# Supplementary material for: Do popular apps have issues regarding energy efficiency?
Source: PeerJ Comput Sci. 2024 Feb 29;10:e1891. doi: 10.7717/peerj-cs.1891 (PMC10909214; doi:10.7717/peerj-cs.1891)
Supplement: Supplemental Information 1 — Code for getting reviews [file peerj-cs-10-1891-s001.zip]

Archive with 666 entries (565 files):
- AppReviewCollector/
- AppReviewCollector/TermProject_DotNet/
- AppReviewCollector/TermProject_DotNet/.vs/
- AppReviewCollector/TermProject_DotNet/.vs/ProjectEvaluation/
- AppReviewCollector/TermProject_DotNet/.vs/ProjectEvaluation/termproject_dotnet.metadata.v2
- AppReviewCollector/TermProject_DotNet/.vs/ProjectEvaluation/termproject_dotnet.projects.v2
- AppReviewCollector/TermProject_DotNet/.vs/TermProject_DotNet/
- AppReviewCollector/TermProject_DotNet/.vs/TermProject_DotNet/config/
- AppReviewCollector/TermProject_DotNet/.vs/TermProject_DotNet/config/applicationhost.config
- AppReviewCollector/TermProject_DotNet/.vs/TermProject_DotNet/DesignTimeBuild/
- AppReviewCollector/TermProject_DotNet/.vs/TermProject_DotNet/DesignTimeBuild/.dtbcache.v2
- AppReviewCollector/TermProject_DotNet/.vs/TermProject_DotNet/FileContentIndex/
- AppReviewCollector/TermProject_DotNet/.vs/TermProject_DotNet/FileContentIndex/7353dce8-5890-4ad0-b647-6f102963f8b1.vsidx
- AppReviewCollector/TermProject_DotNet/.vs/TermProject_DotNet/FileContentIndex/bff707a0-dcb9-4f4f-9fc9-26cbac3dd4ce.vsidx
- AppReviewCollector/TermProject_DotNet/.vs/TermProject_DotNet/FileContentIndex/db079f52-ced8-4a96-8a3a-054ad58ab8a7.vsidx
- AppReviewCollector/TermProject_DotNet/.vs/TermProject_DotNet/FileContentIndex/merges/
- AppReviewCollector/TermProject_DotNet/.vs/TermProject_DotNet/FileContentIndex/read.lock
- AppReviewCollector/TermProject_DotNet/.vs/TermProject_DotNet/project-colors.json
- AppReviewCollector/TermProject_DotNet/.vs/TermProject_DotNet/v17/
- AppReviewCollector/TermProject_DotNet/.vs/TermProject_DotNet/v17/.futdcache.v1
- AppReviewCollector/TermProject_DotNet/.vs/TermProject_DotNet/v17/.suo
- AppReviewCollector/TermProject_DotNet/.vs/TermProject_DotNet/v17/fileList.bin
- AppReviewCollector/TermProject_DotNet/TermProject_DotNet/
- AppReviewCollector/TermProject_DotNet/TermProject_DotNet/appsettings.Development.json
- AppReviewCollector/TermProject_DotNet/TermProject_DotNet/appsettings.json
- AppReviewCollector/TermProject_DotNet/TermProject_DotNet/bin/
- AppReviewCollector/TermProject_DotNet/TermProject_DotNet/bin/Debug/
- AppReviewCollector/TermProject_DotNet/TermProject_DotNet/bin/Debug/net6.0/
- AppReviewCollector/TermProject_DotNet/TermProject_DotNet/bin/Debug/net6.0/appsettings.Development.json
- AppReviewCollector/TermProject_DotNet/TermProject_DotNet/bin/Debug/net6.0/appsettings.json
- AppReviewCollector/TermProject_DotNet/TermProject_DotNet/bin/Debug/net6.0/libman.json
- AppReviewCollector/TermProject_DotNet/TermProject_DotNet/bin/Debug/net6.0/Newtonsoft.Json.dll
- AppReviewCollector/TermProject_DotNet/TermProject_DotNet/bin/Debug/net6.0/ref/
- AppReviewCollector/TermProject_DotNet/TermProject_DotNet/bin/Debug/net6.0/TermProject_DotNet.deps.json
- AppReviewCollector/TermProject_DotNet/TermProject_DotNet/bin/Debug/net6.0/TermProject_DotNet.dll
- AppReviewCollector/TermProject_DotNet/TermProject_DotNet/bin/Debug/net6.0/TermProject_DotNet.exe
- AppReviewCollector/TermProject_DotNet/TermProject_DotNet/bin/Debug/net6.0/TermProject_DotNet.pdb
- AppReviewCollector/TermProject_DotNet/TermProject_DotNet/bin/Debug/net6.0/TermProject_DotNet.runtimeconfig.json
- AppReviewCollector/TermProject_DotNet/TermProject_DotNet/bin/Debug/net6.0/TermProject_DotNet.staticwebassets.runtime.json
- AppReviewCollector/TermProject_DotNet/TermProject_DotNet/Controllers/
- AppReviewCollector/TermProject_DotNet/TermProject_DotNet/Controllers/HomeController.cs
- AppReviewCollector/TermProject_DotNet/TermProject_DotNet/libman.json
- AppReviewCollector/TermProject_DotNet/TermProject_DotNet/Models/
- AppReviewCollector/TermProject_DotNet/TermProject_DotNet/Models/AppStoreJsonModel.cs
- AppReviewCollector/TermProject_DotNet/TermProject_DotNet/Models/ErrorViewModel.cs
- AppReviewCollector/TermProject_DotNet/TermProject_DotNet/Models/IndexModel.cs
- AppReviewCollector/TermProject_DotNet/TermProject_DotNet/Models/PlayStoreJsonModel.cs
- AppReviewCollector/TermProject_DotNet/TermProject_DotNet/Models/ReviewAppStoreModel.cs
- AppReviewCollector/TermProject_DotNet/TermProject_DotNet/Models/ReviewPlayStoreModel.cs
- AppReviewCollector/TermProject_DotNet/TermProject_DotNet/obj/
- AppReviewCollector/TermProject_DotNet/TermProject_DotNet/obj/Debug/
- AppReviewCollector/TermProject_DotNet/TermProject_DotNet/obj/Debug/net6.0/
- AppReviewCollector/TermProject_DotNet/TermProject_DotNet/obj/Debug/net6.0/.NETCoreApp,Version=v6.0.AssemblyAttributes.cs
- AppReviewCollector/TermProject_DotNet/TermProject_DotNet/obj/Debug/net6.0/apphost.exe
- AppReviewCollector/TermProject_DotNet/TermProject_DotNet/obj/Debug/net6.0/project.razor.json
- AppReviewCollector/TermProject_DotNet/TermProject_DotNet/obj/Debug/net6.0/project.razor.vs.json
- AppReviewCollector/TermProject_DotNet/TermProject_DotNet/obj/Debug/net6.0/ref/
- AppReviewCollector/TermProject_DotNet/TermProject_DotNet/obj/Debug/net6.0/ref/TermProject_DotNet.dll
- AppReviewCollector/TermProject_DotNet/TermProject_DotNet/obj/Debug/net6.0/refint/
- AppReviewCollector/TermProject_DotNet/TermProject_DotNet/obj/Debug/net6.0/refint/TermProject_DotNet.dll
- AppReviewCollector/TermProject_DotNet/TermProject_DotNet/obj/Debug/net6.0/scopedcss/
- AppReviewCollector/TermProject_DotNet/TermProject_DotNet/obj/Debug/net6.0/scopedcss/bundle/
- AppReviewCollector/TermProject_DotNet/TermProject_DotNet/obj/Debug/net6.0/scopedcss/bundle/TermProject_DotNet.styles.css
- AppReviewCollector/TermProject_DotNet/TermProject_DotNet/obj/Debug/net6.0/scopedcss/projectbundle/
- AppReviewCollector/TermProject_DotNet/TermProject_DotNet/obj/Debug/net6.0/scopedcss/projectbundle/TermProject_DotNet.bundle.scp.css
- AppReviewCollector/TermProject_DotNet/TermProject_DotNet/obj/Debug/net6.0/scopedcss/Views/
- AppReviewCollector/TermProject_DotNet/TermProject_DotNet/obj/Debug/net6.0/scopedcss/Views/Shared/
- AppReviewCollector/TermProject_DotNet/TermProject_DotNet/obj/Debug/net6.0/scopedcss/Views/Shared/_Layout.cshtml.rz.scp.css
- AppReviewCollector/TermProject_DotNet/TermProject_DotNet/obj/Debug/net6.0/staticwebassets/
- AppReviewCollector/TermProject_DotNet/TermProject_DotNet/obj/Debug/net6.0/staticwebassets.build.json
- AppReviewCollector/TermProject_DotNet/TermProject_DotNet/obj/Debug/net6.0/staticwebassets.development.json
- AppReviewCollector/TermProject_DotNet/TermProject_DotNet/obj/Debug/net6.0/TermProject_DotNet.AssemblyInfo.cs
- AppReviewCollector/TermProject_DotNet/TermProject_DotNet/obj/Debug/net6.0/TermProject_DotNet.AssemblyInfoInputs.cache
- AppReviewCollector/TermProject_DotNet/TermProject_DotNet/obj/Debug/net6.0/TermProject_DotNet.assets.cache
- AppReviewCollector/TermProject_DotNet/TermProject_DotNet/obj/Debug/net6.0/TermProject_DotNet.csproj.AssemblyReference.cache
- AppReviewCollector/TermProject_DotNet/TermProject_DotNet/obj/Debug/net6.0/TermProject_DotNet.csproj.BuildWithSkipAnalyzers
- AppReviewCollector/TermProject_DotNet/TermProject_DotNet/obj/Debug/net6.0/TermProject_DotNet.csproj.CopyComplete
- AppReviewCollector/TermProject_DotNet/TermProject_DotNet/obj/Debug/net6.0/TermProject_DotNet.csproj.CoreCompileInputs.cache
- AppReviewCollector/TermProject_DotNet/TermProject_DotNet/obj/Debug/net6.0/TermProject_DotNet.csproj.FileListAbsolute.txt
- AppReviewCollector/TermProject_DotNet/TermProject_DotNet/obj/Debug/net6.0/TermProject_DotNet.dll
- AppReviewCollector/TermProject_DotNet/TermProject_DotNet/obj/Debug/net6.0/TermProject_DotNet.GeneratedMSBuildEditorConfig.editorconfig
- AppReviewCollector/TermProject_DotNet/TermProject_DotNet/obj/Debug/net6.0/TermProject_DotNet.genruntimeconfig.cache
- AppReviewCollector/TermProject_DotNet/TermProject_DotNet/obj/Debug/net6.0/TermProject_DotNet.GlobalUsings.g.cs
- AppReviewCollector/TermProject_DotNet/TermProject_DotNet/obj/Debug/net6.0/TermProject_DotNet.MvcApplicationPartsAssemblyInfo.cache
- AppReviewCollector/TermProject_DotNet/TermProject_DotNet/obj/Debug/net6.0/TermProject_DotNet.pdb
- AppReviewCollector/TermProject_DotNet/TermProject_DotNet/obj/Debug/net6.0/TermProject_DotNet.RazorAssemblyInfo.cache
- AppReviewCollector/TermProject_DotNet/TermProject_DotNet/obj/Debug/net6.0/TermProject_DotNet.RazorAssemblyInfo.cs
- AppReviewCollector/TermProject_DotNet/TermProject_DotNet/obj/project.assets.json
- AppReviewCollector/TermProject_DotNet/TermProject_DotNet/obj/project.nuget.cache
- AppReviewCollector/TermProject_DotNet/TermProject_DotNet/obj/staticwebassets.pack.sentinel
- AppReviewCollector/TermProject_DotNet/TermProject_DotNet/obj/TermProject_DotNet.csproj.nuget.dgspec.json
- AppReviewCollector/TermProject_DotNet/TermProject_DotNet/obj/TermProject_DotNet.csproj.nuget.g.props
- AppReviewCollector/TermProject_DotNet/TermProject_DotNet/obj/TermProject_DotNet.csproj.nuget.g.targets
- AppReviewCollector/TermProject_DotNet/TermProject_DotNet/Program.cs
- AppReviewCollector/TermProject_DotNet/TermProject_DotNet/Properties/
- AppReviewCollector/TermProject_DotNet/TermProject_DotNet/Properties/launchSettings.json
- AppReviewCollector/TermProject_DotNet/TermProject_DotNet/TermProject_DotNet.csproj
- AppReviewCollector/TermProject_DotNet/TermProject_DotNet/TermProject_DotNet.csproj.user
- AppReviewCollector/TermProject_DotNet/TermProject_DotNet/Views/
- AppReviewCollector/TermProject_DotNet/TermProject_DotNet/Views/Home/
- AppReviewCollector/TermProject_DotNet/TermProject_DotNet/Views/Home/AppStoreGetReview.cshtml
- AppReviewCollector/TermProject_DotNet/TermProject_DotNet/Views/Home/Index.cshtml
- AppReviewCollector/TermProject_DotNet/TermProject_DotNet/Views/Home/PlayStoreGetReview.cshtml
- AppReviewCollector/TermProject_DotNet/TermProject_DotNet/Views/Shared/
- AppReviewCollector/TermProject_DotNet/TermProject_DotNet/Views/Shared/Error.cshtml
- AppReviewCollector/TermProject_DotNet/TermProject_DotNet/Views/Shared/_Layout.cshtml
- AppReviewCollector/TermProject_DotNet/TermProject_DotNet/Views/Shared/_Layout.cshtml.css
- AppReviewCollector/TermProject_DotNet/TermProject_DotNet/Views/Shared/_ValidationScriptsPartial.cshtml
- AppReviewCollector/TermProject_DotNet/TermProject_DotNet/Views/_ViewImports.cshtml
- AppReviewCollector/TermProject_DotNet/TermProject_DotNet/Views/_ViewStart.cshtml
- AppReviewCollector/TermProject_DotNet/TermProject_DotNet/wwwroot/
- AppReviewCollector/TermProject_DotNet/TermProject_DotNet/wwwroot/css/
- AppReviewCollector/TermProject_DotNet/TermProject_DotNet/wwwroot/css/site.css
- AppReviewCollector/TermProject_DotNet/TermProject_DotNet/wwwroot/favicon.ico
- AppReviewCollector/TermProject_DotNet/TermProject_DotNet/wwwroot/js/
- AppReviewCollector/TermProject_DotNet/TermProject_DotNet/wwwroot/js/site.js
- AppReviewCollector/TermProject_DotNet/TermProject_DotNet/wwwroot/lib/
- AppReviewCollector/TermProject_DotNet/TermProject_DotNet/wwwroot/lib/bootstrap/
- AppReviewCollector/TermProject_DotNet/TermProject_DotNet/wwwroot/lib/bootstrap/dist/
- AppReviewCollector/TermProject_DotNet/TermProject_DotNet/wwwroot/lib/bootstrap/dist/css/
- AppReviewCollector/TermProject_DotNet/TermProject_DotNet/wwwroot/lib/bootstrap/dist/css/bootstrap-grid.css
- AppReviewCollector/TermProject_DotNet/TermProject_DotNet/wwwroot/lib/bootstrap/dist/css/bootstrap-grid.css.map
- AppReviewCollector/TermProject_DotNet/TermProject_DotNet/wwwroot/lib/bootstrap/dist/css/bootstrap-grid.min.css
- AppReviewCollector/TermProject_DotNet/TermProject_DotNet/wwwroot/lib/bootstrap/dist/css/bootstrap-grid.min.css.map
- AppReviewCollector/TermProject_DotNet/TermProject_DotNet/wwwroot/lib/bootstrap/dist/css/bootstrap-grid.rtl.css
- AppReviewCollector/TermProject_DotNet/TermProject_DotNet/wwwroot/lib/bootstrap/dist/css/bootstrap-grid.rtl.css.map
- AppReviewCollector/TermProject_DotNet/TermProject_DotNet/wwwroot/lib/bootstrap/dist/css/bootstrap-grid.rtl.min.css
- AppReviewCollector/TermProject_DotNet/TermProject_DotNet/wwwroot/lib/bootstrap/dist/css/bootstrap-grid.rtl.min.css.map
- AppReviewCollector/TermProject_DotNet/TermProject_DotNet/wwwroot/lib/bootstrap/dist/css/bootstrap-reboot.css
- AppReviewCollector/TermProject_DotNet/TermProject_DotNet/wwwroot/lib/bootstrap/dist/css/bootstrap-reboot.css.map
- AppReviewCollector/TermProject_DotNet/TermProject_DotNet/wwwroot/lib/bootstrap/dist/css/bootstrap-reboot.min.css
- AppReviewCollector/TermProject_DotNet/TermProject_DotNet/wwwroot/lib/bootstrap/dist/css/bootstrap-reboot.min.css.map
- AppReviewCollector/TermProject_DotNet/TermProject_DotNet/wwwroot/lib/bootstrap/dist/css/bootstrap-reboot.rtl.css
- AppReviewCollector/TermProject_DotNet/TermProject_DotNet/wwwroot/lib/bootstrap/dist/css/bootstrap-reboot.rtl.css.map
- AppReviewCollector/TermProject_DotNet/TermProject_DotNet/wwwroot/lib/bootstrap/dist/css/bootstrap-reboot.rtl.min.css
- AppReviewCollector/TermProject_DotNet/TermProject_DotNet/wwwroot/lib/bootstrap/dist/css/bootstrap-reboot.rtl.min.css.map
- AppReviewCollector/TermProject_DotNet/TermProject_DotNet/wwwroot/lib/bootstrap/dist/css/bootstrap-utilities.css
- AppReviewCollector/TermProject_DotNet/TermProject_DotNet/wwwroot/lib/bootstrap/dist/css/bootstrap-utilities.css.map
- AppReviewCollector/TermProject_DotNet/TermProject_DotNet/wwwroot/lib/bootstrap/dist/css/bootstrap-utilities.min.css
- AppReviewCollector/TermProject_DotNet/TermProject_DotNet/wwwroot/lib/bootstrap/dist/css/bootstrap-utilities.min.css.map
- AppReviewCollector/TermProject_DotNet/TermProject_DotNet/wwwroot/lib/bootstrap/dist/css/bootstrap-utilities.rtl.css
- AppReviewCollector/TermProject_DotNet/TermProject_DotNet/wwwroot/lib/bootstrap/dist/css/bootstrap-utilities.rtl.css.map
- AppReviewCollector/TermProject_DotNet/TermProject_DotNet/wwwroot/lib/bootstrap/dist/css/bootstrap-utilities.rtl.min.css
- AppReviewCollector/TermProject_DotNet/TermProject_DotNet/wwwroot/lib/bootstrap/dist/css/bootstrap-utilities.rtl.min.css.map
- AppReviewCollector/TermProject_DotNet/TermProject_DotNet/wwwroot/lib/bootstrap/dist/css/bootstrap.css
- AppReviewCollector/TermProject_DotNet/TermProject_DotNet/wwwroot/lib/bootstrap/dist/css/bootstrap.css.map
- AppReviewCollector/TermProject_DotNet/TermProject_DotNet/wwwroot/lib/bootstrap/dist/css/bootstrap.min.css
- AppReviewCollector/TermProject_DotNet/TermProject_DotNet/wwwroot/lib/bootstrap/dist/css/bootstrap.min.css.map
- AppReviewCollector/TermProject_DotNet/TermProject_DotNet/wwwroot/lib/bootstrap/dist/css/bootstrap.rtl.css
- AppReviewCollector/TermProject_DotNet/TermProject_DotNet/wwwroot/lib/bootstrap/dist/css/bootstrap.rtl.css.map
- AppReviewCollector/TermProject_DotNet/TermProject_DotNet/wwwroot/lib/bootstrap/dist/css/bootstrap.rtl.min.css
- AppReviewCollector/TermProject_DotNet/TermProject_DotNet/wwwroot/lib/bootstrap/dist/css/bootstrap.rtl.min.css.map
- AppReviewCollector/TermProject_DotNet/TermProject_DotNet/wwwroot/lib/bootstrap/dist/js/
- AppReviewCollector/TermProject_DotNet/TermProject_DotNet/wwwroot/lib/bootstrap/dist/js/bootstrap.bundle.js
- AppReviewCollector/TermProject_DotNet/TermProject_DotNet/wwwroot/lib/bootstrap/dist/js/bootstrap.bundle.js.map
- AppReviewCollector/TermProject_DotNet/TermProject_DotNet/wwwroot/lib/bootstrap/dist/js/bootstrap.bundle.min.js
- AppReviewCollector/TermProject_DotNet/TermProject_DotNet/wwwroot/lib/bootstrap/dist/js/bootstrap.bundle.min.js.map
- AppReviewCollector/TermProject_DotNet/TermProject_DotNet/wwwroot/lib/bootstrap/dist/js/bootstrap.esm.js
- AppReviewCollector/TermProject_DotNet/TermProject_DotNet/wwwroot/lib/bootstrap/dist/js/bootstrap.esm.js.map
- AppReviewCollector/TermProject_DotNet/TermProject_DotNet/wwwroot/lib/bootstrap/dist/js/bootstrap.esm.min.js
- AppReviewCollector/TermProject_DotNet/TermProject_DotNet/wwwroot/lib/bootstrap/dist/js/bootstrap.esm.min.js.map
- AppReviewCollector/TermProject_DotNet/TermProject_DotNet/wwwroot/lib/bootstrap/dist/js/bootstrap.js
- AppReviewCollector/TermProject_DotNet/TermProject_DotNet/wwwroot/lib/bootstrap/dist/js/bootstrap.js.map
- AppReviewCollector/TermProject_DotNet/TermProject_DotNet/wwwroot/lib/bootstrap/dist/js/bootstrap.min.js
- AppReviewCollector/TermProject_DotNet/TermProject_DotNet/wwwroot/lib/bootstrap/dist/js/bootstrap.min.js.map
- AppReviewCollector/TermProject_DotNet/TermProject_DotNet/wwwroot/lib/bootstrap/LICENSE
- AppReviewCollector/TermProject_DotNet/TermProject_DotNet/wwwroot/lib/jquery/
- AppReviewCollector/TermProject_DotNet/TermProject_DotNet/wwwroot/lib/jquery/dist/
- AppReviewCollector/TermProject_DotNet/TermProject_DotNet/wwwroot/lib/jquery/dist/jquery.js
- AppReviewCollector/TermProject_DotNet/TermProject_DotNet/wwwroot/lib/jquery/dist/jquery.min.js
- AppReviewCollector/TermProject_DotNet/TermProject_DotNet/wwwroot/lib/jquery/dist/jquery.min.map
- AppReviewCollector/TermProject_DotNet/TermProject_DotNet/wwwroot/lib/jquery/jquery.js
- AppReviewCollector/TermProject_DotNet/TermProject_DotNet/wwwroot/lib/jquery/jquery.min.js
- AppReviewCollector/TermProject_DotNet/TermProject_DotNet/wwwroot/lib/jquery/jquery.min.map
- AppReviewCollector/TermProject_DotNet/TermProject_DotNet/wwwroot/lib/jquery/jquery.slim.js
- AppReviewCollector/TermProject_DotNet/TermProject_DotNet/wwwroot/lib/jquery/jquery.slim.min.js
- AppReviewCollector/TermProject_DotNet/TermProject_DotNet/wwwroot/lib/jquery/jquery.slim.min.map
- AppReviewCollector/TermProject_DotNet/TermProject_DotNet/wwwroot/lib/jquery/LICENSE.txt
- AppReviewCollector/TermProject_DotNet/TermProject_DotNet/wwwroot/lib/jquery-validation/
- AppReviewCollector/TermProject_DotNet/TermProject_DotNet/wwwroot/lib/jquery-validation/dist/
- AppReviewCollector/TermProject_DotNet/TermProject_DotNet/wwwroot/lib/jquery-validation/dist/additional-methods.js
- AppReviewCollector/TermProject_DotNet/TermProject_DotNet/wwwroot/lib/jquery-validation/dist/additional-methods.min.js
- AppReviewCollector/TermProject_DotNet/TermProject_DotNet/wwwroot/lib/jquery-validation/dist/jquery.validate.js
- AppReviewCollector/TermProject_DotNet/TermProject_DotNet/wwwroot/lib/jquery-validation/dist/jquery.validate.min.js
- AppReviewCollector/TermProject_DotNet/TermProject_DotNet/wwwroot/lib/jquery-validation/LICENSE.md
- AppReviewCollector/TermProject_DotNet/TermProject_DotNet/wwwroot/lib/jquery-validation-unobtrusive/
- AppReviewCollector/TermProject_DotNet/TermProject_DotNet/wwwroot/lib/jquery-validation-unobtrusive/jquery.validate.unobtrusive.js
- AppReviewCollector/TermProject_DotNet/TermProject_DotNet/wwwroot/lib/jquery-validation-unobtrusive/jquery.validate.unobtrusive.min.js
- AppReviewCollector/TermProject_DotNet/TermProject_DotNet/wwwroot/lib/jquery-validation-unobtrusive/LICENSE.txt
- AppReviewCollector/TermProject_DotNet/TermProject_DotNet/wwwroot/lib/jqueryui/
- AppReviewCollector/TermProject_DotNet/TermProject_DotNet/wwwroot/lib/jqueryui/images/
- AppReviewCollector/TermProject_DotNet/TermProject_DotNet/wwwroot/lib/jqueryui/images/ui-icons_444444_256x240.png
- AppReviewCollector/TermProject_DotNet/TermProject_DotNet/wwwroot/lib/jqueryui/images/ui-icons_555555_256x240.png
- AppReviewCollector/TermProject_DotNet/TermProject_DotNet/wwwroot/lib/jqueryui/images/ui-icons_777620_256x240.png
- AppReviewCollector/TermProject_DotNet/TermProject_DotNet/wwwroot/lib/jqueryui/images/ui-icons_777777_256x240.png
- AppReviewCollector/TermProject_DotNet/TermProject_DotNet/wwwroot/lib/jqueryui/images/ui-icons_cc0000_256x240.png
- AppReviewCollector/TermProject_DotNet/TermProject_DotNet/wwwroot/lib/jqueryui/images/ui-icons_ffffff_256x240.png
- AppReviewCollector/TermProject_DotNet/TermProject_DotNet/wwwroot/lib/jqueryui/jquery-ui.css
- AppReviewCollector/TermProject_DotNet/TermProject_DotNet/wwwroot/lib/jqueryui/jquery-ui.js
- AppReviewCollector/TermProject_DotNet/TermProject_DotNet/wwwroot/lib/jqueryui/jquery-ui.min.css
- AppReviewCollector/TermProject_DotNet/TermProject_DotNet/wwwroot/lib/jqueryui/jquery-ui.min.js
- AppReviewCollector/TermProject_DotNet/TermProject_DotNet/wwwroot/lib/jqueryui/jquery-ui.structure.css
- AppReviewCollector/TermProject_DotNet/TermProject_DotNet/wwwroot/lib/jqueryui/jquery-ui.structure.min.css
- AppReviewCollector/TermProject_DotNet/TermProject_DotNet/wwwroot/lib/jqueryui/jquery-ui.theme.css
- AppReviewCollector/TermProject_DotNet/TermProject_DotNet/wwwroot/lib/jqueryui/jquery-ui.theme.min.css
- AppReviewCollector/TermProject_DotNet/TermProject_DotNet/wwwroot/lib/jqueryui/themes/
- AppReviewCollector/TermProject_DotNet/TermProject_DotNet/wwwroot/lib/jqueryui/themes/base/
- AppReviewCollector/TermProject_DotNet/TermProject_DotNet/wwwroot/lib/jqueryui/themes/base/images/
- AppReviewCollector/TermProject_DotNet/TermProject_DotNet/wwwroot/lib/jqueryui/themes/base/images/ui-icons_444444_256x240.png
- AppReviewCollector/TermProject_DotNet/TermProject_DotNet/wwwroot/lib/jqueryui/themes/base/images/ui-icons_555555_256x240.png
- AppReviewCollector/TermProject_DotNet/TermProject_DotNet/wwwroot/lib/jqueryui/themes/base/images/ui-icons_777620_256x240.png
- AppReviewCollector/TermProject_DotNet/TermProject_DotNet/wwwroot/lib/jqueryui/themes/base/images/ui-icons_777777_256x240.png
- AppReviewCollector/TermProject_DotNet/TermProject_DotNet/wwwroot/lib/jqueryui/themes/base/images/ui-icons_cc0000_256x240.png
- AppReviewCollector/TermProject_DotNet/TermProject_DotNet/wwwroot/lib/jqueryui/themes/base/images/ui-icons_ffffff_256x240.png
- AppReviewCollector/TermProject_DotNet/TermProject_DotNet/wwwroot/lib/jqueryui/themes/base/jquery-ui.css
- AppReviewCollector/TermProject_DotNet/TermProject_DotNet/wwwroot/lib/jqueryui/themes/base/jquery-ui.min.css
- AppReviewCollector/TermProject_DotNet/TermProject_DotNet/wwwroot/lib/jqueryui/themes/base/theme.css
- AppReviewCollector/TermProject_DotNet/TermProject_DotNet/wwwroot/lib/jqueryui/themes/base/theme.min.css
- AppReviewCollector/TermProject_DotNet/TermProject_DotNet/wwwroot/lib/jqueryui/themes/black-tie/
- AppReviewCollector/TermProject_DotNet/TermProject_DotNet/wwwroot/lib/jqueryui/themes/black-tie/images/
- AppReviewCollector/TermProject_DotNet/TermProject_DotNet/wwwroot/lib/jqueryui/themes/black-tie/images/ui-bg_diagonals-thick_8_333333_40x40.png
- AppReviewCollector/TermProject_DotNet/TermProject_DotNet/wwwroot/lib/jqueryui/themes/black-tie/images/ui-bg_glass_40_111111_1x400.png
- AppReviewCollector/TermProject_DotNet/TermProject_DotNet/wwwroot/lib/jqueryui/themes/black-tie/images/ui-bg_glass_55_1c1c1c_1x400.png
- AppReviewCollector/TermProject_DotNet/TermProject_DotNet/wwwroot/lib/jqueryui/themes/black-tie/images/ui-bg_highlight-hard_100_f9f9f9_1x100.png
- AppReviewCollector/TermProject_DotNet/TermProject_DotNet/wwwroot/lib/jqueryui/themes/black-tie/images/ui-bg_highlight-hard_40_aaaaaa_1x100.png
- AppReviewCollector/TermProject_DotNet/TermProject_DotNet/wwwroot/lib/jqueryui/themes/black-tie/images/ui-bg_highlight-soft_50_aaaaaa_1x100.png
- AppReviewCollector/TermProject_DotNet/TermProject_DotNet/wwwroot/lib/jqueryui/themes/black-tie/images/ui-bg_inset-hard_45_cd0a0a_1x100.png
- AppReviewCollector/TermProject_DotNet/TermProject_DotNet/wwwroot/lib/jqueryui/themes/black-tie/images/ui-bg_inset-hard_55_ffeb80_1x100.png
- AppReviewCollector/TermProject_DotNet/TermProject_DotNet/wwwroot/lib/jqueryui/themes/black-tie/images/ui-icons_222222_256x240.png
- AppReviewCollector/TermProject_DotNet/TermProject_DotNet/wwwroot/lib/jqueryui/themes/black-tie/images/ui-icons_4ca300_256x240.png
- AppReviewCollector/TermProject_DotNet/TermProject_DotNet/wwwroot/lib/jqueryui/themes/black-tie/images/ui-icons_bbbbbb_256x240.png
- AppReviewCollector/TermProject_DotNet/TermProject_DotNet/wwwroot/lib/jqueryui/themes/black-tie/images/ui-icons_ededed_256x240.png
- AppReviewCollector/TermProject_DotNet/TermProject_DotNet/wwwroot/lib/jqueryui/themes/black-tie/images/ui-icons_ffcf29_256x240.png
- AppReviewCollector/TermProject_DotNet/TermProject_DotNet/wwwroot/lib/jqueryui/themes/black-tie/images/ui-icons_ffffff_256x240.png
- AppReviewCollector/TermProject_DotNet/TermProject_DotNet/wwwroot/lib/jqueryui/themes/black-tie/jquery-ui.css
- AppReviewCollector/TermProject_DotNet/TermProject_DotNet/wwwroot/lib/jqueryui/themes/black-tie/jquery-ui.min.css
- AppReviewCollector/TermProject_DotNet/TermProject_DotNet/wwwroot/lib/jqueryui/themes/black-tie/theme.css
- AppReviewCollector/TermProject_DotNet/TermProject_DotNet/wwwroot/lib/jqueryui/themes/black-tie/theme.min.css
- AppReviewCollector/TermProject_DotNet/TermProject_DotNet/wwwroot/lib/jqueryui/themes/blitzer/
- AppReviewCollector/TermProject_DotNet/TermProject_DotNet/wwwroot/lib/jqueryui/themes/blitzer/images/
- AppReviewCollector/TermProject_DotNet/TermProject_DotNet/wwwroot/lib/jqueryui/themes/blitzer/images/ui-bg_diagonals-thick_75_f3d8d8_40x40.png
- AppReviewCollector/TermProject_DotNet/TermProject_DotNet/wwwroot/lib/jqueryui/themes/blitzer/images/ui-bg_dots-small_65_a6a6a6_2x2.png
- AppReviewCollector/TermProject_DotNet/TermProject_DotNet/wwwroot/lib/jqueryui/themes/blitzer/images/ui-bg_glass_55_fbf8ee_1x400.png
- AppReviewCollector/TermProject_DotNet/TermProject_DotNet/wwwroot/lib/jqueryui/themes/blitzer/images/ui-bg_highlight-hard_100_eeeeee_1x100.png
- AppReviewCollector/TermProject_DotNet/TermProject_DotNet/wwwroot/lib/jqueryui/themes/blitzer/images/ui-bg_highlight-hard_100_f6f6f6_1x100.png
- AppReviewCollector/TermProject_DotNet/TermProject_DotNet/wwwroot/lib/jqueryui/themes/blitzer/images/ui-bg_highlight-soft_15_cc0000_1x100.png
- AppReviewCollector/TermProject_DotNet/TermProject_DotNet/wwwroot/lib/jqueryui/themes/blitzer/images/ui-icons_004276_256x240.png
- AppReviewCollector/TermProject_DotNet/TermProject_DotNet/wwwroot/lib/jqueryui/themes/blitzer/images/ui-icons_cc0000_256x240.png
- AppReviewCollector/TermProject_DotNet/TermProject_DotNet/wwwroot/lib/jqueryui/themes/blitzer/images/ui-icons_ffffff_256x240.png
- AppReviewCollector/TermProject_DotNet/TermProject_DotNet/wwwroot/lib/jqueryui/themes/blitzer/jquery-ui.css
- AppReviewCollector/TermProject_DotNet/TermProject_DotNet/wwwroot/lib/jqueryui/themes/blitzer/jquery-ui.min.css
- AppReviewCollector/TermProject_DotNet/TermProject_DotNet/wwwroot/lib/jqueryui/themes/blitzer/theme.css
- AppReviewCollector/TermProject_DotNet/TermProject_DotNet/wwwroot/lib/jqueryui/themes/blitzer/theme.min.css
- AppReviewCollector/TermProject_DotNet/TermProject_DotNet/wwwroot/lib/jqueryui/themes/cupertino/
- AppReviewCollector/TermProject_DotNet/TermProject_DotNet/wwwroot/lib/jqueryui/themes/cupertino/images/
- AppReviewCollector/TermProject_DotNet/TermProject_DotNet/wwwroot/lib/jqueryui/themes/cupertino/images/ui-bg_diagonals-thick_90_eeeeee_40x40.png
- AppReviewCollector/TermProject_DotNet/TermProject_DotNet/wwwroot/lib/jqueryui/themes/cupertino/images/ui-bg_glass_100_e4f1fb_1x400.png
- AppReviewCollector/TermProject_DotNet/TermProject_DotNet/wwwroot/lib/jqueryui/themes/cupertino/images/ui-bg_glass_50_3baae3_1x400.png
- AppReviewCollector/TermProject_DotNet/TermProject_DotNet/wwwroot/lib/jqueryui/themes/cupertino/images/ui-bg_glass_80_d7ebf9_1x400.png
- AppReviewCollector/TermProject_DotNet/TermProject_DotNet/wwwroot/lib/jqueryui/themes/cupertino/images/ui-bg_highlight-hard_100_f2f5f7_1x100.png
- AppReviewCollector/TermProject_DotNet/TermProject_DotNet/wwwroot/lib/jqueryui/themes/cupertino/images/ui-bg_highlight-hard_70_000000_1x100.png
- AppReviewCollector/TermProject_DotNet/TermProject_DotNet/wwwroot/lib/jqueryui/themes/cupertino/images/ui-bg_highlight-soft_100_deedf7_1x100.png
- AppReviewCollector/TermProject_DotNet/TermProject_DotNet/wwwroot/lib/jqueryui/themes/cupertino/images/ui-bg_highlight-soft_25_ffef8f_1x100.png
- AppReviewCollector/TermProject_DotNet/TermProject_DotNet/wwwroot/lib/jqueryui/themes/cupertino/images/ui-icons_2694e8_256x240.png
- AppReviewCollector/TermProject_DotNet/TermProject_DotNet/wwwroot/lib/jqueryui/themes/cupertino/images/ui-icons_2e83ff_256x240.png
- AppReviewCollector/TermProject_DotNet/TermProject_DotNet/wwwroot/lib/jqueryui/themes/cupertino/images/ui-icons_3d80b3_256x240.png
- AppReviewCollector/TermProject_DotNet/TermProject_DotNet/wwwroot/lib/jqueryui/themes/cupertino/images/ui-icons_72a7cf_256x240.png
- AppReviewCollector/TermProject_DotNet/TermProject_DotNet/wwwroot/lib/jqueryui/themes/cupertino/images/ui-icons_ffffff_256x240.png
- AppReviewCollector/TermProject_DotNet/TermProject_DotNet/wwwroot/lib/jqueryui/themes/cupertino/jquery-ui.css
- AppReviewCollector/TermProject_DotNet/TermProject_DotNet/wwwroot/lib/jqueryui/themes/cupertino/jquery-ui.min.css
- AppReviewCollector/TermProject_DotNet/TermProject_DotNet/wwwroot/lib/jqueryui/themes/cupertino/theme.css
- AppReviewCollector/TermProject_DotNet/TermProject_DotNet/wwwroot/lib/jqueryui/themes/cupertino/theme.min.css
- AppReviewCollector/TermProject_DotNet/TermProject_DotNet/wwwroot/lib/jqueryui/themes/dark-hive/
- AppReviewCollector/TermProject_DotNet/TermProject_DotNet/wwwroot/lib/jqueryui/themes/dark-hive/images/
- AppReviewCollector/TermProject_DotNet/TermProject_DotNet/wwwroot/lib/jqueryui/themes/dark-hive/images/ui-bg_glass_40_ffc73d_1x400.png
- AppReviewCollector/TermProject_DotNet/TermProject_DotNet/wwwroot/lib/jqueryui/themes/dark-hive/images/ui-bg_highlight-hard_20_0972a5_1x100.png
- AppReviewCollector/TermProject_DotNet/TermProject_DotNet/wwwroot/lib/jqueryui/themes/dark-hive/images/ui-bg_highlight-soft_33_003147_1x100.png
- AppReviewCollector/TermProject_DotNet/TermProject_DotNet/wwwroot/lib/jqueryui/themes/dark-hive/images/ui-bg_highlight-soft_35_222222_1x100.png
- AppReviewCollector/TermProject_DotNet/TermProject_DotNet/wwwroot/lib/jqueryui/themes/dark-hive/images/ui-bg_highlight-soft_44_444444_1x100.png
- AppReviewCollector/TermProject_DotNet/TermProject_DotNet/wwwroot/lib/jqueryui/themes/dark-hive/images/ui-bg_highlight-soft_80_eeeeee_1x100.png
- AppReviewCollector/TermProject_DotNet/TermProject_DotNet/wwwroot/lib/jqueryui/themes/dark-hive/images/ui-bg_loop_25_000000_21x21.png
- AppReviewCollector/TermProject_DotNet/TermProject_DotNet/wwwroot/lib/jqueryui/themes/dark-hive/images/ui-icons_222222_256x240.png
- AppReviewCollector/TermProject_DotNet/TermProject_DotNet/wwwroot/lib/jqueryui/themes/dark-hive/images/ui-icons_4b8e0b_256x240.png
- AppReviewCollector/TermProject_DotNet/TermProject_DotNet/wwwroot/lib/jqueryui/themes/dark-hive/images/ui-icons_a83300_256x240.png
- AppReviewCollector/TermProject_DotNet/TermProject_DotNet/wwwroot/lib/jqueryui/themes/dark-hive/images/ui-icons_cccccc_256x240.png
- AppReviewCollector/TermProject_DotNet/TermProject_DotNet/wwwroot/lib/jqueryui/themes/dark-hive/images/ui-icons_ffffff_256x240.png
- AppReviewCollector/TermProject_DotNet/TermProject_DotNet/wwwroot/lib/jqueryui/themes/dark-hive/jquery-ui.css
- AppReviewCollector/TermProject_DotNet/TermProject_DotNet/wwwroot/lib/jqueryui/themes/dark-hive/jquery-ui.min.css
- AppReviewCollector/TermProject_DotNet/TermProject_DotNet/wwwroot/lib/jqueryui/themes/dark-hive/theme.css
- AppReviewCollector/TermProject_DotNet/TermProject_DotNet/wwwroot/lib/jqueryui/themes/dark-hive/theme.min.css
- AppReviewCollector/TermProject_DotNet/TermProject_DotNet/wwwroot/lib/jqueryui/themes/dot-luv/
- AppReviewCollector/TermProject_DotNet/TermProject_DotNet/wwwroot/lib/jqueryui/themes/dot-luv/images/
- AppReviewCollector/TermProject_DotNet/TermProject_DotNet/wwwroot/lib/jqueryui/themes/dot-luv/images/ui-bg_diagonals-thick_15_0b3e6f_40x40.png
- AppReviewCollector/TermProject_DotNet/TermProject_DotNet/wwwroot/lib/jqueryui/themes/dot-luv/images/ui-bg_dots-medium_30_0b58a2_4x4.png
- AppReviewCollector/TermProject_DotNet/TermProject_DotNet/wwwroot/lib/jqueryui/themes/dot-luv/images/ui-bg_dots-small_20_333333_2x2.png
- AppReviewCollector/TermProject_DotNet/TermProject_DotNet/wwwroot/lib/jqueryui/themes/dot-luv/images/ui-bg_dots-small_30_a32d00_2x2.png
- AppReviewCollector/TermProject_DotNet/TermProject_DotNet/wwwroot/lib/jqueryui/themes/dot-luv/images/ui-bg_dots-small_40_00498f_2x2.png
- AppReviewCollector/TermProject_DotNet/TermProject_DotNet/wwwroot/lib/jqueryui/themes/dot-luv/images/ui-bg_gloss-wave_20_111111_500x100.png
- AppReviewCollector/TermProject_DotNet/TermProject_DotNet/wwwroot/lib/jqueryui/themes/dot-luv/images/ui-icons_00498f_256x240.png
- AppReviewCollector/TermProject_DotNet/TermProject_DotNet/wwwroot/lib/jqueryui/themes/dot-luv/images/ui-icons_98d2fb_256x240.png
[truncated: 366 more entries]
