# Supplementary material for: Do popular apps have issues regarding energy efficiency?
Source: PeerJ Comput Sci. 2024 Feb 29;10:e1891. doi: 10.7717/peerj-cs.1891 (PMC10909214; doi:10.7717/peerj-cs.1891)
Supplement: Supplemental Information 1 — Code for getting reviews [file peerj-cs-10-1891-s001.zip › AppReviewCollector/TermProject_DotNet/.vs/TermProject_DotNet/config/applicationhost.config]

<?xml version="1.0" encoding="UTF-8"?>
<!--

    IIS configuration sections.

    For schema documentation, see
    %IIS_BIN%\config\schema\IIS_schema.xml.
    
    Please make a backup of this file before making any changes to it.

    NOTE: The following environment variables are available to be used
          within this file and are understood by the IIS Express.

          %IIS_USER_HOME% - The IIS Express home directory for the user
          %IIS_SITES_HOME% - The default home directory for sites
          %IIS_BIN% - The location of the IIS Express binaries
          %SYSTEMDRIVE% - The drive letter of %IIS_BIN%

-->
<configuration>
	<!--

        The <configSections> section controls the registration of sections.
        Section is the basic unit of deployment, locking, searching and
        containment for configuration settings.
        
        Every section belongs to one section group.
        A section group is a container of logically-related sections.
        
        Sections cannot be nested.
        Section groups may be nested.
        
        <section
            name=""  [Required, Collection Key] [XML name of the section]
            allowDefinition="Everywhere" [MachineOnly|MachineToApplication|AppHostOnly|Everywhere] [Level where it can be set]
            overrideModeDefault="Allow"  [Allow|Deny] [Default delegation mode]
            allowLocation="true"  [true|false] [Allowed in location tags]
        />
        
        The recommended way to unlock sections is by using a location tag:
        <location path="Default Web Site" overrideMode="Allow">
            <system.webServer>
                <asp />
            </system.webServer>
        </location>

    -->
	<configSections>
		<sectionGroup name="system.applicationHost">
			<section name="applicationPools" allowDefinition="AppHostOnly" overrideModeDefault="Deny" />
			<section name="configHistory" allowDefinition="AppHostOnly" overrideModeDefault="Deny" />
			<section name="customMetadata" allowDefinition="AppHostOnly" overrideModeDefault="Deny" />
			<section name="listenerAdapters" allowDefinition="AppHostOnly" overrideModeDefault="Deny" />
			<section name="log" allowDefinition="AppHostOnly" overrideModeDefault="Deny" />
			<section name="serviceAutoStartProviders" allowDefinition="AppHostOnly" overrideModeDefault="Deny" />
			<section name="sites" allowDefinition="AppHostOnly" overrideModeDefault="Deny" />
			<section name="webLimits" allowDefinition="AppHostOnly" overrideModeDefault="Deny" />
		</sectionGroup>
		<sectionGroup name="system.webServer">
			<section name="asp" overrideModeDefault="Deny" />
			<section name="caching" overrideModeDefault="Allow" />
			<section name="cgi" overrideModeDefault="Deny" />
			<section name="defaultDocument" overrideModeDefault="Allow" />
			<section name="directoryBrowse" overrideModeDefault="Allow" />
			<section name="fastCgi" allowDefinition="AppHostOnly" overrideModeDefault="Deny" />
			<section name="globalModules" allowDefinition="AppHostOnly" overrideModeDefault="Deny" />
			<section name="handlers" overrideModeDefault="Deny" />
			<section name="httpCompression" overrideModeDefault="Allow" allowDefinition="Everywhere" />
			<section name="httpErrors" overrideModeDefault="Allow" />
			<section name="httpLogging" overrideModeDefault="Deny" />
			<section name="httpProtocol" overrideModeDefault="Allow" />
			<section name="httpRedirect" overrideModeDefault="Allow" />
			<section name="httpTracing" overrideModeDefault="Deny" />
			<section name="isapiFilters" allowDefinition="MachineToApplication" overrideModeDefault="Deny" />
			<section name="modules" allowDefinition="MachineToApplication" overrideModeDefault="Deny" />
			<section name="applicationInitialization" allowDefinition="MachineToApplication" overrideModeDefault="Allow" />
			<section name="odbcLogging" overrideModeDefault="Deny" />
			<sectionGroup name="security">
				<section name="access" overrideModeDefault="Deny" />
				<section name="applicationDependencies" overrideModeDefault="Deny" />
				<sectionGroup name="authentication">
					<section name="anonymousAuthentication" overrideModeDefault="Deny" />
					<section name="basicAuthentication" overrideModeDefault="Deny" />
					<section name="clientCertificateMappingAuthentication" overrideModeDefault="Deny" />
					<section name="digestAuthentication" overrideModeDefault="Deny" />
					<section name="iisClientCertificateMappingAuthentication" overrideModeDefault="Deny" />
					<section name="windowsAuthentication" overrideModeDefault="Deny" />
				</sectionGroup>
				<section name="authorization" overrideModeDefault="Allow" />
				<section name="ipSecurity" overrideModeDefault="Deny" />
				<section name="dynamicIpSecurity" overrideModeDefault="Deny" />
				<section name="isapiCgiRestriction" allowDefinition="AppHostOnly" overrideModeDefault="Deny" />
				<section name="requestFiltering" overrideModeDefault="Allow" />
			</sectionGroup>
			<section name="serverRuntime" overrideModeDefault="Deny" />
			<section name="serverSideInclude" overrideModeDefault="Deny" />
			<section name="staticContent" overrideModeDefault="Allow" />
			<sectionGroup name="tracing">
				<section name="traceFailedRequests" overrideModeDefault="Allow" />
				<section name="traceProviderDefinitions" overrideModeDefault="Deny" />
			</sectionGroup>
			<section name="urlCompression" overrideModeDefault="Allow" />
			<section name="validation" overrideModeDefault="Allow" />
			<sectionGroup name="webdav">
				<section name="globalSettings" overrideModeDefault="Deny" />
				<section name="authoring" overrideModeDefault="Deny" />
				<section name="authoringRules" overrideModeDefault="Deny" />
			</sectionGroup>
			<sectionGroup name="rewrite">
				<section name="allowedServerVariables" overrideModeDefault="Deny" />
				<section name="rules" overrideModeDefault="Allow" />
				<section name="outboundRules" overrideModeDefault="Allow" />
				<section name="globalRules" overrideModeDefault="Deny" allowDefinition="AppHostOnly" />
				<section name="providers" overrideModeDefault="Allow" />
				<section name="rewriteMaps" overrideModeDefault="Allow" />
			</sectionGroup>
			<section name="webSocket" overrideModeDefault="Deny" />
			<section name="aspNetCore" overrideModeDefault="Allow" /></sectionGroup>
	</configSections>
	<configProtectedData>
		<providers>
			<add name="IISWASOnlyRsaProvider" type="" description="Uses RsaCryptoServiceProvider to encrypt and decrypt" keyContainerName="iisWasKey" cspProviderName="" useMachineContainer="true" useOAEP="false" />
			<add name="AesProvider" type="Microsoft.ApplicationHost.AesProtectedConfigurationProvider" description="Uses an AES session key to encrypt and decrypt" keyContainerName="iisConfigurationKey" cspProviderName="" useOAEP="false" useMachineContainer="true" sessionKey="AQIAAA5mAAAApAAA/HKxkz6alrlAPez0IUgujj/6k3WxCDriHp6jvpv3yEZmo7h6SMzGLxo4mTrIQVHSkB7tmElHKfUFTzE2BWF7nFWHY6Z6qmGBauFzwJMwESjril7Gjz69RBFH259HQ6aRDq9Xfx7U7H4HtdmnKNqGjgl/hwPQBGeIlWiDh+sYv3vKB0QU971tjX6H2B+9armlnC8UOuA6JYMDMI/VLLL16sng0fWAy5JYe0YVABVjiAWDW264RZW9Tr1Oax4qHZKg+SdjULxeOc2YmpX+d0yeITo1HkPF1hN1gHpIPIUDo05ilHUNfR3OkjVCIQK4cFKCq1s8NH+y+13MxUC4Fn1AlQ==" />
			<add name="IISWASOnlyAesProvider" type="Microsoft.ApplicationHost.AesProtectedConfigurationProvider" description="Uses an AES session key to encrypt and decrypt" keyContainerName="iisWasKey" cspProviderName="" useOAEP="false" useMachineContainer="true" sessionKey="AQIAAA5mAAAApAAALmU8lTC+v2qtfQiiiquvvLpUQqKLEXs+jSKoWCM/uPhyB++k4dwug19mGidNK5FYiWK2KYE1yhjVJcbp12E98Q0R2nT7eBiCMY2JairxQ591rqABK7keGaIjwH7PwGzSpILl3RJ4YFvJ/7ZXEJxeDZIjW8ZxWVXx+/VyHs9U3WguLEkgMUX3jrxJi8LouxaIVPJAv/YQ1ZCWs8zImitxX/C/7o7yaIxznfsN5nGQzQfpUDPeby99aw2zPVTtZI2LaWIBON8guABvZ6JtJVDWmfdK6sodbnwdZkr6/Z2rfvamT1dC1SpQrGG7ulR/f9/GXvCaW10ZVKxekBF/CYlNMg==" />
		</providers>
	</configProtectedData>
	<system.applicationHost>
		<applicationPools>
			<add name="Clr4IntegratedAppPool" managedRuntimeVersion="v4.0" managedPipelineMode="Integrated" CLRConfigFile="%IIS_USER_HOME%\config\aspnet.config" autoStart="true" />
			<add name="Clr4ClassicAppPool" managedRuntimeVersion="v4.0" managedPipelineMode="Classic" CLRConfigFile="%IIS_USER_HOME%\config\aspnet.config" autoStart="true" />
			<add name="Clr2IntegratedAppPool" managedRuntimeVersion="v2.0" managedPipelineMode="Integrated" CLRConfigFile="%IIS_USER_HOME%\config\aspnet.config" autoStart="true" />
			<add name="Clr2ClassicAppPool" managedRuntimeVersion="v2.0" managedPipelineMode="Classic" CLRConfigFile="%IIS_USER_HOME%\config\aspnet.config" autoStart="true" />
			<add name="UnmanagedClassicAppPool" managedRuntimeVersion="" managedPipelineMode="Classic" autoStart="true" />
			<applicationPoolDefaults managedRuntimeVersion="v4.0">
				<processModel loadUserProfile="true" setProfileEnvironment="false" />
			</applicationPoolDefaults>
		</applicationPools>
		<!--

          The <listenerAdapters> section defines the protocols with which the
          Windows Process Activation Service (WAS) binds.

        -->
		<listenerAdapters>
			<add name="http" />
		</listenerAdapters>
		<sites>
			<site name="WebSite1" id="1" serverAutoStart="true">
				<application path="/">
					<virtualDirectory path="/" physicalPath="%IIS_SITES_HOME%\WebSite1" />
				</application>
				<bindings>
					<binding protocol="http" bindingInformation=":8080:localhost" />
				</bindings>
			</site>
			<siteDefaults>
				<!-- To enable logging, please change the below attribute "enabled" to "true" -->
				<logFile logFormat="W3C" directory="%AppData%\Microsoft\IISExpressLogs" enabled="false" />
				<traceFailedRequestsLogging directory="%AppData%\Microsoft" enabled="false" maxLogFileSizeKB="1024" />
			</siteDefaults>
			<applicationDefaults applicationPool="Clr4IntegratedAppPool" />
			<virtualDirectoryDefaults allowSubDirConfig="true" />
		</sites>
		<webLimits />
	</system.applicationHost>
	<system.webServer>
		<serverRuntime />
		<asp scriptErrorSentToBrowser="true">
			<cache diskTemplateCacheDirectory="%TEMP%\iisexpress\ASP Compiled Templates" />
			<limits />
		</asp>
		<caching enabled="true" enableKernelCache="true">
		</caching>
		<cgi />
		<defaultDocument enabled="true">
			<files>
				<add value="Default.htm" />
				<add value="Default.asp" />
				<add value="index.htm" />
				<add value="index.html" />
				<add value="iisstart.htm" />
				<add value="default.aspx" />
			</files>
		</defaultDocument>
		<directoryBrowse enabled="false" />
		<fastCgi />
		<!--

          The <globalModules> section defines all native-code modules.
          To enable a module, specify it in the <modules> section.

        -->
		<globalModules>
			<add name="HttpLoggingModule" image="%IIS_BIN%\loghttp.dll" />
			<add name="UriCacheModule" image="%IIS_BIN%\cachuri.dll" />
			<add name="TokenCacheModule" image="%IIS_BIN%\cachtokn.dll" />
			<add name="DynamicCompressionModule" image="%IIS_BIN%\compdyn.dll" />
			<add name="StaticCompressionModule" image="%IIS_BIN%\compstat.dll" />
			<add name="DefaultDocumentModule" image="%IIS_BIN%\defdoc.dll" />
			<add name="DirectoryListingModule" image="%IIS_BIN%\dirlist.dll" />
			<add name="ProtocolSupportModule" image="%IIS_BIN%\protsup.dll" />
			<add name="HttpRedirectionModule" image="%IIS_BIN%\redirect.dll" />
			<add name="ServerSideIncludeModule" image="%IIS_BIN%\iis_ssi.dll" />
			<add name="StaticFileModule" image="%IIS_BIN%\static.dll" />
			<add name="AnonymousAuthenticationModule" image="%IIS_BIN%\authanon.dll" />
			<add name="CertificateMappingAuthenticationModule" image="%IIS_BIN%\authcert.dll" />
			<add name="UrlAuthorizationModule" image="%IIS_BIN%\urlauthz.dll" />
			<add name="BasicAuthenticationModule" image="%IIS_BIN%\authbas.dll" />
			<add name="WindowsAuthenticationModule" image="%IIS_BIN%\authsspi.dll" />
			<add name="IISCertificateMappingAuthenticationModule" image="%IIS_BIN%\authmap.dll" />
			<add name="IpRestrictionModule" image="%IIS_BIN%\iprestr.dll" />
			<add name="DynamicIpRestrictionModule" image="%IIS_BIN%\diprestr.dll" />
			<add name="RequestFilteringModule" image="%IIS_BIN%\modrqflt.dll" />
			<add name="CustomLoggingModule" image="%IIS_BIN%\logcust.dll" />
			<add name="CustomErrorModule" image="%IIS_BIN%\custerr.dll" />
			<add name="FailedRequestsTracingModule" image="%IIS_BIN%\iisfreb.dll" />
			<add name="RequestMonitorModule" image="%IIS_BIN%\iisreqs.dll" />
			<add name="IsapiModule" image="%IIS_BIN%\isapi.dll" />
			<add name="IsapiFilterModule" image="%IIS_BIN%\filter.dll" />
			<add name="CgiModule" image="%IIS_BIN%\cgi.dll" />
			<add name="FastCgiModule" image="%IIS_BIN%\iisfcgi.dll" />
			<!--            <add name="WebDAVModule" image="%IIS_BIN%\webdav.dll" /> -->
			<add name="RewriteModule" image="%IIS_BIN%\rewrite.dll" />
			<add name="ConfigurationValidationModule" image="%IIS_BIN%\validcfg.dll" />
			<add name="WebSocketModule" image="%IIS_BIN%\iiswsock.dll" />
			<add name="WebMatrixSupportModule" image="%IIS_BIN%\webmatrixsup.dll" />
			<add name="ManagedEngine" image="%windir%\Microsoft.NET\Framework\v2.0.50727\webengine.dll" preCondition="integratedMode,runtimeVersionv2.0,bitness32" />
			<add name="ManagedEngine64" image="%windir%\Microsoft.NET\Framework64\v2.0.50727\webengine.dll" preCondition="integratedMode,runtimeVersionv2.0,bitness64" />
			<add name="ManagedEngineV4.0_32bit" image="%windir%\Microsoft.NET\Framework\v4.0.30319\webengine4.dll" preCondition="integratedMode,runtimeVersionv4.0,bitness32" />
			<add name="ManagedEngineV4.0_64bit" image="%windir%\Microsoft.NET\Framework64\v4.0.30319\webengine4.dll" preCondition="integratedMode,runtimeVersionv4.0,bitness64" />
			<add name="ApplicationInitializationModule" image="%IIS_BIN%\warmup.dll" />
            <add name="AspNetCoreModuleV2" image="%IIS_BIN%\Asp.Net Core Module\V2\aspnetcorev2.dll" />
		</globalModules>
		<httpCompression directory="%TEMP%">
			<scheme name="gzip" dll="%IIS_BIN%\gzip.dll" />
			<dynamicTypes>
				<add mimeType="text/*" enabled="true" />
				<add mimeType="message/*" enabled="true" />
				<add mimeType="application/x-javascript" enabled="true" />
				<add mimeType="application/javascript" enabled="true" />
				<add mimeType="*/*" enabled="false" />
                <add mimeType="text/event-stream" enabled="false" />
			</dynamicTypes>
			<staticTypes>
				<add mimeType="text/*" enabled="true" />
				<add mimeType="message/*" enabled="true" />
				<add mimeType="application/javascript" enabled="true" />
				<add mimeType="application/atom+xml" enabled="true" />
				<add mimeType="application/xaml+xml" enabled="true" />
				<add mimeType="image/svg+xml" enabled="true" />
				<add mimeType="*/*" enabled="false" />
			</staticTypes>
		</httpCompression>
		<httpErrors lockAttributes="allowAbsolutePathsWhenDelegated,defaultPath">
			<error statusCode="401" prefixLanguageFilePath="%IIS_BIN%\custerr" path="401.htm" />
			<error statusCode="403" prefixLanguageFilePath="%IIS_BIN%\custerr" path="403.htm" />
			<error statusCode="404" prefixLanguageFilePath="%IIS_BIN%\custerr" path="404.htm" />
			<error statusCode="405" prefixLanguageFilePath="%IIS_BIN%\custerr" path="405.htm" />
			<error statusCode="406" prefixLanguageFilePath="%IIS_BIN%\custerr" path="406.htm" />
			<error statusCode="412" prefixLanguageFilePath="%IIS_BIN%\custerr" path="412.htm" />
			<error statusCode="500" prefixLanguageFilePath="%IIS_BIN%\custerr" path="500.htm" />
			<error statusCode="501" prefixLanguageFilePath="%IIS_BIN%\custerr" path="501.htm" />
			<error statusCode="502" prefixLanguageFilePath="%IIS_BIN%\custerr" path="502.htm" />
		</httpErrors>
		<httpLogging dontLog="false" />
		<httpProtocol>
			<customHeaders>
				<clear />
				<add name="X-Powered-By" value="ASP.NET" />
			</customHeaders>
			<redirectHeaders>
				<clear />
			</redirectHeaders>
		</httpProtocol>
		<httpRedirect enabled="false" />
		<httpTracing />
		<isapiFilters>
			<filter name="ASP.Net_2.0.50727-64" path="%windir%\Microsoft.NET\Framework64\v2.0.50727\aspnet_filter.dll" enableCache="true" preCondition="bitness64,runtimeVersionv2.0" />
			<filter name="ASP.Net_2.0.50727.0" path="%windir%\Microsoft.NET\Framework\v2.0.50727\aspnet_filter.dll" enableCache="true" preCondition="bitness32,runtimeVersionv2.0" />
			<filter name="ASP.Net_2.0_for_v1.1" path="%windir%\Microsoft.NET\Framework\v2.0.50727\aspnet_filter.dll" enableCache="true" preCondition="runtimeVersionv1.1" />
			<filter name="ASP.Net_4.0_32bit" path="%windir%\Microsoft.NET\Framework\v4.0.30319\aspnet_filter.dll" enableCache="true" preCondition="bitness32,runtimeVersionv4.0" />
			<filter name="ASP.Net_4.0_64bit" path="%windir%\Microsoft.NET\Framework64\v4.0.30319\aspnet_filter.dll" enableCache="true" preCondition="bitness64,runtimeVersionv4.0" />
		</isapiFilters>
		<odbcLogging />
		<security>
			<access sslFlags="None" />
			<applicationDependencies>
				<application name="Active Server Pages" groupId="ASP" />
			</applicationDependencies>
			<authentication>
				<anonymousAuthentication enabled="true" userName="" />
				<basicAuthentication enabled="false" />
				<clientCertificateMappingAuthentication enabled="false" />
				<digestAuthentication enabled="false" />
				<iisClientCertificateMappingAuthentication enabled="false">
				</iisClientCertificateMappingAuthentication>
				<windowsAuthentication enabled="false">
					<providers>
						<add value="Negotiate" />
						<add value="NTLM" />
					</providers>
				</windowsAuthentication>
			</authentication>
			<authorization>
				<add accessType="Allow" users="*" />
			</authorization>
			<ipSecurity allowUnlisted="true" />
			<isapiCgiRestriction notListedIsapisAllowed="true" notListedCgisAllowed="true">
				<add path="%windir%\Microsoft.NET\Framework64\v4.0.30319\webengine4.dll" allowed="true" groupId="ASP.NET_v4.0" description="ASP.NET_v4.0" />
				<add path="%windir%\Microsoft.NET\Framework\v4.0.30319\webengine4.dll" allowed="true" groupId="ASP.NET_v4.0" description="ASP.NET_v4.0" />
				<add path="%windir%\Microsoft.NET\Framework64\v2.0.50727\aspnet_isapi.dll" allowed="true" groupId="ASP.NET v2.0.50727" description="ASP.NET v2.0.50727" />
				<add path="%windir%\Microsoft.NET\Framework\v2.0.50727\aspnet_isapi.dll" allowed="true" groupId="ASP.NET v2.0.50727" description="ASP.NET v2.0.50727" />
			</isapiCgiRestriction>
			<requestFiltering>
				<fileExtensions allowUnlisted="true" applyToWebDAV="true">
					<add fileExtension=".asa" allowed="false" />
					<add fileExtension=".asax" allowed="false" />
					<add fileExtension=".ascx" allowed="false" />
					<add fileExtension=".master" allowed="false" />
					<add fileExtension=".skin" allowed="false" />
					<add fileExtension=".browser" allowed="false" />
					<add fileExtension=".sitemap" allowed="false" />
					<add fileExtension=".config" allowed="false" />
					<add fileExtension=".cs" allowed="false" />
					<add fileExtension=".csproj" allowed="false" />
					<add fileExtension=".vb" allowed="false" />
					<add fileExtension=".vbproj" allowed="false" />
					<add fileExtension=".webinfo" allowed="false" />
					<add fileExtension=".licx" allowed="false" />
					<add fileExtension=".resx" allowed="false" />
					<add fileExtension=".resources" allowed="false" />
					<add fileExtension=".mdb" allowed="false" />
					<add fileExtension=".vjsproj" allowed="false" />
					<add fileExtension=".java" allowed="false" />
					<add fileExtension=".jsl" allowed="false" />
					<add fileExtension=".ldb" allowed="false" />
					<add fileExtension=".dsdgm" allowed="false" />
					<add fileExtension=".ssdgm" allowed="false" />
					<add fileExtension=".lsad" allowed="false" />
					<add fileExtension=".ssmap" allowed="false" />
					<add fileExtension=".cd" allowed="false" />
					<add fileExtension=".dsprototype" allowed="false" />
					<add fileExtension=".lsaprototype" allowed="false" />
					<add fileExtension=".sdm" allowed="false" />
					<add fileExtension=".sdmDocument" allowed="false" />
					<add fileExtension=".mdf" allowed="false" />
					<add fileExtension=".ldf" allowed="false" />
					<add fileExtension=".ad" allowed="false" />
					<add fileExtension=".dd" allowed="false" />
					<add fileExtension=".ldd" allowed="false" />
					<add fileExtension=".sd" allowed="false" />
					<add fileExtension=".adprototype" allowed="false" />
					<add fileExtension=".lddprototype" allowed="false" />
					<add fileExtension=".exclude" allowed="false" />
					<add fileExtension=".refresh" allowed="false" />
					<add fileExtension=".compiled" allowed="false" />
					<add fileExtension=".msgx" allowed="false" />
					<add fileExtension=".vsdisco" allowed="false" />
					<add fileExtension=".rules" allowed="false" />
				</fileExtensions>
				<verbs allowUnlisted="true" applyToWebDAV="true" />
				<hiddenSegments applyToWebDAV="true">
					<add segment="web.config" />
					<add segment="bin" />
					<add segment="App_code" />
					<add segment="App_GlobalResources" />
					<add segment="App_LocalResources" />
					<add segment="App_WebReferences" />
					<add segment="App_Data" />
					<add segment="App_Browsers" />
				</hiddenSegments>
			</requestFiltering>
		</security>
		<serverSideInclude ssiExecDisable="false" />
		<staticContent lockAttributes="isDocFooterFileName">
			<mimeMap fileExtension=".323" mimeType="text/h323" />
			<mimeMap fileExtension=".3g2" mimeType="video/3gpp2" />
			<mimeMap fileExtension=".3gp2" mimeType="video/3gpp2" />
			<mimeMap fileExtension=".3gp" mimeType="video/3gpp" />
			<mimeMap fileExtension=".3gpp" mimeType="video/3gpp" />
			<mimeMap fileExtension=".aac" mimeType="audio/aac" />
			<mimeMap fileExtension=".aaf" mimeType="application/octet-stream" />
			<mimeMap fileExtension=".aca" mimeType="application/octet-stream" />
			<mimeMap fileExtension=".accdb" mimeType="application/msaccess" />
			<mimeMap fileExtension=".accde" mimeType="application/msaccess" />
			<mimeMap fileExtension=".accdt" mimeType="application/msaccess" />
			<mimeMap fileExtension=".acx" mimeType="application/internet-property-stream" />
			<mimeMap fileExtension=".adt" mimeType="audio/vnd.dlna.adts" />
			<mimeMap fileExtension=".adts" mimeType="audio/vnd.dlna.adts" />
			<mimeMap fileExtension=".afm" mimeType="application/octet-stream" />
			<mimeMap fileExtension=".ai" mimeType="application/postscript" />
			<mimeMap fileExtension=".aif" mimeType="audio/x-aiff" />
			<mimeMap fileExtension=".aifc" mimeType="audio/aiff" />
			<mimeMap fileExtension=".aiff" mimeType="audio/aiff" />
			<mimeMap fileExtension=".appcache" mimeType="text/cache-manifest" />
			<mimeMap fileExtension=".application" mimeType="application/x-ms-application" />
			<mimeMap fileExtension=".art" mimeType="image/x-jg" />
			<mimeMap fileExtension=".asd" mimeType="application/octet-stream" />
			<mimeMap fileExtension=".asf" mimeType="video/x-ms-asf" />
			<mimeMap fileExtension=".asi" mimeType="application/octet-stream" />
			<mimeMap fileExtension=".asm" mimeType="text/plain" />
			<mimeMap fileExtension=".asr" mimeType="video/x-ms-asf" />
			<mimeMap fileExtension=".asx" mimeType="video/x-ms-asf" />
			<mimeMap fileExtension=".atom" mimeType="application/atom+xml" />
			<mimeMap fileExtension=".au" mimeType="audio/basic" />
			<mimeMap fileExtension=".avi" mimeType="video/avi" />
			<mimeMap fileExtension=".axs" mimeType="application/olescript" />
			<mimeMap fileExtension=".bas" mimeType="text/plain" />
			<mimeMap fileExtension=".bcpio" mimeType="application/x-bcpio" />
			<mimeMap fileExtension=".bin" mimeType="application/octet-stream" />
			<mimeMap fileExtension=".bmp" mimeType="image/bmp" />
			<mimeMap fileExtension=".c" mimeType="text/plain" />
			<mimeMap fileExtension=".cab" mimeType="application/vnd.ms-cab-compressed" />
			<mimeMap fileExtension=".calx" mimeType="application/vnd.ms-office.calx" />
			<mimeMap fileExtension=".cat" mimeType="application/vnd.ms-pki.seccat" />
			<mimeMap fileExtension=".cdf" mimeType="application/x-cdf" />
			<mimeMap fileExtension=".chm" mimeType="application/octet-stream" />
			<mimeMap fileExtension=".class" mimeType="application/x-java-applet" />
			<mimeMap fileExtension=".clp" mimeType="application/x-msclip" />
			<mimeMap fileExtension=".cmx" mimeType="image/x-cmx" />
			<mimeMap fileExtension=".cnf" mimeType="text/plain" />
			<mimeMap fileExtension=".cod" mimeType="image/cis-cod" />
			<mimeMap fileExtension=".cpio" mimeType="application/x-cpio" />
			<mimeMap fileExtension=".cpp" mimeType="text/plain" />
			<mimeMap fileExtension=".crd" mimeType="application/x-mscardfile" />
			<mimeMap fileExtension=".crl" mimeType="application/pkix-crl" />
			<mimeMap fileExtension=".crt" mimeType="application/x-x509-ca-cert" />
			<mimeMap fileExtension=".csh" mimeType="application/x-csh" />
			<mimeMap fileExtension=".css" mimeType="text/css" />
			<mimeMap fileExtension=".csv" mimeType="application/octet-stream" />
			<mimeMap fileExtension=".cur" mimeType="application/octet-stream" />
			<mimeMap fileExtension=".dcr" mimeType="application/x-director" />
			<mimeMap fileExtension=".deploy" mimeType="application/octet-stream" />
			<mimeMap fileExtension=".der" mimeType="application/x-x509-ca-cert" />
			<mimeMap fileExtension=".dib" mimeType="image/bmp" />
			<mimeMap fileExtension=".dir" mimeType="application/x-director" />
			<mimeMap fileExtension=".disco" mimeType="text/xml" />
			<mimeMap fileExtension=".dll" mimeType="application/x-msdownload" />
			<mimeMap fileExtension=".dll.config" mimeType="text/xml" />
			<mimeMap fileExtension=".dlm" mimeType="text/dlm" />
			<mimeMap fileExtension=".doc" mimeType="application/msword" />
			<mimeMap fileExtension=".docm" mimeType="application/vnd.ms-word.document.macroEnabled.12" />
			<mimeMap fileExtension=".docx" mimeType="application/vnd.openxmlformats-officedocument.wordprocessingml.document" />
			<mimeMap fileExtension=".dot" mimeType="application/msword" />
			<mimeMap fileExtension=".dotm" mimeType="application/vnd.ms-word.template.macroEnabled.12" />
			<mimeMap fileExtension=".dotx" mimeType="application/vnd.openxmlformats-officedocument.wordprocessingml.template" />
			<mimeMap fileExtension=".dsp" mimeType="application/octet-stream" />
			<mimeMap fileExtension=".dtd" mimeType="text/xml" />
			<mimeMap fileExtension=".dvi" mimeType="application/x-dvi" />
			<mimeMap fileExtension=".dvr-ms" mimeType="video/x-ms-dvr" />
			<mimeMap fileExtension=".dwf" mimeType="drawing/x-dwf" />
			<mimeMap fileExtension=".dwp" mimeType="application/octet-stream" />
			<mimeMap fileExtension=".dxr" mimeType="application/x-director" />
			<mimeMap fileExtension=".eml" mimeType="message/rfc822" />
			<mimeMap fileExtension=".emz" mimeType="application/octet-stream" />
			<mimeMap fileExtension=".eot" mimeType="application/vnd.ms-fontobject" />
			<mimeMap fileExtension=".eps" mimeType="application/postscript" />
			<mimeMap fileExtension=".esd" mimeType="application/vnd.ms-cab-compressed" />
			<mimeMap fileExtension=".etx" mimeType="text/x-setext" />
			<mimeMap fileExtension=".evy" mimeType="application/envoy" />
			<mimeMap fileExtension=".exe" mimeType="application/octet-stream" />
			<mimeMap fileExtension=".exe.config" mimeType="text/xml" />
			<mimeMap fileExtension=".fdf" mimeType="application/vnd.fdf" />
			<mimeMap fileExtension=".fif" mimeType="application/fractals" />
			<mimeMap fileExtension=".fla" mimeType="application/octet-stream" />
			<mimeMap fileExtension=".flr" mimeType="x-world/x-vrml" />
			<mimeMap fileExtension=".flv" mimeType="video/x-flv" />
			<mimeMap fileExtension=".gif" mimeType="image/gif" />
			<mimeMap fileExtension=".glb" mimeType="model/gltf-binary" />
			<mimeMap fileExtension=".gtar" mimeType="application/x-gtar" />
			<mimeMap fileExtension=".gz" mimeType="application/x-gzip" />
			<mimeMap fileExtension=".h" mimeType="text/plain" />
			<mimeMap fileExtension=".hdf" mimeType="application/x-hdf" />
			<mimeMap fileExtension=".hdml" mimeType="text/x-hdml" />
			<mimeMap fileExtension=".hhc" mimeType="application/x-oleobject" />
			<mimeMap fileExtension=".hhk" mimeType="application/octet-stream" />
			<mimeMap fileExtension=".hhp" mimeType="application/octet-stream" />
			<mimeMap fileExtension=".hlp" mimeType="application/winhlp" />
			<mimeMap fileExtension=".hqx" mimeType="application/mac-binhex40" />
			<mimeMap fileExtension=".hta" mimeType="application/hta" />
			<mimeMap fileExtension=".htc" mimeType="text/x-component" />
			<mimeMap fileExtension=".htm" mimeType="text/html" />
			<mimeMap fileExtension=".html" mimeType="text/html" />
			<mimeMap fileExtension=".htt" mimeType="text/webviewhtml" />
			<mimeMap fileExtension=".hxt" mimeType="text/html" />
			<mimeMap fileExtension=".ico" mimeType="image/x-icon" />
			<mimeMap fileExtension=".ics" mimeType="text/calendar" />
			<mimeMap fileExtension=".ief" mimeType="image/ief" />
			<mimeMap fileExtension=".iii" mimeType="application/x-iphone" />
			<mimeMap fileExtension=".inf" mimeType="application/octet-stream" />
			<mimeMap fileExtension=".ins" mimeType="application/x-internet-signup" />
			<mimeMap fileExtension=".isp" mimeType="application/x-internet-signup" />
			<mimeMap fileExtension=".IVF" mimeType="video/x-ivf" />
			<mimeMap fileExtension=".jar" mimeType="application/java-archive" />
			<mimeMap fileExtension=".java" mimeType="application/octet-stream" />
			<mimeMap fileExtension=".jck" mimeType="application/liquidmotion" />
			<mimeMap fileExtension=".jcz" mimeType="application/liquidmotion" />
			<mimeMap fileExtension=".jfif" mimeType="image/pjpeg" />
			<mimeMap fileExtension=".jpb" mimeType="application/octet-stream" />
			<mimeMap fileExtension=".jpe" mimeType="image/jpeg" />
			<mimeMap fileExtension=".jpeg" mimeType="image/jpeg" />
			<mimeMap fileExtension=".jpg" mimeType="image/jpeg" />
			<mimeMap fileExtension=".js" mimeType="application/javascript" />
			<mimeMap fileExtension=".json" mimeType="application/json" />
			<mimeMap fileExtension=".jsonld" mimeType="application/ld+json" />
			<mimeMap fileExtension=".jsx" mimeType="text/jscript" />
			<mimeMap fileExtension=".latex" mimeType="application/x-latex" />
			<mimeMap fileExtension=".less" mimeType="text/css" />
			<mimeMap fileExtension=".lit" mimeType="application/x-ms-reader" />
			<mimeMap fileExtension=".lpk" mimeType="application/octet-stream" />
			<mimeMap fileExtension=".lsf" mimeType="video/x-la-asf" />
			<mimeMap fileExtension=".lsx" mimeType="video/x-la-asf" />
			<mimeMap fileExtension=".lzh" mimeType="application/octet-stream" />
			<mimeMap fileExtension=".m13" mimeType="application/x-msmediaview" />
			<mimeMap fileExtension=".m14" mimeType="application/x-msmediaview" />
			<mimeMap fileExtension=".m1v" mimeType="video/mpeg" />
			<mimeMap fileExtension=".m2ts" mimeType="video/vnd.dlna.mpeg-tts" />
			<mimeMap fileExtension=".m3u" mimeType="audio/x-mpegurl" />
			<mimeMap fileExtension=".m4a" mimeType="audio/mp4" />
			<mimeMap fileExtension=".m4v" mimeType="video/mp4" />
			<mimeMap fileExtension=".man" mimeType="application/x-troff-man" />
			<mimeMap fileExtension=".manifest" mimeType="application/x-ms-manifest" />
			<mimeMap fileExtension=".map" mimeType="text/plain" />
			<mimeMap fileExtension=".mdb" mimeType="application/x-msaccess" />
			<mimeMap fileExtension=".mdp" mimeType="application/octet-stream" />
			<mimeMap fileExtension=".me" mimeType="application/x-troff-me" />
			<mimeMap fileExtension=".mht" mimeType="message/rfc822" />
			<mimeMap fileExtension=".mhtml" mimeType="message/rfc822" />
			<mimeMap fileExtension=".mid" mimeType="audio/mid" />
			<mimeMap fileExtension=".midi" mimeType="audio/mid" />
			<mimeMap fileExtension=".mix" mimeType="application/octet-stream" />
			<mimeMap fileExtension=".mmf" mimeType="application/x-smaf" />
			<mimeMap fileExtension=".mno" mimeType="text/xml" />
			<mimeMap fileExtension=".mny" mimeType="application/x-msmoney" />
			<mimeMap fileExtension=".mov" mimeType="video/quicktime" />
			<mimeMap fileExtension=".movie" mimeType="video/x-sgi-movie" />
			<mimeMap fileExtension=".mp2" mimeType="video/mpeg" />
			<mimeMap fileExtension=".mp3" mimeType="audio/mpeg" />
			<mimeMap fileExtension=".mp4" mimeType="video/mp4" />
			<mimeMap fileExtension=".mp4v" mimeType="video/mp4" />
			<mimeMap fileExtension=".mpa" mimeType="video/mpeg" />
			<mimeMap fileExtension=".mpe" mimeType="video/mpeg" />
			<mimeMap fileExtension=".mpeg" mimeType="video/mpeg" />
			<mimeMap fileExtension=".mpg" mimeType="video/mpeg" />
			<mimeMap fileExtension=".mpp" mimeType="application/vnd.ms-project" />
			<mimeMap fileExtension=".mpv2" mimeType="video/mpeg" />
			<mimeMap fileExtension=".ms" mimeType="application/x-troff-ms" />
			<mimeMap fileExtension=".msi" mimeType="application/octet-stream" />
			<mimeMap fileExtension=".mso" mimeType="application/octet-stream" />
			<mimeMap fileExtension=".mvb" mimeType="application/x-msmediaview" />
			<mimeMap fileExtension=".mvc" mimeType="application/x-miva-compiled" />
			<mimeMap fileExtension=".nc" mimeType="application/x-netcdf" />
			<mimeMap fileExtension=".nsc" mimeType="video/x-ms-asf" />
			<mimeMap fileExtension=".nws" mimeType="message/rfc822" />
			<mimeMap fileExtension=".ocx" mimeType="application/octet-stream" />
			<mimeMap fileExtension=".oda" mimeType="application/oda" />
			<mimeMap fileExtension=".odc" mimeType="text/x-ms-odc" />
			<mimeMap fileExtension=".ods" mimeType="application/oleobject" />
			<mimeMap fileExtension=".oga" mimeType="audio/ogg" />
			<mimeMap fileExtension=".ogg" mimeType="video/ogg" />
			<mimeMap fileExtension=".ogv" mimeType="video/ogg" />
			<mimeMap fileExtension=".one" mimeType="application/onenote" />
			<mimeMap fileExtension=".onea" mimeType="application/onenote" />
			<mimeMap fileExtension=".onetoc" mimeType="application/onenote" />
			<mimeMap fileExtension=".onetoc2" mimeType="application/onenote" />
			<mimeMap fileExtension=".onetmp" mimeType="application/onenote" />
			<mimeMap fileExtension=".onepkg" mimeType="application/onenote" />
			<mimeMap fileExtension=".osdx" mimeType="application/opensearchdescription+xml" />
			<mimeMap fileExtension=".otf" mimeType="font/otf" />
			<mimeMap fileExtension=".p10" mimeType="application/pkcs10" />
			<mimeMap fileExtension=".p12" mimeType="application/x-pkcs12" />
			<mimeMap fileExtension=".p7b" mimeType="application/x-pkcs7-certificates" />
			<mimeMap fileExtension=".p7c" mimeType="application/pkcs7-mime" />
			<mimeMap fileExtension=".p7m" mimeType="application/pkcs7-mime" />
			<mimeMap fileExtension=".p7r" mimeType="application/x-pkcs7-certreqresp" />
			<mimeMap fileExtension=".p7s" mimeType="application/pkcs7-signature" />
			<mimeMap fileExtension=".pbm" mimeType="image/x-portable-bitmap" />
			<mimeMap fileExtension=".pcx" mimeType="application/octet-stream" />
			<mimeMap fileExtension=".pcz" mimeType="application/octet-stream" />
			<mimeMap fileExtension=".pdf" mimeType="application/pdf" />
			<mimeMap fileExtension=".pfb" mimeType="application/octet-stream" />
			<mimeMap fileExtension=".pfm" mimeType="application/octet-stream" />
			<mimeMap fileExtension=".pfx" mimeType="application/x-pkcs12" />
			<mimeMap fileExtension=".pgm" mimeType="image/x-portable-graymap" />
			<mimeMap fileExtension=".pko" mimeType="application/vnd.ms-pki.pko" />
			<mimeMap fileExtension=".pma" mimeType="application/x-perfmon" />
			<mimeMap fileExtension=".pmc" mimeType="application/x-perfmon" />
			<mimeMap fileExtension=".pml" mimeType="application/x-perfmon" />
			<mimeMap fileExtension=".pmr" mimeType="application/x-perfmon" />
			<mimeMap fileExtension=".pmw" mimeType="application/x-perfmon" />
			<mimeMap fileExtension=".png" mimeType="image/png" />
			<mimeMap fileExtension=".pnm" mimeType="image/x-portable-anymap" />
			<mimeMap fileExtension=".pnz" mimeType="image/png" />
			<mimeMap fileExtension=".pot" mimeType="application/vnd.ms-powerpoint" />
			<mimeMap fileExtension=".potm" mimeType="application/vnd.ms-powerpoint.template.macroEnabled.12" />
			<mimeMap fileExtension=".potx" mimeType="application/vnd.openxmlformats-officedocument.presentationml.template" />
			<mimeMap fileExtension=".ppam" mimeType="application/vnd.ms-powerpoint.addin.macroEnabled.12" />
			<mimeMap fileExtension=".ppm" mimeType="image/x-portable-pixmap" />
			<mimeMap fileExtension=".pps" mimeType="application/vnd.ms-powerpoint" />
			<mimeMap fileExtension=".ppsm" mimeType="application/vnd.ms-powerpoint.slideshow.macroEnabled.12" />
			<mimeMap fileExtension=".ppsx" mimeType="application/vnd.openxmlformats-officedocument.presentationml.slideshow" />
			<mimeMap fileExtension=".ppt" mimeType="application/vnd.ms-powerpoint" />
			<mimeMap fileExtension=".pptm" mimeType="application/vnd.ms-powerpoint.presentation.macroEnabled.12" />
			<mimeMap fileExtension=".pptx" mimeType="application/vnd.openxmlformats-officedocument.presentationml.presentation" />
			<mimeMap fileExtension=".prf" mimeType="application/pics-rules" />
			<mimeMap fileExtension=".prm" mimeType="application/octet-stream" />
			<mimeMap fileExtension=".prx" mimeType="application/octet-stream" />
			<mimeMap fileExtension=".ps" mimeType="application/postscript" />
			<mimeMap fileExtension=".psd" mimeType="application/octet-stream" />
			<mimeMap fileExtension=".psm" mimeType="application/octet-stream" />
			<mimeMap fileExtension=".psp" mimeType="application/octet-stream" />
			<mimeMap fileExtension=".pub" mimeType="application/x-mspublisher" />
			<mimeMap fileExtension=".qt" mimeType="video/quicktime" />
			<mimeMap fileExtension=".qtl" mimeType="application/x-quicktimeplayer" />
			<mimeMap fileExtension=".qxd" mimeType="application/octet-stream" />
			<mimeMap fileExtension=".ra" mimeType="audio/x-pn-realaudio" />
			<mimeMap fileExtension=".ram" mimeType="audio/x-pn-realaudio" />
			<mimeMap fileExtension=".rar" mimeType="application/octet-stream" />
			<mimeMap fileExtension=".ras" mimeType="image/x-cmu-raster" />
			<mimeMap fileExtension=".rf" mimeType="image/vnd.rn-realflash" />
			<mimeMap fileExtension=".rgb" mimeType="image/x-rgb" />
			<mimeMap fileExtension=".rm" mimeType="application/vnd.rn-realmedia" />
			<mimeMap fileExtension=".rmi" mimeType="audio/mid" />
			<mimeMap fileExtension=".roff" mimeType="application/x-troff" />
			<mimeMap fileExtension=".rpm" mimeType="audio/x-pn-realaudio-plugin" />
			<mimeMap fileExtension=".rtf" mimeType="application/rtf" />
			<mimeMap fileExtension=".rtx" mimeType="text/richtext" />
			<mimeMap fileExtension=".scd" mimeType="application/x-msschedule" />
			<mimeMap fileExtension=".sct" mimeType="text/scriptlet" />
			<mimeMap fileExtension=".sea" mimeType="application/octet-stream" />
			<mimeMap fileExtension=".setpay" mimeType="application/set-payment-initiation" />
			<mimeMap fileExtension=".setreg" mimeType="application/set-registration-initiation" />
			<mimeMap fileExtension=".sgml" mimeType="text/sgml" />
			<mimeMap fileExtension=".sh" mimeType="application/x-sh" />
			<mimeMap fileExtension=".shar" mimeType="application/x-shar" />
			<mimeMap fileExtension=".sit" mimeType="application/x-stuffit" />
			<mimeMap fileExtension=".sldm" mimeType="application/vnd.ms-powerpoint.slide.macroEnabled.12" />
			<mimeMap fileExtension=".sldx" mimeType="application/vnd.openxmlformats-officedocument.presentationml.slide" />
			<mimeMap fileExtension=".smd" mimeType="audio/x-smd" />
			<mimeMap fileExtension=".smi" mimeType="application/octet-stream" />
			<mimeMap fileExtension=".smx" mimeType="audio/x-smd" />
			<mimeMap fileExtension=".smz" mimeType="audio/x-smd" />
			<mimeMap fileExtension=".snd" mimeType="audio/basic" />
			<mimeMap fileExtension=".snp" mimeType="application/octet-stream" />
			<mimeMap fileExtension=".spc" mimeType="application/x-pkcs7-certificates" />
			<mimeMap fileExtension=".spl" mimeType="application/futuresplash" />
			<mimeMap fileExtension=".spx" mimeType="audio/ogg" />
			<mimeMap fileExtension=".src" mimeType="application/x-wais-source" />
			<mimeMap fileExtension=".ssm" mimeType="application/streamingmedia" />
			<mimeMap fileExtension=".sst" mimeType="application/vnd.ms-pki.certstore" />
			<mimeMap fileExtension=".stl" mimeType="application/vnd.ms-pki.stl" />
			<mimeMap fileExtension=".sv4cpio" mimeType="application/x-sv4cpio" />
			<mimeMap fileExtension=".sv4crc" mimeType="application/x-sv4crc" />
			<mimeMap fileExtension=".svg" mimeType="image/svg+xml" />
			<mimeMap fileExtension=".svgz" mimeType="image/svg+xml" />
			<mimeMap fileExtension=".swf" mimeType="application/x-shockwave-flash" />
			<mimeMap fileExtension=".t" mimeType="application/x-troff" />
			<mimeMap fileExtension=".tar" mimeType="application/x-tar" />
			<mimeMap fileExtension=".tcl" mimeType="application/x-tcl" />
			<mimeMap fileExtension=".tex" mimeType="application/x-tex" />
			<mimeMap fileExtension=".texi" mimeType="application/x-texinfo" />
			<mimeMap fileExtension=".texinfo" mimeType="application/x-texinfo" />
			<mimeMap fileExtension=".tgz" mimeType="application/x-compressed" />
			<mimeMap fileExtension=".thmx" mimeType="application/vnd.ms-officetheme" />
			<mimeMap fileExtension=".thn" mimeType="application/octet-stream" />
			<mimeMap fileExtension=".tif" mimeType="image/tiff" />
			<mimeMap fileExtension=".tiff" mimeType="image/tiff" />
			<mimeMap fileExtension=".toc" mimeType="application/octet-stream" />
			<mimeMap fileExtension=".tr" mimeType="application/x-troff" />
			<mimeMap fileExtension=".trm" mimeType="application/x-msterminal" />
			<mimeMap fileExtension=".ts" mimeType="video/vnd.dlna.mpeg-tts" />
			<mimeMap fileExtension=".tsv" mimeType="text/tab-separated-values" />
			<mimeMap fileExtension=".ttf" mimeType="application/octet-stream" />
			<mimeMap fileExtension=".tts" mimeType="video/vnd.dlna.mpeg-tts" />
			<mimeMap fileExtension=".txt" mimeType="text/plain" />
			<mimeMap fileExtension=".u32" mimeType="application/octet-stream" />
			<mimeMap fileExtension=".uls" mimeType="text/iuls" />
			<mimeMap fileExtension=".ustar" mimeType="application/x-ustar" />
			<mimeMap fileExtension=".vbs" mimeType="text/vbscript" />
			<mimeMap fileExtension=".vcf" mimeType="text/x-vcard" />
			<mimeMap fileExtension=".vcs" mimeType="text/plain" />
			<mimeMap fileExtension=".vdx" mimeType="application/vnd.ms-visio.viewer" />
			<mimeMap fileExtension=".vml" mimeType="text/xml" />
			<mimeMap fileExtension=".vsd" mimeType="application/vnd.visio" />
			<mimeMap fileExtension=".vss" mimeType="application/vnd.visio" />
			<mimeMap fileExtension=".vst" mimeType="application/vnd.visio" />
			<mimeMap fileExtension=".vsto" mimeType="application/x-ms-vsto" />
			<mimeMap fileExtension=".vsw" mimeType="application/vnd.visio" />
			<mimeMap fileExtension=".vsx" mimeType="application/vnd.visio" />
			<mimeMap fileExtension=".vtx" mimeType="application/vnd.visio" />
			<mimeMap fileExtension=".wasm" mimeType="application/wasm" />
			<mimeMap fileExtension=".wav" mimeType="audio/wav" />
			<mimeMap fileExtension=".wax" mimeType="audio/x-ms-wax" />
			<mimeMap fileExtension=".wbmp" mimeType="image/vnd.wap.wbmp" />
			<mimeMap fileExtension=".wcm" mimeType="application/vnd.ms-works" />
			<mimeMap fileExtension=".wdb" mimeType="application/vnd.ms-works" />
			<mimeMap fileExtension=".webm" mimeType="video/webm" />
			<mimeMap fileExtension=".wks" mimeType="application/vnd.ms-works" />
			<mimeMap fileExtension=".wm" mimeType="video/x-ms-wm" />
			<mimeMap fileExtension=".wma" mimeType="audio/x-ms-wma" />
			<mimeMap fileExtension=".wmd" mimeType="application/x-ms-wmd" />
			<mimeMap fileExtension=".wmf" mimeType="application/x-msmetafile" />
			<mimeMap fileExtension=".wml" mimeType="text/vnd.wap.wml" />
			<mimeMap fileExtension=".wmlc" mimeType="application/vnd.wap.wmlc" />
			<mimeMap fileExtension=".wmls" mimeType="text/vnd.wap.wmlscript" />
			<mimeMap fileExtension=".wmlsc" mimeType="application/vnd.wap.wmlscriptc" />
			<mimeMap fileExtension=".wmp" mimeType="video/x-ms-wmp" />
			<mimeMap fileExtension=".wmv" mimeType="video/x-ms-wmv" />
			<mimeMap fileExtension=".wmx" mimeType="video/x-ms-wmx" />
			<mimeMap fileExtension=".wmz" mimeType="application/x-ms-wmz" />
			<mimeMap fileExtension=".woff" mimeType="font/x-woff" />
			<mimeMap fileExtension=".woff2" mimeType="application/font-woff2" />
			<mimeMap fileExtension=".wps" mimeType="application/vnd.ms-works" />
			<mimeMap fileExtension=".wri" mimeType="application/x-mswrite" />
			<mimeMap fileExtension=".wrl" mimeType="x-world/x-vrml" />
			<mimeMap fileExtension=".wrz" mimeType="x-world/x-vrml" />
			<mimeMap fileExtension=".wsdl" mimeType="text/xml" />
			<mimeMap fileExtension=".wtv" mimeType="video/x-ms-wtv" />
			<mimeMap fileExtension=".wvx" mimeType="video/x-ms-wvx" />
			<mimeMap fileExtension=".x" mimeType="application/directx" />
			<mimeMap fileExtension=".xaf" mimeType="x-world/x-vrml" />
			<mimeMap fileExtension=".xaml" mimeType="application/xaml+xml" />
			<mimeMap fileExtension=".xap" mimeType="application/x-silverlight-app" />
			<mimeMap fileExtension=".xbap" mimeType="application/x-ms-xbap" />
			<mimeMap fileExtension=".xbm" mimeType="image/x-xbitmap" />
			<mimeMap fileExtension=".xdr" mimeType="text/plain" />
			<mimeMap fileExtension=".xht" mimeType="application/xhtml+xml" />
			<mimeMap fileExtension=".xhtml" mimeType="application/xhtml+xml" />
			<mimeMap fileExtension=".xla" mimeType="application/vnd.ms-excel" />
			<mimeMap fileExtension=".xlam" mimeType="application/vnd.ms-excel.addin.macroEnabled.12" />
			<mimeMap fileExtension=".xlc" mimeType="application/vnd.ms-excel" />
			<mimeMap fileExtension=".xlm" mimeType="application/vnd.ms-excel" />
			<mimeMap fileExtension=".xls" mimeType="application/vnd.ms-excel" />
			<mimeMap fileExtension=".xlsb" mimeType="application/vnd.ms-excel.sheet.binary.macroEnabled.12" />
			<mimeMap fileExtension=".xlsm" mimeType="application/vnd.ms-excel.sheet.macroEnabled.12" />
			<mimeMap fileExtension=".xlsx" mimeType="application/vnd.openxmlformats-officedocument.spreadsheetml.sheet" />
			<mimeMap fileExtension=".xlt" mimeType="application/vnd.ms-excel" />
			<mimeMap fileExtension=".xltm" mimeType="application/vnd.ms-excel.template.macroEnabled.12" />
			<mimeMap fileExtension=".xltx" mimeType="application/vnd.openxmlformats-officedocument.spreadsheetml.template" />
			<mimeMap fileExtension=".xlw" mimeType="application/vnd.ms-excel" />
			<mimeMap fileExtension=".xml" mimeType="text/xml" />
			<mimeMap fileExtension=".xof" mimeType="x-world/x-vrml" />
			<mimeMap fileExtension=".xpm" mimeType="image/x-xpixmap" />
			<mimeMap fileExtension=".xps" mimeType="application/vnd.ms-xpsdocument" />
			<mimeMap fileExtension=".xsd" mimeType="text/xml" />
			<mimeMap fileExtension=".xsf" mimeType="text/xml" />
			<mimeMap fileExtension=".xsl" mimeType="text/xml" />
			<mimeMap fileExtension=".xslt" mimeType="text/xml" />
			<mimeMap fileExtension=".xsn" mimeType="application/octet-stream" />
			<mimeMap fileExtension=".xtp" mimeType="application/octet-stream" />
			<mimeMap fileExtension=".xwd" mimeType="image/x-xwindowdump" />
			<mimeMap fileExtension=".z" mimeType="application/x-compress" />
			<mimeMap fileExtension=".zip" mimeType="application/x-zip-compressed" />
		</staticContent>
		<tracing>
			<traceFailedRequests>
				<add path="*">
					<traceAreas>
						<add provider="ASP" verbosity="Verbose" />
						<add provider="ASPNET" areas="Infrastructure,Module,Page,AppServices" verbosity="Verbose" />
						<add provider="ISAPI Extension" verbosity="Verbose" />
						<add provider="WWW Server" areas="Authentication,Security,Filter,StaticFile,CGI,Compression,Cache,RequestNotifications,Module,Rewrite,WebSocket" verbosity="Verbose" />
					</traceAreas>
					<failureDefinitions statusCodes="200-999" />
				</add>
			</traceFailedRequests>
			<traceProviderDefinitions>
				<add name="WWW Server" guid="{3a2a4e84-4c21-4981-ae10-3fda0d9b0f83}">
					<areas>
						<clear />
						<add name="Authentication" value="2" />
						<add name="Security" value="4" />
						<add name="Filter" value="8" />
						<add name="StaticFile" value="16" />
						<add name="CGI" value="32" />
						<add name="Compression" value="64" />
						<add name="Cache" value="128" />
						<add name="RequestNotifications" value="256" />
						<add name="Module" value="512" />
						<add name="Rewrite" value="1024" />
						<add name="FastCGI" value="4096" />
						<add name="WebSocket" value="16384" />
                        <add name="ANCM" value="65536" />
					</areas>
				</add>
				<add name="ASP" guid="{06b94d9a-b15e-456e-a4ef-37c984a2cb4b}">
					<areas>
						<clear />
					</areas>
				</add>
				<add name="ISAPI Extension" guid="{a1c2040e-8840-4c31-ba11-9871031a19ea}">
					<areas>
						<clear />
					</areas>
				</add>
				<add name="ASPNET" guid="{AFF081FE-0247-4275-9C4E-021F3DC1DA35}">
					<areas>
						<add name="Infrastructure" value="1" />
						<add name="Module" value="2" />
						<add name="Page" value="4" />
						<add name="AppServices" value="8" />
					</areas>
				</add>
			</traceProviderDefinitions>
		</tracing>
		<urlCompression />
		<validation />
		<webdav>
			<globalSettings>
				<propertyStores>
					<add name="webdav_simple_prop" image="%IIS_BIN%\webdav_simple_prop.dll" image32="%IIS_BIN%\webdav_simple_prop.dll" />
				</propertyStores>
				<lockStores>
					<add name="webdav_simple_lock" image="%IIS_BIN%\webdav_simple_lock.dll" image32="%IIS_BIN%\webdav_simple_lock.dll" />
				</lockStores>
			</globalSettings>
			<authoring>
				<locks enabled="true" lockStore="webdav_simple_lock" />
			</authoring>
			<authoringRules />
		</webdav>
		<webSocket />
		<applicationInitialization />
	</system.webServer>
	<location path="" overrideMode="Allow">
		<system.webServer>
			<modules>
				<add name="IsapiFilterModule" lockItem="true" />
				<add name="BasicAuthenticationModule" lockItem="true" />
				<add name="IsapiModule" lockItem="true" />
				<add name="HttpLoggingModule" lockItem="true" />
				<add name="DynamicCompressionModule" lockItem="true" />
				<add name="StaticCompressionModule" lockItem="true" />
				<add name="DefaultDocumentModule" lockItem="true" />
				<add name="DirectoryListingModule" lockItem="true" />
				<add name="ProtocolSupportModule" lockItem="true" />
				<add name="HttpRedirectionModule" lockItem="true" />
				<add name="ServerSideIncludeModule" lockItem="true" />
				<add name="StaticFileModule" lockItem="true" />
				<add name="AnonymousAuthenticationModule" lockItem="true" />
				<add name="CertificateMappingAuthenticationModule" lockItem="true" />
				<add name="UrlAuthorizationModule" lockItem="true" />
				<add name="WindowsAuthenticationModule" lockItem="true" />
				<add name="IISCertificateMappingAuthenticationModule" lockItem="true" />
				<add name="WebMatrixSupportModule" lockItem="true" />
				<add name="IpRestrictionModule" lockItem="true" />
				<add name="DynamicIpRestrictionModule" lockItem="true" />
				<add name="RequestFilteringModule" lockItem="true" />
				<add name="CustomLoggingModule" lockItem="true" />
				<add name="CustomErrorModule" lockItem="true" />
				<add name="FailedRequestsTracingModule" lockItem="true" />
				<add name="CgiModule" lockItem="true" />
				<add name="FastCgiModule" lockItem="true" />
				<!--                <add name="WebDAVModule" /> -->
				<add name="RewriteModule" />
				<add name="OutputCache" type="System.Web.Caching.OutputCacheModule" preCondition="managedHandler" />
				<add name="Session" type="System.Web.SessionState.SessionStateModule" preCondition="managedHandler" />
				<add name="WindowsAuthentication" type="System.Web.Security.WindowsAuthenticationModule" preCondition="managedHandler" />
				<add name="FormsAuthentication" type="System.Web.Security.FormsAuthenticationModule" preCondition="managedHandler" />
				<add name="DefaultAuthentication" type="System.Web.Security.DefaultAuthenticationModule" preCondition="managedHandler" />
				<add name="RoleManager" type="System.Web.Security.RoleManagerModule" preCondition="managedHandler" />
				<add name="UrlAuthorization" type="System.Web.Security.UrlAuthorizationModule" preCondition="managedHandler" />
				<add name="FileAuthorization" type="System.Web.Security.FileAuthorizationModule" preCondition="managedHandler" />
				<add name="AnonymousIdentification" type="System.Web.Security.AnonymousIdentificationModule" preCondition="managedHandler" />
				<add name="Profile" type="System.Web.Profile.ProfileModule" preCondition="managedHandler" />
				<add name="UrlMappingsModule" type="System.Web.UrlMappingsModule" preCondition="managedHandler" />
				<add name="ApplicationInitializationModule" lockItem="true" />
				<add name="WebSocketModule" lockItem="true" />
				<add name="ServiceModel-4.0" type="System.ServiceModel.Activation.ServiceHttpModule,System.ServiceModel.Activation,Version=4.0.0.0,Culture=neutral,PublicKeyToken=31bf3856ad364e35" preCondition="managedHandler,runtimeVersionv4.0" />
				<add name="ConfigurationValidationModule" lockItem="true" />
				<add name="UrlRoutingModule-4.0" type="System.Web.Routing.UrlRoutingModule" preCondition="managedHandler,runtimeVersionv4.0" />
				<add name="ScriptModule-4.0" type="System.Web.Handlers.ScriptModule, System.Web.Extensions, Version=4.0.0.0, Culture=neutral, PublicKeyToken=31bf3856ad364e35" preCondition="managedHandler,runtimeVersionv4.0" />
				<add name="ServiceModel" type="System.ServiceModel.Activation.HttpModule, System.ServiceModel, Version=3.0.0.0, Culture=neutral, PublicKeyToken=b77a5c561934e089" preCondition="managedHandler,runtimeVersionv2.0" />
                <add name="AspNetCoreModuleV2" lockItem="true" />
			</modules>
			<handlers accessPolicy="Read, Script">
				<!--                <add name="WebDAV" path="*" verb="PROPFIND,PROPPATCH,MKCOL,PUT,COPY,DELETE,MOVE,LOCK,UNLOCK" modules="WebDAVModule" resourceType="Unspecified" requireAccess="None" /> -->
				<add name="AXD-ISAPI-4.0_64bit" path="*.axd" verb="GET,HEAD,POST,DEBUG" modules="IsapiModule" scriptProcessor="%windir%\Microsoft.NET\Framework64\v4.0.30319\aspnet_isapi.dll" preCondition="classicMode,runtimeVersionv4.0,bitness64" responseBufferLimit="0" />
				<add name="PageHandlerFactory-ISAPI-4.0_64bit" path="*.aspx" verb="GET,HEAD,POST,DEBUG" modules="IsapiModule" scriptProcessor="%windir%\Microsoft.NET\Framework64\v4.0.30319\aspnet_isapi.dll" preCondition="classicMode,runtimeVersionv4.0,bitness64" responseBufferLimit="0" />
				<add name="SimpleHandlerFactory-ISAPI-4.0_64bit" path="*.ashx" verb="GET,HEAD,POST,DEBUG" modules="IsapiModule" scriptProcessor="%windir%\Microsoft.NET\Framework64\v4.0.30319\aspnet_isapi.dll" preCondition="classicMode,runtimeVersionv4.0,bitness64" responseBufferLimit="0" />
				<add name="WebServiceHandlerFactory-ISAPI-4.0_64bit" path="*.asmx" verb="GET,HEAD,POST,DEBUG" modules="IsapiModule" scriptProcessor="%windir%\Microsoft.NET\Framework64\v4.0.30319\aspnet_isapi.dll" preCondition="classicMode,runtimeVersionv4.0,bitness64" responseBufferLimit="0" />
				<add name="HttpRemotingHandlerFactory-rem-ISAPI-4.0_64bit" path="*.rem" verb="GET,HEAD,POST,DEBUG" modules="IsapiModule" scriptProcessor="%windir%\Microsoft.NET\Framework64\v4.0.30319\aspnet_isapi.dll" preCondition="classicMode,runtimeVersionv4.0,bitness64" responseBufferLimit="0" />
				<add name="HttpRemotingHandlerFactory-soap-ISAPI-4.0_64bit" path="*.soap" verb="GET,HEAD,POST,DEBUG" modules="IsapiModule" scriptProcessor="%windir%\Microsoft.NET\Framework64\v4.0.30319\aspnet_isapi.dll" preCondition="classicMode,runtimeVersionv4.0,bitness64" responseBufferLimit="0" />
				<add name="svc-ISAPI-4.0_64bit" path="*.svc" verb="*" modules="IsapiModule" scriptProcessor="%windir%\Microsoft.NET\Framework64\v4.0.30319\aspnet_isapi.dll" preCondition="classicMode,runtimeVersionv4.0,bitness64" />
				<add name="rules-ISAPI-4.0_64bit" path="*.rules" verb="*" modules="IsapiModule" scriptProcessor="%windir%\Microsoft.NET\Framework64\v4.0.30319\aspnet_isapi.dll" preCondition="classicMode,runtimeVersionv4.0,bitness64" />
				<add name="xoml-ISAPI-4.0_64bit" path="*.xoml" verb="*" modules="IsapiModule" scriptProcessor="%windir%\Microsoft.NET\Framework64\v4.0.30319\aspnet_isapi.dll" preCondition="classicMode,runtimeVersionv4.0,bitness64" />
				<add name="xamlx-ISAPI-4.0_64bit" path="*.xamlx" verb="GET,HEAD,POST,DEBUG" modules="IsapiModule" scriptProcessor="%windir%\Microsoft.NET\Framework64\v4.0.30319\aspnet_isapi.dll" preCondition="classicMode,runtimeVersionv4.0,bitness64" />
				<add name="aspq-ISAPI-4.0_64bit" path="*.aspq" verb="*" modules="IsapiModule" scriptProcessor="%windir%\Microsoft.NET\Framework64\v4.0.30319\aspnet_isapi.dll" preCondition="classicMode,runtimeVersionv4.0,bitness64" responseBufferLimit="0" />
				<add name="cshtm-ISAPI-4.0_64bit" path="*.cshtm" verb="GET,HEAD,POST,DEBUG" modules="IsapiModule" scriptProcessor="%windir%\Microsoft.NET\Framework64\v4.0.30319\aspnet_isapi.dll" preCondition="classicMode,runtimeVersionv4.0,bitness64" responseBufferLimit="0" />
				<add name="cshtml-ISAPI-4.0_64bit" path="*.cshtml" verb="GET,HEAD,POST,DEBUG" modules="IsapiModule" scriptProcessor="%windir%\Microsoft.NET\Framework64\v4.0.30319\aspnet_isapi.dll" preCondition="classicMode,runtimeVersionv4.0,bitness64" responseBufferLimit="0" />
				<add name="vbhtm-ISAPI-4.0_64bit" path="*.vbhtm" verb="GET,HEAD,POST,DEBUG" modules="IsapiModule" scriptProcessor="%windir%\Microsoft.NET\Framework64\v4.0.30319\aspnet_isapi.dll" preCondition="classicMode,runtimeVersionv4.0,bitness64" responseBufferLimit="0" />
				<add name="vbhtml-ISAPI-4.0_64bit" path="*.vbhtml" verb="GET,HEAD,POST,DEBUG" modules="IsapiModule" scriptProcessor="%windir%\Microsoft.NET\Framework64\v4.0.30319\aspnet_isapi.dll" preCondition="classicMode,runtimeVersionv4.0,bitness64" responseBufferLimit="0" />
				<add name="svc-Integrated" path="*.svc" verb="*" type="System.ServiceModel.Activation.HttpHandler, System.ServiceModel, Version=3.0.0.0, Culture=neutral, PublicKeyToken=b77a5c561934e089" preCondition="integratedMode,runtimeVersionv2.0" />
				<add name="svc-ISAPI-2.0" path="*.svc" verb="*" modules="IsapiModule" scriptProcessor="%windir%\Microsoft.NET\Framework\v2.0.50727\aspnet_isapi.dll" preCondition="classicMode,runtimeVersionv2.0,bitness32" />
				<add name="xoml-Integrated" path="*.xoml" verb="*" type="System.ServiceModel.Activation.HttpHandler, System.ServiceModel, Version=3.0.0.0, Culture=neutral, PublicKeyToken=b77a5c561934e089" preCondition="integratedMode,runtimeVersionv2.0" />
				<add name="xoml-ISAPI-2.0" path="*.xoml" verb="*" modules="IsapiModule" scriptProcessor="%windir%\Microsoft.NET\Framework\v2.0.50727\aspnet_isapi.dll" preCondition="classicMode,runtimeVersionv2.0,bitness32" />
				<add name="rules-Integrated" path="*.rules" verb="*" type="System.ServiceModel.Activation.HttpHandler, System.ServiceModel, Version=3.0.0.0, Culture=neutral, PublicKeyToken=b77a5c561934e089" preCondition="integratedMode,runtimeVersionv2.0" />
				<add name="rules-ISAPI-2.0" path="*.rules" verb="*" modules="IsapiModule" scriptProcessor="%windir%\Microsoft.NET\Framework\v2.0.50727\aspnet_isapi.dll" preCondition="classicMode,runtimeVersionv2.0,bitness32" />
				<add name="AXD-ISAPI-4.0_32bit" path="*.axd" verb="GET,HEAD,POST,DEBUG" modules="IsapiModule" scriptProcessor="%windir%\Microsoft.NET\Framework\v4.0.30319\aspnet_isapi.dll" preCondition="classicMode,runtimeVersionv4.0,bitness32" responseBufferLimit="0" />
				<add name="PageHandlerFactory-ISAPI-4.0_32bit" path="*.aspx" verb="GET,HEAD,POST,DEBUG" modules="IsapiModule" scriptProcessor="%windir%\Microsoft.NET\Framework\v4.0.30319\aspnet_isapi.dll" preCondition="classicMode,runtimeVersionv4.0,bitness32" responseBufferLimit="0" />
				<add name="SimpleHandlerFactory-ISAPI-4.0_32bit" path="*.ashx" verb="GET,HEAD,POST,DEBUG" modules="IsapiModule" scriptProcessor="%windir%\Microsoft.NET\Framework\v4.0.30319\aspnet_isapi.dll" preCondition="classicMode,runtimeVersionv4.0,bitness32" responseBufferLimit="0" />
				<add name="WebServiceHandlerFactory-ISAPI-4.0_32bit" path="*.asmx" verb="GET,HEAD,POST,DEBUG" modules="IsapiModule" scriptProcessor="%windir%\Microsoft.NET\Framework\v4.0.30319\aspnet_isapi.dll" preCondition="classicMode,runtimeVersionv4.0,bitness32" responseBufferLimit="0" />
				<add name="HttpRemotingHandlerFactory-rem-ISAPI-4.0_32bit" path="*.rem" verb="GET,HEAD,POST,DEBUG" modules="IsapiModule" scriptProcessor="%windir%\Microsoft.NET\Framework\v4.0.30319\aspnet_isapi.dll" preCondition="classicMode,runtimeVersionv4.0,bitness32" responseBufferLimit="0" />
				<add name="HttpRemotingHandlerFactory-soap-ISAPI-4.0_32bit" path="*.soap" verb="GET,HEAD,POST,DEBUG" modules="IsapiModule" scriptProcessor="%windir%\Microsoft.NET\Framework\v4.0.30319\aspnet_isapi.dll" preCondition="classicMode,runtimeVersionv4.0,bitness32" responseBufferLimit="0" />
				<add name="svc-ISAPI-4.0_32bit" path="*.svc" verb="*" modules="IsapiModule" scriptProcessor="%windir%\Microsoft.NET\Framework\v4.0.30319\aspnet_isapi.dll" preCondition="classicMode,runtimeVersionv4.0,bitness32" />
				<add name="rules-ISAPI-4.0_32bit" path="*.rules" verb="*" modules="IsapiModule" scriptProcessor="%windir%\Microsoft.NET\Framework\v4.0.30319\aspnet_isapi.dll" preCondition="classicMode,runtimeVersionv4.0,bitness32" />
				<add name="xoml-ISAPI-4.0_32bit" path="*.xoml" verb="*" modules="IsapiModule" scriptProcessor="%windir%\Microsoft.NET\Framework\v4.0.30319\aspnet_isapi.dll" preCondition="classicMode,runtimeVersionv4.0,bitness32" />
				<add name="xamlx-ISAPI-4.0_32bit" path="*.xamlx" verb="GET,HEAD,POST,DEBUG" modules="IsapiModule" scriptProcessor="%windir%\Microsoft.NET\Framework\v4.0.30319\aspnet_isapi.dll" preCondition="classicMode,runtimeVersionv4.0,bitness32" />
				<add name="aspq-ISAPI-4.0_32bit" path="*.aspq" verb="*" modules="IsapiModule" scriptProcessor="%windir%\Microsoft.NET\Framework\v4.0.30319\aspnet_isapi.dll" preCondition="classicMode,runtimeVersionv4.0,bitness32" responseBufferLimit="0" />
				<add name="cshtm-ISAPI-4.0_32bit" path="*.cshtm" verb="GET,HEAD,POST,DEBUG" modules="IsapiModule" scriptProcessor="%windir%\Microsoft.NET\Framework\v4.0.30319\aspnet_isapi.dll" preCondition="classicMode,runtimeVersionv4.0,bitness32" responseBufferLimit="0" />
				<add name="cshtml-ISAPI-4.0_32bit" path="*.cshtml" verb="GET,HEAD,POST,DEBUG" modules="IsapiModule" scriptProcessor="%windir%\Microsoft.NET\Framework\v4.0.30319\aspnet_isapi.dll" preCondition="classicMode,runtimeVersionv4.0,bitness32" responseBufferLimit="0" />
				<add name="vbhtm-ISAPI-4.0_32bit" path="*.vbhtm" verb="GET,HEAD,POST,DEBUG" modules="IsapiModule" scriptProcessor="%windir%\Microsoft.NET\Framework\v4.0.30319\aspnet_isapi.dll" preCondition="classicMode,runtimeVersionv4.0,bitness32" responseBufferLimit="0" />
				<add name="vbhtml-ISAPI-4.0_32bit" path="*.vbhtml" verb="GET,HEAD,POST,DEBUG" modules="IsapiModule" scriptProcessor="%windir%\Microsoft.NET\Framework\v4.0.30319\aspnet_isapi.dll" preCondition="classicMode,runtimeVersionv4.0,bitness32" responseBufferLimit="0" />
				<add name="TraceHandler-Integrated-4.0" path="trace.axd" verb="GET,HEAD,POST,DEBUG" type="System.Web.Handlers.TraceHandler" preCondition="integratedMode,runtimeVersionv4.0" />
				<add name="WebAdminHandler-Integrated-4.0" path="WebAdmin.axd" verb="GET,DEBUG" type="System.Web.Handlers.WebAdminHandler" preCondition="integratedMode,runtimeVersionv4.0" />
				<add name="AssemblyResourceLoader-Integrated-4.0" path="WebResource.axd" verb="GET,DEBUG" type="System.Web.Handlers.AssemblyResourceLoader" preCondition="integratedMode,runtimeVersionv4.0" />
				<add name="PageHandlerFactory-Integrated-4.0" path="*.aspx" verb="GET,HEAD,POST,DEBUG" type="System.Web.UI.PageHandlerFactory" preCondition="integratedMode,runtimeVersionv4.0" />
				<add name="SimpleHandlerFactory-Integrated-4.0" path="*.ashx" verb="GET,HEAD,POST,DEBUG" type="System.Web.UI.SimpleHandlerFactory" preCondition="integratedMode,runtimeVersionv4.0" />
				<add name="WebServiceHandlerFactory-Integrated-4.0" path="*.asmx" verb="GET,HEAD,POST,DEBUG" type="System.Web.Script.Services.ScriptHandlerFactory, System.Web.Extensions, Version=4.0.0.0, Culture=neutral, PublicKeyToken=31bf3856ad364e35" preCondition="integratedMode,runtimeVersionv4.0" />
				<add name="HttpRemotingHandlerFactory-rem-Integrated-4.0" path="*.rem" verb="GET,HEAD,POST,DEBUG" type="System.Runtime.Remoting.Channels.Http.HttpRemotingHandlerFactory, System.Runtime.Remoting, Version=4.0.0.0, Culture=neutral, PublicKeyToken=b77a5c561934e089" preCondition="integratedMode,runtimeVersionv4.0" />
				<add name="HttpRemotingHandlerFactory-soap-Integrated-4.0" path="*.soap" verb="GET,HEAD,POST,DEBUG" type="System.Runtime.Remoting.Channels.Http.HttpRemotingHandlerFactory, System.Runtime.Remoting, Version=4.0.0.0, Culture=neutral, PublicKeyToken=b77a5c561934e089" preCondition="integratedMode,runtimeVersionv4.0" />
				<add name="svc-Integrated-4.0" path="*.svc" verb="*" type="System.ServiceModel.Activation.ServiceHttpHandlerFactory, System.ServiceModel.Activation, Version=4.0.0.0, Culture=neutral, PublicKeyToken=31bf3856ad364e35" preCondition="integratedMode,runtimeVersionv4.0" />
				<add name="rules-Integrated-4.0" path="*.rules" verb="*" type="System.ServiceModel.Activation.ServiceHttpHandlerFactory, System.ServiceModel.Activation, Version=4.0.0.0, Culture=neutral, PublicKeyToken=31bf3856ad364e35" preCondition="integratedMode,runtimeVersionv4.0" />
				<add name="xoml-Integrated-4.0" path="*.xoml" verb="*" type="System.ServiceModel.Activation.ServiceHttpHandlerFactory, System.ServiceModel.Activation, Version=4.0.0.0, Culture=neutral, PublicKeyToken=31bf3856ad364e35" preCondition="integratedMode,runtimeVersionv4.0" />
				<add name="xamlx-Integrated-4.0" path="*.xamlx" verb="GET,HEAD,POST,DEBUG" type="System.Xaml.Hosting.XamlHttpHandlerFactory, System.Xaml.Hosting, Version=4.0.0.0, Culture=neutral, PublicKeyToken=31bf3856ad364e35" preCondition="integratedMode,runtimeVersionv4.0" />
				<add name="aspq-Integrated-4.0" path="*.aspq" verb="GET,HEAD,POST,DEBUG" type="System.Web.HttpForbiddenHandler" preCondition="integratedMode,runtimeVersionv4.0" />
				<add name="cshtm-Integrated-4.0" path="*.cshtm" verb="GET,HEAD,POST,DEBUG" type="System.Web.HttpForbiddenHandler" preCondition="integratedMode,runtimeVersionv4.0" />
				<add name="cshtml-Integrated-4.0" path="*.cshtml" verb="GET,HEAD,POST,DEBUG" type="System.Web.HttpForbiddenHandler" preCondition="integratedMode,runtimeVersionv4.0" />
				<add name="vbhtm-Integrated-4.0" path="*.vbhtm" verb="GET,HEAD,POST,DEBUG" type="System.Web.HttpForbiddenHandler" preCondition="integratedMode,runtimeVersionv4.0" />
				<add name="vbhtml-Integrated-4.0" path="*.vbhtml" verb="GET,HEAD,POST,DEBUG" type="System.Web.HttpForbiddenHandler" preCondition="integratedMode,runtimeVersionv4.0" />
				<add name="ScriptHandlerFactoryAppServices-Integrated-4.0" path="*_AppService.axd" verb="*" type="System.Web.Script.Services.ScriptHandlerFactory, System.Web.Extensions, Version=4.0.0.0, Culture=neutral, PublicKeyToken=31BF3856AD364E35" preCondition="integratedMode,runtimeVersionv4.0" />
				<add name="ScriptResourceIntegrated-4.0" path="*ScriptResource.axd" verb="GET,HEAD" type="System.Web.Handlers.ScriptResourceHandler, System.Web.Extensions, Version=4.0.0.0, Culture=neutral, PublicKeyToken=31BF3856AD364E35" preCondition="integratedMode,runtimeVersionv4.0" />
				<add name="ASPClassic" path="*.asp" verb="GET,HEAD,POST" modules="IsapiModule" scriptProcessor="%IIS_BIN%\asp.dll" resourceType="File" />
				<add name="SecurityCertificate" path="*.cer" verb="GET,HEAD,POST" modules="IsapiModule" scriptProcessor="%IIS_BIN%\asp.dll" resourceType="File" />
				<add name="ISAPI-dll" path="*.dll" verb="*" modules="IsapiModule" resourceType="File" requireAccess="Execute" allowPathInfo="true" />
				<add name="TraceHandler-Integrated" path="trace.axd" verb="GET,HEAD,POST,DEBUG" type="System.Web.Handlers.TraceHandler" preCondition="integratedMode,runtimeVersionv2.0" />
				<add name="WebAdminHandler-Integrated" path="WebAdmin.axd" verb="GET,DEBUG" type="System.Web.Handlers.WebAdminHandler" preCondition="integratedMode,runtimeVersionv2.0" />
				<add name="AssemblyResourceLoader-Integrated" path="WebResource.axd" verb="GET,DEBUG" type="System.Web.Handlers.AssemblyResourceLoader" preCondition="integratedMode,runtimeVersionv2.0" />
				<add name="PageHandlerFactory-Integrated" path="*.aspx" verb="GET,HEAD,POST,DEBUG" type="System.Web.UI.PageHandlerFactory" preCondition="integratedMode,runtimeVersionv2.0" />
				<add name="SimpleHandlerFactory-Integrated" path="*.ashx" verb="GET,HEAD,POST,DEBUG" type="System.Web.UI.SimpleHandlerFactory" preCondition="integratedMode,runtimeVersionv2.0" />
				<add name="WebServiceHandlerFactory-Integrated" path="*.asmx" verb="GET,HEAD,POST,DEBUG" type="System.Web.Services.Protocols.WebServiceHandlerFactory,System.Web.Services,Version=2.0.0.0,Culture=neutral,PublicKeyToken=b03f5f7f11d50a3a" preCondition="integratedMode,runtimeVersionv2.0" />
				<add name="HttpRemotingHandlerFactory-rem-Integrated" path="*.rem" verb="GET,HEAD,POST,DEBUG" type="System.Runtime.Remoting.Channels.Http.HttpRemotingHandlerFactory,System.Runtime.Remoting,Version=2.0.0.0,Culture=neutral,PublicKeyToken=b77a5c561934e089" preCondition="integratedMode,runtimeVersionv2.0" />
				<add name="HttpRemotingHandlerFactory-soap-Integrated" path="*.soap" verb="GET,HEAD,POST,DEBUG" type="System.Runtime.Remoting.Channels.Http.HttpRemotingHandlerFactory,System.Runtime.Remoting,Version=2.0.0.0,Culture=neutral,PublicKeyToken=b77a5c561934e089" preCondition="integratedMode,runtimeVersionv2.0" />
				<add name="AXD-ISAPI-2.0" path="*.axd" verb="GET,HEAD,POST,DEBUG" modules="IsapiModule" scriptProcessor="%windir%\Microsoft.NET\Framework\v2.0.50727\aspnet_isapi.dll" preCondition="classicMode,runtimeVersionv2.0,bitness32" responseBufferLimit="0" />
				<add name="PageHandlerFactory-ISAPI-2.0" path="*.aspx" verb="GET,HEAD,POST,DEBUG" modules="IsapiModule" scriptProcessor="%windir%\Microsoft.NET\Framework\v2.0.50727\aspnet_isapi.dll" preCondition="classicMode,runtimeVersionv2.0,bitness32" responseBufferLimit="0" />
				<add name="SimpleHandlerFactory-ISAPI-2.0" path="*.ashx" verb="GET,HEAD,POST,DEBUG" modules="IsapiModule" scriptProcessor="%windir%\Microsoft.NET\Framework\v2.0.50727\aspnet_isapi.dll" preCondition="classicMode,runtimeVersionv2.0,bitness32" responseBufferLimit="0" />
				<add name="WebServiceHandlerFactory-ISAPI-2.0" path="*.asmx" verb="GET,HEAD,POST,DEBUG" modules="IsapiModule" scriptProcessor="%windir%\Microsoft.NET\Framework\v2.0.50727\aspnet_isapi.dll" preCondition="classicMode,runtimeVersionv2.0,bitness32" responseBufferLimit="0" />
				<add name="HttpRemotingHandlerFactory-rem-ISAPI-2.0" path="*.rem" verb="GET,HEAD,POST,DEBUG" modules="IsapiModule" scriptProcessor="%windir%\Microsoft.NET\Framework\v2.0.50727\aspnet_isapi.dll" preCondition="classicMode,runtimeVersionv2.0,bitness32" responseBufferLimit="0" />
				<add name="HttpRemotingHandlerFactory-soap-ISAPI-2.0" path="*.soap" verb="GET,HEAD,POST,DEBUG" modules="IsapiModule" scriptProcessor="%windir%\Microsoft.NET\Framework\v2.0.50727\aspnet_isapi.dll" preCondition="classicMode,runtimeVersionv2.0,bitness32" responseBufferLimit="0" />
				<add name="svc-ISAPI-2.0-64" path="*.svc" verb="*" modules="IsapiModule" scriptProcessor="%windir%\Microsoft.NET\Framework64\v2.0.50727\aspnet_isapi.dll" preCondition="classicMode,runtimeVersionv2.0,bitness64" />
				<add name="AXD-ISAPI-2.0-64" path="*.axd" verb="GET,HEAD,POST,DEBUG" modules="IsapiModule" scriptProcessor="%windir%\Microsoft.NET\Framework64\v2.0.50727\aspnet_isapi.dll" preCondition="classicMode,runtimeVersionv2.0,bitness64" responseBufferLimit="0" />
				<add name="PageHandlerFactory-ISAPI-2.0-64" path="*.aspx" verb="GET,HEAD,POST,DEBUG" modules="IsapiModule" scriptProcessor="%windir%\Microsoft.NET\Framework64\v2.0.50727\aspnet_isapi.dll" preCondition="classicMode,runtimeVersionv2.0,bitness64" responseBufferLimit="0" />
				<add name="SimpleHandlerFactory-ISAPI-2.0-64" path="*.ashx" verb="GET,HEAD,POST,DEBUG" modules="IsapiModule" scriptProcessor="%windir%\Microsoft.NET\Framework64\v2.0.50727\aspnet_isapi.dll" preCondition="classicMode,runtimeVersionv2.0,bitness64" responseBufferLimit="0" />
				<add name="WebServiceHandlerFactory-ISAPI-2.0-64" path="*.asmx" verb="GET,HEAD,POST,DEBUG" modules="IsapiModule" scriptProcessor="%windir%\Microsoft.NET\Framework64\v2.0.50727\aspnet_isapi.dll" preCondition="classicMode,runtimeVersionv2.0,bitness64" responseBufferLimit="0" />
				<add name="HttpRemotingHandlerFactory-rem-ISAPI-2.0-64" path="*.rem" verb="GET,HEAD,POST,DEBUG" modules="IsapiModule" scriptProcessor="%windir%\Microsoft.NET\Framework64\v2.0.50727\aspnet_isapi.dll" preCondition="classicMode,runtimeVersionv2.0,bitness64" responseBufferLimit="0" />
				<add name="HttpRemotingHandlerFactory-soap-ISAPI-2.0-64" path="*.soap" verb="GET,HEAD,POST,DEBUG" modules="IsapiModule" scriptProcessor="%windir%\Microsoft.NET\Framework64\v2.0.50727\aspnet_isapi.dll" preCondition="classicMode,runtimeVersionv2.0,bitness64" responseBufferLimit="0" />
				<add name="rules-64-ISAPI-2.0" path="*.rules" verb="*" modules="IsapiModule" scriptProcessor="%windir%\Microsoft.NET\Framework64\v2.0.50727\aspnet_isapi.dll" preCondition="classicMode,runtimeVersionv2.0,bitness64" />
				<add name="xoml-64-ISAPI-2.0" path="*.xoml" verb="*" modules="IsapiModule" scriptProcessor="%windir%\Microsoft.NET\Framework64\v2.0.50727\aspnet_isapi.dll" preCondition="classicMode,runtimeVersionv2.0,bitness64" />
				<add name="CGI-exe" path="*.exe" verb="*" modules="CgiModule" resourceType="File" requireAccess="Execute" allowPathInfo="true" />
				<add name="SSINC-stm" path="*.stm" verb="GET,HEAD,POST" modules="ServerSideIncludeModule" resourceType="File" />
				<add name="SSINC-shtm" path="*.shtm" verb="GET,HEAD,POST" modules="ServerSideIncludeModule" resourceType="File" />
				<add name="SSINC-shtml" path="*.shtml" verb="GET,HEAD,POST" modules="ServerSideIncludeModule" resourceType="File" />
				<add name="TRACEVerbHandler" path="*" verb="TRACE" modules="ProtocolSupportModule" requireAccess="None" />
				<add name="OPTIONSVerbHandler" path="*" verb="OPTIONS" modules="ProtocolSupportModule" requireAccess="None" />
				<add name="ExtensionlessUrlHandler-ISAPI-4.0_32bit" path="*." verb="GET,HEAD,POST,DEBUG" modules="IsapiModule" scriptProcessor="%windir%\Microsoft.NET\Framework\v4.0.30319\aspnet_isapi.dll" preCondition="classicMode,runtimeVersionv4.0,bitness32" responseBufferLimit="0" />
				<add name="ExtensionlessUrlHandler-ISAPI-4.0_64bit" path="*." verb="GET,HEAD,POST,DEBUG" modules="IsapiModule" scriptProcessor="%windir%\Microsoft.NET\Framework64\v4.0.30319\aspnet_isapi.dll" preCondition="classicMode,runtimeVersionv4.0,bitness64" responseBufferLimit="0" />
				<add name="ExtensionlessUrlHandler-Integrated-4.0" path="*." verb="GET,HEAD,POST,DEBUG" type="System.Web.Handlers.TransferRequestHandler" preCondition="integratedMode,runtimeVersionv4.0" responseBufferLimit="0" />
				<add name="StaticFile" path="*" verb="*" modules="StaticFileModule,DefaultDocumentModule,DirectoryListingModule" resourceType="Either" requireAccess="Read" />
			</handlers>
		</system.webServer>
	</location>
</configuration>
