# Supplementary material for: Do popular apps have issues regarding energy efficiency?
Source: PeerJ Comput Sci. 2024 Feb 29;10:e1891. doi: 10.7717/peerj-cs.1891 (PMC10909214; doi:10.7717/peerj-cs.1891)
Supplement: Supplemental Information 1 — Code for getting reviews [file peerj-cs-10-1891-s001.zip › AppReviewCollector/TermProject_DotNet/.vs/TermProject_DotNet/project-colors.json]

{
  "Version": 1,
  "ProjectMap": {
    "7f329950-753b-4c61-adbc-b3452cb5e7c5": {
      "ProjectGuid": "7f329950-753b-4c61-adbc-b3452cb5e7c5",
      "DisplayName": "TermProject_DotNet",
      "ColorIndex": 0
    }
  },
  "NextColorIndex": 1
}
