# Supplementary material for: Do popular apps have issues regarding energy efficiency?
Source: PeerJ Comput Sci. 2024 Feb 29;10:e1891. doi: 10.7717/peerj-cs.1891 (PMC10909214; doi:10.7717/peerj-cs.1891)
Supplement: Supplemental Information 1 — Code for getting reviews [file peerj-cs-10-1891-s001.zip › AppReviewCollector/TermProject_DotNet/TermProject_DotNet/bin/Debug/net6.0/libman.json]

{
  "version": "1.0",
  "defaultProvider": "cdnjs",
  "libraries": [
    {
      "library": "jqueryui@1.12.1",
      "destination": "wwwroot/lib/jqueryui/",
      "files": [
        "images/ui-icons_444444_256x240.png",
        "images/ui-icons_555555_256x240.png",
        "images/ui-icons_777620_256x240.png",
        "images/ui-icons_777777_256x240.png",
        "images/ui-icons_cc0000_256x240.png",
        "images/ui-icons_ffffff_256x240.png",
        "themes/base/jquery-ui.css",
        "themes/base/jquery-ui.min.css",
        "themes/base/theme.css",
        "themes/base/theme.min.css",
        "themes/base/images/ui-icons_444444_256x240.png",
        "themes/base/images/ui-icons_555555_256x240.png",
        "themes/base/images/ui-icons_777620_256x240.png",
        "themes/base/images/ui-icons_777777_256x240.png",
        "themes/base/images/ui-icons_cc0000_256x240.png",
        "themes/base/images/ui-icons_ffffff_256x240.png",
        "themes/black-tie/jquery-ui.css",
        "themes/black-tie/jquery-ui.min.css",
        "themes/black-tie/theme.css",
        "themes/black-tie/theme.min.css",
        "themes/black-tie/images/ui-bg_diagonals-thick_8_333333_40x40.png",
        "themes/black-tie/images/ui-bg_glass_40_111111_1x400.png",
        "themes/black-tie/images/ui-bg_glass_55_1c1c1c_1x400.png",
        "themes/black-tie/images/ui-bg_highlight-hard_100_f9f9f9_1x100.png",
        "themes/black-tie/images/ui-bg_highlight-hard_40_aaaaaa_1x100.png",
        "themes/black-tie/images/ui-bg_highlight-soft_50_aaaaaa_1x100.png",
        "themes/black-tie/images/ui-bg_inset-hard_45_cd0a0a_1x100.png",
        "themes/black-tie/images/ui-bg_inset-hard_55_ffeb80_1x100.png",
        "themes/black-tie/images/ui-icons_222222_256x240.png",
        "themes/black-tie/images/ui-icons_4ca300_256x240.png",
        "themes/black-tie/images/ui-icons_bbbbbb_256x240.png",
        "themes/black-tie/images/ui-icons_ededed_256x240.png",
        "themes/black-tie/images/ui-icons_ffcf29_256x240.png",
        "themes/black-tie/images/ui-icons_ffffff_256x240.png",
        "themes/blitzer/jquery-ui.css",
        "themes/blitzer/jquery-ui.min.css",
        "themes/blitzer/theme.css",
        "themes/blitzer/theme.min.css",
        "themes/blitzer/images/ui-bg_diagonals-thick_75_f3d8d8_40x40.png",
        "themes/blitzer/images/ui-bg_dots-small_65_a6a6a6_2x2.png",
        "themes/blitzer/images/ui-bg_glass_55_fbf8ee_1x400.png",
        "themes/blitzer/images/ui-bg_highlight-hard_100_eeeeee_1x100.png",
        "themes/blitzer/images/ui-bg_highlight-hard_100_f6f6f6_1x100.png",
        "themes/blitzer/images/ui-bg_highlight-soft_15_cc0000_1x100.png",
        "themes/blitzer/images/ui-icons_004276_256x240.png",
        "themes/blitzer/images/ui-icons_cc0000_256x240.png",
        "themes/blitzer/images/ui-icons_ffffff_256x240.png",
        "themes/cupertino/jquery-ui.css",
        "themes/cupertino/jquery-ui.min.css",
        "themes/cupertino/theme.css",
        "themes/cupertino/theme.min.css",
        "themes/cupertino/images/ui-bg_diagonals-thick_90_eeeeee_40x40.png",
        "themes/cupertino/images/ui-bg_glass_100_e4f1fb_1x400.png",
        "themes/cupertino/images/ui-bg_glass_50_3baae3_1x400.png",
        "themes/cupertino/images/ui-bg_glass_80_d7ebf9_1x400.png",
        "themes/cupertino/images/ui-bg_highlight-hard_100_f2f5f7_1x100.png",
        "themes/cupertino/images/ui-bg_highlight-hard_70_000000_1x100.png",
        "themes/cupertino/images/ui-bg_highlight-soft_100_deedf7_1x100.png",
        "themes/cupertino/images/ui-bg_highlight-soft_25_ffef8f_1x100.png",
        "themes/cupertino/images/ui-icons_2694e8_256x240.png",
        "themes/cupertino/images/ui-icons_2e83ff_256x240.png",
        "themes/cupertino/images/ui-icons_3d80b3_256x240.png",
        "themes/cupertino/images/ui-icons_72a7cf_256x240.png",
        "themes/cupertino/images/ui-icons_ffffff_256x240.png",
        "themes/dark-hive/jquery-ui.css",
        "themes/dark-hive/jquery-ui.min.css",
        "themes/dark-hive/theme.css",
        "themes/dark-hive/theme.min.css",
        "themes/dark-hive/images/ui-bg_glass_40_ffc73d_1x400.png",
        "themes/dark-hive/images/ui-bg_highlight-hard_20_0972a5_1x100.png",
        "themes/dark-hive/images/ui-bg_highlight-soft_33_003147_1x100.png",
        "themes/dark-hive/images/ui-bg_highlight-soft_35_222222_1x100.png",
        "themes/dark-hive/images/ui-bg_highlight-soft_44_444444_1x100.png",
        "themes/dark-hive/images/ui-bg_highlight-soft_80_eeeeee_1x100.png",
        "themes/dark-hive/images/ui-bg_loop_25_000000_21x21.png",
        "themes/dark-hive/images/ui-icons_222222_256x240.png",
        "themes/dark-hive/images/ui-icons_4b8e0b_256x240.png",
        "themes/dark-hive/images/ui-icons_a83300_256x240.png",
        "themes/dark-hive/images/ui-icons_cccccc_256x240.png",
        "themes/dark-hive/images/ui-icons_ffffff_256x240.png",
        "themes/dot-luv/jquery-ui.css",
        "themes/dot-luv/jquery-ui.min.css",
        "themes/dot-luv/theme.css",
        "themes/dot-luv/theme.min.css",
        "themes/dot-luv/images/ui-bg_diagonals-thick_15_0b3e6f_40x40.png",
        "themes/dot-luv/images/ui-bg_dots-medium_30_0b58a2_4x4.png",
        "themes/dot-luv/images/ui-bg_dots-small_20_333333_2x2.png",
        "themes/dot-luv/images/ui-bg_dots-small_30_a32d00_2x2.png",
        "themes/dot-luv/images/ui-bg_dots-small_40_00498f_2x2.png",
        "themes/dot-luv/images/ui-bg_gloss-wave_20_111111_500x100.png",
        "themes/dot-luv/images/ui-icons_00498f_256x240.png",
        "themes/dot-luv/images/ui-icons_98d2fb_256x240.png",
        "themes/dot-luv/images/ui-icons_9ccdfc_256x240.png",
        "themes/dot-luv/images/ui-icons_ffffff_256x240.png",
        "themes/eggplant/jquery-ui.css",
        "themes/eggplant/jquery-ui.min.css",
        "themes/eggplant/theme.css",
        "themes/eggplant/theme.min.css",
        "themes/eggplant/images/ui-bg_gloss-wave_30_3d3644_500x100.png",
        "themes/eggplant/images/ui-bg_highlight-soft_100_dcd9de_1x100.png",
        "themes/eggplant/images/ui-bg_highlight-soft_100_eae6ea_1x100.png",
        "themes/eggplant/images/ui-bg_highlight-soft_25_30273a_1x100.png",
        "themes/eggplant/images/ui-bg_highlight-soft_45_5f5964_1x100.png",
        "themes/eggplant/images/ui-icons_454545_256x240.png",
        "themes/eggplant/images/ui-icons_734d99_256x240.png",
        "themes/eggplant/images/ui-icons_8d78a5_256x240.png",
        "themes/eggplant/images/ui-icons_a8a3ae_256x240.png",
        "themes/eggplant/images/ui-icons_ebccce_256x240.png",
        "themes/eggplant/images/ui-icons_ffffff_256x240.png",
        "themes/excite-bike/jquery-ui.css",
        "themes/excite-bike/jquery-ui.min.css",
        "themes/excite-bike/theme.css",
        "themes/excite-bike/theme.min.css",
        "themes/excite-bike/images/ui-bg_diagonals-small_25_c5ddfc_40x40.png",
        "themes/excite-bike/images/ui-bg_diagonals-thick_20_e69700_40x40.png",
        "themes/excite-bike/images/ui-bg_diagonals-thick_22_1484e6_40x40.png",
        "themes/excite-bike/images/ui-bg_diagonals-thick_26_2293f7_40x40.png",
        "themes/excite-bike/images/ui-bg_highlight-soft_100_f9f9f9_1x100.png",
        "themes/excite-bike/images/ui-bg_inset-hard_100_eeeeee_1x100.png",
        "themes/excite-bike/images/ui-icons_0a82eb_256x240.png",
        "themes/excite-bike/images/ui-icons_0b54d5_256x240.png",
        "themes/excite-bike/images/ui-icons_5fa5e3_256x240.png",
        "themes/excite-bike/images/ui-icons_fcdd4a_256x240.png",
        "themes/excite-bike/images/ui-icons_ffffff_256x240.png",
        "themes/flick/jquery-ui.css",
        "themes/flick/jquery-ui.min.css",
        "themes/flick/theme.css",
        "themes/flick/theme.min.css",
        "themes/flick/images/ui-bg_glass_65_ffffff_1x400.png",
        "themes/flick/images/ui-bg_highlight-soft_100_f6f6f6_1x100.png",
        "themes/flick/images/ui-bg_highlight-soft_25_0073ea_1x100.png",
        "themes/flick/images/ui-bg_highlight-soft_50_dddddd_1x100.png",
        "themes/flick/images/ui-icons_0073ea_256x240.png",
        "themes/flick/images/ui-icons_454545_256x240.png",
        "themes/flick/images/ui-icons_666666_256x240.png",
        "themes/flick/images/ui-icons_ff0084_256x240.png",
        "themes/flick/images/ui-icons_ffffff_256x240.png",
        "themes/hot-sneaks/jquery-ui.css",
        "themes/hot-sneaks/jquery-ui.min.css",
        "themes/hot-sneaks/theme.css",
        "themes/hot-sneaks/theme.min.css",
        "themes/hot-sneaks/images/ui-bg_diagonals-small_40_db4865_40x40.png",
        "themes/hot-sneaks/images/ui-bg_diagonals-small_50_93c3cd_40x40.png",
        "themes/hot-sneaks/images/ui-bg_diagonals-small_50_ff3853_40x40.png",
        "themes/hot-sneaks/images/ui-bg_diagonals-small_75_ccd232_40x40.png",
        "themes/hot-sneaks/images/ui-bg_dots-medium_80_ffff38_4x4.png",
        "themes/hot-sneaks/images/ui-bg_dots-small_35_35414f_2x2.png",
        "themes/hot-sneaks/images/ui-bg_white-lines_85_f7f7ba_40x100.png",
        "themes/hot-sneaks/images/ui-icons_454545_256x240.png",
        "themes/hot-sneaks/images/ui-icons_88a206_256x240.png",
        "themes/hot-sneaks/images/ui-icons_c02669_256x240.png",
        "themes/hot-sneaks/images/ui-icons_e1e463_256x240.png",
        "themes/hot-sneaks/images/ui-icons_ffeb33_256x240.png",
        "themes/hot-sneaks/images/ui-icons_ffffff_256x240.png",
        "themes/humanity/jquery-ui.css",
        "themes/humanity/jquery-ui.min.css",
        "themes/humanity/theme.css",
        "themes/humanity/theme.min.css",
        "themes/humanity/images/ui-bg_glass_100_f5f0e5_1x400.png",
        "themes/humanity/images/ui-bg_glass_25_cb842e_1x400.png",
        "themes/humanity/images/ui-bg_glass_70_ede4d4_1x400.png",
        "themes/humanity/images/ui-bg_highlight-hard_100_f4f0ec_1x100.png",
        "themes/humanity/images/ui-bg_highlight-hard_65_fee4bd_1x100.png",
        "themes/humanity/images/ui-bg_highlight-hard_75_f5f5b5_1x100.png",
        "themes/humanity/images/ui-bg_inset-soft_100_f4f0ec_1x100.png",
        "themes/humanity/images/ui-icons_c47a23_256x240.png",
        "themes/humanity/images/ui-icons_cb672b_256x240.png",
        "themes/humanity/images/ui-icons_f08000_256x240.png",
        "themes/humanity/images/ui-icons_f35f07_256x240.png",
        "themes/humanity/images/ui-icons_ff7519_256x240.png",
        "themes/humanity/images/ui-icons_ffffff_256x240.png",
        "themes/le-frog/jquery-ui.css",
        "themes/le-frog/jquery-ui.min.css",
        "themes/le-frog/theme.css",
        "themes/le-frog/theme.min.css",
        "themes/le-frog/images/ui-bg_diagonals-small_0_aaaaaa_40x40.png",
        "themes/le-frog/images/ui-bg_diagonals-thick_15_444444_40x40.png",
        "themes/le-frog/images/ui-bg_diagonals-thick_95_ffdc2e_40x40.png",
        "themes/le-frog/images/ui-bg_glass_55_fbf5d0_1x400.png",
        "themes/le-frog/images/ui-bg_highlight-hard_30_285c00_1x100.png",
        "themes/le-frog/images/ui-bg_highlight-soft_33_3a8104_1x100.png",
        "themes/le-frog/images/ui-bg_highlight-soft_50_4eb305_1x100.png",
        "themes/le-frog/images/ui-bg_highlight-soft_60_4ca20b_1x100.png",
        "themes/le-frog/images/ui-bg_inset-soft_10_285c00_1x100.png",
        "themes/le-frog/images/ui-icons_4eb305_256x240.png",
        "themes/le-frog/images/ui-icons_72b42d_256x240.png",
        "themes/le-frog/images/ui-icons_cd0a0a_256x240.png",
        "themes/le-frog/images/ui-icons_ffffff_256x240.png",
        "themes/mint-choc/jquery-ui.css",
        "themes/mint-choc/jquery-ui.min.css",
        "themes/mint-choc/theme.css",
        "themes/mint-choc/theme.min.css",
        "themes/mint-choc/images/ui-bg_glass_15_5f391b_1x400.png",
        "themes/mint-choc/images/ui-bg_gloss-wave_20_1c160d_500x100.png",
        "themes/mint-choc/images/ui-bg_gloss-wave_25_453326_500x100.png",
        "themes/mint-choc/images/ui-bg_gloss-wave_30_44372c_500x100.png",
        "themes/mint-choc/images/ui-bg_highlight-soft_20_201913_1x100.png",
        "themes/mint-choc/images/ui-bg_highlight-soft_20_619226_1x100.png",
        "themes/mint-choc/images/ui-bg_inset-soft_10_201913_1x100.png",
        "themes/mint-choc/images/ui-icons_222222_256x240.png",
        "themes/mint-choc/images/ui-icons_9bcc60_256x240.png",
        "themes/mint-choc/images/ui-icons_add978_256x240.png",
        "themes/mint-choc/images/ui-icons_e3ddc9_256x240.png",
        "themes/mint-choc/images/ui-icons_f1fd86_256x240.png",
        "themes/mint-choc/images/ui-icons_ffffff_256x240.png",
        "themes/overcast/jquery-ui.css",
        "themes/overcast/jquery-ui.min.css",
        "themes/overcast/theme.css",
        "themes/overcast/theme.min.css",
        "themes/overcast/images/ui-bg_glass_100_f8f8f8_1x400.png",
        "themes/overcast/images/ui-bg_glass_35_dddddd_1x400.png",
        "themes/overcast/images/ui-bg_glass_60_eeeeee_1x400.png",
        "themes/overcast/images/ui-bg_inset-hard_75_999999_1x100.png",
        "themes/overcast/images/ui-bg_inset-soft_50_c9c9c9_1x100.png",
        "themes/overcast/images/ui-icons_3383bb_256x240.png",
        "themes/overcast/images/ui-icons_454545_256x240.png",
        "themes/overcast/images/ui-icons_70b2e1_256x240.png",
        "themes/overcast/images/ui-icons_999999_256x240.png",
        "themes/overcast/images/ui-icons_fbc856_256x240.png",
        "themes/pepper-grinder/jquery-ui.css",
        "themes/pepper-grinder/jquery-ui.min.css",
        "themes/pepper-grinder/theme.css",
        "themes/pepper-grinder/theme.min.css",
        "themes/pepper-grinder/images/ui-bg_diagonal-maze_20_6e4f1c_10x10.png",
        "themes/pepper-grinder/images/ui-bg_diagonal-maze_40_000000_10x10.png",
        "themes/pepper-grinder/images/ui-bg_fine-grain_10_eceadf_60x60.png",
        "themes/pepper-grinder/images/ui-bg_fine-grain_10_f8f7f6_60x60.png",
        "themes/pepper-grinder/images/ui-bg_fine-grain_15_eceadf_60x60.png",
        "themes/pepper-grinder/images/ui-bg_fine-grain_15_f7f3de_60x60.png",
        "themes/pepper-grinder/images/ui-bg_fine-grain_15_ffffff_60x60.png",
        "themes/pepper-grinder/images/ui-bg_fine-grain_65_654b24_60x60.png",
        "themes/pepper-grinder/images/ui-bg_fine-grain_68_b83400_60x60.png",
        "themes/pepper-grinder/images/ui-icons_222222_256x240.png",
        "themes/pepper-grinder/images/ui-icons_3572ac_256x240.png",
        "themes/pepper-grinder/images/ui-icons_8c291d_256x240.png",
        "themes/pepper-grinder/images/ui-icons_b83400_256x240.png",
        "themes/pepper-grinder/images/ui-icons_fbdb93_256x240.png",
        "themes/pepper-grinder/images/ui-icons_ffffff_256x240.png",
        "themes/redmond/jquery-ui.css",
        "themes/redmond/jquery-ui.min.css",
        "themes/redmond/theme.css",
        "themes/redmond/theme.min.css",
        "themes/redmond/images/ui-bg_glass_75_d0e5f5_1x400.png",
        "themes/redmond/images/ui-bg_glass_85_dfeffc_1x400.png",
        "themes/redmond/images/ui-bg_glass_95_fef1ec_1x400.png",
        "themes/redmond/images/ui-bg_gloss-wave_55_5c9ccc_500x100.png",
        "themes/redmond/images/ui-bg_inset-hard_100_f5f8f9_1x100.png",
        "themes/redmond/images/ui-bg_inset-hard_100_fcfdfd_1x100.png",
        "themes/redmond/images/ui-icons_217bc0_256x240.png",
        "themes/redmond/images/ui-icons_2e83ff_256x240.png",
        "themes/redmond/images/ui-icons_469bdd_256x240.png",
        "themes/redmond/images/ui-icons_6da8d5_256x240.png",
        "themes/redmond/images/ui-icons_cd0a0a_256x240.png",
        "themes/redmond/images/ui-icons_d8e7f3_256x240.png",
        "themes/redmond/images/ui-icons_f9bd01_256x240.png",
        "themes/smoothness/jquery-ui.css",
        "themes/smoothness/jquery-ui.min.css",
        "themes/smoothness/theme.css",
        "themes/smoothness/theme.min.css",
        "themes/smoothness/images/ui-bg_glass_55_fbf9ee_1x400.png",
        "themes/smoothness/images/ui-bg_glass_65_ffffff_1x400.png",
        "themes/smoothness/images/ui-bg_glass_75_dadada_1x400.png",
        "themes/smoothness/images/ui-bg_glass_75_e6e6e6_1x400.png",
        "themes/smoothness/images/ui-bg_glass_95_fef1ec_1x400.png",
        "themes/smoothness/images/ui-bg_highlight-soft_75_cccccc_1x100.png",
        "themes/smoothness/images/ui-icons_222222_256x240.png",
        "themes/smoothness/images/ui-icons_2e83ff_256x240.png",
        "themes/smoothness/images/ui-icons_454545_256x240.png",
        "themes/smoothness/images/ui-icons_888888_256x240.png",
        "themes/smoothness/images/ui-icons_cd0a0a_256x240.png",
        "themes/south-street/jquery-ui.css",
        "themes/south-street/jquery-ui.min.css",
        "themes/south-street/theme.css",
        "themes/south-street/theme.min.css",
        "themes/south-street/images/ui-bg_glass_55_fcf0ba_1x400.png",
        "themes/south-street/images/ui-bg_gloss-wave_100_ece8da_500x100.png",
        "themes/south-street/images/ui-bg_highlight-hard_100_f5f3e5_1x100.png",
        "themes/south-street/images/ui-bg_highlight-hard_100_fafaf4_1x100.png",
        "themes/south-street/images/ui-bg_highlight-hard_15_459e00_1x100.png",
        "themes/south-street/images/ui-bg_highlight-hard_95_cccccc_1x100.png",
        "themes/south-street/images/ui-bg_highlight-soft_25_67b021_1x100.png",
        "themes/south-street/images/ui-bg_highlight-soft_95_ffedad_1x100.png",
        "themes/south-street/images/ui-bg_inset-soft_15_2b2922_1x100.png",
        "themes/south-street/images/ui-icons_808080_256x240.png",
        "themes/south-street/images/ui-icons_847e71_256x240.png",
        "themes/south-street/images/ui-icons_8DC262_256x240.png",
        "themes/south-street/images/ui-icons_cd0a0a_256x240.png",
        "themes/south-street/images/ui-icons_eeeeee_256x240.png",
        "themes/south-street/images/ui-icons_ffffff_256x240.png",
        "themes/start/jquery-ui.css",
        "themes/start/jquery-ui.min.css",
        "themes/start/theme.css",
        "themes/start/theme.min.css",
        "themes/start/images/ui-bg_glass_45_0078ae_1x400.png",
        "themes/start/images/ui-bg_glass_55_f8da4e_1x400.png",
        "themes/start/images/ui-bg_glass_75_79c9ec_1x400.png",
        "themes/start/images/ui-bg_gloss-wave_45_e14f1c_500x100.png",
        "themes/start/images/ui-bg_gloss-wave_50_6eac2c_500x100.png",
        "themes/start/images/ui-bg_gloss-wave_75_2191c0_500x100.png",
        "themes/start/images/ui-bg_inset-hard_100_fcfdfd_1x100.png",
        "themes/start/images/ui-icons_0078ae_256x240.png",
        "themes/start/images/ui-icons_056b93_256x240.png",
        "themes/start/images/ui-icons_d8e7f3_256x240.png",
        "themes/start/images/ui-icons_e0fdff_256x240.png",
        "themes/start/images/ui-icons_f5e175_256x240.png",
        "themes/start/images/ui-icons_f7a50d_256x240.png",
        "themes/start/images/ui-icons_fcd113_256x240.png",
        "themes/sunny/jquery-ui.css",
        "themes/sunny/jquery-ui.min.css",
        "themes/sunny/theme.css",
        "themes/sunny/theme.min.css",
        "themes/sunny/images/ui-bg_diagonals-medium_20_d34d17_40x40.png",
        "themes/sunny/images/ui-bg_gloss-wave_45_817865_500x100.png",
        "themes/sunny/images/ui-bg_gloss-wave_60_fece2f_500x100.png",
        "themes/sunny/images/ui-bg_gloss-wave_70_ffdd57_500x100.png",
        "themes/sunny/images/ui-bg_gloss-wave_90_fff9e5_500x100.png",
        "themes/sunny/images/ui-bg_highlight-soft_100_feeebd_1x100.png",
        "themes/sunny/images/ui-bg_inset-soft_30_ffffff_1x100.png",
        "themes/sunny/images/ui-icons_3d3d3d_256x240.png",
        "themes/sunny/images/ui-icons_bd7b00_256x240.png",
        "themes/sunny/images/ui-icons_d19405_256x240.png",
        "themes/sunny/images/ui-icons_eb990f_256x240.png",
        "themes/sunny/images/ui-icons_ed9f26_256x240.png",
        "themes/sunny/images/ui-icons_fadc7a_256x240.png",
        "themes/sunny/images/ui-icons_ffe180_256x240.png",
        "themes/swanky-purse/jquery-ui.css",
        "themes/swanky-purse/jquery-ui.min.css",
        "themes/swanky-purse/theme.css",
        "themes/swanky-purse/theme.min.css",
        "themes/swanky-purse/images/ui-bg_diamond_10_4f4221_10x8.png",
        "themes/swanky-purse/images/ui-bg_diamond_20_372806_10x8.png",
        "themes/swanky-purse/images/ui-bg_diamond_25_675423_10x8.png",
        "themes/swanky-purse/images/ui-bg_diamond_25_d5ac5d_10x8.png",
        "themes/swanky-purse/images/ui-bg_diamond_8_261803_10x8.png",
        "themes/swanky-purse/images/ui-bg_diamond_8_443113_10x8.png",
        "themes/swanky-purse/images/ui-bg_highlight-hard_65_fee4bd_1x100.png",
        "themes/swanky-purse/images/ui-icons_070603_256x240.png",
        "themes/swanky-purse/images/ui-icons_e8e2b5_256x240.png",
        "themes/swanky-purse/images/ui-icons_e9cd86_256x240.png",
        "themes/swanky-purse/images/ui-icons_efec9f_256x240.png",
        "themes/swanky-purse/images/ui-icons_f2ec64_256x240.png",
        "themes/swanky-purse/images/ui-icons_f9f2bd_256x240.png",
        "themes/swanky-purse/images/ui-icons_ff7519_256x240.png",
        "themes/trontastic/jquery-ui.css",
        "themes/trontastic/jquery-ui.min.css",
        "themes/trontastic/theme.css",
        "themes/trontastic/theme.min.css",
        "themes/trontastic/images/ui-bg_diagonals-small_50_262626_40x40.png",
        "themes/trontastic/images/ui-bg_glass_40_0a0a0a_1x400.png",
        "themes/trontastic/images/ui-bg_glass_55_f1fbe5_1x400.png",
        "themes/trontastic/images/ui-bg_glass_60_000000_1x400.png",
        "themes/trontastic/images/ui-bg_gloss-wave_55_000000_500x100.png",
        "themes/trontastic/images/ui-bg_gloss-wave_85_9fda58_500x100.png",
        "themes/trontastic/images/ui-bg_gloss-wave_95_f6ecd5_500x100.png",
        "themes/trontastic/images/ui-icons_000000_256x240.png",
        "themes/trontastic/images/ui-icons_1f1f1f_256x240.png",
        "themes/trontastic/images/ui-icons_9fda58_256x240.png",
        "themes/trontastic/images/ui-icons_b8ec79_256x240.png",
        "themes/trontastic/images/ui-icons_cd0a0a_256x240.png",
        "themes/trontastic/images/ui-icons_ffffff_256x240.png",
        "themes/ui-darkness/jquery-ui.css",
        "themes/ui-darkness/jquery-ui.min.css",
        "themes/ui-darkness/theme.css",
        "themes/ui-darkness/theme.min.css",
        "themes/ui-darkness/images/ui-bg_glass_20_555555_1x400.png",
        "themes/ui-darkness/images/ui-bg_glass_40_0078a3_1x400.png",
        "themes/ui-darkness/images/ui-bg_glass_40_ffc73d_1x400.png",
        "themes/ui-darkness/images/ui-bg_gloss-wave_25_333333_500x100.png",
        "themes/ui-darkness/images/ui-bg_highlight-soft_80_eeeeee_1x100.png",
        "themes/ui-darkness/images/ui-bg_inset-soft_25_000000_1x100.png",
        "themes/ui-darkness/images/ui-bg_inset-soft_30_f58400_1x100.png",
        "themes/ui-darkness/images/ui-icons_222222_256x240.png",
        "themes/ui-darkness/images/ui-icons_4b8e0b_256x240.png",
        "themes/ui-darkness/images/ui-icons_a83300_256x240.png",
        "themes/ui-darkness/images/ui-icons_cccccc_256x240.png",
        "themes/ui-darkness/images/ui-icons_ffffff_256x240.png",
        "themes/ui-lightness/jquery-ui.css",
        "themes/ui-lightness/jquery-ui.min.css",
        "themes/ui-lightness/theme.css",
        "themes/ui-lightness/theme.min.css",
        "themes/ui-lightness/images/ui-bg_diagonals-thick_18_b81900_40x40.png",
        "themes/ui-lightness/images/ui-bg_diagonals-thick_20_666666_40x40.png",
        "themes/ui-lightness/images/ui-bg_glass_100_f6f6f6_1x400.png",
        "themes/ui-lightness/images/ui-bg_glass_100_fdf5ce_1x400.png",
        "themes/ui-lightness/images/ui-bg_glass_65_ffffff_1x400.png",
        "themes/ui-lightness/images/ui-bg_gloss-wave_35_f6a828_500x100.png",
        "themes/ui-lightness/images/ui-bg_highlight-soft_100_eeeeee_1x100.png",
        "themes/ui-lightness/images/ui-bg_highlight-soft_75_ffe45c_1x100.png",
        "themes/ui-lightness/images/ui-icons_222222_256x240.png",
        "themes/ui-lightness/images/ui-icons_228ef1_256x240.png",
        "themes/ui-lightness/images/ui-icons_ef8c08_256x240.png",
        "themes/ui-lightness/images/ui-icons_ffd27a_256x240.png",
        "themes/ui-lightness/images/ui-icons_ffffff_256x240.png",
        "themes/vader/jquery-ui.css",
        "themes/vader/jquery-ui.min.css",
        "themes/vader/theme.css",
        "themes/vader/theme.min.css",
        "themes/vader/images/ui-bg_glass_95_fef1ec_1x400.png",
        "themes/vader/images/ui-bg_gloss-wave_16_121212_500x100.png",
        "themes/vader/images/ui-bg_highlight-hard_15_888888_1x100.png",
        "themes/vader/images/ui-bg_highlight-hard_55_555555_1x100.png",
        "themes/vader/images/ui-bg_highlight-soft_35_adadad_1x100.png",
        "themes/vader/images/ui-bg_highlight-soft_60_dddddd_1x100.png",
        "themes/vader/images/ui-bg_inset-soft_15_121212_1x100.png",
        "themes/vader/images/ui-icons_666666_256x240.png",
        "themes/vader/images/ui-icons_aaaaaa_256x240.png",
        "themes/vader/images/ui-icons_bbbbbb_256x240.png",
        "themes/vader/images/ui-icons_c98000_256x240.png",
        "themes/vader/images/ui-icons_cccccc_256x240.png",
        "themes/vader/images/ui-icons_cd0a0a_256x240.png",
        "themes/vader/images/ui-icons_f29a00_256x240.png",
        "jquery-ui.css",
        "jquery-ui.js",
        "jquery-ui.min.css",
        "jquery-ui.min.js",
        "jquery-ui.structure.css",
        "jquery-ui.structure.min.css",
        "jquery-ui.theme.css",
        "jquery-ui.theme.min.css"
      ]
    },
    {
      "library": "jquery@3.6.0",
      "destination": "wwwroot/lib/jquery/",
      "files": [
        "jquery.js",
        "jquery.min.js",
        "jquery.min.map",
        "jquery.slim.js",
        "jquery.slim.min.js",
        "jquery.slim.min.map"
      ]
    }
  ]
}
