# Supplementary material for: Do popular apps have issues regarding energy efficiency?
Source: PeerJ Comput Sci. 2024 Feb 29;10:e1891. doi: 10.7717/peerj-cs.1891 (PMC10909214; doi:10.7717/peerj-cs.1891)
Supplement: Supplemental Information 1 — Code for getting reviews [file peerj-cs-10-1891-s001.zip › AppReviewCollector/TermProject_DotNet/TermProject_DotNet/bin/Debug/net6.0/TermProject_DotNet.deps.json]

{
  "runtimeTarget": {
    "name": ".NETCoreApp,Version=v6.0",
    "signature": ""
  },
  "compilationOptions": {},
  "targets": {
    ".NETCoreApp,Version=v6.0": {
      "TermProject_DotNet/1.0.0": {
        "dependencies": {
          "Newtonsoft.Json": "13.0.1",
          "bootstrap": "5.1.3",
          "jQuery": "3.6.0",
          "jQuery.UI": "1.12.1.1",
          "jQuery.UI.Core.Widget": "1.8.9",
          "jQuery.UI.Widgets.Datepicker": "1.8.9"
        },
        "runtime": {
          "TermProject_DotNet.dll": {}
        }
      },
      "bootstrap/5.1.3": {},
      "jQuery/3.6.0": {},
      "jQuery.UI/1.12.1.1": {
        "dependencies": {
          "jQuery": "3.6.0"
        }
      },
      "jQuery.UI.Core/1.8.9": {
        "dependencies": {
          "jQuery": "3.6.0"
        }
      },
      "jQuery.UI.Core.Widget/1.8.9": {
        "dependencies": {
          "jQuery": "3.6.0"
        }
      },
      "jQuery.UI.Widgets.Datepicker/1.8.9": {
        "dependencies": {
          "jQuery.UI.Core": "1.8.9"
        }
      },
      "Newtonsoft.Json/13.0.1": {
        "runtime": {
          "lib/netstandard2.0/Newtonsoft.Json.dll": {
            "assemblyVersion": "13.0.0.0",
            "fileVersion": "13.0.1.25517"
          }
        }
      }
    }
  },
  "libraries": {
    "TermProject_DotNet/1.0.0": {
      "type": "project",
      "serviceable": false,
      "sha512": ""
    },
    "bootstrap/5.1.3": {
      "type": "package",
      "serviceable": true,
      "sha512": "sha512-voh0PaptI44WOkOeMmzvUE4348M1QerNVYR8gNOX/PXLygvZjM019oIn4yU3uhgRjuriulfUjb7x/Yv4/YCqFw==",
      "path": "bootstrap/5.1.3",
      "hashPath": "bootstrap.5.1.3.nupkg.sha512"
    },
    "jQuery/3.6.0": {
      "type": "package",
      "serviceable": true,
      "sha512": "sha512-sSzCTDWn15waSMjDrP21jjgG1j1pwISLaKiVCClwU4XGAmuZt+FScLkdyRvh9ppoIxAW/tJtJBYei+3CAwFQ7g==",
      "path": "jquery/3.6.0",
      "hashPath": "jquery.3.6.0.nupkg.sha512"
    },
    "jQuery.UI/1.12.1.1": {
      "type": "package",
      "serviceable": true,
      "sha512": "sha512-E+n7ILz0Pl7gGiPUXcMvdMtr8eIa8FPByfaoParBTLYFNtaNj9QA6gpD3IdWe9tARMNkpHCVmZ0Xo//kXh38Vg==",
      "path": "jquery.ui/1.12.1.1",
      "hashPath": "jquery.ui.1.12.1.1.nupkg.sha512"
    },
    "jQuery.UI.Core/1.8.9": {
      "type": "package",
      "serviceable": true,
      "sha512": "sha512-Sib0IXtCSVnA9wX6i0enHxHTZmBW0mLncfjtjjU3wWUMnQgmTxlenvOZBKUqpFjA0/nFQgsJqsANO74YphTc+g==",
      "path": "jquery.ui.core/1.8.9",
      "hashPath": "jquery.ui.core.1.8.9.nupkg.sha512"
    },
    "jQuery.UI.Core.Widget/1.8.9": {
      "type": "package",
      "serviceable": true,
      "sha512": "sha512-RWyajVFTrZY3wYYnPLmof0OT3tJlwERFDCko/wPxHtNFz+Dvl5+coQuU49uu/7+0qoszAyuVvOWovGJmsTNF0g==",
      "path": "jquery.ui.core.widget/1.8.9",
      "hashPath": "jquery.ui.core.widget.1.8.9.nupkg.sha512"
    },
    "jQuery.UI.Widgets.Datepicker/1.8.9": {
      "type": "package",
      "serviceable": true,
      "sha512": "sha512-cA1RW6ms1azPhXg6OKFptRPljO1Pky8WsUo57AHfHVIUvVZZA1GZ7Iygu9Sc+y33Mq7wncX9+hruDgzUm34N7w==",
      "path": "jquery.ui.widgets.datepicker/1.8.9",
      "hashPath": "jquery.ui.widgets.datepicker.1.8.9.nupkg.sha512"
    },
    "Newtonsoft.Json/13.0.1": {
      "type": "package",
      "serviceable": true,
      "sha512": "sha512-ppPFpBcvxdsfUonNcvITKqLl3bqxWbDCZIzDWHzjpdAHRFfZe0Dw9HmA0+za13IdyrgJwpkDTDA9fHaxOrt20A==",
      "path": "newtonsoft.json/13.0.1",
      "hashPath": "newtonsoft.json.13.0.1.nupkg.sha512"
    }
  }
}
