# Supplementary material for: Do popular apps have issues regarding energy efficiency?
Source: PeerJ Comput Sci. 2024 Feb 29;10:e1891. doi: 10.7717/peerj-cs.1891 (PMC10909214; doi:10.7717/peerj-cs.1891)
Supplement: Supplemental Information 1 — Code for getting reviews [file peerj-cs-10-1891-s001.zip › AppReviewCollector/TermProject_DotNet/TermProject_DotNet/bin/Debug/net6.0/TermProject_DotNet.runtimeconfig.json]

{
  "runtimeOptions": {
    "tfm": "net6.0",
    "frameworks": [
      {
        "name": "Microsoft.NETCore.App",
        "version": "6.0.0"
      },
      {
        "name": "Microsoft.AspNetCore.App",
        "version": "6.0.0"
      }
    ],
    "configProperties": {
      "System.GC.Server": true,
      "System.Runtime.Serialization.EnableUnsafeBinaryFormatterSerialization": false
    }
  }
}
