# Supplementary material for: Do popular apps have issues regarding energy efficiency?
Source: PeerJ Comput Sci. 2024 Feb 29;10:e1891. doi: 10.7717/peerj-cs.1891 (PMC10909214; doi:10.7717/peerj-cs.1891)
Supplement: Supplemental Information 1 — Code for getting reviews [file peerj-cs-10-1891-s001.zip › AppReviewCollector/TermProject_DotNet/TermProject_DotNet/Controllers/HomeController.cs]

using Microsoft.AspNetCore.Mvc;
using Microsoft.AspNetCore.Mvc.Rendering;
using Newtonsoft.Json;
using Newtonsoft.Json.Converters;
using System.Diagnostics;
using System.Net.Mime;
using System.Text;
using System.Web;
using TermProject_DotNet.Models;

namespace TermProject_DotNet.Controllers
{
    public class HomeController : Controller
    {
        private readonly ILogger<HomeController> _logger;
        public HomeController(ILogger<HomeController> logger)
        {
            _logger = logger;
        }

        public IActionResult Index()
        {
            var model = new IndexModel();
            model.PlayStoreModel = new ReviewPlayStoreModel();
            model.AppStoreModel = new ReviewAppStoreModel();
            return View(model);
        }

        public IActionResult AppStoreGetReview()
        {
            return View();
        }

        public IActionResult PlayStoreGetReview()
        {
            return PartialView();
        }

        [ResponseCache(Duration = 0, Location = ResponseCacheLocation.None, NoStore = true)]
        public IActionResult Error()
        {
            return View(new ErrorViewModel { RequestId = Activity.Current?.Id ?? HttpContext.TraceIdentifier });
        }

        public List<string> PlayStoreDelParamFilter(ReviewPlayStoreModel model)
        {
            var filter = new List<string>();
            if (!model.IsDeleteAt)
            {
                filter.Add("at");
            }
            if (!model.IsDeleteContent)
            {
                filter.Add("content");
            }
            if (!model.IsDeleteRepliedAt)
            {
                filter.Add("repliedAt");
            }
            if (!model.IsDeleteReplyContent)
            {
                filter.Add("replyContent");
            }
            if (!model.IsDeleteReviewCreatedVersion)
            {
                filter.Add("reviewCreatedVersion");
            }
            if (!model.IsDeleteReviewId)
            {
                filter.Add("reviewId");
            }
            if (!model.IsDeleteScore)
            {
                filter.Add("score");
            }
            if (!model.IsDeleteThumbsUpCount)
            {
                filter.Add("thumbsUpCount");
            }
            if (!model.IsDeleteUserImage)
            {
                filter.Add("userImage");
            }
            if (!model.IsDeleteUserName)
            {
                filter.Add("userName");
            }
            return filter;
        }

        public List<string> AppStoreDelParamFilter(ReviewAppStoreModel model)
        {
            var filter = new List<string>();
            if (!model.IsDeleteTitle)
            {
                filter.Add("title");
            }
            if (!model.IsDeleteIsEdited)
            {
                filter.Add("isEdited");
            }
            if (!model.IsDeleteDate)
            {
                filter.Add("date");
            }
            if (!model.IsDeleteUserName)
            {
                filter.Add("userName");
            }
            if (!model.IsDeleteRating)
            {
                filter.Add("rating");
            }
            if (!model.IsDeleteReview)
            {
                filter.Add("review");
            }
            return filter;
        }

        public List<string> SplitContainsParameters(string? containsParameters)
        {
            var containsList = new List<string>();
            if (containsParameters != null)
            {
                containsList = containsParameters.Split(',').ToList();

            }
            return containsList;
        }

        public async Task<IActionResult> GetReviewFromPlayStore(ReviewPlayStoreModel model)
        {
            HttpClient httpClient = new HttpClient();
            var playStoreJson = new PlayStoreJsonModel();

            var playStoreURL = "http://127.0.0.1:5000/getReviewFromPlayStoreServer";
            Uri myUri = new Uri(model.AppURL);
            string appId = HttpUtility.ParseQueryString(myUri.Query).Get("id");
            playStoreJson.AppName = appId;
            playStoreJson.DeleteParam = PlayStoreDelParamFilter(model);
            playStoreJson.ContainsContentParam = SplitContainsParameters(model.ContainsParametersContent);
            playStoreJson.DateFilterStart = $"{model.DateFilterStart}";
            playStoreJson.DateFilterEnd = $"{model.DateFilterEnd}";
            playStoreJson.ScoreFilterStart = model.ScoreFilterStart;
            playStoreJson.ScoreFilterEnd = model.ScoreFilterEnd;
            playStoreJson.SelectedLang = model.SelectedLang;
            playStoreJson.SelectedResult = model.SelectedResult;
            playStoreJson.GetAllReview = model.GetAllReview;
            playStoreJson.HowManyReview = model.HowManyReview;
            playStoreJson.SynonymsContent = model.GetSynonymsContent;
            playStoreJson.SynonymsTitle = model.GetSynonymsTitle;

            var jsonString = JsonConvert.SerializeObject(playStoreJson);
            var content = new StringContent(jsonString, Encoding.UTF8, "application/json");
            httpClient.Timeout = TimeSpan.FromMilliseconds(Timeout.Infinite);
            var response = httpClient.PostAsync(playStoreURL, content).Result;
            if (response.IsSuccessStatusCode)
            {
                var FileResponse = response.Content.ReadAsByteArrayAsync();

                var selectedFileResult = string.Empty;
                if (model.SelectedResult == "json")
                {
                    selectedFileResult = "text/json";
                }
                else if (model.SelectedResult == "csv")
                {
                    selectedFileResult = "text/csv";
                }
                else if (model.SelectedResult == "xlsx")
                {
                    selectedFileResult = "application/vnd.openxmlformats-officedocument.spreadsheetml.sheet";
                }

                return File(FileResponse.Result, selectedFileResult, "");
            }
            else
            {
                return null;
            }
        }

        public async Task<IActionResult> GetReviewFromAppStore(ReviewAppStoreModel model)
        {
            HttpClient httpClient = new HttpClient();

            var appStoreJson = new AppStoreJsonModel();

            string appName = string.Empty;
            string appId = string.Empty;
            var appStoreURL = "http://127.0.0.1:5000/getReviewFromAppStoreServer";
            var urlSplit = model.AppURL.Split("/");

            if (urlSplit.Length > 0)
            {
                appName = urlSplit[5];
                appId = urlSplit[6];
                appId = appId.Remove(0, 2);
            }
            appStoreJson.AppName = appName;
            appStoreJson.AppId = appId;
            appStoreJson.DeleteParam = AppStoreDelParamFilter(model);
            appStoreJson.ContainsContentParam = SplitContainsParameters(model.ContainsParametersContent);
            appStoreJson.ContainsTitleParam = SplitContainsParameters(model.ContainsParametersTitle);
            appStoreJson.DateFilterStart = $"{model.DateFilterStart}";
            appStoreJson.DateFilterEnd = $"{model.DateFilterEnd}";
            appStoreJson.ScoreFilterStart = model.ScoreFilterStart;
            appStoreJson.ScoreFilterEnd = model.ScoreFilterEnd;
            appStoreJson.SelectedLang = model.SelectedLang;
            appStoreJson.SelectedResult = model.SelectedResult;
            appStoreJson.GetAllReview = model.GetAllReview;
            appStoreJson.HowManyReview = model.HowManyReview;
            appStoreJson.SynonymsContent = model.GetSynonymsContent;
            appStoreJson.SynonymsTitle = model.GetSynonymsTitle;

            var jsonString = JsonConvert.SerializeObject(appStoreJson);
            var content = new StringContent(jsonString, Encoding.UTF8, "application/json");
            httpClient.Timeout = TimeSpan.FromMilliseconds(Timeout.Infinite);
            var response = httpClient.PostAsync(appStoreURL, content).Result;
            if (response.IsSuccessStatusCode)
            {
                var FileResponse = response.Content.ReadAsByteArrayAsync();
                var selectedFileResult = string.Empty;
                if (model.SelectedResult == "json")
                {
                    selectedFileResult = "text/json";
                }
                else if (model.SelectedResult == "csv")
                {
                    selectedFileResult = "text/csv";
                }
                else if (model.SelectedResult == "xlsx")
                {
                    selectedFileResult = "application/vnd.openxmlformats-officedocument.spreadsheetml.sheet";
                }
                return File(FileResponse.Result, selectedFileResult, "");
            }
            else
            {
                return null;
            }
        }
    }
}
