# Supplementary material for: Do popular apps have issues regarding energy efficiency?
Source: PeerJ Comput Sci. 2024 Feb 29;10:e1891. doi: 10.7717/peerj-cs.1891 (PMC10909214; doi:10.7717/peerj-cs.1891)
Supplement: Supplemental Information 1 — Code for getting reviews [file peerj-cs-10-1891-s001.zip › AppReviewCollector/TermProject_DotNet/TermProject_DotNet/Models/IndexModel.cs]

namespace TermProject_DotNet.Models
{
    public class IndexModel
    {
        public ReviewPlayStoreModel PlayStoreModel { get; set; }
        public ReviewAppStoreModel AppStoreModel { get; set; }
    }
}
