# Supplementary material for: Do popular apps have issues regarding energy efficiency?
Source: PeerJ Comput Sci. 2024 Feb 29;10:e1891. doi: 10.7717/peerj-cs.1891 (PMC10909214; doi:10.7717/peerj-cs.1891)
Supplement: Supplemental Information 1 — Code for getting reviews [file peerj-cs-10-1891-s001.zip › AppReviewCollector/TermProject_DotNet/TermProject_DotNet/Models/PlayStoreJsonModel.cs]

namespace TermProject_DotNet.Models
{
    public class PlayStoreJsonModel
    {
        public PlayStoreJsonModel()
        {
            ContainsContentParam = new List<string>();
            DeleteParam = new List<string>();
            ContainsTitleParam = new List<string>();
        }

        public string AppName { get; set; }
        public List<string>? DeleteParam { get; set; }
        public List<string>? ContainsContentParam { get; set; }
        public List<string>? ContainsTitleParam { get; set; }
        public string DateFilterStart { get; set; }
        public string DateFilterEnd { get; set; }
        public long? ScoreFilterStart { get; set; }
        public long? ScoreFilterEnd { get; set; }
        public string SelectedLang { get; set; }
        public string SelectedResult { get; set; }
        public bool GetAllReview { get; set; }
        public long? HowManyReview { get; set; }
        public bool SynonymsContent { get; set; }
        public bool SynonymsTitle { get; set; }
    }
}
