# Supplementary material for: Do popular apps have issues regarding energy efficiency?
Source: PeerJ Comput Sci. 2024 Feb 29;10:e1891. doi: 10.7717/peerj-cs.1891 (PMC10909214; doi:10.7717/peerj-cs.1891)
Supplement: Supplemental Information 1 — Code for getting reviews [file peerj-cs-10-1891-s001.zip › AppReviewCollector/TermProject_DotNet/TermProject_DotNet/Models/ReviewAppStoreModel.cs]

using Microsoft.AspNetCore.Mvc.Rendering;

namespace TermProject_DotNet.Models
{
    public class ReviewAppStoreModel
    {
        public ReviewAppStoreModel()
        {
            LangDatas = new List<SelectListItem>()
            {
               new SelectListItem()
               {
                   Text ="en-us",
                   Value="en-us"
               },
               new SelectListItem()
               {
                   Text="tr-tr",
                   Value="tr-tr"
               }
            };
            ResultValues = new List<SelectListItem>()
            {
               new SelectListItem()
               {
                   Text ="json",
                   Value="json"
               },
               new SelectListItem()
               {
                   Text="csv",
                   Value="csv"
               },
               new SelectListItem()
               {
                   Text="xlsx",
                   Value="xlsx"
               }
            };
        }

        public string? AppURL { get; set; }
        public string? ContainsParametersContent { get; set; }
        public string? ContainsParametersTitle { get; set; }
        public bool IsDeleteTitle { get; set; }
        public bool IsDeleteIsEdited { get; set; }
        public bool IsDeleteDate { get; set; }
        public bool IsDeleteUserName { get; set; }
        public bool IsDeleteRating { get; set; }
        public bool IsDeleteReview { get; set; }
        public DateTime? DateFilterStart { get; set; }
        public DateTime? DateFilterEnd { get; set; }
        public long? ScoreFilterStart { get; set; }
        public long? ScoreFilterEnd { get; set; }
        public List<SelectListItem> LangDatas { get; set; }
        public string SelectedLang { get; set; }
        public List<SelectListItem> ResultValues { get; set; }
        public string SelectedResult { get; set; }
        public bool GetAllReview { get; set; }
        public long? HowManyReview { get; set; }
        public bool GetSynonymsContent { get; set; }
        public bool GetSynonymsTitle { get; set; }
    }
}
