# Supplementary material for: Do popular apps have issues regarding energy efficiency?
Source: PeerJ Comput Sci. 2024 Feb 29;10:e1891. doi: 10.7717/peerj-cs.1891 (PMC10909214; doi:10.7717/peerj-cs.1891)
Supplement: Supplemental Information 1 — Code for getting reviews [file peerj-cs-10-1891-s001.zip › AppReviewCollector/TermProject_DotNet/TermProject_DotNet/obj/Debug/net6.0/scopedcss/Views/Shared/_Layout.cshtml.rz.scp.css]

/* Please see documentation at https://docs.microsoft.com/aspnet/core/client-side/bundling-and-minification
for details on configuring this project to bundle and minify static web assets. */

a.navbar-brand[b-8kvvlf61vj] {
  white-space: normal;
  text-align: center;
  word-break: break-all;
}

a[b-8kvvlf61vj] {
  color: #0077cc;
}

.btn-primary[b-8kvvlf61vj] {
  color: #fff;
  background-color: #1b6ec2;
  border-color: #1861ac;
}

.nav-pills .nav-link.active[b-8kvvlf61vj], .nav-pills .show > .nav-link[b-8kvvlf61vj] {
  color: #fff;
  background-color: #1b6ec2;
  border-color: #1861ac;
}

.border-top[b-8kvvlf61vj] {
  border-top: 1px solid #e5e5e5;
}
.border-bottom[b-8kvvlf61vj] {
  border-bottom: 1px solid #e5e5e5;
}

.box-shadow[b-8kvvlf61vj] {
  box-shadow: 0 .25rem .75rem rgba(0, 0, 0, .05);
}

button.accept-policy[b-8kvvlf61vj] {
  font-size: 1rem;
  line-height: inherit;
}

.footer[b-8kvvlf61vj] {
  position: absolute;
  bottom: 0;
  width: 100%;
  white-space: nowrap;
  line-height: 60px;
}
