# Supplementary material for: Do popular apps have issues regarding energy efficiency?
Source: PeerJ Comput Sci. 2024 Feb 29;10:e1891. doi: 10.7717/peerj-cs.1891 (PMC10909214; doi:10.7717/peerj-cs.1891)
Supplement: Supplemental Information 1 — Code for getting reviews [file peerj-cs-10-1891-s001.zip › AppReviewCollector/TermProject_DotNet/TermProject_DotNet/obj/Debug/net6.0/staticwebassets.build.json]

{
  "Version": 1,
  "Hash": "nD2XPMWI9f0IKsJ6EKBq/WekLX6LPrx37HJzI4+BIBw=",
  "Source": "TermProject_DotNet",
  "BasePath": "_content/TermProject_DotNet",
  "Mode": "Default",
  "ManifestType": "Build",
  "ReferencedProjectsConfiguration": [],
  "DiscoveryPatterns": [
    {
      "Name": "TermProject_DotNet\\wwwroot",
      "Source": "TermProject_DotNet",
      "ContentRoot": "C:\\Users\\Bil-muh\\Desktop\\ReviewTool\\TermProject_DotNet\\TermProject_DotNet\\wwwroot\\",
      "BasePath": "_content/TermProject_DotNet",
      "Pattern": "**"
    }
  ],
  "Assets": [
    {
      "Identity": "C:\\Users\\Bil-muh\\.nuget\\packages\\bootstrap\\5.1.3\\contentFiles\\any\\any\\wwwroot\\css\\bootstrap-grid.css",
      "SourceId": "TermProject_DotNet",
      "SourceType": "Discovered",
      "ContentRoot": "C:\\Users\\Bil-muh\\Desktop\\ReviewTool\\TermProject_DotNet\\TermProject_DotNet\\wwwroot\\",
      "BasePath": "_content/TermProject_DotNet",
      "RelativePath": "css/bootstrap-grid.css",
      "AssetKind": "All",
      "AssetMode": "All",
      "AssetRole": "Primary",
      "RelatedAsset": "",
      "AssetTraitName": "",
      "AssetTraitValue": "",
      "CopyToOutputDirectory": "Never",
      "CopyToPublishDirectory": "PreserveNewest",
      "OriginalItemSpec": "C:\\Users\\Bil-muh\\.nuget\\packages\\bootstrap\\5.1.3\\contentFiles\\any\\any\\wwwroot\\css\\bootstrap-grid.css"
    },
    {
      "Identity": "C:\\Users\\Bil-muh\\.nuget\\packages\\bootstrap\\5.1.3\\contentFiles\\any\\any\\wwwroot\\css\\bootstrap-grid.css.map",
      "SourceId": "TermProject_DotNet",
      "SourceType": "Discovered",
      "ContentRoot": "C:\\Users\\Bil-muh\\Desktop\\ReviewTool\\TermProject_DotNet\\TermProject_DotNet\\wwwroot\\",
      "BasePath": "_content/TermProject_DotNet",
      "RelativePath": "css/bootstrap-grid.css.map",
      "AssetKind": "All",
      "AssetMode": "All",
      "AssetRole": "Primary",
      "RelatedAsset": "",
      "AssetTraitName": "",
      "AssetTraitValue": "",
      "CopyToOutputDirectory": "Never",
      "CopyToPublishDirectory": "PreserveNewest",
      "OriginalItemSpec": "C:\\Users\\Bil-muh\\.nuget\\packages\\bootstrap\\5.1.3\\contentFiles\\any\\any\\wwwroot\\css\\bootstrap-grid.css.map"
    },
    {
      "Identity": "C:\\Users\\Bil-muh\\.nuget\\packages\\bootstrap\\5.1.3\\contentFiles\\any\\any\\wwwroot\\css\\bootstrap-grid.min.css",
      "SourceId": "TermProject_DotNet",
      "SourceType": "Discovered",
      "ContentRoot": "C:\\Users\\Bil-muh\\Desktop\\ReviewTool\\TermProject_DotNet\\TermProject_DotNet\\wwwroot\\",
      "BasePath": "_content/TermProject_DotNet",
      "RelativePath": "css/bootstrap-grid.min.css",
      "AssetKind": "All",
      "AssetMode": "All",
      "AssetRole": "Primary",
      "RelatedAsset": "",
      "AssetTraitName": "",
      "AssetTraitValue": "",
      "CopyToOutputDirectory": "Never",
      "CopyToPublishDirectory": "PreserveNewest",
      "OriginalItemSpec": "C:\\Users\\Bil-muh\\.nuget\\packages\\bootstrap\\5.1.3\\contentFiles\\any\\any\\wwwroot\\css\\bootstrap-grid.min.css"
    },
    {
      "Identity": "C:\\Users\\Bil-muh\\.nuget\\packages\\bootstrap\\5.1.3\\contentFiles\\any\\any\\wwwroot\\css\\bootstrap-grid.min.css.map",
      "SourceId": "TermProject_DotNet",
      "SourceType": "Discovered",
      "ContentRoot": "C:\\Users\\Bil-muh\\Desktop\\ReviewTool\\TermProject_DotNet\\TermProject_DotNet\\wwwroot\\",
      "BasePath": "_content/TermProject_DotNet",
      "RelativePath": "css/bootstrap-grid.min.css.map",
      "AssetKind": "All",
      "AssetMode": "All",
      "AssetRole": "Primary",
      "RelatedAsset": "",
      "AssetTraitName": "",
      "AssetTraitValue": "",
      "CopyToOutputDirectory": "Never",
      "CopyToPublishDirectory": "PreserveNewest",
      "OriginalItemSpec": "C:\\Users\\Bil-muh\\.nuget\\packages\\bootstrap\\5.1.3\\contentFiles\\any\\any\\wwwroot\\css\\bootstrap-grid.min.css.map"
    },
    {
      "Identity": "C:\\Users\\Bil-muh\\.nuget\\packages\\bootstrap\\5.1.3\\contentFiles\\any\\any\\wwwroot\\css\\bootstrap-grid.rtl.css",
      "SourceId": "TermProject_DotNet",
      "SourceType": "Discovered",
      "ContentRoot": "C:\\Users\\Bil-muh\\Desktop\\ReviewTool\\TermProject_DotNet\\TermProject_DotNet\\wwwroot\\",
      "BasePath": "_content/TermProject_DotNet",
      "RelativePath": "css/bootstrap-grid.rtl.css",
      "AssetKind": "All",
      "AssetMode": "All",
      "AssetRole": "Primary",
      "RelatedAsset": "",
      "AssetTraitName": "",
      "AssetTraitValue": "",
      "CopyToOutputDirectory": "Never",
      "CopyToPublishDirectory": "PreserveNewest",
      "OriginalItemSpec": "C:\\Users\\Bil-muh\\.nuget\\packages\\bootstrap\\5.1.3\\contentFiles\\any\\any\\wwwroot\\css\\bootstrap-grid.rtl.css"
    },
    {
      "Identity": "C:\\Users\\Bil-muh\\.nuget\\packages\\bootstrap\\5.1.3\\contentFiles\\any\\any\\wwwroot\\css\\bootstrap-grid.rtl.css.map",
      "SourceId": "TermProject_DotNet",
      "SourceType": "Discovered",
      "ContentRoot": "C:\\Users\\Bil-muh\\Desktop\\ReviewTool\\TermProject_DotNet\\TermProject_DotNet\\wwwroot\\",
      "BasePath": "_content/TermProject_DotNet",
      "RelativePath": "css/bootstrap-grid.rtl.css.map",
      "AssetKind": "All",
      "AssetMode": "All",
      "AssetRole": "Primary",
      "RelatedAsset": "",
      "AssetTraitName": "",
      "AssetTraitValue": "",
      "CopyToOutputDirectory": "Never",
      "CopyToPublishDirectory": "PreserveNewest",
      "OriginalItemSpec": "C:\\Users\\Bil-muh\\.nuget\\packages\\bootstrap\\5.1.3\\contentFiles\\any\\any\\wwwroot\\css\\bootstrap-grid.rtl.css.map"
    },
    {
      "Identity": "C:\\Users\\Bil-muh\\.nuget\\packages\\bootstrap\\5.1.3\\contentFiles\\any\\any\\wwwroot\\css\\bootstrap-grid.rtl.min.css",
      "SourceId": "TermProject_DotNet",
      "SourceType": "Discovered",
      "ContentRoot": "C:\\Users\\Bil-muh\\Desktop\\ReviewTool\\TermProject_DotNet\\TermProject_DotNet\\wwwroot\\",
      "BasePath": "_content/TermProject_DotNet",
      "RelativePath": "css/bootstrap-grid.rtl.min.css",
      "AssetKind": "All",
      "AssetMode": "All",
      "AssetRole": "Primary",
      "RelatedAsset": "",
      "AssetTraitName": "",
      "AssetTraitValue": "",
      "CopyToOutputDirectory": "Never",
      "CopyToPublishDirectory": "PreserveNewest",
      "OriginalItemSpec": "C:\\Users\\Bil-muh\\.nuget\\packages\\bootstrap\\5.1.3\\contentFiles\\any\\any\\wwwroot\\css\\bootstrap-grid.rtl.min.css"
    },
    {
      "Identity": "C:\\Users\\Bil-muh\\.nuget\\packages\\bootstrap\\5.1.3\\contentFiles\\any\\any\\wwwroot\\css\\bootstrap-grid.rtl.min.css.map",
      "SourceId": "TermProject_DotNet",
      "SourceType": "Discovered",
      "ContentRoot": "C:\\Users\\Bil-muh\\Desktop\\ReviewTool\\TermProject_DotNet\\TermProject_DotNet\\wwwroot\\",
      "BasePath": "_content/TermProject_DotNet",
      "RelativePath": "css/bootstrap-grid.rtl.min.css.map",
      "AssetKind": "All",
      "AssetMode": "All",
      "AssetRole": "Primary",
      "RelatedAsset": "",
      "AssetTraitName": "",
      "AssetTraitValue": "",
      "CopyToOutputDirectory": "Never",
      "CopyToPublishDirectory": "PreserveNewest",
      "OriginalItemSpec": "C:\\Users\\Bil-muh\\.nuget\\packages\\bootstrap\\5.1.3\\contentFiles\\any\\any\\wwwroot\\css\\bootstrap-grid.rtl.min.css.map"
    },
    {
      "Identity": "C:\\Users\\Bil-muh\\.nuget\\packages\\bootstrap\\5.1.3\\contentFiles\\any\\any\\wwwroot\\css\\bootstrap-reboot.css",
      "SourceId": "TermProject_DotNet",
      "SourceType": "Discovered",
      "ContentRoot": "C:\\Users\\Bil-muh\\Desktop\\ReviewTool\\TermProject_DotNet\\TermProject_DotNet\\wwwroot\\",
      "BasePath": "_content/TermProject_DotNet",
      "RelativePath": "css/bootstrap-reboot.css",
      "AssetKind": "All",
      "AssetMode": "All",
      "AssetRole": "Primary",
      "RelatedAsset": "",
      "AssetTraitName": "",
      "AssetTraitValue": "",
      "CopyToOutputDirectory": "Never",
      "CopyToPublishDirectory": "PreserveNewest",
      "OriginalItemSpec": "C:\\Users\\Bil-muh\\.nuget\\packages\\bootstrap\\5.1.3\\contentFiles\\any\\any\\wwwroot\\css\\bootstrap-reboot.css"
    },
    {
      "Identity": "C:\\Users\\Bil-muh\\.nuget\\packages\\bootstrap\\5.1.3\\contentFiles\\any\\any\\wwwroot\\css\\bootstrap-reboot.css.map",
      "SourceId": "TermProject_DotNet",
      "SourceType": "Discovered",
      "ContentRoot": "C:\\Users\\Bil-muh\\Desktop\\ReviewTool\\TermProject_DotNet\\TermProject_DotNet\\wwwroot\\",
      "BasePath": "_content/TermProject_DotNet",
      "RelativePath": "css/bootstrap-reboot.css.map",
      "AssetKind": "All",
      "AssetMode": "All",
      "AssetRole": "Primary",
      "RelatedAsset": "",
      "AssetTraitName": "",
      "AssetTraitValue": "",
      "CopyToOutputDirectory": "Never",
      "CopyToPublishDirectory": "PreserveNewest",
      "OriginalItemSpec": "C:\\Users\\Bil-muh\\.nuget\\packages\\bootstrap\\5.1.3\\contentFiles\\any\\any\\wwwroot\\css\\bootstrap-reboot.css.map"
    },
    {
      "Identity": "C:\\Users\\Bil-muh\\.nuget\\packages\\bootstrap\\5.1.3\\contentFiles\\any\\any\\wwwroot\\css\\bootstrap-reboot.min.css",
      "SourceId": "TermProject_DotNet",
      "SourceType": "Discovered",
      "ContentRoot": "C:\\Users\\Bil-muh\\Desktop\\ReviewTool\\TermProject_DotNet\\TermProject_DotNet\\wwwroot\\",
      "BasePath": "_content/TermProject_DotNet",
      "RelativePath": "css/bootstrap-reboot.min.css",
      "AssetKind": "All",
      "AssetMode": "All",
      "AssetRole": "Primary",
      "RelatedAsset": "",
      "AssetTraitName": "",
      "AssetTraitValue": "",
      "CopyToOutputDirectory": "Never",
      "CopyToPublishDirectory": "PreserveNewest",
      "OriginalItemSpec": "C:\\Users\\Bil-muh\\.nuget\\packages\\bootstrap\\5.1.3\\contentFiles\\any\\any\\wwwroot\\css\\bootstrap-reboot.min.css"
    },
    {
      "Identity": "C:\\Users\\Bil-muh\\.nuget\\packages\\bootstrap\\5.1.3\\contentFiles\\any\\any\\wwwroot\\css\\bootstrap-reboot.min.css.map",
      "SourceId": "TermProject_DotNet",
      "SourceType": "Discovered",
      "ContentRoot": "C:\\Users\\Bil-muh\\Desktop\\ReviewTool\\TermProject_DotNet\\TermProject_DotNet\\wwwroot\\",
      "BasePath": "_content/TermProject_DotNet",
      "RelativePath": "css/bootstrap-reboot.min.css.map",
      "AssetKind": "All",
      "AssetMode": "All",
      "AssetRole": "Primary",
      "RelatedAsset": "",
      "AssetTraitName": "",
      "AssetTraitValue": "",
      "CopyToOutputDirectory": "Never",
      "CopyToPublishDirectory": "PreserveNewest",
      "OriginalItemSpec": "C:\\Users\\Bil-muh\\.nuget\\packages\\bootstrap\\5.1.3\\contentFiles\\any\\any\\wwwroot\\css\\bootstrap-reboot.min.css.map"
    },
    {
      "Identity": "C:\\Users\\Bil-muh\\.nuget\\packages\\bootstrap\\5.1.3\\contentFiles\\any\\any\\wwwroot\\css\\bootstrap-reboot.rtl.css",
      "SourceId": "TermProject_DotNet",
      "SourceType": "Discovered",
      "ContentRoot": "C:\\Users\\Bil-muh\\Desktop\\ReviewTool\\TermProject_DotNet\\TermProject_DotNet\\wwwroot\\",
      "BasePath": "_content/TermProject_DotNet",
      "RelativePath": "css/bootstrap-reboot.rtl.css",
      "AssetKind": "All",
      "AssetMode": "All",
      "AssetRole": "Primary",
      "RelatedAsset": "",
      "AssetTraitName": "",
      "AssetTraitValue": "",
      "CopyToOutputDirectory": "Never",
      "CopyToPublishDirectory": "PreserveNewest",
      "OriginalItemSpec": "C:\\Users\\Bil-muh\\.nuget\\packages\\bootstrap\\5.1.3\\contentFiles\\any\\any\\wwwroot\\css\\bootstrap-reboot.rtl.css"
    },
    {
      "Identity": "C:\\Users\\Bil-muh\\.nuget\\packages\\bootstrap\\5.1.3\\contentFiles\\any\\any\\wwwroot\\css\\bootstrap-reboot.rtl.css.map",
      "SourceId": "TermProject_DotNet",
      "SourceType": "Discovered",
      "ContentRoot": "C:\\Users\\Bil-muh\\Desktop\\ReviewTool\\TermProject_DotNet\\TermProject_DotNet\\wwwroot\\",
      "BasePath": "_content/TermProject_DotNet",
      "RelativePath": "css/bootstrap-reboot.rtl.css.map",
      "AssetKind": "All",
      "AssetMode": "All",
      "AssetRole": "Primary",
      "RelatedAsset": "",
      "AssetTraitName": "",
      "AssetTraitValue": "",
      "CopyToOutputDirectory": "Never",
      "CopyToPublishDirectory": "PreserveNewest",
      "OriginalItemSpec": "C:\\Users\\Bil-muh\\.nuget\\packages\\bootstrap\\5.1.3\\contentFiles\\any\\any\\wwwroot\\css\\bootstrap-reboot.rtl.css.map"
    },
    {
      "Identity": "C:\\Users\\Bil-muh\\.nuget\\packages\\bootstrap\\5.1.3\\contentFiles\\any\\any\\wwwroot\\css\\bootstrap-reboot.rtl.min.css",
      "SourceId": "TermProject_DotNet",
      "SourceType": "Discovered",
      "ContentRoot": "C:\\Users\\Bil-muh\\Desktop\\ReviewTool\\TermProject_DotNet\\TermProject_DotNet\\wwwroot\\",
      "BasePath": "_content/TermProject_DotNet",
      "RelativePath": "css/bootstrap-reboot.rtl.min.css",
      "AssetKind": "All",
      "AssetMode": "All",
      "AssetRole": "Primary",
      "RelatedAsset": "",
      "AssetTraitName": "",
      "AssetTraitValue": "",
      "CopyToOutputDirectory": "Never",
      "CopyToPublishDirectory": "PreserveNewest",
      "OriginalItemSpec": "C:\\Users\\Bil-muh\\.nuget\\packages\\bootstrap\\5.1.3\\contentFiles\\any\\any\\wwwroot\\css\\bootstrap-reboot.rtl.min.css"
    },
    {
      "Identity": "C:\\Users\\Bil-muh\\.nuget\\packages\\bootstrap\\5.1.3\\contentFiles\\any\\any\\wwwroot\\css\\bootstrap-reboot.rtl.min.css.map",
      "SourceId": "TermProject_DotNet",
      "SourceType": "Discovered",
      "ContentRoot": "C:\\Users\\Bil-muh\\Desktop\\ReviewTool\\TermProject_DotNet\\TermProject_DotNet\\wwwroot\\",
      "BasePath": "_content/TermProject_DotNet",
      "RelativePath": "css/bootstrap-reboot.rtl.min.css.map",
      "AssetKind": "All",
      "AssetMode": "All",
      "AssetRole": "Primary",
      "RelatedAsset": "",
      "AssetTraitName": "",
      "AssetTraitValue": "",
      "CopyToOutputDirectory": "Never",
      "CopyToPublishDirectory": "PreserveNewest",
      "OriginalItemSpec": "C:\\Users\\Bil-muh\\.nuget\\packages\\bootstrap\\5.1.3\\contentFiles\\any\\any\\wwwroot\\css\\bootstrap-reboot.rtl.min.css.map"
    },
    {
      "Identity": "C:\\Users\\Bil-muh\\.nuget\\packages\\bootstrap\\5.1.3\\contentFiles\\any\\any\\wwwroot\\css\\bootstrap-utilities.css",
      "SourceId": "TermProject_DotNet",
      "SourceType": "Discovered",
      "ContentRoot": "C:\\Users\\Bil-muh\\Desktop\\ReviewTool\\TermProject_DotNet\\TermProject_DotNet\\wwwroot\\",
      "BasePath": "_content/TermProject_DotNet",
      "RelativePath": "css/bootstrap-utilities.css",
      "AssetKind": "All",
      "AssetMode": "All",
      "AssetRole": "Primary",
      "RelatedAsset": "",
      "AssetTraitName": "",
      "AssetTraitValue": "",
      "CopyToOutputDirectory": "Never",
      "CopyToPublishDirectory": "PreserveNewest",
      "OriginalItemSpec": "C:\\Users\\Bil-muh\\.nuget\\packages\\bootstrap\\5.1.3\\contentFiles\\any\\any\\wwwroot\\css\\bootstrap-utilities.css"
    },
    {
      "Identity": "C:\\Users\\Bil-muh\\.nuget\\packages\\bootstrap\\5.1.3\\contentFiles\\any\\any\\wwwroot\\css\\bootstrap-utilities.css.map",
      "SourceId": "TermProject_DotNet",
      "SourceType": "Discovered",
      "ContentRoot": "C:\\Users\\Bil-muh\\Desktop\\ReviewTool\\TermProject_DotNet\\TermProject_DotNet\\wwwroot\\",
      "BasePath": "_content/TermProject_DotNet",
      "RelativePath": "css/bootstrap-utilities.css.map",
      "AssetKind": "All",
      "AssetMode": "All",
      "AssetRole": "Primary",
      "RelatedAsset": "",
      "AssetTraitName": "",
      "AssetTraitValue": "",
      "CopyToOutputDirectory": "Never",
      "CopyToPublishDirectory": "PreserveNewest",
      "OriginalItemSpec": "C:\\Users\\Bil-muh\\.nuget\\packages\\bootstrap\\5.1.3\\contentFiles\\any\\any\\wwwroot\\css\\bootstrap-utilities.css.map"
    },
    {
      "Identity": "C:\\Users\\Bil-muh\\.nuget\\packages\\bootstrap\\5.1.3\\contentFiles\\any\\any\\wwwroot\\css\\bootstrap-utilities.min.css",
      "SourceId": "TermProject_DotNet",
      "SourceType": "Discovered",
      "ContentRoot": "C:\\Users\\Bil-muh\\Desktop\\ReviewTool\\TermProject_DotNet\\TermProject_DotNet\\wwwroot\\",
      "BasePath": "_content/TermProject_DotNet",
      "RelativePath": "css/bootstrap-utilities.min.css",
      "AssetKind": "All",
      "AssetMode": "All",
      "AssetRole": "Primary",
      "RelatedAsset": "",
      "AssetTraitName": "",
      "AssetTraitValue": "",
      "CopyToOutputDirectory": "Never",
      "CopyToPublishDirectory": "PreserveNewest",
      "OriginalItemSpec": "C:\\Users\\Bil-muh\\.nuget\\packages\\bootstrap\\5.1.3\\contentFiles\\any\\any\\wwwroot\\css\\bootstrap-utilities.min.css"
    },
    {
      "Identity": "C:\\Users\\Bil-muh\\.nuget\\packages\\bootstrap\\5.1.3\\contentFiles\\any\\any\\wwwroot\\css\\bootstrap-utilities.min.css.map",
      "SourceId": "TermProject_DotNet",
      "SourceType": "Discovered",
      "ContentRoot": "C:\\Users\\Bil-muh\\Desktop\\ReviewTool\\TermProject_DotNet\\TermProject_DotNet\\wwwroot\\",
      "BasePath": "_content/TermProject_DotNet",
      "RelativePath": "css/bootstrap-utilities.min.css.map",
      "AssetKind": "All",
      "AssetMode": "All",
      "AssetRole": "Primary",
      "RelatedAsset": "",
      "AssetTraitName": "",
      "AssetTraitValue": "",
      "CopyToOutputDirectory": "Never",
      "CopyToPublishDirectory": "PreserveNewest",
      "OriginalItemSpec": "C:\\Users\\Bil-muh\\.nuget\\packages\\bootstrap\\5.1.3\\contentFiles\\any\\any\\wwwroot\\css\\bootstrap-utilities.min.css.map"
    },
    {
      "Identity": "C:\\Users\\Bil-muh\\.nuget\\packages\\bootstrap\\5.1.3\\contentFiles\\any\\any\\wwwroot\\css\\bootstrap-utilities.rtl.css",
      "SourceId": "TermProject_DotNet",
      "SourceType": "Discovered",
      "ContentRoot": "C:\\Users\\Bil-muh\\Desktop\\ReviewTool\\TermProject_DotNet\\TermProject_DotNet\\wwwroot\\",
      "BasePath": "_content/TermProject_DotNet",
      "RelativePath": "css/bootstrap-utilities.rtl.css",
      "AssetKind": "All",
      "AssetMode": "All",
      "AssetRole": "Primary",
      "RelatedAsset": "",
      "AssetTraitName": "",
      "AssetTraitValue": "",
      "CopyToOutputDirectory": "Never",
      "CopyToPublishDirectory": "PreserveNewest",
      "OriginalItemSpec": "C:\\Users\\Bil-muh\\.nuget\\packages\\bootstrap\\5.1.3\\contentFiles\\any\\any\\wwwroot\\css\\bootstrap-utilities.rtl.css"
    },
    {
      "Identity": "C:\\Users\\Bil-muh\\.nuget\\packages\\bootstrap\\5.1.3\\contentFiles\\any\\any\\wwwroot\\css\\bootstrap-utilities.rtl.css.map",
      "SourceId": "TermProject_DotNet",
      "SourceType": "Discovered",
      "ContentRoot": "C:\\Users\\Bil-muh\\Desktop\\ReviewTool\\TermProject_DotNet\\TermProject_DotNet\\wwwroot\\",
      "BasePath": "_content/TermProject_DotNet",
      "RelativePath": "css/bootstrap-utilities.rtl.css.map",
      "AssetKind": "All",
      "AssetMode": "All",
      "AssetRole": "Primary",
      "RelatedAsset": "",
      "AssetTraitName": "",
      "AssetTraitValue": "",
      "CopyToOutputDirectory": "Never",
      "CopyToPublishDirectory": "PreserveNewest",
      "OriginalItemSpec": "C:\\Users\\Bil-muh\\.nuget\\packages\\bootstrap\\5.1.3\\contentFiles\\any\\any\\wwwroot\\css\\bootstrap-utilities.rtl.css.map"
    },
    {
      "Identity": "C:\\Users\\Bil-muh\\.nuget\\packages\\bootstrap\\5.1.3\\contentFiles\\any\\any\\wwwroot\\css\\bootstrap-utilities.rtl.min.css",
      "SourceId": "TermProject_DotNet",
      "SourceType": "Discovered",
      "ContentRoot": "C:\\Users\\Bil-muh\\Desktop\\ReviewTool\\TermProject_DotNet\\TermProject_DotNet\\wwwroot\\",
      "BasePath": "_content/TermProject_DotNet",
      "RelativePath": "css/bootstrap-utilities.rtl.min.css",
      "AssetKind": "All",
      "AssetMode": "All",
      "AssetRole": "Primary",
      "RelatedAsset": "",
      "AssetTraitName": "",
      "AssetTraitValue": "",
      "CopyToOutputDirectory": "Never",
      "CopyToPublishDirectory": "PreserveNewest",
      "OriginalItemSpec": "C:\\Users\\Bil-muh\\.nuget\\packages\\bootstrap\\5.1.3\\contentFiles\\any\\any\\wwwroot\\css\\bootstrap-utilities.rtl.min.css"
    },
    {
      "Identity": "C:\\Users\\Bil-muh\\.nuget\\packages\\bootstrap\\5.1.3\\contentFiles\\any\\any\\wwwroot\\css\\bootstrap-utilities.rtl.min.css.map",
      "SourceId": "TermProject_DotNet",
      "SourceType": "Discovered",
      "ContentRoot": "C:\\Users\\Bil-muh\\Desktop\\ReviewTool\\TermProject_DotNet\\TermProject_DotNet\\wwwroot\\",
      "BasePath": "_content/TermProject_DotNet",
      "RelativePath": "css/bootstrap-utilities.rtl.min.css.map",
      "AssetKind": "All",
      "AssetMode": "All",
      "AssetRole": "Primary",
      "RelatedAsset": "",
      "AssetTraitName": "",
      "AssetTraitValue": "",
      "CopyToOutputDirectory": "Never",
      "CopyToPublishDirectory": "PreserveNewest",
      "OriginalItemSpec": "C:\\Users\\Bil-muh\\.nuget\\packages\\bootstrap\\5.1.3\\contentFiles\\any\\any\\wwwroot\\css\\bootstrap-utilities.rtl.min.css.map"
    },
    {
      "Identity": "C:\\Users\\Bil-muh\\.nuget\\packages\\bootstrap\\5.1.3\\contentFiles\\any\\any\\wwwroot\\css\\bootstrap.css",
      "SourceId": "TermProject_DotNet",
      "SourceType": "Discovered",
      "ContentRoot": "C:\\Users\\Bil-muh\\Desktop\\ReviewTool\\TermProject_DotNet\\TermProject_DotNet\\wwwroot\\",
      "BasePath": "_content/TermProject_DotNet",
      "RelativePath": "css/bootstrap.css",
      "AssetKind": "All",
      "AssetMode": "All",
      "AssetRole": "Primary",
      "RelatedAsset": "",
      "AssetTraitName": "",
      "AssetTraitValue": "",
      "CopyToOutputDirectory": "Never",
      "CopyToPublishDirectory": "PreserveNewest",
      "OriginalItemSpec": "C:\\Users\\Bil-muh\\.nuget\\packages\\bootstrap\\5.1.3\\contentFiles\\any\\any\\wwwroot\\css\\bootstrap.css"
    },
    {
      "Identity": "C:\\Users\\Bil-muh\\.nuget\\packages\\bootstrap\\5.1.3\\contentFiles\\any\\any\\wwwroot\\css\\bootstrap.css.map",
      "SourceId": "TermProject_DotNet",
      "SourceType": "Discovered",
      "ContentRoot": "C:\\Users\\Bil-muh\\Desktop\\ReviewTool\\TermProject_DotNet\\TermProject_DotNet\\wwwroot\\",
      "BasePath": "_content/TermProject_DotNet",
      "RelativePath": "css/bootstrap.css.map",
      "AssetKind": "All",
      "AssetMode": "All",
      "AssetRole": "Primary",
      "RelatedAsset": "",
      "AssetTraitName": "",
      "AssetTraitValue": "",
      "CopyToOutputDirectory": "Never",
      "CopyToPublishDirectory": "PreserveNewest",
      "OriginalItemSpec": "C:\\Users\\Bil-muh\\.nuget\\packages\\bootstrap\\5.1.3\\contentFiles\\any\\any\\wwwroot\\css\\bootstrap.css.map"
    },
    {
      "Identity": "C:\\Users\\Bil-muh\\.nuget\\packages\\bootstrap\\5.1.3\\contentFiles\\any\\any\\wwwroot\\css\\bootstrap.min.css",
      "SourceId": "TermProject_DotNet",
      "SourceType": "Discovered",
      "ContentRoot": "C:\\Users\\Bil-muh\\Desktop\\ReviewTool\\TermProject_DotNet\\TermProject_DotNet\\wwwroot\\",
      "BasePath": "_content/TermProject_DotNet",
      "RelativePath": "css/bootstrap.min.css",
      "AssetKind": "All",
      "AssetMode": "All",
      "AssetRole": "Primary",
      "RelatedAsset": "",
      "AssetTraitName": "",
      "AssetTraitValue": "",
      "CopyToOutputDirectory": "Never",
      "CopyToPublishDirectory": "PreserveNewest",
      "OriginalItemSpec": "C:\\Users\\Bil-muh\\.nuget\\packages\\bootstrap\\5.1.3\\contentFiles\\any\\any\\wwwroot\\css\\bootstrap.min.css"
    },
    {
      "Identity": "C:\\Users\\Bil-muh\\.nuget\\packages\\bootstrap\\5.1.3\\contentFiles\\any\\any\\wwwroot\\css\\bootstrap.min.css.map",
      "SourceId": "TermProject_DotNet",
      "SourceType": "Discovered",
      "ContentRoot": "C:\\Users\\Bil-muh\\Desktop\\ReviewTool\\TermProject_DotNet\\TermProject_DotNet\\wwwroot\\",
      "BasePath": "_content/TermProject_DotNet",
      "RelativePath": "css/bootstrap.min.css.map",
      "AssetKind": "All",
      "AssetMode": "All",
      "AssetRole": "Primary",
      "RelatedAsset": "",
      "AssetTraitName": "",
      "AssetTraitValue": "",
      "CopyToOutputDirectory": "Never",
      "CopyToPublishDirectory": "PreserveNewest",
      "OriginalItemSpec": "C:\\Users\\Bil-muh\\.nuget\\packages\\bootstrap\\5.1.3\\contentFiles\\any\\any\\wwwroot\\css\\bootstrap.min.css.map"
    },
    {
      "Identity": "C:\\Users\\Bil-muh\\.nuget\\packages\\bootstrap\\5.1.3\\contentFiles\\any\\any\\wwwroot\\css\\bootstrap.rtl.css",
      "SourceId": "TermProject_DotNet",
      "SourceType": "Discovered",
      "ContentRoot": "C:\\Users\\Bil-muh\\Desktop\\ReviewTool\\TermProject_DotNet\\TermProject_DotNet\\wwwroot\\",
      "BasePath": "_content/TermProject_DotNet",
      "RelativePath": "css/bootstrap.rtl.css",
      "AssetKind": "All",
      "AssetMode": "All",
      "AssetRole": "Primary",
      "RelatedAsset": "",
      "AssetTraitName": "",
      "AssetTraitValue": "",
      "CopyToOutputDirectory": "Never",
      "CopyToPublishDirectory": "PreserveNewest",
      "OriginalItemSpec": "C:\\Users\\Bil-muh\\.nuget\\packages\\bootstrap\\5.1.3\\contentFiles\\any\\any\\wwwroot\\css\\bootstrap.rtl.css"
    },
    {
      "Identity": "C:\\Users\\Bil-muh\\.nuget\\packages\\bootstrap\\5.1.3\\contentFiles\\any\\any\\wwwroot\\css\\bootstrap.rtl.css.map",
      "SourceId": "TermProject_DotNet",
      "SourceType": "Discovered",
      "ContentRoot": "C:\\Users\\Bil-muh\\Desktop\\ReviewTool\\TermProject_DotNet\\TermProject_DotNet\\wwwroot\\",
      "BasePath": "_content/TermProject_DotNet",
      "RelativePath": "css/bootstrap.rtl.css.map",
      "AssetKind": "All",
      "AssetMode": "All",
      "AssetRole": "Primary",
      "RelatedAsset": "",
      "AssetTraitName": "",
      "AssetTraitValue": "",
      "CopyToOutputDirectory": "Never",
      "CopyToPublishDirectory": "PreserveNewest",
      "OriginalItemSpec": "C:\\Users\\Bil-muh\\.nuget\\packages\\bootstrap\\5.1.3\\contentFiles\\any\\any\\wwwroot\\css\\bootstrap.rtl.css.map"
    },
    {
      "Identity": "C:\\Users\\Bil-muh\\.nuget\\packages\\bootstrap\\5.1.3\\contentFiles\\any\\any\\wwwroot\\css\\bootstrap.rtl.min.css",
      "SourceId": "TermProject_DotNet",
      "SourceType": "Discovered",
      "ContentRoot": "C:\\Users\\Bil-muh\\Desktop\\ReviewTool\\TermProject_DotNet\\TermProject_DotNet\\wwwroot\\",
      "BasePath": "_content/TermProject_DotNet",
      "RelativePath": "css/bootstrap.rtl.min.css",
      "AssetKind": "All",
      "AssetMode": "All",
      "AssetRole": "Primary",
      "RelatedAsset": "",
      "AssetTraitName": "",
      "AssetTraitValue": "",
      "CopyToOutputDirectory": "Never",
      "CopyToPublishDirectory": "PreserveNewest",
      "OriginalItemSpec": "C:\\Users\\Bil-muh\\.nuget\\packages\\bootstrap\\5.1.3\\contentFiles\\any\\any\\wwwroot\\css\\bootstrap.rtl.min.css"
    },
    {
      "Identity": "C:\\Users\\Bil-muh\\.nuget\\packages\\bootstrap\\5.1.3\\contentFiles\\any\\any\\wwwroot\\css\\bootstrap.rtl.min.css.map",
      "SourceId": "TermProject_DotNet",
      "SourceType": "Discovered",
      "ContentRoot": "C:\\Users\\Bil-muh\\Desktop\\ReviewTool\\TermProject_DotNet\\TermProject_DotNet\\wwwroot\\",
      "BasePath": "_content/TermProject_DotNet",
      "RelativePath": "css/bootstrap.rtl.min.css.map",
      "AssetKind": "All",
      "AssetMode": "All",
      "AssetRole": "Primary",
      "RelatedAsset": "",
      "AssetTraitName": "",
      "AssetTraitValue": "",
      "CopyToOutputDirectory": "Never",
      "CopyToPublishDirectory": "PreserveNewest",
      "OriginalItemSpec": "C:\\Users\\Bil-muh\\.nuget\\packages\\bootstrap\\5.1.3\\contentFiles\\any\\any\\wwwroot\\css\\bootstrap.rtl.min.css.map"
    },
    {
      "Identity": "C:\\Users\\Bil-muh\\.nuget\\packages\\bootstrap\\5.1.3\\contentFiles\\any\\any\\wwwroot\\js\\bootstrap.bundle.js",
      "SourceId": "TermProject_DotNet",
      "SourceType": "Discovered",
      "ContentRoot": "C:\\Users\\Bil-muh\\Desktop\\ReviewTool\\TermProject_DotNet\\TermProject_DotNet\\wwwroot\\",
      "BasePath": "_content/TermProject_DotNet",
      "RelativePath": "js/bootstrap.bundle.js",
      "AssetKind": "All",
      "AssetMode": "All",
      "AssetRole": "Primary",
      "RelatedAsset": "",
      "AssetTraitName": "",
      "AssetTraitValue": "",
      "CopyToOutputDirectory": "Never",
      "CopyToPublishDirectory": "PreserveNewest",
      "OriginalItemSpec": "C:\\Users\\Bil-muh\\.nuget\\packages\\bootstrap\\5.1.3\\contentFiles\\any\\any\\wwwroot\\js\\bootstrap.bundle.js"
    },
    {
      "Identity": "C:\\Users\\Bil-muh\\.nuget\\packages\\bootstrap\\5.1.3\\contentFiles\\any\\any\\wwwroot\\js\\bootstrap.bundle.js.map",
      "SourceId": "TermProject_DotNet",
      "SourceType": "Discovered",
      "ContentRoot": "C:\\Users\\Bil-muh\\Desktop\\ReviewTool\\TermProject_DotNet\\TermProject_DotNet\\wwwroot\\",
      "BasePath": "_content/TermProject_DotNet",
      "RelativePath": "js/bootstrap.bundle.js.map",
      "AssetKind": "All",
      "AssetMode": "All",
      "AssetRole": "Primary",
      "RelatedAsset": "",
      "AssetTraitName": "",
      "AssetTraitValue": "",
      "CopyToOutputDirectory": "Never",
      "CopyToPublishDirectory": "PreserveNewest",
      "OriginalItemSpec": "C:\\Users\\Bil-muh\\.nuget\\packages\\bootstrap\\5.1.3\\contentFiles\\any\\any\\wwwroot\\js\\bootstrap.bundle.js.map"
    },
    {
      "Identity": "C:\\Users\\Bil-muh\\.nuget\\packages\\bootstrap\\5.1.3\\contentFiles\\any\\any\\wwwroot\\js\\bootstrap.bundle.min.js",
      "SourceId": "TermProject_DotNet",
      "SourceType": "Discovered",
      "ContentRoot": "C:\\Users\\Bil-muh\\Desktop\\ReviewTool\\TermProject_DotNet\\TermProject_DotNet\\wwwroot\\",
      "BasePath": "_content/TermProject_DotNet",
      "RelativePath": "js/bootstrap.bundle.min.js",
      "AssetKind": "All",
      "AssetMode": "All",
      "AssetRole": "Primary",
      "RelatedAsset": "",
      "AssetTraitName": "",
      "AssetTraitValue": "",
      "CopyToOutputDirectory": "Never",
      "CopyToPublishDirectory": "PreserveNewest",
      "OriginalItemSpec": "C:\\Users\\Bil-muh\\.nuget\\packages\\bootstrap\\5.1.3\\contentFiles\\any\\any\\wwwroot\\js\\bootstrap.bundle.min.js"
    },
    {
      "Identity": "C:\\Users\\Bil-muh\\.nuget\\packages\\bootstrap\\5.1.3\\contentFiles\\any\\any\\wwwroot\\js\\bootstrap.bundle.min.js.map",
      "SourceId": "TermProject_DotNet",
      "SourceType": "Discovered",
      "ContentRoot": "C:\\Users\\Bil-muh\\Desktop\\ReviewTool\\TermProject_DotNet\\TermProject_DotNet\\wwwroot\\",
      "BasePath": "_content/TermProject_DotNet",
      "RelativePath": "js/bootstrap.bundle.min.js.map",
      "AssetKind": "All",
      "AssetMode": "All",
      "AssetRole": "Primary",
      "RelatedAsset": "",
      "AssetTraitName": "",
      "AssetTraitValue": "",
      "CopyToOutputDirectory": "Never",
      "CopyToPublishDirectory": "PreserveNewest",
      "OriginalItemSpec": "C:\\Users\\Bil-muh\\.nuget\\packages\\bootstrap\\5.1.3\\contentFiles\\any\\any\\wwwroot\\js\\bootstrap.bundle.min.js.map"
    },
    {
      "Identity": "C:\\Users\\Bil-muh\\.nuget\\packages\\bootstrap\\5.1.3\\contentFiles\\any\\any\\wwwroot\\js\\bootstrap.esm.js",
      "SourceId": "TermProject_DotNet",
      "SourceType": "Discovered",
      "ContentRoot": "C:\\Users\\Bil-muh\\Desktop\\ReviewTool\\TermProject_DotNet\\TermProject_DotNet\\wwwroot\\",
      "BasePath": "_content/TermProject_DotNet",
      "RelativePath": "js/bootstrap.esm.js",
      "AssetKind": "All",
      "AssetMode": "All",
      "AssetRole": "Primary",
      "RelatedAsset": "",
      "AssetTraitName": "",
      "AssetTraitValue": "",
      "CopyToOutputDirectory": "Never",
      "CopyToPublishDirectory": "PreserveNewest",
      "OriginalItemSpec": "C:\\Users\\Bil-muh\\.nuget\\packages\\bootstrap\\5.1.3\\contentFiles\\any\\any\\wwwroot\\js\\bootstrap.esm.js"
    },
    {
      "Identity": "C:\\Users\\Bil-muh\\.nuget\\packages\\bootstrap\\5.1.3\\contentFiles\\any\\any\\wwwroot\\js\\bootstrap.esm.js.map",
      "SourceId": "TermProject_DotNet",
      "SourceType": "Discovered",
      "ContentRoot": "C:\\Users\\Bil-muh\\Desktop\\ReviewTool\\TermProject_DotNet\\TermProject_DotNet\\wwwroot\\",
      "BasePath": "_content/TermProject_DotNet",
      "RelativePath": "js/bootstrap.esm.js.map",
      "AssetKind": "All",
      "AssetMode": "All",
      "AssetRole": "Primary",
      "RelatedAsset": "",
      "AssetTraitName": "",
      "AssetTraitValue": "",
      "CopyToOutputDirectory": "Never",
      "CopyToPublishDirectory": "PreserveNewest",
      "OriginalItemSpec": "C:\\Users\\Bil-muh\\.nuget\\packages\\bootstrap\\5.1.3\\contentFiles\\any\\any\\wwwroot\\js\\bootstrap.esm.js.map"
    },
    {
      "Identity": "C:\\Users\\Bil-muh\\.nuget\\packages\\bootstrap\\5.1.3\\contentFiles\\any\\any\\wwwroot\\js\\bootstrap.esm.min.js",
      "SourceId": "TermProject_DotNet",
      "SourceType": "Discovered",
      "ContentRoot": "C:\\Users\\Bil-muh\\Desktop\\ReviewTool\\TermProject_DotNet\\TermProject_DotNet\\wwwroot\\",
      "BasePath": "_content/TermProject_DotNet",
      "RelativePath": "js/bootstrap.esm.min.js",
      "AssetKind": "All",
      "AssetMode": "All",
      "AssetRole": "Primary",
      "RelatedAsset": "",
      "AssetTraitName": "",
      "AssetTraitValue": "",
      "CopyToOutputDirectory": "Never",
      "CopyToPublishDirectory": "PreserveNewest",
      "OriginalItemSpec": "C:\\Users\\Bil-muh\\.nuget\\packages\\bootstrap\\5.1.3\\contentFiles\\any\\any\\wwwroot\\js\\bootstrap.esm.min.js"
    },
    {
      "Identity": "C:\\Users\\Bil-muh\\.nuget\\packages\\bootstrap\\5.1.3\\contentFiles\\any\\any\\wwwroot\\js\\bootstrap.esm.min.js.map",
      "SourceId": "TermProject_DotNet",
      "SourceType": "Discovered",
      "ContentRoot": "C:\\Users\\Bil-muh\\Desktop\\ReviewTool\\TermProject_DotNet\\TermProject_DotNet\\wwwroot\\",
      "BasePath": "_content/TermProject_DotNet",
      "RelativePath": "js/bootstrap.esm.min.js.map",
      "AssetKind": "All",
      "AssetMode": "All",
      "AssetRole": "Primary",
      "RelatedAsset": "",
      "AssetTraitName": "",
      "AssetTraitValue": "",
      "CopyToOutputDirectory": "Never",
      "CopyToPublishDirectory": "PreserveNewest",
      "OriginalItemSpec": "C:\\Users\\Bil-muh\\.nuget\\packages\\bootstrap\\5.1.3\\contentFiles\\any\\any\\wwwroot\\js\\bootstrap.esm.min.js.map"
    },
    {
      "Identity": "C:\\Users\\Bil-muh\\.nuget\\packages\\bootstrap\\5.1.3\\contentFiles\\any\\any\\wwwroot\\js\\bootstrap.js",
      "SourceId": "TermProject_DotNet",
      "SourceType": "Discovered",
      "ContentRoot": "C:\\Users\\Bil-muh\\Desktop\\ReviewTool\\TermProject_DotNet\\TermProject_DotNet\\wwwroot\\",
      "BasePath": "_content/TermProject_DotNet",
      "RelativePath": "js/bootstrap.js",
      "AssetKind": "All",
      "AssetMode": "All",
      "AssetRole": "Primary",
      "RelatedAsset": "",
      "AssetTraitName": "",
      "AssetTraitValue": "",
      "CopyToOutputDirectory": "Never",
      "CopyToPublishDirectory": "PreserveNewest",
      "OriginalItemSpec": "C:\\Users\\Bil-muh\\.nuget\\packages\\bootstrap\\5.1.3\\contentFiles\\any\\any\\wwwroot\\js\\bootstrap.js"
    },
    {
      "Identity": "C:\\Users\\Bil-muh\\.nuget\\packages\\bootstrap\\5.1.3\\contentFiles\\any\\any\\wwwroot\\js\\bootstrap.js.map",
      "SourceId": "TermProject_DotNet",
      "SourceType": "Discovered",
      "ContentRoot": "C:\\Users\\Bil-muh\\Desktop\\ReviewTool\\TermProject_DotNet\\TermProject_DotNet\\wwwroot\\",
      "BasePath": "_content/TermProject_DotNet",
      "RelativePath": "js/bootstrap.js.map",
      "AssetKind": "All",
      "AssetMode": "All",
      "AssetRole": "Primary",
      "RelatedAsset": "",
      "AssetTraitName": "",
      "AssetTraitValue": "",
      "CopyToOutputDirectory": "Never",
      "CopyToPublishDirectory": "PreserveNewest",
      "OriginalItemSpec": "C:\\Users\\Bil-muh\\.nuget\\packages\\bootstrap\\5.1.3\\contentFiles\\any\\any\\wwwroot\\js\\bootstrap.js.map"
    },
    {
      "Identity": "C:\\Users\\Bil-muh\\.nuget\\packages\\bootstrap\\5.1.3\\contentFiles\\any\\any\\wwwroot\\js\\bootstrap.min.js",
      "SourceId": "TermProject_DotNet",
      "SourceType": "Discovered",
      "ContentRoot": "C:\\Users\\Bil-muh\\Desktop\\ReviewTool\\TermProject_DotNet\\TermProject_DotNet\\wwwroot\\",
      "BasePath": "_content/TermProject_DotNet",
      "RelativePath": "js/bootstrap.min.js",
      "AssetKind": "All",
      "AssetMode": "All",
      "AssetRole": "Primary",
      "RelatedAsset": "",
      "AssetTraitName": "",
      "AssetTraitValue": "",
      "CopyToOutputDirectory": "Never",
      "CopyToPublishDirectory": "PreserveNewest",
      "OriginalItemSpec": "C:\\Users\\Bil-muh\\.nuget\\packages\\bootstrap\\5.1.3\\contentFiles\\any\\any\\wwwroot\\js\\bootstrap.min.js"
    },
    {
      "Identity": "C:\\Users\\Bil-muh\\.nuget\\packages\\bootstrap\\5.1.3\\contentFiles\\any\\any\\wwwroot\\js\\bootstrap.min.js.map",
      "SourceId": "TermProject_DotNet",
      "SourceType": "Discovered",
      "ContentRoot": "C:\\Users\\Bil-muh\\Desktop\\ReviewTool\\TermProject_DotNet\\TermProject_DotNet\\wwwroot\\",
      "BasePath": "_content/TermProject_DotNet",
      "RelativePath": "js/bootstrap.min.js.map",
      "AssetKind": "All",
      "AssetMode": "All",
      "AssetRole": "Primary",
      "RelatedAsset": "",
      "AssetTraitName": "",
      "AssetTraitValue": "",
      "CopyToOutputDirectory": "Never",
      "CopyToPublishDirectory": "PreserveNewest",
      "OriginalItemSpec": "C:\\Users\\Bil-muh\\.nuget\\packages\\bootstrap\\5.1.3\\contentFiles\\any\\any\\wwwroot\\js\\bootstrap.min.js.map"
    },
    {
      "Identity": "C:\\Users\\Bil-muh\\Desktop\\ReviewTool\\TermProject_DotNet\\TermProject_DotNet\\obj\\Debug\\net6.0\\scopedcss\\bundle\\TermProject_DotNet.styles.css",
      "SourceId": "TermProject_DotNet",
      "SourceType": "Computed",
      "ContentRoot": "C:\\Users\\Bil-muh\\Desktop\\ReviewTool\\TermProject_DotNet\\TermProject_DotNet\\obj\\Debug\\net6.0\\scopedcss\\bundle\\",
      "BasePath": "_content/TermProject_DotNet",
      "RelativePath": "TermProject_DotNet.styles.css",
      "AssetKind": "All",
      "AssetMode": "CurrentProject",
      "AssetRole": "Primary",
      "RelatedAsset": "",
      "AssetTraitName": "ScopedCss",
      "AssetTraitValue": "ApplicationBundle",
      "CopyToOutputDirectory": "Never",
      "CopyToPublishDirectory": "PreserveNewest",
      "OriginalItemSpec": "C:\\Users\\Bil-muh\\Desktop\\ReviewTool\\TermProject_DotNet\\TermProject_DotNet\\obj\\Debug\\net6.0\\scopedcss\\bundle\\TermProject_DotNet.styles.css"
    },
    {
      "Identity": "C:\\Users\\Bil-muh\\Desktop\\ReviewTool\\TermProject_DotNet\\TermProject_DotNet\\obj\\Debug\\net6.0\\scopedcss\\projectbundle\\TermProject_DotNet.bundle.scp.css",
      "SourceId": "TermProject_DotNet",
      "SourceType": "Computed",
      "ContentRoot": "C:\\Users\\Bil-muh\\Desktop\\ReviewTool\\TermProject_DotNet\\TermProject_DotNet\\obj\\Debug\\net6.0\\scopedcss\\projectbundle\\",
      "BasePath": "_content/TermProject_DotNet",
      "RelativePath": "TermProject_DotNet.bundle.scp.css",
      "AssetKind": "All",
      "AssetMode": "Reference",
      "AssetRole": "Primary",
      "RelatedAsset": "",
      "AssetTraitName": "ScopedCss",
      "AssetTraitValue": "ProjectBundle",
      "CopyToOutputDirectory": "Never",
      "CopyToPublishDirectory": "PreserveNewest",
      "OriginalItemSpec": "C:\\Users\\Bil-muh\\Desktop\\ReviewTool\\TermProject_DotNet\\TermProject_DotNet\\obj\\Debug\\net6.0\\scopedcss\\projectbundle\\TermProject_DotNet.bundle.scp.css"
    },
    {
      "Identity": "C:\\Users\\Bil-muh\\Desktop\\ReviewTool\\TermProject_DotNet\\TermProject_DotNet\\wwwroot\\css\\site.css",
      "SourceId": "TermProject_DotNet",
      "SourceType": "Discovered",
      "ContentRoot": "C:\\Users\\Bil-muh\\Desktop\\ReviewTool\\TermProject_DotNet\\TermProject_DotNet\\wwwroot\\",
      "BasePath": "_content/TermProject_DotNet",
      "RelativePath": "css/site.css",
      "AssetKind": "All",
      "AssetMode": "All",
      "AssetRole": "Primary",
      "RelatedAsset": "",
      "AssetTraitName": "",
      "AssetTraitValue": "",
      "CopyToOutputDirectory": "Never",
      "CopyToPublishDirectory": "PreserveNewest",
      "OriginalItemSpec": "wwwroot\\css\\site.css"
    },
    {
      "Identity": "C:\\Users\\Bil-muh\\Desktop\\ReviewTool\\TermProject_DotNet\\TermProject_DotNet\\wwwroot\\favicon.ico",
      "SourceId": "TermProject_DotNet",
      "SourceType": "Discovered",
      "ContentRoot": "C:\\Users\\Bil-muh\\Desktop\\ReviewTool\\TermProject_DotNet\\TermProject_DotNet\\wwwroot\\",
      "BasePath": "_content/TermProject_DotNet",
      "RelativePath": "favicon.ico",
      "AssetKind": "All",
      "AssetMode": "All",
      "AssetRole": "Primary",
      "RelatedAsset": "",
      "AssetTraitName": "",
      "AssetTraitValue": "",
      "CopyToOutputDirectory": "Never",
      "CopyToPublishDirectory": "PreserveNewest",
      "OriginalItemSpec": "wwwroot\\favicon.ico"
    },
    {
      "Identity": "C:\\Users\\Bil-muh\\Desktop\\ReviewTool\\TermProject_DotNet\\TermProject_DotNet\\wwwroot\\js\\site.js",
      "SourceId": "TermProject_DotNet",
      "SourceType": "Discovered",
      "ContentRoot": "C:\\Users\\Bil-muh\\Desktop\\ReviewTool\\TermProject_DotNet\\TermProject_DotNet\\wwwroot\\",
      "BasePath": "_content/TermProject_DotNet",
      "RelativePath": "js/site.js",
      "AssetKind": "All",
      "AssetMode": "All",
      "AssetRole": "Primary",
      "RelatedAsset": "",
      "AssetTraitName": "",
      "AssetTraitValue": "",
      "CopyToOutputDirectory": "Never",
      "CopyToPublishDirectory": "PreserveNewest",
      "OriginalItemSpec": "wwwroot\\js\\site.js"
    },
    {
      "Identity": "C:\\Users\\Bil-muh\\Desktop\\ReviewTool\\TermProject_DotNet\\TermProject_DotNet\\wwwroot\\lib\\bootstrap\\dist\\css\\bootstrap-grid.css",
      "SourceId": "TermProject_DotNet",
      "SourceType": "Discovered",
      "ContentRoot": "C:\\Users\\Bil-muh\\Desktop\\ReviewTool\\TermProject_DotNet\\TermProject_DotNet\\wwwroot\\",
      "BasePath": "_content/TermProject_DotNet",
      "RelativePath": "lib/bootstrap/dist/css/bootstrap-grid.css",
      "AssetKind": "All",
      "AssetMode": "All",
      "AssetRole": "Primary",
      "RelatedAsset": "",
      "AssetTraitName": "",
      "AssetTraitValue": "",
      "CopyToOutputDirectory": "Never",
      "CopyToPublishDirectory": "PreserveNewest",
      "OriginalItemSpec": "wwwroot\\lib\\bootstrap\\dist\\css\\bootstrap-grid.css"
    },
    {
      "Identity": "C:\\Users\\Bil-muh\\Desktop\\ReviewTool\\TermProject_DotNet\\TermProject_DotNet\\wwwroot\\lib\\bootstrap\\dist\\css\\bootstrap-grid.css.map",
      "SourceId": "TermProject_DotNet",
      "SourceType": "Discovered",
      "ContentRoot": "C:\\Users\\Bil-muh\\Desktop\\ReviewTool\\TermProject_DotNet\\TermProject_DotNet\\wwwroot\\",
      "BasePath": "_content/TermProject_DotNet",
      "RelativePath": "lib/bootstrap/dist/css/bootstrap-grid.css.map",
      "AssetKind": "All",
      "AssetMode": "All",
      "AssetRole": "Primary",
      "RelatedAsset": "",
      "AssetTraitName": "",
      "AssetTraitValue": "",
      "CopyToOutputDirectory": "Never",
      "CopyToPublishDirectory": "PreserveNewest",
      "OriginalItemSpec": "wwwroot\\lib\\bootstrap\\dist\\css\\bootstrap-grid.css.map"
    },
    {
      "Identity": "C:\\Users\\Bil-muh\\Desktop\\ReviewTool\\TermProject_DotNet\\TermProject_DotNet\\wwwroot\\lib\\bootstrap\\dist\\css\\bootstrap-grid.min.css",
      "SourceId": "TermProject_DotNet",
      "SourceType": "Discovered",
      "ContentRoot": "C:\\Users\\Bil-muh\\Desktop\\ReviewTool\\TermProject_DotNet\\TermProject_DotNet\\wwwroot\\",
      "BasePath": "_content/TermProject_DotNet",
      "RelativePath": "lib/bootstrap/dist/css/bootstrap-grid.min.css",
      "AssetKind": "All",
      "AssetMode": "All",
      "AssetRole": "Primary",
      "RelatedAsset": "",
      "AssetTraitName": "",
      "AssetTraitValue": "",
      "CopyToOutputDirectory": "Never",
      "CopyToPublishDirectory": "PreserveNewest",
      "OriginalItemSpec": "wwwroot\\lib\\bootstrap\\dist\\css\\bootstrap-grid.min.css"
    },
    {
      "Identity": "C:\\Users\\Bil-muh\\Desktop\\ReviewTool\\TermProject_DotNet\\TermProject_DotNet\\wwwroot\\lib\\bootstrap\\dist\\css\\bootstrap-grid.min.css.map",
      "SourceId": "TermProject_DotNet",
      "SourceType": "Discovered",
      "ContentRoot": "C:\\Users\\Bil-muh\\Desktop\\ReviewTool\\TermProject_DotNet\\TermProject_DotNet\\wwwroot\\",
      "BasePath": "_content/TermProject_DotNet",
      "RelativePath": "lib/bootstrap/dist/css/bootstrap-grid.min.css.map",
      "AssetKind": "All",
      "AssetMode": "All",
      "AssetRole": "Primary",
      "RelatedAsset": "",
      "AssetTraitName": "",
      "AssetTraitValue": "",
      "CopyToOutputDirectory": "Never",
      "CopyToPublishDirectory": "PreserveNewest",
      "OriginalItemSpec": "wwwroot\\lib\\bootstrap\\dist\\css\\bootstrap-grid.min.css.map"
    },
    {
      "Identity": "C:\\Users\\Bil-muh\\Desktop\\ReviewTool\\TermProject_DotNet\\TermProject_DotNet\\wwwroot\\lib\\bootstrap\\dist\\css\\bootstrap-grid.rtl.css",
      "SourceId": "TermProject_DotNet",
      "SourceType": "Discovered",
      "ContentRoot": "C:\\Users\\Bil-muh\\Desktop\\ReviewTool\\TermProject_DotNet\\TermProject_DotNet\\wwwroot\\",
      "BasePath": "_content/TermProject_DotNet",
      "RelativePath": "lib/bootstrap/dist/css/bootstrap-grid.rtl.css",
      "AssetKind": "All",
      "AssetMode": "All",
      "AssetRole": "Primary",
      "RelatedAsset": "",
      "AssetTraitName": "",
      "AssetTraitValue": "",
      "CopyToOutputDirectory": "Never",
      "CopyToPublishDirectory": "PreserveNewest",
      "OriginalItemSpec": "wwwroot\\lib\\bootstrap\\dist\\css\\bootstrap-grid.rtl.css"
    },
    {
      "Identity": "C:\\Users\\Bil-muh\\Desktop\\ReviewTool\\TermProject_DotNet\\TermProject_DotNet\\wwwroot\\lib\\bootstrap\\dist\\css\\bootstrap-grid.rtl.css.map",
      "SourceId": "TermProject_DotNet",
      "SourceType": "Discovered",
      "ContentRoot": "C:\\Users\\Bil-muh\\Desktop\\ReviewTool\\TermProject_DotNet\\TermProject_DotNet\\wwwroot\\",
      "BasePath": "_content/TermProject_DotNet",
      "RelativePath": "lib/bootstrap/dist/css/bootstrap-grid.rtl.css.map",
      "AssetKind": "All",
      "AssetMode": "All",
      "AssetRole": "Primary",
      "RelatedAsset": "",
      "AssetTraitName": "",
      "AssetTraitValue": "",
      "CopyToOutputDirectory": "Never",
      "CopyToPublishDirectory": "PreserveNewest",
      "OriginalItemSpec": "wwwroot\\lib\\bootstrap\\dist\\css\\bootstrap-grid.rtl.css.map"
    },
    {
      "Identity": "C:\\Users\\Bil-muh\\Desktop\\ReviewTool\\TermProject_DotNet\\TermProject_DotNet\\wwwroot\\lib\\bootstrap\\dist\\css\\bootstrap-grid.rtl.min.css",
      "SourceId": "TermProject_DotNet",
      "SourceType": "Discovered",
      "ContentRoot": "C:\\Users\\Bil-muh\\Desktop\\ReviewTool\\TermProject_DotNet\\TermProject_DotNet\\wwwroot\\",
      "BasePath": "_content/TermProject_DotNet",
      "RelativePath": "lib/bootstrap/dist/css/bootstrap-grid.rtl.min.css",
      "AssetKind": "All",
      "AssetMode": "All",
      "AssetRole": "Primary",
      "RelatedAsset": "",
      "AssetTraitName": "",
      "AssetTraitValue": "",
      "CopyToOutputDirectory": "Never",
      "CopyToPublishDirectory": "PreserveNewest",
      "OriginalItemSpec": "wwwroot\\lib\\bootstrap\\dist\\css\\bootstrap-grid.rtl.min.css"
    },
    {
      "Identity": "C:\\Users\\Bil-muh\\Desktop\\ReviewTool\\TermProject_DotNet\\TermProject_DotNet\\wwwroot\\lib\\bootstrap\\dist\\css\\bootstrap-grid.rtl.min.css.map",
      "SourceId": "TermProject_DotNet",
      "SourceType": "Discovered",
      "ContentRoot": "C:\\Users\\Bil-muh\\Desktop\\ReviewTool\\TermProject_DotNet\\TermProject_DotNet\\wwwroot\\",
      "BasePath": "_content/TermProject_DotNet",
      "RelativePath": "lib/bootstrap/dist/css/bootstrap-grid.rtl.min.css.map",
      "AssetKind": "All",
      "AssetMode": "All",
      "AssetRole": "Primary",
      "RelatedAsset": "",
      "AssetTraitName": "",
      "AssetTraitValue": "",
      "CopyToOutputDirectory": "Never",
      "CopyToPublishDirectory": "PreserveNewest",
      "OriginalItemSpec": "wwwroot\\lib\\bootstrap\\dist\\css\\bootstrap-grid.rtl.min.css.map"
    },
    {
      "Identity": "C:\\Users\\Bil-muh\\Desktop\\ReviewTool\\TermProject_DotNet\\TermProject_DotNet\\wwwroot\\lib\\bootstrap\\dist\\css\\bootstrap-reboot.css",
      "SourceId": "TermProject_DotNet",
      "SourceType": "Discovered",
      "ContentRoot": "C:\\Users\\Bil-muh\\Desktop\\ReviewTool\\TermProject_DotNet\\TermProject_DotNet\\wwwroot\\",
      "BasePath": "_content/TermProject_DotNet",
      "RelativePath": "lib/bootstrap/dist/css/bootstrap-reboot.css",
      "AssetKind": "All",
      "AssetMode": "All",
      "AssetRole": "Primary",
      "RelatedAsset": "",
      "AssetTraitName": "",
      "AssetTraitValue": "",
      "CopyToOutputDirectory": "Never",
      "CopyToPublishDirectory": "PreserveNewest",
      "OriginalItemSpec": "wwwroot\\lib\\bootstrap\\dist\\css\\bootstrap-reboot.css"
    },
    {
      "Identity": "C:\\Users\\Bil-muh\\Desktop\\ReviewTool\\TermProject_DotNet\\TermProject_DotNet\\wwwroot\\lib\\bootstrap\\dist\\css\\bootstrap-reboot.css.map",
      "SourceId": "TermProject_DotNet",
      "SourceType": "Discovered",
      "ContentRoot": "C:\\Users\\Bil-muh\\Desktop\\ReviewTool\\TermProject_DotNet\\TermProject_DotNet\\wwwroot\\",
      "BasePath": "_content/TermProject_DotNet",
      "RelativePath": "lib/bootstrap/dist/css/bootstrap-reboot.css.map",
      "AssetKind": "All",
      "AssetMode": "All",
      "AssetRole": "Primary",
      "RelatedAsset": "",
      "AssetTraitName": "",
      "AssetTraitValue": "",
      "CopyToOutputDirectory": "Never",
      "CopyToPublishDirectory": "PreserveNewest",
      "OriginalItemSpec": "wwwroot\\lib\\bootstrap\\dist\\css\\bootstrap-reboot.css.map"
    },
    {
      "Identity": "C:\\Users\\Bil-muh\\Desktop\\ReviewTool\\TermProject_DotNet\\TermProject_DotNet\\wwwroot\\lib\\bootstrap\\dist\\css\\bootstrap-reboot.min.css",
      "SourceId": "TermProject_DotNet",
      "SourceType": "Discovered",
      "ContentRoot": "C:\\Users\\Bil-muh\\Desktop\\ReviewTool\\TermProject_DotNet\\TermProject_DotNet\\wwwroot\\",
      "BasePath": "_content/TermProject_DotNet",
      "RelativePath": "lib/bootstrap/dist/css/bootstrap-reboot.min.css",
      "AssetKind": "All",
      "AssetMode": "All",
      "AssetRole": "Primary",
      "RelatedAsset": "",
      "AssetTraitName": "",
      "AssetTraitValue": "",
      "CopyToOutputDirectory": "Never",
      "CopyToPublishDirectory": "PreserveNewest",
      "OriginalItemSpec": "wwwroot\\lib\\bootstrap\\dist\\css\\bootstrap-reboot.min.css"
    },
    {
      "Identity": "C:\\Users\\Bil-muh\\Desktop\\ReviewTool\\TermProject_DotNet\\TermProject_DotNet\\wwwroot\\lib\\bootstrap\\dist\\css\\bootstrap-reboot.min.css.map",
      "SourceId": "TermProject_DotNet",
      "SourceType": "Discovered",
      "ContentRoot": "C:\\Users\\Bil-muh\\Desktop\\ReviewTool\\TermProject_DotNet\\TermProject_DotNet\\wwwroot\\",
      "BasePath": "_content/TermProject_DotNet",
      "RelativePath": "lib/bootstrap/dist/css/bootstrap-reboot.min.css.map",
      "AssetKind": "All",
      "AssetMode": "All",
      "AssetRole": "Primary",
      "RelatedAsset": "",
      "AssetTraitName": "",
      "AssetTraitValue": "",
      "CopyToOutputDirectory": "Never",
      "CopyToPublishDirectory": "PreserveNewest",
      "OriginalItemSpec": "wwwroot\\lib\\bootstrap\\dist\\css\\bootstrap-reboot.min.css.map"
    },
    {
      "Identity": "C:\\Users\\Bil-muh\\Desktop\\ReviewTool\\TermProject_DotNet\\TermProject_DotNet\\wwwroot\\lib\\bootstrap\\dist\\css\\bootstrap-reboot.rtl.css",
      "SourceId": "TermProject_DotNet",
      "SourceType": "Discovered",
      "ContentRoot": "C:\\Users\\Bil-muh\\Desktop\\ReviewTool\\TermProject_DotNet\\TermProject_DotNet\\wwwroot\\",
      "BasePath": "_content/TermProject_DotNet",
      "RelativePath": "lib/bootstrap/dist/css/bootstrap-reboot.rtl.css",
      "AssetKind": "All",
      "AssetMode": "All",
      "AssetRole": "Primary",
      "RelatedAsset": "",
      "AssetTraitName": "",
      "AssetTraitValue": "",
      "CopyToOutputDirectory": "Never",
      "CopyToPublishDirectory": "PreserveNewest",
      "OriginalItemSpec": "wwwroot\\lib\\bootstrap\\dist\\css\\bootstrap-reboot.rtl.css"
    },
    {
      "Identity": "C:\\Users\\Bil-muh\\Desktop\\ReviewTool\\TermProject_DotNet\\TermProject_DotNet\\wwwroot\\lib\\bootstrap\\dist\\css\\bootstrap-reboot.rtl.css.map",
      "SourceId": "TermProject_DotNet",
      "SourceType": "Discovered",
      "ContentRoot": "C:\\Users\\Bil-muh\\Desktop\\ReviewTool\\TermProject_DotNet\\TermProject_DotNet\\wwwroot\\",
      "BasePath": "_content/TermProject_DotNet",
      "RelativePath": "lib/bootstrap/dist/css/bootstrap-reboot.rtl.css.map",
      "AssetKind": "All",
      "AssetMode": "All",
      "AssetRole": "Primary",
      "RelatedAsset": "",
      "AssetTraitName": "",
      "AssetTraitValue": "",
      "CopyToOutputDirectory": "Never",
      "CopyToPublishDirectory": "PreserveNewest",
      "OriginalItemSpec": "wwwroot\\lib\\bootstrap\\dist\\css\\bootstrap-reboot.rtl.css.map"
    },
    {
      "Identity": "C:\\Users\\Bil-muh\\Desktop\\ReviewTool\\TermProject_DotNet\\TermProject_DotNet\\wwwroot\\lib\\bootstrap\\dist\\css\\bootstrap-reboot.rtl.min.css",
      "SourceId": "TermProject_DotNet",
      "SourceType": "Discovered",
      "ContentRoot": "C:\\Users\\Bil-muh\\Desktop\\ReviewTool\\TermProject_DotNet\\TermProject_DotNet\\wwwroot\\",
      "BasePath": "_content/TermProject_DotNet",
      "RelativePath": "lib/bootstrap/dist/css/bootstrap-reboot.rtl.min.css",
      "AssetKind": "All",
      "AssetMode": "All",
      "AssetRole": "Primary",
      "RelatedAsset": "",
      "AssetTraitName": "",
      "AssetTraitValue": "",
      "CopyToOutputDirectory": "Never",
      "CopyToPublishDirectory": "PreserveNewest",
      "OriginalItemSpec": "wwwroot\\lib\\bootstrap\\dist\\css\\bootstrap-reboot.rtl.min.css"
    },
    {
      "Identity": "C:\\Users\\Bil-muh\\Desktop\\ReviewTool\\TermProject_DotNet\\TermProject_DotNet\\wwwroot\\lib\\bootstrap\\dist\\css\\bootstrap-reboot.rtl.min.css.map",
      "SourceId": "TermProject_DotNet",
      "SourceType": "Discovered",
      "ContentRoot": "C:\\Users\\Bil-muh\\Desktop\\ReviewTool\\TermProject_DotNet\\TermProject_DotNet\\wwwroot\\",
      "BasePath": "_content/TermProject_DotNet",
      "RelativePath": "lib/bootstrap/dist/css/bootstrap-reboot.rtl.min.css.map",
      "AssetKind": "All",
      "AssetMode": "All",
      "AssetRole": "Primary",
      "RelatedAsset": "",
      "AssetTraitName": "",
      "AssetTraitValue": "",
      "CopyToOutputDirectory": "Never",
      "CopyToPublishDirectory": "PreserveNewest",
      "OriginalItemSpec": "wwwroot\\lib\\bootstrap\\dist\\css\\bootstrap-reboot.rtl.min.css.map"
    },
    {
      "Identity": "C:\\Users\\Bil-muh\\Desktop\\ReviewTool\\TermProject_DotNet\\TermProject_DotNet\\wwwroot\\lib\\bootstrap\\dist\\css\\bootstrap-utilities.css",
      "SourceId": "TermProject_DotNet",
      "SourceType": "Discovered",
      "ContentRoot": "C:\\Users\\Bil-muh\\Desktop\\ReviewTool\\TermProject_DotNet\\TermProject_DotNet\\wwwroot\\",
      "BasePath": "_content/TermProject_DotNet",
      "RelativePath": "lib/bootstrap/dist/css/bootstrap-utilities.css",
      "AssetKind": "All",
      "AssetMode": "All",
      "AssetRole": "Primary",
      "RelatedAsset": "",
      "AssetTraitName": "",
      "AssetTraitValue": "",
      "CopyToOutputDirectory": "Never",
      "CopyToPublishDirectory": "PreserveNewest",
      "OriginalItemSpec": "wwwroot\\lib\\bootstrap\\dist\\css\\bootstrap-utilities.css"
    },
    {
      "Identity": "C:\\Users\\Bil-muh\\Desktop\\ReviewTool\\TermProject_DotNet\\TermProject_DotNet\\wwwroot\\lib\\bootstrap\\dist\\css\\bootstrap-utilities.css.map",
      "SourceId": "TermProject_DotNet",
      "SourceType": "Discovered",
      "ContentRoot": "C:\\Users\\Bil-muh\\Desktop\\ReviewTool\\TermProject_DotNet\\TermProject_DotNet\\wwwroot\\",
      "BasePath": "_content/TermProject_DotNet",
      "RelativePath": "lib/bootstrap/dist/css/bootstrap-utilities.css.map",
      "AssetKind": "All",
      "AssetMode": "All",
      "AssetRole": "Primary",
      "RelatedAsset": "",
      "AssetTraitName": "",
      "AssetTraitValue": "",
      "CopyToOutputDirectory": "Never",
      "CopyToPublishDirectory": "PreserveNewest",
      "OriginalItemSpec": "wwwroot\\lib\\bootstrap\\dist\\css\\bootstrap-utilities.css.map"
    },
    {
      "Identity": "C:\\Users\\Bil-muh\\Desktop\\ReviewTool\\TermProject_DotNet\\TermProject_DotNet\\wwwroot\\lib\\bootstrap\\dist\\css\\bootstrap-utilities.min.css",
      "SourceId": "TermProject_DotNet",
      "SourceType": "Discovered",
      "ContentRoot": "C:\\Users\\Bil-muh\\Desktop\\ReviewTool\\TermProject_DotNet\\TermProject_DotNet\\wwwroot\\",
      "BasePath": "_content/TermProject_DotNet",
      "RelativePath": "lib/bootstrap/dist/css/bootstrap-utilities.min.css",
      "AssetKind": "All",
      "AssetMode": "All",
      "AssetRole": "Primary",
      "RelatedAsset": "",
      "AssetTraitName": "",
      "AssetTraitValue": "",
      "CopyToOutputDirectory": "Never",
      "CopyToPublishDirectory": "PreserveNewest",
      "OriginalItemSpec": "wwwroot\\lib\\bootstrap\\dist\\css\\bootstrap-utilities.min.css"
    },
    {
      "Identity": "C:\\Users\\Bil-muh\\Desktop\\ReviewTool\\TermProject_DotNet\\TermProject_DotNet\\wwwroot\\lib\\bootstrap\\dist\\css\\bootstrap-utilities.min.css.map",
      "SourceId": "TermProject_DotNet",
      "SourceType": "Discovered",
      "ContentRoot": "C:\\Users\\Bil-muh\\Desktop\\ReviewTool\\TermProject_DotNet\\TermProject_DotNet\\wwwroot\\",
      "BasePath": "_content/TermProject_DotNet",
      "RelativePath": "lib/bootstrap/dist/css/bootstrap-utilities.min.css.map",
      "AssetKind": "All",
      "AssetMode": "All",
      "AssetRole": "Primary",
      "RelatedAsset": "",
      "AssetTraitName": "",
      "AssetTraitValue": "",
      "CopyToOutputDirectory": "Never",
      "CopyToPublishDirectory": "PreserveNewest",
      "OriginalItemSpec": "wwwroot\\lib\\bootstrap\\dist\\css\\bootstrap-utilities.min.css.map"
    },
    {
      "Identity": "C:\\Users\\Bil-muh\\Desktop\\ReviewTool\\TermProject_DotNet\\TermProject_DotNet\\wwwroot\\lib\\bootstrap\\dist\\css\\bootstrap-utilities.rtl.css",
      "SourceId": "TermProject_DotNet",
      "SourceType": "Discovered",
      "ContentRoot": "C:\\Users\\Bil-muh\\Desktop\\ReviewTool\\TermProject_DotNet\\TermProject_DotNet\\wwwroot\\",
      "BasePath": "_content/TermProject_DotNet",
      "RelativePath": "lib/bootstrap/dist/css/bootstrap-utilities.rtl.css",
      "AssetKind": "All",
      "AssetMode": "All",
      "AssetRole": "Primary",
      "RelatedAsset": "",
      "AssetTraitName": "",
      "AssetTraitValue": "",
      "CopyToOutputDirectory": "Never",
      "CopyToPublishDirectory": "PreserveNewest",
      "OriginalItemSpec": "wwwroot\\lib\\bootstrap\\dist\\css\\bootstrap-utilities.rtl.css"
    },
    {
      "Identity": "C:\\Users\\Bil-muh\\Desktop\\ReviewTool\\TermProject_DotNet\\TermProject_DotNet\\wwwroot\\lib\\bootstrap\\dist\\css\\bootstrap-utilities.rtl.css.map",
      "SourceId": "TermProject_DotNet",
      "SourceType": "Discovered",
      "ContentRoot": "C:\\Users\\Bil-muh\\Desktop\\ReviewTool\\TermProject_DotNet\\TermProject_DotNet\\wwwroot\\",
      "BasePath": "_content/TermProject_DotNet",
      "RelativePath": "lib/bootstrap/dist/css/bootstrap-utilities.rtl.css.map",
      "AssetKind": "All",
      "AssetMode": "All",
      "AssetRole": "Primary",
      "RelatedAsset": "",
      "AssetTraitName": "",
      "AssetTraitValue": "",
      "CopyToOutputDirectory": "Never",
      "CopyToPublishDirectory": "PreserveNewest",
      "OriginalItemSpec": "wwwroot\\lib\\bootstrap\\dist\\css\\bootstrap-utilities.rtl.css.map"
    },
    {
      "Identity": "C:\\Users\\Bil-muh\\Desktop\\ReviewTool\\TermProject_DotNet\\TermProject_DotNet\\wwwroot\\lib\\bootstrap\\dist\\css\\bootstrap-utilities.rtl.min.css",
      "SourceId": "TermProject_DotNet",
      "SourceType": "Discovered",
      "ContentRoot": "C:\\Users\\Bil-muh\\Desktop\\ReviewTool\\TermProject_DotNet\\TermProject_DotNet\\wwwroot\\",
      "BasePath": "_content/TermProject_DotNet",
      "RelativePath": "lib/bootstrap/dist/css/bootstrap-utilities.rtl.min.css",
      "AssetKind": "All",
      "AssetMode": "All",
      "AssetRole": "Primary",
      "RelatedAsset": "",
      "AssetTraitName": "",
      "AssetTraitValue": "",
      "CopyToOutputDirectory": "Never",
      "CopyToPublishDirectory": "PreserveNewest",
      "OriginalItemSpec": "wwwroot\\lib\\bootstrap\\dist\\css\\bootstrap-utilities.rtl.min.css"
    },
    {
      "Identity": "C:\\Users\\Bil-muh\\Desktop\\ReviewTool\\TermProject_DotNet\\TermProject_DotNet\\wwwroot\\lib\\bootstrap\\dist\\css\\bootstrap-utilities.rtl.min.css.map",
      "SourceId": "TermProject_DotNet",
      "SourceType": "Discovered",
      "ContentRoot": "C:\\Users\\Bil-muh\\Desktop\\ReviewTool\\TermProject_DotNet\\TermProject_DotNet\\wwwroot\\",
      "BasePath": "_content/TermProject_DotNet",
      "RelativePath": "lib/bootstrap/dist/css/bootstrap-utilities.rtl.min.css.map",
      "AssetKind": "All",
      "AssetMode": "All",
      "AssetRole": "Primary",
      "RelatedAsset": "",
      "AssetTraitName": "",
      "AssetTraitValue": "",
      "CopyToOutputDirectory": "Never",
      "CopyToPublishDirectory": "PreserveNewest",
      "OriginalItemSpec": "wwwroot\\lib\\bootstrap\\dist\\css\\bootstrap-utilities.rtl.min.css.map"
    },
    {
      "Identity": "C:\\Users\\Bil-muh\\Desktop\\ReviewTool\\TermProject_DotNet\\TermProject_DotNet\\wwwroot\\lib\\bootstrap\\dist\\css\\bootstrap.css",
      "SourceId": "TermProject_DotNet",
      "SourceType": "Discovered",
      "ContentRoot": "C:\\Users\\Bil-muh\\Desktop\\ReviewTool\\TermProject_DotNet\\TermProject_DotNet\\wwwroot\\",
      "BasePath": "_content/TermProject_DotNet",
      "RelativePath": "lib/bootstrap/dist/css/bootstrap.css",
      "AssetKind": "All",
      "AssetMode": "All",
      "AssetRole": "Primary",
      "RelatedAsset": "",
      "AssetTraitName": "",
      "AssetTraitValue": "",
      "CopyToOutputDirectory": "Never",
      "CopyToPublishDirectory": "PreserveNewest",
      "OriginalItemSpec": "wwwroot\\lib\\bootstrap\\dist\\css\\bootstrap.css"
    },
    {
      "Identity": "C:\\Users\\Bil-muh\\Desktop\\ReviewTool\\TermProject_DotNet\\TermProject_DotNet\\wwwroot\\lib\\bootstrap\\dist\\css\\bootstrap.css.map",
      "SourceId": "TermProject_DotNet",
      "SourceType": "Discovered",
      "ContentRoot": "C:\\Users\\Bil-muh\\Desktop\\ReviewTool\\TermProject_DotNet\\TermProject_DotNet\\wwwroot\\",
      "BasePath": "_content/TermProject_DotNet",
      "RelativePath": "lib/bootstrap/dist/css/bootstrap.css.map",
      "AssetKind": "All",
      "AssetMode": "All",
      "AssetRole": "Primary",
      "RelatedAsset": "",
      "AssetTraitName": "",
      "AssetTraitValue": "",
      "CopyToOutputDirectory": "Never",
      "CopyToPublishDirectory": "PreserveNewest",
      "OriginalItemSpec": "wwwroot\\lib\\bootstrap\\dist\\css\\bootstrap.css.map"
    },
    {
      "Identity": "C:\\Users\\Bil-muh\\Desktop\\ReviewTool\\TermProject_DotNet\\TermProject_DotNet\\wwwroot\\lib\\bootstrap\\dist\\css\\bootstrap.min.css",
      "SourceId": "TermProject_DotNet",
      "SourceType": "Discovered",
      "ContentRoot": "C:\\Users\\Bil-muh\\Desktop\\ReviewTool\\TermProject_DotNet\\TermProject_DotNet\\wwwroot\\",
      "BasePath": "_content/TermProject_DotNet",
      "RelativePath": "lib/bootstrap/dist/css/bootstrap.min.css",
      "AssetKind": "All",
      "AssetMode": "All",
      "AssetRole": "Primary",
      "RelatedAsset": "",
      "AssetTraitName": "",
      "AssetTraitValue": "",
      "CopyToOutputDirectory": "Never",
      "CopyToPublishDirectory": "PreserveNewest",
      "OriginalItemSpec": "wwwroot\\lib\\bootstrap\\dist\\css\\bootstrap.min.css"
    },
    {
      "Identity": "C:\\Users\\Bil-muh\\Desktop\\ReviewTool\\TermProject_DotNet\\TermProject_DotNet\\wwwroot\\lib\\bootstrap\\dist\\css\\bootstrap.min.css.map",
      "SourceId": "TermProject_DotNet",
      "SourceType": "Discovered",
      "ContentRoot": "C:\\Users\\Bil-muh\\Desktop\\ReviewTool\\TermProject_DotNet\\TermProject_DotNet\\wwwroot\\",
      "BasePath": "_content/TermProject_DotNet",
      "RelativePath": "lib/bootstrap/dist/css/bootstrap.min.css.map",
      "AssetKind": "All",
      "AssetMode": "All",
      "AssetRole": "Primary",
      "RelatedAsset": "",
      "AssetTraitName": "",
      "AssetTraitValue": "",
      "CopyToOutputDirectory": "Never",
      "CopyToPublishDirectory": "PreserveNewest",
      "OriginalItemSpec": "wwwroot\\lib\\bootstrap\\dist\\css\\bootstrap.min.css.map"
    },
    {
      "Identity": "C:\\Users\\Bil-muh\\Desktop\\ReviewTool\\TermProject_DotNet\\TermProject_DotNet\\wwwroot\\lib\\bootstrap\\dist\\css\\bootstrap.rtl.css",
      "SourceId": "TermProject_DotNet",
      "SourceType": "Discovered",
      "ContentRoot": "C:\\Users\\Bil-muh\\Desktop\\ReviewTool\\TermProject_DotNet\\TermProject_DotNet\\wwwroot\\",
      "BasePath": "_content/TermProject_DotNet",
      "RelativePath": "lib/bootstrap/dist/css/bootstrap.rtl.css",
      "AssetKind": "All",
      "AssetMode": "All",
      "AssetRole": "Primary",
      "RelatedAsset": "",
      "AssetTraitName": "",
      "AssetTraitValue": "",
      "CopyToOutputDirectory": "Never",
      "CopyToPublishDirectory": "PreserveNewest",
      "OriginalItemSpec": "wwwroot\\lib\\bootstrap\\dist\\css\\bootstrap.rtl.css"
    },
    {
      "Identity": "C:\\Users\\Bil-muh\\Desktop\\ReviewTool\\TermProject_DotNet\\TermProject_DotNet\\wwwroot\\lib\\bootstrap\\dist\\css\\bootstrap.rtl.css.map",
      "SourceId": "TermProject_DotNet",
      "SourceType": "Discovered",
      "ContentRoot": "C:\\Users\\Bil-muh\\Desktop\\ReviewTool\\TermProject_DotNet\\TermProject_DotNet\\wwwroot\\",
      "BasePath": "_content/TermProject_DotNet",
      "RelativePath": "lib/bootstrap/dist/css/bootstrap.rtl.css.map",
      "AssetKind": "All",
      "AssetMode": "All",
      "AssetRole": "Primary",
      "RelatedAsset": "",
      "AssetTraitName": "",
      "AssetTraitValue": "",
      "CopyToOutputDirectory": "Never",
      "CopyToPublishDirectory": "PreserveNewest",
      "OriginalItemSpec": "wwwroot\\lib\\bootstrap\\dist\\css\\bootstrap.rtl.css.map"
    },
    {
      "Identity": "C:\\Users\\Bil-muh\\Desktop\\ReviewTool\\TermProject_DotNet\\TermProject_DotNet\\wwwroot\\lib\\bootstrap\\dist\\css\\bootstrap.rtl.min.css",
      "SourceId": "TermProject_DotNet",
      "SourceType": "Discovered",
      "ContentRoot": "C:\\Users\\Bil-muh\\Desktop\\ReviewTool\\TermProject_DotNet\\TermProject_DotNet\\wwwroot\\",
      "BasePath": "_content/TermProject_DotNet",
      "RelativePath": "lib/bootstrap/dist/css/bootstrap.rtl.min.css",
      "AssetKind": "All",
      "AssetMode": "All",
      "AssetRole": "Primary",
      "RelatedAsset": "",
      "AssetTraitName": "",
      "AssetTraitValue": "",
      "CopyToOutputDirectory": "Never",
      "CopyToPublishDirectory": "PreserveNewest",
      "OriginalItemSpec": "wwwroot\\lib\\bootstrap\\dist\\css\\bootstrap.rtl.min.css"
    },
    {
      "Identity": "C:\\Users\\Bil-muh\\Desktop\\ReviewTool\\TermProject_DotNet\\TermProject_DotNet\\wwwroot\\lib\\bootstrap\\dist\\css\\bootstrap.rtl.min.css.map",
      "SourceId": "TermProject_DotNet",
      "SourceType": "Discovered",
      "ContentRoot": "C:\\Users\\Bil-muh\\Desktop\\ReviewTool\\TermProject_DotNet\\TermProject_DotNet\\wwwroot\\",
      "BasePath": "_content/TermProject_DotNet",
      "RelativePath": "lib/bootstrap/dist/css/bootstrap.rtl.min.css.map",
      "AssetKind": "All",
      "AssetMode": "All",
      "AssetRole": "Primary",
      "RelatedAsset": "",
      "AssetTraitName": "",
      "AssetTraitValue": "",
      "CopyToOutputDirectory": "Never",
      "CopyToPublishDirectory": "PreserveNewest",
      "OriginalItemSpec": "wwwroot\\lib\\bootstrap\\dist\\css\\bootstrap.rtl.min.css.map"
    },
    {
      "Identity": "C:\\Users\\Bil-muh\\Desktop\\ReviewTool\\TermProject_DotNet\\TermProject_DotNet\\wwwroot\\lib\\bootstrap\\dist\\js\\bootstrap.bundle.js",
      "SourceId": "TermProject_DotNet",
      "SourceType": "Discovered",
      "ContentRoot": "C:\\Users\\Bil-muh\\Desktop\\ReviewTool\\TermProject_DotNet\\TermProject_DotNet\\wwwroot\\",
      "BasePath": "_content/TermProject_DotNet",
      "RelativePath": "lib/bootstrap/dist/js/bootstrap.bundle.js",
      "AssetKind": "All",
      "AssetMode": "All",
      "AssetRole": "Primary",
      "RelatedAsset": "",
      "AssetTraitName": "",
      "AssetTraitValue": "",
      "CopyToOutputDirectory": "Never",
      "CopyToPublishDirectory": "PreserveNewest",
      "OriginalItemSpec": "wwwroot\\lib\\bootstrap\\dist\\js\\bootstrap.bundle.js"
    },
    {
      "Identity": "C:\\Users\\Bil-muh\\Desktop\\ReviewTool\\TermProject_DotNet\\TermProject_DotNet\\wwwroot\\lib\\bootstrap\\dist\\js\\bootstrap.bundle.js.map",
      "SourceId": "TermProject_DotNet",
      "SourceType": "Discovered",
      "ContentRoot": "C:\\Users\\Bil-muh\\Desktop\\ReviewTool\\TermProject_DotNet\\TermProject_DotNet\\wwwroot\\",
      "BasePath": "_content/TermProject_DotNet",
      "RelativePath": "lib/bootstrap/dist/js/bootstrap.bundle.js.map",
      "AssetKind": "All",
      "AssetMode": "All",
      "AssetRole": "Primary",
      "RelatedAsset": "",
      "AssetTraitName": "",
      "AssetTraitValue": "",
      "CopyToOutputDirectory": "Never",
      "CopyToPublishDirectory": "PreserveNewest",
      "OriginalItemSpec": "wwwroot\\lib\\bootstrap\\dist\\js\\bootstrap.bundle.js.map"
    },
    {
      "Identity": "C:\\Users\\Bil-muh\\Desktop\\ReviewTool\\TermProject_DotNet\\TermProject_DotNet\\wwwroot\\lib\\bootstrap\\dist\\js\\bootstrap.bundle.min.js",
      "SourceId": "TermProject_DotNet",
      "SourceType": "Discovered",
      "ContentRoot": "C:\\Users\\Bil-muh\\Desktop\\ReviewTool\\TermProject_DotNet\\TermProject_DotNet\\wwwroot\\",
      "BasePath": "_content/TermProject_DotNet",
      "RelativePath": "lib/bootstrap/dist/js/bootstrap.bundle.min.js",
      "AssetKind": "All",
      "AssetMode": "All",
      "AssetRole": "Primary",
      "RelatedAsset": "",
      "AssetTraitName": "",
      "AssetTraitValue": "",
      "CopyToOutputDirectory": "Never",
      "CopyToPublishDirectory": "PreserveNewest",
      "OriginalItemSpec": "wwwroot\\lib\\bootstrap\\dist\\js\\bootstrap.bundle.min.js"
    },
    {
      "Identity": "C:\\Users\\Bil-muh\\Desktop\\ReviewTool\\TermProject_DotNet\\TermProject_DotNet\\wwwroot\\lib\\bootstrap\\dist\\js\\bootstrap.bundle.min.js.map",
      "SourceId": "TermProject_DotNet",
      "SourceType": "Discovered",
      "ContentRoot": "C:\\Users\\Bil-muh\\Desktop\\ReviewTool\\TermProject_DotNet\\TermProject_DotNet\\wwwroot\\",
      "BasePath": "_content/TermProject_DotNet",
      "RelativePath": "lib/bootstrap/dist/js/bootstrap.bundle.min.js.map",
      "AssetKind": "All",
      "AssetMode": "All",
      "AssetRole": "Primary",
      "RelatedAsset": "",
      "AssetTraitName": "",
      "AssetTraitValue": "",
      "CopyToOutputDirectory": "Never",
      "CopyToPublishDirectory": "PreserveNewest",
      "OriginalItemSpec": "wwwroot\\lib\\bootstrap\\dist\\js\\bootstrap.bundle.min.js.map"
    },
    {
      "Identity": "C:\\Users\\Bil-muh\\Desktop\\ReviewTool\\TermProject_DotNet\\TermProject_DotNet\\wwwroot\\lib\\bootstrap\\dist\\js\\bootstrap.esm.js",
      "SourceId": "TermProject_DotNet",
      "SourceType": "Discovered",
      "ContentRoot": "C:\\Users\\Bil-muh\\Desktop\\ReviewTool\\TermProject_DotNet\\TermProject_DotNet\\wwwroot\\",
      "BasePath": "_content/TermProject_DotNet",
      "RelativePath": "lib/bootstrap/dist/js/bootstrap.esm.js",
      "AssetKind": "All",
      "AssetMode": "All",
      "AssetRole": "Primary",
      "RelatedAsset": "",
      "AssetTraitName": "",
      "AssetTraitValue": "",
      "CopyToOutputDirectory": "Never",
      "CopyToPublishDirectory": "PreserveNewest",
      "OriginalItemSpec": "wwwroot\\lib\\bootstrap\\dist\\js\\bootstrap.esm.js"
    },
    {
      "Identity": "C:\\Users\\Bil-muh\\Desktop\\ReviewTool\\TermProject_DotNet\\TermProject_DotNet\\wwwroot\\lib\\bootstrap\\dist\\js\\bootstrap.esm.js.map",
      "SourceId": "TermProject_DotNet",
      "SourceType": "Discovered",
      "ContentRoot": "C:\\Users\\Bil-muh\\Desktop\\ReviewTool\\TermProject_DotNet\\TermProject_DotNet\\wwwroot\\",
      "BasePath": "_content/TermProject_DotNet",
      "RelativePath": "lib/bootstrap/dist/js/bootstrap.esm.js.map",
      "AssetKind": "All",
      "AssetMode": "All",
      "AssetRole": "Primary",
      "RelatedAsset": "",
      "AssetTraitName": "",
      "AssetTraitValue": "",
      "CopyToOutputDirectory": "Never",
      "CopyToPublishDirectory": "PreserveNewest",
      "OriginalItemSpec": "wwwroot\\lib\\bootstrap\\dist\\js\\bootstrap.esm.js.map"
    },
    {
      "Identity": "C:\\Users\\Bil-muh\\Desktop\\ReviewTool\\TermProject_DotNet\\TermProject_DotNet\\wwwroot\\lib\\bootstrap\\dist\\js\\bootstrap.esm.min.js",
      "SourceId": "TermProject_DotNet",
      "SourceType": "Discovered",
      "ContentRoot": "C:\\Users\\Bil-muh\\Desktop\\ReviewTool\\TermProject_DotNet\\TermProject_DotNet\\wwwroot\\",
      "BasePath": "_content/TermProject_DotNet",
      "RelativePath": "lib/bootstrap/dist/js/bootstrap.esm.min.js",
      "AssetKind": "All",
      "AssetMode": "All",
      "AssetRole": "Primary",
      "RelatedAsset": "",
      "AssetTraitName": "",
      "AssetTraitValue": "",
      "CopyToOutputDirectory": "Never",
      "CopyToPublishDirectory": "PreserveNewest",
      "OriginalItemSpec": "wwwroot\\lib\\bootstrap\\dist\\js\\bootstrap.esm.min.js"
    },
    {
      "Identity": "C:\\Users\\Bil-muh\\Desktop\\ReviewTool\\TermProject_DotNet\\TermProject_DotNet\\wwwroot\\lib\\bootstrap\\dist\\js\\bootstrap.esm.min.js.map",
      "SourceId": "TermProject_DotNet",
      "SourceType": "Discovered",
      "ContentRoot": "C:\\Users\\Bil-muh\\Desktop\\ReviewTool\\TermProject_DotNet\\TermProject_DotNet\\wwwroot\\",
      "BasePath": "_content/TermProject_DotNet",
      "RelativePath": "lib/bootstrap/dist/js/bootstrap.esm.min.js.map",
      "AssetKind": "All",
      "AssetMode": "All",
      "AssetRole": "Primary",
      "RelatedAsset": "",
      "AssetTraitName": "",
      "AssetTraitValue": "",
      "CopyToOutputDirectory": "Never",
      "CopyToPublishDirectory": "PreserveNewest",
      "OriginalItemSpec": "wwwroot\\lib\\bootstrap\\dist\\js\\bootstrap.esm.min.js.map"
    },
    {
      "Identity": "C:\\Users\\Bil-muh\\Desktop\\ReviewTool\\TermProject_DotNet\\TermProject_DotNet\\wwwroot\\lib\\bootstrap\\dist\\js\\bootstrap.js",
      "SourceId": "TermProject_DotNet",
      "SourceType": "Discovered",
      "ContentRoot": "C:\\Users\\Bil-muh\\Desktop\\ReviewTool\\TermProject_DotNet\\TermProject_DotNet\\wwwroot\\",
      "BasePath": "_content/TermProject_DotNet",
      "RelativePath": "lib/bootstrap/dist/js/bootstrap.js",
      "AssetKind": "All",
      "AssetMode": "All",
      "AssetRole": "Primary",
      "RelatedAsset": "",
      "AssetTraitName": "",
      "AssetTraitValue": "",
      "CopyToOutputDirectory": "Never",
      "CopyToPublishDirectory": "PreserveNewest",
      "OriginalItemSpec": "wwwroot\\lib\\bootstrap\\dist\\js\\bootstrap.js"
    },
    {
      "Identity": "C:\\Users\\Bil-muh\\Desktop\\ReviewTool\\TermProject_DotNet\\TermProject_DotNet\\wwwroot\\lib\\bootstrap\\dist\\js\\bootstrap.js.map",
      "SourceId": "TermProject_DotNet",
      "SourceType": "Discovered",
      "ContentRoot": "C:\\Users\\Bil-muh\\Desktop\\ReviewTool\\TermProject_DotNet\\TermProject_DotNet\\wwwroot\\",
      "BasePath": "_content/TermProject_DotNet",
      "RelativePath": "lib/bootstrap/dist/js/bootstrap.js.map",
      "AssetKind": "All",
      "AssetMode": "All",
      "AssetRole": "Primary",
      "RelatedAsset": "",
      "AssetTraitName": "",
      "AssetTraitValue": "",
      "CopyToOutputDirectory": "Never",
      "CopyToPublishDirectory": "PreserveNewest",
      "OriginalItemSpec": "wwwroot\\lib\\bootstrap\\dist\\js\\bootstrap.js.map"
    },
    {
      "Identity": "C:\\Users\\Bil-muh\\Desktop\\ReviewTool\\TermProject_DotNet\\TermProject_DotNet\\wwwroot\\lib\\bootstrap\\dist\\js\\bootstrap.min.js",
      "SourceId": "TermProject_DotNet",
      "SourceType": "Discovered",
      "ContentRoot": "C:\\Users\\Bil-muh\\Desktop\\ReviewTool\\TermProject_DotNet\\TermProject_DotNet\\wwwroot\\",
      "BasePath": "_content/TermProject_DotNet",
      "RelativePath": "lib/bootstrap/dist/js/bootstrap.min.js",
      "AssetKind": "All",
      "AssetMode": "All",
      "AssetRole": "Primary",
      "RelatedAsset": "",
      "AssetTraitName": "",
      "AssetTraitValue": "",
      "CopyToOutputDirectory": "Never",
      "CopyToPublishDirectory": "PreserveNewest",
      "OriginalItemSpec": "wwwroot\\lib\\bootstrap\\dist\\js\\bootstrap.min.js"
    },
    {
      "Identity": "C:\\Users\\Bil-muh\\Desktop\\ReviewTool\\TermProject_DotNet\\TermProject_DotNet\\wwwroot\\lib\\bootstrap\\dist\\js\\bootstrap.min.js.map",
      "SourceId": "TermProject_DotNet",
      "SourceType": "Discovered",
      "ContentRoot": "C:\\Users\\Bil-muh\\Desktop\\ReviewTool\\TermProject_DotNet\\TermProject_DotNet\\wwwroot\\",
      "BasePath": "_content/TermProject_DotNet",
      "RelativePath": "lib/bootstrap/dist/js/bootstrap.min.js.map",
      "AssetKind": "All",
      "AssetMode": "All",
      "AssetRole": "Primary",
      "RelatedAsset": "",
      "AssetTraitName": "",
      "AssetTraitValue": "",
      "CopyToOutputDirectory": "Never",
      "CopyToPublishDirectory": "PreserveNewest",
      "OriginalItemSpec": "wwwroot\\lib\\bootstrap\\dist\\js\\bootstrap.min.js.map"
    },
    {
      "Identity": "C:\\Users\\Bil-muh\\Desktop\\ReviewTool\\TermProject_DotNet\\TermProject_DotNet\\wwwroot\\lib\\bootstrap\\LICENSE",
      "SourceId": "TermProject_DotNet",
      "SourceType": "Discovered",
      "ContentRoot": "C:\\Users\\Bil-muh\\Desktop\\ReviewTool\\TermProject_DotNet\\TermProject_DotNet\\wwwroot\\",
      "BasePath": "_content/TermProject_DotNet",
      "RelativePath": "lib/bootstrap/LICENSE",
      "AssetKind": "All",
      "AssetMode": "All",
      "AssetRole": "Primary",
      "RelatedAsset": "",
      "AssetTraitName": "",
      "AssetTraitValue": "",
      "CopyToOutputDirectory": "Never",
      "CopyToPublishDirectory": "PreserveNewest",
      "OriginalItemSpec": "wwwroot\\lib\\bootstrap\\LICENSE"
    },
    {
      "Identity": "C:\\Users\\Bil-muh\\Desktop\\ReviewTool\\TermProject_DotNet\\TermProject_DotNet\\wwwroot\\lib\\jquery-validation-unobtrusive\\jquery.validate.unobtrusive.js",
      "SourceId": "TermProject_DotNet",
      "SourceType": "Discovered",
      "ContentRoot": "C:\\Users\\Bil-muh\\Desktop\\ReviewTool\\TermProject_DotNet\\TermProject_DotNet\\wwwroot\\",
      "BasePath": "_content/TermProject_DotNet",
      "RelativePath": "lib/jquery-validation-unobtrusive/jquery.validate.unobtrusive.js",
      "AssetKind": "All",
      "AssetMode": "All",
      "AssetRole": "Primary",
      "RelatedAsset": "",
      "AssetTraitName": "",
      "AssetTraitValue": "",
      "CopyToOutputDirectory": "Never",
      "CopyToPublishDirectory": "PreserveNewest",
      "OriginalItemSpec": "wwwroot\\lib\\jquery-validation-unobtrusive\\jquery.validate.unobtrusive.js"
    },
    {
      "Identity": "C:\\Users\\Bil-muh\\Desktop\\ReviewTool\\TermProject_DotNet\\TermProject_DotNet\\wwwroot\\lib\\jquery-validation-unobtrusive\\jquery.validate.unobtrusive.min.js",
      "SourceId": "TermProject_DotNet",
      "SourceType": "Discovered",
      "ContentRoot": "C:\\Users\\Bil-muh\\Desktop\\ReviewTool\\TermProject_DotNet\\TermProject_DotNet\\wwwroot\\",
      "BasePath": "_content/TermProject_DotNet",
      "RelativePath": "lib/jquery-validation-unobtrusive/jquery.validate.unobtrusive.min.js",
      "AssetKind": "All",
      "AssetMode": "All",
      "AssetRole": "Primary",
      "RelatedAsset": "",
      "AssetTraitName": "",
      "AssetTraitValue": "",
      "CopyToOutputDirectory": "Never",
      "CopyToPublishDirectory": "PreserveNewest",
      "OriginalItemSpec": "wwwroot\\lib\\jquery-validation-unobtrusive\\jquery.validate.unobtrusive.min.js"
    },
    {
      "Identity": "C:\\Users\\Bil-muh\\Desktop\\ReviewTool\\TermProject_DotNet\\TermProject_DotNet\\wwwroot\\lib\\jquery-validation-unobtrusive\\LICENSE.txt",
      "SourceId": "TermProject_DotNet",
      "SourceType": "Discovered",
      "ContentRoot": "C:\\Users\\Bil-muh\\Desktop\\ReviewTool\\TermProject_DotNet\\TermProject_DotNet\\wwwroot\\",
      "BasePath": "_content/TermProject_DotNet",
      "RelativePath": "lib/jquery-validation-unobtrusive/LICENSE.txt",
      "AssetKind": "All",
      "AssetMode": "All",
      "AssetRole": "Primary",
      "RelatedAsset": "",
      "AssetTraitName": "",
      "AssetTraitValue": "",
      "CopyToOutputDirectory": "Never",
      "CopyToPublishDirectory": "PreserveNewest",
      "OriginalItemSpec": "wwwroot\\lib\\jquery-validation-unobtrusive\\LICENSE.txt"
    },
    {
      "Identity": "C:\\Users\\Bil-muh\\Desktop\\ReviewTool\\TermProject_DotNet\\TermProject_DotNet\\wwwroot\\lib\\jquery-validation\\dist\\additional-methods.js",
      "SourceId": "TermProject_DotNet",
      "SourceType": "Discovered",
      "ContentRoot": "C:\\Users\\Bil-muh\\Desktop\\ReviewTool\\TermProject_DotNet\\TermProject_DotNet\\wwwroot\\",
      "BasePath": "_content/TermProject_DotNet",
      "RelativePath": "lib/jquery-validation/dist/additional-methods.js",
      "AssetKind": "All",
      "AssetMode": "All",
      "AssetRole": "Primary",
      "RelatedAsset": "",
      "AssetTraitName": "",
      "AssetTraitValue": "",
      "CopyToOutputDirectory": "Never",
      "CopyToPublishDirectory": "PreserveNewest",
      "OriginalItemSpec": "wwwroot\\lib\\jquery-validation\\dist\\additional-methods.js"
    },
    {
      "Identity": "C:\\Users\\Bil-muh\\Desktop\\ReviewTool\\TermProject_DotNet\\TermProject_DotNet\\wwwroot\\lib\\jquery-validation\\dist\\additional-methods.min.js",
      "SourceId": "TermProject_DotNet",
      "SourceType": "Discovered",
      "ContentRoot": "C:\\Users\\Bil-muh\\Desktop\\ReviewTool\\TermProject_DotNet\\TermProject_DotNet\\wwwroot\\",
      "BasePath": "_content/TermProject_DotNet",
      "RelativePath": "lib/jquery-validation/dist/additional-methods.min.js",
      "AssetKind": "All",
      "AssetMode": "All",
      "AssetRole": "Primary",
      "RelatedAsset": "",
      "AssetTraitName": "",
      "AssetTraitValue": "",
      "CopyToOutputDirectory": "Never",
      "CopyToPublishDirectory": "PreserveNewest",
      "OriginalItemSpec": "wwwroot\\lib\\jquery-validation\\dist\\additional-methods.min.js"
    },
    {
      "Identity": "C:\\Users\\Bil-muh\\Desktop\\ReviewTool\\TermProject_DotNet\\TermProject_DotNet\\wwwroot\\lib\\jquery-validation\\dist\\jquery.validate.js",
      "SourceId": "TermProject_DotNet",
      "SourceType": "Discovered",
      "ContentRoot": "C:\\Users\\Bil-muh\\Desktop\\ReviewTool\\TermProject_DotNet\\TermProject_DotNet\\wwwroot\\",
      "BasePath": "_content/TermProject_DotNet",
      "RelativePath": "lib/jquery-validation/dist/jquery.validate.js",
      "AssetKind": "All",
      "AssetMode": "All",
      "AssetRole": "Primary",
      "RelatedAsset": "",
      "AssetTraitName": "",
      "AssetTraitValue": "",
      "CopyToOutputDirectory": "Never",
      "CopyToPublishDirectory": "PreserveNewest",
      "OriginalItemSpec": "wwwroot\\lib\\jquery-validation\\dist\\jquery.validate.js"
    },
    {
      "Identity": "C:\\Users\\Bil-muh\\Desktop\\ReviewTool\\TermProject_DotNet\\TermProject_DotNet\\wwwroot\\lib\\jquery-validation\\dist\\jquery.validate.min.js",
      "SourceId": "TermProject_DotNet",
      "SourceType": "Discovered",
      "ContentRoot": "C:\\Users\\Bil-muh\\Desktop\\ReviewTool\\TermProject_DotNet\\TermProject_DotNet\\wwwroot\\",
      "BasePath": "_content/TermProject_DotNet",
      "RelativePath": "lib/jquery-validation/dist/jquery.validate.min.js",
      "AssetKind": "All",
      "AssetMode": "All",
      "AssetRole": "Primary",
      "RelatedAsset": "",
      "AssetTraitName": "",
      "AssetTraitValue": "",
      "CopyToOutputDirectory": "Never",
      "CopyToPublishDirectory": "PreserveNewest",
      "OriginalItemSpec": "wwwroot\\lib\\jquery-validation\\dist\\jquery.validate.min.js"
    },
    {
      "Identity": "C:\\Users\\Bil-muh\\Desktop\\ReviewTool\\TermProject_DotNet\\TermProject_DotNet\\wwwroot\\lib\\jquery-validation\\LICENSE.md",
      "SourceId": "TermProject_DotNet",
      "SourceType": "Discovered",
      "ContentRoot": "C:\\Users\\Bil-muh\\Desktop\\ReviewTool\\TermProject_DotNet\\TermProject_DotNet\\wwwroot\\",
      "BasePath": "_content/TermProject_DotNet",
      "RelativePath": "lib/jquery-validation/LICENSE.md",
      "AssetKind": "All",
      "AssetMode": "All",
      "AssetRole": "Primary",
      "RelatedAsset": "",
      "AssetTraitName": "",
      "AssetTraitValue": "",
      "CopyToOutputDirectory": "Never",
      "CopyToPublishDirectory": "PreserveNewest",
      "OriginalItemSpec": "wwwroot\\lib\\jquery-validation\\LICENSE.md"
    },
    {
      "Identity": "C:\\Users\\Bil-muh\\Desktop\\ReviewTool\\TermProject_DotNet\\TermProject_DotNet\\wwwroot\\lib\\jquery\\dist\\jquery.js",
      "SourceId": "TermProject_DotNet",
      "SourceType": "Discovered",
      "ContentRoot": "C:\\Users\\Bil-muh\\Desktop\\ReviewTool\\TermProject_DotNet\\TermProject_DotNet\\wwwroot\\",
      "BasePath": "_content/TermProject_DotNet",
      "RelativePath": "lib/jquery/dist/jquery.js",
      "AssetKind": "All",
      "AssetMode": "All",
      "AssetRole": "Primary",
      "RelatedAsset": "",
      "AssetTraitName": "",
      "AssetTraitValue": "",
      "CopyToOutputDirectory": "Never",
      "CopyToPublishDirectory": "PreserveNewest",
      "OriginalItemSpec": "wwwroot\\lib\\jquery\\dist\\jquery.js"
    },
    {
      "Identity": "C:\\Users\\Bil-muh\\Desktop\\ReviewTool\\TermProject_DotNet\\TermProject_DotNet\\wwwroot\\lib\\jquery\\dist\\jquery.min.js",
      "SourceId": "TermProject_DotNet",
      "SourceType": "Discovered",
      "ContentRoot": "C:\\Users\\Bil-muh\\Desktop\\ReviewTool\\TermProject_DotNet\\TermProject_DotNet\\wwwroot\\",
      "BasePath": "_content/TermProject_DotNet",
      "RelativePath": "lib/jquery/dist/jquery.min.js",
      "AssetKind": "All",
      "AssetMode": "All",
      "AssetRole": "Primary",
      "RelatedAsset": "",
      "AssetTraitName": "",
      "AssetTraitValue": "",
      "CopyToOutputDirectory": "Never",
      "CopyToPublishDirectory": "PreserveNewest",
      "OriginalItemSpec": "wwwroot\\lib\\jquery\\dist\\jquery.min.js"
    },
    {
      "Identity": "C:\\Users\\Bil-muh\\Desktop\\ReviewTool\\TermProject_DotNet\\TermProject_DotNet\\wwwroot\\lib\\jquery\\dist\\jquery.min.map",
      "SourceId": "TermProject_DotNet",
      "SourceType": "Discovered",
      "ContentRoot": "C:\\Users\\Bil-muh\\Desktop\\ReviewTool\\TermProject_DotNet\\TermProject_DotNet\\wwwroot\\",
      "BasePath": "_content/TermProject_DotNet",
      "RelativePath": "lib/jquery/dist/jquery.min.map",
      "AssetKind": "All",
      "AssetMode": "All",
      "AssetRole": "Primary",
      "RelatedAsset": "",
      "AssetTraitName": "",
      "AssetTraitValue": "",
      "CopyToOutputDirectory": "Never",
      "CopyToPublishDirectory": "PreserveNewest",
      "OriginalItemSpec": "wwwroot\\lib\\jquery\\dist\\jquery.min.map"
    },
    {
      "Identity": "C:\\Users\\Bil-muh\\Desktop\\ReviewTool\\TermProject_DotNet\\TermProject_DotNet\\wwwroot\\lib\\jquery\\jquery.js",
      "SourceId": "TermProject_DotNet",
      "SourceType": "Discovered",
      "ContentRoot": "C:\\Users\\Bil-muh\\Desktop\\ReviewTool\\TermProject_DotNet\\TermProject_DotNet\\wwwroot\\",
      "BasePath": "_content/TermProject_DotNet",
      "RelativePath": "lib/jquery/jquery.js",
      "AssetKind": "All",
      "AssetMode": "All",
      "AssetRole": "Primary",
      "RelatedAsset": "",
      "AssetTraitName": "",
      "AssetTraitValue": "",
      "CopyToOutputDirectory": "Never",
      "CopyToPublishDirectory": "PreserveNewest",
      "OriginalItemSpec": "wwwroot\\lib\\jquery\\jquery.js"
    },
    {
      "Identity": "C:\\Users\\Bil-muh\\Desktop\\ReviewTool\\TermProject_DotNet\\TermProject_DotNet\\wwwroot\\lib\\jquery\\jquery.min.js",
      "SourceId": "TermProject_DotNet",
      "SourceType": "Discovered",
      "ContentRoot": "C:\\Users\\Bil-muh\\Desktop\\ReviewTool\\TermProject_DotNet\\TermProject_DotNet\\wwwroot\\",
      "BasePath": "_content/TermProject_DotNet",
      "RelativePath": "lib/jquery/jquery.min.js",
      "AssetKind": "All",
      "AssetMode": "All",
      "AssetRole": "Primary",
      "RelatedAsset": "",
      "AssetTraitName": "",
      "AssetTraitValue": "",
      "CopyToOutputDirectory": "Never",
      "CopyToPublishDirectory": "PreserveNewest",
      "OriginalItemSpec": "wwwroot\\lib\\jquery\\jquery.min.js"
    },
    {
      "Identity": "C:\\Users\\Bil-muh\\Desktop\\ReviewTool\\TermProject_DotNet\\TermProject_DotNet\\wwwroot\\lib\\jquery\\jquery.min.map",
      "SourceId": "TermProject_DotNet",
      "SourceType": "Discovered",
      "ContentRoot": "C:\\Users\\Bil-muh\\Desktop\\ReviewTool\\TermProject_DotNet\\TermProject_DotNet\\wwwroot\\",
      "BasePath": "_content/TermProject_DotNet",
      "RelativePath": "lib/jquery/jquery.min.map",
      "AssetKind": "All",
      "AssetMode": "All",
      "AssetRole": "Primary",
      "RelatedAsset": "",
      "AssetTraitName": "",
      "AssetTraitValue": "",
      "CopyToOutputDirectory": "Never",
      "CopyToPublishDirectory": "PreserveNewest",
      "OriginalItemSpec": "wwwroot\\lib\\jquery\\jquery.min.map"
    },
    {
      "Identity": "C:\\Users\\Bil-muh\\Desktop\\ReviewTool\\TermProject_DotNet\\TermProject_DotNet\\wwwroot\\lib\\jquery\\jquery.slim.js",
      "SourceId": "TermProject_DotNet",
      "SourceType": "Discovered",
      "ContentRoot": "C:\\Users\\Bil-muh\\Desktop\\ReviewTool\\TermProject_DotNet\\TermProject_DotNet\\wwwroot\\",
      "BasePath": "_content/TermProject_DotNet",
      "RelativePath": "lib/jquery/jquery.slim.js",
      "AssetKind": "All",
      "AssetMode": "All",
      "AssetRole": "Primary",
      "RelatedAsset": "",
      "AssetTraitName": "",
      "AssetTraitValue": "",
      "CopyToOutputDirectory": "Never",
      "CopyToPublishDirectory": "PreserveNewest",
      "OriginalItemSpec": "wwwroot\\lib\\jquery\\jquery.slim.js"
    },
    {
      "Identity": "C:\\Users\\Bil-muh\\Desktop\\ReviewTool\\TermProject_DotNet\\TermProject_DotNet\\wwwroot\\lib\\jquery\\jquery.slim.min.js",
      "SourceId": "TermProject_DotNet",
      "SourceType": "Discovered",
      "ContentRoot": "C:\\Users\\Bil-muh\\Desktop\\ReviewTool\\TermProject_DotNet\\TermProject_DotNet\\wwwroot\\",
      "BasePath": "_content/TermProject_DotNet",
      "RelativePath": "lib/jquery/jquery.slim.min.js",
      "AssetKind": "All",
      "AssetMode": "All",
      "AssetRole": "Primary",
      "RelatedAsset": "",
      "AssetTraitName": "",
      "AssetTraitValue": "",
      "CopyToOutputDirectory": "Never",
      "CopyToPublishDirectory": "PreserveNewest",
      "OriginalItemSpec": "wwwroot\\lib\\jquery\\jquery.slim.min.js"
    },
    {
      "Identity": "C:\\Users\\Bil-muh\\Desktop\\ReviewTool\\TermProject_DotNet\\TermProject_DotNet\\wwwroot\\lib\\jquery\\jquery.slim.min.map",
      "SourceId": "TermProject_DotNet",
      "SourceType": "Discovered",
      "ContentRoot": "C:\\Users\\Bil-muh\\Desktop\\ReviewTool\\TermProject_DotNet\\TermProject_DotNet\\wwwroot\\",
      "BasePath": "_content/TermProject_DotNet",
      "RelativePath": "lib/jquery/jquery.slim.min.map",
      "AssetKind": "All",
      "AssetMode": "All",
      "AssetRole": "Primary",
      "RelatedAsset": "",
      "AssetTraitName": "",
      "AssetTraitValue": "",
      "CopyToOutputDirectory": "Never",
      "CopyToPublishDirectory": "PreserveNewest",
      "OriginalItemSpec": "wwwroot\\lib\\jquery\\jquery.slim.min.map"
    },
    {
      "Identity": "C:\\Users\\Bil-muh\\Desktop\\ReviewTool\\TermProject_DotNet\\TermProject_DotNet\\wwwroot\\lib\\jquery\\LICENSE.txt",
      "SourceId": "TermProject_DotNet",
      "SourceType": "Discovered",
      "ContentRoot": "C:\\Users\\Bil-muh\\Desktop\\ReviewTool\\TermProject_DotNet\\TermProject_DotNet\\wwwroot\\",
      "BasePath": "_content/TermProject_DotNet",
      "RelativePath": "lib/jquery/LICENSE.txt",
      "AssetKind": "All",
      "AssetMode": "All",
      "AssetRole": "Primary",
      "RelatedAsset": "",
      "AssetTraitName": "",
      "AssetTraitValue": "",
      "CopyToOutputDirectory": "Never",
      "CopyToPublishDirectory": "PreserveNewest",
      "OriginalItemSpec": "wwwroot\\lib\\jquery\\LICENSE.txt"
    },
    {
      "Identity": "C:\\Users\\Bil-muh\\Desktop\\ReviewTool\\TermProject_DotNet\\TermProject_DotNet\\wwwroot\\lib\\jqueryui\\images\\ui-icons_444444_256x240.png",
      "SourceId": "TermProject_DotNet",
      "SourceType": "Discovered",
      "ContentRoot": "C:\\Users\\Bil-muh\\Desktop\\ReviewTool\\TermProject_DotNet\\TermProject_DotNet\\wwwroot\\",
      "BasePath": "_content/TermProject_DotNet",
      "RelativePath": "lib/jqueryui/images/ui-icons_444444_256x240.png",
      "AssetKind": "All",
      "AssetMode": "All",
      "AssetRole": "Primary",
      "RelatedAsset": "",
      "AssetTraitName": "",
      "AssetTraitValue": "",
      "CopyToOutputDirectory": "Never",
      "CopyToPublishDirectory": "PreserveNewest",
      "OriginalItemSpec": "wwwroot\\lib\\jqueryui\\images\\ui-icons_444444_256x240.png"
    },
    {
      "Identity": "C:\\Users\\Bil-muh\\Desktop\\ReviewTool\\TermProject_DotNet\\TermProject_DotNet\\wwwroot\\lib\\jqueryui\\images\\ui-icons_555555_256x240.png",
      "SourceId": "TermProject_DotNet",
      "SourceType": "Discovered",
      "ContentRoot": "C:\\Users\\Bil-muh\\Desktop\\ReviewTool\\TermProject_DotNet\\TermProject_DotNet\\wwwroot\\",
      "BasePath": "_content/TermProject_DotNet",
      "RelativePath": "lib/jqueryui/images/ui-icons_555555_256x240.png",
      "AssetKind": "All",
      "AssetMode": "All",
      "AssetRole": "Primary",
      "RelatedAsset": "",
      "AssetTraitName": "",
      "AssetTraitValue": "",
      "CopyToOutputDirectory": "Never",
      "CopyToPublishDirectory": "PreserveNewest",
      "OriginalItemSpec": "wwwroot\\lib\\jqueryui\\images\\ui-icons_555555_256x240.png"
    },
    {
      "Identity": "C:\\Users\\Bil-muh\\Desktop\\ReviewTool\\TermProject_DotNet\\TermProject_DotNet\\wwwroot\\lib\\jqueryui\\images\\ui-icons_777620_256x240.png",
      "SourceId": "TermProject_DotNet",
      "SourceType": "Discovered",
      "ContentRoot": "C:\\Users\\Bil-muh\\Desktop\\ReviewTool\\TermProject_DotNet\\TermProject_DotNet\\wwwroot\\",
      "BasePath": "_content/TermProject_DotNet",
      "RelativePath": "lib/jqueryui/images/ui-icons_777620_256x240.png",
      "AssetKind": "All",
      "AssetMode": "All",
      "AssetRole": "Primary",
      "RelatedAsset": "",
      "AssetTraitName": "",
      "AssetTraitValue": "",
      "CopyToOutputDirectory": "Never",
      "CopyToPublishDirectory": "PreserveNewest",
      "OriginalItemSpec": "wwwroot\\lib\\jqueryui\\images\\ui-icons_777620_256x240.png"
    },
    {
      "Identity": "C:\\Users\\Bil-muh\\Desktop\\ReviewTool\\TermProject_DotNet\\TermProject_DotNet\\wwwroot\\lib\\jqueryui\\images\\ui-icons_777777_256x240.png",
      "SourceId": "TermProject_DotNet",
      "SourceType": "Discovered",
      "ContentRoot": "C:\\Users\\Bil-muh\\Desktop\\ReviewTool\\TermProject_DotNet\\TermProject_DotNet\\wwwroot\\",
      "BasePath": "_content/TermProject_DotNet",
      "RelativePath": "lib/jqueryui/images/ui-icons_777777_256x240.png",
      "AssetKind": "All",
      "AssetMode": "All",
      "AssetRole": "Primary",
      "RelatedAsset": "",
      "AssetTraitName": "",
      "AssetTraitValue": "",
      "CopyToOutputDirectory": "Never",
      "CopyToPublishDirectory": "PreserveNewest",
      "OriginalItemSpec": "wwwroot\\lib\\jqueryui\\images\\ui-icons_777777_256x240.png"
    },
    {
      "Identity": "C:\\Users\\Bil-muh\\Desktop\\ReviewTool\\TermProject_DotNet\\TermProject_DotNet\\wwwroot\\lib\\jqueryui\\images\\ui-icons_cc0000_256x240.png",
      "SourceId": "TermProject_DotNet",
      "SourceType": "Discovered",
      "ContentRoot": "C:\\Users\\Bil-muh\\Desktop\\ReviewTool\\TermProject_DotNet\\TermProject_DotNet\\wwwroot\\",
      "BasePath": "_content/TermProject_DotNet",
      "RelativePath": "lib/jqueryui/images/ui-icons_cc0000_256x240.png",
      "AssetKind": "All",
      "AssetMode": "All",
      "AssetRole": "Primary",
      "RelatedAsset": "",
      "AssetTraitName": "",
      "AssetTraitValue": "",
      "CopyToOutputDirectory": "Never",
      "CopyToPublishDirectory": "PreserveNewest",
      "OriginalItemSpec": "wwwroot\\lib\\jqueryui\\images\\ui-icons_cc0000_256x240.png"
    },
    {
      "Identity": "C:\\Users\\Bil-muh\\Desktop\\ReviewTool\\TermProject_DotNet\\TermProject_DotNet\\wwwroot\\lib\\jqueryui\\images\\ui-icons_ffffff_256x240.png",
      "SourceId": "TermProject_DotNet",
      "SourceType": "Discovered",
      "ContentRoot": "C:\\Users\\Bil-muh\\Desktop\\ReviewTool\\TermProject_DotNet\\TermProject_DotNet\\wwwroot\\",
      "BasePath": "_content/TermProject_DotNet",
      "RelativePath": "lib/jqueryui/images/ui-icons_ffffff_256x240.png",
      "AssetKind": "All",
      "AssetMode": "All",
      "AssetRole": "Primary",
      "RelatedAsset": "",
      "AssetTraitName": "",
      "AssetTraitValue": "",
      "CopyToOutputDirectory": "Never",
      "CopyToPublishDirectory": "PreserveNewest",
      "OriginalItemSpec": "wwwroot\\lib\\jqueryui\\images\\ui-icons_ffffff_256x240.png"
    },
    {
      "Identity": "C:\\Users\\Bil-muh\\Desktop\\ReviewTool\\TermProject_DotNet\\TermProject_DotNet\\wwwroot\\lib\\jqueryui\\jquery-ui.css",
      "SourceId": "TermProject_DotNet",
      "SourceType": "Discovered",
      "ContentRoot": "C:\\Users\\Bil-muh\\Desktop\\ReviewTool\\TermProject_DotNet\\TermProject_DotNet\\wwwroot\\",
      "BasePath": "_content/TermProject_DotNet",
      "RelativePath": "lib/jqueryui/jquery-ui.css",
      "AssetKind": "All",
      "AssetMode": "All",
      "AssetRole": "Primary",
      "RelatedAsset": "",
      "AssetTraitName": "",
      "AssetTraitValue": "",
      "CopyToOutputDirectory": "Never",
      "CopyToPublishDirectory": "PreserveNewest",
      "OriginalItemSpec": "wwwroot\\lib\\jqueryui\\jquery-ui.css"
    },
    {
      "Identity": "C:\\Users\\Bil-muh\\Desktop\\ReviewTool\\TermProject_DotNet\\TermProject_DotNet\\wwwroot\\lib\\jqueryui\\jquery-ui.js",
      "SourceId": "TermProject_DotNet",
      "SourceType": "Discovered",
      "ContentRoot": "C:\\Users\\Bil-muh\\Desktop\\ReviewTool\\TermProject_DotNet\\TermProject_DotNet\\wwwroot\\",
      "BasePath": "_content/TermProject_DotNet",
      "RelativePath": "lib/jqueryui/jquery-ui.js",
      "AssetKind": "All",
      "AssetMode": "All",
      "AssetRole": "Primary",
      "RelatedAsset": "",
      "AssetTraitName": "",
      "AssetTraitValue": "",
      "CopyToOutputDirectory": "Never",
      "CopyToPublishDirectory": "PreserveNewest",
      "OriginalItemSpec": "wwwroot\\lib\\jqueryui\\jquery-ui.js"
    },
    {
      "Identity": "C:\\Users\\Bil-muh\\Desktop\\ReviewTool\\TermProject_DotNet\\TermProject_DotNet\\wwwroot\\lib\\jqueryui\\jquery-ui.min.css",
      "SourceId": "TermProject_DotNet",
      "SourceType": "Discovered",
      "ContentRoot": "C:\\Users\\Bil-muh\\Desktop\\ReviewTool\\TermProject_DotNet\\TermProject_DotNet\\wwwroot\\",
      "BasePath": "_content/TermProject_DotNet",
      "RelativePath": "lib/jqueryui/jquery-ui.min.css",
      "AssetKind": "All",
      "AssetMode": "All",
      "AssetRole": "Primary",
      "RelatedAsset": "",
      "AssetTraitName": "",
      "AssetTraitValue": "",
      "CopyToOutputDirectory": "Never",
      "CopyToPublishDirectory": "PreserveNewest",
      "OriginalItemSpec": "wwwroot\\lib\\jqueryui\\jquery-ui.min.css"
    },
    {
      "Identity": "C:\\Users\\Bil-muh\\Desktop\\ReviewTool\\TermProject_DotNet\\TermProject_DotNet\\wwwroot\\lib\\jqueryui\\jquery-ui.min.js",
      "SourceId": "TermProject_DotNet",
      "SourceType": "Discovered",
      "ContentRoot": "C:\\Users\\Bil-muh\\Desktop\\ReviewTool\\TermProject_DotNet\\TermProject_DotNet\\wwwroot\\",
      "BasePath": "_content/TermProject_DotNet",
      "RelativePath": "lib/jqueryui/jquery-ui.min.js",
      "AssetKind": "All",
      "AssetMode": "All",
      "AssetRole": "Primary",
      "RelatedAsset": "",
      "AssetTraitName": "",
      "AssetTraitValue": "",
      "CopyToOutputDirectory": "Never",
      "CopyToPublishDirectory": "PreserveNewest",
      "OriginalItemSpec": "wwwroot\\lib\\jqueryui\\jquery-ui.min.js"
    },
    {
      "Identity": "C:\\Users\\Bil-muh\\Desktop\\ReviewTool\\TermProject_DotNet\\TermProject_DotNet\\wwwroot\\lib\\jqueryui\\jquery-ui.structure.css",
      "SourceId": "TermProject_DotNet",
      "SourceType": "Discovered",
      "ContentRoot": "C:\\Users\\Bil-muh\\Desktop\\ReviewTool\\TermProject_DotNet\\TermProject_DotNet\\wwwroot\\",
      "BasePath": "_content/TermProject_DotNet",
      "RelativePath": "lib/jqueryui/jquery-ui.structure.css",
      "AssetKind": "All",
      "AssetMode": "All",
      "AssetRole": "Primary",
      "RelatedAsset": "",
      "AssetTraitName": "",
      "AssetTraitValue": "",
      "CopyToOutputDirectory": "Never",
      "CopyToPublishDirectory": "PreserveNewest",
      "OriginalItemSpec": "wwwroot\\lib\\jqueryui\\jquery-ui.structure.css"
    },
    {
      "Identity": "C:\\Users\\Bil-muh\\Desktop\\ReviewTool\\TermProject_DotNet\\TermProject_DotNet\\wwwroot\\lib\\jqueryui\\jquery-ui.structure.min.css",
      "SourceId": "TermProject_DotNet",
      "SourceType": "Discovered",
      "ContentRoot": "C:\\Users\\Bil-muh\\Desktop\\ReviewTool\\TermProject_DotNet\\TermProject_DotNet\\wwwroot\\",
      "BasePath": "_content/TermProject_DotNet",
      "RelativePath": "lib/jqueryui/jquery-ui.structure.min.css",
      "AssetKind": "All",
      "AssetMode": "All",
      "AssetRole": "Primary",
      "RelatedAsset": "",
      "AssetTraitName": "",
      "AssetTraitValue": "",
      "CopyToOutputDirectory": "Never",
      "CopyToPublishDirectory": "PreserveNewest",
      "OriginalItemSpec": "wwwroot\\lib\\jqueryui\\jquery-ui.structure.min.css"
    },
    {
      "Identity": "C:\\Users\\Bil-muh\\Desktop\\ReviewTool\\TermProject_DotNet\\TermProject_DotNet\\wwwroot\\lib\\jqueryui\\jquery-ui.theme.css",
      "SourceId": "TermProject_DotNet",
      "SourceType": "Discovered",
      "ContentRoot": "C:\\Users\\Bil-muh\\Desktop\\ReviewTool\\TermProject_DotNet\\TermProject_DotNet\\wwwroot\\",
      "BasePath": "_content/TermProject_DotNet",
      "RelativePath": "lib/jqueryui/jquery-ui.theme.css",
      "AssetKind": "All",
      "AssetMode": "All",
      "AssetRole": "Primary",
      "RelatedAsset": "",
      "AssetTraitName": "",
      "AssetTraitValue": "",
      "CopyToOutputDirectory": "Never",
      "CopyToPublishDirectory": "PreserveNewest",
      "OriginalItemSpec": "wwwroot\\lib\\jqueryui\\jquery-ui.theme.css"
    },
    {
      "Identity": "C:\\Users\\Bil-muh\\Desktop\\ReviewTool\\TermProject_DotNet\\TermProject_DotNet\\wwwroot\\lib\\jqueryui\\jquery-ui.theme.min.css",
      "SourceId": "TermProject_DotNet",
      "SourceType": "Discovered",
      "ContentRoot": "C:\\Users\\Bil-muh\\Desktop\\ReviewTool\\TermProject_DotNet\\TermProject_DotNet\\wwwroot\\",
      "BasePath": "_content/TermProject_DotNet",
      "RelativePath": "lib/jqueryui/jquery-ui.theme.min.css",
      "AssetKind": "All",
      "AssetMode": "All",
      "AssetRole": "Primary",
      "RelatedAsset": "",
      "AssetTraitName": "",
      "AssetTraitValue": "",
      "CopyToOutputDirectory": "Never",
      "CopyToPublishDirectory": "PreserveNewest",
      "OriginalItemSpec": "wwwroot\\lib\\jqueryui\\jquery-ui.theme.min.css"
    },
    {
      "Identity": "C:\\Users\\Bil-muh\\Desktop\\ReviewTool\\TermProject_DotNet\\TermProject_DotNet\\wwwroot\\lib\\jqueryui\\themes\\base\\images\\ui-icons_444444_256x240.png",
      "SourceId": "TermProject_DotNet",
      "SourceType": "Discovered",
      "ContentRoot": "C:\\Users\\Bil-muh\\Desktop\\ReviewTool\\TermProject_DotNet\\TermProject_DotNet\\wwwroot\\",
      "BasePath": "_content/TermProject_DotNet",
      "RelativePath": "lib/jqueryui/themes/base/images/ui-icons_444444_256x240.png",
      "AssetKind": "All",
      "AssetMode": "All",
      "AssetRole": "Primary",
      "RelatedAsset": "",
      "AssetTraitName": "",
      "AssetTraitValue": "",
      "CopyToOutputDirectory": "Never",
      "CopyToPublishDirectory": "PreserveNewest",
      "OriginalItemSpec": "wwwroot\\lib\\jqueryui\\themes\\base\\images\\ui-icons_444444_256x240.png"
    },
    {
      "Identity": "C:\\Users\\Bil-muh\\Desktop\\ReviewTool\\TermProject_DotNet\\TermProject_DotNet\\wwwroot\\lib\\jqueryui\\themes\\base\\images\\ui-icons_555555_256x240.png",
      "SourceId": "TermProject_DotNet",
      "SourceType": "Discovered",
      "ContentRoot": "C:\\Users\\Bil-muh\\Desktop\\ReviewTool\\TermProject_DotNet\\TermProject_DotNet\\wwwroot\\",
      "BasePath": "_content/TermProject_DotNet",
      "RelativePath": "lib/jqueryui/themes/base/images/ui-icons_555555_256x240.png",
      "AssetKind": "All",
      "AssetMode": "All",
      "AssetRole": "Primary",
      "RelatedAsset": "",
      "AssetTraitName": "",
      "AssetTraitValue": "",
      "CopyToOutputDirectory": "Never",
      "CopyToPublishDirectory": "PreserveNewest",
      "OriginalItemSpec": "wwwroot\\lib\\jqueryui\\themes\\base\\images\\ui-icons_555555_256x240.png"
    },
    {
      "Identity": "C:\\Users\\Bil-muh\\Desktop\\ReviewTool\\TermProject_DotNet\\TermProject_DotNet\\wwwroot\\lib\\jqueryui\\themes\\base\\images\\ui-icons_777620_256x240.png",
      "SourceId": "TermProject_DotNet",
      "SourceType": "Discovered",
      "ContentRoot": "C:\\Users\\Bil-muh\\Desktop\\ReviewTool\\TermProject_DotNet\\TermProject_DotNet\\wwwroot\\",
      "BasePath": "_content/TermProject_DotNet",
      "RelativePath": "lib/jqueryui/themes/base/images/ui-icons_777620_256x240.png",
      "AssetKind": "All",
      "AssetMode": "All",
      "AssetRole": "Primary",
      "RelatedAsset": "",
      "AssetTraitName": "",
      "AssetTraitValue": "",
      "CopyToOutputDirectory": "Never",
      "CopyToPublishDirectory": "PreserveNewest",
      "OriginalItemSpec": "wwwroot\\lib\\jqueryui\\themes\\base\\images\\ui-icons_777620_256x240.png"
    },
    {
      "Identity": "C:\\Users\\Bil-muh\\Desktop\\ReviewTool\\TermProject_DotNet\\TermProject_DotNet\\wwwroot\\lib\\jqueryui\\themes\\base\\images\\ui-icons_777777_256x240.png",
      "SourceId": "TermProject_DotNet",
      "SourceType": "Discovered",
      "ContentRoot": "C:\\Users\\Bil-muh\\Desktop\\ReviewTool\\TermProject_DotNet\\TermProject_DotNet\\wwwroot\\",
      "BasePath": "_content/TermProject_DotNet",
      "RelativePath": "lib/jqueryui/themes/base/images/ui-icons_777777_256x240.png",
      "AssetKind": "All",
      "AssetMode": "All",
      "AssetRole": "Primary",
      "RelatedAsset": "",
      "AssetTraitName": "",
      "AssetTraitValue": "",
      "CopyToOutputDirectory": "Never",
      "CopyToPublishDirectory": "PreserveNewest",
      "OriginalItemSpec": "wwwroot\\lib\\jqueryui\\themes\\base\\images\\ui-icons_777777_256x240.png"
    },
    {
      "Identity": "C:\\Users\\Bil-muh\\Desktop\\ReviewTool\\TermProject_DotNet\\TermProject_DotNet\\wwwroot\\lib\\jqueryui\\themes\\base\\images\\ui-icons_cc0000_256x240.png",
      "SourceId": "TermProject_DotNet",
      "SourceType": "Discovered",
      "ContentRoot": "C:\\Users\\Bil-muh\\Desktop\\ReviewTool\\TermProject_DotNet\\TermProject_DotNet\\wwwroot\\",
      "BasePath": "_content/TermProject_DotNet",
      "RelativePath": "lib/jqueryui/themes/base/images/ui-icons_cc0000_256x240.png",
      "AssetKind": "All",
      "AssetMode": "All",
      "AssetRole": "Primary",
      "RelatedAsset": "",
      "AssetTraitName": "",
      "AssetTraitValue": "",
      "CopyToOutputDirectory": "Never",
      "CopyToPublishDirectory": "PreserveNewest",
      "OriginalItemSpec": "wwwroot\\lib\\jqueryui\\themes\\base\\images\\ui-icons_cc0000_256x240.png"
    },
    {
      "Identity": "C:\\Users\\Bil-muh\\Desktop\\ReviewTool\\TermProject_DotNet\\TermProject_DotNet\\wwwroot\\lib\\jqueryui\\themes\\base\\images\\ui-icons_ffffff_256x240.png",
      "SourceId": "TermProject_DotNet",
      "SourceType": "Discovered",
      "ContentRoot": "C:\\Users\\Bil-muh\\Desktop\\ReviewTool\\TermProject_DotNet\\TermProject_DotNet\\wwwroot\\",
      "BasePath": "_content/TermProject_DotNet",
      "RelativePath": "lib/jqueryui/themes/base/images/ui-icons_ffffff_256x240.png",
      "AssetKind": "All",
      "AssetMode": "All",
      "AssetRole": "Primary",
      "RelatedAsset": "",
      "AssetTraitName": "",
      "AssetTraitValue": "",
      "CopyToOutputDirectory": "Never",
      "CopyToPublishDirectory": "PreserveNewest",
      "OriginalItemSpec": "wwwroot\\lib\\jqueryui\\themes\\base\\images\\ui-icons_ffffff_256x240.png"
    },
    {
      "Identity": "C:\\Users\\Bil-muh\\Desktop\\ReviewTool\\TermProject_DotNet\\TermProject_DotNet\\wwwroot\\lib\\jqueryui\\themes\\base\\jquery-ui.css",
      "SourceId": "TermProject_DotNet",
      "SourceType": "Discovered",
      "ContentRoot": "C:\\Users\\Bil-muh\\Desktop\\ReviewTool\\TermProject_DotNet\\TermProject_DotNet\\wwwroot\\",
      "BasePath": "_content/TermProject_DotNet",
      "RelativePath": "lib/jqueryui/themes/base/jquery-ui.css",
      "AssetKind": "All",
      "AssetMode": "All",
      "AssetRole": "Primary",
      "RelatedAsset": "",
      "AssetTraitName": "",
      "AssetTraitValue": "",
      "CopyToOutputDirectory": "Never",
      "CopyToPublishDirectory": "PreserveNewest",
      "OriginalItemSpec": "wwwroot\\lib\\jqueryui\\themes\\base\\jquery-ui.css"
    },
    {
      "Identity": "C:\\Users\\Bil-muh\\Desktop\\ReviewTool\\TermProject_DotNet\\TermProject_DotNet\\wwwroot\\lib\\jqueryui\\themes\\base\\jquery-ui.min.css",
      "SourceId": "TermProject_DotNet",
      "SourceType": "Discovered",
      "ContentRoot": "C:\\Users\\Bil-muh\\Desktop\\ReviewTool\\TermProject_DotNet\\TermProject_DotNet\\wwwroot\\",
      "BasePath": "_content/TermProject_DotNet",
      "RelativePath": "lib/jqueryui/themes/base/jquery-ui.min.css",
      "AssetKind": "All",
      "AssetMode": "All",
      "AssetRole": "Primary",
      "RelatedAsset": "",
      "AssetTraitName": "",
      "AssetTraitValue": "",
      "CopyToOutputDirectory": "Never",
      "CopyToPublishDirectory": "PreserveNewest",
      "OriginalItemSpec": "wwwroot\\lib\\jqueryui\\themes\\base\\jquery-ui.min.css"
    },
    {
      "Identity": "C:\\Users\\Bil-muh\\Desktop\\ReviewTool\\TermProject_DotNet\\TermProject_DotNet\\wwwroot\\lib\\jqueryui\\themes\\base\\theme.css",
      "SourceId": "TermProject_DotNet",
      "SourceType": "Discovered",
      "ContentRoot": "C:\\Users\\Bil-muh\\Desktop\\ReviewTool\\TermProject_DotNet\\TermProject_DotNet\\wwwroot\\",
      "BasePath": "_content/TermProject_DotNet",
      "RelativePath": "lib/jqueryui/themes/base/theme.css",
      "AssetKind": "All",
      "AssetMode": "All",
      "AssetRole": "Primary",
      "RelatedAsset": "",
      "AssetTraitName": "",
      "AssetTraitValue": "",
      "CopyToOutputDirectory": "Never",
      "CopyToPublishDirectory": "PreserveNewest",
      "OriginalItemSpec": "wwwroot\\lib\\jqueryui\\themes\\base\\theme.css"
    },
    {
      "Identity": "C:\\Users\\Bil-muh\\Desktop\\ReviewTool\\TermProject_DotNet\\TermProject_DotNet\\wwwroot\\lib\\jqueryui\\themes\\base\\theme.min.css",
      "SourceId": "TermProject_DotNet",
      "SourceType": "Discovered",
      "ContentRoot": "C:\\Users\\Bil-muh\\Desktop\\ReviewTool\\TermProject_DotNet\\TermProject_DotNet\\wwwroot\\",
      "BasePath": "_content/TermProject_DotNet",
      "RelativePath": "lib/jqueryui/themes/base/theme.min.css",
      "AssetKind": "All",
      "AssetMode": "All",
      "AssetRole": "Primary",
      "RelatedAsset": "",
      "AssetTraitName": "",
      "AssetTraitValue": "",
      "CopyToOutputDirectory": "Never",
      "CopyToPublishDirectory": "PreserveNewest",
      "OriginalItemSpec": "wwwroot\\lib\\jqueryui\\themes\\base\\theme.min.css"
    },
    {
      "Identity": "C:\\Users\\Bil-muh\\Desktop\\ReviewTool\\TermProject_DotNet\\TermProject_DotNet\\wwwroot\\lib\\jqueryui\\themes\\black-tie\\images\\ui-bg_diagonals-thick_8_333333_40x40.png",
      "SourceId": "TermProject_DotNet",
      "SourceType": "Discovered",
      "ContentRoot": "C:\\Users\\Bil-muh\\Desktop\\ReviewTool\\TermProject_DotNet\\TermProject_DotNet\\wwwroot\\",
      "BasePath": "_content/TermProject_DotNet",
      "RelativePath": "lib/jqueryui/themes/black-tie/images/ui-bg_diagonals-thick_8_333333_40x40.png",
      "AssetKind": "All",
      "AssetMode": "All",
      "AssetRole": "Primary",
      "RelatedAsset": "",
      "AssetTraitName": "",
      "AssetTraitValue": "",
      "CopyToOutputDirectory": "Never",
      "CopyToPublishDirectory": "PreserveNewest",
      "OriginalItemSpec": "wwwroot\\lib\\jqueryui\\themes\\black-tie\\images\\ui-bg_diagonals-thick_8_333333_40x40.png"
    },
    {
      "Identity": "C:\\Users\\Bil-muh\\Desktop\\ReviewTool\\TermProject_DotNet\\TermProject_DotNet\\wwwroot\\lib\\jqueryui\\themes\\black-tie\\images\\ui-bg_glass_40_111111_1x400.png",
      "SourceId": "TermProject_DotNet",
      "SourceType": "Discovered",
      "ContentRoot": "C:\\Users\\Bil-muh\\Desktop\\ReviewTool\\TermProject_DotNet\\TermProject_DotNet\\wwwroot\\",
      "BasePath": "_content/TermProject_DotNet",
      "RelativePath": "lib/jqueryui/themes/black-tie/images/ui-bg_glass_40_111111_1x400.png",
      "AssetKind": "All",
      "AssetMode": "All",
      "AssetRole": "Primary",
      "RelatedAsset": "",
      "AssetTraitName": "",
      "AssetTraitValue": "",
      "CopyToOutputDirectory": "Never",
      "CopyToPublishDirectory": "PreserveNewest",
      "OriginalItemSpec": "wwwroot\\lib\\jqueryui\\themes\\black-tie\\images\\ui-bg_glass_40_111111_1x400.png"
    },
    {
      "Identity": "C:\\Users\\Bil-muh\\Desktop\\ReviewTool\\TermProject_DotNet\\TermProject_DotNet\\wwwroot\\lib\\jqueryui\\themes\\black-tie\\images\\ui-bg_glass_55_1c1c1c_1x400.png",
      "SourceId": "TermProject_DotNet",
      "SourceType": "Discovered",
      "ContentRoot": "C:\\Users\\Bil-muh\\Desktop\\ReviewTool\\TermProject_DotNet\\TermProject_DotNet\\wwwroot\\",
      "BasePath": "_content/TermProject_DotNet",
      "RelativePath": "lib/jqueryui/themes/black-tie/images/ui-bg_glass_55_1c1c1c_1x400.png",
      "AssetKind": "All",
      "AssetMode": "All",
      "AssetRole": "Primary",
      "RelatedAsset": "",
      "AssetTraitName": "",
      "AssetTraitValue": "",
      "CopyToOutputDirectory": "Never",
      "CopyToPublishDirectory": "PreserveNewest",
      "OriginalItemSpec": "wwwroot\\lib\\jqueryui\\themes\\black-tie\\images\\ui-bg_glass_55_1c1c1c_1x400.png"
    },
    {
      "Identity": "C:\\Users\\Bil-muh\\Desktop\\ReviewTool\\TermProject_DotNet\\TermProject_DotNet\\wwwroot\\lib\\jqueryui\\themes\\black-tie\\images\\ui-bg_highlight-hard_100_f9f9f9_1x100.png",
      "SourceId": "TermProject_DotNet",
      "SourceType": "Discovered",
      "ContentRoot": "C:\\Users\\Bil-muh\\Desktop\\ReviewTool\\TermProject_DotNet\\TermProject_DotNet\\wwwroot\\",
      "BasePath": "_content/TermProject_DotNet",
      "RelativePath": "lib/jqueryui/themes/black-tie/images/ui-bg_highlight-hard_100_f9f9f9_1x100.png",
      "AssetKind": "All",
      "AssetMode": "All",
      "AssetRole": "Primary",
      "RelatedAsset": "",
      "AssetTraitName": "",
      "AssetTraitValue": "",
      "CopyToOutputDirectory": "Never",
      "CopyToPublishDirectory": "PreserveNewest",
      "OriginalItemSpec": "wwwroot\\lib\\jqueryui\\themes\\black-tie\\images\\ui-bg_highlight-hard_100_f9f9f9_1x100.png"
    },
    {
      "Identity": "C:\\Users\\Bil-muh\\Desktop\\ReviewTool\\TermProject_DotNet\\TermProject_DotNet\\wwwroot\\lib\\jqueryui\\themes\\black-tie\\images\\ui-bg_highlight-hard_40_aaaaaa_1x100.png",
      "SourceId": "TermProject_DotNet",
      "SourceType": "Discovered",
      "ContentRoot": "C:\\Users\\Bil-muh\\Desktop\\ReviewTool\\TermProject_DotNet\\TermProject_DotNet\\wwwroot\\",
      "BasePath": "_content/TermProject_DotNet",
      "RelativePath": "lib/jqueryui/themes/black-tie/images/ui-bg_highlight-hard_40_aaaaaa_1x100.png",
      "AssetKind": "All",
      "AssetMode": "All",
      "AssetRole": "Primary",
      "RelatedAsset": "",
      "AssetTraitName": "",
      "AssetTraitValue": "",
      "CopyToOutputDirectory": "Never",
      "CopyToPublishDirectory": "PreserveNewest",
      "OriginalItemSpec": "wwwroot\\lib\\jqueryui\\themes\\black-tie\\images\\ui-bg_highlight-hard_40_aaaaaa_1x100.png"
    },
    {
      "Identity": "C:\\Users\\Bil-muh\\Desktop\\ReviewTool\\TermProject_DotNet\\TermProject_DotNet\\wwwroot\\lib\\jqueryui\\themes\\black-tie\\images\\ui-bg_highlight-soft_50_aaaaaa_1x100.png",
      "SourceId": "TermProject_DotNet",
      "SourceType": "Discovered",
      "ContentRoot": "C:\\Users\\Bil-muh\\Desktop\\ReviewTool\\TermProject_DotNet\\TermProject_DotNet\\wwwroot\\",
      "BasePath": "_content/TermProject_DotNet",
      "RelativePath": "lib/jqueryui/themes/black-tie/images/ui-bg_highlight-soft_50_aaaaaa_1x100.png",
      "AssetKind": "All",
      "AssetMode": "All",
      "AssetRole": "Primary",
      "RelatedAsset": "",
      "AssetTraitName": "",
      "AssetTraitValue": "",
      "CopyToOutputDirectory": "Never",
      "CopyToPublishDirectory": "PreserveNewest",
      "OriginalItemSpec": "wwwroot\\lib\\jqueryui\\themes\\black-tie\\images\\ui-bg_highlight-soft_50_aaaaaa_1x100.png"
    },
    {
      "Identity": "C:\\Users\\Bil-muh\\Desktop\\ReviewTool\\TermProject_DotNet\\TermProject_DotNet\\wwwroot\\lib\\jqueryui\\themes\\black-tie\\images\\ui-bg_inset-hard_45_cd0a0a_1x100.png",
      "SourceId": "TermProject_DotNet",
      "SourceType": "Discovered",
      "ContentRoot": "C:\\Users\\Bil-muh\\Desktop\\ReviewTool\\TermProject_DotNet\\TermProject_DotNet\\wwwroot\\",
      "BasePath": "_content/TermProject_DotNet",
      "RelativePath": "lib/jqueryui/themes/black-tie/images/ui-bg_inset-hard_45_cd0a0a_1x100.png",
      "AssetKind": "All",
      "AssetMode": "All",
      "AssetRole": "Primary",
      "RelatedAsset": "",
      "AssetTraitName": "",
      "AssetTraitValue": "",
      "CopyToOutputDirectory": "Never",
      "CopyToPublishDirectory": "PreserveNewest",
      "OriginalItemSpec": "wwwroot\\lib\\jqueryui\\themes\\black-tie\\images\\ui-bg_inset-hard_45_cd0a0a_1x100.png"
    },
    {
      "Identity": "C:\\Users\\Bil-muh\\Desktop\\ReviewTool\\TermProject_DotNet\\TermProject_DotNet\\wwwroot\\lib\\jqueryui\\themes\\black-tie\\images\\ui-bg_inset-hard_55_ffeb80_1x100.png",
      "SourceId": "TermProject_DotNet",
      "SourceType": "Discovered",
      "ContentRoot": "C:\\Users\\Bil-muh\\Desktop\\ReviewTool\\TermProject_DotNet\\TermProject_DotNet\\wwwroot\\",
      "BasePath": "_content/TermProject_DotNet",
      "RelativePath": "lib/jqueryui/themes/black-tie/images/ui-bg_inset-hard_55_ffeb80_1x100.png",
      "AssetKind": "All",
      "AssetMode": "All",
      "AssetRole": "Primary",
      "RelatedAsset": "",
      "AssetTraitName": "",
      "AssetTraitValue": "",
      "CopyToOutputDirectory": "Never",
      "CopyToPublishDirectory": "PreserveNewest",
      "OriginalItemSpec": "wwwroot\\lib\\jqueryui\\themes\\black-tie\\images\\ui-bg_inset-hard_55_ffeb80_1x100.png"
    },
    {
      "Identity": "C:\\Users\\Bil-muh\\Desktop\\ReviewTool\\TermProject_DotNet\\TermProject_DotNet\\wwwroot\\lib\\jqueryui\\themes\\black-tie\\images\\ui-icons_222222_256x240.png",
      "SourceId": "TermProject_DotNet",
      "SourceType": "Discovered",
      "ContentRoot": "C:\\Users\\Bil-muh\\Desktop\\ReviewTool\\TermProject_DotNet\\TermProject_DotNet\\wwwroot\\",
      "BasePath": "_content/TermProject_DotNet",
      "RelativePath": "lib/jqueryui/themes/black-tie/images/ui-icons_222222_256x240.png",
      "AssetKind": "All",
      "AssetMode": "All",
      "AssetRole": "Primary",
      "RelatedAsset": "",
      "AssetTraitName": "",
      "AssetTraitValue": "",
      "CopyToOutputDirectory": "Never",
      "CopyToPublishDirectory": "PreserveNewest",
      "OriginalItemSpec": "wwwroot\\lib\\jqueryui\\themes\\black-tie\\images\\ui-icons_222222_256x240.png"
    },
    {
      "Identity": "C:\\Users\\Bil-muh\\Desktop\\ReviewTool\\TermProject_DotNet\\TermProject_DotNet\\wwwroot\\lib\\jqueryui\\themes\\black-tie\\images\\ui-icons_4ca300_256x240.png",
      "SourceId": "TermProject_DotNet",
      "SourceType": "Discovered",
      "ContentRoot": "C:\\Users\\Bil-muh\\Desktop\\ReviewTool\\TermProject_DotNet\\TermProject_DotNet\\wwwroot\\",
      "BasePath": "_content/TermProject_DotNet",
      "RelativePath": "lib/jqueryui/themes/black-tie/images/ui-icons_4ca300_256x240.png",
      "AssetKind": "All",
      "AssetMode": "All",
      "AssetRole": "Primary",
      "RelatedAsset": "",
      "AssetTraitName": "",
      "AssetTraitValue": "",
      "CopyToOutputDirectory": "Never",
      "CopyToPublishDirectory": "PreserveNewest",
      "OriginalItemSpec": "wwwroot\\lib\\jqueryui\\themes\\black-tie\\images\\ui-icons_4ca300_256x240.png"
    },
    {
      "Identity": "C:\\Users\\Bil-muh\\Desktop\\ReviewTool\\TermProject_DotNet\\TermProject_DotNet\\wwwroot\\lib\\jqueryui\\themes\\black-tie\\images\\ui-icons_bbbbbb_256x240.png",
      "SourceId": "TermProject_DotNet",
      "SourceType": "Discovered",
      "ContentRoot": "C:\\Users\\Bil-muh\\Desktop\\ReviewTool\\TermProject_DotNet\\TermProject_DotNet\\wwwroot\\",
      "BasePath": "_content/TermProject_DotNet",
      "RelativePath": "lib/jqueryui/themes/black-tie/images/ui-icons_bbbbbb_256x240.png",
      "AssetKind": "All",
      "AssetMode": "All",
      "AssetRole": "Primary",
      "RelatedAsset": "",
      "AssetTraitName": "",
      "AssetTraitValue": "",
      "CopyToOutputDirectory": "Never",
      "CopyToPublishDirectory": "PreserveNewest",
      "OriginalItemSpec": "wwwroot\\lib\\jqueryui\\themes\\black-tie\\images\\ui-icons_bbbbbb_256x240.png"
    },
    {
      "Identity": "C:\\Users\\Bil-muh\\Desktop\\ReviewTool\\TermProject_DotNet\\TermProject_DotNet\\wwwroot\\lib\\jqueryui\\themes\\black-tie\\images\\ui-icons_ededed_256x240.png",
      "SourceId": "TermProject_DotNet",
      "SourceType": "Discovered",
      "ContentRoot": "C:\\Users\\Bil-muh\\Desktop\\ReviewTool\\TermProject_DotNet\\TermProject_DotNet\\wwwroot\\",
      "BasePath": "_content/TermProject_DotNet",
      "RelativePath": "lib/jqueryui/themes/black-tie/images/ui-icons_ededed_256x240.png",
      "AssetKind": "All",
      "AssetMode": "All",
      "AssetRole": "Primary",
      "RelatedAsset": "",
      "AssetTraitName": "",
      "AssetTraitValue": "",
      "CopyToOutputDirectory": "Never",
      "CopyToPublishDirectory": "PreserveNewest",
      "OriginalItemSpec": "wwwroot\\lib\\jqueryui\\themes\\black-tie\\images\\ui-icons_ededed_256x240.png"
    },
    {
      "Identity": "C:\\Users\\Bil-muh\\Desktop\\ReviewTool\\TermProject_DotNet\\TermProject_DotNet\\wwwroot\\lib\\jqueryui\\themes\\black-tie\\images\\ui-icons_ffcf29_256x240.png",
      "SourceId": "TermProject_DotNet",
      "SourceType": "Discovered",
      "ContentRoot": "C:\\Users\\Bil-muh\\Desktop\\ReviewTool\\TermProject_DotNet\\TermProject_DotNet\\wwwroot\\",
      "BasePath": "_content/TermProject_DotNet",
      "RelativePath": "lib/jqueryui/themes/black-tie/images/ui-icons_ffcf29_256x240.png",
      "AssetKind": "All",
      "AssetMode": "All",
      "AssetRole": "Primary",
      "RelatedAsset": "",
      "AssetTraitName": "",
      "AssetTraitValue": "",
      "CopyToOutputDirectory": "Never",
      "CopyToPublishDirectory": "PreserveNewest",
      "OriginalItemSpec": "wwwroot\\lib\\jqueryui\\themes\\black-tie\\images\\ui-icons_ffcf29_256x240.png"
    },
    {
      "Identity": "C:\\Users\\Bil-muh\\Desktop\\ReviewTool\\TermProject_DotNet\\TermProject_DotNet\\wwwroot\\lib\\jqueryui\\themes\\black-tie\\images\\ui-icons_ffffff_256x240.png",
      "SourceId": "TermProject_DotNet",
      "SourceType": "Discovered",
      "ContentRoot": "C:\\Users\\Bil-muh\\Desktop\\ReviewTool\\TermProject_DotNet\\TermProject_DotNet\\wwwroot\\",
      "BasePath": "_content/TermProject_DotNet",
      "RelativePath": "lib/jqueryui/themes/black-tie/images/ui-icons_ffffff_256x240.png",
      "AssetKind": "All",
      "AssetMode": "All",
      "AssetRole": "Primary",
      "RelatedAsset": "",
      "AssetTraitName": "",
      "AssetTraitValue": "",
      "CopyToOutputDirectory": "Never",
      "CopyToPublishDirectory": "PreserveNewest",
      "OriginalItemSpec": "wwwroot\\lib\\jqueryui\\themes\\black-tie\\images\\ui-icons_ffffff_256x240.png"
    },
    {
      "Identity": "C:\\Users\\Bil-muh\\Desktop\\ReviewTool\\TermProject_DotNet\\TermProject_DotNet\\wwwroot\\lib\\jqueryui\\themes\\black-tie\\jquery-ui.css",
      "SourceId": "TermProject_DotNet",
      "SourceType": "Discovered",
      "ContentRoot": "C:\\Users\\Bil-muh\\Desktop\\ReviewTool\\TermProject_DotNet\\TermProject_DotNet\\wwwroot\\",
      "BasePath": "_content/TermProject_DotNet",
      "RelativePath": "lib/jqueryui/themes/black-tie/jquery-ui.css",
      "AssetKind": "All",
      "AssetMode": "All",
      "AssetRole": "Primary",
      "RelatedAsset": "",
      "AssetTraitName": "",
      "AssetTraitValue": "",
      "CopyToOutputDirectory": "Never",
      "CopyToPublishDirectory": "PreserveNewest",
      "OriginalItemSpec": "wwwroot\\lib\\jqueryui\\themes\\black-tie\\jquery-ui.css"
    },
    {
      "Identity": "C:\\Users\\Bil-muh\\Desktop\\ReviewTool\\TermProject_DotNet\\TermProject_DotNet\\wwwroot\\lib\\jqueryui\\themes\\black-tie\\jquery-ui.min.css",
      "SourceId": "TermProject_DotNet",
      "SourceType": "Discovered",
      "ContentRoot": "C:\\Users\\Bil-muh\\Desktop\\ReviewTool\\TermProject_DotNet\\TermProject_DotNet\\wwwroot\\",
      "BasePath": "_content/TermProject_DotNet",
      "RelativePath": "lib/jqueryui/themes/black-tie/jquery-ui.min.css",
      "AssetKind": "All",
      "AssetMode": "All",
      "AssetRole": "Primary",
      "RelatedAsset": "",
      "AssetTraitName": "",
      "AssetTraitValue": "",
      "CopyToOutputDirectory": "Never",
      "CopyToPublishDirectory": "PreserveNewest",
      "OriginalItemSpec": "wwwroot\\lib\\jqueryui\\themes\\black-tie\\jquery-ui.min.css"
    },
    {
      "Identity": "C:\\Users\\Bil-muh\\Desktop\\ReviewTool\\TermProject_DotNet\\TermProject_DotNet\\wwwroot\\lib\\jqueryui\\themes\\black-tie\\theme.css",
      "SourceId": "TermProject_DotNet",
      "SourceType": "Discovered",
      "ContentRoot": "C:\\Users\\Bil-muh\\Desktop\\ReviewTool\\TermProject_DotNet\\TermProject_DotNet\\wwwroot\\",
      "BasePath": "_content/TermProject_DotNet",
      "RelativePath": "lib/jqueryui/themes/black-tie/theme.css",
      "AssetKind": "All",
      "AssetMode": "All",
      "AssetRole": "Primary",
      "RelatedAsset": "",
      "AssetTraitName": "",
      "AssetTraitValue": "",
      "CopyToOutputDirectory": "Never",
      "CopyToPublishDirectory": "PreserveNewest",
      "OriginalItemSpec": "wwwroot\\lib\\jqueryui\\themes\\black-tie\\theme.css"
    },
    {
      "Identity": "C:\\Users\\Bil-muh\\Desktop\\ReviewTool\\TermProject_DotNet\\TermProject_DotNet\\wwwroot\\lib\\jqueryui\\themes\\black-tie\\theme.min.css",
      "SourceId": "TermProject_DotNet",
      "SourceType": "Discovered",
      "ContentRoot": "C:\\Users\\Bil-muh\\Desktop\\ReviewTool\\TermProject_DotNet\\TermProject_DotNet\\wwwroot\\",
      "BasePath": "_content/TermProject_DotNet",
      "RelativePath": "lib/jqueryui/themes/black-tie/theme.min.css",
      "AssetKind": "All",
      "AssetMode": "All",
      "AssetRole": "Primary",
      "RelatedAsset": "",
      "AssetTraitName": "",
      "AssetTraitValue": "",
      "CopyToOutputDirectory": "Never",
      "CopyToPublishDirectory": "PreserveNewest",
      "OriginalItemSpec": "wwwroot\\lib\\jqueryui\\themes\\black-tie\\theme.min.css"
    },
    {
      "Identity": "C:\\Users\\Bil-muh\\Desktop\\ReviewTool\\TermProject_DotNet\\TermProject_DotNet\\wwwroot\\lib\\jqueryui\\themes\\blitzer\\images\\ui-bg_diagonals-thick_75_f3d8d8_40x40.png",
      "SourceId": "TermProject_DotNet",
      "SourceType": "Discovered",
      "ContentRoot": "C:\\Users\\Bil-muh\\Desktop\\ReviewTool\\TermProject_DotNet\\TermProject_DotNet\\wwwroot\\",
      "BasePath": "_content/TermProject_DotNet",
      "RelativePath": "lib/jqueryui/themes/blitzer/images/ui-bg_diagonals-thick_75_f3d8d8_40x40.png",
      "AssetKind": "All",
      "AssetMode": "All",
      "AssetRole": "Primary",
      "RelatedAsset": "",
      "AssetTraitName": "",
      "AssetTraitValue": "",
      "CopyToOutputDirectory": "Never",
      "CopyToPublishDirectory": "PreserveNewest",
      "OriginalItemSpec": "wwwroot\\lib\\jqueryui\\themes\\blitzer\\images\\ui-bg_diagonals-thick_75_f3d8d8_40x40.png"
    },
    {
      "Identity": "C:\\Users\\Bil-muh\\Desktop\\ReviewTool\\TermProject_DotNet\\TermProject_DotNet\\wwwroot\\lib\\jqueryui\\themes\\blitzer\\images\\ui-bg_dots-small_65_a6a6a6_2x2.png",
      "SourceId": "TermProject_DotNet",
      "SourceType": "Discovered",
      "ContentRoot": "C:\\Users\\Bil-muh\\Desktop\\ReviewTool\\TermProject_DotNet\\TermProject_DotNet\\wwwroot\\",
      "BasePath": "_content/TermProject_DotNet",
      "RelativePath": "lib/jqueryui/themes/blitzer/images/ui-bg_dots-small_65_a6a6a6_2x2.png",
      "AssetKind": "All",
      "AssetMode": "All",
      "AssetRole": "Primary",
      "RelatedAsset": "",
      "AssetTraitName": "",
      "AssetTraitValue": "",
      "CopyToOutputDirectory": "Never",
      "CopyToPublishDirectory": "PreserveNewest",
      "OriginalItemSpec": "wwwroot\\lib\\jqueryui\\themes\\blitzer\\images\\ui-bg_dots-small_65_a6a6a6_2x2.png"
    },
    {
      "Identity": "C:\\Users\\Bil-muh\\Desktop\\ReviewTool\\TermProject_DotNet\\TermProject_DotNet\\wwwroot\\lib\\jqueryui\\themes\\blitzer\\images\\ui-bg_glass_55_fbf8ee_1x400.png",
      "SourceId": "TermProject_DotNet",
      "SourceType": "Discovered",
      "ContentRoot": "C:\\Users\\Bil-muh\\Desktop\\ReviewTool\\TermProject_DotNet\\TermProject_DotNet\\wwwroot\\",
      "BasePath": "_content/TermProject_DotNet",
      "RelativePath": "lib/jqueryui/themes/blitzer/images/ui-bg_glass_55_fbf8ee_1x400.png",
      "AssetKind": "All",
      "AssetMode": "All",
      "AssetRole": "Primary",
      "RelatedAsset": "",
      "AssetTraitName": "",
      "AssetTraitValue": "",
      "CopyToOutputDirectory": "Never",
      "CopyToPublishDirectory": "PreserveNewest",
      "OriginalItemSpec": "wwwroot\\lib\\jqueryui\\themes\\blitzer\\images\\ui-bg_glass_55_fbf8ee_1x400.png"
    },
    {
      "Identity": "C:\\Users\\Bil-muh\\Desktop\\ReviewTool\\TermProject_DotNet\\TermProject_DotNet\\wwwroot\\lib\\jqueryui\\themes\\blitzer\\images\\ui-bg_highlight-hard_100_eeeeee_1x100.png",
      "SourceId": "TermProject_DotNet",
      "SourceType": "Discovered",
      "ContentRoot": "C:\\Users\\Bil-muh\\Desktop\\ReviewTool\\TermProject_DotNet\\TermProject_DotNet\\wwwroot\\",
      "BasePath": "_content/TermProject_DotNet",
      "RelativePath": "lib/jqueryui/themes/blitzer/images/ui-bg_highlight-hard_100_eeeeee_1x100.png",
      "AssetKind": "All",
      "AssetMode": "All",
      "AssetRole": "Primary",
      "RelatedAsset": "",
      "AssetTraitName": "",
      "AssetTraitValue": "",
      "CopyToOutputDirectory": "Never",
      "CopyToPublishDirectory": "PreserveNewest",
      "OriginalItemSpec": "wwwroot\\lib\\jqueryui\\themes\\blitzer\\images\\ui-bg_highlight-hard_100_eeeeee_1x100.png"
    },
    {
      "Identity": "C:\\Users\\Bil-muh\\Desktop\\ReviewTool\\TermProject_DotNet\\TermProject_DotNet\\wwwroot\\lib\\jqueryui\\themes\\blitzer\\images\\ui-bg_highlight-hard_100_f6f6f6_1x100.png",
      "SourceId": "TermProject_DotNet",
      "SourceType": "Discovered",
      "ContentRoot": "C:\\Users\\Bil-muh\\Desktop\\ReviewTool\\TermProject_DotNet\\TermProject_DotNet\\wwwroot\\",
      "BasePath": "_content/TermProject_DotNet",
      "RelativePath": "lib/jqueryui/themes/blitzer/images/ui-bg_highlight-hard_100_f6f6f6_1x100.png",
      "AssetKind": "All",
      "AssetMode": "All",
      "AssetRole": "Primary",
      "RelatedAsset": "",
      "AssetTraitName": "",
      "AssetTraitValue": "",
      "CopyToOutputDirectory": "Never",
      "CopyToPublishDirectory": "PreserveNewest",
      "OriginalItemSpec": "wwwroot\\lib\\jqueryui\\themes\\blitzer\\images\\ui-bg_highlight-hard_100_f6f6f6_1x100.png"
    },
    {
      "Identity": "C:\\Users\\Bil-muh\\Desktop\\ReviewTool\\TermProject_DotNet\\TermProject_DotNet\\wwwroot\\lib\\jqueryui\\themes\\blitzer\\images\\ui-bg_highlight-soft_15_cc0000_1x100.png",
      "SourceId": "TermProject_DotNet",
      "SourceType": "Discovered",
      "ContentRoot": "C:\\Users\\Bil-muh\\Desktop\\ReviewTool\\TermProject_DotNet\\TermProject_DotNet\\wwwroot\\",
      "BasePath": "_content/TermProject_DotNet",
      "RelativePath": "lib/jqueryui/themes/blitzer/images/ui-bg_highlight-soft_15_cc0000_1x100.png",
      "AssetKind": "All",
      "AssetMode": "All",
      "AssetRole": "Primary",
      "RelatedAsset": "",
      "AssetTraitName": "",
      "AssetTraitValue": "",
      "CopyToOutputDirectory": "Never",
      "CopyToPublishDirectory": "PreserveNewest",
      "OriginalItemSpec": "wwwroot\\lib\\jqueryui\\themes\\blitzer\\images\\ui-bg_highlight-soft_15_cc0000_1x100.png"
    },
    {
      "Identity": "C:\\Users\\Bil-muh\\Desktop\\ReviewTool\\TermProject_DotNet\\TermProject_DotNet\\wwwroot\\lib\\jqueryui\\themes\\blitzer\\images\\ui-icons_004276_256x240.png",
      "SourceId": "TermProject_DotNet",
      "SourceType": "Discovered",
      "ContentRoot": "C:\\Users\\Bil-muh\\Desktop\\ReviewTool\\TermProject_DotNet\\TermProject_DotNet\\wwwroot\\",
      "BasePath": "_content/TermProject_DotNet",
      "RelativePath": "lib/jqueryui/themes/blitzer/images/ui-icons_004276_256x240.png",
      "AssetKind": "All",
      "AssetMode": "All",
      "AssetRole": "Primary",
      "RelatedAsset": "",
      "AssetTraitName": "",
      "AssetTraitValue": "",
      "CopyToOutputDirectory": "Never",
      "CopyToPublishDirectory": "PreserveNewest",
      "OriginalItemSpec": "wwwroot\\lib\\jqueryui\\themes\\blitzer\\images\\ui-icons_004276_256x240.png"
    },
    {
      "Identity": "C:\\Users\\Bil-muh\\Desktop\\ReviewTool\\TermProject_DotNet\\TermProject_DotNet\\wwwroot\\lib\\jqueryui\\themes\\blitzer\\images\\ui-icons_cc0000_256x240.png",
      "SourceId": "TermProject_DotNet",
      "SourceType": "Discovered",
      "ContentRoot": "C:\\Users\\Bil-muh\\Desktop\\ReviewTool\\TermProject_DotNet\\TermProject_DotNet\\wwwroot\\",
      "BasePath": "_content/TermProject_DotNet",
      "RelativePath": "lib/jqueryui/themes/blitzer/images/ui-icons_cc0000_256x240.png",
      "AssetKind": "All",
      "AssetMode": "All",
      "AssetRole": "Primary",
      "RelatedAsset": "",
      "AssetTraitName": "",
      "AssetTraitValue": "",
      "CopyToOutputDirectory": "Never",
      "CopyToPublishDirectory": "PreserveNewest",
      "OriginalItemSpec": "wwwroot\\lib\\jqueryui\\themes\\blitzer\\images\\ui-icons_cc0000_256x240.png"
    },
    {
      "Identity": "C:\\Users\\Bil-muh\\Desktop\\ReviewTool\\TermProject_DotNet\\TermProject_DotNet\\wwwroot\\lib\\jqueryui\\themes\\blitzer\\images\\ui-icons_ffffff_256x240.png",
      "SourceId": "TermProject_DotNet",
      "SourceType": "Discovered",
      "ContentRoot": "C:\\Users\\Bil-muh\\Desktop\\ReviewTool\\TermProject_DotNet\\TermProject_DotNet\\wwwroot\\",
      "BasePath": "_content/TermProject_DotNet",
      "RelativePath": "lib/jqueryui/themes/blitzer/images/ui-icons_ffffff_256x240.png",
      "AssetKind": "All",
      "AssetMode": "All",
      "AssetRole": "Primary",
      "RelatedAsset": "",
      "AssetTraitName": "",
      "AssetTraitValue": "",
      "CopyToOutputDirectory": "Never",
      "CopyToPublishDirectory": "PreserveNewest",
      "OriginalItemSpec": "wwwroot\\lib\\jqueryui\\themes\\blitzer\\images\\ui-icons_ffffff_256x240.png"
    },
    {
      "Identity": "C:\\Users\\Bil-muh\\Desktop\\ReviewTool\\TermProject_DotNet\\TermProject_DotNet\\wwwroot\\lib\\jqueryui\\themes\\blitzer\\jquery-ui.css",
      "SourceId": "TermProject_DotNet",
      "SourceType": "Discovered",
      "ContentRoot": "C:\\Users\\Bil-muh\\Desktop\\ReviewTool\\TermProject_DotNet\\TermProject_DotNet\\wwwroot\\",
      "BasePath": "_content/TermProject_DotNet",
      "RelativePath": "lib/jqueryui/themes/blitzer/jquery-ui.css",
      "AssetKind": "All",
      "AssetMode": "All",
      "AssetRole": "Primary",
      "RelatedAsset": "",
      "AssetTraitName": "",
      "AssetTraitValue": "",
      "CopyToOutputDirectory": "Never",
      "CopyToPublishDirectory": "PreserveNewest",
      "OriginalItemSpec": "wwwroot\\lib\\jqueryui\\themes\\blitzer\\jquery-ui.css"
    },
    {
      "Identity": "C:\\Users\\Bil-muh\\Desktop\\ReviewTool\\TermProject_DotNet\\TermProject_DotNet\\wwwroot\\lib\\jqueryui\\themes\\blitzer\\jquery-ui.min.css",
      "SourceId": "TermProject_DotNet",
      "SourceType": "Discovered",
      "ContentRoot": "C:\\Users\\Bil-muh\\Desktop\\ReviewTool\\TermProject_DotNet\\TermProject_DotNet\\wwwroot\\",
      "BasePath": "_content/TermProject_DotNet",
      "RelativePath": "lib/jqueryui/themes/blitzer/jquery-ui.min.css",
      "AssetKind": "All",
      "AssetMode": "All",
      "AssetRole": "Primary",
      "RelatedAsset": "",
      "AssetTraitName": "",
      "AssetTraitValue": "",
      "CopyToOutputDirectory": "Never",
      "CopyToPublishDirectory": "PreserveNewest",
      "OriginalItemSpec": "wwwroot\\lib\\jqueryui\\themes\\blitzer\\jquery-ui.min.css"
    },
    {
      "Identity": "C:\\Users\\Bil-muh\\Desktop\\ReviewTool\\TermProject_DotNet\\TermProject_DotNet\\wwwroot\\lib\\jqueryui\\themes\\blitzer\\theme.css",
      "SourceId": "TermProject_DotNet",
      "SourceType": "Discovered",
      "ContentRoot": "C:\\Users\\Bil-muh\\Desktop\\ReviewTool\\TermProject_DotNet\\TermProject_DotNet\\wwwroot\\",
      "BasePath": "_content/TermProject_DotNet",
      "RelativePath": "lib/jqueryui/themes/blitzer/theme.css",
      "AssetKind": "All",
      "AssetMode": "All",
      "AssetRole": "Primary",
      "RelatedAsset": "",
      "AssetTraitName": "",
      "AssetTraitValue": "",
      "CopyToOutputDirectory": "Never",
      "CopyToPublishDirectory": "PreserveNewest",
      "OriginalItemSpec": "wwwroot\\lib\\jqueryui\\themes\\blitzer\\theme.css"
    },
    {
      "Identity": "C:\\Users\\Bil-muh\\Desktop\\ReviewTool\\TermProject_DotNet\\TermProject_DotNet\\wwwroot\\lib\\jqueryui\\themes\\blitzer\\theme.min.css",
      "SourceId": "TermProject_DotNet",
      "SourceType": "Discovered",
      "ContentRoot": "C:\\Users\\Bil-muh\\Desktop\\ReviewTool\\TermProject_DotNet\\TermProject_DotNet\\wwwroot\\",
      "BasePath": "_content/TermProject_DotNet",
      "RelativePath": "lib/jqueryui/themes/blitzer/theme.min.css",
      "AssetKind": "All",
      "AssetMode": "All",
      "AssetRole": "Primary",
      "RelatedAsset": "",
      "AssetTraitName": "",
      "AssetTraitValue": "",
      "CopyToOutputDirectory": "Never",
      "CopyToPublishDirectory": "PreserveNewest",
      "OriginalItemSpec": "wwwroot\\lib\\jqueryui\\themes\\blitzer\\theme.min.css"
    },
    {
      "Identity": "C:\\Users\\Bil-muh\\Desktop\\ReviewTool\\TermProject_DotNet\\TermProject_DotNet\\wwwroot\\lib\\jqueryui\\themes\\cupertino\\images\\ui-bg_diagonals-thick_90_eeeeee_40x40.png",
      "SourceId": "TermProject_DotNet",
      "SourceType": "Discovered",
      "ContentRoot": "C:\\Users\\Bil-muh\\Desktop\\ReviewTool\\TermProject_DotNet\\TermProject_DotNet\\wwwroot\\",
      "BasePath": "_content/TermProject_DotNet",
      "RelativePath": "lib/jqueryui/themes/cupertino/images/ui-bg_diagonals-thick_90_eeeeee_40x40.png",
      "AssetKind": "All",
      "AssetMode": "All",
      "AssetRole": "Primary",
      "RelatedAsset": "",
      "AssetTraitName": "",
      "AssetTraitValue": "",
      "CopyToOutputDirectory": "Never",
      "CopyToPublishDirectory": "PreserveNewest",
      "OriginalItemSpec": "wwwroot\\lib\\jqueryui\\themes\\cupertino\\images\\ui-bg_diagonals-thick_90_eeeeee_40x40.png"
    },
    {
      "Identity": "C:\\Users\\Bil-muh\\Desktop\\ReviewTool\\TermProject_DotNet\\TermProject_DotNet\\wwwroot\\lib\\jqueryui\\themes\\cupertino\\images\\ui-bg_glass_100_e4f1fb_1x400.png",
      "SourceId": "TermProject_DotNet",
      "SourceType": "Discovered",
      "ContentRoot": "C:\\Users\\Bil-muh\\Desktop\\ReviewTool\\TermProject_DotNet\\TermProject_DotNet\\wwwroot\\",
      "BasePath": "_content/TermProject_DotNet",
      "RelativePath": "lib/jqueryui/themes/cupertino/images/ui-bg_glass_100_e4f1fb_1x400.png",
      "AssetKind": "All",
      "AssetMode": "All",
      "AssetRole": "Primary",
      "RelatedAsset": "",
      "AssetTraitName": "",
      "AssetTraitValue": "",
      "CopyToOutputDirectory": "Never",
      "CopyToPublishDirectory": "PreserveNewest",
      "OriginalItemSpec": "wwwroot\\lib\\jqueryui\\themes\\cupertino\\images\\ui-bg_glass_100_e4f1fb_1x400.png"
    },
    {
      "Identity": "C:\\Users\\Bil-muh\\Desktop\\ReviewTool\\TermProject_DotNet\\TermProject_DotNet\\wwwroot\\lib\\jqueryui\\themes\\cupertino\\images\\ui-bg_glass_50_3baae3_1x400.png",
      "SourceId": "TermProject_DotNet",
      "SourceType": "Discovered",
      "ContentRoot": "C:\\Users\\Bil-muh\\Desktop\\ReviewTool\\TermProject_DotNet\\TermProject_DotNet\\wwwroot\\",
      "BasePath": "_content/TermProject_DotNet",
      "RelativePath": "lib/jqueryui/themes/cupertino/images/ui-bg_glass_50_3baae3_1x400.png",
      "AssetKind": "All",
      "AssetMode": "All",
      "AssetRole": "Primary",
      "RelatedAsset": "",
      "AssetTraitName": "",
      "AssetTraitValue": "",
      "CopyToOutputDirectory": "Never",
      "CopyToPublishDirectory": "PreserveNewest",
      "OriginalItemSpec": "wwwroot\\lib\\jqueryui\\themes\\cupertino\\images\\ui-bg_glass_50_3baae3_1x400.png"
    },
    {
      "Identity": "C:\\Users\\Bil-muh\\Desktop\\ReviewTool\\TermProject_DotNet\\TermProject_DotNet\\wwwroot\\lib\\jqueryui\\themes\\cupertino\\images\\ui-bg_glass_80_d7ebf9_1x400.png",
      "SourceId": "TermProject_DotNet",
      "SourceType": "Discovered",
      "ContentRoot": "C:\\Users\\Bil-muh\\Desktop\\ReviewTool\\TermProject_DotNet\\TermProject_DotNet\\wwwroot\\",
      "BasePath": "_content/TermProject_DotNet",
      "RelativePath": "lib/jqueryui/themes/cupertino/images/ui-bg_glass_80_d7ebf9_1x400.png",
      "AssetKind": "All",
      "AssetMode": "All",
      "AssetRole": "Primary",
      "RelatedAsset": "",
      "AssetTraitName": "",
      "AssetTraitValue": "",
      "CopyToOutputDirectory": "Never",
      "CopyToPublishDirectory": "PreserveNewest",
      "OriginalItemSpec": "wwwroot\\lib\\jqueryui\\themes\\cupertino\\images\\ui-bg_glass_80_d7ebf9_1x400.png"
    },
    {
      "Identity": "C:\\Users\\Bil-muh\\Desktop\\ReviewTool\\TermProject_DotNet\\TermProject_DotNet\\wwwroot\\lib\\jqueryui\\themes\\cupertino\\images\\ui-bg_highlight-hard_100_f2f5f7_1x100.png",
      "SourceId": "TermProject_DotNet",
      "SourceType": "Discovered",
      "ContentRoot": "C:\\Users\\Bil-muh\\Desktop\\ReviewTool\\TermProject_DotNet\\TermProject_DotNet\\wwwroot\\",
      "BasePath": "_content/TermProject_DotNet",
      "RelativePath": "lib/jqueryui/themes/cupertino/images/ui-bg_highlight-hard_100_f2f5f7_1x100.png",
      "AssetKind": "All",
      "AssetMode": "All",
      "AssetRole": "Primary",
      "RelatedAsset": "",
      "AssetTraitName": "",
      "AssetTraitValue": "",
      "CopyToOutputDirectory": "Never",
      "CopyToPublishDirectory": "PreserveNewest",
      "OriginalItemSpec": "wwwroot\\lib\\jqueryui\\themes\\cupertino\\images\\ui-bg_highlight-hard_100_f2f5f7_1x100.png"
    },
    {
      "Identity": "C:\\Users\\Bil-muh\\Desktop\\ReviewTool\\TermProject_DotNet\\TermProject_DotNet\\wwwroot\\lib\\jqueryui\\themes\\cupertino\\images\\ui-bg_highlight-hard_70_000000_1x100.png",
      "SourceId": "TermProject_DotNet",
      "SourceType": "Discovered",
      "ContentRoot": "C:\\Users\\Bil-muh\\Desktop\\ReviewTool\\TermProject_DotNet\\TermProject_DotNet\\wwwroot\\",
      "BasePath": "_content/TermProject_DotNet",
      "RelativePath": "lib/jqueryui/themes/cupertino/images/ui-bg_highlight-hard_70_000000_1x100.png",
      "AssetKind": "All",
      "AssetMode": "All",
      "AssetRole": "Primary",
      "RelatedAsset": "",
      "AssetTraitName": "",
      "AssetTraitValue": "",
      "CopyToOutputDirectory": "Never",
      "CopyToPublishDirectory": "PreserveNewest",
      "OriginalItemSpec": "wwwroot\\lib\\jqueryui\\themes\\cupertino\\images\\ui-bg_highlight-hard_70_000000_1x100.png"
    },
    {
      "Identity": "C:\\Users\\Bil-muh\\Desktop\\ReviewTool\\TermProject_DotNet\\TermProject_DotNet\\wwwroot\\lib\\jqueryui\\themes\\cupertino\\images\\ui-bg_highlight-soft_100_deedf7_1x100.png",
      "SourceId": "TermProject_DotNet",
      "SourceType": "Discovered",
      "ContentRoot": "C:\\Users\\Bil-muh\\Desktop\\ReviewTool\\TermProject_DotNet\\TermProject_DotNet\\wwwroot\\",
      "BasePath": "_content/TermProject_DotNet",
      "RelativePath": "lib/jqueryui/themes/cupertino/images/ui-bg_highlight-soft_100_deedf7_1x100.png",
      "AssetKind": "All",
      "AssetMode": "All",
      "AssetRole": "Primary",
      "RelatedAsset": "",
      "AssetTraitName": "",
      "AssetTraitValue": "",
      "CopyToOutputDirectory": "Never",
      "CopyToPublishDirectory": "PreserveNewest",
      "OriginalItemSpec": "wwwroot\\lib\\jqueryui\\themes\\cupertino\\images\\ui-bg_highlight-soft_100_deedf7_1x100.png"
    },
    {
      "Identity": "C:\\Users\\Bil-muh\\Desktop\\ReviewTool\\TermProject_DotNet\\TermProject_DotNet\\wwwroot\\lib\\jqueryui\\themes\\cupertino\\images\\ui-bg_highlight-soft_25_ffef8f_1x100.png",
      "SourceId": "TermProject_DotNet",
      "SourceType": "Discovered",
      "ContentRoot": "C:\\Users\\Bil-muh\\Desktop\\ReviewTool\\TermProject_DotNet\\TermProject_DotNet\\wwwroot\\",
      "BasePath": "_content/TermProject_DotNet",
      "RelativePath": "lib/jqueryui/themes/cupertino/images/ui-bg_highlight-soft_25_ffef8f_1x100.png",
      "AssetKind": "All",
      "AssetMode": "All",
      "AssetRole": "Primary",
      "RelatedAsset": "",
      "AssetTraitName": "",
      "AssetTraitValue": "",
      "CopyToOutputDirectory": "Never",
      "CopyToPublishDirectory": "PreserveNewest",
      "OriginalItemSpec": "wwwroot\\lib\\jqueryui\\themes\\cupertino\\images\\ui-bg_highlight-soft_25_ffef8f_1x100.png"
    },
    {
      "Identity": "C:\\Users\\Bil-muh\\Desktop\\ReviewTool\\TermProject_DotNet\\TermProject_DotNet\\wwwroot\\lib\\jqueryui\\themes\\cupertino\\images\\ui-icons_2694e8_256x240.png",
      "SourceId": "TermProject_DotNet",
      "SourceType": "Discovered",
      "ContentRoot": "C:\\Users\\Bil-muh\\Desktop\\ReviewTool\\TermProject_DotNet\\TermProject_DotNet\\wwwroot\\",
      "BasePath": "_content/TermProject_DotNet",
      "RelativePath": "lib/jqueryui/themes/cupertino/images/ui-icons_2694e8_256x240.png",
      "AssetKind": "All",
      "AssetMode": "All",
      "AssetRole": "Primary",
      "RelatedAsset": "",
      "AssetTraitName": "",
      "AssetTraitValue": "",
      "CopyToOutputDirectory": "Never",
      "CopyToPublishDirectory": "PreserveNewest",
      "OriginalItemSpec": "wwwroot\\lib\\jqueryui\\themes\\cupertino\\images\\ui-icons_2694e8_256x240.png"
    },
    {
      "Identity": "C:\\Users\\Bil-muh\\Desktop\\ReviewTool\\TermProject_DotNet\\TermProject_DotNet\\wwwroot\\lib\\jqueryui\\themes\\cupertino\\images\\ui-icons_2e83ff_256x240.png",
      "SourceId": "TermProject_DotNet",
      "SourceType": "Discovered",
      "ContentRoot": "C:\\Users\\Bil-muh\\Desktop\\ReviewTool\\TermProject_DotNet\\TermProject_DotNet\\wwwroot\\",
      "BasePath": "_content/TermProject_DotNet",
      "RelativePath": "lib/jqueryui/themes/cupertino/images/ui-icons_2e83ff_256x240.png",
      "AssetKind": "All",
      "AssetMode": "All",
      "AssetRole": "Primary",
      "RelatedAsset": "",
      "AssetTraitName": "",
      "AssetTraitValue": "",
      "CopyToOutputDirectory": "Never",
      "CopyToPublishDirectory": "PreserveNewest",
      "OriginalItemSpec": "wwwroot\\lib\\jqueryui\\themes\\cupertino\\images\\ui-icons_2e83ff_256x240.png"
    },
    {
      "Identity": "C:\\Users\\Bil-muh\\Desktop\\ReviewTool\\TermProject_DotNet\\TermProject_DotNet\\wwwroot\\lib\\jqueryui\\themes\\cupertino\\images\\ui-icons_3d80b3_256x240.png",
      "SourceId": "TermProject_DotNet",
      "SourceType": "Discovered",
      "ContentRoot": "C:\\Users\\Bil-muh\\Desktop\\ReviewTool\\TermProject_DotNet\\TermProject_DotNet\\wwwroot\\",
      "BasePath": "_content/TermProject_DotNet",
      "RelativePath": "lib/jqueryui/themes/cupertino/images/ui-icons_3d80b3_256x240.png",
      "AssetKind": "All",
      "AssetMode": "All",
      "AssetRole": "Primary",
      "RelatedAsset": "",
      "AssetTraitName": "",
      "AssetTraitValue": "",
      "CopyToOutputDirectory": "Never",
      "CopyToPublishDirectory": "PreserveNewest",
      "OriginalItemSpec": "wwwroot\\lib\\jqueryui\\themes\\cupertino\\images\\ui-icons_3d80b3_256x240.png"
    },
    {
      "Identity": "C:\\Users\\Bil-muh\\Desktop\\ReviewTool\\TermProject_DotNet\\TermProject_DotNet\\wwwroot\\lib\\jqueryui\\themes\\cupertino\\images\\ui-icons_72a7cf_256x240.png",
      "SourceId": "TermProject_DotNet",
      "SourceType": "Discovered",
      "ContentRoot": "C:\\Users\\Bil-muh\\Desktop\\ReviewTool\\TermProject_DotNet\\TermProject_DotNet\\wwwroot\\",
      "BasePath": "_content/TermProject_DotNet",
      "RelativePath": "lib/jqueryui/themes/cupertino/images/ui-icons_72a7cf_256x240.png",
      "AssetKind": "All",
      "AssetMode": "All",
      "AssetRole": "Primary",
      "RelatedAsset": "",
      "AssetTraitName": "",
      "AssetTraitValue": "",
      "CopyToOutputDirectory": "Never",
      "CopyToPublishDirectory": "PreserveNewest",
      "OriginalItemSpec": "wwwroot\\lib\\jqueryui\\themes\\cupertino\\images\\ui-icons_72a7cf_256x240.png"
    },
    {
      "Identity": "C:\\Users\\Bil-muh\\Desktop\\ReviewTool\\TermProject_DotNet\\TermProject_DotNet\\wwwroot\\lib\\jqueryui\\themes\\cupertino\\images\\ui-icons_ffffff_256x240.png",
      "SourceId": "TermProject_DotNet",
      "SourceType": "Discovered",
      "ContentRoot": "C:\\Users\\Bil-muh\\Desktop\\ReviewTool\\TermProject_DotNet\\TermProject_DotNet\\wwwroot\\",
      "BasePath": "_content/TermProject_DotNet",
      "RelativePath": "lib/jqueryui/themes/cupertino/images/ui-icons_ffffff_256x240.png",
      "AssetKind": "All",
      "AssetMode": "All",
      "AssetRole": "Primary",
      "RelatedAsset": "",
      "AssetTraitName": "",
      "AssetTraitValue": "",
      "CopyToOutputDirectory": "Never",
      "CopyToPublishDirectory": "PreserveNewest",
      "OriginalItemSpec": "wwwroot\\lib\\jqueryui\\themes\\cupertino\\images\\ui-icons_ffffff_256x240.png"
    },
    {
      "Identity": "C:\\Users\\Bil-muh\\Desktop\\ReviewTool\\TermProject_DotNet\\TermProject_DotNet\\wwwroot\\lib\\jqueryui\\themes\\cupertino\\jquery-ui.css",
      "SourceId": "TermProject_DotNet",
      "SourceType": "Discovered",
      "ContentRoot": "C:\\Users\\Bil-muh\\Desktop\\ReviewTool\\TermProject_DotNet\\TermProject_DotNet\\wwwroot\\",
      "BasePath": "_content/TermProject_DotNet",
      "RelativePath": "lib/jqueryui/themes/cupertino/jquery-ui.css",
      "AssetKind": "All",
      "AssetMode": "All",
      "AssetRole": "Primary",
      "RelatedAsset": "",
      "AssetTraitName": "",
      "AssetTraitValue": "",
      "CopyToOutputDirectory": "Never",
      "CopyToPublishDirectory": "PreserveNewest",
      "OriginalItemSpec": "wwwroot\\lib\\jqueryui\\themes\\cupertino\\jquery-ui.css"
    },
    {
      "Identity": "C:\\Users\\Bil-muh\\Desktop\\ReviewTool\\TermProject_DotNet\\TermProject_DotNet\\wwwroot\\lib\\jqueryui\\themes\\cupertino\\jquery-ui.min.css",
      "SourceId": "TermProject_DotNet",
      "SourceType": "Discovered",
      "ContentRoot": "C:\\Users\\Bil-muh\\Desktop\\ReviewTool\\TermProject_DotNet\\TermProject_DotNet\\wwwroot\\",
      "BasePath": "_content/TermProject_DotNet",
      "RelativePath": "lib/jqueryui/themes/cupertino/jquery-ui.min.css",
      "AssetKind": "All",
      "AssetMode": "All",
      "AssetRole": "Primary",
      "RelatedAsset": "",
      "AssetTraitName": "",
      "AssetTraitValue": "",
      "CopyToOutputDirectory": "Never",
      "CopyToPublishDirectory": "PreserveNewest",
      "OriginalItemSpec": "wwwroot\\lib\\jqueryui\\themes\\cupertino\\jquery-ui.min.css"
    },
    {
      "Identity": "C:\\Users\\Bil-muh\\Desktop\\ReviewTool\\TermProject_DotNet\\TermProject_DotNet\\wwwroot\\lib\\jqueryui\\themes\\cupertino\\theme.css",
      "SourceId": "TermProject_DotNet",
      "SourceType": "Discovered",
      "ContentRoot": "C:\\Users\\Bil-muh\\Desktop\\ReviewTool\\TermProject_DotNet\\TermProject_DotNet\\wwwroot\\",
      "BasePath": "_content/TermProject_DotNet",
      "RelativePath": "lib/jqueryui/themes/cupertino/theme.css",
      "AssetKind": "All",
      "AssetMode": "All",
      "AssetRole": "Primary",
      "RelatedAsset": "",
      "AssetTraitName": "",
      "AssetTraitValue": "",
      "CopyToOutputDirectory": "Never",
      "CopyToPublishDirectory": "PreserveNewest",
      "OriginalItemSpec": "wwwroot\\lib\\jqueryui\\themes\\cupertino\\theme.css"
    },
    {
      "Identity": "C:\\Users\\Bil-muh\\Desktop\\ReviewTool\\TermProject_DotNet\\TermProject_DotNet\\wwwroot\\lib\\jqueryui\\themes\\cupertino\\theme.min.css",
      "SourceId": "TermProject_DotNet",
      "SourceType": "Discovered",
      "ContentRoot": "C:\\Users\\Bil-muh\\Desktop\\ReviewTool\\TermProject_DotNet\\TermProject_DotNet\\wwwroot\\",
      "BasePath": "_content/TermProject_DotNet",
      "RelativePath": "lib/jqueryui/themes/cupertino/theme.min.css",
      "AssetKind": "All",
      "AssetMode": "All",
      "AssetRole": "Primary",
      "RelatedAsset": "",
      "AssetTraitName": "",
      "AssetTraitValue": "",
      "CopyToOutputDirectory": "Never",
      "CopyToPublishDirectory": "PreserveNewest",
      "OriginalItemSpec": "wwwroot\\lib\\jqueryui\\themes\\cupertino\\theme.min.css"
    },
    {
      "Identity": "C:\\Users\\Bil-muh\\Desktop\\ReviewTool\\TermProject_DotNet\\TermProject_DotNet\\wwwroot\\lib\\jqueryui\\themes\\dark-hive\\images\\ui-bg_glass_40_ffc73d_1x400.png",
      "SourceId": "TermProject_DotNet",
      "SourceType": "Discovered",
      "ContentRoot": "C:\\Users\\Bil-muh\\Desktop\\ReviewTool\\TermProject_DotNet\\TermProject_DotNet\\wwwroot\\",
      "BasePath": "_content/TermProject_DotNet",
      "RelativePath": "lib/jqueryui/themes/dark-hive/images/ui-bg_glass_40_ffc73d_1x400.png",
      "AssetKind": "All",
      "AssetMode": "All",
      "AssetRole": "Primary",
      "RelatedAsset": "",
      "AssetTraitName": "",
      "AssetTraitValue": "",
      "CopyToOutputDirectory": "Never",
      "CopyToPublishDirectory": "PreserveNewest",
      "OriginalItemSpec": "wwwroot\\lib\\jqueryui\\themes\\dark-hive\\images\\ui-bg_glass_40_ffc73d_1x400.png"
    },
    {
      "Identity": "C:\\Users\\Bil-muh\\Desktop\\ReviewTool\\TermProject_DotNet\\TermProject_DotNet\\wwwroot\\lib\\jqueryui\\themes\\dark-hive\\images\\ui-bg_highlight-hard_20_0972a5_1x100.png",
      "SourceId": "TermProject_DotNet",
      "SourceType": "Discovered",
      "ContentRoot": "C:\\Users\\Bil-muh\\Desktop\\ReviewTool\\TermProject_DotNet\\TermProject_DotNet\\wwwroot\\",
      "BasePath": "_content/TermProject_DotNet",
      "RelativePath": "lib/jqueryui/themes/dark-hive/images/ui-bg_highlight-hard_20_0972a5_1x100.png",
      "AssetKind": "All",
      "AssetMode": "All",
      "AssetRole": "Primary",
      "RelatedAsset": "",
      "AssetTraitName": "",
      "AssetTraitValue": "",
      "CopyToOutputDirectory": "Never",
      "CopyToPublishDirectory": "PreserveNewest",
      "OriginalItemSpec": "wwwroot\\lib\\jqueryui\\themes\\dark-hive\\images\\ui-bg_highlight-hard_20_0972a5_1x100.png"
    },
    {
      "Identity": "C:\\Users\\Bil-muh\\Desktop\\ReviewTool\\TermProject_DotNet\\TermProject_DotNet\\wwwroot\\lib\\jqueryui\\themes\\dark-hive\\images\\ui-bg_highlight-soft_33_003147_1x100.png",
      "SourceId": "TermProject_DotNet",
      "SourceType": "Discovered",
      "ContentRoot": "C:\\Users\\Bil-muh\\Desktop\\ReviewTool\\TermProject_DotNet\\TermProject_DotNet\\wwwroot\\",
      "BasePath": "_content/TermProject_DotNet",
      "RelativePath": "lib/jqueryui/themes/dark-hive/images/ui-bg_highlight-soft_33_003147_1x100.png",
      "AssetKind": "All",
      "AssetMode": "All",
      "AssetRole": "Primary",
      "RelatedAsset": "",
      "AssetTraitName": "",
      "AssetTraitValue": "",
      "CopyToOutputDirectory": "Never",
      "CopyToPublishDirectory": "PreserveNewest",
      "OriginalItemSpec": "wwwroot\\lib\\jqueryui\\themes\\dark-hive\\images\\ui-bg_highlight-soft_33_003147_1x100.png"
    },
    {
      "Identity": "C:\\Users\\Bil-muh\\Desktop\\ReviewTool\\TermProject_DotNet\\TermProject_DotNet\\wwwroot\\lib\\jqueryui\\themes\\dark-hive\\images\\ui-bg_highlight-soft_35_222222_1x100.png",
      "SourceId": "TermProject_DotNet",
      "SourceType": "Discovered",
      "ContentRoot": "C:\\Users\\Bil-muh\\Desktop\\ReviewTool\\TermProject_DotNet\\TermProject_DotNet\\wwwroot\\",
      "BasePath": "_content/TermProject_DotNet",
      "RelativePath": "lib/jqueryui/themes/dark-hive/images/ui-bg_highlight-soft_35_222222_1x100.png",
      "AssetKind": "All",
      "AssetMode": "All",
      "AssetRole": "Primary",
      "RelatedAsset": "",
      "AssetTraitName": "",
      "AssetTraitValue": "",
      "CopyToOutputDirectory": "Never",
      "CopyToPublishDirectory": "PreserveNewest",
      "OriginalItemSpec": "wwwroot\\lib\\jqueryui\\themes\\dark-hive\\images\\ui-bg_highlight-soft_35_222222_1x100.png"
    },
    {
      "Identity": "C:\\Users\\Bil-muh\\Desktop\\ReviewTool\\TermProject_DotNet\\TermProject_DotNet\\wwwroot\\lib\\jqueryui\\themes\\dark-hive\\images\\ui-bg_highlight-soft_44_444444_1x100.png",
      "SourceId": "TermProject_DotNet",
      "SourceType": "Discovered",
      "ContentRoot": "C:\\Users\\Bil-muh\\Desktop\\ReviewTool\\TermProject_DotNet\\TermProject_DotNet\\wwwroot\\",
      "BasePath": "_content/TermProject_DotNet",
      "RelativePath": "lib/jqueryui/themes/dark-hive/images/ui-bg_highlight-soft_44_444444_1x100.png",
      "AssetKind": "All",
      "AssetMode": "All",
      "AssetRole": "Primary",
      "RelatedAsset": "",
      "AssetTraitName": "",
      "AssetTraitValue": "",
      "CopyToOutputDirectory": "Never",
      "CopyToPublishDirectory": "PreserveNewest",
      "OriginalItemSpec": "wwwroot\\lib\\jqueryui\\themes\\dark-hive\\images\\ui-bg_highlight-soft_44_444444_1x100.png"
    },
    {
      "Identity": "C:\\Users\\Bil-muh\\Desktop\\ReviewTool\\TermProject_DotNet\\TermProject_DotNet\\wwwroot\\lib\\jqueryui\\themes\\dark-hive\\images\\ui-bg_highlight-soft_80_eeeeee_1x100.png",
      "SourceId": "TermProject_DotNet",
      "SourceType": "Discovered",
      "ContentRoot": "C:\\Users\\Bil-muh\\Desktop\\ReviewTool\\TermProject_DotNet\\TermProject_DotNet\\wwwroot\\",
      "BasePath": "_content/TermProject_DotNet",
      "RelativePath": "lib/jqueryui/themes/dark-hive/images/ui-bg_highlight-soft_80_eeeeee_1x100.png",
      "AssetKind": "All",
      "AssetMode": "All",
      "AssetRole": "Primary",
      "RelatedAsset": "",
      "AssetTraitName": "",
      "AssetTraitValue": "",
      "CopyToOutputDirectory": "Never",
      "CopyToPublishDirectory": "PreserveNewest",
      "OriginalItemSpec": "wwwroot\\lib\\jqueryui\\themes\\dark-hive\\images\\ui-bg_highlight-soft_80_eeeeee_1x100.png"
    },
    {
      "Identity": "C:\\Users\\Bil-muh\\Desktop\\ReviewTool\\TermProject_DotNet\\TermProject_DotNet\\wwwroot\\lib\\jqueryui\\themes\\dark-hive\\images\\ui-bg_loop_25_000000_21x21.png",
      "SourceId": "TermProject_DotNet",
      "SourceType": "Discovered",
      "ContentRoot": "C:\\Users\\Bil-muh\\Desktop\\ReviewTool\\TermProject_DotNet\\TermProject_DotNet\\wwwroot\\",
      "BasePath": "_content/TermProject_DotNet",
      "RelativePath": "lib/jqueryui/themes/dark-hive/images/ui-bg_loop_25_000000_21x21.png",
      "AssetKind": "All",
      "AssetMode": "All",
      "AssetRole": "Primary",
      "RelatedAsset": "",
      "AssetTraitName": "",
      "AssetTraitValue": "",
      "CopyToOutputDirectory": "Never",
      "CopyToPublishDirectory": "PreserveNewest",
      "OriginalItemSpec": "wwwroot\\lib\\jqueryui\\themes\\dark-hive\\images\\ui-bg_loop_25_000000_21x21.png"
    },
    {
      "Identity": "C:\\Users\\Bil-muh\\Desktop\\ReviewTool\\TermProject_DotNet\\TermProject_DotNet\\wwwroot\\lib\\jqueryui\\themes\\dark-hive\\images\\ui-icons_222222_256x240.png",
      "SourceId": "TermProject_DotNet",
      "SourceType": "Discovered",
      "ContentRoot": "C:\\Users\\Bil-muh\\Desktop\\ReviewTool\\TermProject_DotNet\\TermProject_DotNet\\wwwroot\\",
      "BasePath": "_content/TermProject_DotNet",
      "RelativePath": "lib/jqueryui/themes/dark-hive/images/ui-icons_222222_256x240.png",
      "AssetKind": "All",
      "AssetMode": "All",
      "AssetRole": "Primary",
      "RelatedAsset": "",
      "AssetTraitName": "",
      "AssetTraitValue": "",
      "CopyToOutputDirectory": "Never",
      "CopyToPublishDirectory": "PreserveNewest",
      "OriginalItemSpec": "wwwroot\\lib\\jqueryui\\themes\\dark-hive\\images\\ui-icons_222222_256x240.png"
    },
    {
      "Identity": "C:\\Users\\Bil-muh\\Desktop\\ReviewTool\\TermProject_DotNet\\TermProject_DotNet\\wwwroot\\lib\\jqueryui\\themes\\dark-hive\\images\\ui-icons_4b8e0b_256x240.png",
      "SourceId": "TermProject_DotNet",
      "SourceType": "Discovered",
      "ContentRoot": "C:\\Users\\Bil-muh\\Desktop\\ReviewTool\\TermProject_DotNet\\TermProject_DotNet\\wwwroot\\",
      "BasePath": "_content/TermProject_DotNet",
      "RelativePath": "lib/jqueryui/themes/dark-hive/images/ui-icons_4b8e0b_256x240.png",
      "AssetKind": "All",
      "AssetMode": "All",
      "AssetRole": "Primary",
      "RelatedAsset": "",
      "AssetTraitName": "",
      "AssetTraitValue": "",
      "CopyToOutputDirectory": "Never",
      "CopyToPublishDirectory": "PreserveNewest",
      "OriginalItemSpec": "wwwroot\\lib\\jqueryui\\themes\\dark-hive\\images\\ui-icons_4b8e0b_256x240.png"
    },
    {
      "Identity": "C:\\Users\\Bil-muh\\Desktop\\ReviewTool\\TermProject_DotNet\\TermProject_DotNet\\wwwroot\\lib\\jqueryui\\themes\\dark-hive\\images\\ui-icons_a83300_256x240.png",
      "SourceId": "TermProject_DotNet",
      "SourceType": "Discovered",
      "ContentRoot": "C:\\Users\\Bil-muh\\Desktop\\ReviewTool\\TermProject_DotNet\\TermProject_DotNet\\wwwroot\\",
      "BasePath": "_content/TermProject_DotNet",
      "RelativePath": "lib/jqueryui/themes/dark-hive/images/ui-icons_a83300_256x240.png",
      "AssetKind": "All",
      "AssetMode": "All",
      "AssetRole": "Primary",
      "RelatedAsset": "",
      "AssetTraitName": "",
      "AssetTraitValue": "",
      "CopyToOutputDirectory": "Never",
      "CopyToPublishDirectory": "PreserveNewest",
      "OriginalItemSpec": "wwwroot\\lib\\jqueryui\\themes\\dark-hive\\images\\ui-icons_a83300_256x240.png"
    },
    {
      "Identity": "C:\\Users\\Bil-muh\\Desktop\\ReviewTool\\TermProject_DotNet\\TermProject_DotNet\\wwwroot\\lib\\jqueryui\\themes\\dark-hive\\images\\ui-icons_cccccc_256x240.png",
      "SourceId": "TermProject_DotNet",
      "SourceType": "Discovered",
      "ContentRoot": "C:\\Users\\Bil-muh\\Desktop\\ReviewTool\\TermProject_DotNet\\TermProject_DotNet\\wwwroot\\",
      "BasePath": "_content/TermProject_DotNet",
      "RelativePath": "lib/jqueryui/themes/dark-hive/images/ui-icons_cccccc_256x240.png",
      "AssetKind": "All",
      "AssetMode": "All",
      "AssetRole": "Primary",
      "RelatedAsset": "",
      "AssetTraitName": "",
      "AssetTraitValue": "",
      "CopyToOutputDirectory": "Never",
      "CopyToPublishDirectory": "PreserveNewest",
      "OriginalItemSpec": "wwwroot\\lib\\jqueryui\\themes\\dark-hive\\images\\ui-icons_cccccc_256x240.png"
    },
    {
      "Identity": "C:\\Users\\Bil-muh\\Desktop\\ReviewTool\\TermProject_DotNet\\TermProject_DotNet\\wwwroot\\lib\\jqueryui\\themes\\dark-hive\\images\\ui-icons_ffffff_256x240.png",
      "SourceId": "TermProject_DotNet",
      "SourceType": "Discovered",
      "ContentRoot": "C:\\Users\\Bil-muh\\Desktop\\ReviewTool\\TermProject_DotNet\\TermProject_DotNet\\wwwroot\\",
      "BasePath": "_content/TermProject_DotNet",
      "RelativePath": "lib/jqueryui/themes/dark-hive/images/ui-icons_ffffff_256x240.png",
      "AssetKind": "All",
      "AssetMode": "All",
      "AssetRole": "Primary",
      "RelatedAsset": "",
      "AssetTraitName": "",
      "AssetTraitValue": "",
      "CopyToOutputDirectory": "Never",
      "CopyToPublishDirectory": "PreserveNewest",
      "OriginalItemSpec": "wwwroot\\lib\\jqueryui\\themes\\dark-hive\\images\\ui-icons_ffffff_256x240.png"
    },
    {
      "Identity": "C:\\Users\\Bil-muh\\Desktop\\ReviewTool\\TermProject_DotNet\\TermProject_DotNet\\wwwroot\\lib\\jqueryui\\themes\\dark-hive\\jquery-ui.css",
      "SourceId": "TermProject_DotNet",
      "SourceType": "Discovered",
      "ContentRoot": "C:\\Users\\Bil-muh\\Desktop\\ReviewTool\\TermProject_DotNet\\TermProject_DotNet\\wwwroot\\",
      "BasePath": "_content/TermProject_DotNet",
      "RelativePath": "lib/jqueryui/themes/dark-hive/jquery-ui.css",
      "AssetKind": "All",
      "AssetMode": "All",
      "AssetRole": "Primary",
      "RelatedAsset": "",
      "AssetTraitName": "",
      "AssetTraitValue": "",
      "CopyToOutputDirectory": "Never",
      "CopyToPublishDirectory": "PreserveNewest",
      "OriginalItemSpec": "wwwroot\\lib\\jqueryui\\themes\\dark-hive\\jquery-ui.css"
    },
    {
      "Identity": "C:\\Users\\Bil-muh\\Desktop\\ReviewTool\\TermProject_DotNet\\TermProject_DotNet\\wwwroot\\lib\\jqueryui\\themes\\dark-hive\\jquery-ui.min.css",
      "SourceId": "TermProject_DotNet",
      "SourceType": "Discovered",
      "ContentRoot": "C:\\Users\\Bil-muh\\Desktop\\ReviewTool\\TermProject_DotNet\\TermProject_DotNet\\wwwroot\\",
      "BasePath": "_content/TermProject_DotNet",
      "RelativePath": "lib/jqueryui/themes/dark-hive/jquery-ui.min.css",
      "AssetKind": "All",
      "AssetMode": "All",
      "AssetRole": "Primary",
      "RelatedAsset": "",
      "AssetTraitName": "",
      "AssetTraitValue": "",
      "CopyToOutputDirectory": "Never",
      "CopyToPublishDirectory": "PreserveNewest",
      "OriginalItemSpec": "wwwroot\\lib\\jqueryui\\themes\\dark-hive\\jquery-ui.min.css"
    },
    {
      "Identity": "C:\\Users\\Bil-muh\\Desktop\\ReviewTool\\TermProject_DotNet\\TermProject_DotNet\\wwwroot\\lib\\jqueryui\\themes\\dark-hive\\theme.css",
      "SourceId": "TermProject_DotNet",
      "SourceType": "Discovered",
      "ContentRoot": "C:\\Users\\Bil-muh\\Desktop\\ReviewTool\\TermProject_DotNet\\TermProject_DotNet\\wwwroot\\",
      "BasePath": "_content/TermProject_DotNet",
      "RelativePath": "lib/jqueryui/themes/dark-hive/theme.css",
      "AssetKind": "All",
      "AssetMode": "All",
      "AssetRole": "Primary",
      "RelatedAsset": "",
      "AssetTraitName": "",
      "AssetTraitValue": "",
      "CopyToOutputDirectory": "Never",
      "CopyToPublishDirectory": "PreserveNewest",
      "OriginalItemSpec": "wwwroot\\lib\\jqueryui\\themes\\dark-hive\\theme.css"
    },
    {
      "Identity": "C:\\Users\\Bil-muh\\Desktop\\ReviewTool\\TermProject_DotNet\\TermProject_DotNet\\wwwroot\\lib\\jqueryui\\themes\\dark-hive\\theme.min.css",
      "SourceId": "TermProject_DotNet",
      "SourceType": "Discovered",
      "ContentRoot": "C:\\Users\\Bil-muh\\Desktop\\ReviewTool\\TermProject_DotNet\\TermProject_DotNet\\wwwroot\\",
      "BasePath": "_content/TermProject_DotNet",
      "RelativePath": "lib/jqueryui/themes/dark-hive/theme.min.css",
      "AssetKind": "All",
      "AssetMode": "All",
      "AssetRole": "Primary",
      "RelatedAsset": "",
      "AssetTraitName": "",
      "AssetTraitValue": "",
      "CopyToOutputDirectory": "Never",
      "CopyToPublishDirectory": "PreserveNewest",
      "OriginalItemSpec": "wwwroot\\lib\\jqueryui\\themes\\dark-hive\\theme.min.css"
    },
    {
      "Identity": "C:\\Users\\Bil-muh\\Desktop\\ReviewTool\\TermProject_DotNet\\TermProject_DotNet\\wwwroot\\lib\\jqueryui\\themes\\dot-luv\\images\\ui-bg_diagonals-thick_15_0b3e6f_40x40.png",
      "SourceId": "TermProject_DotNet",
      "SourceType": "Discovered",
      "ContentRoot": "C:\\Users\\Bil-muh\\Desktop\\ReviewTool\\TermProject_DotNet\\TermProject_DotNet\\wwwroot\\",
      "BasePath": "_content/TermProject_DotNet",
      "RelativePath": "lib/jqueryui/themes/dot-luv/images/ui-bg_diagonals-thick_15_0b3e6f_40x40.png",
      "AssetKind": "All",
      "AssetMode": "All",
      "AssetRole": "Primary",
      "RelatedAsset": "",
      "AssetTraitName": "",
      "AssetTraitValue": "",
      "CopyToOutputDirectory": "Never",
      "CopyToPublishDirectory": "PreserveNewest",
      "OriginalItemSpec": "wwwroot\\lib\\jqueryui\\themes\\dot-luv\\images\\ui-bg_diagonals-thick_15_0b3e6f_40x40.png"
    },
    {
      "Identity": "C:\\Users\\Bil-muh\\Desktop\\ReviewTool\\TermProject_DotNet\\TermProject_DotNet\\wwwroot\\lib\\jqueryui\\themes\\dot-luv\\images\\ui-bg_dots-medium_30_0b58a2_4x4.png",
      "SourceId": "TermProject_DotNet",
      "SourceType": "Discovered",
      "ContentRoot": "C:\\Users\\Bil-muh\\Desktop\\ReviewTool\\TermProject_DotNet\\TermProject_DotNet\\wwwroot\\",
      "BasePath": "_content/TermProject_DotNet",
      "RelativePath": "lib/jqueryui/themes/dot-luv/images/ui-bg_dots-medium_30_0b58a2_4x4.png",
      "AssetKind": "All",
      "AssetMode": "All",
      "AssetRole": "Primary",
      "RelatedAsset": "",
      "AssetTraitName": "",
      "AssetTraitValue": "",
      "CopyToOutputDirectory": "Never",
      "CopyToPublishDirectory": "PreserveNewest",
      "OriginalItemSpec": "wwwroot\\lib\\jqueryui\\themes\\dot-luv\\images\\ui-bg_dots-medium_30_0b58a2_4x4.png"
    },
    {
      "Identity": "C:\\Users\\Bil-muh\\Desktop\\ReviewTool\\TermProject_DotNet\\TermProject_DotNet\\wwwroot\\lib\\jqueryui\\themes\\dot-luv\\images\\ui-bg_dots-small_20_333333_2x2.png",
      "SourceId": "TermProject_DotNet",
      "SourceType": "Discovered",
      "ContentRoot": "C:\\Users\\Bil-muh\\Desktop\\ReviewTool\\TermProject_DotNet\\TermProject_DotNet\\wwwroot\\",
      "BasePath": "_content/TermProject_DotNet",
      "RelativePath": "lib/jqueryui/themes/dot-luv/images/ui-bg_dots-small_20_333333_2x2.png",
      "AssetKind": "All",
      "AssetMode": "All",
      "AssetRole": "Primary",
      "RelatedAsset": "",
      "AssetTraitName": "",
      "AssetTraitValue": "",
      "CopyToOutputDirectory": "Never",
      "CopyToPublishDirectory": "PreserveNewest",
      "OriginalItemSpec": "wwwroot\\lib\\jqueryui\\themes\\dot-luv\\images\\ui-bg_dots-small_20_333333_2x2.png"
    },
    {
      "Identity": "C:\\Users\\Bil-muh\\Desktop\\ReviewTool\\TermProject_DotNet\\TermProject_DotNet\\wwwroot\\lib\\jqueryui\\themes\\dot-luv\\images\\ui-bg_dots-small_30_a32d00_2x2.png",
      "SourceId": "TermProject_DotNet",
      "SourceType": "Discovered",
      "ContentRoot": "C:\\Users\\Bil-muh\\Desktop\\ReviewTool\\TermProject_DotNet\\TermProject_DotNet\\wwwroot\\",
      "BasePath": "_content/TermProject_DotNet",
      "RelativePath": "lib/jqueryui/themes/dot-luv/images/ui-bg_dots-small_30_a32d00_2x2.png",
      "AssetKind": "All",
      "AssetMode": "All",
      "AssetRole": "Primary",
      "RelatedAsset": "",
      "AssetTraitName": "",
      "AssetTraitValue": "",
      "CopyToOutputDirectory": "Never",
      "CopyToPublishDirectory": "PreserveNewest",
      "OriginalItemSpec": "wwwroot\\lib\\jqueryui\\themes\\dot-luv\\images\\ui-bg_dots-small_30_a32d00_2x2.png"
    },
    {
      "Identity": "C:\\Users\\Bil-muh\\Desktop\\ReviewTool\\TermProject_DotNet\\TermProject_DotNet\\wwwroot\\lib\\jqueryui\\themes\\dot-luv\\images\\ui-bg_dots-small_40_00498f_2x2.png",
      "SourceId": "TermProject_DotNet",
      "SourceType": "Discovered",
      "ContentRoot": "C:\\Users\\Bil-muh\\Desktop\\ReviewTool\\TermProject_DotNet\\TermProject_DotNet\\wwwroot\\",
      "BasePath": "_content/TermProject_DotNet",
      "RelativePath": "lib/jqueryui/themes/dot-luv/images/ui-bg_dots-small_40_00498f_2x2.png",
      "AssetKind": "All",
      "AssetMode": "All",
      "AssetRole": "Primary",
      "RelatedAsset": "",
      "AssetTraitName": "",
      "AssetTraitValue": "",
      "CopyToOutputDirectory": "Never",
      "CopyToPublishDirectory": "PreserveNewest",
      "OriginalItemSpec": "wwwroot\\lib\\jqueryui\\themes\\dot-luv\\images\\ui-bg_dots-small_40_00498f_2x2.png"
    },
    {
      "Identity": "C:\\Users\\Bil-muh\\Desktop\\ReviewTool\\TermProject_DotNet\\TermProject_DotNet\\wwwroot\\lib\\jqueryui\\themes\\dot-luv\\images\\ui-bg_gloss-wave_20_111111_500x100.png",
      "SourceId": "TermProject_DotNet",
      "SourceType": "Discovered",
      "ContentRoot": "C:\\Users\\Bil-muh\\Desktop\\ReviewTool\\TermProject_DotNet\\TermProject_DotNet\\wwwroot\\",
      "BasePath": "_content/TermProject_DotNet",
      "RelativePath": "lib/jqueryui/themes/dot-luv/images/ui-bg_gloss-wave_20_111111_500x100.png",
      "AssetKind": "All",
      "AssetMode": "All",
      "AssetRole": "Primary",
      "RelatedAsset": "",
      "AssetTraitName": "",
      "AssetTraitValue": "",
      "CopyToOutputDirectory": "Never",
      "CopyToPublishDirectory": "PreserveNewest",
      "OriginalItemSpec": "wwwroot\\lib\\jqueryui\\themes\\dot-luv\\images\\ui-bg_gloss-wave_20_111111_500x100.png"
    },
    {
      "Identity": "C:\\Users\\Bil-muh\\Desktop\\ReviewTool\\TermProject_DotNet\\TermProject_DotNet\\wwwroot\\lib\\jqueryui\\themes\\dot-luv\\images\\ui-icons_00498f_256x240.png",
      "SourceId": "TermProject_DotNet",
      "SourceType": "Discovered",
      "ContentRoot": "C:\\Users\\Bil-muh\\Desktop\\ReviewTool\\TermProject_DotNet\\TermProject_DotNet\\wwwroot\\",
      "BasePath": "_content/TermProject_DotNet",
      "RelativePath": "lib/jqueryui/themes/dot-luv/images/ui-icons_00498f_256x240.png",
      "AssetKind": "All",
      "AssetMode": "All",
      "AssetRole": "Primary",
      "RelatedAsset": "",
      "AssetTraitName": "",
      "AssetTraitValue": "",
      "CopyToOutputDirectory": "Never",
      "CopyToPublishDirectory": "PreserveNewest",
      "OriginalItemSpec": "wwwroot\\lib\\jqueryui\\themes\\dot-luv\\images\\ui-icons_00498f_256x240.png"
    },
    {
      "Identity": "C:\\Users\\Bil-muh\\Desktop\\ReviewTool\\TermProject_DotNet\\TermProject_DotNet\\wwwroot\\lib\\jqueryui\\themes\\dot-luv\\images\\ui-icons_98d2fb_256x240.png",
      "SourceId": "TermProject_DotNet",
      "SourceType": "Discovered",
      "ContentRoot": "C:\\Users\\Bil-muh\\Desktop\\ReviewTool\\TermProject_DotNet\\TermProject_DotNet\\wwwroot\\",
      "BasePath": "_content/TermProject_DotNet",
      "RelativePath": "lib/jqueryui/themes/dot-luv/images/ui-icons_98d2fb_256x240.png",
      "AssetKind": "All",
      "AssetMode": "All",
      "AssetRole": "Primary",
      "RelatedAsset": "",
      "AssetTraitName": "",
      "AssetTraitValue": "",
      "CopyToOutputDirectory": "Never",
      "CopyToPublishDirectory": "PreserveNewest",
      "OriginalItemSpec": "wwwroot\\lib\\jqueryui\\themes\\dot-luv\\images\\ui-icons_98d2fb_256x240.png"
    },
    {
      "Identity": "C:\\Users\\Bil-muh\\Desktop\\ReviewTool\\TermProject_DotNet\\TermProject_DotNet\\wwwroot\\lib\\jqueryui\\themes\\dot-luv\\images\\ui-icons_9ccdfc_256x240.png",
      "SourceId": "TermProject_DotNet",
      "SourceType": "Discovered",
      "ContentRoot": "C:\\Users\\Bil-muh\\Desktop\\ReviewTool\\TermProject_DotNet\\TermProject_DotNet\\wwwroot\\",
      "BasePath": "_content/TermProject_DotNet",
      "RelativePath": "lib/jqueryui/themes/dot-luv/images/ui-icons_9ccdfc_256x240.png",
      "AssetKind": "All",
      "AssetMode": "All",
      "AssetRole": "Primary",
      "RelatedAsset": "",
      "AssetTraitName": "",
      "AssetTraitValue": "",
      "CopyToOutputDirectory": "Never",
      "CopyToPublishDirectory": "PreserveNewest",
      "OriginalItemSpec": "wwwroot\\lib\\jqueryui\\themes\\dot-luv\\images\\ui-icons_9ccdfc_256x240.png"
    },
    {
      "Identity": "C:\\Users\\Bil-muh\\Desktop\\ReviewTool\\TermProject_DotNet\\TermProject_DotNet\\wwwroot\\lib\\jqueryui\\themes\\dot-luv\\images\\ui-icons_ffffff_256x240.png",
      "SourceId": "TermProject_DotNet",
      "SourceType": "Discovered",
      "ContentRoot": "C:\\Users\\Bil-muh\\Desktop\\ReviewTool\\TermProject_DotNet\\TermProject_DotNet\\wwwroot\\",
      "BasePath": "_content/TermProject_DotNet",
      "RelativePath": "lib/jqueryui/themes/dot-luv/images/ui-icons_ffffff_256x240.png",
      "AssetKind": "All",
      "AssetMode": "All",
      "AssetRole": "Primary",
      "RelatedAsset": "",
      "AssetTraitName": "",
      "AssetTraitValue": "",
      "CopyToOutputDirectory": "Never",
      "CopyToPublishDirectory": "PreserveNewest",
      "OriginalItemSpec": "wwwroot\\lib\\jqueryui\\themes\\dot-luv\\images\\ui-icons_ffffff_256x240.png"
    },
    {
      "Identity": "C:\\Users\\Bil-muh\\Desktop\\ReviewTool\\TermProject_DotNet\\TermProject_DotNet\\wwwroot\\lib\\jqueryui\\themes\\dot-luv\\jquery-ui.css",
      "SourceId": "TermProject_DotNet",
      "SourceType": "Discovered",
      "ContentRoot": "C:\\Users\\Bil-muh\\Desktop\\ReviewTool\\TermProject_DotNet\\TermProject_DotNet\\wwwroot\\",
      "BasePath": "_content/TermProject_DotNet",
      "RelativePath": "lib/jqueryui/themes/dot-luv/jquery-ui.css",
      "AssetKind": "All",
      "AssetMode": "All",
      "AssetRole": "Primary",
      "RelatedAsset": "",
      "AssetTraitName": "",
      "AssetTraitValue": "",
      "CopyToOutputDirectory": "Never",
      "CopyToPublishDirectory": "PreserveNewest",
      "OriginalItemSpec": "wwwroot\\lib\\jqueryui\\themes\\dot-luv\\jquery-ui.css"
    },
    {
      "Identity": "C:\\Users\\Bil-muh\\Desktop\\ReviewTool\\TermProject_DotNet\\TermProject_DotNet\\wwwroot\\lib\\jqueryui\\themes\\dot-luv\\jquery-ui.min.css",
      "SourceId": "TermProject_DotNet",
      "SourceType": "Discovered",
      "ContentRoot": "C:\\Users\\Bil-muh\\Desktop\\ReviewTool\\TermProject_DotNet\\TermProject_DotNet\\wwwroot\\",
      "BasePath": "_content/TermProject_DotNet",
      "RelativePath": "lib/jqueryui/themes/dot-luv/jquery-ui.min.css",
      "AssetKind": "All",
      "AssetMode": "All",
      "AssetRole": "Primary",
      "RelatedAsset": "",
      "AssetTraitName": "",
      "AssetTraitValue": "",
      "CopyToOutputDirectory": "Never",
      "CopyToPublishDirectory": "PreserveNewest",
      "OriginalItemSpec": "wwwroot\\lib\\jqueryui\\themes\\dot-luv\\jquery-ui.min.css"
    },
    {
      "Identity": "C:\\Users\\Bil-muh\\Desktop\\ReviewTool\\TermProject_DotNet\\TermProject_DotNet\\wwwroot\\lib\\jqueryui\\themes\\dot-luv\\theme.css",
      "SourceId": "TermProject_DotNet",
      "SourceType": "Discovered",
      "ContentRoot": "C:\\Users\\Bil-muh\\Desktop\\ReviewTool\\TermProject_DotNet\\TermProject_DotNet\\wwwroot\\",
      "BasePath": "_content/TermProject_DotNet",
      "RelativePath": "lib/jqueryui/themes/dot-luv/theme.css",
      "AssetKind": "All",
      "AssetMode": "All",
      "AssetRole": "Primary",
      "RelatedAsset": "",
      "AssetTraitName": "",
      "AssetTraitValue": "",
      "CopyToOutputDirectory": "Never",
      "CopyToPublishDirectory": "PreserveNewest",
      "OriginalItemSpec": "wwwroot\\lib\\jqueryui\\themes\\dot-luv\\theme.css"
    },
    {
      "Identity": "C:\\Users\\Bil-muh\\Desktop\\ReviewTool\\TermProject_DotNet\\TermProject_DotNet\\wwwroot\\lib\\jqueryui\\themes\\dot-luv\\theme.min.css",
      "SourceId": "TermProject_DotNet",
      "SourceType": "Discovered",
      "ContentRoot": "C:\\Users\\Bil-muh\\Desktop\\ReviewTool\\TermProject_DotNet\\TermProject_DotNet\\wwwroot\\",
      "BasePath": "_content/TermProject_DotNet",
      "RelativePath": "lib/jqueryui/themes/dot-luv/theme.min.css",
      "AssetKind": "All",
      "AssetMode": "All",
      "AssetRole": "Primary",
      "RelatedAsset": "",
      "AssetTraitName": "",
      "AssetTraitValue": "",
      "CopyToOutputDirectory": "Never",
      "CopyToPublishDirectory": "PreserveNewest",
      "OriginalItemSpec": "wwwroot\\lib\\jqueryui\\themes\\dot-luv\\theme.min.css"
    },
    {
      "Identity": "C:\\Users\\Bil-muh\\Desktop\\ReviewTool\\TermProject_DotNet\\TermProject_DotNet\\wwwroot\\lib\\jqueryui\\themes\\eggplant\\images\\ui-bg_gloss-wave_30_3d3644_500x100.png",
      "SourceId": "TermProject_DotNet",
      "SourceType": "Discovered",
      "ContentRoot": "C:\\Users\\Bil-muh\\Desktop\\ReviewTool\\TermProject_DotNet\\TermProject_DotNet\\wwwroot\\",
      "BasePath": "_content/TermProject_DotNet",
      "RelativePath": "lib/jqueryui/themes/eggplant/images/ui-bg_gloss-wave_30_3d3644_500x100.png",
      "AssetKind": "All",
      "AssetMode": "All",
      "AssetRole": "Primary",
      "RelatedAsset": "",
      "AssetTraitName": "",
      "AssetTraitValue": "",
      "CopyToOutputDirectory": "Never",
      "CopyToPublishDirectory": "PreserveNewest",
      "OriginalItemSpec": "wwwroot\\lib\\jqueryui\\themes\\eggplant\\images\\ui-bg_gloss-wave_30_3d3644_500x100.png"
    },
    {
      "Identity": "C:\\Users\\Bil-muh\\Desktop\\ReviewTool\\TermProject_DotNet\\TermProject_DotNet\\wwwroot\\lib\\jqueryui\\themes\\eggplant\\images\\ui-bg_highlight-soft_100_dcd9de_1x100.png",
      "SourceId": "TermProject_DotNet",
      "SourceType": "Discovered",
      "ContentRoot": "C:\\Users\\Bil-muh\\Desktop\\ReviewTool\\TermProject_DotNet\\TermProject_DotNet\\wwwroot\\",
      "BasePath": "_content/TermProject_DotNet",
      "RelativePath": "lib/jqueryui/themes/eggplant/images/ui-bg_highlight-soft_100_dcd9de_1x100.png",
      "AssetKind": "All",
      "AssetMode": "All",
      "AssetRole": "Primary",
      "RelatedAsset": "",
      "AssetTraitName": "",
      "AssetTraitValue": "",
      "CopyToOutputDirectory": "Never",
      "CopyToPublishDirectory": "PreserveNewest",
      "OriginalItemSpec": "wwwroot\\lib\\jqueryui\\themes\\eggplant\\images\\ui-bg_highlight-soft_100_dcd9de_1x100.png"
    },
    {
      "Identity": "C:\\Users\\Bil-muh\\Desktop\\ReviewTool\\TermProject_DotNet\\TermProject_DotNet\\wwwroot\\lib\\jqueryui\\themes\\eggplant\\images\\ui-bg_highlight-soft_100_eae6ea_1x100.png",
      "SourceId": "TermProject_DotNet",
      "SourceType": "Discovered",
      "ContentRoot": "C:\\Users\\Bil-muh\\Desktop\\ReviewTool\\TermProject_DotNet\\TermProject_DotNet\\wwwroot\\",
      "BasePath": "_content/TermProject_DotNet",
      "RelativePath": "lib/jqueryui/themes/eggplant/images/ui-bg_highlight-soft_100_eae6ea_1x100.png",
      "AssetKind": "All",
      "AssetMode": "All",
      "AssetRole": "Primary",
      "RelatedAsset": "",
      "AssetTraitName": "",
      "AssetTraitValue": "",
      "CopyToOutputDirectory": "Never",
      "CopyToPublishDirectory": "PreserveNewest",
      "OriginalItemSpec": "wwwroot\\lib\\jqueryui\\themes\\eggplant\\images\\ui-bg_highlight-soft_100_eae6ea_1x100.png"
    },
    {
      "Identity": "C:\\Users\\Bil-muh\\Desktop\\ReviewTool\\TermProject_DotNet\\TermProject_DotNet\\wwwroot\\lib\\jqueryui\\themes\\eggplant\\images\\ui-bg_highlight-soft_25_30273a_1x100.png",
      "SourceId": "TermProject_DotNet",
      "SourceType": "Discovered",
      "ContentRoot": "C:\\Users\\Bil-muh\\Desktop\\ReviewTool\\TermProject_DotNet\\TermProject_DotNet\\wwwroot\\",
      "BasePath": "_content/TermProject_DotNet",
      "RelativePath": "lib/jqueryui/themes/eggplant/images/ui-bg_highlight-soft_25_30273a_1x100.png",
      "AssetKind": "All",
      "AssetMode": "All",
      "AssetRole": "Primary",
      "RelatedAsset": "",
      "AssetTraitName": "",
      "AssetTraitValue": "",
      "CopyToOutputDirectory": "Never",
      "CopyToPublishDirectory": "PreserveNewest",
      "OriginalItemSpec": "wwwroot\\lib\\jqueryui\\themes\\eggplant\\images\\ui-bg_highlight-soft_25_30273a_1x100.png"
    },
    {
      "Identity": "C:\\Users\\Bil-muh\\Desktop\\ReviewTool\\TermProject_DotNet\\TermProject_DotNet\\wwwroot\\lib\\jqueryui\\themes\\eggplant\\images\\ui-bg_highlight-soft_45_5f5964_1x100.png",
      "SourceId": "TermProject_DotNet",
      "SourceType": "Discovered",
      "ContentRoot": "C:\\Users\\Bil-muh\\Desktop\\ReviewTool\\TermProject_DotNet\\TermProject_DotNet\\wwwroot\\",
      "BasePath": "_content/TermProject_DotNet",
      "RelativePath": "lib/jqueryui/themes/eggplant/images/ui-bg_highlight-soft_45_5f5964_1x100.png",
      "AssetKind": "All",
      "AssetMode": "All",
      "AssetRole": "Primary",
      "RelatedAsset": "",
      "AssetTraitName": "",
      "AssetTraitValue": "",
      "CopyToOutputDirectory": "Never",
      "CopyToPublishDirectory": "PreserveNewest",
      "OriginalItemSpec": "wwwroot\\lib\\jqueryui\\themes\\eggplant\\images\\ui-bg_highlight-soft_45_5f5964_1x100.png"
    },
    {
      "Identity": "C:\\Users\\Bil-muh\\Desktop\\ReviewTool\\TermProject_DotNet\\TermProject_DotNet\\wwwroot\\lib\\jqueryui\\themes\\eggplant\\images\\ui-icons_454545_256x240.png",
      "SourceId": "TermProject_DotNet",
      "SourceType": "Discovered",
      "ContentRoot": "C:\\Users\\Bil-muh\\Desktop\\ReviewTool\\TermProject_DotNet\\TermProject_DotNet\\wwwroot\\",
      "BasePath": "_content/TermProject_DotNet",
      "RelativePath": "lib/jqueryui/themes/eggplant/images/ui-icons_454545_256x240.png",
      "AssetKind": "All",
      "AssetMode": "All",
      "AssetRole": "Primary",
      "RelatedAsset": "",
      "AssetTraitName": "",
      "AssetTraitValue": "",
      "CopyToOutputDirectory": "Never",
      "CopyToPublishDirectory": "PreserveNewest",
      "OriginalItemSpec": "wwwroot\\lib\\jqueryui\\themes\\eggplant\\images\\ui-icons_454545_256x240.png"
    },
    {
      "Identity": "C:\\Users\\Bil-muh\\Desktop\\ReviewTool\\TermProject_DotNet\\TermProject_DotNet\\wwwroot\\lib\\jqueryui\\themes\\eggplant\\images\\ui-icons_734d99_256x240.png",
      "SourceId": "TermProject_DotNet",
      "SourceType": "Discovered",
      "ContentRoot": "C:\\Users\\Bil-muh\\Desktop\\ReviewTool\\TermProject_DotNet\\TermProject_DotNet\\wwwroot\\",
      "BasePath": "_content/TermProject_DotNet",
      "RelativePath": "lib/jqueryui/themes/eggplant/images/ui-icons_734d99_256x240.png",
      "AssetKind": "All",
      "AssetMode": "All",
      "AssetRole": "Primary",
      "RelatedAsset": "",
      "AssetTraitName": "",
      "AssetTraitValue": "",
      "CopyToOutputDirectory": "Never",
      "CopyToPublishDirectory": "PreserveNewest",
      "OriginalItemSpec": "wwwroot\\lib\\jqueryui\\themes\\eggplant\\images\\ui-icons_734d99_256x240.png"
    },
    {
      "Identity": "C:\\Users\\Bil-muh\\Desktop\\ReviewTool\\TermProject_DotNet\\TermProject_DotNet\\wwwroot\\lib\\jqueryui\\themes\\eggplant\\images\\ui-icons_8d78a5_256x240.png",
      "SourceId": "TermProject_DotNet",
      "SourceType": "Discovered",
      "ContentRoot": "C:\\Users\\Bil-muh\\Desktop\\ReviewTool\\TermProject_DotNet\\TermProject_DotNet\\wwwroot\\",
      "BasePath": "_content/TermProject_DotNet",
      "RelativePath": "lib/jqueryui/themes/eggplant/images/ui-icons_8d78a5_256x240.png",
      "AssetKind": "All",
      "AssetMode": "All",
      "AssetRole": "Primary",
      "RelatedAsset": "",
      "AssetTraitName": "",
      "AssetTraitValue": "",
      "CopyToOutputDirectory": "Never",
      "CopyToPublishDirectory": "PreserveNewest",
      "OriginalItemSpec": "wwwroot\\lib\\jqueryui\\themes\\eggplant\\images\\ui-icons_8d78a5_256x240.png"
    },
    {
      "Identity": "C:\\Users\\Bil-muh\\Desktop\\ReviewTool\\TermProject_DotNet\\TermProject_DotNet\\wwwroot\\lib\\jqueryui\\themes\\eggplant\\images\\ui-icons_a8a3ae_256x240.png",
      "SourceId": "TermProject_DotNet",
      "SourceType": "Discovered",
      "ContentRoot": "C:\\Users\\Bil-muh\\Desktop\\ReviewTool\\TermProject_DotNet\\TermProject_DotNet\\wwwroot\\",
      "BasePath": "_content/TermProject_DotNet",
      "RelativePath": "lib/jqueryui/themes/eggplant/images/ui-icons_a8a3ae_256x240.png",
      "AssetKind": "All",
      "AssetMode": "All",
      "AssetRole": "Primary",
      "RelatedAsset": "",
      "AssetTraitName": "",
      "AssetTraitValue": "",
      "CopyToOutputDirectory": "Never",
      "CopyToPublishDirectory": "PreserveNewest",
      "OriginalItemSpec": "wwwroot\\lib\\jqueryui\\themes\\eggplant\\images\\ui-icons_a8a3ae_256x240.png"
    },
    {
      "Identity": "C:\\Users\\Bil-muh\\Desktop\\ReviewTool\\TermProject_DotNet\\TermProject_DotNet\\wwwroot\\lib\\jqueryui\\themes\\eggplant\\images\\ui-icons_ebccce_256x240.png",
      "SourceId": "TermProject_DotNet",
      "SourceType": "Discovered",
      "ContentRoot": "C:\\Users\\Bil-muh\\Desktop\\ReviewTool\\TermProject_DotNet\\TermProject_DotNet\\wwwroot\\",
      "BasePath": "_content/TermProject_DotNet",
      "RelativePath": "lib/jqueryui/themes/eggplant/images/ui-icons_ebccce_256x240.png",
      "AssetKind": "All",
      "AssetMode": "All",
      "AssetRole": "Primary",
      "RelatedAsset": "",
      "AssetTraitName": "",
      "AssetTraitValue": "",
      "CopyToOutputDirectory": "Never",
      "CopyToPublishDirectory": "PreserveNewest",
      "OriginalItemSpec": "wwwroot\\lib\\jqueryui\\themes\\eggplant\\images\\ui-icons_ebccce_256x240.png"
    },
    {
      "Identity": "C:\\Users\\Bil-muh\\Desktop\\ReviewTool\\TermProject_DotNet\\TermProject_DotNet\\wwwroot\\lib\\jqueryui\\themes\\eggplant\\images\\ui-icons_ffffff_256x240.png",
      "SourceId": "TermProject_DotNet",
      "SourceType": "Discovered",
      "ContentRoot": "C:\\Users\\Bil-muh\\Desktop\\ReviewTool\\TermProject_DotNet\\TermProject_DotNet\\wwwroot\\",
      "BasePath": "_content/TermProject_DotNet",
      "RelativePath": "lib/jqueryui/themes/eggplant/images/ui-icons_ffffff_256x240.png",
      "AssetKind": "All",
      "AssetMode": "All",
      "AssetRole": "Primary",
      "RelatedAsset": "",
      "AssetTraitName": "",
      "AssetTraitValue": "",
      "CopyToOutputDirectory": "Never",
      "CopyToPublishDirectory": "PreserveNewest",
      "OriginalItemSpec": "wwwroot\\lib\\jqueryui\\themes\\eggplant\\images\\ui-icons_ffffff_256x240.png"
    },
    {
      "Identity": "C:\\Users\\Bil-muh\\Desktop\\ReviewTool\\TermProject_DotNet\\TermProject_DotNet\\wwwroot\\lib\\jqueryui\\themes\\eggplant\\jquery-ui.css",
      "SourceId": "TermProject_DotNet",
      "SourceType": "Discovered",
      "ContentRoot": "C:\\Users\\Bil-muh\\Desktop\\ReviewTool\\TermProject_DotNet\\TermProject_DotNet\\wwwroot\\",
      "BasePath": "_content/TermProject_DotNet",
      "RelativePath": "lib/jqueryui/themes/eggplant/jquery-ui.css",
      "AssetKind": "All",
      "AssetMode": "All",
      "AssetRole": "Primary",
      "RelatedAsset": "",
      "AssetTraitName": "",
      "AssetTraitValue": "",
      "CopyToOutputDirectory": "Never",
      "CopyToPublishDirectory": "PreserveNewest",
      "OriginalItemSpec": "wwwroot\\lib\\jqueryui\\themes\\eggplant\\jquery-ui.css"
    },
    {
      "Identity": "C:\\Users\\Bil-muh\\Desktop\\ReviewTool\\TermProject_DotNet\\TermProject_DotNet\\wwwroot\\lib\\jqueryui\\themes\\eggplant\\jquery-ui.min.css",
      "SourceId": "TermProject_DotNet",
      "SourceType": "Discovered",
      "ContentRoot": "C:\\Users\\Bil-muh\\Desktop\\ReviewTool\\TermProject_DotNet\\TermProject_DotNet\\wwwroot\\",
      "BasePath": "_content/TermProject_DotNet",
      "RelativePath": "lib/jqueryui/themes/eggplant/jquery-ui.min.css",
      "AssetKind": "All",
      "AssetMode": "All",
      "AssetRole": "Primary",
      "RelatedAsset": "",
      "AssetTraitName": "",
      "AssetTraitValue": "",
      "CopyToOutputDirectory": "Never",
      "CopyToPublishDirectory": "PreserveNewest",
      "OriginalItemSpec": "wwwroot\\lib\\jqueryui\\themes\\eggplant\\jquery-ui.min.css"
    },
    {
      "Identity": "C:\\Users\\Bil-muh\\Desktop\\ReviewTool\\TermProject_DotNet\\TermProject_DotNet\\wwwroot\\lib\\jqueryui\\themes\\eggplant\\theme.css",
      "SourceId": "TermProject_DotNet",
      "SourceType": "Discovered",
      "ContentRoot": "C:\\Users\\Bil-muh\\Desktop\\ReviewTool\\TermProject_DotNet\\TermProject_DotNet\\wwwroot\\",
      "BasePath": "_content/TermProject_DotNet",
      "RelativePath": "lib/jqueryui/themes/eggplant/theme.css",
      "AssetKind": "All",
      "AssetMode": "All",
      "AssetRole": "Primary",
      "RelatedAsset": "",
      "AssetTraitName": "",
      "AssetTraitValue": "",
      "CopyToOutputDirectory": "Never",
      "CopyToPublishDirectory": "PreserveNewest",
      "OriginalItemSpec": "wwwroot\\lib\\jqueryui\\themes\\eggplant\\theme.css"
    },
    {
      "Identity": "C:\\Users\\Bil-muh\\Desktop\\ReviewTool\\TermProject_DotNet\\TermProject_DotNet\\wwwroot\\lib\\jqueryui\\themes\\eggplant\\theme.min.css",
      "SourceId": "TermProject_DotNet",
      "SourceType": "Discovered",
      "ContentRoot": "C:\\Users\\Bil-muh\\Desktop\\ReviewTool\\TermProject_DotNet\\TermProject_DotNet\\wwwroot\\",
      "BasePath": "_content/TermProject_DotNet",
      "RelativePath": "lib/jqueryui/themes/eggplant/theme.min.css",
      "AssetKind": "All",
      "AssetMode": "All",
      "AssetRole": "Primary",
      "RelatedAsset": "",
      "AssetTraitName": "",
      "AssetTraitValue": "",
      "CopyToOutputDirectory": "Never",
      "CopyToPublishDirectory": "PreserveNewest",
      "OriginalItemSpec": "wwwroot\\lib\\jqueryui\\themes\\eggplant\\theme.min.css"
    },
    {
      "Identity": "C:\\Users\\Bil-muh\\Desktop\\ReviewTool\\TermProject_DotNet\\TermProject_DotNet\\wwwroot\\lib\\jqueryui\\themes\\excite-bike\\images\\ui-bg_diagonals-small_25_c5ddfc_40x40.png",
      "SourceId": "TermProject_DotNet",
      "SourceType": "Discovered",
      "ContentRoot": "C:\\Users\\Bil-muh\\Desktop\\ReviewTool\\TermProject_DotNet\\TermProject_DotNet\\wwwroot\\",
      "BasePath": "_content/TermProject_DotNet",
      "RelativePath": "lib/jqueryui/themes/excite-bike/images/ui-bg_diagonals-small_25_c5ddfc_40x40.png",
      "AssetKind": "All",
      "AssetMode": "All",
      "AssetRole": "Primary",
      "RelatedAsset": "",
      "AssetTraitName": "",
      "AssetTraitValue": "",
      "CopyToOutputDirectory": "Never",
      "CopyToPublishDirectory": "PreserveNewest",
      "OriginalItemSpec": "wwwroot\\lib\\jqueryui\\themes\\excite-bike\\images\\ui-bg_diagonals-small_25_c5ddfc_40x40.png"
    },
    {
      "Identity": "C:\\Users\\Bil-muh\\Desktop\\ReviewTool\\TermProject_DotNet\\TermProject_DotNet\\wwwroot\\lib\\jqueryui\\themes\\excite-bike\\images\\ui-bg_diagonals-thick_20_e69700_40x40.png",
      "SourceId": "TermProject_DotNet",
      "SourceType": "Discovered",
      "ContentRoot": "C:\\Users\\Bil-muh\\Desktop\\ReviewTool\\TermProject_DotNet\\TermProject_DotNet\\wwwroot\\",
      "BasePath": "_content/TermProject_DotNet",
      "RelativePath": "lib/jqueryui/themes/excite-bike/images/ui-bg_diagonals-thick_20_e69700_40x40.png",
      "AssetKind": "All",
      "AssetMode": "All",
      "AssetRole": "Primary",
      "RelatedAsset": "",
      "AssetTraitName": "",
      "AssetTraitValue": "",
      "CopyToOutputDirectory": "Never",
      "CopyToPublishDirectory": "PreserveNewest",
      "OriginalItemSpec": "wwwroot\\lib\\jqueryui\\themes\\excite-bike\\images\\ui-bg_diagonals-thick_20_e69700_40x40.png"
    },
    {
      "Identity": "C:\\Users\\Bil-muh\\Desktop\\ReviewTool\\TermProject_DotNet\\TermProject_DotNet\\wwwroot\\lib\\jqueryui\\themes\\excite-bike\\images\\ui-bg_diagonals-thick_22_1484e6_40x40.png",
      "SourceId": "TermProject_DotNet",
      "SourceType": "Discovered",
      "ContentRoot": "C:\\Users\\Bil-muh\\Desktop\\ReviewTool\\TermProject_DotNet\\TermProject_DotNet\\wwwroot\\",
      "BasePath": "_content/TermProject_DotNet",
      "RelativePath": "lib/jqueryui/themes/excite-bike/images/ui-bg_diagonals-thick_22_1484e6_40x40.png",
      "AssetKind": "All",
      "AssetMode": "All",
      "AssetRole": "Primary",
      "RelatedAsset": "",
      "AssetTraitName": "",
      "AssetTraitValue": "",
      "CopyToOutputDirectory": "Never",
      "CopyToPublishDirectory": "PreserveNewest",
      "OriginalItemSpec": "wwwroot\\lib\\jqueryui\\themes\\excite-bike\\images\\ui-bg_diagonals-thick_22_1484e6_40x40.png"
    },
    {
      "Identity": "C:\\Users\\Bil-muh\\Desktop\\ReviewTool\\TermProject_DotNet\\TermProject_DotNet\\wwwroot\\lib\\jqueryui\\themes\\excite-bike\\images\\ui-bg_diagonals-thick_26_2293f7_40x40.png",
      "SourceId": "TermProject_DotNet",
      "SourceType": "Discovered",
      "ContentRoot": "C:\\Users\\Bil-muh\\Desktop\\ReviewTool\\TermProject_DotNet\\TermProject_DotNet\\wwwroot\\",
      "BasePath": "_content/TermProject_DotNet",
      "RelativePath": "lib/jqueryui/themes/excite-bike/images/ui-bg_diagonals-thick_26_2293f7_40x40.png",
      "AssetKind": "All",
      "AssetMode": "All",
      "AssetRole": "Primary",
      "RelatedAsset": "",
      "AssetTraitName": "",
      "AssetTraitValue": "",
      "CopyToOutputDirectory": "Never",
      "CopyToPublishDirectory": "PreserveNewest",
      "OriginalItemSpec": "wwwroot\\lib\\jqueryui\\themes\\excite-bike\\images\\ui-bg_diagonals-thick_26_2293f7_40x40.png"
    },
    {
      "Identity": "C:\\Users\\Bil-muh\\Desktop\\ReviewTool\\TermProject_DotNet\\TermProject_DotNet\\wwwroot\\lib\\jqueryui\\themes\\excite-bike\\images\\ui-bg_highlight-soft_100_f9f9f9_1x100.png",
      "SourceId": "TermProject_DotNet",
      "SourceType": "Discovered",
      "ContentRoot": "C:\\Users\\Bil-muh\\Desktop\\ReviewTool\\TermProject_DotNet\\TermProject_DotNet\\wwwroot\\",
      "BasePath": "_content/TermProject_DotNet",
      "RelativePath": "lib/jqueryui/themes/excite-bike/images/ui-bg_highlight-soft_100_f9f9f9_1x100.png",
      "AssetKind": "All",
      "AssetMode": "All",
      "AssetRole": "Primary",
      "RelatedAsset": "",
      "AssetTraitName": "",
      "AssetTraitValue": "",
      "CopyToOutputDirectory": "Never",
      "CopyToPublishDirectory": "PreserveNewest",
      "OriginalItemSpec": "wwwroot\\lib\\jqueryui\\themes\\excite-bike\\images\\ui-bg_highlight-soft_100_f9f9f9_1x100.png"
    },
    {
      "Identity": "C:\\Users\\Bil-muh\\Desktop\\ReviewTool\\TermProject_DotNet\\TermProject_DotNet\\wwwroot\\lib\\jqueryui\\themes\\excite-bike\\images\\ui-bg_inset-hard_100_eeeeee_1x100.png",
      "SourceId": "TermProject_DotNet",
      "SourceType": "Discovered",
      "ContentRoot": "C:\\Users\\Bil-muh\\Desktop\\ReviewTool\\TermProject_DotNet\\TermProject_DotNet\\wwwroot\\",
      "BasePath": "_content/TermProject_DotNet",
      "RelativePath": "lib/jqueryui/themes/excite-bike/images/ui-bg_inset-hard_100_eeeeee_1x100.png",
      "AssetKind": "All",
      "AssetMode": "All",
      "AssetRole": "Primary",
      "RelatedAsset": "",
      "AssetTraitName": "",
      "AssetTraitValue": "",
      "CopyToOutputDirectory": "Never",
      "CopyToPublishDirectory": "PreserveNewest",
      "OriginalItemSpec": "wwwroot\\lib\\jqueryui\\themes\\excite-bike\\images\\ui-bg_inset-hard_100_eeeeee_1x100.png"
    },
    {
      "Identity": "C:\\Users\\Bil-muh\\Desktop\\ReviewTool\\TermProject_DotNet\\TermProject_DotNet\\wwwroot\\lib\\jqueryui\\themes\\excite-bike\\images\\ui-icons_0a82eb_256x240.png",
      "SourceId": "TermProject_DotNet",
      "SourceType": "Discovered",
      "ContentRoot": "C:\\Users\\Bil-muh\\Desktop\\ReviewTool\\TermProject_DotNet\\TermProject_DotNet\\wwwroot\\",
      "BasePath": "_content/TermProject_DotNet",
      "RelativePath": "lib/jqueryui/themes/excite-bike/images/ui-icons_0a82eb_256x240.png",
      "AssetKind": "All",
      "AssetMode": "All",
      "AssetRole": "Primary",
      "RelatedAsset": "",
      "AssetTraitName": "",
      "AssetTraitValue": "",
      "CopyToOutputDirectory": "Never",
      "CopyToPublishDirectory": "PreserveNewest",
      "OriginalItemSpec": "wwwroot\\lib\\jqueryui\\themes\\excite-bike\\images\\ui-icons_0a82eb_256x240.png"
    },
    {
      "Identity": "C:\\Users\\Bil-muh\\Desktop\\ReviewTool\\TermProject_DotNet\\TermProject_DotNet\\wwwroot\\lib\\jqueryui\\themes\\excite-bike\\images\\ui-icons_0b54d5_256x240.png",
      "SourceId": "TermProject_DotNet",
      "SourceType": "Discovered",
      "ContentRoot": "C:\\Users\\Bil-muh\\Desktop\\ReviewTool\\TermProject_DotNet\\TermProject_DotNet\\wwwroot\\",
      "BasePath": "_content/TermProject_DotNet",
      "RelativePath": "lib/jqueryui/themes/excite-bike/images/ui-icons_0b54d5_256x240.png",
      "AssetKind": "All",
      "AssetMode": "All",
      "AssetRole": "Primary",
      "RelatedAsset": "",
      "AssetTraitName": "",
      "AssetTraitValue": "",
      "CopyToOutputDirectory": "Never",
      "CopyToPublishDirectory": "PreserveNewest",
      "OriginalItemSpec": "wwwroot\\lib\\jqueryui\\themes\\excite-bike\\images\\ui-icons_0b54d5_256x240.png"
    },
    {
      "Identity": "C:\\Users\\Bil-muh\\Desktop\\ReviewTool\\TermProject_DotNet\\TermProject_DotNet\\wwwroot\\lib\\jqueryui\\themes\\excite-bike\\images\\ui-icons_5fa5e3_256x240.png",
      "SourceId": "TermProject_DotNet",
      "SourceType": "Discovered",
      "ContentRoot": "C:\\Users\\Bil-muh\\Desktop\\ReviewTool\\TermProject_DotNet\\TermProject_DotNet\\wwwroot\\",
      "BasePath": "_content/TermProject_DotNet",
      "RelativePath": "lib/jqueryui/themes/excite-bike/images/ui-icons_5fa5e3_256x240.png",
      "AssetKind": "All",
      "AssetMode": "All",
      "AssetRole": "Primary",
      "RelatedAsset": "",
      "AssetTraitName": "",
      "AssetTraitValue": "",
      "CopyToOutputDirectory": "Never",
      "CopyToPublishDirectory": "PreserveNewest",
      "OriginalItemSpec": "wwwroot\\lib\\jqueryui\\themes\\excite-bike\\images\\ui-icons_5fa5e3_256x240.png"
    },
    {
      "Identity": "C:\\Users\\Bil-muh\\Desktop\\ReviewTool\\TermProject_DotNet\\TermProject_DotNet\\wwwroot\\lib\\jqueryui\\themes\\excite-bike\\images\\ui-icons_fcdd4a_256x240.png",
      "SourceId": "TermProject_DotNet",
      "SourceType": "Discovered",
      "ContentRoot": "C:\\Users\\Bil-muh\\Desktop\\ReviewTool\\TermProject_DotNet\\TermProject_DotNet\\wwwroot\\",
      "BasePath": "_content/TermProject_DotNet",
      "RelativePath": "lib/jqueryui/themes/excite-bike/images/ui-icons_fcdd4a_256x240.png",
      "AssetKind": "All",
      "AssetMode": "All",
      "AssetRole": "Primary",
      "RelatedAsset": "",
      "AssetTraitName": "",
      "AssetTraitValue": "",
      "CopyToOutputDirectory": "Never",
      "CopyToPublishDirectory": "PreserveNewest",
      "OriginalItemSpec": "wwwroot\\lib\\jqueryui\\themes\\excite-bike\\images\\ui-icons_fcdd4a_256x240.png"
    },
    {
      "Identity": "C:\\Users\\Bil-muh\\Desktop\\ReviewTool\\TermProject_DotNet\\TermProject_DotNet\\wwwroot\\lib\\jqueryui\\themes\\excite-bike\\images\\ui-icons_ffffff_256x240.png",
      "SourceId": "TermProject_DotNet",
      "SourceType": "Discovered",
      "ContentRoot": "C:\\Users\\Bil-muh\\Desktop\\ReviewTool\\TermProject_DotNet\\TermProject_DotNet\\wwwroot\\",
      "BasePath": "_content/TermProject_DotNet",
      "RelativePath": "lib/jqueryui/themes/excite-bike/images/ui-icons_ffffff_256x240.png",
      "AssetKind": "All",
      "AssetMode": "All",
      "AssetRole": "Primary",
      "RelatedAsset": "",
      "AssetTraitName": "",
      "AssetTraitValue": "",
      "CopyToOutputDirectory": "Never",
      "CopyToPublishDirectory": "PreserveNewest",
      "OriginalItemSpec": "wwwroot\\lib\\jqueryui\\themes\\excite-bike\\images\\ui-icons_ffffff_256x240.png"
    },
    {
      "Identity": "C:\\Users\\Bil-muh\\Desktop\\ReviewTool\\TermProject_DotNet\\TermProject_DotNet\\wwwroot\\lib\\jqueryui\\themes\\excite-bike\\jquery-ui.css",
      "SourceId": "TermProject_DotNet",
      "SourceType": "Discovered",
      "ContentRoot": "C:\\Users\\Bil-muh\\Desktop\\ReviewTool\\TermProject_DotNet\\TermProject_DotNet\\wwwroot\\",
      "BasePath": "_content/TermProject_DotNet",
      "RelativePath": "lib/jqueryui/themes/excite-bike/jquery-ui.css",
      "AssetKind": "All",
      "AssetMode": "All",
      "AssetRole": "Primary",
      "RelatedAsset": "",
      "AssetTraitName": "",
      "AssetTraitValue": "",
      "CopyToOutputDirectory": "Never",
      "CopyToPublishDirectory": "PreserveNewest",
      "OriginalItemSpec": "wwwroot\\lib\\jqueryui\\themes\\excite-bike\\jquery-ui.css"
    },
    {
      "Identity": "C:\\Users\\Bil-muh\\Desktop\\ReviewTool\\TermProject_DotNet\\TermProject_DotNet\\wwwroot\\lib\\jqueryui\\themes\\excite-bike\\jquery-ui.min.css",
      "SourceId": "TermProject_DotNet",
      "SourceType": "Discovered",
      "ContentRoot": "C:\\Users\\Bil-muh\\Desktop\\ReviewTool\\TermProject_DotNet\\TermProject_DotNet\\wwwroot\\",
      "BasePath": "_content/TermProject_DotNet",
      "RelativePath": "lib/jqueryui/themes/excite-bike/jquery-ui.min.css",
      "AssetKind": "All",
      "AssetMode": "All",
      "AssetRole": "Primary",
      "RelatedAsset": "",
      "AssetTraitName": "",
      "AssetTraitValue": "",
      "CopyToOutputDirectory": "Never",
      "CopyToPublishDirectory": "PreserveNewest",
      "OriginalItemSpec": "wwwroot\\lib\\jqueryui\\themes\\excite-bike\\jquery-ui.min.css"
    },
    {
      "Identity": "C:\\Users\\Bil-muh\\Desktop\\ReviewTool\\TermProject_DotNet\\TermProject_DotNet\\wwwroot\\lib\\jqueryui\\themes\\excite-bike\\theme.css",
      "SourceId": "TermProject_DotNet",
      "SourceType": "Discovered",
      "ContentRoot": "C:\\Users\\Bil-muh\\Desktop\\ReviewTool\\TermProject_DotNet\\TermProject_DotNet\\wwwroot\\",
      "BasePath": "_content/TermProject_DotNet",
      "RelativePath": "lib/jqueryui/themes/excite-bike/theme.css",
      "AssetKind": "All",
      "AssetMode": "All",
      "AssetRole": "Primary",
      "RelatedAsset": "",
      "AssetTraitName": "",
      "AssetTraitValue": "",
      "CopyToOutputDirectory": "Never",
      "CopyToPublishDirectory": "PreserveNewest",
      "OriginalItemSpec": "wwwroot\\lib\\jqueryui\\themes\\excite-bike\\theme.css"
    },
    {
      "Identity": "C:\\Users\\Bil-muh\\Desktop\\ReviewTool\\TermProject_DotNet\\TermProject_DotNet\\wwwroot\\lib\\jqueryui\\themes\\excite-bike\\theme.min.css",
      "SourceId": "TermProject_DotNet",
      "SourceType": "Discovered",
      "ContentRoot": "C:\\Users\\Bil-muh\\Desktop\\ReviewTool\\TermProject_DotNet\\TermProject_DotNet\\wwwroot\\",
      "BasePath": "_content/TermProject_DotNet",
      "RelativePath": "lib/jqueryui/themes/excite-bike/theme.min.css",
      "AssetKind": "All",
      "AssetMode": "All",
      "AssetRole": "Primary",
      "RelatedAsset": "",
      "AssetTraitName": "",
      "AssetTraitValue": "",
      "CopyToOutputDirectory": "Never",
      "CopyToPublishDirectory": "PreserveNewest",
      "OriginalItemSpec": "wwwroot\\lib\\jqueryui\\themes\\excite-bike\\theme.min.css"
    },
    {
      "Identity": "C:\\Users\\Bil-muh\\Desktop\\ReviewTool\\TermProject_DotNet\\TermProject_DotNet\\wwwroot\\lib\\jqueryui\\themes\\flick\\images\\ui-bg_glass_65_ffffff_1x400.png",
      "SourceId": "TermProject_DotNet",
      "SourceType": "Discovered",
      "ContentRoot": "C:\\Users\\Bil-muh\\Desktop\\ReviewTool\\TermProject_DotNet\\TermProject_DotNet\\wwwroot\\",
      "BasePath": "_content/TermProject_DotNet",
      "RelativePath": "lib/jqueryui/themes/flick/images/ui-bg_glass_65_ffffff_1x400.png",
      "AssetKind": "All",
      "AssetMode": "All",
      "AssetRole": "Primary",
      "RelatedAsset": "",
      "AssetTraitName": "",
      "AssetTraitValue": "",
      "CopyToOutputDirectory": "Never",
      "CopyToPublishDirectory": "PreserveNewest",
      "OriginalItemSpec": "wwwroot\\lib\\jqueryui\\themes\\flick\\images\\ui-bg_glass_65_ffffff_1x400.png"
    },
    {
      "Identity": "C:\\Users\\Bil-muh\\Desktop\\ReviewTool\\TermProject_DotNet\\TermProject_DotNet\\wwwroot\\lib\\jqueryui\\themes\\flick\\images\\ui-bg_highlight-soft_100_f6f6f6_1x100.png",
      "SourceId": "TermProject_DotNet",
      "SourceType": "Discovered",
      "ContentRoot": "C:\\Users\\Bil-muh\\Desktop\\ReviewTool\\TermProject_DotNet\\TermProject_DotNet\\wwwroot\\",
      "BasePath": "_content/TermProject_DotNet",
      "RelativePath": "lib/jqueryui/themes/flick/images/ui-bg_highlight-soft_100_f6f6f6_1x100.png",
      "AssetKind": "All",
      "AssetMode": "All",
      "AssetRole": "Primary",
      "RelatedAsset": "",
      "AssetTraitName": "",
      "AssetTraitValue": "",
      "CopyToOutputDirectory": "Never",
      "CopyToPublishDirectory": "PreserveNewest",
      "OriginalItemSpec": "wwwroot\\lib\\jqueryui\\themes\\flick\\images\\ui-bg_highlight-soft_100_f6f6f6_1x100.png"
    },
    {
      "Identity": "C:\\Users\\Bil-muh\\Desktop\\ReviewTool\\TermProject_DotNet\\TermProject_DotNet\\wwwroot\\lib\\jqueryui\\themes\\flick\\images\\ui-bg_highlight-soft_25_0073ea_1x100.png",
      "SourceId": "TermProject_DotNet",
      "SourceType": "Discovered",
      "ContentRoot": "C:\\Users\\Bil-muh\\Desktop\\ReviewTool\\TermProject_DotNet\\TermProject_DotNet\\wwwroot\\",
      "BasePath": "_content/TermProject_DotNet",
      "RelativePath": "lib/jqueryui/themes/flick/images/ui-bg_highlight-soft_25_0073ea_1x100.png",
      "AssetKind": "All",
      "AssetMode": "All",
      "AssetRole": "Primary",
      "RelatedAsset": "",
      "AssetTraitName": "",
      "AssetTraitValue": "",
      "CopyToOutputDirectory": "Never",
      "CopyToPublishDirectory": "PreserveNewest",
      "OriginalItemSpec": "wwwroot\\lib\\jqueryui\\themes\\flick\\images\\ui-bg_highlight-soft_25_0073ea_1x100.png"
    },
    {
      "Identity": "C:\\Users\\Bil-muh\\Desktop\\ReviewTool\\TermProject_DotNet\\TermProject_DotNet\\wwwroot\\lib\\jqueryui\\themes\\flick\\images\\ui-bg_highlight-soft_50_dddddd_1x100.png",
      "SourceId": "TermProject_DotNet",
      "SourceType": "Discovered",
      "ContentRoot": "C:\\Users\\Bil-muh\\Desktop\\ReviewTool\\TermProject_DotNet\\TermProject_DotNet\\wwwroot\\",
      "BasePath": "_content/TermProject_DotNet",
      "RelativePath": "lib/jqueryui/themes/flick/images/ui-bg_highlight-soft_50_dddddd_1x100.png",
      "AssetKind": "All",
      "AssetMode": "All",
      "AssetRole": "Primary",
      "RelatedAsset": "",
      "AssetTraitName": "",
      "AssetTraitValue": "",
      "CopyToOutputDirectory": "Never",
      "CopyToPublishDirectory": "PreserveNewest",
      "OriginalItemSpec": "wwwroot\\lib\\jqueryui\\themes\\flick\\images\\ui-bg_highlight-soft_50_dddddd_1x100.png"
    },
    {
      "Identity": "C:\\Users\\Bil-muh\\Desktop\\ReviewTool\\TermProject_DotNet\\TermProject_DotNet\\wwwroot\\lib\\jqueryui\\themes\\flick\\images\\ui-icons_0073ea_256x240.png",
      "SourceId": "TermProject_DotNet",
      "SourceType": "Discovered",
      "ContentRoot": "C:\\Users\\Bil-muh\\Desktop\\ReviewTool\\TermProject_DotNet\\TermProject_DotNet\\wwwroot\\",
      "BasePath": "_content/TermProject_DotNet",
      "RelativePath": "lib/jqueryui/themes/flick/images/ui-icons_0073ea_256x240.png",
      "AssetKind": "All",
      "AssetMode": "All",
      "AssetRole": "Primary",
      "RelatedAsset": "",
      "AssetTraitName": "",
      "AssetTraitValue": "",
      "CopyToOutputDirectory": "Never",
      "CopyToPublishDirectory": "PreserveNewest",
      "OriginalItemSpec": "wwwroot\\lib\\jqueryui\\themes\\flick\\images\\ui-icons_0073ea_256x240.png"
    },
    {
      "Identity": "C:\\Users\\Bil-muh\\Desktop\\ReviewTool\\TermProject_DotNet\\TermProject_DotNet\\wwwroot\\lib\\jqueryui\\themes\\flick\\images\\ui-icons_454545_256x240.png",
      "SourceId": "TermProject_DotNet",
      "SourceType": "Discovered",
      "ContentRoot": "C:\\Users\\Bil-muh\\Desktop\\ReviewTool\\TermProject_DotNet\\TermProject_DotNet\\wwwroot\\",
      "BasePath": "_content/TermProject_DotNet",
      "RelativePath": "lib/jqueryui/themes/flick/images/ui-icons_454545_256x240.png",
      "AssetKind": "All",
      "AssetMode": "All",
      "AssetRole": "Primary",
      "RelatedAsset": "",
      "AssetTraitName": "",
      "AssetTraitValue": "",
      "CopyToOutputDirectory": "Never",
      "CopyToPublishDirectory": "PreserveNewest",
      "OriginalItemSpec": "wwwroot\\lib\\jqueryui\\themes\\flick\\images\\ui-icons_454545_256x240.png"
    },
    {
      "Identity": "C:\\Users\\Bil-muh\\Desktop\\ReviewTool\\TermProject_DotNet\\TermProject_DotNet\\wwwroot\\lib\\jqueryui\\themes\\flick\\images\\ui-icons_666666_256x240.png",
      "SourceId": "TermProject_DotNet",
      "SourceType": "Discovered",
      "ContentRoot": "C:\\Users\\Bil-muh\\Desktop\\ReviewTool\\TermProject_DotNet\\TermProject_DotNet\\wwwroot\\",
      "BasePath": "_content/TermProject_DotNet",
      "RelativePath": "lib/jqueryui/themes/flick/images/ui-icons_666666_256x240.png",
      "AssetKind": "All",
      "AssetMode": "All",
      "AssetRole": "Primary",
      "RelatedAsset": "",
      "AssetTraitName": "",
      "AssetTraitValue": "",
      "CopyToOutputDirectory": "Never",
      "CopyToPublishDirectory": "PreserveNewest",
      "OriginalItemSpec": "wwwroot\\lib\\jqueryui\\themes\\flick\\images\\ui-icons_666666_256x240.png"
    },
    {
      "Identity": "C:\\Users\\Bil-muh\\Desktop\\ReviewTool\\TermProject_DotNet\\TermProject_DotNet\\wwwroot\\lib\\jqueryui\\themes\\flick\\images\\ui-icons_ff0084_256x240.png",
      "SourceId": "TermProject_DotNet",
      "SourceType": "Discovered",
      "ContentRoot": "C:\\Users\\Bil-muh\\Desktop\\ReviewTool\\TermProject_DotNet\\TermProject_DotNet\\wwwroot\\",
      "BasePath": "_content/TermProject_DotNet",
      "RelativePath": "lib/jqueryui/themes/flick/images/ui-icons_ff0084_256x240.png",
      "AssetKind": "All",
      "AssetMode": "All",
      "AssetRole": "Primary",
      "RelatedAsset": "",
      "AssetTraitName": "",
      "AssetTraitValue": "",
      "CopyToOutputDirectory": "Never",
      "CopyToPublishDirectory": "PreserveNewest",
      "OriginalItemSpec": "wwwroot\\lib\\jqueryui\\themes\\flick\\images\\ui-icons_ff0084_256x240.png"
    },
    {
      "Identity": "C:\\Users\\Bil-muh\\Desktop\\ReviewTool\\TermProject_DotNet\\TermProject_DotNet\\wwwroot\\lib\\jqueryui\\themes\\flick\\images\\ui-icons_ffffff_256x240.png",
      "SourceId": "TermProject_DotNet",
      "SourceType": "Discovered",
      "ContentRoot": "C:\\Users\\Bil-muh\\Desktop\\ReviewTool\\TermProject_DotNet\\TermProject_DotNet\\wwwroot\\",
      "BasePath": "_content/TermProject_DotNet",
      "RelativePath": "lib/jqueryui/themes/flick/images/ui-icons_ffffff_256x240.png",
      "AssetKind": "All",
      "AssetMode": "All",
      "AssetRole": "Primary",
      "RelatedAsset": "",
      "AssetTraitName": "",
      "AssetTraitValue": "",
      "CopyToOutputDirectory": "Never",
      "CopyToPublishDirectory": "PreserveNewest",
      "OriginalItemSpec": "wwwroot\\lib\\jqueryui\\themes\\flick\\images\\ui-icons_ffffff_256x240.png"
    },
    {
      "Identity": "C:\\Users\\Bil-muh\\Desktop\\ReviewTool\\TermProject_DotNet\\TermProject_DotNet\\wwwroot\\lib\\jqueryui\\themes\\flick\\jquery-ui.css",
      "SourceId": "TermProject_DotNet",
      "SourceType": "Discovered",
      "ContentRoot": "C:\\Users\\Bil-muh\\Desktop\\ReviewTool\\TermProject_DotNet\\TermProject_DotNet\\wwwroot\\",
      "BasePath": "_content/TermProject_DotNet",
      "RelativePath": "lib/jqueryui/themes/flick/jquery-ui.css",
      "AssetKind": "All",
      "AssetMode": "All",
      "AssetRole": "Primary",
      "RelatedAsset": "",
      "AssetTraitName": "",
      "AssetTraitValue": "",
      "CopyToOutputDirectory": "Never",
      "CopyToPublishDirectory": "PreserveNewest",
      "OriginalItemSpec": "wwwroot\\lib\\jqueryui\\themes\\flick\\jquery-ui.css"
    },
    {
      "Identity": "C:\\Users\\Bil-muh\\Desktop\\ReviewTool\\TermProject_DotNet\\TermProject_DotNet\\wwwroot\\lib\\jqueryui\\themes\\flick\\jquery-ui.min.css",
      "SourceId": "TermProject_DotNet",
      "SourceType": "Discovered",
      "ContentRoot": "C:\\Users\\Bil-muh\\Desktop\\ReviewTool\\TermProject_DotNet\\TermProject_DotNet\\wwwroot\\",
      "BasePath": "_content/TermProject_DotNet",
      "RelativePath": "lib/jqueryui/themes/flick/jquery-ui.min.css",
      "AssetKind": "All",
      "AssetMode": "All",
      "AssetRole": "Primary",
      "RelatedAsset": "",
      "AssetTraitName": "",
      "AssetTraitValue": "",
      "CopyToOutputDirectory": "Never",
      "CopyToPublishDirectory": "PreserveNewest",
      "OriginalItemSpec": "wwwroot\\lib\\jqueryui\\themes\\flick\\jquery-ui.min.css"
    },
    {
      "Identity": "C:\\Users\\Bil-muh\\Desktop\\ReviewTool\\TermProject_DotNet\\TermProject_DotNet\\wwwroot\\lib\\jqueryui\\themes\\flick\\theme.css",
      "SourceId": "TermProject_DotNet",
      "SourceType": "Discovered",
      "ContentRoot": "C:\\Users\\Bil-muh\\Desktop\\ReviewTool\\TermProject_DotNet\\TermProject_DotNet\\wwwroot\\",
      "BasePath": "_content/TermProject_DotNet",
      "RelativePath": "lib/jqueryui/themes/flick/theme.css",
      "AssetKind": "All",
      "AssetMode": "All",
      "AssetRole": "Primary",
      "RelatedAsset": "",
      "AssetTraitName": "",
      "AssetTraitValue": "",
      "CopyToOutputDirectory": "Never",
      "CopyToPublishDirectory": "PreserveNewest",
      "OriginalItemSpec": "wwwroot\\lib\\jqueryui\\themes\\flick\\theme.css"
    },
    {
      "Identity": "C:\\Users\\Bil-muh\\Desktop\\ReviewTool\\TermProject_DotNet\\TermProject_DotNet\\wwwroot\\lib\\jqueryui\\themes\\flick\\theme.min.css",
      "SourceId": "TermProject_DotNet",
      "SourceType": "Discovered",
      "ContentRoot": "C:\\Users\\Bil-muh\\Desktop\\ReviewTool\\TermProject_DotNet\\TermProject_DotNet\\wwwroot\\",
      "BasePath": "_content/TermProject_DotNet",
      "RelativePath": "lib/jqueryui/themes/flick/theme.min.css",
      "AssetKind": "All",
      "AssetMode": "All",
      "AssetRole": "Primary",
      "RelatedAsset": "",
      "AssetTraitName": "",
      "AssetTraitValue": "",
      "CopyToOutputDirectory": "Never",
      "CopyToPublishDirectory": "PreserveNewest",
      "OriginalItemSpec": "wwwroot\\lib\\jqueryui\\themes\\flick\\theme.min.css"
    },
    {
      "Identity": "C:\\Users\\Bil-muh\\Desktop\\ReviewTool\\TermProject_DotNet\\TermProject_DotNet\\wwwroot\\lib\\jqueryui\\themes\\hot-sneaks\\images\\ui-bg_diagonals-small_40_db4865_40x40.png",
      "SourceId": "TermProject_DotNet",
      "SourceType": "Discovered",
      "ContentRoot": "C:\\Users\\Bil-muh\\Desktop\\ReviewTool\\TermProject_DotNet\\TermProject_DotNet\\wwwroot\\",
      "BasePath": "_content/TermProject_DotNet",
      "RelativePath": "lib/jqueryui/themes/hot-sneaks/images/ui-bg_diagonals-small_40_db4865_40x40.png",
      "AssetKind": "All",
      "AssetMode": "All",
      "AssetRole": "Primary",
      "RelatedAsset": "",
      "AssetTraitName": "",
      "AssetTraitValue": "",
      "CopyToOutputDirectory": "Never",
      "CopyToPublishDirectory": "PreserveNewest",
      "OriginalItemSpec": "wwwroot\\lib\\jqueryui\\themes\\hot-sneaks\\images\\ui-bg_diagonals-small_40_db4865_40x40.png"
    },
    {
      "Identity": "C:\\Users\\Bil-muh\\Desktop\\ReviewTool\\TermProject_DotNet\\TermProject_DotNet\\wwwroot\\lib\\jqueryui\\themes\\hot-sneaks\\images\\ui-bg_diagonals-small_50_93c3cd_40x40.png",
      "SourceId": "TermProject_DotNet",
      "SourceType": "Discovered",
      "ContentRoot": "C:\\Users\\Bil-muh\\Desktop\\ReviewTool\\TermProject_DotNet\\TermProject_DotNet\\wwwroot\\",
      "BasePath": "_content/TermProject_DotNet",
      "RelativePath": "lib/jqueryui/themes/hot-sneaks/images/ui-bg_diagonals-small_50_93c3cd_40x40.png",
      "AssetKind": "All",
      "AssetMode": "All",
      "AssetRole": "Primary",
      "RelatedAsset": "",
      "AssetTraitName": "",
      "AssetTraitValue": "",
      "CopyToOutputDirectory": "Never",
      "CopyToPublishDirectory": "PreserveNewest",
      "OriginalItemSpec": "wwwroot\\lib\\jqueryui\\themes\\hot-sneaks\\images\\ui-bg_diagonals-small_50_93c3cd_40x40.png"
    },
    {
      "Identity": "C:\\Users\\Bil-muh\\Desktop\\ReviewTool\\TermProject_DotNet\\TermProject_DotNet\\wwwroot\\lib\\jqueryui\\themes\\hot-sneaks\\images\\ui-bg_diagonals-small_50_ff3853_40x40.png",
      "SourceId": "TermProject_DotNet",
      "SourceType": "Discovered",
      "ContentRoot": "C:\\Users\\Bil-muh\\Desktop\\ReviewTool\\TermProject_DotNet\\TermProject_DotNet\\wwwroot\\",
      "BasePath": "_content/TermProject_DotNet",
      "RelativePath": "lib/jqueryui/themes/hot-sneaks/images/ui-bg_diagonals-small_50_ff3853_40x40.png",
      "AssetKind": "All",
      "AssetMode": "All",
      "AssetRole": "Primary",
      "RelatedAsset": "",
      "AssetTraitName": "",
      "AssetTraitValue": "",
      "CopyToOutputDirectory": "Never",
      "CopyToPublishDirectory": "PreserveNewest",
      "OriginalItemSpec": "wwwroot\\lib\\jqueryui\\themes\\hot-sneaks\\images\\ui-bg_diagonals-small_50_ff3853_40x40.png"
    },
    {
      "Identity": "C:\\Users\\Bil-muh\\Desktop\\ReviewTool\\TermProject_DotNet\\TermProject_DotNet\\wwwroot\\lib\\jqueryui\\themes\\hot-sneaks\\images\\ui-bg_diagonals-small_75_ccd232_40x40.png",
      "SourceId": "TermProject_DotNet",
      "SourceType": "Discovered",
      "ContentRoot": "C:\\Users\\Bil-muh\\Desktop\\ReviewTool\\TermProject_DotNet\\TermProject_DotNet\\wwwroot\\",
      "BasePath": "_content/TermProject_DotNet",
      "RelativePath": "lib/jqueryui/themes/hot-sneaks/images/ui-bg_diagonals-small_75_ccd232_40x40.png",
      "AssetKind": "All",
      "AssetMode": "All",
      "AssetRole": "Primary",
      "RelatedAsset": "",
      "AssetTraitName": "",
      "AssetTraitValue": "",
      "CopyToOutputDirectory": "Never",
      "CopyToPublishDirectory": "PreserveNewest",
      "OriginalItemSpec": "wwwroot\\lib\\jqueryui\\themes\\hot-sneaks\\images\\ui-bg_diagonals-small_75_ccd232_40x40.png"
    },
    {
      "Identity": "C:\\Users\\Bil-muh\\Desktop\\ReviewTool\\TermProject_DotNet\\TermProject_DotNet\\wwwroot\\lib\\jqueryui\\themes\\hot-sneaks\\images\\ui-bg_dots-medium_80_ffff38_4x4.png",
      "SourceId": "TermProject_DotNet",
      "SourceType": "Discovered",
      "ContentRoot": "C:\\Users\\Bil-muh\\Desktop\\ReviewTool\\TermProject_DotNet\\TermProject_DotNet\\wwwroot\\",
      "BasePath": "_content/TermProject_DotNet",
      "RelativePath": "lib/jqueryui/themes/hot-sneaks/images/ui-bg_dots-medium_80_ffff38_4x4.png",
      "AssetKind": "All",
      "AssetMode": "All",
      "AssetRole": "Primary",
      "RelatedAsset": "",
      "AssetTraitName": "",
      "AssetTraitValue": "",
      "CopyToOutputDirectory": "Never",
      "CopyToPublishDirectory": "PreserveNewest",
      "OriginalItemSpec": "wwwroot\\lib\\jqueryui\\themes\\hot-sneaks\\images\\ui-bg_dots-medium_80_ffff38_4x4.png"
    },
    {
      "Identity": "C:\\Users\\Bil-muh\\Desktop\\ReviewTool\\TermProject_DotNet\\TermProject_DotNet\\wwwroot\\lib\\jqueryui\\themes\\hot-sneaks\\images\\ui-bg_dots-small_35_35414f_2x2.png",
      "SourceId": "TermProject_DotNet",
      "SourceType": "Discovered",
      "ContentRoot": "C:\\Users\\Bil-muh\\Desktop\\ReviewTool\\TermProject_DotNet\\TermProject_DotNet\\wwwroot\\",
      "BasePath": "_content/TermProject_DotNet",
      "RelativePath": "lib/jqueryui/themes/hot-sneaks/images/ui-bg_dots-small_35_35414f_2x2.png",
      "AssetKind": "All",
      "AssetMode": "All",
      "AssetRole": "Primary",
      "RelatedAsset": "",
      "AssetTraitName": "",
      "AssetTraitValue": "",
      "CopyToOutputDirectory": "Never",
      "CopyToPublishDirectory": "PreserveNewest",
      "OriginalItemSpec": "wwwroot\\lib\\jqueryui\\themes\\hot-sneaks\\images\\ui-bg_dots-small_35_35414f_2x2.png"
    },
    {
      "Identity": "C:\\Users\\Bil-muh\\Desktop\\ReviewTool\\TermProject_DotNet\\TermProject_DotNet\\wwwroot\\lib\\jqueryui\\themes\\hot-sneaks\\images\\ui-bg_white-lines_85_f7f7ba_40x100.png",
      "SourceId": "TermProject_DotNet",
      "SourceType": "Discovered",
      "ContentRoot": "C:\\Users\\Bil-muh\\Desktop\\ReviewTool\\TermProject_DotNet\\TermProject_DotNet\\wwwroot\\",
      "BasePath": "_content/TermProject_DotNet",
      "RelativePath": "lib/jqueryui/themes/hot-sneaks/images/ui-bg_white-lines_85_f7f7ba_40x100.png",
      "AssetKind": "All",
      "AssetMode": "All",
      "AssetRole": "Primary",
      "RelatedAsset": "",
      "AssetTraitName": "",
      "AssetTraitValue": "",
      "CopyToOutputDirectory": "Never",
      "CopyToPublishDirectory": "PreserveNewest",
      "OriginalItemSpec": "wwwroot\\lib\\jqueryui\\themes\\hot-sneaks\\images\\ui-bg_white-lines_85_f7f7ba_40x100.png"
    },
    {
      "Identity": "C:\\Users\\Bil-muh\\Desktop\\ReviewTool\\TermProject_DotNet\\TermProject_DotNet\\wwwroot\\lib\\jqueryui\\themes\\hot-sneaks\\images\\ui-icons_454545_256x240.png",
      "SourceId": "TermProject_DotNet",
      "SourceType": "Discovered",
      "ContentRoot": "C:\\Users\\Bil-muh\\Desktop\\ReviewTool\\TermProject_DotNet\\TermProject_DotNet\\wwwroot\\",
      "BasePath": "_content/TermProject_DotNet",
      "RelativePath": "lib/jqueryui/themes/hot-sneaks/images/ui-icons_454545_256x240.png",
      "AssetKind": "All",
      "AssetMode": "All",
      "AssetRole": "Primary",
      "RelatedAsset": "",
      "AssetTraitName": "",
      "AssetTraitValue": "",
      "CopyToOutputDirectory": "Never",
      "CopyToPublishDirectory": "PreserveNewest",
      "OriginalItemSpec": "wwwroot\\lib\\jqueryui\\themes\\hot-sneaks\\images\\ui-icons_454545_256x240.png"
    },
    {
      "Identity": "C:\\Users\\Bil-muh\\Desktop\\ReviewTool\\TermProject_DotNet\\TermProject_DotNet\\wwwroot\\lib\\jqueryui\\themes\\hot-sneaks\\images\\ui-icons_88a206_256x240.png",
      "SourceId": "TermProject_DotNet",
      "SourceType": "Discovered",
      "ContentRoot": "C:\\Users\\Bil-muh\\Desktop\\ReviewTool\\TermProject_DotNet\\TermProject_DotNet\\wwwroot\\",
      "BasePath": "_content/TermProject_DotNet",
      "RelativePath": "lib/jqueryui/themes/hot-sneaks/images/ui-icons_88a206_256x240.png",
      "AssetKind": "All",
      "AssetMode": "All",
      "AssetRole": "Primary",
      "RelatedAsset": "",
      "AssetTraitName": "",
      "AssetTraitValue": "",
      "CopyToOutputDirectory": "Never",
      "CopyToPublishDirectory": "PreserveNewest",
      "OriginalItemSpec": "wwwroot\\lib\\jqueryui\\themes\\hot-sneaks\\images\\ui-icons_88a206_256x240.png"
    },
    {
      "Identity": "C:\\Users\\Bil-muh\\Desktop\\ReviewTool\\TermProject_DotNet\\TermProject_DotNet\\wwwroot\\lib\\jqueryui\\themes\\hot-sneaks\\images\\ui-icons_c02669_256x240.png",
      "SourceId": "TermProject_DotNet",
      "SourceType": "Discovered",
      "ContentRoot": "C:\\Users\\Bil-muh\\Desktop\\ReviewTool\\TermProject_DotNet\\TermProject_DotNet\\wwwroot\\",
      "BasePath": "_content/TermProject_DotNet",
      "RelativePath": "lib/jqueryui/themes/hot-sneaks/images/ui-icons_c02669_256x240.png",
      "AssetKind": "All",
      "AssetMode": "All",
      "AssetRole": "Primary",
      "RelatedAsset": "",
      "AssetTraitName": "",
      "AssetTraitValue": "",
      "CopyToOutputDirectory": "Never",
      "CopyToPublishDirectory": "PreserveNewest",
      "OriginalItemSpec": "wwwroot\\lib\\jqueryui\\themes\\hot-sneaks\\images\\ui-icons_c02669_256x240.png"
    },
    {
      "Identity": "C:\\Users\\Bil-muh\\Desktop\\ReviewTool\\TermProject_DotNet\\TermProject_DotNet\\wwwroot\\lib\\jqueryui\\themes\\hot-sneaks\\images\\ui-icons_e1e463_256x240.png",
      "SourceId": "TermProject_DotNet",
      "SourceType": "Discovered",
      "ContentRoot": "C:\\Users\\Bil-muh\\Desktop\\ReviewTool\\TermProject_DotNet\\TermProject_DotNet\\wwwroot\\",
      "BasePath": "_content/TermProject_DotNet",
      "RelativePath": "lib/jqueryui/themes/hot-sneaks/images/ui-icons_e1e463_256x240.png",
      "AssetKind": "All",
      "AssetMode": "All",
      "AssetRole": "Primary",
      "RelatedAsset": "",
      "AssetTraitName": "",
      "AssetTraitValue": "",
      "CopyToOutputDirectory": "Never",
      "CopyToPublishDirectory": "PreserveNewest",
      "OriginalItemSpec": "wwwroot\\lib\\jqueryui\\themes\\hot-sneaks\\images\\ui-icons_e1e463_256x240.png"
    },
    {
      "Identity": "C:\\Users\\Bil-muh\\Desktop\\ReviewTool\\TermProject_DotNet\\TermProject_DotNet\\wwwroot\\lib\\jqueryui\\themes\\hot-sneaks\\images\\ui-icons_ffeb33_256x240.png",
      "SourceId": "TermProject_DotNet",
      "SourceType": "Discovered",
      "ContentRoot": "C:\\Users\\Bil-muh\\Desktop\\ReviewTool\\TermProject_DotNet\\TermProject_DotNet\\wwwroot\\",
      "BasePath": "_content/TermProject_DotNet",
      "RelativePath": "lib/jqueryui/themes/hot-sneaks/images/ui-icons_ffeb33_256x240.png",
      "AssetKind": "All",
      "AssetMode": "All",
      "AssetRole": "Primary",
      "RelatedAsset": "",
      "AssetTraitName": "",
      "AssetTraitValue": "",
      "CopyToOutputDirectory": "Never",
      "CopyToPublishDirectory": "PreserveNewest",
      "OriginalItemSpec": "wwwroot\\lib\\jqueryui\\themes\\hot-sneaks\\images\\ui-icons_ffeb33_256x240.png"
    },
    {
      "Identity": "C:\\Users\\Bil-muh\\Desktop\\ReviewTool\\TermProject_DotNet\\TermProject_DotNet\\wwwroot\\lib\\jqueryui\\themes\\hot-sneaks\\images\\ui-icons_ffffff_256x240.png",
      "SourceId": "TermProject_DotNet",
      "SourceType": "Discovered",
      "ContentRoot": "C:\\Users\\Bil-muh\\Desktop\\ReviewTool\\TermProject_DotNet\\TermProject_DotNet\\wwwroot\\",
      "BasePath": "_content/TermProject_DotNet",
      "RelativePath": "lib/jqueryui/themes/hot-sneaks/images/ui-icons_ffffff_256x240.png",
      "AssetKind": "All",
      "AssetMode": "All",
      "AssetRole": "Primary",
      "RelatedAsset": "",
      "AssetTraitName": "",
      "AssetTraitValue": "",
      "CopyToOutputDirectory": "Never",
      "CopyToPublishDirectory": "PreserveNewest",
      "OriginalItemSpec": "wwwroot\\lib\\jqueryui\\themes\\hot-sneaks\\images\\ui-icons_ffffff_256x240.png"
    },
    {
      "Identity": "C:\\Users\\Bil-muh\\Desktop\\ReviewTool\\TermProject_DotNet\\TermProject_DotNet\\wwwroot\\lib\\jqueryui\\themes\\hot-sneaks\\jquery-ui.css",
      "SourceId": "TermProject_DotNet",
      "SourceType": "Discovered",
      "ContentRoot": "C:\\Users\\Bil-muh\\Desktop\\ReviewTool\\TermProject_DotNet\\TermProject_DotNet\\wwwroot\\",
      "BasePath": "_content/TermProject_DotNet",
      "RelativePath": "lib/jqueryui/themes/hot-sneaks/jquery-ui.css",
      "AssetKind": "All",
      "AssetMode": "All",
      "AssetRole": "Primary",
      "RelatedAsset": "",
      "AssetTraitName": "",
      "AssetTraitValue": "",
      "CopyToOutputDirectory": "Never",
      "CopyToPublishDirectory": "PreserveNewest",
      "OriginalItemSpec": "wwwroot\\lib\\jqueryui\\themes\\hot-sneaks\\jquery-ui.css"
    },
    {
      "Identity": "C:\\Users\\Bil-muh\\Desktop\\ReviewTool\\TermProject_DotNet\\TermProject_DotNet\\wwwroot\\lib\\jqueryui\\themes\\hot-sneaks\\jquery-ui.min.css",
      "SourceId": "TermProject_DotNet",
      "SourceType": "Discovered",
      "ContentRoot": "C:\\Users\\Bil-muh\\Desktop\\ReviewTool\\TermProject_DotNet\\TermProject_DotNet\\wwwroot\\",
      "BasePath": "_content/TermProject_DotNet",
      "RelativePath": "lib/jqueryui/themes/hot-sneaks/jquery-ui.min.css",
      "AssetKind": "All",
      "AssetMode": "All",
      "AssetRole": "Primary",
      "RelatedAsset": "",
      "AssetTraitName": "",
      "AssetTraitValue": "",
      "CopyToOutputDirectory": "Never",
      "CopyToPublishDirectory": "PreserveNewest",
      "OriginalItemSpec": "wwwroot\\lib\\jqueryui\\themes\\hot-sneaks\\jquery-ui.min.css"
    },
    {
      "Identity": "C:\\Users\\Bil-muh\\Desktop\\ReviewTool\\TermProject_DotNet\\TermProject_DotNet\\wwwroot\\lib\\jqueryui\\themes\\hot-sneaks\\theme.css",
      "SourceId": "TermProject_DotNet",
      "SourceType": "Discovered",
      "ContentRoot": "C:\\Users\\Bil-muh\\Desktop\\ReviewTool\\TermProject_DotNet\\TermProject_DotNet\\wwwroot\\",
      "BasePath": "_content/TermProject_DotNet",
      "RelativePath": "lib/jqueryui/themes/hot-sneaks/theme.css",
      "AssetKind": "All",
      "AssetMode": "All",
      "AssetRole": "Primary",
      "RelatedAsset": "",
      "AssetTraitName": "",
      "AssetTraitValue": "",
      "CopyToOutputDirectory": "Never",
      "CopyToPublishDirectory": "PreserveNewest",
      "OriginalItemSpec": "wwwroot\\lib\\jqueryui\\themes\\hot-sneaks\\theme.css"
    },
    {
      "Identity": "C:\\Users\\Bil-muh\\Desktop\\ReviewTool\\TermProject_DotNet\\TermProject_DotNet\\wwwroot\\lib\\jqueryui\\themes\\hot-sneaks\\theme.min.css",
      "SourceId": "TermProject_DotNet",
      "SourceType": "Discovered",
      "ContentRoot": "C:\\Users\\Bil-muh\\Desktop\\ReviewTool\\TermProject_DotNet\\TermProject_DotNet\\wwwroot\\",
      "BasePath": "_content/TermProject_DotNet",
      "RelativePath": "lib/jqueryui/themes/hot-sneaks/theme.min.css",
      "AssetKind": "All",
      "AssetMode": "All",
      "AssetRole": "Primary",
      "RelatedAsset": "",
      "AssetTraitName": "",
      "AssetTraitValue": "",
      "CopyToOutputDirectory": "Never",
      "CopyToPublishDirectory": "PreserveNewest",
      "OriginalItemSpec": "wwwroot\\lib\\jqueryui\\themes\\hot-sneaks\\theme.min.css"
    },
    {
      "Identity": "C:\\Users\\Bil-muh\\Desktop\\ReviewTool\\TermProject_DotNet\\TermProject_DotNet\\wwwroot\\lib\\jqueryui\\themes\\humanity\\images\\ui-bg_glass_100_f5f0e5_1x400.png",
      "SourceId": "TermProject_DotNet",
      "SourceType": "Discovered",
      "ContentRoot": "C:\\Users\\Bil-muh\\Desktop\\ReviewTool\\TermProject_DotNet\\TermProject_DotNet\\wwwroot\\",
      "BasePath": "_content/TermProject_DotNet",
      "RelativePath": "lib/jqueryui/themes/humanity/images/ui-bg_glass_100_f5f0e5_1x400.png",
      "AssetKind": "All",
      "AssetMode": "All",
      "AssetRole": "Primary",
      "RelatedAsset": "",
      "AssetTraitName": "",
      "AssetTraitValue": "",
      "CopyToOutputDirectory": "Never",
      "CopyToPublishDirectory": "PreserveNewest",
      "OriginalItemSpec": "wwwroot\\lib\\jqueryui\\themes\\humanity\\images\\ui-bg_glass_100_f5f0e5_1x400.png"
    },
    {
      "Identity": "C:\\Users\\Bil-muh\\Desktop\\ReviewTool\\TermProject_DotNet\\TermProject_DotNet\\wwwroot\\lib\\jqueryui\\themes\\humanity\\images\\ui-bg_glass_25_cb842e_1x400.png",
      "SourceId": "TermProject_DotNet",
      "SourceType": "Discovered",
      "ContentRoot": "C:\\Users\\Bil-muh\\Desktop\\ReviewTool\\TermProject_DotNet\\TermProject_DotNet\\wwwroot\\",
      "BasePath": "_content/TermProject_DotNet",
      "RelativePath": "lib/jqueryui/themes/humanity/images/ui-bg_glass_25_cb842e_1x400.png",
      "AssetKind": "All",
      "AssetMode": "All",
      "AssetRole": "Primary",
      "RelatedAsset": "",
      "AssetTraitName": "",
      "AssetTraitValue": "",
      "CopyToOutputDirectory": "Never",
      "CopyToPublishDirectory": "PreserveNewest",
      "OriginalItemSpec": "wwwroot\\lib\\jqueryui\\themes\\humanity\\images\\ui-bg_glass_25_cb842e_1x400.png"
    },
    {
      "Identity": "C:\\Users\\Bil-muh\\Desktop\\ReviewTool\\TermProject_DotNet\\TermProject_DotNet\\wwwroot\\lib\\jqueryui\\themes\\humanity\\images\\ui-bg_glass_70_ede4d4_1x400.png",
      "SourceId": "TermProject_DotNet",
      "SourceType": "Discovered",
      "ContentRoot": "C:\\Users\\Bil-muh\\Desktop\\ReviewTool\\TermProject_DotNet\\TermProject_DotNet\\wwwroot\\",
      "BasePath": "_content/TermProject_DotNet",
      "RelativePath": "lib/jqueryui/themes/humanity/images/ui-bg_glass_70_ede4d4_1x400.png",
      "AssetKind": "All",
      "AssetMode": "All",
      "AssetRole": "Primary",
      "RelatedAsset": "",
      "AssetTraitName": "",
      "AssetTraitValue": "",
      "CopyToOutputDirectory": "Never",
      "CopyToPublishDirectory": "PreserveNewest",
      "OriginalItemSpec": "wwwroot\\lib\\jqueryui\\themes\\humanity\\images\\ui-bg_glass_70_ede4d4_1x400.png"
    },
    {
      "Identity": "C:\\Users\\Bil-muh\\Desktop\\ReviewTool\\TermProject_DotNet\\TermProject_DotNet\\wwwroot\\lib\\jqueryui\\themes\\humanity\\images\\ui-bg_highlight-hard_100_f4f0ec_1x100.png",
      "SourceId": "TermProject_DotNet",
      "SourceType": "Discovered",
      "ContentRoot": "C:\\Users\\Bil-muh\\Desktop\\ReviewTool\\TermProject_DotNet\\TermProject_DotNet\\wwwroot\\",
      "BasePath": "_content/TermProject_DotNet",
      "RelativePath": "lib/jqueryui/themes/humanity/images/ui-bg_highlight-hard_100_f4f0ec_1x100.png",
      "AssetKind": "All",
      "AssetMode": "All",
      "AssetRole": "Primary",
      "RelatedAsset": "",
      "AssetTraitName": "",
      "AssetTraitValue": "",
      "CopyToOutputDirectory": "Never",
      "CopyToPublishDirectory": "PreserveNewest",
      "OriginalItemSpec": "wwwroot\\lib\\jqueryui\\themes\\humanity\\images\\ui-bg_highlight-hard_100_f4f0ec_1x100.png"
    },
    {
      "Identity": "C:\\Users\\Bil-muh\\Desktop\\ReviewTool\\TermProject_DotNet\\TermProject_DotNet\\wwwroot\\lib\\jqueryui\\themes\\humanity\\images\\ui-bg_highlight-hard_65_fee4bd_1x100.png",
      "SourceId": "TermProject_DotNet",
      "SourceType": "Discovered",
      "ContentRoot": "C:\\Users\\Bil-muh\\Desktop\\ReviewTool\\TermProject_DotNet\\TermProject_DotNet\\wwwroot\\",
      "BasePath": "_content/TermProject_DotNet",
      "RelativePath": "lib/jqueryui/themes/humanity/images/ui-bg_highlight-hard_65_fee4bd_1x100.png",
      "AssetKind": "All",
      "AssetMode": "All",
      "AssetRole": "Primary",
      "RelatedAsset": "",
      "AssetTraitName": "",
      "AssetTraitValue": "",
      "CopyToOutputDirectory": "Never",
      "CopyToPublishDirectory": "PreserveNewest",
      "OriginalItemSpec": "wwwroot\\lib\\jqueryui\\themes\\humanity\\images\\ui-bg_highlight-hard_65_fee4bd_1x100.png"
    },
    {
      "Identity": "C:\\Users\\Bil-muh\\Desktop\\ReviewTool\\TermProject_DotNet\\TermProject_DotNet\\wwwroot\\lib\\jqueryui\\themes\\humanity\\images\\ui-bg_highlight-hard_75_f5f5b5_1x100.png",
      "SourceId": "TermProject_DotNet",
      "SourceType": "Discovered",
      "ContentRoot": "C:\\Users\\Bil-muh\\Desktop\\ReviewTool\\TermProject_DotNet\\TermProject_DotNet\\wwwroot\\",
      "BasePath": "_content/TermProject_DotNet",
      "RelativePath": "lib/jqueryui/themes/humanity/images/ui-bg_highlight-hard_75_f5f5b5_1x100.png",
      "AssetKind": "All",
      "AssetMode": "All",
      "AssetRole": "Primary",
      "RelatedAsset": "",
      "AssetTraitName": "",
      "AssetTraitValue": "",
      "CopyToOutputDirectory": "Never",
      "CopyToPublishDirectory": "PreserveNewest",
      "OriginalItemSpec": "wwwroot\\lib\\jqueryui\\themes\\humanity\\images\\ui-bg_highlight-hard_75_f5f5b5_1x100.png"
    },
    {
      "Identity": "C:\\Users\\Bil-muh\\Desktop\\ReviewTool\\TermProject_DotNet\\TermProject_DotNet\\wwwroot\\lib\\jqueryui\\themes\\humanity\\images\\ui-bg_inset-soft_100_f4f0ec_1x100.png",
      "SourceId": "TermProject_DotNet",
      "SourceType": "Discovered",
      "ContentRoot": "C:\\Users\\Bil-muh\\Desktop\\ReviewTool\\TermProject_DotNet\\TermProject_DotNet\\wwwroot\\",
      "BasePath": "_content/TermProject_DotNet",
      "RelativePath": "lib/jqueryui/themes/humanity/images/ui-bg_inset-soft_100_f4f0ec_1x100.png",
      "AssetKind": "All",
      "AssetMode": "All",
      "AssetRole": "Primary",
      "RelatedAsset": "",
      "AssetTraitName": "",
      "AssetTraitValue": "",
      "CopyToOutputDirectory": "Never",
      "CopyToPublishDirectory": "PreserveNewest",
      "OriginalItemSpec": "wwwroot\\lib\\jqueryui\\themes\\humanity\\images\\ui-bg_inset-soft_100_f4f0ec_1x100.png"
    },
    {
      "Identity": "C:\\Users\\Bil-muh\\Desktop\\ReviewTool\\TermProject_DotNet\\TermProject_DotNet\\wwwroot\\lib\\jqueryui\\themes\\humanity\\images\\ui-icons_c47a23_256x240.png",
      "SourceId": "TermProject_DotNet",
      "SourceType": "Discovered",
      "ContentRoot": "C:\\Users\\Bil-muh\\Desktop\\ReviewTool\\TermProject_DotNet\\TermProject_DotNet\\wwwroot\\",
      "BasePath": "_content/TermProject_DotNet",
      "RelativePath": "lib/jqueryui/themes/humanity/images/ui-icons_c47a23_256x240.png",
      "AssetKind": "All",
      "AssetMode": "All",
      "AssetRole": "Primary",
      "RelatedAsset": "",
      "AssetTraitName": "",
      "AssetTraitValue": "",
      "CopyToOutputDirectory": "Never",
      "CopyToPublishDirectory": "PreserveNewest",
      "OriginalItemSpec": "wwwroot\\lib\\jqueryui\\themes\\humanity\\images\\ui-icons_c47a23_256x240.png"
    },
    {
      "Identity": "C:\\Users\\Bil-muh\\Desktop\\ReviewTool\\TermProject_DotNet\\TermProject_DotNet\\wwwroot\\lib\\jqueryui\\themes\\humanity\\images\\ui-icons_cb672b_256x240.png",
      "SourceId": "TermProject_DotNet",
      "SourceType": "Discovered",
      "ContentRoot": "C:\\Users\\Bil-muh\\Desktop\\ReviewTool\\TermProject_DotNet\\TermProject_DotNet\\wwwroot\\",
      "BasePath": "_content/TermProject_DotNet",
      "RelativePath": "lib/jqueryui/themes/humanity/images/ui-icons_cb672b_256x240.png",
      "AssetKind": "All",
      "AssetMode": "All",
      "AssetRole": "Primary",
      "RelatedAsset": "",
      "AssetTraitName": "",
      "AssetTraitValue": "",
      "CopyToOutputDirectory": "Never",
      "CopyToPublishDirectory": "PreserveNewest",
      "OriginalItemSpec": "wwwroot\\lib\\jqueryui\\themes\\humanity\\images\\ui-icons_cb672b_256x240.png"
    },
    {
      "Identity": "C:\\Users\\Bil-muh\\Desktop\\ReviewTool\\TermProject_DotNet\\TermProject_DotNet\\wwwroot\\lib\\jqueryui\\themes\\humanity\\images\\ui-icons_f08000_256x240.png",
      "SourceId": "TermProject_DotNet",
      "SourceType": "Discovered",
      "ContentRoot": "C:\\Users\\Bil-muh\\Desktop\\ReviewTool\\TermProject_DotNet\\TermProject_DotNet\\wwwroot\\",
      "BasePath": "_content/TermProject_DotNet",
      "RelativePath": "lib/jqueryui/themes/humanity/images/ui-icons_f08000_256x240.png",
      "AssetKind": "All",
      "AssetMode": "All",
      "AssetRole": "Primary",
      "RelatedAsset": "",
      "AssetTraitName": "",
      "AssetTraitValue": "",
      "CopyToOutputDirectory": "Never",
      "CopyToPublishDirectory": "PreserveNewest",
      "OriginalItemSpec": "wwwroot\\lib\\jqueryui\\themes\\humanity\\images\\ui-icons_f08000_256x240.png"
    },
    {
      "Identity": "C:\\Users\\Bil-muh\\Desktop\\ReviewTool\\TermProject_DotNet\\TermProject_DotNet\\wwwroot\\lib\\jqueryui\\themes\\humanity\\images\\ui-icons_f35f07_256x240.png",
      "SourceId": "TermProject_DotNet",
      "SourceType": "Discovered",
      "ContentRoot": "C:\\Users\\Bil-muh\\Desktop\\ReviewTool\\TermProject_DotNet\\TermProject_DotNet\\wwwroot\\",
      "BasePath": "_content/TermProject_DotNet",
      "RelativePath": "lib/jqueryui/themes/humanity/images/ui-icons_f35f07_256x240.png",
      "AssetKind": "All",
      "AssetMode": "All",
      "AssetRole": "Primary",
      "RelatedAsset": "",
      "AssetTraitName": "",
      "AssetTraitValue": "",
      "CopyToOutputDirectory": "Never",
      "CopyToPublishDirectory": "PreserveNewest",
      "OriginalItemSpec": "wwwroot\\lib\\jqueryui\\themes\\humanity\\images\\ui-icons_f35f07_256x240.png"
    },
    {
      "Identity": "C:\\Users\\Bil-muh\\Desktop\\ReviewTool\\TermProject_DotNet\\TermProject_DotNet\\wwwroot\\lib\\jqueryui\\themes\\humanity\\images\\ui-icons_ff7519_256x240.png",
      "SourceId": "TermProject_DotNet",
      "SourceType": "Discovered",
      "ContentRoot": "C:\\Users\\Bil-muh\\Desktop\\ReviewTool\\TermProject_DotNet\\TermProject_DotNet\\wwwroot\\",
      "BasePath": "_content/TermProject_DotNet",
      "RelativePath": "lib/jqueryui/themes/humanity/images/ui-icons_ff7519_256x240.png",
      "AssetKind": "All",
      "AssetMode": "All",
      "AssetRole": "Primary",
      "RelatedAsset": "",
      "AssetTraitName": "",
      "AssetTraitValue": "",
      "CopyToOutputDirectory": "Never",
      "CopyToPublishDirectory": "PreserveNewest",
      "OriginalItemSpec": "wwwroot\\lib\\jqueryui\\themes\\humanity\\images\\ui-icons_ff7519_256x240.png"
    },
    {
      "Identity": "C:\\Users\\Bil-muh\\Desktop\\ReviewTool\\TermProject_DotNet\\TermProject_DotNet\\wwwroot\\lib\\jqueryui\\themes\\humanity\\images\\ui-icons_ffffff_256x240.png",
      "SourceId": "TermProject_DotNet",
      "SourceType": "Discovered",
      "ContentRoot": "C:\\Users\\Bil-muh\\Desktop\\ReviewTool\\TermProject_DotNet\\TermProject_DotNet\\wwwroot\\",
      "BasePath": "_content/TermProject_DotNet",
      "RelativePath": "lib/jqueryui/themes/humanity/images/ui-icons_ffffff_256x240.png",
      "AssetKind": "All",
      "AssetMode": "All",
      "AssetRole": "Primary",
      "RelatedAsset": "",
      "AssetTraitName": "",
      "AssetTraitValue": "",
      "CopyToOutputDirectory": "Never",
      "CopyToPublishDirectory": "PreserveNewest",
      "OriginalItemSpec": "wwwroot\\lib\\jqueryui\\themes\\humanity\\images\\ui-icons_ffffff_256x240.png"
    },
    {
      "Identity": "C:\\Users\\Bil-muh\\Desktop\\ReviewTool\\TermProject_DotNet\\TermProject_DotNet\\wwwroot\\lib\\jqueryui\\themes\\humanity\\jquery-ui.css",
      "SourceId": "TermProject_DotNet",
      "SourceType": "Discovered",
      "ContentRoot": "C:\\Users\\Bil-muh\\Desktop\\ReviewTool\\TermProject_DotNet\\TermProject_DotNet\\wwwroot\\",
      "BasePath": "_content/TermProject_DotNet",
      "RelativePath": "lib/jqueryui/themes/humanity/jquery-ui.css",
      "AssetKind": "All",
      "AssetMode": "All",
      "AssetRole": "Primary",
      "RelatedAsset": "",
      "AssetTraitName": "",
      "AssetTraitValue": "",
      "CopyToOutputDirectory": "Never",
      "CopyToPublishDirectory": "PreserveNewest",
      "OriginalItemSpec": "wwwroot\\lib\\jqueryui\\themes\\humanity\\jquery-ui.css"
    },
    {
      "Identity": "C:\\Users\\Bil-muh\\Desktop\\ReviewTool\\TermProject_DotNet\\TermProject_DotNet\\wwwroot\\lib\\jqueryui\\themes\\humanity\\jquery-ui.min.css",
      "SourceId": "TermProject_DotNet",
      "SourceType": "Discovered",
      "ContentRoot": "C:\\Users\\Bil-muh\\Desktop\\ReviewTool\\TermProject_DotNet\\TermProject_DotNet\\wwwroot\\",
      "BasePath": "_content/TermProject_DotNet",
      "RelativePath": "lib/jqueryui/themes/humanity/jquery-ui.min.css",
      "AssetKind": "All",
      "AssetMode": "All",
      "AssetRole": "Primary",
      "RelatedAsset": "",
      "AssetTraitName": "",
      "AssetTraitValue": "",
      "CopyToOutputDirectory": "Never",
      "CopyToPublishDirectory": "PreserveNewest",
      "OriginalItemSpec": "wwwroot\\lib\\jqueryui\\themes\\humanity\\jquery-ui.min.css"
    },
    {
      "Identity": "C:\\Users\\Bil-muh\\Desktop\\ReviewTool\\TermProject_DotNet\\TermProject_DotNet\\wwwroot\\lib\\jqueryui\\themes\\humanity\\theme.css",
      "SourceId": "TermProject_DotNet",
      "SourceType": "Discovered",
      "ContentRoot": "C:\\Users\\Bil-muh\\Desktop\\ReviewTool\\TermProject_DotNet\\TermProject_DotNet\\wwwroot\\",
      "BasePath": "_content/TermProject_DotNet",
      "RelativePath": "lib/jqueryui/themes/humanity/theme.css",
      "AssetKind": "All",
      "AssetMode": "All",
      "AssetRole": "Primary",
      "RelatedAsset": "",
      "AssetTraitName": "",
      "AssetTraitValue": "",
      "CopyToOutputDirectory": "Never",
      "CopyToPublishDirectory": "PreserveNewest",
      "OriginalItemSpec": "wwwroot\\lib\\jqueryui\\themes\\humanity\\theme.css"
    },
    {
      "Identity": "C:\\Users\\Bil-muh\\Desktop\\ReviewTool\\TermProject_DotNet\\TermProject_DotNet\\wwwroot\\lib\\jqueryui\\themes\\humanity\\theme.min.css",
      "SourceId": "TermProject_DotNet",
      "SourceType": "Discovered",
      "ContentRoot": "C:\\Users\\Bil-muh\\Desktop\\ReviewTool\\TermProject_DotNet\\TermProject_DotNet\\wwwroot\\",
      "BasePath": "_content/TermProject_DotNet",
      "RelativePath": "lib/jqueryui/themes/humanity/theme.min.css",
      "AssetKind": "All",
      "AssetMode": "All",
      "AssetRole": "Primary",
      "RelatedAsset": "",
      "AssetTraitName": "",
      "AssetTraitValue": "",
      "CopyToOutputDirectory": "Never",
      "CopyToPublishDirectory": "PreserveNewest",
      "OriginalItemSpec": "wwwroot\\lib\\jqueryui\\themes\\humanity\\theme.min.css"
    },
    {
      "Identity": "C:\\Users\\Bil-muh\\Desktop\\ReviewTool\\TermProject_DotNet\\TermProject_DotNet\\wwwroot\\lib\\jqueryui\\themes\\le-frog\\images\\ui-bg_diagonals-small_0_aaaaaa_40x40.png",
      "SourceId": "TermProject_DotNet",
      "SourceType": "Discovered",
      "ContentRoot": "C:\\Users\\Bil-muh\\Desktop\\ReviewTool\\TermProject_DotNet\\TermProject_DotNet\\wwwroot\\",
      "BasePath": "_content/TermProject_DotNet",
      "RelativePath": "lib/jqueryui/themes/le-frog/images/ui-bg_diagonals-small_0_aaaaaa_40x40.png",
      "AssetKind": "All",
      "AssetMode": "All",
      "AssetRole": "Primary",
      "RelatedAsset": "",
      "AssetTraitName": "",
      "AssetTraitValue": "",
      "CopyToOutputDirectory": "Never",
      "CopyToPublishDirectory": "PreserveNewest",
      "OriginalItemSpec": "wwwroot\\lib\\jqueryui\\themes\\le-frog\\images\\ui-bg_diagonals-small_0_aaaaaa_40x40.png"
    },
    {
      "Identity": "C:\\Users\\Bil-muh\\Desktop\\ReviewTool\\TermProject_DotNet\\TermProject_DotNet\\wwwroot\\lib\\jqueryui\\themes\\le-frog\\images\\ui-bg_diagonals-thick_15_444444_40x40.png",
      "SourceId": "TermProject_DotNet",
      "SourceType": "Discovered",
      "ContentRoot": "C:\\Users\\Bil-muh\\Desktop\\ReviewTool\\TermProject_DotNet\\TermProject_DotNet\\wwwroot\\",
      "BasePath": "_content/TermProject_DotNet",
      "RelativePath": "lib/jqueryui/themes/le-frog/images/ui-bg_diagonals-thick_15_444444_40x40.png",
      "AssetKind": "All",
      "AssetMode": "All",
      "AssetRole": "Primary",
      "RelatedAsset": "",
      "AssetTraitName": "",
      "AssetTraitValue": "",
      "CopyToOutputDirectory": "Never",
      "CopyToPublishDirectory": "PreserveNewest",
      "OriginalItemSpec": "wwwroot\\lib\\jqueryui\\themes\\le-frog\\images\\ui-bg_diagonals-thick_15_444444_40x40.png"
    },
    {
      "Identity": "C:\\Users\\Bil-muh\\Desktop\\ReviewTool\\TermProject_DotNet\\TermProject_DotNet\\wwwroot\\lib\\jqueryui\\themes\\le-frog\\images\\ui-bg_diagonals-thick_95_ffdc2e_40x40.png",
      "SourceId": "TermProject_DotNet",
      "SourceType": "Discovered",
      "ContentRoot": "C:\\Users\\Bil-muh\\Desktop\\ReviewTool\\TermProject_DotNet\\TermProject_DotNet\\wwwroot\\",
      "BasePath": "_content/TermProject_DotNet",
      "RelativePath": "lib/jqueryui/themes/le-frog/images/ui-bg_diagonals-thick_95_ffdc2e_40x40.png",
      "AssetKind": "All",
      "AssetMode": "All",
      "AssetRole": "Primary",
      "RelatedAsset": "",
      "AssetTraitName": "",
      "AssetTraitValue": "",
      "CopyToOutputDirectory": "Never",
      "CopyToPublishDirectory": "PreserveNewest",
      "OriginalItemSpec": "wwwroot\\lib\\jqueryui\\themes\\le-frog\\images\\ui-bg_diagonals-thick_95_ffdc2e_40x40.png"
    },
    {
      "Identity": "C:\\Users\\Bil-muh\\Desktop\\ReviewTool\\TermProject_DotNet\\TermProject_DotNet\\wwwroot\\lib\\jqueryui\\themes\\le-frog\\images\\ui-bg_glass_55_fbf5d0_1x400.png",
      "SourceId": "TermProject_DotNet",
      "SourceType": "Discovered",
      "ContentRoot": "C:\\Users\\Bil-muh\\Desktop\\ReviewTool\\TermProject_DotNet\\TermProject_DotNet\\wwwroot\\",
      "BasePath": "_content/TermProject_DotNet",
      "RelativePath": "lib/jqueryui/themes/le-frog/images/ui-bg_glass_55_fbf5d0_1x400.png",
      "AssetKind": "All",
      "AssetMode": "All",
      "AssetRole": "Primary",
      "RelatedAsset": "",
      "AssetTraitName": "",
      "AssetTraitValue": "",
      "CopyToOutputDirectory": "Never",
      "CopyToPublishDirectory": "PreserveNewest",
      "OriginalItemSpec": "wwwroot\\lib\\jqueryui\\themes\\le-frog\\images\\ui-bg_glass_55_fbf5d0_1x400.png"
    },
    {
      "Identity": "C:\\Users\\Bil-muh\\Desktop\\ReviewTool\\TermProject_DotNet\\TermProject_DotNet\\wwwroot\\lib\\jqueryui\\themes\\le-frog\\images\\ui-bg_highlight-hard_30_285c00_1x100.png",
      "SourceId": "TermProject_DotNet",
      "SourceType": "Discovered",
      "ContentRoot": "C:\\Users\\Bil-muh\\Desktop\\ReviewTool\\TermProject_DotNet\\TermProject_DotNet\\wwwroot\\",
      "BasePath": "_content/TermProject_DotNet",
      "RelativePath": "lib/jqueryui/themes/le-frog/images/ui-bg_highlight-hard_30_285c00_1x100.png",
      "AssetKind": "All",
      "AssetMode": "All",
      "AssetRole": "Primary",
      "RelatedAsset": "",
      "AssetTraitName": "",
      "AssetTraitValue": "",
      "CopyToOutputDirectory": "Never",
      "CopyToPublishDirectory": "PreserveNewest",
      "OriginalItemSpec": "wwwroot\\lib\\jqueryui\\themes\\le-frog\\images\\ui-bg_highlight-hard_30_285c00_1x100.png"
    },
    {
      "Identity": "C:\\Users\\Bil-muh\\Desktop\\ReviewTool\\TermProject_DotNet\\TermProject_DotNet\\wwwroot\\lib\\jqueryui\\themes\\le-frog\\images\\ui-bg_highlight-soft_33_3a8104_1x100.png",
      "SourceId": "TermProject_DotNet",
      "SourceType": "Discovered",
      "ContentRoot": "C:\\Users\\Bil-muh\\Desktop\\ReviewTool\\TermProject_DotNet\\TermProject_DotNet\\wwwroot\\",
      "BasePath": "_content/TermProject_DotNet",
      "RelativePath": "lib/jqueryui/themes/le-frog/images/ui-bg_highlight-soft_33_3a8104_1x100.png",
      "AssetKind": "All",
      "AssetMode": "All",
      "AssetRole": "Primary",
      "RelatedAsset": "",
      "AssetTraitName": "",
      "AssetTraitValue": "",
      "CopyToOutputDirectory": "Never",
      "CopyToPublishDirectory": "PreserveNewest",
      "OriginalItemSpec": "wwwroot\\lib\\jqueryui\\themes\\le-frog\\images\\ui-bg_highlight-soft_33_3a8104_1x100.png"
    },
    {
      "Identity": "C:\\Users\\Bil-muh\\Desktop\\ReviewTool\\TermProject_DotNet\\TermProject_DotNet\\wwwroot\\lib\\jqueryui\\themes\\le-frog\\images\\ui-bg_highlight-soft_50_4eb305_1x100.png",
      "SourceId": "TermProject_DotNet",
      "SourceType": "Discovered",
      "ContentRoot": "C:\\Users\\Bil-muh\\Desktop\\ReviewTool\\TermProject_DotNet\\TermProject_DotNet\\wwwroot\\",
      "BasePath": "_content/TermProject_DotNet",
      "RelativePath": "lib/jqueryui/themes/le-frog/images/ui-bg_highlight-soft_50_4eb305_1x100.png",
      "AssetKind": "All",
      "AssetMode": "All",
      "AssetRole": "Primary",
      "RelatedAsset": "",
      "AssetTraitName": "",
      "AssetTraitValue": "",
      "CopyToOutputDirectory": "Never",
      "CopyToPublishDirectory": "PreserveNewest",
      "OriginalItemSpec": "wwwroot\\lib\\jqueryui\\themes\\le-frog\\images\\ui-bg_highlight-soft_50_4eb305_1x100.png"
    },
    {
      "Identity": "C:\\Users\\Bil-muh\\Desktop\\ReviewTool\\TermProject_DotNet\\TermProject_DotNet\\wwwroot\\lib\\jqueryui\\themes\\le-frog\\images\\ui-bg_highlight-soft_60_4ca20b_1x100.png",
      "SourceId": "TermProject_DotNet",
      "SourceType": "Discovered",
      "ContentRoot": "C:\\Users\\Bil-muh\\Desktop\\ReviewTool\\TermProject_DotNet\\TermProject_DotNet\\wwwroot\\",
      "BasePath": "_content/TermProject_DotNet",
      "RelativePath": "lib/jqueryui/themes/le-frog/images/ui-bg_highlight-soft_60_4ca20b_1x100.png",
      "AssetKind": "All",
      "AssetMode": "All",
      "AssetRole": "Primary",
      "RelatedAsset": "",
      "AssetTraitName": "",
      "AssetTraitValue": "",
      "CopyToOutputDirectory": "Never",
      "CopyToPublishDirectory": "PreserveNewest",
      "OriginalItemSpec": "wwwroot\\lib\\jqueryui\\themes\\le-frog\\images\\ui-bg_highlight-soft_60_4ca20b_1x100.png"
    },
    {
      "Identity": "C:\\Users\\Bil-muh\\Desktop\\ReviewTool\\TermProject_DotNet\\TermProject_DotNet\\wwwroot\\lib\\jqueryui\\themes\\le-frog\\images\\ui-bg_inset-soft_10_285c00_1x100.png",
      "SourceId": "TermProject_DotNet",
      "SourceType": "Discovered",
      "ContentRoot": "C:\\Users\\Bil-muh\\Desktop\\ReviewTool\\TermProject_DotNet\\TermProject_DotNet\\wwwroot\\",
      "BasePath": "_content/TermProject_DotNet",
      "RelativePath": "lib/jqueryui/themes/le-frog/images/ui-bg_inset-soft_10_285c00_1x100.png",
      "AssetKind": "All",
      "AssetMode": "All",
      "AssetRole": "Primary",
      "RelatedAsset": "",
      "AssetTraitName": "",
      "AssetTraitValue": "",
      "CopyToOutputDirectory": "Never",
      "CopyToPublishDirectory": "PreserveNewest",
      "OriginalItemSpec": "wwwroot\\lib\\jqueryui\\themes\\le-frog\\images\\ui-bg_inset-soft_10_285c00_1x100.png"
    },
    {
      "Identity": "C:\\Users\\Bil-muh\\Desktop\\ReviewTool\\TermProject_DotNet\\TermProject_DotNet\\wwwroot\\lib\\jqueryui\\themes\\le-frog\\images\\ui-icons_4eb305_256x240.png",
      "SourceId": "TermProject_DotNet",
      "SourceType": "Discovered",
      "ContentRoot": "C:\\Users\\Bil-muh\\Desktop\\ReviewTool\\TermProject_DotNet\\TermProject_DotNet\\wwwroot\\",
      "BasePath": "_content/TermProject_DotNet",
      "RelativePath": "lib/jqueryui/themes/le-frog/images/ui-icons_4eb305_256x240.png",
      "AssetKind": "All",
      "AssetMode": "All",
      "AssetRole": "Primary",
      "RelatedAsset": "",
      "AssetTraitName": "",
      "AssetTraitValue": "",
      "CopyToOutputDirectory": "Never",
      "CopyToPublishDirectory": "PreserveNewest",
      "OriginalItemSpec": "wwwroot\\lib\\jqueryui\\themes\\le-frog\\images\\ui-icons_4eb305_256x240.png"
    },
    {
      "Identity": "C:\\Users\\Bil-muh\\Desktop\\ReviewTool\\TermProject_DotNet\\TermProject_DotNet\\wwwroot\\lib\\jqueryui\\themes\\le-frog\\images\\ui-icons_72b42d_256x240.png",
      "SourceId": "TermProject_DotNet",
      "SourceType": "Discovered",
      "ContentRoot": "C:\\Users\\Bil-muh\\Desktop\\ReviewTool\\TermProject_DotNet\\TermProject_DotNet\\wwwroot\\",
      "BasePath": "_content/TermProject_DotNet",
      "RelativePath": "lib/jqueryui/themes/le-frog/images/ui-icons_72b42d_256x240.png",
      "AssetKind": "All",
      "AssetMode": "All",
      "AssetRole": "Primary",
      "RelatedAsset": "",
      "AssetTraitName": "",
      "AssetTraitValue": "",
      "CopyToOutputDirectory": "Never",
      "CopyToPublishDirectory": "PreserveNewest",
      "OriginalItemSpec": "wwwroot\\lib\\jqueryui\\themes\\le-frog\\images\\ui-icons_72b42d_256x240.png"
    },
    {
      "Identity": "C:\\Users\\Bil-muh\\Desktop\\ReviewTool\\TermProject_DotNet\\TermProject_DotNet\\wwwroot\\lib\\jqueryui\\themes\\le-frog\\images\\ui-icons_cd0a0a_256x240.png",
      "SourceId": "TermProject_DotNet",
      "SourceType": "Discovered",
      "ContentRoot": "C:\\Users\\Bil-muh\\Desktop\\ReviewTool\\TermProject_DotNet\\TermProject_DotNet\\wwwroot\\",
      "BasePath": "_content/TermProject_DotNet",
      "RelativePath": "lib/jqueryui/themes/le-frog/images/ui-icons_cd0a0a_256x240.png",
      "AssetKind": "All",
      "AssetMode": "All",
      "AssetRole": "Primary",
      "RelatedAsset": "",
      "AssetTraitName": "",
      "AssetTraitValue": "",
      "CopyToOutputDirectory": "Never",
      "CopyToPublishDirectory": "PreserveNewest",
      "OriginalItemSpec": "wwwroot\\lib\\jqueryui\\themes\\le-frog\\images\\ui-icons_cd0a0a_256x240.png"
    },
    {
      "Identity": "C:\\Users\\Bil-muh\\Desktop\\ReviewTool\\TermProject_DotNet\\TermProject_DotNet\\wwwroot\\lib\\jqueryui\\themes\\le-frog\\images\\ui-icons_ffffff_256x240.png",
      "SourceId": "TermProject_DotNet",
      "SourceType": "Discovered",
      "ContentRoot": "C:\\Users\\Bil-muh\\Desktop\\ReviewTool\\TermProject_DotNet\\TermProject_DotNet\\wwwroot\\",
      "BasePath": "_content/TermProject_DotNet",
      "RelativePath": "lib/jqueryui/themes/le-frog/images/ui-icons_ffffff_256x240.png",
      "AssetKind": "All",
      "AssetMode": "All",
      "AssetRole": "Primary",
      "RelatedAsset": "",
      "AssetTraitName": "",
      "AssetTraitValue": "",
      "CopyToOutputDirectory": "Never",
      "CopyToPublishDirectory": "PreserveNewest",
      "OriginalItemSpec": "wwwroot\\lib\\jqueryui\\themes\\le-frog\\images\\ui-icons_ffffff_256x240.png"
    },
    {
      "Identity": "C:\\Users\\Bil-muh\\Desktop\\ReviewTool\\TermProject_DotNet\\TermProject_DotNet\\wwwroot\\lib\\jqueryui\\themes\\le-frog\\jquery-ui.css",
      "SourceId": "TermProject_DotNet",
      "SourceType": "Discovered",
      "ContentRoot": "C:\\Users\\Bil-muh\\Desktop\\ReviewTool\\TermProject_DotNet\\TermProject_DotNet\\wwwroot\\",
      "BasePath": "_content/TermProject_DotNet",
      "RelativePath": "lib/jqueryui/themes/le-frog/jquery-ui.css",
      "AssetKind": "All",
      "AssetMode": "All",
      "AssetRole": "Primary",
      "RelatedAsset": "",
      "AssetTraitName": "",
      "AssetTraitValue": "",
      "CopyToOutputDirectory": "Never",
      "CopyToPublishDirectory": "PreserveNewest",
      "OriginalItemSpec": "wwwroot\\lib\\jqueryui\\themes\\le-frog\\jquery-ui.css"
    },
    {
      "Identity": "C:\\Users\\Bil-muh\\Desktop\\ReviewTool\\TermProject_DotNet\\TermProject_DotNet\\wwwroot\\lib\\jqueryui\\themes\\le-frog\\jquery-ui.min.css",
      "SourceId": "TermProject_DotNet",
      "SourceType": "Discovered",
      "ContentRoot": "C:\\Users\\Bil-muh\\Desktop\\ReviewTool\\TermProject_DotNet\\TermProject_DotNet\\wwwroot\\",
      "BasePath": "_content/TermProject_DotNet",
      "RelativePath": "lib/jqueryui/themes/le-frog/jquery-ui.min.css",
      "AssetKind": "All",
      "AssetMode": "All",
      "AssetRole": "Primary",
      "RelatedAsset": "",
      "AssetTraitName": "",
      "AssetTraitValue": "",
      "CopyToOutputDirectory": "Never",
      "CopyToPublishDirectory": "PreserveNewest",
      "OriginalItemSpec": "wwwroot\\lib\\jqueryui\\themes\\le-frog\\jquery-ui.min.css"
    },
    {
      "Identity": "C:\\Users\\Bil-muh\\Desktop\\ReviewTool\\TermProject_DotNet\\TermProject_DotNet\\wwwroot\\lib\\jqueryui\\themes\\le-frog\\theme.css",
      "SourceId": "TermProject_DotNet",
      "SourceType": "Discovered",
      "ContentRoot": "C:\\Users\\Bil-muh\\Desktop\\ReviewTool\\TermProject_DotNet\\TermProject_DotNet\\wwwroot\\",
      "BasePath": "_content/TermProject_DotNet",
      "RelativePath": "lib/jqueryui/themes/le-frog/theme.css",
      "AssetKind": "All",
      "AssetMode": "All",
      "AssetRole": "Primary",
      "RelatedAsset": "",
      "AssetTraitName": "",
      "AssetTraitValue": "",
      "CopyToOutputDirectory": "Never",
      "CopyToPublishDirectory": "PreserveNewest",
      "OriginalItemSpec": "wwwroot\\lib\\jqueryui\\themes\\le-frog\\theme.css"
    },
    {
      "Identity": "C:\\Users\\Bil-muh\\Desktop\\ReviewTool\\TermProject_DotNet\\TermProject_DotNet\\wwwroot\\lib\\jqueryui\\themes\\le-frog\\theme.min.css",
      "SourceId": "TermProject_DotNet",
      "SourceType": "Discovered",
      "ContentRoot": "C:\\Users\\Bil-muh\\Desktop\\ReviewTool\\TermProject_DotNet\\TermProject_DotNet\\wwwroot\\",
      "BasePath": "_content/TermProject_DotNet",
      "RelativePath": "lib/jqueryui/themes/le-frog/theme.min.css",
      "AssetKind": "All",
      "AssetMode": "All",
      "AssetRole": "Primary",
      "RelatedAsset": "",
      "AssetTraitName": "",
      "AssetTraitValue": "",
      "CopyToOutputDirectory": "Never",
      "CopyToPublishDirectory": "PreserveNewest",
      "OriginalItemSpec": "wwwroot\\lib\\jqueryui\\themes\\le-frog\\theme.min.css"
    },
    {
      "Identity": "C:\\Users\\Bil-muh\\Desktop\\ReviewTool\\TermProject_DotNet\\TermProject_DotNet\\wwwroot\\lib\\jqueryui\\themes\\mint-choc\\images\\ui-bg_glass_15_5f391b_1x400.png",
      "SourceId": "TermProject_DotNet",
      "SourceType": "Discovered",
      "ContentRoot": "C:\\Users\\Bil-muh\\Desktop\\ReviewTool\\TermProject_DotNet\\TermProject_DotNet\\wwwroot\\",
      "BasePath": "_content/TermProject_DotNet",
      "RelativePath": "lib/jqueryui/themes/mint-choc/images/ui-bg_glass_15_5f391b_1x400.png",
      "AssetKind": "All",
      "AssetMode": "All",
      "AssetRole": "Primary",
      "RelatedAsset": "",
      "AssetTraitName": "",
      "AssetTraitValue": "",
      "CopyToOutputDirectory": "Never",
      "CopyToPublishDirectory": "PreserveNewest",
      "OriginalItemSpec": "wwwroot\\lib\\jqueryui\\themes\\mint-choc\\images\\ui-bg_glass_15_5f391b_1x400.png"
    },
    {
      "Identity": "C:\\Users\\Bil-muh\\Desktop\\ReviewTool\\TermProject_DotNet\\TermProject_DotNet\\wwwroot\\lib\\jqueryui\\themes\\mint-choc\\images\\ui-bg_gloss-wave_20_1c160d_500x100.png",
      "SourceId": "TermProject_DotNet",
      "SourceType": "Discovered",
      "ContentRoot": "C:\\Users\\Bil-muh\\Desktop\\ReviewTool\\TermProject_DotNet\\TermProject_DotNet\\wwwroot\\",
      "BasePath": "_content/TermProject_DotNet",
      "RelativePath": "lib/jqueryui/themes/mint-choc/images/ui-bg_gloss-wave_20_1c160d_500x100.png",
      "AssetKind": "All",
      "AssetMode": "All",
      "AssetRole": "Primary",
      "RelatedAsset": "",
      "AssetTraitName": "",
      "AssetTraitValue": "",
      "CopyToOutputDirectory": "Never",
      "CopyToPublishDirectory": "PreserveNewest",
      "OriginalItemSpec": "wwwroot\\lib\\jqueryui\\themes\\mint-choc\\images\\ui-bg_gloss-wave_20_1c160d_500x100.png"
    },
    {
      "Identity": "C:\\Users\\Bil-muh\\Desktop\\ReviewTool\\TermProject_DotNet\\TermProject_DotNet\\wwwroot\\lib\\jqueryui\\themes\\mint-choc\\images\\ui-bg_gloss-wave_25_453326_500x100.png",
      "SourceId": "TermProject_DotNet",
      "SourceType": "Discovered",
      "ContentRoot": "C:\\Users\\Bil-muh\\Desktop\\ReviewTool\\TermProject_DotNet\\TermProject_DotNet\\wwwroot\\",
      "BasePath": "_content/TermProject_DotNet",
      "RelativePath": "lib/jqueryui/themes/mint-choc/images/ui-bg_gloss-wave_25_453326_500x100.png",
      "AssetKind": "All",
      "AssetMode": "All",
      "AssetRole": "Primary",
      "RelatedAsset": "",
      "AssetTraitName": "",
      "AssetTraitValue": "",
      "CopyToOutputDirectory": "Never",
      "CopyToPublishDirectory": "PreserveNewest",
      "OriginalItemSpec": "wwwroot\\lib\\jqueryui\\themes\\mint-choc\\images\\ui-bg_gloss-wave_25_453326_500x100.png"
    },
    {
      "Identity": "C:\\Users\\Bil-muh\\Desktop\\ReviewTool\\TermProject_DotNet\\TermProject_DotNet\\wwwroot\\lib\\jqueryui\\themes\\mint-choc\\images\\ui-bg_gloss-wave_30_44372c_500x100.png",
      "SourceId": "TermProject_DotNet",
      "SourceType": "Discovered",
      "ContentRoot": "C:\\Users\\Bil-muh\\Desktop\\ReviewTool\\TermProject_DotNet\\TermProject_DotNet\\wwwroot\\",
      "BasePath": "_content/TermProject_DotNet",
      "RelativePath": "lib/jqueryui/themes/mint-choc/images/ui-bg_gloss-wave_30_44372c_500x100.png",
      "AssetKind": "All",
      "AssetMode": "All",
      "AssetRole": "Primary",
      "RelatedAsset": "",
      "AssetTraitName": "",
      "AssetTraitValue": "",
      "CopyToOutputDirectory": "Never",
      "CopyToPublishDirectory": "PreserveNewest",
      "OriginalItemSpec": "wwwroot\\lib\\jqueryui\\themes\\mint-choc\\images\\ui-bg_gloss-wave_30_44372c_500x100.png"
    },
    {
      "Identity": "C:\\Users\\Bil-muh\\Desktop\\ReviewTool\\TermProject_DotNet\\TermProject_DotNet\\wwwroot\\lib\\jqueryui\\themes\\mint-choc\\images\\ui-bg_highlight-soft_20_201913_1x100.png",
      "SourceId": "TermProject_DotNet",
      "SourceType": "Discovered",
      "ContentRoot": "C:\\Users\\Bil-muh\\Desktop\\ReviewTool\\TermProject_DotNet\\TermProject_DotNet\\wwwroot\\",
      "BasePath": "_content/TermProject_DotNet",
      "RelativePath": "lib/jqueryui/themes/mint-choc/images/ui-bg_highlight-soft_20_201913_1x100.png",
      "AssetKind": "All",
      "AssetMode": "All",
      "AssetRole": "Primary",
      "RelatedAsset": "",
      "AssetTraitName": "",
      "AssetTraitValue": "",
      "CopyToOutputDirectory": "Never",
      "CopyToPublishDirectory": "PreserveNewest",
      "OriginalItemSpec": "wwwroot\\lib\\jqueryui\\themes\\mint-choc\\images\\ui-bg_highlight-soft_20_201913_1x100.png"
    },
    {
      "Identity": "C:\\Users\\Bil-muh\\Desktop\\ReviewTool\\TermProject_DotNet\\TermProject_DotNet\\wwwroot\\lib\\jqueryui\\themes\\mint-choc\\images\\ui-bg_highlight-soft_20_619226_1x100.png",
      "SourceId": "TermProject_DotNet",
      "SourceType": "Discovered",
      "ContentRoot": "C:\\Users\\Bil-muh\\Desktop\\ReviewTool\\TermProject_DotNet\\TermProject_DotNet\\wwwroot\\",
      "BasePath": "_content/TermProject_DotNet",
      "RelativePath": "lib/jqueryui/themes/mint-choc/images/ui-bg_highlight-soft_20_619226_1x100.png",
      "AssetKind": "All",
      "AssetMode": "All",
      "AssetRole": "Primary",
      "RelatedAsset": "",
      "AssetTraitName": "",
      "AssetTraitValue": "",
      "CopyToOutputDirectory": "Never",
      "CopyToPublishDirectory": "PreserveNewest",
      "OriginalItemSpec": "wwwroot\\lib\\jqueryui\\themes\\mint-choc\\images\\ui-bg_highlight-soft_20_619226_1x100.png"
    },
    {
      "Identity": "C:\\Users\\Bil-muh\\Desktop\\ReviewTool\\TermProject_DotNet\\TermProject_DotNet\\wwwroot\\lib\\jqueryui\\themes\\mint-choc\\images\\ui-bg_inset-soft_10_201913_1x100.png",
      "SourceId": "TermProject_DotNet",
      "SourceType": "Discovered",
      "ContentRoot": "C:\\Users\\Bil-muh\\Desktop\\ReviewTool\\TermProject_DotNet\\TermProject_DotNet\\wwwroot\\",
      "BasePath": "_content/TermProject_DotNet",
      "RelativePath": "lib/jqueryui/themes/mint-choc/images/ui-bg_inset-soft_10_201913_1x100.png",
      "AssetKind": "All",
      "AssetMode": "All",
      "AssetRole": "Primary",
      "RelatedAsset": "",
      "AssetTraitName": "",
      "AssetTraitValue": "",
      "CopyToOutputDirectory": "Never",
      "CopyToPublishDirectory": "PreserveNewest",
      "OriginalItemSpec": "wwwroot\\lib\\jqueryui\\themes\\mint-choc\\images\\ui-bg_inset-soft_10_201913_1x100.png"
    },
    {
      "Identity": "C:\\Users\\Bil-muh\\Desktop\\ReviewTool\\TermProject_DotNet\\TermProject_DotNet\\wwwroot\\lib\\jqueryui\\themes\\mint-choc\\images\\ui-icons_222222_256x240.png",
      "SourceId": "TermProject_DotNet",
      "SourceType": "Discovered",
      "ContentRoot": "C:\\Users\\Bil-muh\\Desktop\\ReviewTool\\TermProject_DotNet\\TermProject_DotNet\\wwwroot\\",
      "BasePath": "_content/TermProject_DotNet",
      "RelativePath": "lib/jqueryui/themes/mint-choc/images/ui-icons_222222_256x240.png",
      "AssetKind": "All",
      "AssetMode": "All",
      "AssetRole": "Primary",
      "RelatedAsset": "",
      "AssetTraitName": "",
      "AssetTraitValue": "",
      "CopyToOutputDirectory": "Never",
      "CopyToPublishDirectory": "PreserveNewest",
      "OriginalItemSpec": "wwwroot\\lib\\jqueryui\\themes\\mint-choc\\images\\ui-icons_222222_256x240.png"
    },
    {
      "Identity": "C:\\Users\\Bil-muh\\Desktop\\ReviewTool\\TermProject_DotNet\\TermProject_DotNet\\wwwroot\\lib\\jqueryui\\themes\\mint-choc\\images\\ui-icons_9bcc60_256x240.png",
      "SourceId": "TermProject_DotNet",
      "SourceType": "Discovered",
      "ContentRoot": "C:\\Users\\Bil-muh\\Desktop\\ReviewTool\\TermProject_DotNet\\TermProject_DotNet\\wwwroot\\",
      "BasePath": "_content/TermProject_DotNet",
      "RelativePath": "lib/jqueryui/themes/mint-choc/images/ui-icons_9bcc60_256x240.png",
      "AssetKind": "All",
      "AssetMode": "All",
      "AssetRole": "Primary",
      "RelatedAsset": "",
      "AssetTraitName": "",
      "AssetTraitValue": "",
      "CopyToOutputDirectory": "Never",
      "CopyToPublishDirectory": "PreserveNewest",
      "OriginalItemSpec": "wwwroot\\lib\\jqueryui\\themes\\mint-choc\\images\\ui-icons_9bcc60_256x240.png"
    },
    {
      "Identity": "C:\\Users\\Bil-muh\\Desktop\\ReviewTool\\TermProject_DotNet\\TermProject_DotNet\\wwwroot\\lib\\jqueryui\\themes\\mint-choc\\images\\ui-icons_add978_256x240.png",
      "SourceId": "TermProject_DotNet",
      "SourceType": "Discovered",
      "ContentRoot": "C:\\Users\\Bil-muh\\Desktop\\ReviewTool\\TermProject_DotNet\\TermProject_DotNet\\wwwroot\\",
      "BasePath": "_content/TermProject_DotNet",
      "RelativePath": "lib/jqueryui/themes/mint-choc/images/ui-icons_add978_256x240.png",
      "AssetKind": "All",
      "AssetMode": "All",
      "AssetRole": "Primary",
      "RelatedAsset": "",
      "AssetTraitName": "",
      "AssetTraitValue": "",
      "CopyToOutputDirectory": "Never",
      "CopyToPublishDirectory": "PreserveNewest",
      "OriginalItemSpec": "wwwroot\\lib\\jqueryui\\themes\\mint-choc\\images\\ui-icons_add978_256x240.png"
    },
    {
      "Identity": "C:\\Users\\Bil-muh\\Desktop\\ReviewTool\\TermProject_DotNet\\TermProject_DotNet\\wwwroot\\lib\\jqueryui\\themes\\mint-choc\\images\\ui-icons_e3ddc9_256x240.png",
      "SourceId": "TermProject_DotNet",
      "SourceType": "Discovered",
      "ContentRoot": "C:\\Users\\Bil-muh\\Desktop\\ReviewTool\\TermProject_DotNet\\TermProject_DotNet\\wwwroot\\",
      "BasePath": "_content/TermProject_DotNet",
      "RelativePath": "lib/jqueryui/themes/mint-choc/images/ui-icons_e3ddc9_256x240.png",
      "AssetKind": "All",
      "AssetMode": "All",
      "AssetRole": "Primary",
      "RelatedAsset": "",
      "AssetTraitName": "",
      "AssetTraitValue": "",
      "CopyToOutputDirectory": "Never",
      "CopyToPublishDirectory": "PreserveNewest",
      "OriginalItemSpec": "wwwroot\\lib\\jqueryui\\themes\\mint-choc\\images\\ui-icons_e3ddc9_256x240.png"
    },
    {
      "Identity": "C:\\Users\\Bil-muh\\Desktop\\ReviewTool\\TermProject_DotNet\\TermProject_DotNet\\wwwroot\\lib\\jqueryui\\themes\\mint-choc\\images\\ui-icons_f1fd86_256x240.png",
      "SourceId": "TermProject_DotNet",
      "SourceType": "Discovered",
      "ContentRoot": "C:\\Users\\Bil-muh\\Desktop\\ReviewTool\\TermProject_DotNet\\TermProject_DotNet\\wwwroot\\",
      "BasePath": "_content/TermProject_DotNet",
      "RelativePath": "lib/jqueryui/themes/mint-choc/images/ui-icons_f1fd86_256x240.png",
      "AssetKind": "All",
      "AssetMode": "All",
      "AssetRole": "Primary",
      "RelatedAsset": "",
      "AssetTraitName": "",
      "AssetTraitValue": "",
      "CopyToOutputDirectory": "Never",
      "CopyToPublishDirectory": "PreserveNewest",
      "OriginalItemSpec": "wwwroot\\lib\\jqueryui\\themes\\mint-choc\\images\\ui-icons_f1fd86_256x240.png"
    },
    {
      "Identity": "C:\\Users\\Bil-muh\\Desktop\\ReviewTool\\TermProject_DotNet\\TermProject_DotNet\\wwwroot\\lib\\jqueryui\\themes\\mint-choc\\images\\ui-icons_ffffff_256x240.png",
      "SourceId": "TermProject_DotNet",
      "SourceType": "Discovered",
      "ContentRoot": "C:\\Users\\Bil-muh\\Desktop\\ReviewTool\\TermProject_DotNet\\TermProject_DotNet\\wwwroot\\",
      "BasePath": "_content/TermProject_DotNet",
      "RelativePath": "lib/jqueryui/themes/mint-choc/images/ui-icons_ffffff_256x240.png",
      "AssetKind": "All",
      "AssetMode": "All",
      "AssetRole": "Primary",
      "RelatedAsset": "",
      "AssetTraitName": "",
      "AssetTraitValue": "",
      "CopyToOutputDirectory": "Never",
      "CopyToPublishDirectory": "PreserveNewest",
      "OriginalItemSpec": "wwwroot\\lib\\jqueryui\\themes\\mint-choc\\images\\ui-icons_ffffff_256x240.png"
    },
    {
      "Identity": "C:\\Users\\Bil-muh\\Desktop\\ReviewTool\\TermProject_DotNet\\TermProject_DotNet\\wwwroot\\lib\\jqueryui\\themes\\mint-choc\\jquery-ui.css",
      "SourceId": "TermProject_DotNet",
      "SourceType": "Discovered",
      "ContentRoot": "C:\\Users\\Bil-muh\\Desktop\\ReviewTool\\TermProject_DotNet\\TermProject_DotNet\\wwwroot\\",
      "BasePath": "_content/TermProject_DotNet",
      "RelativePath": "lib/jqueryui/themes/mint-choc/jquery-ui.css",
      "AssetKind": "All",
      "AssetMode": "All",
      "AssetRole": "Primary",
      "RelatedAsset": "",
      "AssetTraitName": "",
      "AssetTraitValue": "",
      "CopyToOutputDirectory": "Never",
      "CopyToPublishDirectory": "PreserveNewest",
      "OriginalItemSpec": "wwwroot\\lib\\jqueryui\\themes\\mint-choc\\jquery-ui.css"
    },
    {
      "Identity": "C:\\Users\\Bil-muh\\Desktop\\ReviewTool\\TermProject_DotNet\\TermProject_DotNet\\wwwroot\\lib\\jqueryui\\themes\\mint-choc\\jquery-ui.min.css",
      "SourceId": "TermProject_DotNet",
      "SourceType": "Discovered",
      "ContentRoot": "C:\\Users\\Bil-muh\\Desktop\\ReviewTool\\TermProject_DotNet\\TermProject_DotNet\\wwwroot\\",
      "BasePath": "_content/TermProject_DotNet",
      "RelativePath": "lib/jqueryui/themes/mint-choc/jquery-ui.min.css",
      "AssetKind": "All",
      "AssetMode": "All",
      "AssetRole": "Primary",
      "RelatedAsset": "",
      "AssetTraitName": "",
      "AssetTraitValue": "",
      "CopyToOutputDirectory": "Never",
      "CopyToPublishDirectory": "PreserveNewest",
      "OriginalItemSpec": "wwwroot\\lib\\jqueryui\\themes\\mint-choc\\jquery-ui.min.css"
    },
    {
      "Identity": "C:\\Users\\Bil-muh\\Desktop\\ReviewTool\\TermProject_DotNet\\TermProject_DotNet\\wwwroot\\lib\\jqueryui\\themes\\mint-choc\\theme.css",
      "SourceId": "TermProject_DotNet",
      "SourceType": "Discovered",
      "ContentRoot": "C:\\Users\\Bil-muh\\Desktop\\ReviewTool\\TermProject_DotNet\\TermProject_DotNet\\wwwroot\\",
      "BasePath": "_content/TermProject_DotNet",
      "RelativePath": "lib/jqueryui/themes/mint-choc/theme.css",
      "AssetKind": "All",
      "AssetMode": "All",
      "AssetRole": "Primary",
      "RelatedAsset": "",
      "AssetTraitName": "",
      "AssetTraitValue": "",
      "CopyToOutputDirectory": "Never",
      "CopyToPublishDirectory": "PreserveNewest",
      "OriginalItemSpec": "wwwroot\\lib\\jqueryui\\themes\\mint-choc\\theme.css"
    },
    {
      "Identity": "C:\\Users\\Bil-muh\\Desktop\\ReviewTool\\TermProject_DotNet\\TermProject_DotNet\\wwwroot\\lib\\jqueryui\\themes\\mint-choc\\theme.min.css",
      "SourceId": "TermProject_DotNet",
      "SourceType": "Discovered",
      "ContentRoot": "C:\\Users\\Bil-muh\\Desktop\\ReviewTool\\TermProject_DotNet\\TermProject_DotNet\\wwwroot\\",
      "BasePath": "_content/TermProject_DotNet",
      "RelativePath": "lib/jqueryui/themes/mint-choc/theme.min.css",
      "AssetKind": "All",
      "AssetMode": "All",
      "AssetRole": "Primary",
      "RelatedAsset": "",
      "AssetTraitName": "",
      "AssetTraitValue": "",
      "CopyToOutputDirectory": "Never",
      "CopyToPublishDirectory": "PreserveNewest",
      "OriginalItemSpec": "wwwroot\\lib\\jqueryui\\themes\\mint-choc\\theme.min.css"
    },
    {
      "Identity": "C:\\Users\\Bil-muh\\Desktop\\ReviewTool\\TermProject_DotNet\\TermProject_DotNet\\wwwroot\\lib\\jqueryui\\themes\\overcast\\images\\ui-bg_glass_100_f8f8f8_1x400.png",
      "SourceId": "TermProject_DotNet",
      "SourceType": "Discovered",
      "ContentRoot": "C:\\Users\\Bil-muh\\Desktop\\ReviewTool\\TermProject_DotNet\\TermProject_DotNet\\wwwroot\\",
      "BasePath": "_content/TermProject_DotNet",
      "RelativePath": "lib/jqueryui/themes/overcast/images/ui-bg_glass_100_f8f8f8_1x400.png",
      "AssetKind": "All",
      "AssetMode": "All",
      "AssetRole": "Primary",
      "RelatedAsset": "",
      "AssetTraitName": "",
      "AssetTraitValue": "",
      "CopyToOutputDirectory": "Never",
      "CopyToPublishDirectory": "PreserveNewest",
      "OriginalItemSpec": "wwwroot\\lib\\jqueryui\\themes\\overcast\\images\\ui-bg_glass_100_f8f8f8_1x400.png"
    },
    {
      "Identity": "C:\\Users\\Bil-muh\\Desktop\\ReviewTool\\TermProject_DotNet\\TermProject_DotNet\\wwwroot\\lib\\jqueryui\\themes\\overcast\\images\\ui-bg_glass_35_dddddd_1x400.png",
      "SourceId": "TermProject_DotNet",
      "SourceType": "Discovered",
      "ContentRoot": "C:\\Users\\Bil-muh\\Desktop\\ReviewTool\\TermProject_DotNet\\TermProject_DotNet\\wwwroot\\",
      "BasePath": "_content/TermProject_DotNet",
      "RelativePath": "lib/jqueryui/themes/overcast/images/ui-bg_glass_35_dddddd_1x400.png",
      "AssetKind": "All",
      "AssetMode": "All",
      "AssetRole": "Primary",
      "RelatedAsset": "",
      "AssetTraitName": "",
      "AssetTraitValue": "",
      "CopyToOutputDirectory": "Never",
      "CopyToPublishDirectory": "PreserveNewest",
      "OriginalItemSpec": "wwwroot\\lib\\jqueryui\\themes\\overcast\\images\\ui-bg_glass_35_dddddd_1x400.png"
    },
    {
      "Identity": "C:\\Users\\Bil-muh\\Desktop\\ReviewTool\\TermProject_DotNet\\TermProject_DotNet\\wwwroot\\lib\\jqueryui\\themes\\overcast\\images\\ui-bg_glass_60_eeeeee_1x400.png",
      "SourceId": "TermProject_DotNet",
      "SourceType": "Discovered",
      "ContentRoot": "C:\\Users\\Bil-muh\\Desktop\\ReviewTool\\TermProject_DotNet\\TermProject_DotNet\\wwwroot\\",
      "BasePath": "_content/TermProject_DotNet",
      "RelativePath": "lib/jqueryui/themes/overcast/images/ui-bg_glass_60_eeeeee_1x400.png",
      "AssetKind": "All",
      "AssetMode": "All",
      "AssetRole": "Primary",
      "RelatedAsset": "",
      "AssetTraitName": "",
      "AssetTraitValue": "",
      "CopyToOutputDirectory": "Never",
      "CopyToPublishDirectory": "PreserveNewest",
      "OriginalItemSpec": "wwwroot\\lib\\jqueryui\\themes\\overcast\\images\\ui-bg_glass_60_eeeeee_1x400.png"
    },
    {
      "Identity": "C:\\Users\\Bil-muh\\Desktop\\ReviewTool\\TermProject_DotNet\\TermProject_DotNet\\wwwroot\\lib\\jqueryui\\themes\\overcast\\images\\ui-bg_inset-hard_75_999999_1x100.png",
      "SourceId": "TermProject_DotNet",
      "SourceType": "Discovered",
      "ContentRoot": "C:\\Users\\Bil-muh\\Desktop\\ReviewTool\\TermProject_DotNet\\TermProject_DotNet\\wwwroot\\",
      "BasePath": "_content/TermProject_DotNet",
      "RelativePath": "lib/jqueryui/themes/overcast/images/ui-bg_inset-hard_75_999999_1x100.png",
      "AssetKind": "All",
      "AssetMode": "All",
      "AssetRole": "Primary",
      "RelatedAsset": "",
      "AssetTraitName": "",
      "AssetTraitValue": "",
      "CopyToOutputDirectory": "Never",
      "CopyToPublishDirectory": "PreserveNewest",
      "OriginalItemSpec": "wwwroot\\lib\\jqueryui\\themes\\overcast\\images\\ui-bg_inset-hard_75_999999_1x100.png"
    },
    {
      "Identity": "C:\\Users\\Bil-muh\\Desktop\\ReviewTool\\TermProject_DotNet\\TermProject_DotNet\\wwwroot\\lib\\jqueryui\\themes\\overcast\\images\\ui-bg_inset-soft_50_c9c9c9_1x100.png",
      "SourceId": "TermProject_DotNet",
      "SourceType": "Discovered",
      "ContentRoot": "C:\\Users\\Bil-muh\\Desktop\\ReviewTool\\TermProject_DotNet\\TermProject_DotNet\\wwwroot\\",
      "BasePath": "_content/TermProject_DotNet",
      "RelativePath": "lib/jqueryui/themes/overcast/images/ui-bg_inset-soft_50_c9c9c9_1x100.png",
      "AssetKind": "All",
      "AssetMode": "All",
      "AssetRole": "Primary",
      "RelatedAsset": "",
      "AssetTraitName": "",
      "AssetTraitValue": "",
      "CopyToOutputDirectory": "Never",
      "CopyToPublishDirectory": "PreserveNewest",
      "OriginalItemSpec": "wwwroot\\lib\\jqueryui\\themes\\overcast\\images\\ui-bg_inset-soft_50_c9c9c9_1x100.png"
    },
    {
      "Identity": "C:\\Users\\Bil-muh\\Desktop\\ReviewTool\\TermProject_DotNet\\TermProject_DotNet\\wwwroot\\lib\\jqueryui\\themes\\overcast\\images\\ui-icons_3383bb_256x240.png",
      "SourceId": "TermProject_DotNet",
      "SourceType": "Discovered",
      "ContentRoot": "C:\\Users\\Bil-muh\\Desktop\\ReviewTool\\TermProject_DotNet\\TermProject_DotNet\\wwwroot\\",
      "BasePath": "_content/TermProject_DotNet",
      "RelativePath": "lib/jqueryui/themes/overcast/images/ui-icons_3383bb_256x240.png",
      "AssetKind": "All",
      "AssetMode": "All",
      "AssetRole": "Primary",
      "RelatedAsset": "",
      "AssetTraitName": "",
      "AssetTraitValue": "",
      "CopyToOutputDirectory": "Never",
      "CopyToPublishDirectory": "PreserveNewest",
      "OriginalItemSpec": "wwwroot\\lib\\jqueryui\\themes\\overcast\\images\\ui-icons_3383bb_256x240.png"
    },
    {
      "Identity": "C:\\Users\\Bil-muh\\Desktop\\ReviewTool\\TermProject_DotNet\\TermProject_DotNet\\wwwroot\\lib\\jqueryui\\themes\\overcast\\images\\ui-icons_454545_256x240.png",
      "SourceId": "TermProject_DotNet",
      "SourceType": "Discovered",
      "ContentRoot": "C:\\Users\\Bil-muh\\Desktop\\ReviewTool\\TermProject_DotNet\\TermProject_DotNet\\wwwroot\\",
      "BasePath": "_content/TermProject_DotNet",
      "RelativePath": "lib/jqueryui/themes/overcast/images/ui-icons_454545_256x240.png",
      "AssetKind": "All",
      "AssetMode": "All",
      "AssetRole": "Primary",
      "RelatedAsset": "",
      "AssetTraitName": "",
      "AssetTraitValue": "",
      "CopyToOutputDirectory": "Never",
      "CopyToPublishDirectory": "PreserveNewest",
      "OriginalItemSpec": "wwwroot\\lib\\jqueryui\\themes\\overcast\\images\\ui-icons_454545_256x240.png"
    },
    {
      "Identity": "C:\\Users\\Bil-muh\\Desktop\\ReviewTool\\TermProject_DotNet\\TermProject_DotNet\\wwwroot\\lib\\jqueryui\\themes\\overcast\\images\\ui-icons_70b2e1_256x240.png",
      "SourceId": "TermProject_DotNet",
      "SourceType": "Discovered",
      "ContentRoot": "C:\\Users\\Bil-muh\\Desktop\\ReviewTool\\TermProject_DotNet\\TermProject_DotNet\\wwwroot\\",
      "BasePath": "_content/TermProject_DotNet",
      "RelativePath": "lib/jqueryui/themes/overcast/images/ui-icons_70b2e1_256x240.png",
      "AssetKind": "All",
      "AssetMode": "All",
      "AssetRole": "Primary",
      "RelatedAsset": "",
      "AssetTraitName": "",
      "AssetTraitValue": "",
      "CopyToOutputDirectory": "Never",
      "CopyToPublishDirectory": "PreserveNewest",
      "OriginalItemSpec": "wwwroot\\lib\\jqueryui\\themes\\overcast\\images\\ui-icons_70b2e1_256x240.png"
    },
    {
      "Identity": "C:\\Users\\Bil-muh\\Desktop\\ReviewTool\\TermProject_DotNet\\TermProject_DotNet\\wwwroot\\lib\\jqueryui\\themes\\overcast\\images\\ui-icons_999999_256x240.png",
      "SourceId": "TermProject_DotNet",
      "SourceType": "Discovered",
      "ContentRoot": "C:\\Users\\Bil-muh\\Desktop\\ReviewTool\\TermProject_DotNet\\TermProject_DotNet\\wwwroot\\",
      "BasePath": "_content/TermProject_DotNet",
      "RelativePath": "lib/jqueryui/themes/overcast/images/ui-icons_999999_256x240.png",
      "AssetKind": "All",
      "AssetMode": "All",
      "AssetRole": "Primary",
      "RelatedAsset": "",
      "AssetTraitName": "",
      "AssetTraitValue": "",
      "CopyToOutputDirectory": "Never",
      "CopyToPublishDirectory": "PreserveNewest",
      "OriginalItemSpec": "wwwroot\\lib\\jqueryui\\themes\\overcast\\images\\ui-icons_999999_256x240.png"
    },
    {
      "Identity": "C:\\Users\\Bil-muh\\Desktop\\ReviewTool\\TermProject_DotNet\\TermProject_DotNet\\wwwroot\\lib\\jqueryui\\themes\\overcast\\images\\ui-icons_fbc856_256x240.png",
      "SourceId": "TermProject_DotNet",
      "SourceType": "Discovered",
      "ContentRoot": "C:\\Users\\Bil-muh\\Desktop\\ReviewTool\\TermProject_DotNet\\TermProject_DotNet\\wwwroot\\",
      "BasePath": "_content/TermProject_DotNet",
      "RelativePath": "lib/jqueryui/themes/overcast/images/ui-icons_fbc856_256x240.png",
      "AssetKind": "All",
      "AssetMode": "All",
      "AssetRole": "Primary",
      "RelatedAsset": "",
      "AssetTraitName": "",
      "AssetTraitValue": "",
      "CopyToOutputDirectory": "Never",
      "CopyToPublishDirectory": "PreserveNewest",
      "OriginalItemSpec": "wwwroot\\lib\\jqueryui\\themes\\overcast\\images\\ui-icons_fbc856_256x240.png"
    },
    {
      "Identity": "C:\\Users\\Bil-muh\\Desktop\\ReviewTool\\TermProject_DotNet\\TermProject_DotNet\\wwwroot\\lib\\jqueryui\\themes\\overcast\\jquery-ui.css",
      "SourceId": "TermProject_DotNet",
      "SourceType": "Discovered",
      "ContentRoot": "C:\\Users\\Bil-muh\\Desktop\\ReviewTool\\TermProject_DotNet\\TermProject_DotNet\\wwwroot\\",
      "BasePath": "_content/TermProject_DotNet",
      "RelativePath": "lib/jqueryui/themes/overcast/jquery-ui.css",
      "AssetKind": "All",
      "AssetMode": "All",
      "AssetRole": "Primary",
      "RelatedAsset": "",
      "AssetTraitName": "",
      "AssetTraitValue": "",
      "CopyToOutputDirectory": "Never",
      "CopyToPublishDirectory": "PreserveNewest",
      "OriginalItemSpec": "wwwroot\\lib\\jqueryui\\themes\\overcast\\jquery-ui.css"
    },
    {
      "Identity": "C:\\Users\\Bil-muh\\Desktop\\ReviewTool\\TermProject_DotNet\\TermProject_DotNet\\wwwroot\\lib\\jqueryui\\themes\\overcast\\jquery-ui.min.css",
      "SourceId": "TermProject_DotNet",
      "SourceType": "Discovered",
      "ContentRoot": "C:\\Users\\Bil-muh\\Desktop\\ReviewTool\\TermProject_DotNet\\TermProject_DotNet\\wwwroot\\",
      "BasePath": "_content/TermProject_DotNet",
      "RelativePath": "lib/jqueryui/themes/overcast/jquery-ui.min.css",
      "AssetKind": "All",
      "AssetMode": "All",
      "AssetRole": "Primary",
      "RelatedAsset": "",
      "AssetTraitName": "",
      "AssetTraitValue": "",
      "CopyToOutputDirectory": "Never",
      "CopyToPublishDirectory": "PreserveNewest",
      "OriginalItemSpec": "wwwroot\\lib\\jqueryui\\themes\\overcast\\jquery-ui.min.css"
    },
    {
      "Identity": "C:\\Users\\Bil-muh\\Desktop\\ReviewTool\\TermProject_DotNet\\TermProject_DotNet\\wwwroot\\lib\\jqueryui\\themes\\overcast\\theme.css",
      "SourceId": "TermProject_DotNet",
      "SourceType": "Discovered",
      "ContentRoot": "C:\\Users\\Bil-muh\\Desktop\\ReviewTool\\TermProject_DotNet\\TermProject_DotNet\\wwwroot\\",
      "BasePath": "_content/TermProject_DotNet",
      "RelativePath": "lib/jqueryui/themes/overcast/theme.css",
      "AssetKind": "All",
      "AssetMode": "All",
      "AssetRole": "Primary",
      "RelatedAsset": "",
      "AssetTraitName": "",
      "AssetTraitValue": "",
      "CopyToOutputDirectory": "Never",
      "CopyToPublishDirectory": "PreserveNewest",
      "OriginalItemSpec": "wwwroot\\lib\\jqueryui\\themes\\overcast\\theme.css"
    },
    {
      "Identity": "C:\\Users\\Bil-muh\\Desktop\\ReviewTool\\TermProject_DotNet\\TermProject_DotNet\\wwwroot\\lib\\jqueryui\\themes\\overcast\\theme.min.css",
      "SourceId": "TermProject_DotNet",
      "SourceType": "Discovered",
      "ContentRoot": "C:\\Users\\Bil-muh\\Desktop\\ReviewTool\\TermProject_DotNet\\TermProject_DotNet\\wwwroot\\",
      "BasePath": "_content/TermProject_DotNet",
      "RelativePath": "lib/jqueryui/themes/overcast/theme.min.css",
      "AssetKind": "All",
      "AssetMode": "All",
      "AssetRole": "Primary",
      "RelatedAsset": "",
      "AssetTraitName": "",
      "AssetTraitValue": "",
      "CopyToOutputDirectory": "Never",
      "CopyToPublishDirectory": "PreserveNewest",
      "OriginalItemSpec": "wwwroot\\lib\\jqueryui\\themes\\overcast\\theme.min.css"
    },
    {
      "Identity": "C:\\Users\\Bil-muh\\Desktop\\ReviewTool\\TermProject_DotNet\\TermProject_DotNet\\wwwroot\\lib\\jqueryui\\themes\\pepper-grinder\\images\\ui-bg_diagonal-maze_20_6e4f1c_10x10.png",
      "SourceId": "TermProject_DotNet",
      "SourceType": "Discovered",
      "ContentRoot": "C:\\Users\\Bil-muh\\Desktop\\ReviewTool\\TermProject_DotNet\\TermProject_DotNet\\wwwroot\\",
      "BasePath": "_content/TermProject_DotNet",
      "RelativePath": "lib/jqueryui/themes/pepper-grinder/images/ui-bg_diagonal-maze_20_6e4f1c_10x10.png",
      "AssetKind": "All",
      "AssetMode": "All",
      "AssetRole": "Primary",
      "RelatedAsset": "",
      "AssetTraitName": "",
      "AssetTraitValue": "",
      "CopyToOutputDirectory": "Never",
      "CopyToPublishDirectory": "PreserveNewest",
      "OriginalItemSpec": "wwwroot\\lib\\jqueryui\\themes\\pepper-grinder\\images\\ui-bg_diagonal-maze_20_6e4f1c_10x10.png"
    },
    {
      "Identity": "C:\\Users\\Bil-muh\\Desktop\\ReviewTool\\TermProject_DotNet\\TermProject_DotNet\\wwwroot\\lib\\jqueryui\\themes\\pepper-grinder\\images\\ui-bg_diagonal-maze_40_000000_10x10.png",
      "SourceId": "TermProject_DotNet",
      "SourceType": "Discovered",
      "ContentRoot": "C:\\Users\\Bil-muh\\Desktop\\ReviewTool\\TermProject_DotNet\\TermProject_DotNet\\wwwroot\\",
      "BasePath": "_content/TermProject_DotNet",
      "RelativePath": "lib/jqueryui/themes/pepper-grinder/images/ui-bg_diagonal-maze_40_000000_10x10.png",
      "AssetKind": "All",
      "AssetMode": "All",
      "AssetRole": "Primary",
      "RelatedAsset": "",
      "AssetTraitName": "",
      "AssetTraitValue": "",
      "CopyToOutputDirectory": "Never",
      "CopyToPublishDirectory": "PreserveNewest",
      "OriginalItemSpec": "wwwroot\\lib\\jqueryui\\themes\\pepper-grinder\\images\\ui-bg_diagonal-maze_40_000000_10x10.png"
    },
    {
      "Identity": "C:\\Users\\Bil-muh\\Desktop\\ReviewTool\\TermProject_DotNet\\TermProject_DotNet\\wwwroot\\lib\\jqueryui\\themes\\pepper-grinder\\images\\ui-bg_fine-grain_10_eceadf_60x60.png",
      "SourceId": "TermProject_DotNet",
      "SourceType": "Discovered",
      "ContentRoot": "C:\\Users\\Bil-muh\\Desktop\\ReviewTool\\TermProject_DotNet\\TermProject_DotNet\\wwwroot\\",
      "BasePath": "_content/TermProject_DotNet",
      "RelativePath": "lib/jqueryui/themes/pepper-grinder/images/ui-bg_fine-grain_10_eceadf_60x60.png",
      "AssetKind": "All",
      "AssetMode": "All",
      "AssetRole": "Primary",
      "RelatedAsset": "",
      "AssetTraitName": "",
      "AssetTraitValue": "",
      "CopyToOutputDirectory": "Never",
      "CopyToPublishDirectory": "PreserveNewest",
      "OriginalItemSpec": "wwwroot\\lib\\jqueryui\\themes\\pepper-grinder\\images\\ui-bg_fine-grain_10_eceadf_60x60.png"
    },
    {
      "Identity": "C:\\Users\\Bil-muh\\Desktop\\ReviewTool\\TermProject_DotNet\\TermProject_DotNet\\wwwroot\\lib\\jqueryui\\themes\\pepper-grinder\\images\\ui-bg_fine-grain_10_f8f7f6_60x60.png",
      "SourceId": "TermProject_DotNet",
      "SourceType": "Discovered",
      "ContentRoot": "C:\\Users\\Bil-muh\\Desktop\\ReviewTool\\TermProject_DotNet\\TermProject_DotNet\\wwwroot\\",
      "BasePath": "_content/TermProject_DotNet",
      "RelativePath": "lib/jqueryui/themes/pepper-grinder/images/ui-bg_fine-grain_10_f8f7f6_60x60.png",
      "AssetKind": "All",
      "AssetMode": "All",
      "AssetRole": "Primary",
      "RelatedAsset": "",
      "AssetTraitName": "",
      "AssetTraitValue": "",
      "CopyToOutputDirectory": "Never",
      "CopyToPublishDirectory": "PreserveNewest",
      "OriginalItemSpec": "wwwroot\\lib\\jqueryui\\themes\\pepper-grinder\\images\\ui-bg_fine-grain_10_f8f7f6_60x60.png"
    },
    {
      "Identity": "C:\\Users\\Bil-muh\\Desktop\\ReviewTool\\TermProject_DotNet\\TermProject_DotNet\\wwwroot\\lib\\jqueryui\\themes\\pepper-grinder\\images\\ui-bg_fine-grain_15_eceadf_60x60.png",
      "SourceId": "TermProject_DotNet",
      "SourceType": "Discovered",
      "ContentRoot": "C:\\Users\\Bil-muh\\Desktop\\ReviewTool\\TermProject_DotNet\\TermProject_DotNet\\wwwroot\\",
      "BasePath": "_content/TermProject_DotNet",
      "RelativePath": "lib/jqueryui/themes/pepper-grinder/images/ui-bg_fine-grain_15_eceadf_60x60.png",
      "AssetKind": "All",
      "AssetMode": "All",
      "AssetRole": "Primary",
      "RelatedAsset": "",
      "AssetTraitName": "",
      "AssetTraitValue": "",
      "CopyToOutputDirectory": "Never",
      "CopyToPublishDirectory": "PreserveNewest",
      "OriginalItemSpec": "wwwroot\\lib\\jqueryui\\themes\\pepper-grinder\\images\\ui-bg_fine-grain_15_eceadf_60x60.png"
    },
    {
      "Identity": "C:\\Users\\Bil-muh\\Desktop\\ReviewTool\\TermProject_DotNet\\TermProject_DotNet\\wwwroot\\lib\\jqueryui\\themes\\pepper-grinder\\images\\ui-bg_fine-grain_15_f7f3de_60x60.png",
      "SourceId": "TermProject_DotNet",
      "SourceType": "Discovered",
      "ContentRoot": "C:\\Users\\Bil-muh\\Desktop\\ReviewTool\\TermProject_DotNet\\TermProject_DotNet\\wwwroot\\",
      "BasePath": "_content/TermProject_DotNet",
      "RelativePath": "lib/jqueryui/themes/pepper-grinder/images/ui-bg_fine-grain_15_f7f3de_60x60.png",
      "AssetKind": "All",
      "AssetMode": "All",
      "AssetRole": "Primary",
      "RelatedAsset": "",
      "AssetTraitName": "",
      "AssetTraitValue": "",
      "CopyToOutputDirectory": "Never",
      "CopyToPublishDirectory": "PreserveNewest",
      "OriginalItemSpec": "wwwroot\\lib\\jqueryui\\themes\\pepper-grinder\\images\\ui-bg_fine-grain_15_f7f3de_60x60.png"
    },
    {
      "Identity": "C:\\Users\\Bil-muh\\Desktop\\ReviewTool\\TermProject_DotNet\\TermProject_DotNet\\wwwroot\\lib\\jqueryui\\themes\\pepper-grinder\\images\\ui-bg_fine-grain_15_ffffff_60x60.png",
      "SourceId": "TermProject_DotNet",
      "SourceType": "Discovered",
      "ContentRoot": "C:\\Users\\Bil-muh\\Desktop\\ReviewTool\\TermProject_DotNet\\TermProject_DotNet\\wwwroot\\",
      "BasePath": "_content/TermProject_DotNet",
      "RelativePath": "lib/jqueryui/themes/pepper-grinder/images/ui-bg_fine-grain_15_ffffff_60x60.png",
      "AssetKind": "All",
      "AssetMode": "All",
      "AssetRole": "Primary",
      "RelatedAsset": "",
      "AssetTraitName": "",
      "AssetTraitValue": "",
      "CopyToOutputDirectory": "Never",
      "CopyToPublishDirectory": "PreserveNewest",
      "OriginalItemSpec": "wwwroot\\lib\\jqueryui\\themes\\pepper-grinder\\images\\ui-bg_fine-grain_15_ffffff_60x60.png"
    },
    {
      "Identity": "C:\\Users\\Bil-muh\\Desktop\\ReviewTool\\TermProject_DotNet\\TermProject_DotNet\\wwwroot\\lib\\jqueryui\\themes\\pepper-grinder\\images\\ui-bg_fine-grain_65_654b24_60x60.png",
      "SourceId": "TermProject_DotNet",
      "SourceType": "Discovered",
      "ContentRoot": "C:\\Users\\Bil-muh\\Desktop\\ReviewTool\\TermProject_DotNet\\TermProject_DotNet\\wwwroot\\",
      "BasePath": "_content/TermProject_DotNet",
      "RelativePath": "lib/jqueryui/themes/pepper-grinder/images/ui-bg_fine-grain_65_654b24_60x60.png",
      "AssetKind": "All",
      "AssetMode": "All",
      "AssetRole": "Primary",
      "RelatedAsset": "",
      "AssetTraitName": "",
      "AssetTraitValue": "",
      "CopyToOutputDirectory": "Never",
      "CopyToPublishDirectory": "PreserveNewest",
      "OriginalItemSpec": "wwwroot\\lib\\jqueryui\\themes\\pepper-grinder\\images\\ui-bg_fine-grain_65_654b24_60x60.png"
    },
    {
      "Identity": "C:\\Users\\Bil-muh\\Desktop\\ReviewTool\\TermProject_DotNet\\TermProject_DotNet\\wwwroot\\lib\\jqueryui\\themes\\pepper-grinder\\images\\ui-bg_fine-grain_68_b83400_60x60.png",
      "SourceId": "TermProject_DotNet",
      "SourceType": "Discovered",
      "ContentRoot": "C:\\Users\\Bil-muh\\Desktop\\ReviewTool\\TermProject_DotNet\\TermProject_DotNet\\wwwroot\\",
      "BasePath": "_content/TermProject_DotNet",
      "RelativePath": "lib/jqueryui/themes/pepper-grinder/images/ui-bg_fine-grain_68_b83400_60x60.png",
      "AssetKind": "All",
      "AssetMode": "All",
      "AssetRole": "Primary",
      "RelatedAsset": "",
      "AssetTraitName": "",
      "AssetTraitValue": "",
      "CopyToOutputDirectory": "Never",
      "CopyToPublishDirectory": "PreserveNewest",
      "OriginalItemSpec": "wwwroot\\lib\\jqueryui\\themes\\pepper-grinder\\images\\ui-bg_fine-grain_68_b83400_60x60.png"
    },
    {
      "Identity": "C:\\Users\\Bil-muh\\Desktop\\ReviewTool\\TermProject_DotNet\\TermProject_DotNet\\wwwroot\\lib\\jqueryui\\themes\\pepper-grinder\\images\\ui-icons_222222_256x240.png",
      "SourceId": "TermProject_DotNet",
      "SourceType": "Discovered",
      "ContentRoot": "C:\\Users\\Bil-muh\\Desktop\\ReviewTool\\TermProject_DotNet\\TermProject_DotNet\\wwwroot\\",
      "BasePath": "_content/TermProject_DotNet",
      "RelativePath": "lib/jqueryui/themes/pepper-grinder/images/ui-icons_222222_256x240.png",
      "AssetKind": "All",
      "AssetMode": "All",
      "AssetRole": "Primary",
      "RelatedAsset": "",
      "AssetTraitName": "",
      "AssetTraitValue": "",
      "CopyToOutputDirectory": "Never",
      "CopyToPublishDirectory": "PreserveNewest",
      "OriginalItemSpec": "wwwroot\\lib\\jqueryui\\themes\\pepper-grinder\\images\\ui-icons_222222_256x240.png"
    },
    {
      "Identity": "C:\\Users\\Bil-muh\\Desktop\\ReviewTool\\TermProject_DotNet\\TermProject_DotNet\\wwwroot\\lib\\jqueryui\\themes\\pepper-grinder\\images\\ui-icons_3572ac_256x240.png",
      "SourceId": "TermProject_DotNet",
      "SourceType": "Discovered",
      "ContentRoot": "C:\\Users\\Bil-muh\\Desktop\\ReviewTool\\TermProject_DotNet\\TermProject_DotNet\\wwwroot\\",
      "BasePath": "_content/TermProject_DotNet",
      "RelativePath": "lib/jqueryui/themes/pepper-grinder/images/ui-icons_3572ac_256x240.png",
      "AssetKind": "All",
      "AssetMode": "All",
      "AssetRole": "Primary",
      "RelatedAsset": "",
      "AssetTraitName": "",
      "AssetTraitValue": "",
      "CopyToOutputDirectory": "Never",
      "CopyToPublishDirectory": "PreserveNewest",
      "OriginalItemSpec": "wwwroot\\lib\\jqueryui\\themes\\pepper-grinder\\images\\ui-icons_3572ac_256x240.png"
    },
    {
      "Identity": "C:\\Users\\Bil-muh\\Desktop\\ReviewTool\\TermProject_DotNet\\TermProject_DotNet\\wwwroot\\lib\\jqueryui\\themes\\pepper-grinder\\images\\ui-icons_8c291d_256x240.png",
      "SourceId": "TermProject_DotNet",
      "SourceType": "Discovered",
      "ContentRoot": "C:\\Users\\Bil-muh\\Desktop\\ReviewTool\\TermProject_DotNet\\TermProject_DotNet\\wwwroot\\",
      "BasePath": "_content/TermProject_DotNet",
      "RelativePath": "lib/jqueryui/themes/pepper-grinder/images/ui-icons_8c291d_256x240.png",
      "AssetKind": "All",
      "AssetMode": "All",
      "AssetRole": "Primary",
      "RelatedAsset": "",
      "AssetTraitName": "",
      "AssetTraitValue": "",
      "CopyToOutputDirectory": "Never",
      "CopyToPublishDirectory": "PreserveNewest",
      "OriginalItemSpec": "wwwroot\\lib\\jqueryui\\themes\\pepper-grinder\\images\\ui-icons_8c291d_256x240.png"
    },
    {
      "Identity": "C:\\Users\\Bil-muh\\Desktop\\ReviewTool\\TermProject_DotNet\\TermProject_DotNet\\wwwroot\\lib\\jqueryui\\themes\\pepper-grinder\\images\\ui-icons_b83400_256x240.png",
      "SourceId": "TermProject_DotNet",
      "SourceType": "Discovered",
      "ContentRoot": "C:\\Users\\Bil-muh\\Desktop\\ReviewTool\\TermProject_DotNet\\TermProject_DotNet\\wwwroot\\",
      "BasePath": "_content/TermProject_DotNet",
      "RelativePath": "lib/jqueryui/themes/pepper-grinder/images/ui-icons_b83400_256x240.png",
      "AssetKind": "All",
      "AssetMode": "All",
      "AssetRole": "Primary",
      "RelatedAsset": "",
      "AssetTraitName": "",
      "AssetTraitValue": "",
      "CopyToOutputDirectory": "Never",
      "CopyToPublishDirectory": "PreserveNewest",
      "OriginalItemSpec": "wwwroot\\lib\\jqueryui\\themes\\pepper-grinder\\images\\ui-icons_b83400_256x240.png"
    },
    {
      "Identity": "C:\\Users\\Bil-muh\\Desktop\\ReviewTool\\TermProject_DotNet\\TermProject_DotNet\\wwwroot\\lib\\jqueryui\\themes\\pepper-grinder\\images\\ui-icons_fbdb93_256x240.png",
      "SourceId": "TermProject_DotNet",
      "SourceType": "Discovered",
      "ContentRoot": "C:\\Users\\Bil-muh\\Desktop\\ReviewTool\\TermProject_DotNet\\TermProject_DotNet\\wwwroot\\",
      "BasePath": "_content/TermProject_DotNet",
      "RelativePath": "lib/jqueryui/themes/pepper-grinder/images/ui-icons_fbdb93_256x240.png",
      "AssetKind": "All",
      "AssetMode": "All",
      "AssetRole": "Primary",
      "RelatedAsset": "",
      "AssetTraitName": "",
      "AssetTraitValue": "",
      "CopyToOutputDirectory": "Never",
      "CopyToPublishDirectory": "PreserveNewest",
      "OriginalItemSpec": "wwwroot\\lib\\jqueryui\\themes\\pepper-grinder\\images\\ui-icons_fbdb93_256x240.png"
    },
    {
      "Identity": "C:\\Users\\Bil-muh\\Desktop\\ReviewTool\\TermProject_DotNet\\TermProject_DotNet\\wwwroot\\lib\\jqueryui\\themes\\pepper-grinder\\images\\ui-icons_ffffff_256x240.png",
      "SourceId": "TermProject_DotNet",
      "SourceType": "Discovered",
      "ContentRoot": "C:\\Users\\Bil-muh\\Desktop\\ReviewTool\\TermProject_DotNet\\TermProject_DotNet\\wwwroot\\",
      "BasePath": "_content/TermProject_DotNet",
      "RelativePath": "lib/jqueryui/themes/pepper-grinder/images/ui-icons_ffffff_256x240.png",
      "AssetKind": "All",
      "AssetMode": "All",
      "AssetRole": "Primary",
      "RelatedAsset": "",
      "AssetTraitName": "",
      "AssetTraitValue": "",
      "CopyToOutputDirectory": "Never",
      "CopyToPublishDirectory": "PreserveNewest",
      "OriginalItemSpec": "wwwroot\\lib\\jqueryui\\themes\\pepper-grinder\\images\\ui-icons_ffffff_256x240.png"
    },
    {
      "Identity": "C:\\Users\\Bil-muh\\Desktop\\ReviewTool\\TermProject_DotNet\\TermProject_DotNet\\wwwroot\\lib\\jqueryui\\themes\\pepper-grinder\\jquery-ui.css",
      "SourceId": "TermProject_DotNet",
      "SourceType": "Discovered",
      "ContentRoot": "C:\\Users\\Bil-muh\\Desktop\\ReviewTool\\TermProject_DotNet\\TermProject_DotNet\\wwwroot\\",
      "BasePath": "_content/TermProject_DotNet",
      "RelativePath": "lib/jqueryui/themes/pepper-grinder/jquery-ui.css",
      "AssetKind": "All",
      "AssetMode": "All",
      "AssetRole": "Primary",
      "RelatedAsset": "",
      "AssetTraitName": "",
      "AssetTraitValue": "",
      "CopyToOutputDirectory": "Never",
      "CopyToPublishDirectory": "PreserveNewest",
      "OriginalItemSpec": "wwwroot\\lib\\jqueryui\\themes\\pepper-grinder\\jquery-ui.css"
    },
    {
      "Identity": "C:\\Users\\Bil-muh\\Desktop\\ReviewTool\\TermProject_DotNet\\TermProject_DotNet\\wwwroot\\lib\\jqueryui\\themes\\pepper-grinder\\jquery-ui.min.css",
      "SourceId": "TermProject_DotNet",
      "SourceType": "Discovered",
      "ContentRoot": "C:\\Users\\Bil-muh\\Desktop\\ReviewTool\\TermProject_DotNet\\TermProject_DotNet\\wwwroot\\",
      "BasePath": "_content/TermProject_DotNet",
      "RelativePath": "lib/jqueryui/themes/pepper-grinder/jquery-ui.min.css",
      "AssetKind": "All",
      "AssetMode": "All",
      "AssetRole": "Primary",
      "RelatedAsset": "",
      "AssetTraitName": "",
      "AssetTraitValue": "",
      "CopyToOutputDirectory": "Never",
      "CopyToPublishDirectory": "PreserveNewest",
      "OriginalItemSpec": "wwwroot\\lib\\jqueryui\\themes\\pepper-grinder\\jquery-ui.min.css"
    },
    {
      "Identity": "C:\\Users\\Bil-muh\\Desktop\\ReviewTool\\TermProject_DotNet\\TermProject_DotNet\\wwwroot\\lib\\jqueryui\\themes\\pepper-grinder\\theme.css",
      "SourceId": "TermProject_DotNet",
      "SourceType": "Discovered",
      "ContentRoot": "C:\\Users\\Bil-muh\\Desktop\\ReviewTool\\TermProject_DotNet\\TermProject_DotNet\\wwwroot\\",
      "BasePath": "_content/TermProject_DotNet",
      "RelativePath": "lib/jqueryui/themes/pepper-grinder/theme.css",
      "AssetKind": "All",
      "AssetMode": "All",
      "AssetRole": "Primary",
      "RelatedAsset": "",
      "AssetTraitName": "",
      "AssetTraitValue": "",
      "CopyToOutputDirectory": "Never",
      "CopyToPublishDirectory": "PreserveNewest",
      "OriginalItemSpec": "wwwroot\\lib\\jqueryui\\themes\\pepper-grinder\\theme.css"
    },
    {
      "Identity": "C:\\Users\\Bil-muh\\Desktop\\ReviewTool\\TermProject_DotNet\\TermProject_DotNet\\wwwroot\\lib\\jqueryui\\themes\\pepper-grinder\\theme.min.css",
      "SourceId": "TermProject_DotNet",
      "SourceType": "Discovered",
      "ContentRoot": "C:\\Users\\Bil-muh\\Desktop\\ReviewTool\\TermProject_DotNet\\TermProject_DotNet\\wwwroot\\",
      "BasePath": "_content/TermProject_DotNet",
      "RelativePath": "lib/jqueryui/themes/pepper-grinder/theme.min.css",
      "AssetKind": "All",
      "AssetMode": "All",
      "AssetRole": "Primary",
      "RelatedAsset": "",
      "AssetTraitName": "",
      "AssetTraitValue": "",
      "CopyToOutputDirectory": "Never",
      "CopyToPublishDirectory": "PreserveNewest",
      "OriginalItemSpec": "wwwroot\\lib\\jqueryui\\themes\\pepper-grinder\\theme.min.css"
    },
    {
      "Identity": "C:\\Users\\Bil-muh\\Desktop\\ReviewTool\\TermProject_DotNet\\TermProject_DotNet\\wwwroot\\lib\\jqueryui\\themes\\redmond\\images\\ui-bg_glass_75_d0e5f5_1x400.png",
      "SourceId": "TermProject_DotNet",
      "SourceType": "Discovered",
      "ContentRoot": "C:\\Users\\Bil-muh\\Desktop\\ReviewTool\\TermProject_DotNet\\TermProject_DotNet\\wwwroot\\",
      "BasePath": "_content/TermProject_DotNet",
      "RelativePath": "lib/jqueryui/themes/redmond/images/ui-bg_glass_75_d0e5f5_1x400.png",
      "AssetKind": "All",
      "AssetMode": "All",
      "AssetRole": "Primary",
      "RelatedAsset": "",
      "AssetTraitName": "",
      "AssetTraitValue": "",
      "CopyToOutputDirectory": "Never",
      "CopyToPublishDirectory": "PreserveNewest",
      "OriginalItemSpec": "wwwroot\\lib\\jqueryui\\themes\\redmond\\images\\ui-bg_glass_75_d0e5f5_1x400.png"
    },
    {
      "Identity": "C:\\Users\\Bil-muh\\Desktop\\ReviewTool\\TermProject_DotNet\\TermProject_DotNet\\wwwroot\\lib\\jqueryui\\themes\\redmond\\images\\ui-bg_glass_85_dfeffc_1x400.png",
      "SourceId": "TermProject_DotNet",
      "SourceType": "Discovered",
      "ContentRoot": "C:\\Users\\Bil-muh\\Desktop\\ReviewTool\\TermProject_DotNet\\TermProject_DotNet\\wwwroot\\",
      "BasePath": "_content/TermProject_DotNet",
      "RelativePath": "lib/jqueryui/themes/redmond/images/ui-bg_glass_85_dfeffc_1x400.png",
      "AssetKind": "All",
      "AssetMode": "All",
      "AssetRole": "Primary",
      "RelatedAsset": "",
      "AssetTraitName": "",
      "AssetTraitValue": "",
      "CopyToOutputDirectory": "Never",
      "CopyToPublishDirectory": "PreserveNewest",
      "OriginalItemSpec": "wwwroot\\lib\\jqueryui\\themes\\redmond\\images\\ui-bg_glass_85_dfeffc_1x400.png"
    },
    {
      "Identity": "C:\\Users\\Bil-muh\\Desktop\\ReviewTool\\TermProject_DotNet\\TermProject_DotNet\\wwwroot\\lib\\jqueryui\\themes\\redmond\\images\\ui-bg_glass_95_fef1ec_1x400.png",
      "SourceId": "TermProject_DotNet",
      "SourceType": "Discovered",
      "ContentRoot": "C:\\Users\\Bil-muh\\Desktop\\ReviewTool\\TermProject_DotNet\\TermProject_DotNet\\wwwroot\\",
      "BasePath": "_content/TermProject_DotNet",
      "RelativePath": "lib/jqueryui/themes/redmond/images/ui-bg_glass_95_fef1ec_1x400.png",
      "AssetKind": "All",
      "AssetMode": "All",
      "AssetRole": "Primary",
      "RelatedAsset": "",
      "AssetTraitName": "",
      "AssetTraitValue": "",
      "CopyToOutputDirectory": "Never",
      "CopyToPublishDirectory": "PreserveNewest",
      "OriginalItemSpec": "wwwroot\\lib\\jqueryui\\themes\\redmond\\images\\ui-bg_glass_95_fef1ec_1x400.png"
    },
    {
      "Identity": "C:\\Users\\Bil-muh\\Desktop\\ReviewTool\\TermProject_DotNet\\TermProject_DotNet\\wwwroot\\lib\\jqueryui\\themes\\redmond\\images\\ui-bg_gloss-wave_55_5c9ccc_500x100.png",
      "SourceId": "TermProject_DotNet",
      "SourceType": "Discovered",
      "ContentRoot": "C:\\Users\\Bil-muh\\Desktop\\ReviewTool\\TermProject_DotNet\\TermProject_DotNet\\wwwroot\\",
      "BasePath": "_content/TermProject_DotNet",
      "RelativePath": "lib/jqueryui/themes/redmond/images/ui-bg_gloss-wave_55_5c9ccc_500x100.png",
      "AssetKind": "All",
      "AssetMode": "All",
      "AssetRole": "Primary",
      "RelatedAsset": "",
      "AssetTraitName": "",
      "AssetTraitValue": "",
      "CopyToOutputDirectory": "Never",
      "CopyToPublishDirectory": "PreserveNewest",
      "OriginalItemSpec": "wwwroot\\lib\\jqueryui\\themes\\redmond\\images\\ui-bg_gloss-wave_55_5c9ccc_500x100.png"
    },
    {
      "Identity": "C:\\Users\\Bil-muh\\Desktop\\ReviewTool\\TermProject_DotNet\\TermProject_DotNet\\wwwroot\\lib\\jqueryui\\themes\\redmond\\images\\ui-bg_inset-hard_100_f5f8f9_1x100.png",
      "SourceId": "TermProject_DotNet",
      "SourceType": "Discovered",
      "ContentRoot": "C:\\Users\\Bil-muh\\Desktop\\ReviewTool\\TermProject_DotNet\\TermProject_DotNet\\wwwroot\\",
      "BasePath": "_content/TermProject_DotNet",
      "RelativePath": "lib/jqueryui/themes/redmond/images/ui-bg_inset-hard_100_f5f8f9_1x100.png",
      "AssetKind": "All",
      "AssetMode": "All",
      "AssetRole": "Primary",
      "RelatedAsset": "",
      "AssetTraitName": "",
      "AssetTraitValue": "",
      "CopyToOutputDirectory": "Never",
      "CopyToPublishDirectory": "PreserveNewest",
      "OriginalItemSpec": "wwwroot\\lib\\jqueryui\\themes\\redmond\\images\\ui-bg_inset-hard_100_f5f8f9_1x100.png"
    },
    {
      "Identity": "C:\\Users\\Bil-muh\\Desktop\\ReviewTool\\TermProject_DotNet\\TermProject_DotNet\\wwwroot\\lib\\jqueryui\\themes\\redmond\\images\\ui-bg_inset-hard_100_fcfdfd_1x100.png",
      "SourceId": "TermProject_DotNet",
      "SourceType": "Discovered",
      "ContentRoot": "C:\\Users\\Bil-muh\\Desktop\\ReviewTool\\TermProject_DotNet\\TermProject_DotNet\\wwwroot\\",
      "BasePath": "_content/TermProject_DotNet",
      "RelativePath": "lib/jqueryui/themes/redmond/images/ui-bg_inset-hard_100_fcfdfd_1x100.png",
      "AssetKind": "All",
      "AssetMode": "All",
      "AssetRole": "Primary",
      "RelatedAsset": "",
      "AssetTraitName": "",
      "AssetTraitValue": "",
      "CopyToOutputDirectory": "Never",
      "CopyToPublishDirectory": "PreserveNewest",
      "OriginalItemSpec": "wwwroot\\lib\\jqueryui\\themes\\redmond\\images\\ui-bg_inset-hard_100_fcfdfd_1x100.png"
    },
    {
      "Identity": "C:\\Users\\Bil-muh\\Desktop\\ReviewTool\\TermProject_DotNet\\TermProject_DotNet\\wwwroot\\lib\\jqueryui\\themes\\redmond\\images\\ui-icons_217bc0_256x240.png",
      "SourceId": "TermProject_DotNet",
      "SourceType": "Discovered",
      "ContentRoot": "C:\\Users\\Bil-muh\\Desktop\\ReviewTool\\TermProject_DotNet\\TermProject_DotNet\\wwwroot\\",
      "BasePath": "_content/TermProject_DotNet",
      "RelativePath": "lib/jqueryui/themes/redmond/images/ui-icons_217bc0_256x240.png",
      "AssetKind": "All",
      "AssetMode": "All",
      "AssetRole": "Primary",
      "RelatedAsset": "",
      "AssetTraitName": "",
      "AssetTraitValue": "",
      "CopyToOutputDirectory": "Never",
      "CopyToPublishDirectory": "PreserveNewest",
      "OriginalItemSpec": "wwwroot\\lib\\jqueryui\\themes\\redmond\\images\\ui-icons_217bc0_256x240.png"
    },
    {
      "Identity": "C:\\Users\\Bil-muh\\Desktop\\ReviewTool\\TermProject_DotNet\\TermProject_DotNet\\wwwroot\\lib\\jqueryui\\themes\\redmond\\images\\ui-icons_2e83ff_256x240.png",
      "SourceId": "TermProject_DotNet",
      "SourceType": "Discovered",
      "ContentRoot": "C:\\Users\\Bil-muh\\Desktop\\ReviewTool\\TermProject_DotNet\\TermProject_DotNet\\wwwroot\\",
      "BasePath": "_content/TermProject_DotNet",
      "RelativePath": "lib/jqueryui/themes/redmond/images/ui-icons_2e83ff_256x240.png",
      "AssetKind": "All",
      "AssetMode": "All",
      "AssetRole": "Primary",
      "RelatedAsset": "",
      "AssetTraitName": "",
      "AssetTraitValue": "",
      "CopyToOutputDirectory": "Never",
      "CopyToPublishDirectory": "PreserveNewest",
      "OriginalItemSpec": "wwwroot\\lib\\jqueryui\\themes\\redmond\\images\\ui-icons_2e83ff_256x240.png"
    },
    {
      "Identity": "C:\\Users\\Bil-muh\\Desktop\\ReviewTool\\TermProject_DotNet\\TermProject_DotNet\\wwwroot\\lib\\jqueryui\\themes\\redmond\\images\\ui-icons_469bdd_256x240.png",
      "SourceId": "TermProject_DotNet",
      "SourceType": "Discovered",
      "ContentRoot": "C:\\Users\\Bil-muh\\Desktop\\ReviewTool\\TermProject_DotNet\\TermProject_DotNet\\wwwroot\\",
      "BasePath": "_content/TermProject_DotNet",
      "RelativePath": "lib/jqueryui/themes/redmond/images/ui-icons_469bdd_256x240.png",
      "AssetKind": "All",
      "AssetMode": "All",
      "AssetRole": "Primary",
      "RelatedAsset": "",
      "AssetTraitName": "",
      "AssetTraitValue": "",
      "CopyToOutputDirectory": "Never",
      "CopyToPublishDirectory": "PreserveNewest",
      "OriginalItemSpec": "wwwroot\\lib\\jqueryui\\themes\\redmond\\images\\ui-icons_469bdd_256x240.png"
    },
    {
      "Identity": "C:\\Users\\Bil-muh\\Desktop\\ReviewTool\\TermProject_DotNet\\TermProject_DotNet\\wwwroot\\lib\\jqueryui\\themes\\redmond\\images\\ui-icons_6da8d5_256x240.png",
      "SourceId": "TermProject_DotNet",
      "SourceType": "Discovered",
      "ContentRoot": "C:\\Users\\Bil-muh\\Desktop\\ReviewTool\\TermProject_DotNet\\TermProject_DotNet\\wwwroot\\",
      "BasePath": "_content/TermProject_DotNet",
      "RelativePath": "lib/jqueryui/themes/redmond/images/ui-icons_6da8d5_256x240.png",
      "AssetKind": "All",
      "AssetMode": "All",
      "AssetRole": "Primary",
      "RelatedAsset": "",
      "AssetTraitName": "",
      "AssetTraitValue": "",
      "CopyToOutputDirectory": "Never",
      "CopyToPublishDirectory": "PreserveNewest",
      "OriginalItemSpec": "wwwroot\\lib\\jqueryui\\themes\\redmond\\images\\ui-icons_6da8d5_256x240.png"
    },
    {
      "Identity": "C:\\Users\\Bil-muh\\Desktop\\ReviewTool\\TermProject_DotNet\\TermProject_DotNet\\wwwroot\\lib\\jqueryui\\themes\\redmond\\images\\ui-icons_cd0a0a_256x240.png",
      "SourceId": "TermProject_DotNet",
      "SourceType": "Discovered",
      "ContentRoot": "C:\\Users\\Bil-muh\\Desktop\\ReviewTool\\TermProject_DotNet\\TermProject_DotNet\\wwwroot\\",
      "BasePath": "_content/TermProject_DotNet",
      "RelativePath": "lib/jqueryui/themes/redmond/images/ui-icons_cd0a0a_256x240.png",
      "AssetKind": "All",
      "AssetMode": "All",
      "AssetRole": "Primary",
      "RelatedAsset": "",
      "AssetTraitName": "",
      "AssetTraitValue": "",
      "CopyToOutputDirectory": "Never",
      "CopyToPublishDirectory": "PreserveNewest",
      "OriginalItemSpec": "wwwroot\\lib\\jqueryui\\themes\\redmond\\images\\ui-icons_cd0a0a_256x240.png"
    },
    {
      "Identity": "C:\\Users\\Bil-muh\\Desktop\\ReviewTool\\TermProject_DotNet\\TermProject_DotNet\\wwwroot\\lib\\jqueryui\\themes\\redmond\\images\\ui-icons_d8e7f3_256x240.png",
      "SourceId": "TermProject_DotNet",
      "SourceType": "Discovered",
      "ContentRoot": "C:\\Users\\Bil-muh\\Desktop\\ReviewTool\\TermProject_DotNet\\TermProject_DotNet\\wwwroot\\",
      "BasePath": "_content/TermProject_DotNet",
      "RelativePath": "lib/jqueryui/themes/redmond/images/ui-icons_d8e7f3_256x240.png",
      "AssetKind": "All",
      "AssetMode": "All",
      "AssetRole": "Primary",
      "RelatedAsset": "",
      "AssetTraitName": "",
      "AssetTraitValue": "",
      "CopyToOutputDirectory": "Never",
      "CopyToPublishDirectory": "PreserveNewest",
      "OriginalItemSpec": "wwwroot\\lib\\jqueryui\\themes\\redmond\\images\\ui-icons_d8e7f3_256x240.png"
    },
    {
      "Identity": "C:\\Users\\Bil-muh\\Desktop\\ReviewTool\\TermProject_DotNet\\TermProject_DotNet\\wwwroot\\lib\\jqueryui\\themes\\redmond\\images\\ui-icons_f9bd01_256x240.png",
      "SourceId": "TermProject_DotNet",
      "SourceType": "Discovered",
      "ContentRoot": "C:\\Users\\Bil-muh\\Desktop\\ReviewTool\\TermProject_DotNet\\TermProject_DotNet\\wwwroot\\",
      "BasePath": "_content/TermProject_DotNet",
      "RelativePath": "lib/jqueryui/themes/redmond/images/ui-icons_f9bd01_256x240.png",
      "AssetKind": "All",
      "AssetMode": "All",
      "AssetRole": "Primary",
      "RelatedAsset": "",
      "AssetTraitName": "",
      "AssetTraitValue": "",
      "CopyToOutputDirectory": "Never",
      "CopyToPublishDirectory": "PreserveNewest",
      "OriginalItemSpec": "wwwroot\\lib\\jqueryui\\themes\\redmond\\images\\ui-icons_f9bd01_256x240.png"
    },
    {
      "Identity": "C:\\Users\\Bil-muh\\Desktop\\ReviewTool\\TermProject_DotNet\\TermProject_DotNet\\wwwroot\\lib\\jqueryui\\themes\\redmond\\jquery-ui.css",
      "SourceId": "TermProject_DotNet",
      "SourceType": "Discovered",
      "ContentRoot": "C:\\Users\\Bil-muh\\Desktop\\ReviewTool\\TermProject_DotNet\\TermProject_DotNet\\wwwroot\\",
      "BasePath": "_content/TermProject_DotNet",
      "RelativePath": "lib/jqueryui/themes/redmond/jquery-ui.css",
      "AssetKind": "All",
      "AssetMode": "All",
      "AssetRole": "Primary",
      "RelatedAsset": "",
      "AssetTraitName": "",
      "AssetTraitValue": "",
      "CopyToOutputDirectory": "Never",
      "CopyToPublishDirectory": "PreserveNewest",
      "OriginalItemSpec": "wwwroot\\lib\\jqueryui\\themes\\redmond\\jquery-ui.css"
    },
    {
      "Identity": "C:\\Users\\Bil-muh\\Desktop\\ReviewTool\\TermProject_DotNet\\TermProject_DotNet\\wwwroot\\lib\\jqueryui\\themes\\redmond\\jquery-ui.min.css",
      "SourceId": "TermProject_DotNet",
      "SourceType": "Discovered",
      "ContentRoot": "C:\\Users\\Bil-muh\\Desktop\\ReviewTool\\TermProject_DotNet\\TermProject_DotNet\\wwwroot\\",
      "BasePath": "_content/TermProject_DotNet",
      "RelativePath": "lib/jqueryui/themes/redmond/jquery-ui.min.css",
      "AssetKind": "All",
      "AssetMode": "All",
      "AssetRole": "Primary",
      "RelatedAsset": "",
      "AssetTraitName": "",
      "AssetTraitValue": "",
      "CopyToOutputDirectory": "Never",
      "CopyToPublishDirectory": "PreserveNewest",
      "OriginalItemSpec": "wwwroot\\lib\\jqueryui\\themes\\redmond\\jquery-ui.min.css"
    },
    {
      "Identity": "C:\\Users\\Bil-muh\\Desktop\\ReviewTool\\TermProject_DotNet\\TermProject_DotNet\\wwwroot\\lib\\jqueryui\\themes\\redmond\\theme.css",
      "SourceId": "TermProject_DotNet",
      "SourceType": "Discovered",
      "ContentRoot": "C:\\Users\\Bil-muh\\Desktop\\ReviewTool\\TermProject_DotNet\\TermProject_DotNet\\wwwroot\\",
      "BasePath": "_content/TermProject_DotNet",
      "RelativePath": "lib/jqueryui/themes/redmond/theme.css",
      "AssetKind": "All",
      "AssetMode": "All",
      "AssetRole": "Primary",
      "RelatedAsset": "",
      "AssetTraitName": "",
      "AssetTraitValue": "",
      "CopyToOutputDirectory": "Never",
      "CopyToPublishDirectory": "PreserveNewest",
      "OriginalItemSpec": "wwwroot\\lib\\jqueryui\\themes\\redmond\\theme.css"
    },
    {
      "Identity": "C:\\Users\\Bil-muh\\Desktop\\ReviewTool\\TermProject_DotNet\\TermProject_DotNet\\wwwroot\\lib\\jqueryui\\themes\\redmond\\theme.min.css",
      "SourceId": "TermProject_DotNet",
      "SourceType": "Discovered",
      "ContentRoot": "C:\\Users\\Bil-muh\\Desktop\\ReviewTool\\TermProject_DotNet\\TermProject_DotNet\\wwwroot\\",
      "BasePath": "_content/TermProject_DotNet",
      "RelativePath": "lib/jqueryui/themes/redmond/theme.min.css",
      "AssetKind": "All",
      "AssetMode": "All",
      "AssetRole": "Primary",
      "RelatedAsset": "",
      "AssetTraitName": "",
      "AssetTraitValue": "",
      "CopyToOutputDirectory": "Never",
      "CopyToPublishDirectory": "PreserveNewest",
      "OriginalItemSpec": "wwwroot\\lib\\jqueryui\\themes\\redmond\\theme.min.css"
    },
    {
      "Identity": "C:\\Users\\Bil-muh\\Desktop\\ReviewTool\\TermProject_DotNet\\TermProject_DotNet\\wwwroot\\lib\\jqueryui\\themes\\smoothness\\images\\ui-bg_glass_55_fbf9ee_1x400.png",
      "SourceId": "TermProject_DotNet",
      "SourceType": "Discovered",
      "ContentRoot": "C:\\Users\\Bil-muh\\Desktop\\ReviewTool\\TermProject_DotNet\\TermProject_DotNet\\wwwroot\\",
      "BasePath": "_content/TermProject_DotNet",
      "RelativePath": "lib/jqueryui/themes/smoothness/images/ui-bg_glass_55_fbf9ee_1x400.png",
      "AssetKind": "All",
      "AssetMode": "All",
      "AssetRole": "Primary",
      "RelatedAsset": "",
      "AssetTraitName": "",
      "AssetTraitValue": "",
      "CopyToOutputDirectory": "Never",
      "CopyToPublishDirectory": "PreserveNewest",
      "OriginalItemSpec": "wwwroot\\lib\\jqueryui\\themes\\smoothness\\images\\ui-bg_glass_55_fbf9ee_1x400.png"
    },
    {
      "Identity": "C:\\Users\\Bil-muh\\Desktop\\ReviewTool\\TermProject_DotNet\\TermProject_DotNet\\wwwroot\\lib\\jqueryui\\themes\\smoothness\\images\\ui-bg_glass_65_ffffff_1x400.png",
      "SourceId": "TermProject_DotNet",
      "SourceType": "Discovered",
      "ContentRoot": "C:\\Users\\Bil-muh\\Desktop\\ReviewTool\\TermProject_DotNet\\TermProject_DotNet\\wwwroot\\",
      "BasePath": "_content/TermProject_DotNet",
      "RelativePath": "lib/jqueryui/themes/smoothness/images/ui-bg_glass_65_ffffff_1x400.png",
      "AssetKind": "All",
      "AssetMode": "All",
      "AssetRole": "Primary",
      "RelatedAsset": "",
      "AssetTraitName": "",
      "AssetTraitValue": "",
      "CopyToOutputDirectory": "Never",
      "CopyToPublishDirectory": "PreserveNewest",
      "OriginalItemSpec": "wwwroot\\lib\\jqueryui\\themes\\smoothness\\images\\ui-bg_glass_65_ffffff_1x400.png"
    },
    {
      "Identity": "C:\\Users\\Bil-muh\\Desktop\\ReviewTool\\TermProject_DotNet\\TermProject_DotNet\\wwwroot\\lib\\jqueryui\\themes\\smoothness\\images\\ui-bg_glass_75_dadada_1x400.png",
      "SourceId": "TermProject_DotNet",
      "SourceType": "Discovered",
      "ContentRoot": "C:\\Users\\Bil-muh\\Desktop\\ReviewTool\\TermProject_DotNet\\TermProject_DotNet\\wwwroot\\",
      "BasePath": "_content/TermProject_DotNet",
      "RelativePath": "lib/jqueryui/themes/smoothness/images/ui-bg_glass_75_dadada_1x400.png",
      "AssetKind": "All",
      "AssetMode": "All",
      "AssetRole": "Primary",
      "RelatedAsset": "",
      "AssetTraitName": "",
      "AssetTraitValue": "",
      "CopyToOutputDirectory": "Never",
      "CopyToPublishDirectory": "PreserveNewest",
      "OriginalItemSpec": "wwwroot\\lib\\jqueryui\\themes\\smoothness\\images\\ui-bg_glass_75_dadada_1x400.png"
    },
    {
      "Identity": "C:\\Users\\Bil-muh\\Desktop\\ReviewTool\\TermProject_DotNet\\TermProject_DotNet\\wwwroot\\lib\\jqueryui\\themes\\smoothness\\images\\ui-bg_glass_75_e6e6e6_1x400.png",
      "SourceId": "TermProject_DotNet",
      "SourceType": "Discovered",
      "ContentRoot": "C:\\Users\\Bil-muh\\Desktop\\ReviewTool\\TermProject_DotNet\\TermProject_DotNet\\wwwroot\\",
      "BasePath": "_content/TermProject_DotNet",
      "RelativePath": "lib/jqueryui/themes/smoothness/images/ui-bg_glass_75_e6e6e6_1x400.png",
      "AssetKind": "All",
      "AssetMode": "All",
      "AssetRole": "Primary",
      "RelatedAsset": "",
      "AssetTraitName": "",
      "AssetTraitValue": "",
      "CopyToOutputDirectory": "Never",
      "CopyToPublishDirectory": "PreserveNewest",
      "OriginalItemSpec": "wwwroot\\lib\\jqueryui\\themes\\smoothness\\images\\ui-bg_glass_75_e6e6e6_1x400.png"
    },
    {
      "Identity": "C:\\Users\\Bil-muh\\Desktop\\ReviewTool\\TermProject_DotNet\\TermProject_DotNet\\wwwroot\\lib\\jqueryui\\themes\\smoothness\\images\\ui-bg_glass_95_fef1ec_1x400.png",
      "SourceId": "TermProject_DotNet",
      "SourceType": "Discovered",
      "ContentRoot": "C:\\Users\\Bil-muh\\Desktop\\ReviewTool\\TermProject_DotNet\\TermProject_DotNet\\wwwroot\\",
      "BasePath": "_content/TermProject_DotNet",
      "RelativePath": "lib/jqueryui/themes/smoothness/images/ui-bg_glass_95_fef1ec_1x400.png",
      "AssetKind": "All",
      "AssetMode": "All",
      "AssetRole": "Primary",
      "RelatedAsset": "",
      "AssetTraitName": "",
      "AssetTraitValue": "",
      "CopyToOutputDirectory": "Never",
      "CopyToPublishDirectory": "PreserveNewest",
      "OriginalItemSpec": "wwwroot\\lib\\jqueryui\\themes\\smoothness\\images\\ui-bg_glass_95_fef1ec_1x400.png"
    },
    {
      "Identity": "C:\\Users\\Bil-muh\\Desktop\\ReviewTool\\TermProject_DotNet\\TermProject_DotNet\\wwwroot\\lib\\jqueryui\\themes\\smoothness\\images\\ui-bg_highlight-soft_75_cccccc_1x100.png",
      "SourceId": "TermProject_DotNet",
      "SourceType": "Discovered",
      "ContentRoot": "C:\\Users\\Bil-muh\\Desktop\\ReviewTool\\TermProject_DotNet\\TermProject_DotNet\\wwwroot\\",
      "BasePath": "_content/TermProject_DotNet",
      "RelativePath": "lib/jqueryui/themes/smoothness/images/ui-bg_highlight-soft_75_cccccc_1x100.png",
      "AssetKind": "All",
      "AssetMode": "All",
      "AssetRole": "Primary",
      "RelatedAsset": "",
      "AssetTraitName": "",
      "AssetTraitValue": "",
      "CopyToOutputDirectory": "Never",
      "CopyToPublishDirectory": "PreserveNewest",
      "OriginalItemSpec": "wwwroot\\lib\\jqueryui\\themes\\smoothness\\images\\ui-bg_highlight-soft_75_cccccc_1x100.png"
    },
    {
      "Identity": "C:\\Users\\Bil-muh\\Desktop\\ReviewTool\\TermProject_DotNet\\TermProject_DotNet\\wwwroot\\lib\\jqueryui\\themes\\smoothness\\images\\ui-icons_222222_256x240.png",
      "SourceId": "TermProject_DotNet",
      "SourceType": "Discovered",
      "ContentRoot": "C:\\Users\\Bil-muh\\Desktop\\ReviewTool\\TermProject_DotNet\\TermProject_DotNet\\wwwroot\\",
      "BasePath": "_content/TermProject_DotNet",
      "RelativePath": "lib/jqueryui/themes/smoothness/images/ui-icons_222222_256x240.png",
      "AssetKind": "All",
      "AssetMode": "All",
      "AssetRole": "Primary",
      "RelatedAsset": "",
      "AssetTraitName": "",
      "AssetTraitValue": "",
      "CopyToOutputDirectory": "Never",
      "CopyToPublishDirectory": "PreserveNewest",
      "OriginalItemSpec": "wwwroot\\lib\\jqueryui\\themes\\smoothness\\images\\ui-icons_222222_256x240.png"
    },
    {
      "Identity": "C:\\Users\\Bil-muh\\Desktop\\ReviewTool\\TermProject_DotNet\\TermProject_DotNet\\wwwroot\\lib\\jqueryui\\themes\\smoothness\\images\\ui-icons_2e83ff_256x240.png",
      "SourceId": "TermProject_DotNet",
      "SourceType": "Discovered",
      "ContentRoot": "C:\\Users\\Bil-muh\\Desktop\\ReviewTool\\TermProject_DotNet\\TermProject_DotNet\\wwwroot\\",
      "BasePath": "_content/TermProject_DotNet",
      "RelativePath": "lib/jqueryui/themes/smoothness/images/ui-icons_2e83ff_256x240.png",
      "AssetKind": "All",
      "AssetMode": "All",
      "AssetRole": "Primary",
      "RelatedAsset": "",
      "AssetTraitName": "",
      "AssetTraitValue": "",
      "CopyToOutputDirectory": "Never",
      "CopyToPublishDirectory": "PreserveNewest",
      "OriginalItemSpec": "wwwroot\\lib\\jqueryui\\themes\\smoothness\\images\\ui-icons_2e83ff_256x240.png"
    },
    {
      "Identity": "C:\\Users\\Bil-muh\\Desktop\\ReviewTool\\TermProject_DotNet\\TermProject_DotNet\\wwwroot\\lib\\jqueryui\\themes\\smoothness\\images\\ui-icons_454545_256x240.png",
      "SourceId": "TermProject_DotNet",
      "SourceType": "Discovered",
      "ContentRoot": "C:\\Users\\Bil-muh\\Desktop\\ReviewTool\\TermProject_DotNet\\TermProject_DotNet\\wwwroot\\",
      "BasePath": "_content/TermProject_DotNet",
      "RelativePath": "lib/jqueryui/themes/smoothness/images/ui-icons_454545_256x240.png",
      "AssetKind": "All",
      "AssetMode": "All",
      "AssetRole": "Primary",
      "RelatedAsset": "",
      "AssetTraitName": "",
      "AssetTraitValue": "",
      "CopyToOutputDirectory": "Never",
      "CopyToPublishDirectory": "PreserveNewest",
      "OriginalItemSpec": "wwwroot\\lib\\jqueryui\\themes\\smoothness\\images\\ui-icons_454545_256x240.png"
    },
    {
      "Identity": "C:\\Users\\Bil-muh\\Desktop\\ReviewTool\\TermProject_DotNet\\TermProject_DotNet\\wwwroot\\lib\\jqueryui\\themes\\smoothness\\images\\ui-icons_888888_256x240.png",
      "SourceId": "TermProject_DotNet",
      "SourceType": "Discovered",
      "ContentRoot": "C:\\Users\\Bil-muh\\Desktop\\ReviewTool\\TermProject_DotNet\\TermProject_DotNet\\wwwroot\\",
      "BasePath": "_content/TermProject_DotNet",
      "RelativePath": "lib/jqueryui/themes/smoothness/images/ui-icons_888888_256x240.png",
      "AssetKind": "All",
      "AssetMode": "All",
      "AssetRole": "Primary",
      "RelatedAsset": "",
      "AssetTraitName": "",
      "AssetTraitValue": "",
      "CopyToOutputDirectory": "Never",
      "CopyToPublishDirectory": "PreserveNewest",
      "OriginalItemSpec": "wwwroot\\lib\\jqueryui\\themes\\smoothness\\images\\ui-icons_888888_256x240.png"
    },
    {
      "Identity": "C:\\Users\\Bil-muh\\Desktop\\ReviewTool\\TermProject_DotNet\\TermProject_DotNet\\wwwroot\\lib\\jqueryui\\themes\\smoothness\\images\\ui-icons_cd0a0a_256x240.png",
      "SourceId": "TermProject_DotNet",
      "SourceType": "Discovered",
      "ContentRoot": "C:\\Users\\Bil-muh\\Desktop\\ReviewTool\\TermProject_DotNet\\TermProject_DotNet\\wwwroot\\",
      "BasePath": "_content/TermProject_DotNet",
      "RelativePath": "lib/jqueryui/themes/smoothness/images/ui-icons_cd0a0a_256x240.png",
      "AssetKind": "All",
      "AssetMode": "All",
      "AssetRole": "Primary",
      "RelatedAsset": "",
      "AssetTraitName": "",
      "AssetTraitValue": "",
      "CopyToOutputDirectory": "Never",
      "CopyToPublishDirectory": "PreserveNewest",
      "OriginalItemSpec": "wwwroot\\lib\\jqueryui\\themes\\smoothness\\images\\ui-icons_cd0a0a_256x240.png"
    },
    {
      "Identity": "C:\\Users\\Bil-muh\\Desktop\\ReviewTool\\TermProject_DotNet\\TermProject_DotNet\\wwwroot\\lib\\jqueryui\\themes\\smoothness\\jquery-ui.css",
      "SourceId": "TermProject_DotNet",
      "SourceType": "Discovered",
      "ContentRoot": "C:\\Users\\Bil-muh\\Desktop\\ReviewTool\\TermProject_DotNet\\TermProject_DotNet\\wwwroot\\",
      "BasePath": "_content/TermProject_DotNet",
      "RelativePath": "lib/jqueryui/themes/smoothness/jquery-ui.css",
      "AssetKind": "All",
      "AssetMode": "All",
      "AssetRole": "Primary",
      "RelatedAsset": "",
      "AssetTraitName": "",
      "AssetTraitValue": "",
      "CopyToOutputDirectory": "Never",
      "CopyToPublishDirectory": "PreserveNewest",
      "OriginalItemSpec": "wwwroot\\lib\\jqueryui\\themes\\smoothness\\jquery-ui.css"
    },
    {
      "Identity": "C:\\Users\\Bil-muh\\Desktop\\ReviewTool\\TermProject_DotNet\\TermProject_DotNet\\wwwroot\\lib\\jqueryui\\themes\\smoothness\\jquery-ui.min.css",
      "SourceId": "TermProject_DotNet",
      "SourceType": "Discovered",
      "ContentRoot": "C:\\Users\\Bil-muh\\Desktop\\ReviewTool\\TermProject_DotNet\\TermProject_DotNet\\wwwroot\\",
      "BasePath": "_content/TermProject_DotNet",
      "RelativePath": "lib/jqueryui/themes/smoothness/jquery-ui.min.css",
      "AssetKind": "All",
      "AssetMode": "All",
      "AssetRole": "Primary",
      "RelatedAsset": "",
      "AssetTraitName": "",
      "AssetTraitValue": "",
      "CopyToOutputDirectory": "Never",
      "CopyToPublishDirectory": "PreserveNewest",
      "OriginalItemSpec": "wwwroot\\lib\\jqueryui\\themes\\smoothness\\jquery-ui.min.css"
    },
    {
      "Identity": "C:\\Users\\Bil-muh\\Desktop\\ReviewTool\\TermProject_DotNet\\TermProject_DotNet\\wwwroot\\lib\\jqueryui\\themes\\smoothness\\theme.css",
      "SourceId": "TermProject_DotNet",
      "SourceType": "Discovered",
      "ContentRoot": "C:\\Users\\Bil-muh\\Desktop\\ReviewTool\\TermProject_DotNet\\TermProject_DotNet\\wwwroot\\",
      "BasePath": "_content/TermProject_DotNet",
      "RelativePath": "lib/jqueryui/themes/smoothness/theme.css",
      "AssetKind": "All",
      "AssetMode": "All",
      "AssetRole": "Primary",
      "RelatedAsset": "",
      "AssetTraitName": "",
      "AssetTraitValue": "",
      "CopyToOutputDirectory": "Never",
      "CopyToPublishDirectory": "PreserveNewest",
      "OriginalItemSpec": "wwwroot\\lib\\jqueryui\\themes\\smoothness\\theme.css"
    },
    {
      "Identity": "C:\\Users\\Bil-muh\\Desktop\\ReviewTool\\TermProject_DotNet\\TermProject_DotNet\\wwwroot\\lib\\jqueryui\\themes\\smoothness\\theme.min.css",
      "SourceId": "TermProject_DotNet",
      "SourceType": "Discovered",
      "ContentRoot": "C:\\Users\\Bil-muh\\Desktop\\ReviewTool\\TermProject_DotNet\\TermProject_DotNet\\wwwroot\\",
      "BasePath": "_content/TermProject_DotNet",
      "RelativePath": "lib/jqueryui/themes/smoothness/theme.min.css",
      "AssetKind": "All",
      "AssetMode": "All",
      "AssetRole": "Primary",
      "RelatedAsset": "",
      "AssetTraitName": "",
      "AssetTraitValue": "",
      "CopyToOutputDirectory": "Never",
      "CopyToPublishDirectory": "PreserveNewest",
      "OriginalItemSpec": "wwwroot\\lib\\jqueryui\\themes\\smoothness\\theme.min.css"
    },
    {
      "Identity": "C:\\Users\\Bil-muh\\Desktop\\ReviewTool\\TermProject_DotNet\\TermProject_DotNet\\wwwroot\\lib\\jqueryui\\themes\\south-street\\images\\ui-bg_glass_55_fcf0ba_1x400.png",
      "SourceId": "TermProject_DotNet",
      "SourceType": "Discovered",
      "ContentRoot": "C:\\Users\\Bil-muh\\Desktop\\ReviewTool\\TermProject_DotNet\\TermProject_DotNet\\wwwroot\\",
      "BasePath": "_content/TermProject_DotNet",
      "RelativePath": "lib/jqueryui/themes/south-street/images/ui-bg_glass_55_fcf0ba_1x400.png",
      "AssetKind": "All",
      "AssetMode": "All",
      "AssetRole": "Primary",
      "RelatedAsset": "",
      "AssetTraitName": "",
      "AssetTraitValue": "",
      "CopyToOutputDirectory": "Never",
      "CopyToPublishDirectory": "PreserveNewest",
      "OriginalItemSpec": "wwwroot\\lib\\jqueryui\\themes\\south-street\\images\\ui-bg_glass_55_fcf0ba_1x400.png"
    },
    {
      "Identity": "C:\\Users\\Bil-muh\\Desktop\\ReviewTool\\TermProject_DotNet\\TermProject_DotNet\\wwwroot\\lib\\jqueryui\\themes\\south-street\\images\\ui-bg_gloss-wave_100_ece8da_500x100.png",
      "SourceId": "TermProject_DotNet",
      "SourceType": "Discovered",
      "ContentRoot": "C:\\Users\\Bil-muh\\Desktop\\ReviewTool\\TermProject_DotNet\\TermProject_DotNet\\wwwroot\\",
      "BasePath": "_content/TermProject_DotNet",
      "RelativePath": "lib/jqueryui/themes/south-street/images/ui-bg_gloss-wave_100_ece8da_500x100.png",
      "AssetKind": "All",
      "AssetMode": "All",
      "AssetRole": "Primary",
      "RelatedAsset": "",
      "AssetTraitName": "",
      "AssetTraitValue": "",
      "CopyToOutputDirectory": "Never",
      "CopyToPublishDirectory": "PreserveNewest",
      "OriginalItemSpec": "wwwroot\\lib\\jqueryui\\themes\\south-street\\images\\ui-bg_gloss-wave_100_ece8da_500x100.png"
    },
    {
      "Identity": "C:\\Users\\Bil-muh\\Desktop\\ReviewTool\\TermProject_DotNet\\TermProject_DotNet\\wwwroot\\lib\\jqueryui\\themes\\south-street\\images\\ui-bg_highlight-hard_100_f5f3e5_1x100.png",
      "SourceId": "TermProject_DotNet",
      "SourceType": "Discovered",
      "ContentRoot": "C:\\Users\\Bil-muh\\Desktop\\ReviewTool\\TermProject_DotNet\\TermProject_DotNet\\wwwroot\\",
      "BasePath": "_content/TermProject_DotNet",
      "RelativePath": "lib/jqueryui/themes/south-street/images/ui-bg_highlight-hard_100_f5f3e5_1x100.png",
      "AssetKind": "All",
      "AssetMode": "All",
      "AssetRole": "Primary",
      "RelatedAsset": "",
      "AssetTraitName": "",
      "AssetTraitValue": "",
      "CopyToOutputDirectory": "Never",
      "CopyToPublishDirectory": "PreserveNewest",
      "OriginalItemSpec": "wwwroot\\lib\\jqueryui\\themes\\south-street\\images\\ui-bg_highlight-hard_100_f5f3e5_1x100.png"
    },
    {
      "Identity": "C:\\Users\\Bil-muh\\Desktop\\ReviewTool\\TermProject_DotNet\\TermProject_DotNet\\wwwroot\\lib\\jqueryui\\themes\\south-street\\images\\ui-bg_highlight-hard_100_fafaf4_1x100.png",
      "SourceId": "TermProject_DotNet",
      "SourceType": "Discovered",
      "ContentRoot": "C:\\Users\\Bil-muh\\Desktop\\ReviewTool\\TermProject_DotNet\\TermProject_DotNet\\wwwroot\\",
      "BasePath": "_content/TermProject_DotNet",
      "RelativePath": "lib/jqueryui/themes/south-street/images/ui-bg_highlight-hard_100_fafaf4_1x100.png",
      "AssetKind": "All",
      "AssetMode": "All",
      "AssetRole": "Primary",
      "RelatedAsset": "",
      "AssetTraitName": "",
      "AssetTraitValue": "",
      "CopyToOutputDirectory": "Never",
      "CopyToPublishDirectory": "PreserveNewest",
      "OriginalItemSpec": "wwwroot\\lib\\jqueryui\\themes\\south-street\\images\\ui-bg_highlight-hard_100_fafaf4_1x100.png"
    },
    {
      "Identity": "C:\\Users\\Bil-muh\\Desktop\\ReviewTool\\TermProject_DotNet\\TermProject_DotNet\\wwwroot\\lib\\jqueryui\\themes\\south-street\\images\\ui-bg_highlight-hard_15_459e00_1x100.png",
      "SourceId": "TermProject_DotNet",
      "SourceType": "Discovered",
      "ContentRoot": "C:\\Users\\Bil-muh\\Desktop\\ReviewTool\\TermProject_DotNet\\TermProject_DotNet\\wwwroot\\",
      "BasePath": "_content/TermProject_DotNet",
      "RelativePath": "lib/jqueryui/themes/south-street/images/ui-bg_highlight-hard_15_459e00_1x100.png",
      "AssetKind": "All",
      "AssetMode": "All",
      "AssetRole": "Primary",
      "RelatedAsset": "",
      "AssetTraitName": "",
      "AssetTraitValue": "",
      "CopyToOutputDirectory": "Never",
      "CopyToPublishDirectory": "PreserveNewest",
      "OriginalItemSpec": "wwwroot\\lib\\jqueryui\\themes\\south-street\\images\\ui-bg_highlight-hard_15_459e00_1x100.png"
    },
    {
      "Identity": "C:\\Users\\Bil-muh\\Desktop\\ReviewTool\\TermProject_DotNet\\TermProject_DotNet\\wwwroot\\lib\\jqueryui\\themes\\south-street\\images\\ui-bg_highlight-hard_95_cccccc_1x100.png",
      "SourceId": "TermProject_DotNet",
      "SourceType": "Discovered",
      "ContentRoot": "C:\\Users\\Bil-muh\\Desktop\\ReviewTool\\TermProject_DotNet\\TermProject_DotNet\\wwwroot\\",
      "BasePath": "_content/TermProject_DotNet",
      "RelativePath": "lib/jqueryui/themes/south-street/images/ui-bg_highlight-hard_95_cccccc_1x100.png",
      "AssetKind": "All",
      "AssetMode": "All",
      "AssetRole": "Primary",
      "RelatedAsset": "",
      "AssetTraitName": "",
      "AssetTraitValue": "",
      "CopyToOutputDirectory": "Never",
      "CopyToPublishDirectory": "PreserveNewest",
      "OriginalItemSpec": "wwwroot\\lib\\jqueryui\\themes\\south-street\\images\\ui-bg_highlight-hard_95_cccccc_1x100.png"
    },
    {
      "Identity": "C:\\Users\\Bil-muh\\Desktop\\ReviewTool\\TermProject_DotNet\\TermProject_DotNet\\wwwroot\\lib\\jqueryui\\themes\\south-street\\images\\ui-bg_highlight-soft_25_67b021_1x100.png",
      "SourceId": "TermProject_DotNet",
      "SourceType": "Discovered",
      "ContentRoot": "C:\\Users\\Bil-muh\\Desktop\\ReviewTool\\TermProject_DotNet\\TermProject_DotNet\\wwwroot\\",
      "BasePath": "_content/TermProject_DotNet",
      "RelativePath": "lib/jqueryui/themes/south-street/images/ui-bg_highlight-soft_25_67b021_1x100.png",
      "AssetKind": "All",
      "AssetMode": "All",
      "AssetRole": "Primary",
      "RelatedAsset": "",
      "AssetTraitName": "",
      "AssetTraitValue": "",
      "CopyToOutputDirectory": "Never",
      "CopyToPublishDirectory": "PreserveNewest",
      "OriginalItemSpec": "wwwroot\\lib\\jqueryui\\themes\\south-street\\images\\ui-bg_highlight-soft_25_67b021_1x100.png"
    },
    {
      "Identity": "C:\\Users\\Bil-muh\\Desktop\\ReviewTool\\TermProject_DotNet\\TermProject_DotNet\\wwwroot\\lib\\jqueryui\\themes\\south-street\\images\\ui-bg_highlight-soft_95_ffedad_1x100.png",
      "SourceId": "TermProject_DotNet",
      "SourceType": "Discovered",
      "ContentRoot": "C:\\Users\\Bil-muh\\Desktop\\ReviewTool\\TermProject_DotNet\\TermProject_DotNet\\wwwroot\\",
      "BasePath": "_content/TermProject_DotNet",
      "RelativePath": "lib/jqueryui/themes/south-street/images/ui-bg_highlight-soft_95_ffedad_1x100.png",
      "AssetKind": "All",
      "AssetMode": "All",
      "AssetRole": "Primary",
      "RelatedAsset": "",
      "AssetTraitName": "",
      "AssetTraitValue": "",
      "CopyToOutputDirectory": "Never",
      "CopyToPublishDirectory": "PreserveNewest",
      "OriginalItemSpec": "wwwroot\\lib\\jqueryui\\themes\\south-street\\images\\ui-bg_highlight-soft_95_ffedad_1x100.png"
    },
    {
      "Identity": "C:\\Users\\Bil-muh\\Desktop\\ReviewTool\\TermProject_DotNet\\TermProject_DotNet\\wwwroot\\lib\\jqueryui\\themes\\south-street\\images\\ui-bg_inset-soft_15_2b2922_1x100.png",
      "SourceId": "TermProject_DotNet",
      "SourceType": "Discovered",
      "ContentRoot": "C:\\Users\\Bil-muh\\Desktop\\ReviewTool\\TermProject_DotNet\\TermProject_DotNet\\wwwroot\\",
      "BasePath": "_content/TermProject_DotNet",
      "RelativePath": "lib/jqueryui/themes/south-street/images/ui-bg_inset-soft_15_2b2922_1x100.png",
      "AssetKind": "All",
      "AssetMode": "All",
      "AssetRole": "Primary",
      "RelatedAsset": "",
      "AssetTraitName": "",
      "AssetTraitValue": "",
      "CopyToOutputDirectory": "Never",
      "CopyToPublishDirectory": "PreserveNewest",
      "OriginalItemSpec": "wwwroot\\lib\\jqueryui\\themes\\south-street\\images\\ui-bg_inset-soft_15_2b2922_1x100.png"
    },
    {
      "Identity": "C:\\Users\\Bil-muh\\Desktop\\ReviewTool\\TermProject_DotNet\\TermProject_DotNet\\wwwroot\\lib\\jqueryui\\themes\\south-street\\images\\ui-icons_808080_256x240.png",
      "SourceId": "TermProject_DotNet",
      "SourceType": "Discovered",
      "ContentRoot": "C:\\Users\\Bil-muh\\Desktop\\ReviewTool\\TermProject_DotNet\\TermProject_DotNet\\wwwroot\\",
      "BasePath": "_content/TermProject_DotNet",
      "RelativePath": "lib/jqueryui/themes/south-street/images/ui-icons_808080_256x240.png",
      "AssetKind": "All",
      "AssetMode": "All",
      "AssetRole": "Primary",
      "RelatedAsset": "",
      "AssetTraitName": "",
      "AssetTraitValue": "",
      "CopyToOutputDirectory": "Never",
      "CopyToPublishDirectory": "PreserveNewest",
      "OriginalItemSpec": "wwwroot\\lib\\jqueryui\\themes\\south-street\\images\\ui-icons_808080_256x240.png"
    },
    {
      "Identity": "C:\\Users\\Bil-muh\\Desktop\\ReviewTool\\TermProject_DotNet\\TermProject_DotNet\\wwwroot\\lib\\jqueryui\\themes\\south-street\\images\\ui-icons_847e71_256x240.png",
      "SourceId": "TermProject_DotNet",
      "SourceType": "Discovered",
      "ContentRoot": "C:\\Users\\Bil-muh\\Desktop\\ReviewTool\\TermProject_DotNet\\TermProject_DotNet\\wwwroot\\",
      "BasePath": "_content/TermProject_DotNet",
      "RelativePath": "lib/jqueryui/themes/south-street/images/ui-icons_847e71_256x240.png",
      "AssetKind": "All",
      "AssetMode": "All",
      "AssetRole": "Primary",
      "RelatedAsset": "",
      "AssetTraitName": "",
      "AssetTraitValue": "",
      "CopyToOutputDirectory": "Never",
      "CopyToPublishDirectory": "PreserveNewest",
      "OriginalItemSpec": "wwwroot\\lib\\jqueryui\\themes\\south-street\\images\\ui-icons_847e71_256x240.png"
    },
    {
      "Identity": "C:\\Users\\Bil-muh\\Desktop\\ReviewTool\\TermProject_DotNet\\TermProject_DotNet\\wwwroot\\lib\\jqueryui\\themes\\south-street\\images\\ui-icons_8DC262_256x240.png",
      "SourceId": "TermProject_DotNet",
      "SourceType": "Discovered",
      "ContentRoot": "C:\\Users\\Bil-muh\\Desktop\\ReviewTool\\TermProject_DotNet\\TermProject_DotNet\\wwwroot\\",
      "BasePath": "_content/TermProject_DotNet",
      "RelativePath": "lib/jqueryui/themes/south-street/images/ui-icons_8DC262_256x240.png",
      "AssetKind": "All",
      "AssetMode": "All",
      "AssetRole": "Primary",
      "RelatedAsset": "",
      "AssetTraitName": "",
      "AssetTraitValue": "",
      "CopyToOutputDirectory": "Never",
      "CopyToPublishDirectory": "PreserveNewest",
      "OriginalItemSpec": "wwwroot\\lib\\jqueryui\\themes\\south-street\\images\\ui-icons_8DC262_256x240.png"
    },
    {
      "Identity": "C:\\Users\\Bil-muh\\Desktop\\ReviewTool\\TermProject_DotNet\\TermProject_DotNet\\wwwroot\\lib\\jqueryui\\themes\\south-street\\images\\ui-icons_cd0a0a_256x240.png",
      "SourceId": "TermProject_DotNet",
      "SourceType": "Discovered",
      "ContentRoot": "C:\\Users\\Bil-muh\\Desktop\\ReviewTool\\TermProject_DotNet\\TermProject_DotNet\\wwwroot\\",
      "BasePath": "_content/TermProject_DotNet",
      "RelativePath": "lib/jqueryui/themes/south-street/images/ui-icons_cd0a0a_256x240.png",
      "AssetKind": "All",
      "AssetMode": "All",
      "AssetRole": "Primary",
      "RelatedAsset": "",
      "AssetTraitName": "",
      "AssetTraitValue": "",
      "CopyToOutputDirectory": "Never",
      "CopyToPublishDirectory": "PreserveNewest",
      "OriginalItemSpec": "wwwroot\\lib\\jqueryui\\themes\\south-street\\images\\ui-icons_cd0a0a_256x240.png"
    },
    {
      "Identity": "C:\\Users\\Bil-muh\\Desktop\\ReviewTool\\TermProject_DotNet\\TermProject_DotNet\\wwwroot\\lib\\jqueryui\\themes\\south-street\\images\\ui-icons_eeeeee_256x240.png",
      "SourceId": "TermProject_DotNet",
      "SourceType": "Discovered",
      "ContentRoot": "C:\\Users\\Bil-muh\\Desktop\\ReviewTool\\TermProject_DotNet\\TermProject_DotNet\\wwwroot\\",
      "BasePath": "_content/TermProject_DotNet",
      "RelativePath": "lib/jqueryui/themes/south-street/images/ui-icons_eeeeee_256x240.png",
      "AssetKind": "All",
      "AssetMode": "All",
      "AssetRole": "Primary",
      "RelatedAsset": "",
      "AssetTraitName": "",
      "AssetTraitValue": "",
      "CopyToOutputDirectory": "Never",
      "CopyToPublishDirectory": "PreserveNewest",
      "OriginalItemSpec": "wwwroot\\lib\\jqueryui\\themes\\south-street\\images\\ui-icons_eeeeee_256x240.png"
    },
    {
      "Identity": "C:\\Users\\Bil-muh\\Desktop\\ReviewTool\\TermProject_DotNet\\TermProject_DotNet\\wwwroot\\lib\\jqueryui\\themes\\south-street\\images\\ui-icons_ffffff_256x240.png",
      "SourceId": "TermProject_DotNet",
      "SourceType": "Discovered",
      "ContentRoot": "C:\\Users\\Bil-muh\\Desktop\\ReviewTool\\TermProject_DotNet\\TermProject_DotNet\\wwwroot\\",
      "BasePath": "_content/TermProject_DotNet",
      "RelativePath": "lib/jqueryui/themes/south-street/images/ui-icons_ffffff_256x240.png",
      "AssetKind": "All",
      "AssetMode": "All",
      "AssetRole": "Primary",
      "RelatedAsset": "",
      "AssetTraitName": "",
      "AssetTraitValue": "",
      "CopyToOutputDirectory": "Never",
      "CopyToPublishDirectory": "PreserveNewest",
      "OriginalItemSpec": "wwwroot\\lib\\jqueryui\\themes\\south-street\\images\\ui-icons_ffffff_256x240.png"
    },
    {
      "Identity": "C:\\Users\\Bil-muh\\Desktop\\ReviewTool\\TermProject_DotNet\\TermProject_DotNet\\wwwroot\\lib\\jqueryui\\themes\\south-street\\jquery-ui.css",
      "SourceId": "TermProject_DotNet",
      "SourceType": "Discovered",
      "ContentRoot": "C:\\Users\\Bil-muh\\Desktop\\ReviewTool\\TermProject_DotNet\\TermProject_DotNet\\wwwroot\\",
      "BasePath": "_content/TermProject_DotNet",
      "RelativePath": "lib/jqueryui/themes/south-street/jquery-ui.css",
      "AssetKind": "All",
      "AssetMode": "All",
      "AssetRole": "Primary",
      "RelatedAsset": "",
      "AssetTraitName": "",
      "AssetTraitValue": "",
      "CopyToOutputDirectory": "Never",
      "CopyToPublishDirectory": "PreserveNewest",
      "OriginalItemSpec": "wwwroot\\lib\\jqueryui\\themes\\south-street\\jquery-ui.css"
    },
    {
      "Identity": "C:\\Users\\Bil-muh\\Desktop\\ReviewTool\\TermProject_DotNet\\TermProject_DotNet\\wwwroot\\lib\\jqueryui\\themes\\south-street\\jquery-ui.min.css",
      "SourceId": "TermProject_DotNet",
      "SourceType": "Discovered",
      "ContentRoot": "C:\\Users\\Bil-muh\\Desktop\\ReviewTool\\TermProject_DotNet\\TermProject_DotNet\\wwwroot\\",
      "BasePath": "_content/TermProject_DotNet",
      "RelativePath": "lib/jqueryui/themes/south-street/jquery-ui.min.css",
      "AssetKind": "All",
      "AssetMode": "All",
      "AssetRole": "Primary",
      "RelatedAsset": "",
      "AssetTraitName": "",
      "AssetTraitValue": "",
      "CopyToOutputDirectory": "Never",
      "CopyToPublishDirectory": "PreserveNewest",
      "OriginalItemSpec": "wwwroot\\lib\\jqueryui\\themes\\south-street\\jquery-ui.min.css"
    },
    {
      "Identity": "C:\\Users\\Bil-muh\\Desktop\\ReviewTool\\TermProject_DotNet\\TermProject_DotNet\\wwwroot\\lib\\jqueryui\\themes\\south-street\\theme.css",
      "SourceId": "TermProject_DotNet",
      "SourceType": "Discovered",
      "ContentRoot": "C:\\Users\\Bil-muh\\Desktop\\ReviewTool\\TermProject_DotNet\\TermProject_DotNet\\wwwroot\\",
      "BasePath": "_content/TermProject_DotNet",
      "RelativePath": "lib/jqueryui/themes/south-street/theme.css",
      "AssetKind": "All",
      "AssetMode": "All",
      "AssetRole": "Primary",
      "RelatedAsset": "",
      "AssetTraitName": "",
      "AssetTraitValue": "",
      "CopyToOutputDirectory": "Never",
      "CopyToPublishDirectory": "PreserveNewest",
      "OriginalItemSpec": "wwwroot\\lib\\jqueryui\\themes\\south-street\\theme.css"
    },
    {
      "Identity": "C:\\Users\\Bil-muh\\Desktop\\ReviewTool\\TermProject_DotNet\\TermProject_DotNet\\wwwroot\\lib\\jqueryui\\themes\\south-street\\theme.min.css",
      "SourceId": "TermProject_DotNet",
      "SourceType": "Discovered",
      "ContentRoot": "C:\\Users\\Bil-muh\\Desktop\\ReviewTool\\TermProject_DotNet\\TermProject_DotNet\\wwwroot\\",
      "BasePath": "_content/TermProject_DotNet",
      "RelativePath": "lib/jqueryui/themes/south-street/theme.min.css",
      "AssetKind": "All",
      "AssetMode": "All",
      "AssetRole": "Primary",
      "RelatedAsset": "",
      "AssetTraitName": "",
      "AssetTraitValue": "",
      "CopyToOutputDirectory": "Never",
      "CopyToPublishDirectory": "PreserveNewest",
      "OriginalItemSpec": "wwwroot\\lib\\jqueryui\\themes\\south-street\\theme.min.css"
    },
    {
      "Identity": "C:\\Users\\Bil-muh\\Desktop\\ReviewTool\\TermProject_DotNet\\TermProject_DotNet\\wwwroot\\lib\\jqueryui\\themes\\start\\images\\ui-bg_glass_45_0078ae_1x400.png",
      "SourceId": "TermProject_DotNet",
      "SourceType": "Discovered",
      "ContentRoot": "C:\\Users\\Bil-muh\\Desktop\\ReviewTool\\TermProject_DotNet\\TermProject_DotNet\\wwwroot\\",
      "BasePath": "_content/TermProject_DotNet",
      "RelativePath": "lib/jqueryui/themes/start/images/ui-bg_glass_45_0078ae_1x400.png",
      "AssetKind": "All",
      "AssetMode": "All",
      "AssetRole": "Primary",
      "RelatedAsset": "",
      "AssetTraitName": "",
      "AssetTraitValue": "",
      "CopyToOutputDirectory": "Never",
      "CopyToPublishDirectory": "PreserveNewest",
      "OriginalItemSpec": "wwwroot\\lib\\jqueryui\\themes\\start\\images\\ui-bg_glass_45_0078ae_1x400.png"
    },
    {
      "Identity": "C:\\Users\\Bil-muh\\Desktop\\ReviewTool\\TermProject_DotNet\\TermProject_DotNet\\wwwroot\\lib\\jqueryui\\themes\\start\\images\\ui-bg_glass_55_f8da4e_1x400.png",
      "SourceId": "TermProject_DotNet",
      "SourceType": "Discovered",
      "ContentRoot": "C:\\Users\\Bil-muh\\Desktop\\ReviewTool\\TermProject_DotNet\\TermProject_DotNet\\wwwroot\\",
      "BasePath": "_content/TermProject_DotNet",
      "RelativePath": "lib/jqueryui/themes/start/images/ui-bg_glass_55_f8da4e_1x400.png",
      "AssetKind": "All",
      "AssetMode": "All",
      "AssetRole": "Primary",
      "RelatedAsset": "",
      "AssetTraitName": "",
      "AssetTraitValue": "",
      "CopyToOutputDirectory": "Never",
      "CopyToPublishDirectory": "PreserveNewest",
      "OriginalItemSpec": "wwwroot\\lib\\jqueryui\\themes\\start\\images\\ui-bg_glass_55_f8da4e_1x400.png"
    },
    {
      "Identity": "C:\\Users\\Bil-muh\\Desktop\\ReviewTool\\TermProject_DotNet\\TermProject_DotNet\\wwwroot\\lib\\jqueryui\\themes\\start\\images\\ui-bg_glass_75_79c9ec_1x400.png",
      "SourceId": "TermProject_DotNet",
      "SourceType": "Discovered",
      "ContentRoot": "C:\\Users\\Bil-muh\\Desktop\\ReviewTool\\TermProject_DotNet\\TermProject_DotNet\\wwwroot\\",
      "BasePath": "_content/TermProject_DotNet",
      "RelativePath": "lib/jqueryui/themes/start/images/ui-bg_glass_75_79c9ec_1x400.png",
      "AssetKind": "All",
      "AssetMode": "All",
      "AssetRole": "Primary",
      "RelatedAsset": "",
      "AssetTraitName": "",
      "AssetTraitValue": "",
      "CopyToOutputDirectory": "Never",
      "CopyToPublishDirectory": "PreserveNewest",
      "OriginalItemSpec": "wwwroot\\lib\\jqueryui\\themes\\start\\images\\ui-bg_glass_75_79c9ec_1x400.png"
    },
    {
      "Identity": "C:\\Users\\Bil-muh\\Desktop\\ReviewTool\\TermProject_DotNet\\TermProject_DotNet\\wwwroot\\lib\\jqueryui\\themes\\start\\images\\ui-bg_gloss-wave_45_e14f1c_500x100.png",
      "SourceId": "TermProject_DotNet",
      "SourceType": "Discovered",
      "ContentRoot": "C:\\Users\\Bil-muh\\Desktop\\ReviewTool\\TermProject_DotNet\\TermProject_DotNet\\wwwroot\\",
      "BasePath": "_content/TermProject_DotNet",
      "RelativePath": "lib/jqueryui/themes/start/images/ui-bg_gloss-wave_45_e14f1c_500x100.png",
      "AssetKind": "All",
      "AssetMode": "All",
      "AssetRole": "Primary",
      "RelatedAsset": "",
      "AssetTraitName": "",
      "AssetTraitValue": "",
      "CopyToOutputDirectory": "Never",
      "CopyToPublishDirectory": "PreserveNewest",
      "OriginalItemSpec": "wwwroot\\lib\\jqueryui\\themes\\start\\images\\ui-bg_gloss-wave_45_e14f1c_500x100.png"
    },
    {
      "Identity": "C:\\Users\\Bil-muh\\Desktop\\ReviewTool\\TermProject_DotNet\\TermProject_DotNet\\wwwroot\\lib\\jqueryui\\themes\\start\\images\\ui-bg_gloss-wave_50_6eac2c_500x100.png",
      "SourceId": "TermProject_DotNet",
      "SourceType": "Discovered",
      "ContentRoot": "C:\\Users\\Bil-muh\\Desktop\\ReviewTool\\TermProject_DotNet\\TermProject_DotNet\\wwwroot\\",
      "BasePath": "_content/TermProject_DotNet",
      "RelativePath": "lib/jqueryui/themes/start/images/ui-bg_gloss-wave_50_6eac2c_500x100.png",
      "AssetKind": "All",
      "AssetMode": "All",
      "AssetRole": "Primary",
      "RelatedAsset": "",
      "AssetTraitName": "",
      "AssetTraitValue": "",
      "CopyToOutputDirectory": "Never",
      "CopyToPublishDirectory": "PreserveNewest",
      "OriginalItemSpec": "wwwroot\\lib\\jqueryui\\themes\\start\\images\\ui-bg_gloss-wave_50_6eac2c_500x100.png"
    },
    {
      "Identity": "C:\\Users\\Bil-muh\\Desktop\\ReviewTool\\TermProject_DotNet\\TermProject_DotNet\\wwwroot\\lib\\jqueryui\\themes\\start\\images\\ui-bg_gloss-wave_75_2191c0_500x100.png",
      "SourceId": "TermProject_DotNet",
      "SourceType": "Discovered",
      "ContentRoot": "C:\\Users\\Bil-muh\\Desktop\\ReviewTool\\TermProject_DotNet\\TermProject_DotNet\\wwwroot\\",
      "BasePath": "_content/TermProject_DotNet",
      "RelativePath": "lib/jqueryui/themes/start/images/ui-bg_gloss-wave_75_2191c0_500x100.png",
      "AssetKind": "All",
      "AssetMode": "All",
      "AssetRole": "Primary",
      "RelatedAsset": "",
      "AssetTraitName": "",
      "AssetTraitValue": "",
      "CopyToOutputDirectory": "Never",
      "CopyToPublishDirectory": "PreserveNewest",
      "OriginalItemSpec": "wwwroot\\lib\\jqueryui\\themes\\start\\images\\ui-bg_gloss-wave_75_2191c0_500x100.png"
    },
    {
      "Identity": "C:\\Users\\Bil-muh\\Desktop\\ReviewTool\\TermProject_DotNet\\TermProject_DotNet\\wwwroot\\lib\\jqueryui\\themes\\start\\images\\ui-bg_inset-hard_100_fcfdfd_1x100.png",
      "SourceId": "TermProject_DotNet",
      "SourceType": "Discovered",
      "ContentRoot": "C:\\Users\\Bil-muh\\Desktop\\ReviewTool\\TermProject_DotNet\\TermProject_DotNet\\wwwroot\\",
      "BasePath": "_content/TermProject_DotNet",
      "RelativePath": "lib/jqueryui/themes/start/images/ui-bg_inset-hard_100_fcfdfd_1x100.png",
      "AssetKind": "All",
      "AssetMode": "All",
      "AssetRole": "Primary",
      "RelatedAsset": "",
      "AssetTraitName": "",
      "AssetTraitValue": "",
      "CopyToOutputDirectory": "Never",
      "CopyToPublishDirectory": "PreserveNewest",
      "OriginalItemSpec": "wwwroot\\lib\\jqueryui\\themes\\start\\images\\ui-bg_inset-hard_100_fcfdfd_1x100.png"
    },
    {
      "Identity": "C:\\Users\\Bil-muh\\Desktop\\ReviewTool\\TermProject_DotNet\\TermProject_DotNet\\wwwroot\\lib\\jqueryui\\themes\\start\\images\\ui-icons_0078ae_256x240.png",
      "SourceId": "TermProject_DotNet",
      "SourceType": "Discovered",
      "ContentRoot": "C:\\Users\\Bil-muh\\Desktop\\ReviewTool\\TermProject_DotNet\\TermProject_DotNet\\wwwroot\\",
      "BasePath": "_content/TermProject_DotNet",
      "RelativePath": "lib/jqueryui/themes/start/images/ui-icons_0078ae_256x240.png",
      "AssetKind": "All",
      "AssetMode": "All",
      "AssetRole": "Primary",
      "RelatedAsset": "",
      "AssetTraitName": "",
      "AssetTraitValue": "",
      "CopyToOutputDirectory": "Never",
      "CopyToPublishDirectory": "PreserveNewest",
      "OriginalItemSpec": "wwwroot\\lib\\jqueryui\\themes\\start\\images\\ui-icons_0078ae_256x240.png"
    },
    {
      "Identity": "C:\\Users\\Bil-muh\\Desktop\\ReviewTool\\TermProject_DotNet\\TermProject_DotNet\\wwwroot\\lib\\jqueryui\\themes\\start\\images\\ui-icons_056b93_256x240.png",
      "SourceId": "TermProject_DotNet",
      "SourceType": "Discovered",
      "ContentRoot": "C:\\Users\\Bil-muh\\Desktop\\ReviewTool\\TermProject_DotNet\\TermProject_DotNet\\wwwroot\\",
      "BasePath": "_content/TermProject_DotNet",
      "RelativePath": "lib/jqueryui/themes/start/images/ui-icons_056b93_256x240.png",
      "AssetKind": "All",
      "AssetMode": "All",
      "AssetRole": "Primary",
      "RelatedAsset": "",
      "AssetTraitName": "",
      "AssetTraitValue": "",
      "CopyToOutputDirectory": "Never",
      "CopyToPublishDirectory": "PreserveNewest",
      "OriginalItemSpec": "wwwroot\\lib\\jqueryui\\themes\\start\\images\\ui-icons_056b93_256x240.png"
    },
    {
      "Identity": "C:\\Users\\Bil-muh\\Desktop\\ReviewTool\\TermProject_DotNet\\TermProject_DotNet\\wwwroot\\lib\\jqueryui\\themes\\start\\images\\ui-icons_d8e7f3_256x240.png",
      "SourceId": "TermProject_DotNet",
      "SourceType": "Discovered",
      "ContentRoot": "C:\\Users\\Bil-muh\\Desktop\\ReviewTool\\TermProject_DotNet\\TermProject_DotNet\\wwwroot\\",
      "BasePath": "_content/TermProject_DotNet",
      "RelativePath": "lib/jqueryui/themes/start/images/ui-icons_d8e7f3_256x240.png",
      "AssetKind": "All",
      "AssetMode": "All",
      "AssetRole": "Primary",
      "RelatedAsset": "",
      "AssetTraitName": "",
      "AssetTraitValue": "",
      "CopyToOutputDirectory": "Never",
      "CopyToPublishDirectory": "PreserveNewest",
      "OriginalItemSpec": "wwwroot\\lib\\jqueryui\\themes\\start\\images\\ui-icons_d8e7f3_256x240.png"
    },
    {
      "Identity": "C:\\Users\\Bil-muh\\Desktop\\ReviewTool\\TermProject_DotNet\\TermProject_DotNet\\wwwroot\\lib\\jqueryui\\themes\\start\\images\\ui-icons_e0fdff_256x240.png",
      "SourceId": "TermProject_DotNet",
      "SourceType": "Discovered",
      "ContentRoot": "C:\\Users\\Bil-muh\\Desktop\\ReviewTool\\TermProject_DotNet\\TermProject_DotNet\\wwwroot\\",
      "BasePath": "_content/TermProject_DotNet",
      "RelativePath": "lib/jqueryui/themes/start/images/ui-icons_e0fdff_256x240.png",
      "AssetKind": "All",
      "AssetMode": "All",
      "AssetRole": "Primary",
      "RelatedAsset": "",
      "AssetTraitName": "",
      "AssetTraitValue": "",
      "CopyToOutputDirectory": "Never",
      "CopyToPublishDirectory": "PreserveNewest",
      "OriginalItemSpec": "wwwroot\\lib\\jqueryui\\themes\\start\\images\\ui-icons_e0fdff_256x240.png"
    },
    {
      "Identity": "C:\\Users\\Bil-muh\\Desktop\\ReviewTool\\TermProject_DotNet\\TermProject_DotNet\\wwwroot\\lib\\jqueryui\\themes\\start\\images\\ui-icons_f5e175_256x240.png",
      "SourceId": "TermProject_DotNet",
      "SourceType": "Discovered",
      "ContentRoot": "C:\\Users\\Bil-muh\\Desktop\\ReviewTool\\TermProject_DotNet\\TermProject_DotNet\\wwwroot\\",
      "BasePath": "_content/TermProject_DotNet",
      "RelativePath": "lib/jqueryui/themes/start/images/ui-icons_f5e175_256x240.png",
      "AssetKind": "All",
      "AssetMode": "All",
      "AssetRole": "Primary",
      "RelatedAsset": "",
      "AssetTraitName": "",
      "AssetTraitValue": "",
      "CopyToOutputDirectory": "Never",
      "CopyToPublishDirectory": "PreserveNewest",
      "OriginalItemSpec": "wwwroot\\lib\\jqueryui\\themes\\start\\images\\ui-icons_f5e175_256x240.png"
    },
    {
      "Identity": "C:\\Users\\Bil-muh\\Desktop\\ReviewTool\\TermProject_DotNet\\TermProject_DotNet\\wwwroot\\lib\\jqueryui\\themes\\start\\images\\ui-icons_f7a50d_256x240.png",
      "SourceId": "TermProject_DotNet",
      "SourceType": "Discovered",
      "ContentRoot": "C:\\Users\\Bil-muh\\Desktop\\ReviewTool\\TermProject_DotNet\\TermProject_DotNet\\wwwroot\\",
      "BasePath": "_content/TermProject_DotNet",
      "RelativePath": "lib/jqueryui/themes/start/images/ui-icons_f7a50d_256x240.png",
      "AssetKind": "All",
      "AssetMode": "All",
      "AssetRole": "Primary",
      "RelatedAsset": "",
      "AssetTraitName": "",
      "AssetTraitValue": "",
      "CopyToOutputDirectory": "Never",
      "CopyToPublishDirectory": "PreserveNewest",
      "OriginalItemSpec": "wwwroot\\lib\\jqueryui\\themes\\start\\images\\ui-icons_f7a50d_256x240.png"
    },
    {
      "Identity": "C:\\Users\\Bil-muh\\Desktop\\ReviewTool\\TermProject_DotNet\\TermProject_DotNet\\wwwroot\\lib\\jqueryui\\themes\\start\\images\\ui-icons_fcd113_256x240.png",
      "SourceId": "TermProject_DotNet",
      "SourceType": "Discovered",
      "ContentRoot": "C:\\Users\\Bil-muh\\Desktop\\ReviewTool\\TermProject_DotNet\\TermProject_DotNet\\wwwroot\\",
      "BasePath": "_content/TermProject_DotNet",
      "RelativePath": "lib/jqueryui/themes/start/images/ui-icons_fcd113_256x240.png",
      "AssetKind": "All",
      "AssetMode": "All",
      "AssetRole": "Primary",
      "RelatedAsset": "",
      "AssetTraitName": "",
      "AssetTraitValue": "",
      "CopyToOutputDirectory": "Never",
      "CopyToPublishDirectory": "PreserveNewest",
      "OriginalItemSpec": "wwwroot\\lib\\jqueryui\\themes\\start\\images\\ui-icons_fcd113_256x240.png"
    },
    {
      "Identity": "C:\\Users\\Bil-muh\\Desktop\\ReviewTool\\TermProject_DotNet\\TermProject_DotNet\\wwwroot\\lib\\jqueryui\\themes\\start\\jquery-ui.css",
      "SourceId": "TermProject_DotNet",
      "SourceType": "Discovered",
      "ContentRoot": "C:\\Users\\Bil-muh\\Desktop\\ReviewTool\\TermProject_DotNet\\TermProject_DotNet\\wwwroot\\",
      "BasePath": "_content/TermProject_DotNet",
      "RelativePath": "lib/jqueryui/themes/start/jquery-ui.css",
      "AssetKind": "All",
      "AssetMode": "All",
      "AssetRole": "Primary",
      "RelatedAsset": "",
      "AssetTraitName": "",
      "AssetTraitValue": "",
      "CopyToOutputDirectory": "Never",
      "CopyToPublishDirectory": "PreserveNewest",
      "OriginalItemSpec": "wwwroot\\lib\\jqueryui\\themes\\start\\jquery-ui.css"
    },
    {
      "Identity": "C:\\Users\\Bil-muh\\Desktop\\ReviewTool\\TermProject_DotNet\\TermProject_DotNet\\wwwroot\\lib\\jqueryui\\themes\\start\\jquery-ui.min.css",
      "SourceId": "TermProject_DotNet",
      "SourceType": "Discovered",
      "ContentRoot": "C:\\Users\\Bil-muh\\Desktop\\ReviewTool\\TermProject_DotNet\\TermProject_DotNet\\wwwroot\\",
      "BasePath": "_content/TermProject_DotNet",
      "RelativePath": "lib/jqueryui/themes/start/jquery-ui.min.css",
      "AssetKind": "All",
      "AssetMode": "All",
      "AssetRole": "Primary",
      "RelatedAsset": "",
      "AssetTraitName": "",
      "AssetTraitValue": "",
      "CopyToOutputDirectory": "Never",
      "CopyToPublishDirectory": "PreserveNewest",
      "OriginalItemSpec": "wwwroot\\lib\\jqueryui\\themes\\start\\jquery-ui.min.css"
    },
    {
      "Identity": "C:\\Users\\Bil-muh\\Desktop\\ReviewTool\\TermProject_DotNet\\TermProject_DotNet\\wwwroot\\lib\\jqueryui\\themes\\start\\theme.css",
      "SourceId": "TermProject_DotNet",
      "SourceType": "Discovered",
      "ContentRoot": "C:\\Users\\Bil-muh\\Desktop\\ReviewTool\\TermProject_DotNet\\TermProject_DotNet\\wwwroot\\",
      "BasePath": "_content/TermProject_DotNet",
      "RelativePath": "lib/jqueryui/themes/start/theme.css",
      "AssetKind": "All",
      "AssetMode": "All",
      "AssetRole": "Primary",
      "RelatedAsset": "",
      "AssetTraitName": "",
      "AssetTraitValue": "",
      "CopyToOutputDirectory": "Never",
      "CopyToPublishDirectory": "PreserveNewest",
      "OriginalItemSpec": "wwwroot\\lib\\jqueryui\\themes\\start\\theme.css"
    },
    {
      "Identity": "C:\\Users\\Bil-muh\\Desktop\\ReviewTool\\TermProject_DotNet\\TermProject_DotNet\\wwwroot\\lib\\jqueryui\\themes\\start\\theme.min.css",
      "SourceId": "TermProject_DotNet",
      "SourceType": "Discovered",
      "ContentRoot": "C:\\Users\\Bil-muh\\Desktop\\ReviewTool\\TermProject_DotNet\\TermProject_DotNet\\wwwroot\\",
      "BasePath": "_content/TermProject_DotNet",
      "RelativePath": "lib/jqueryui/themes/start/theme.min.css",
      "AssetKind": "All",
      "AssetMode": "All",
      "AssetRole": "Primary",
      "RelatedAsset": "",
      "AssetTraitName": "",
      "AssetTraitValue": "",
      "CopyToOutputDirectory": "Never",
      "CopyToPublishDirectory": "PreserveNewest",
      "OriginalItemSpec": "wwwroot\\lib\\jqueryui\\themes\\start\\theme.min.css"
    },
    {
      "Identity": "C:\\Users\\Bil-muh\\Desktop\\ReviewTool\\TermProject_DotNet\\TermProject_DotNet\\wwwroot\\lib\\jqueryui\\themes\\sunny\\images\\ui-bg_diagonals-medium_20_d34d17_40x40.png",
      "SourceId": "TermProject_DotNet",
      "SourceType": "Discovered",
      "ContentRoot": "C:\\Users\\Bil-muh\\Desktop\\ReviewTool\\TermProject_DotNet\\TermProject_DotNet\\wwwroot\\",
      "BasePath": "_content/TermProject_DotNet",
      "RelativePath": "lib/jqueryui/themes/sunny/images/ui-bg_diagonals-medium_20_d34d17_40x40.png",
      "AssetKind": "All",
      "AssetMode": "All",
      "AssetRole": "Primary",
      "RelatedAsset": "",
      "AssetTraitName": "",
      "AssetTraitValue": "",
      "CopyToOutputDirectory": "Never",
      "CopyToPublishDirectory": "PreserveNewest",
      "OriginalItemSpec": "wwwroot\\lib\\jqueryui\\themes\\sunny\\images\\ui-bg_diagonals-medium_20_d34d17_40x40.png"
    },
    {
      "Identity": "C:\\Users\\Bil-muh\\Desktop\\ReviewTool\\TermProject_DotNet\\TermProject_DotNet\\wwwroot\\lib\\jqueryui\\themes\\sunny\\images\\ui-bg_gloss-wave_45_817865_500x100.png",
      "SourceId": "TermProject_DotNet",
      "SourceType": "Discovered",
      "ContentRoot": "C:\\Users\\Bil-muh\\Desktop\\ReviewTool\\TermProject_DotNet\\TermProject_DotNet\\wwwroot\\",
      "BasePath": "_content/TermProject_DotNet",
      "RelativePath": "lib/jqueryui/themes/sunny/images/ui-bg_gloss-wave_45_817865_500x100.png",
      "AssetKind": "All",
      "AssetMode": "All",
      "AssetRole": "Primary",
      "RelatedAsset": "",
      "AssetTraitName": "",
      "AssetTraitValue": "",
      "CopyToOutputDirectory": "Never",
      "CopyToPublishDirectory": "PreserveNewest",
      "OriginalItemSpec": "wwwroot\\lib\\jqueryui\\themes\\sunny\\images\\ui-bg_gloss-wave_45_817865_500x100.png"
    },
    {
      "Identity": "C:\\Users\\Bil-muh\\Desktop\\ReviewTool\\TermProject_DotNet\\TermProject_DotNet\\wwwroot\\lib\\jqueryui\\themes\\sunny\\images\\ui-bg_gloss-wave_60_fece2f_500x100.png",
      "SourceId": "TermProject_DotNet",
      "SourceType": "Discovered",
      "ContentRoot": "C:\\Users\\Bil-muh\\Desktop\\ReviewTool\\TermProject_DotNet\\TermProject_DotNet\\wwwroot\\",
      "BasePath": "_content/TermProject_DotNet",
      "RelativePath": "lib/jqueryui/themes/sunny/images/ui-bg_gloss-wave_60_fece2f_500x100.png",
      "AssetKind": "All",
      "AssetMode": "All",
      "AssetRole": "Primary",
      "RelatedAsset": "",
      "AssetTraitName": "",
      "AssetTraitValue": "",
      "CopyToOutputDirectory": "Never",
      "CopyToPublishDirectory": "PreserveNewest",
      "OriginalItemSpec": "wwwroot\\lib\\jqueryui\\themes\\sunny\\images\\ui-bg_gloss-wave_60_fece2f_500x100.png"
    },
    {
      "Identity": "C:\\Users\\Bil-muh\\Desktop\\ReviewTool\\TermProject_DotNet\\TermProject_DotNet\\wwwroot\\lib\\jqueryui\\themes\\sunny\\images\\ui-bg_gloss-wave_70_ffdd57_500x100.png",
      "SourceId": "TermProject_DotNet",
      "SourceType": "Discovered",
      "ContentRoot": "C:\\Users\\Bil-muh\\Desktop\\ReviewTool\\TermProject_DotNet\\TermProject_DotNet\\wwwroot\\",
      "BasePath": "_content/TermProject_DotNet",
      "RelativePath": "lib/jqueryui/themes/sunny/images/ui-bg_gloss-wave_70_ffdd57_500x100.png",
      "AssetKind": "All",
      "AssetMode": "All",
      "AssetRole": "Primary",
      "RelatedAsset": "",
      "AssetTraitName": "",
      "AssetTraitValue": "",
      "CopyToOutputDirectory": "Never",
      "CopyToPublishDirectory": "PreserveNewest",
      "OriginalItemSpec": "wwwroot\\lib\\jqueryui\\themes\\sunny\\images\\ui-bg_gloss-wave_70_ffdd57_500x100.png"
    },
    {
      "Identity": "C:\\Users\\Bil-muh\\Desktop\\ReviewTool\\TermProject_DotNet\\TermProject_DotNet\\wwwroot\\lib\\jqueryui\\themes\\sunny\\images\\ui-bg_gloss-wave_90_fff9e5_500x100.png",
      "SourceId": "TermProject_DotNet",
      "SourceType": "Discovered",
      "ContentRoot": "C:\\Users\\Bil-muh\\Desktop\\ReviewTool\\TermProject_DotNet\\TermProject_DotNet\\wwwroot\\",
      "BasePath": "_content/TermProject_DotNet",
      "RelativePath": "lib/jqueryui/themes/sunny/images/ui-bg_gloss-wave_90_fff9e5_500x100.png",
      "AssetKind": "All",
      "AssetMode": "All",
      "AssetRole": "Primary",
      "RelatedAsset": "",
      "AssetTraitName": "",
      "AssetTraitValue": "",
      "CopyToOutputDirectory": "Never",
      "CopyToPublishDirectory": "PreserveNewest",
      "OriginalItemSpec": "wwwroot\\lib\\jqueryui\\themes\\sunny\\images\\ui-bg_gloss-wave_90_fff9e5_500x100.png"
    },
    {
      "Identity": "C:\\Users\\Bil-muh\\Desktop\\ReviewTool\\TermProject_DotNet\\TermProject_DotNet\\wwwroot\\lib\\jqueryui\\themes\\sunny\\images\\ui-bg_highlight-soft_100_feeebd_1x100.png",
      "SourceId": "TermProject_DotNet",
      "SourceType": "Discovered",
      "ContentRoot": "C:\\Users\\Bil-muh\\Desktop\\ReviewTool\\TermProject_DotNet\\TermProject_DotNet\\wwwroot\\",
      "BasePath": "_content/TermProject_DotNet",
      "RelativePath": "lib/jqueryui/themes/sunny/images/ui-bg_highlight-soft_100_feeebd_1x100.png",
      "AssetKind": "All",
      "AssetMode": "All",
      "AssetRole": "Primary",
      "RelatedAsset": "",
      "AssetTraitName": "",
      "AssetTraitValue": "",
      "CopyToOutputDirectory": "Never",
      "CopyToPublishDirectory": "PreserveNewest",
      "OriginalItemSpec": "wwwroot\\lib\\jqueryui\\themes\\sunny\\images\\ui-bg_highlight-soft_100_feeebd_1x100.png"
    },
    {
      "Identity": "C:\\Users\\Bil-muh\\Desktop\\ReviewTool\\TermProject_DotNet\\TermProject_DotNet\\wwwroot\\lib\\jqueryui\\themes\\sunny\\images\\ui-bg_inset-soft_30_ffffff_1x100.png",
      "SourceId": "TermProject_DotNet",
      "SourceType": "Discovered",
      "ContentRoot": "C:\\Users\\Bil-muh\\Desktop\\ReviewTool\\TermProject_DotNet\\TermProject_DotNet\\wwwroot\\",
      "BasePath": "_content/TermProject_DotNet",
      "RelativePath": "lib/jqueryui/themes/sunny/images/ui-bg_inset-soft_30_ffffff_1x100.png",
      "AssetKind": "All",
      "AssetMode": "All",
      "AssetRole": "Primary",
      "RelatedAsset": "",
      "AssetTraitName": "",
      "AssetTraitValue": "",
      "CopyToOutputDirectory": "Never",
      "CopyToPublishDirectory": "PreserveNewest",
      "OriginalItemSpec": "wwwroot\\lib\\jqueryui\\themes\\sunny\\images\\ui-bg_inset-soft_30_ffffff_1x100.png"
    },
    {
      "Identity": "C:\\Users\\Bil-muh\\Desktop\\ReviewTool\\TermProject_DotNet\\TermProject_DotNet\\wwwroot\\lib\\jqueryui\\themes\\sunny\\images\\ui-icons_3d3d3d_256x240.png",
      "SourceId": "TermProject_DotNet",
      "SourceType": "Discovered",
      "ContentRoot": "C:\\Users\\Bil-muh\\Desktop\\ReviewTool\\TermProject_DotNet\\TermProject_DotNet\\wwwroot\\",
      "BasePath": "_content/TermProject_DotNet",
      "RelativePath": "lib/jqueryui/themes/sunny/images/ui-icons_3d3d3d_256x240.png",
      "AssetKind": "All",
      "AssetMode": "All",
      "AssetRole": "Primary",
      "RelatedAsset": "",
      "AssetTraitName": "",
      "AssetTraitValue": "",
      "CopyToOutputDirectory": "Never",
      "CopyToPublishDirectory": "PreserveNewest",
      "OriginalItemSpec": "wwwroot\\lib\\jqueryui\\themes\\sunny\\images\\ui-icons_3d3d3d_256x240.png"
    },
    {
      "Identity": "C:\\Users\\Bil-muh\\Desktop\\ReviewTool\\TermProject_DotNet\\TermProject_DotNet\\wwwroot\\lib\\jqueryui\\themes\\sunny\\images\\ui-icons_bd7b00_256x240.png",
      "SourceId": "TermProject_DotNet",
      "SourceType": "Discovered",
      "ContentRoot": "C:\\Users\\Bil-muh\\Desktop\\ReviewTool\\TermProject_DotNet\\TermProject_DotNet\\wwwroot\\",
      "BasePath": "_content/TermProject_DotNet",
      "RelativePath": "lib/jqueryui/themes/sunny/images/ui-icons_bd7b00_256x240.png",
      "AssetKind": "All",
      "AssetMode": "All",
      "AssetRole": "Primary",
      "RelatedAsset": "",
      "AssetTraitName": "",
      "AssetTraitValue": "",
      "CopyToOutputDirectory": "Never",
      "CopyToPublishDirectory": "PreserveNewest",
      "OriginalItemSpec": "wwwroot\\lib\\jqueryui\\themes\\sunny\\images\\ui-icons_bd7b00_256x240.png"
    },
    {
      "Identity": "C:\\Users\\Bil-muh\\Desktop\\ReviewTool\\TermProject_DotNet\\TermProject_DotNet\\wwwroot\\lib\\jqueryui\\themes\\sunny\\images\\ui-icons_d19405_256x240.png",
      "SourceId": "TermProject_DotNet",
      "SourceType": "Discovered",
      "ContentRoot": "C:\\Users\\Bil-muh\\Desktop\\ReviewTool\\TermProject_DotNet\\TermProject_DotNet\\wwwroot\\",
      "BasePath": "_content/TermProject_DotNet",
      "RelativePath": "lib/jqueryui/themes/sunny/images/ui-icons_d19405_256x240.png",
      "AssetKind": "All",
      "AssetMode": "All",
      "AssetRole": "Primary",
      "RelatedAsset": "",
      "AssetTraitName": "",
      "AssetTraitValue": "",
      "CopyToOutputDirectory": "Never",
      "CopyToPublishDirectory": "PreserveNewest",
      "OriginalItemSpec": "wwwroot\\lib\\jqueryui\\themes\\sunny\\images\\ui-icons_d19405_256x240.png"
    },
    {
      "Identity": "C:\\Users\\Bil-muh\\Desktop\\ReviewTool\\TermProject_DotNet\\TermProject_DotNet\\wwwroot\\lib\\jqueryui\\themes\\sunny\\images\\ui-icons_eb990f_256x240.png",
      "SourceId": "TermProject_DotNet",
      "SourceType": "Discovered",
      "ContentRoot": "C:\\Users\\Bil-muh\\Desktop\\ReviewTool\\TermProject_DotNet\\TermProject_DotNet\\wwwroot\\",
      "BasePath": "_content/TermProject_DotNet",
      "RelativePath": "lib/jqueryui/themes/sunny/images/ui-icons_eb990f_256x240.png",
      "AssetKind": "All",
      "AssetMode": "All",
      "AssetRole": "Primary",
      "RelatedAsset": "",
      "AssetTraitName": "",
      "AssetTraitValue": "",
      "CopyToOutputDirectory": "Never",
      "CopyToPublishDirectory": "PreserveNewest",
      "OriginalItemSpec": "wwwroot\\lib\\jqueryui\\themes\\sunny\\images\\ui-icons_eb990f_256x240.png"
    },
    {
      "Identity": "C:\\Users\\Bil-muh\\Desktop\\ReviewTool\\TermProject_DotNet\\TermProject_DotNet\\wwwroot\\lib\\jqueryui\\themes\\sunny\\images\\ui-icons_ed9f26_256x240.png",
      "SourceId": "TermProject_DotNet",
      "SourceType": "Discovered",
      "ContentRoot": "C:\\Users\\Bil-muh\\Desktop\\ReviewTool\\TermProject_DotNet\\TermProject_DotNet\\wwwroot\\",
      "BasePath": "_content/TermProject_DotNet",
      "RelativePath": "lib/jqueryui/themes/sunny/images/ui-icons_ed9f26_256x240.png",
      "AssetKind": "All",
      "AssetMode": "All",
      "AssetRole": "Primary",
      "RelatedAsset": "",
      "AssetTraitName": "",
      "AssetTraitValue": "",
      "CopyToOutputDirectory": "Never",
      "CopyToPublishDirectory": "PreserveNewest",
      "OriginalItemSpec": "wwwroot\\lib\\jqueryui\\themes\\sunny\\images\\ui-icons_ed9f26_256x240.png"
    },
    {
      "Identity": "C:\\Users\\Bil-muh\\Desktop\\ReviewTool\\TermProject_DotNet\\TermProject_DotNet\\wwwroot\\lib\\jqueryui\\themes\\sunny\\images\\ui-icons_fadc7a_256x240.png",
      "SourceId": "TermProject_DotNet",
      "SourceType": "Discovered",
      "ContentRoot": "C:\\Users\\Bil-muh\\Desktop\\ReviewTool\\TermProject_DotNet\\TermProject_DotNet\\wwwroot\\",
      "BasePath": "_content/TermProject_DotNet",
      "RelativePath": "lib/jqueryui/themes/sunny/images/ui-icons_fadc7a_256x240.png",
      "AssetKind": "All",
      "AssetMode": "All",
      "AssetRole": "Primary",
      "RelatedAsset": "",
      "AssetTraitName": "",
      "AssetTraitValue": "",
      "CopyToOutputDirectory": "Never",
      "CopyToPublishDirectory": "PreserveNewest",
      "OriginalItemSpec": "wwwroot\\lib\\jqueryui\\themes\\sunny\\images\\ui-icons_fadc7a_256x240.png"
    },
    {
      "Identity": "C:\\Users\\Bil-muh\\Desktop\\ReviewTool\\TermProject_DotNet\\TermProject_DotNet\\wwwroot\\lib\\jqueryui\\themes\\sunny\\images\\ui-icons_ffe180_256x240.png",
      "SourceId": "TermProject_DotNet",
      "SourceType": "Discovered",
      "ContentRoot": "C:\\Users\\Bil-muh\\Desktop\\ReviewTool\\TermProject_DotNet\\TermProject_DotNet\\wwwroot\\",
      "BasePath": "_content/TermProject_DotNet",
      "RelativePath": "lib/jqueryui/themes/sunny/images/ui-icons_ffe180_256x240.png",
      "AssetKind": "All",
      "AssetMode": "All",
      "AssetRole": "Primary",
      "RelatedAsset": "",
      "AssetTraitName": "",
      "AssetTraitValue": "",
      "CopyToOutputDirectory": "Never",
      "CopyToPublishDirectory": "PreserveNewest",
      "OriginalItemSpec": "wwwroot\\lib\\jqueryui\\themes\\sunny\\images\\ui-icons_ffe180_256x240.png"
    },
    {
      "Identity": "C:\\Users\\Bil-muh\\Desktop\\ReviewTool\\TermProject_DotNet\\TermProject_DotNet\\wwwroot\\lib\\jqueryui\\themes\\sunny\\jquery-ui.css",
      "SourceId": "TermProject_DotNet",
      "SourceType": "Discovered",
      "ContentRoot": "C:\\Users\\Bil-muh\\Desktop\\ReviewTool\\TermProject_DotNet\\TermProject_DotNet\\wwwroot\\",
      "BasePath": "_content/TermProject_DotNet",
      "RelativePath": "lib/jqueryui/themes/sunny/jquery-ui.css",
      "AssetKind": "All",
      "AssetMode": "All",
      "AssetRole": "Primary",
      "RelatedAsset": "",
      "AssetTraitName": "",
      "AssetTraitValue": "",
      "CopyToOutputDirectory": "Never",
      "CopyToPublishDirectory": "PreserveNewest",
      "OriginalItemSpec": "wwwroot\\lib\\jqueryui\\themes\\sunny\\jquery-ui.css"
    },
    {
      "Identity": "C:\\Users\\Bil-muh\\Desktop\\ReviewTool\\TermProject_DotNet\\TermProject_DotNet\\wwwroot\\lib\\jqueryui\\themes\\sunny\\jquery-ui.min.css",
      "SourceId": "TermProject_DotNet",
      "SourceType": "Discovered",
      "ContentRoot": "C:\\Users\\Bil-muh\\Desktop\\ReviewTool\\TermProject_DotNet\\TermProject_DotNet\\wwwroot\\",
      "BasePath": "_content/TermProject_DotNet",
      "RelativePath": "lib/jqueryui/themes/sunny/jquery-ui.min.css",
      "AssetKind": "All",
      "AssetMode": "All",
      "AssetRole": "Primary",
      "RelatedAsset": "",
      "AssetTraitName": "",
      "AssetTraitValue": "",
      "CopyToOutputDirectory": "Never",
      "CopyToPublishDirectory": "PreserveNewest",
      "OriginalItemSpec": "wwwroot\\lib\\jqueryui\\themes\\sunny\\jquery-ui.min.css"
    },
    {
      "Identity": "C:\\Users\\Bil-muh\\Desktop\\ReviewTool\\TermProject_DotNet\\TermProject_DotNet\\wwwroot\\lib\\jqueryui\\themes\\sunny\\theme.css",
      "SourceId": "TermProject_DotNet",
      "SourceType": "Discovered",
      "ContentRoot": "C:\\Users\\Bil-muh\\Desktop\\ReviewTool\\TermProject_DotNet\\TermProject_DotNet\\wwwroot\\",
      "BasePath": "_content/TermProject_DotNet",
      "RelativePath": "lib/jqueryui/themes/sunny/theme.css",
      "AssetKind": "All",
      "AssetMode": "All",
      "AssetRole": "Primary",
      "RelatedAsset": "",
      "AssetTraitName": "",
      "AssetTraitValue": "",
      "CopyToOutputDirectory": "Never",
      "CopyToPublishDirectory": "PreserveNewest",
      "OriginalItemSpec": "wwwroot\\lib\\jqueryui\\themes\\sunny\\theme.css"
    },
    {
      "Identity": "C:\\Users\\Bil-muh\\Desktop\\ReviewTool\\TermProject_DotNet\\TermProject_DotNet\\wwwroot\\lib\\jqueryui\\themes\\sunny\\theme.min.css",
      "SourceId": "TermProject_DotNet",
      "SourceType": "Discovered",
      "ContentRoot": "C:\\Users\\Bil-muh\\Desktop\\ReviewTool\\TermProject_DotNet\\TermProject_DotNet\\wwwroot\\",
      "BasePath": "_content/TermProject_DotNet",
      "RelativePath": "lib/jqueryui/themes/sunny/theme.min.css",
      "AssetKind": "All",
      "AssetMode": "All",
      "AssetRole": "Primary",
      "RelatedAsset": "",
      "AssetTraitName": "",
      "AssetTraitValue": "",
      "CopyToOutputDirectory": "Never",
      "CopyToPublishDirectory": "PreserveNewest",
      "OriginalItemSpec": "wwwroot\\lib\\jqueryui\\themes\\sunny\\theme.min.css"
    },
    {
      "Identity": "C:\\Users\\Bil-muh\\Desktop\\ReviewTool\\TermProject_DotNet\\TermProject_DotNet\\wwwroot\\lib\\jqueryui\\themes\\swanky-purse\\images\\ui-bg_diamond_10_4f4221_10x8.png",
      "SourceId": "TermProject_DotNet",
      "SourceType": "Discovered",
      "ContentRoot": "C:\\Users\\Bil-muh\\Desktop\\ReviewTool\\TermProject_DotNet\\TermProject_DotNet\\wwwroot\\",
      "BasePath": "_content/TermProject_DotNet",
      "RelativePath": "lib/jqueryui/themes/swanky-purse/images/ui-bg_diamond_10_4f4221_10x8.png",
      "AssetKind": "All",
      "AssetMode": "All",
      "AssetRole": "Primary",
      "RelatedAsset": "",
      "AssetTraitName": "",
      "AssetTraitValue": "",
      "CopyToOutputDirectory": "Never",
      "CopyToPublishDirectory": "PreserveNewest",
      "OriginalItemSpec": "wwwroot\\lib\\jqueryui\\themes\\swanky-purse\\images\\ui-bg_diamond_10_4f4221_10x8.png"
    },
    {
      "Identity": "C:\\Users\\Bil-muh\\Desktop\\ReviewTool\\TermProject_DotNet\\TermProject_DotNet\\wwwroot\\lib\\jqueryui\\themes\\swanky-purse\\images\\ui-bg_diamond_20_372806_10x8.png",
      "SourceId": "TermProject_DotNet",
      "SourceType": "Discovered",
      "ContentRoot": "C:\\Users\\Bil-muh\\Desktop\\ReviewTool\\TermProject_DotNet\\TermProject_DotNet\\wwwroot\\",
      "BasePath": "_content/TermProject_DotNet",
      "RelativePath": "lib/jqueryui/themes/swanky-purse/images/ui-bg_diamond_20_372806_10x8.png",
      "AssetKind": "All",
      "AssetMode": "All",
      "AssetRole": "Primary",
      "RelatedAsset": "",
      "AssetTraitName": "",
      "AssetTraitValue": "",
      "CopyToOutputDirectory": "Never",
      "CopyToPublishDirectory": "PreserveNewest",
      "OriginalItemSpec": "wwwroot\\lib\\jqueryui\\themes\\swanky-purse\\images\\ui-bg_diamond_20_372806_10x8.png"
    },
    {
      "Identity": "C:\\Users\\Bil-muh\\Desktop\\ReviewTool\\TermProject_DotNet\\TermProject_DotNet\\wwwroot\\lib\\jqueryui\\themes\\swanky-purse\\images\\ui-bg_diamond_25_675423_10x8.png",
      "SourceId": "TermProject_DotNet",
      "SourceType": "Discovered",
      "ContentRoot": "C:\\Users\\Bil-muh\\Desktop\\ReviewTool\\TermProject_DotNet\\TermProject_DotNet\\wwwroot\\",
      "BasePath": "_content/TermProject_DotNet",
      "RelativePath": "lib/jqueryui/themes/swanky-purse/images/ui-bg_diamond_25_675423_10x8.png",
      "AssetKind": "All",
      "AssetMode": "All",
      "AssetRole": "Primary",
      "RelatedAsset": "",
      "AssetTraitName": "",
      "AssetTraitValue": "",
      "CopyToOutputDirectory": "Never",
      "CopyToPublishDirectory": "PreserveNewest",
      "OriginalItemSpec": "wwwroot\\lib\\jqueryui\\themes\\swanky-purse\\images\\ui-bg_diamond_25_675423_10x8.png"
    },
    {
      "Identity": "C:\\Users\\Bil-muh\\Desktop\\ReviewTool\\TermProject_DotNet\\TermProject_DotNet\\wwwroot\\lib\\jqueryui\\themes\\swanky-purse\\images\\ui-bg_diamond_25_d5ac5d_10x8.png",
      "SourceId": "TermProject_DotNet",
      "SourceType": "Discovered",
      "ContentRoot": "C:\\Users\\Bil-muh\\Desktop\\ReviewTool\\TermProject_DotNet\\TermProject_DotNet\\wwwroot\\",
      "BasePath": "_content/TermProject_DotNet",
      "RelativePath": "lib/jqueryui/themes/swanky-purse/images/ui-bg_diamond_25_d5ac5d_10x8.png",
      "AssetKind": "All",
      "AssetMode": "All",
      "AssetRole": "Primary",
      "RelatedAsset": "",
      "AssetTraitName": "",
      "AssetTraitValue": "",
      "CopyToOutputDirectory": "Never",
      "CopyToPublishDirectory": "PreserveNewest",
      "OriginalItemSpec": "wwwroot\\lib\\jqueryui\\themes\\swanky-purse\\images\\ui-bg_diamond_25_d5ac5d_10x8.png"
    },
    {
      "Identity": "C:\\Users\\Bil-muh\\Desktop\\ReviewTool\\TermProject_DotNet\\TermProject_DotNet\\wwwroot\\lib\\jqueryui\\themes\\swanky-purse\\images\\ui-bg_diamond_8_261803_10x8.png",
      "SourceId": "TermProject_DotNet",
      "SourceType": "Discovered",
      "ContentRoot": "C:\\Users\\Bil-muh\\Desktop\\ReviewTool\\TermProject_DotNet\\TermProject_DotNet\\wwwroot\\",
      "BasePath": "_content/TermProject_DotNet",
      "RelativePath": "lib/jqueryui/themes/swanky-purse/images/ui-bg_diamond_8_261803_10x8.png",
      "AssetKind": "All",
      "AssetMode": "All",
      "AssetRole": "Primary",
      "RelatedAsset": "",
      "AssetTraitName": "",
      "AssetTraitValue": "",
      "CopyToOutputDirectory": "Never",
      "CopyToPublishDirectory": "PreserveNewest",
      "OriginalItemSpec": "wwwroot\\lib\\jqueryui\\themes\\swanky-purse\\images\\ui-bg_diamond_8_261803_10x8.png"
    },
    {
      "Identity": "C:\\Users\\Bil-muh\\Desktop\\ReviewTool\\TermProject_DotNet\\TermProject_DotNet\\wwwroot\\lib\\jqueryui\\themes\\swanky-purse\\images\\ui-bg_diamond_8_443113_10x8.png",
      "SourceId": "TermProject_DotNet",
      "SourceType": "Discovered",
      "ContentRoot": "C:\\Users\\Bil-muh\\Desktop\\ReviewTool\\TermProject_DotNet\\TermProject_DotNet\\wwwroot\\",
      "BasePath": "_content/TermProject_DotNet",
      "RelativePath": "lib/jqueryui/themes/swanky-purse/images/ui-bg_diamond_8_443113_10x8.png",
      "AssetKind": "All",
      "AssetMode": "All",
      "AssetRole": "Primary",
      "RelatedAsset": "",
      "AssetTraitName": "",
      "AssetTraitValue": "",
      "CopyToOutputDirectory": "Never",
      "CopyToPublishDirectory": "PreserveNewest",
      "OriginalItemSpec": "wwwroot\\lib\\jqueryui\\themes\\swanky-purse\\images\\ui-bg_diamond_8_443113_10x8.png"
    },
    {
      "Identity": "C:\\Users\\Bil-muh\\Desktop\\ReviewTool\\TermProject_DotNet\\TermProject_DotNet\\wwwroot\\lib\\jqueryui\\themes\\swanky-purse\\images\\ui-bg_highlight-hard_65_fee4bd_1x100.png",
      "SourceId": "TermProject_DotNet",
      "SourceType": "Discovered",
      "ContentRoot": "C:\\Users\\Bil-muh\\Desktop\\ReviewTool\\TermProject_DotNet\\TermProject_DotNet\\wwwroot\\",
      "BasePath": "_content/TermProject_DotNet",
      "RelativePath": "lib/jqueryui/themes/swanky-purse/images/ui-bg_highlight-hard_65_fee4bd_1x100.png",
      "AssetKind": "All",
      "AssetMode": "All",
      "AssetRole": "Primary",
      "RelatedAsset": "",
      "AssetTraitName": "",
      "AssetTraitValue": "",
      "CopyToOutputDirectory": "Never",
      "CopyToPublishDirectory": "PreserveNewest",
      "OriginalItemSpec": "wwwroot\\lib\\jqueryui\\themes\\swanky-purse\\images\\ui-bg_highlight-hard_65_fee4bd_1x100.png"
    },
    {
      "Identity": "C:\\Users\\Bil-muh\\Desktop\\ReviewTool\\TermProject_DotNet\\TermProject_DotNet\\wwwroot\\lib\\jqueryui\\themes\\swanky-purse\\images\\ui-icons_070603_256x240.png",
      "SourceId": "TermProject_DotNet",
      "SourceType": "Discovered",
      "ContentRoot": "C:\\Users\\Bil-muh\\Desktop\\ReviewTool\\TermProject_DotNet\\TermProject_DotNet\\wwwroot\\",
      "BasePath": "_content/TermProject_DotNet",
      "RelativePath": "lib/jqueryui/themes/swanky-purse/images/ui-icons_070603_256x240.png",
      "AssetKind": "All",
      "AssetMode": "All",
      "AssetRole": "Primary",
      "RelatedAsset": "",
      "AssetTraitName": "",
      "AssetTraitValue": "",
      "CopyToOutputDirectory": "Never",
      "CopyToPublishDirectory": "PreserveNewest",
      "OriginalItemSpec": "wwwroot\\lib\\jqueryui\\themes\\swanky-purse\\images\\ui-icons_070603_256x240.png"
    },
    {
      "Identity": "C:\\Users\\Bil-muh\\Desktop\\ReviewTool\\TermProject_DotNet\\TermProject_DotNet\\wwwroot\\lib\\jqueryui\\themes\\swanky-purse\\images\\ui-icons_e8e2b5_256x240.png",
      "SourceId": "TermProject_DotNet",
      "SourceType": "Discovered",
      "ContentRoot": "C:\\Users\\Bil-muh\\Desktop\\ReviewTool\\TermProject_DotNet\\TermProject_DotNet\\wwwroot\\",
      "BasePath": "_content/TermProject_DotNet",
      "RelativePath": "lib/jqueryui/themes/swanky-purse/images/ui-icons_e8e2b5_256x240.png",
      "AssetKind": "All",
      "AssetMode": "All",
      "AssetRole": "Primary",
      "RelatedAsset": "",
      "AssetTraitName": "",
      "AssetTraitValue": "",
      "CopyToOutputDirectory": "Never",
      "CopyToPublishDirectory": "PreserveNewest",
      "OriginalItemSpec": "wwwroot\\lib\\jqueryui\\themes\\swanky-purse\\images\\ui-icons_e8e2b5_256x240.png"
    },
    {
      "Identity": "C:\\Users\\Bil-muh\\Desktop\\ReviewTool\\TermProject_DotNet\\TermProject_DotNet\\wwwroot\\lib\\jqueryui\\themes\\swanky-purse\\images\\ui-icons_e9cd86_256x240.png",
      "SourceId": "TermProject_DotNet",
      "SourceType": "Discovered",
      "ContentRoot": "C:\\Users\\Bil-muh\\Desktop\\ReviewTool\\TermProject_DotNet\\TermProject_DotNet\\wwwroot\\",
      "BasePath": "_content/TermProject_DotNet",
      "RelativePath": "lib/jqueryui/themes/swanky-purse/images/ui-icons_e9cd86_256x240.png",
      "AssetKind": "All",
      "AssetMode": "All",
      "AssetRole": "Primary",
      "RelatedAsset": "",
      "AssetTraitName": "",
      "AssetTraitValue": "",
      "CopyToOutputDirectory": "Never",
      "CopyToPublishDirectory": "PreserveNewest",
      "OriginalItemSpec": "wwwroot\\lib\\jqueryui\\themes\\swanky-purse\\images\\ui-icons_e9cd86_256x240.png"
    },
    {
      "Identity": "C:\\Users\\Bil-muh\\Desktop\\ReviewTool\\TermProject_DotNet\\TermProject_DotNet\\wwwroot\\lib\\jqueryui\\themes\\swanky-purse\\images\\ui-icons_efec9f_256x240.png",
      "SourceId": "TermProject_DotNet",
      "SourceType": "Discovered",
      "ContentRoot": "C:\\Users\\Bil-muh\\Desktop\\ReviewTool\\TermProject_DotNet\\TermProject_DotNet\\wwwroot\\",
      "BasePath": "_content/TermProject_DotNet",
      "RelativePath": "lib/jqueryui/themes/swanky-purse/images/ui-icons_efec9f_256x240.png",
      "AssetKind": "All",
      "AssetMode": "All",
      "AssetRole": "Primary",
      "RelatedAsset": "",
      "AssetTraitName": "",
      "AssetTraitValue": "",
      "CopyToOutputDirectory": "Never",
      "CopyToPublishDirectory": "PreserveNewest",
      "OriginalItemSpec": "wwwroot\\lib\\jqueryui\\themes\\swanky-purse\\images\\ui-icons_efec9f_256x240.png"
    },
    {
      "Identity": "C:\\Users\\Bil-muh\\Desktop\\ReviewTool\\TermProject_DotNet\\TermProject_DotNet\\wwwroot\\lib\\jqueryui\\themes\\swanky-purse\\images\\ui-icons_f2ec64_256x240.png",
      "SourceId": "TermProject_DotNet",
      "SourceType": "Discovered",
      "ContentRoot": "C:\\Users\\Bil-muh\\Desktop\\ReviewTool\\TermProject_DotNet\\TermProject_DotNet\\wwwroot\\",
      "BasePath": "_content/TermProject_DotNet",
      "RelativePath": "lib/jqueryui/themes/swanky-purse/images/ui-icons_f2ec64_256x240.png",
      "AssetKind": "All",
      "AssetMode": "All",
      "AssetRole": "Primary",
      "RelatedAsset": "",
      "AssetTraitName": "",
      "AssetTraitValue": "",
      "CopyToOutputDirectory": "Never",
      "CopyToPublishDirectory": "PreserveNewest",
      "OriginalItemSpec": "wwwroot\\lib\\jqueryui\\themes\\swanky-purse\\images\\ui-icons_f2ec64_256x240.png"
    },
    {
      "Identity": "C:\\Users\\Bil-muh\\Desktop\\ReviewTool\\TermProject_DotNet\\TermProject_DotNet\\wwwroot\\lib\\jqueryui\\themes\\swanky-purse\\images\\ui-icons_f9f2bd_256x240.png",
      "SourceId": "TermProject_DotNet",
      "SourceType": "Discovered",
      "ContentRoot": "C:\\Users\\Bil-muh\\Desktop\\ReviewTool\\TermProject_DotNet\\TermProject_DotNet\\wwwroot\\",
      "BasePath": "_content/TermProject_DotNet",
      "RelativePath": "lib/jqueryui/themes/swanky-purse/images/ui-icons_f9f2bd_256x240.png",
      "AssetKind": "All",
      "AssetMode": "All",
      "AssetRole": "Primary",
      "RelatedAsset": "",
      "AssetTraitName": "",
      "AssetTraitValue": "",
      "CopyToOutputDirectory": "Never",
      "CopyToPublishDirectory": "PreserveNewest",
      "OriginalItemSpec": "wwwroot\\lib\\jqueryui\\themes\\swanky-purse\\images\\ui-icons_f9f2bd_256x240.png"
    },
    {
      "Identity": "C:\\Users\\Bil-muh\\Desktop\\ReviewTool\\TermProject_DotNet\\TermProject_DotNet\\wwwroot\\lib\\jqueryui\\themes\\swanky-purse\\images\\ui-icons_ff7519_256x240.png",
      "SourceId": "TermProject_DotNet",
      "SourceType": "Discovered",
      "ContentRoot": "C:\\Users\\Bil-muh\\Desktop\\ReviewTool\\TermProject_DotNet\\TermProject_DotNet\\wwwroot\\",
      "BasePath": "_content/TermProject_DotNet",
      "RelativePath": "lib/jqueryui/themes/swanky-purse/images/ui-icons_ff7519_256x240.png",
      "AssetKind": "All",
      "AssetMode": "All",
      "AssetRole": "Primary",
      "RelatedAsset": "",
      "AssetTraitName": "",
      "AssetTraitValue": "",
      "CopyToOutputDirectory": "Never",
      "CopyToPublishDirectory": "PreserveNewest",
      "OriginalItemSpec": "wwwroot\\lib\\jqueryui\\themes\\swanky-purse\\images\\ui-icons_ff7519_256x240.png"
    },
    {
      "Identity": "C:\\Users\\Bil-muh\\Desktop\\ReviewTool\\TermProject_DotNet\\TermProject_DotNet\\wwwroot\\lib\\jqueryui\\themes\\swanky-purse\\jquery-ui.css",
      "SourceId": "TermProject_DotNet",
      "SourceType": "Discovered",
      "ContentRoot": "C:\\Users\\Bil-muh\\Desktop\\ReviewTool\\TermProject_DotNet\\TermProject_DotNet\\wwwroot\\",
      "BasePath": "_content/TermProject_DotNet",
      "RelativePath": "lib/jqueryui/themes/swanky-purse/jquery-ui.css",
      "AssetKind": "All",
      "AssetMode": "All",
      "AssetRole": "Primary",
      "RelatedAsset": "",
      "AssetTraitName": "",
      "AssetTraitValue": "",
      "CopyToOutputDirectory": "Never",
      "CopyToPublishDirectory": "PreserveNewest",
      "OriginalItemSpec": "wwwroot\\lib\\jqueryui\\themes\\swanky-purse\\jquery-ui.css"
    },
    {
      "Identity": "C:\\Users\\Bil-muh\\Desktop\\ReviewTool\\TermProject_DotNet\\TermProject_DotNet\\wwwroot\\lib\\jqueryui\\themes\\swanky-purse\\jquery-ui.min.css",
      "SourceId": "TermProject_DotNet",
      "SourceType": "Discovered",
      "ContentRoot": "C:\\Users\\Bil-muh\\Desktop\\ReviewTool\\TermProject_DotNet\\TermProject_DotNet\\wwwroot\\",
      "BasePath": "_content/TermProject_DotNet",
      "RelativePath": "lib/jqueryui/themes/swanky-purse/jquery-ui.min.css",
      "AssetKind": "All",
      "AssetMode": "All",
      "AssetRole": "Primary",
      "RelatedAsset": "",
      "AssetTraitName": "",
      "AssetTraitValue": "",
      "CopyToOutputDirectory": "Never",
      "CopyToPublishDirectory": "PreserveNewest",
      "OriginalItemSpec": "wwwroot\\lib\\jqueryui\\themes\\swanky-purse\\jquery-ui.min.css"
    },
    {
      "Identity": "C:\\Users\\Bil-muh\\Desktop\\ReviewTool\\TermProject_DotNet\\TermProject_DotNet\\wwwroot\\lib\\jqueryui\\themes\\swanky-purse\\theme.css",
      "SourceId": "TermProject_DotNet",
      "SourceType": "Discovered",
      "ContentRoot": "C:\\Users\\Bil-muh\\Desktop\\ReviewTool\\TermProject_DotNet\\TermProject_DotNet\\wwwroot\\",
      "BasePath": "_content/TermProject_DotNet",
      "RelativePath": "lib/jqueryui/themes/swanky-purse/theme.css",
      "AssetKind": "All",
      "AssetMode": "All",
      "AssetRole": "Primary",
      "RelatedAsset": "",
      "AssetTraitName": "",
      "AssetTraitValue": "",
      "CopyToOutputDirectory": "Never",
      "CopyToPublishDirectory": "PreserveNewest",
      "OriginalItemSpec": "wwwroot\\lib\\jqueryui\\themes\\swanky-purse\\theme.css"
    },
    {
      "Identity": "C:\\Users\\Bil-muh\\Desktop\\ReviewTool\\TermProject_DotNet\\TermProject_DotNet\\wwwroot\\lib\\jqueryui\\themes\\swanky-purse\\theme.min.css",
      "SourceId": "TermProject_DotNet",
[truncated: 60,588 more chars]
