# Supplementary material for: Do popular apps have issues regarding energy efficiency?
Source: PeerJ Comput Sci. 2024 Feb 29;10:e1891. doi: 10.7717/peerj-cs.1891 (PMC10909214; doi:10.7717/peerj-cs.1891)
Supplement: Supplemental Information 1 — Code for getting reviews [file peerj-cs-10-1891-s001.zip › AppReviewCollector/TermProject_DotNet/TermProject_DotNet/obj/Debug/net6.0/TermProject_DotNet.AssemblyInfo.cs]

//------------------------------------------------------------------------------
// <auto-generated>
//     This code was generated by a tool.
//     Runtime Version:4.0.30319.42000
//
//     Changes to this file may cause incorrect behavior and will be lost if
//     the code is regenerated.
// </auto-generated>
//------------------------------------------------------------------------------

using System;
using System.Reflection;

[assembly: System.Reflection.AssemblyCompanyAttribute("TermProject_DotNet")]
[assembly: System.Reflection.AssemblyConfigurationAttribute("Debug")]
[assembly: System.Reflection.AssemblyFileVersionAttribute("1.0.0.0")]
[assembly: System.Reflection.AssemblyInformationalVersionAttribute("1.0.0")]
[assembly: System.Reflection.AssemblyProductAttribute("TermProject_DotNet")]
[assembly: System.Reflection.AssemblyTitleAttribute("TermProject_DotNet")]
[assembly: System.Reflection.AssemblyVersionAttribute("1.0.0.0")]

// Generated by the MSBuild WriteCodeFragment class.
