# Supplementary material for: Do popular apps have issues regarding energy efficiency?
Source: PeerJ Comput Sci. 2024 Feb 29;10:e1891. doi: 10.7717/peerj-cs.1891 (PMC10909214; doi:10.7717/peerj-cs.1891)
Supplement: Supplemental Information 1 — Code for getting reviews [file peerj-cs-10-1891-s001.zip › AppReviewCollector/TermProject_DotNet/TermProject_DotNet/obj/Debug/net6.0/TermProject_DotNet.csproj.FileListAbsolute.txt]

C:\Users\ahmet\AhmetFurkanSEN_TermProject\TermProject_DotNet\TermProject_DotNet\bin\Debug\net6.0\appsettings.Development.json
C:\Users\ahmet\AhmetFurkanSEN_TermProject\TermProject_DotNet\TermProject_DotNet\bin\Debug\net6.0\appsettings.json
C:\Users\ahmet\AhmetFurkanSEN_TermProject\TermProject_DotNet\TermProject_DotNet\bin\Debug\net6.0\libman.json
C:\Users\ahmet\AhmetFurkanSEN_TermProject\TermProject_DotNet\TermProject_DotNet\bin\Debug\net6.0\TermProject_DotNet.staticwebassets.runtime.json
C:\Users\ahmet\AhmetFurkanSEN_TermProject\TermProject_DotNet\TermProject_DotNet\bin\Debug\net6.0\TermProject_DotNet.exe
C:\Users\ahmet\AhmetFurkanSEN_TermProject\TermProject_DotNet\TermProject_DotNet\bin\Debug\net6.0\TermProject_DotNet.deps.json
C:\Users\ahmet\AhmetFurkanSEN_TermProject\TermProject_DotNet\TermProject_DotNet\bin\Debug\net6.0\TermProject_DotNet.runtimeconfig.json
C:\Users\ahmet\AhmetFurkanSEN_TermProject\TermProject_DotNet\TermProject_DotNet\bin\Debug\net6.0\TermProject_DotNet.dll
C:\Users\ahmet\AhmetFurkanSEN_TermProject\TermProject_DotNet\TermProject_DotNet\bin\Debug\net6.0\TermProject_DotNet.pdb
C:\Users\ahmet\AhmetFurkanSEN_TermProject\TermProject_DotNet\TermProject_DotNet\obj\Debug\net6.0\TermProject_DotNet.csproj.AssemblyReference.cache
C:\Users\ahmet\AhmetFurkanSEN_TermProject\TermProject_DotNet\TermProject_DotNet\obj\Debug\net6.0\TermProject_DotNet.GeneratedMSBuildEditorConfig.editorconfig
C:\Users\ahmet\AhmetFurkanSEN_TermProject\TermProject_DotNet\TermProject_DotNet\obj\Debug\net6.0\TermProject_DotNet.AssemblyInfoInputs.cache
C:\Users\ahmet\AhmetFurkanSEN_TermProject\TermProject_DotNet\TermProject_DotNet\obj\Debug\net6.0\TermProject_DotNet.AssemblyInfo.cs
C:\Users\ahmet\AhmetFurkanSEN_TermProject\TermProject_DotNet\TermProject_DotNet\obj\Debug\net6.0\TermProject_DotNet.csproj.CoreCompileInputs.cache
C:\Users\ahmet\AhmetFurkanSEN_TermProject\TermProject_DotNet\TermProject_DotNet\obj\Debug\net6.0\TermProject_DotNet.MvcApplicationPartsAssemblyInfo.cache
C:\Users\ahmet\AhmetFurkanSEN_TermProject\TermProject_DotNet\TermProject_DotNet\obj\Debug\net6.0\TermProject_DotNet.RazorAssemblyInfo.cache
C:\Users\ahmet\AhmetFurkanSEN_TermProject\TermProject_DotNet\TermProject_DotNet\obj\Debug\net6.0\TermProject_DotNet.RazorAssemblyInfo.cs
C:\Users\ahmet\AhmetFurkanSEN_TermProject\TermProject_DotNet\TermProject_DotNet\obj\Debug\net6.0\staticwebassets.build.json
C:\Users\ahmet\AhmetFurkanSEN_TermProject\TermProject_DotNet\TermProject_DotNet\obj\Debug\net6.0\staticwebassets.development.json
C:\Users\ahmet\AhmetFurkanSEN_TermProject\TermProject_DotNet\TermProject_DotNet\obj\Debug\net6.0\scopedcss\Views\Shared\_Layout.cshtml.rz.scp.css
C:\Users\ahmet\AhmetFurkanSEN_TermProject\TermProject_DotNet\TermProject_DotNet\obj\Debug\net6.0\scopedcss\bundle\TermProject_DotNet.styles.css
C:\Users\ahmet\AhmetFurkanSEN_TermProject\TermProject_DotNet\TermProject_DotNet\obj\Debug\net6.0\scopedcss\projectbundle\TermProject_DotNet.bundle.scp.css
C:\Users\ahmet\AhmetFurkanSEN_TermProject\TermProject_DotNet\TermProject_DotNet\obj\Debug\net6.0\TermProject_DotNet.dll
C:\Users\ahmet\AhmetFurkanSEN_TermProject\TermProject_DotNet\TermProject_DotNet\obj\Debug\net6.0\refint\TermProject_DotNet.dll
C:\Users\ahmet\AhmetFurkanSEN_TermProject\TermProject_DotNet\TermProject_DotNet\obj\Debug\net6.0\TermProject_DotNet.pdb
C:\Users\ahmet\AhmetFurkanSEN_TermProject\TermProject_DotNet\TermProject_DotNet\obj\Debug\net6.0\TermProject_DotNet.genruntimeconfig.cache
C:\Users\ahmet\AhmetFurkanSEN_TermProject\TermProject_DotNet\TermProject_DotNet\obj\Debug\net6.0\ref\TermProject_DotNet.dll
C:\Users\ahmet\AhmetFurkanSEN_TermProject\TermProject_DotNet\TermProject_DotNet\bin\Debug\net6.0\Newtonsoft.Json.dll
C:\Users\ahmet\AhmetFurkanSEN_TermProject\TermProject_DotNet\TermProject_DotNet\obj\Debug\net6.0\TermProject_DotNet.csproj.CopyComplete
C:\Users\Bil-muh\Desktop\ReviewTool\TermProject_DotNet\TermProject_DotNet\bin\Debug\net6.0\appsettings.Development.json
C:\Users\Bil-muh\Desktop\ReviewTool\TermProject_DotNet\TermProject_DotNet\bin\Debug\net6.0\appsettings.json
C:\Users\Bil-muh\Desktop\ReviewTool\TermProject_DotNet\TermProject_DotNet\bin\Debug\net6.0\libman.json
C:\Users\Bil-muh\Desktop\ReviewTool\TermProject_DotNet\TermProject_DotNet\bin\Debug\net6.0\TermProject_DotNet.staticwebassets.runtime.json
C:\Users\Bil-muh\Desktop\ReviewTool\TermProject_DotNet\TermProject_DotNet\bin\Debug\net6.0\TermProject_DotNet.exe
C:\Users\Bil-muh\Desktop\ReviewTool\TermProject_DotNet\TermProject_DotNet\bin\Debug\net6.0\TermProject_DotNet.deps.json
C:\Users\Bil-muh\Desktop\ReviewTool\TermProject_DotNet\TermProject_DotNet\bin\Debug\net6.0\TermProject_DotNet.runtimeconfig.json
C:\Users\Bil-muh\Desktop\ReviewTool\TermProject_DotNet\TermProject_DotNet\bin\Debug\net6.0\TermProject_DotNet.dll
C:\Users\Bil-muh\Desktop\ReviewTool\TermProject_DotNet\TermProject_DotNet\bin\Debug\net6.0\TermProject_DotNet.pdb
C:\Users\Bil-muh\Desktop\ReviewTool\TermProject_DotNet\TermProject_DotNet\bin\Debug\net6.0\Newtonsoft.Json.dll
C:\Users\Bil-muh\Desktop\ReviewTool\TermProject_DotNet\TermProject_DotNet\obj\Debug\net6.0\TermProject_DotNet.csproj.AssemblyReference.cache
C:\Users\Bil-muh\Desktop\ReviewTool\TermProject_DotNet\TermProject_DotNet\obj\Debug\net6.0\TermProject_DotNet.GeneratedMSBuildEditorConfig.editorconfig
C:\Users\Bil-muh\Desktop\ReviewTool\TermProject_DotNet\TermProject_DotNet\obj\Debug\net6.0\TermProject_DotNet.AssemblyInfoInputs.cache
C:\Users\Bil-muh\Desktop\ReviewTool\TermProject_DotNet\TermProject_DotNet\obj\Debug\net6.0\TermProject_DotNet.AssemblyInfo.cs
C:\Users\Bil-muh\Desktop\ReviewTool\TermProject_DotNet\TermProject_DotNet\obj\Debug\net6.0\TermProject_DotNet.csproj.CoreCompileInputs.cache
C:\Users\Bil-muh\Desktop\ReviewTool\TermProject_DotNet\TermProject_DotNet\obj\Debug\net6.0\TermProject_DotNet.MvcApplicationPartsAssemblyInfo.cache
C:\Users\Bil-muh\Desktop\ReviewTool\TermProject_DotNet\TermProject_DotNet\obj\Debug\net6.0\TermProject_DotNet.RazorAssemblyInfo.cache
C:\Users\Bil-muh\Desktop\ReviewTool\TermProject_DotNet\TermProject_DotNet\obj\Debug\net6.0\TermProject_DotNet.RazorAssemblyInfo.cs
C:\Users\Bil-muh\Desktop\ReviewTool\TermProject_DotNet\TermProject_DotNet\obj\Debug\net6.0\staticwebassets.build.json
C:\Users\Bil-muh\Desktop\ReviewTool\TermProject_DotNet\TermProject_DotNet\obj\Debug\net6.0\staticwebassets.development.json
C:\Users\Bil-muh\Desktop\ReviewTool\TermProject_DotNet\TermProject_DotNet\obj\Debug\net6.0\scopedcss\Views\Shared\_Layout.cshtml.rz.scp.css
C:\Users\Bil-muh\Desktop\ReviewTool\TermProject_DotNet\TermProject_DotNet\obj\Debug\net6.0\scopedcss\bundle\TermProject_DotNet.styles.css
C:\Users\Bil-muh\Desktop\ReviewTool\TermProject_DotNet\TermProject_DotNet\obj\Debug\net6.0\scopedcss\projectbundle\TermProject_DotNet.bundle.scp.css
C:\Users\Bil-muh\Desktop\ReviewTool\TermProject_DotNet\TermProject_DotNet\obj\Debug\net6.0\TermProject_DotNet.csproj.CopyComplete
C:\Users\Bil-muh\Desktop\ReviewTool\TermProject_DotNet\TermProject_DotNet\obj\Debug\net6.0\TermProject_DotNet.dll
C:\Users\Bil-muh\Desktop\ReviewTool\TermProject_DotNet\TermProject_DotNet\obj\Debug\net6.0\refint\TermProject_DotNet.dll
C:\Users\Bil-muh\Desktop\ReviewTool\TermProject_DotNet\TermProject_DotNet\obj\Debug\net6.0\TermProject_DotNet.pdb
C:\Users\Bil-muh\Desktop\ReviewTool\TermProject_DotNet\TermProject_DotNet\obj\Debug\net6.0\TermProject_DotNet.genruntimeconfig.cache
C:\Users\Bil-muh\Desktop\ReviewTool\TermProject_DotNet\TermProject_DotNet\obj\Debug\net6.0\ref\TermProject_DotNet.dll
