# Supplementary material for: Do popular apps have issues regarding energy efficiency?
Source: PeerJ Comput Sci. 2024 Feb 29;10:e1891. doi: 10.7717/peerj-cs.1891 (PMC10909214; doi:10.7717/peerj-cs.1891)
Supplement: Supplemental Information 1 — Code for getting reviews [file peerj-cs-10-1891-s001.zip › AppReviewCollector/TermProject_DotNet/TermProject_DotNet/obj/Debug/net6.0/TermProject_DotNet.GeneratedMSBuildEditorConfig.editorconfig]

is_global = true
build_property.TargetFramework = net6.0
build_property.TargetPlatformMinVersion = 
build_property.UsingMicrosoftNETSdkWeb = true
build_property.ProjectTypeGuids = 
build_property.InvariantGlobalization = 
build_property.PlatformNeutralAssembly = 
build_property._SupportedPlatformList = Linux,macOS,Windows
build_property.RootNamespace = TermProject_DotNet
build_property.RootNamespace = TermProject_DotNet
build_property.ProjectDir = c:\Users\Bil-muh\Desktop\AppReviewCollector\TermProject_DotNet\TermProject_DotNet\
build_property.RazorLangVersion = 6.0
build_property.SupportLocalizedComponentNames = 
build_property.GenerateRazorMetadataSourceChecksumAttributes = 
build_property.MSBuildProjectDirectory = c:\Users\Bil-muh\Desktop\AppReviewCollector\TermProject_DotNet\TermProject_DotNet
build_property._RazorSourceGeneratorDebug = 

[c:/Users/Bil-muh/Desktop/AppReviewCollector/TermProject_DotNet/TermProject_DotNet/Views/Home/AppStoreGetReview.cshtml]
build_metadata.AdditionalFiles.TargetPath = Vmlld3NcSG9tZVxBcHBTdG9yZUdldFJldmlldy5jc2h0bWw=
build_metadata.AdditionalFiles.CssScope = 

[c:/Users/Bil-muh/Desktop/AppReviewCollector/TermProject_DotNet/TermProject_DotNet/Views/Home/Index.cshtml]
build_metadata.AdditionalFiles.TargetPath = Vmlld3NcSG9tZVxJbmRleC5jc2h0bWw=
build_metadata.AdditionalFiles.CssScope = 

[c:/Users/Bil-muh/Desktop/AppReviewCollector/TermProject_DotNet/TermProject_DotNet/Views/Home/PlayStoreGetReview.cshtml]
build_metadata.AdditionalFiles.TargetPath = Vmlld3NcSG9tZVxQbGF5U3RvcmVHZXRSZXZpZXcuY3NodG1s
build_metadata.AdditionalFiles.CssScope = 

[c:/Users/Bil-muh/Desktop/AppReviewCollector/TermProject_DotNet/TermProject_DotNet/Views/Shared/Error.cshtml]
build_metadata.AdditionalFiles.TargetPath = Vmlld3NcU2hhcmVkXEVycm9yLmNzaHRtbA==
build_metadata.AdditionalFiles.CssScope = 

[c:/Users/Bil-muh/Desktop/AppReviewCollector/TermProject_DotNet/TermProject_DotNet/Views/Shared/_ValidationScriptsPartial.cshtml]
build_metadata.AdditionalFiles.TargetPath = Vmlld3NcU2hhcmVkXF9WYWxpZGF0aW9uU2NyaXB0c1BhcnRpYWwuY3NodG1s
build_metadata.AdditionalFiles.CssScope = 

[c:/Users/Bil-muh/Desktop/AppReviewCollector/TermProject_DotNet/TermProject_DotNet/Views/_ViewImports.cshtml]
build_metadata.AdditionalFiles.TargetPath = Vmlld3NcX1ZpZXdJbXBvcnRzLmNzaHRtbA==
build_metadata.AdditionalFiles.CssScope = 

[c:/Users/Bil-muh/Desktop/AppReviewCollector/TermProject_DotNet/TermProject_DotNet/Views/_ViewStart.cshtml]
build_metadata.AdditionalFiles.TargetPath = Vmlld3NcX1ZpZXdTdGFydC5jc2h0bWw=
build_metadata.AdditionalFiles.CssScope = 

[c:/Users/Bil-muh/Desktop/AppReviewCollector/TermProject_DotNet/TermProject_DotNet/Views/Shared/_Layout.cshtml]
build_metadata.AdditionalFiles.TargetPath = Vmlld3NcU2hhcmVkXF9MYXlvdXQuY3NodG1s
build_metadata.AdditionalFiles.CssScope = b-8kvvlf61vj
