# Supplementary material for: Do popular apps have issues regarding energy efficiency?
Source: PeerJ Comput Sci. 2024 Feb 29;10:e1891. doi: 10.7717/peerj-cs.1891 (PMC10909214; doi:10.7717/peerj-cs.1891)
Supplement: Supplemental Information 1 — Code for getting reviews [file peerj-cs-10-1891-s001.zip › AppReviewCollector/TermProject_DotNet/TermProject_DotNet/obj/Debug/net6.0/TermProject_DotNet.GlobalUsings.g.cs]

// <auto-generated/>
global using global::Microsoft.AspNetCore.Builder;
global using global::Microsoft.AspNetCore.Hosting;
global using global::Microsoft.AspNetCore.Http;
global using global::Microsoft.AspNetCore.Routing;
global using global::Microsoft.Extensions.Configuration;
global using global::Microsoft.Extensions.DependencyInjection;
global using global::Microsoft.Extensions.Hosting;
global using global::Microsoft.Extensions.Logging;
global using global::System;
global using global::System.Collections.Generic;
global using global::System.IO;
global using global::System.Linq;
global using global::System.Net.Http;
global using global::System.Net.Http.Json;
global using global::System.Threading;
global using global::System.Threading.Tasks;
