# Supplementary material for: Do popular apps have issues regarding energy efficiency?
Source: PeerJ Comput Sci. 2024 Feb 29;10:e1891. doi: 10.7717/peerj-cs.1891 (PMC10909214; doi:10.7717/peerj-cs.1891)
Supplement: Supplemental Information 1 — Code for getting reviews [file peerj-cs-10-1891-s001.zip › AppReviewCollector/TermProject_DotNet/TermProject_DotNet/obj/Debug/net6.0/TermProject_DotNet.RazorAssemblyInfo.cs]

//------------------------------------------------------------------------------
// <auto-generated>
//     This code was generated by a tool.
//
//     Changes to this file may cause incorrect behavior and will be lost if
//     the code is regenerated.
// </auto-generated>
//------------------------------------------------------------------------------

using System;
using System.Reflection;

[assembly: Microsoft.AspNetCore.Mvc.ApplicationParts.ProvideApplicationPartFactoryAttribute("Microsoft.AspNetCore.Mvc.ApplicationParts.ConsolidatedAssemblyApplicationPartFact" +
    "ory, Microsoft.AspNetCore.Mvc.Razor")]

// MSBuild WriteCodeFragment sınıfı tarafından oluşturuldu.
