# Supplementary material for: Do popular apps have issues regarding energy efficiency?
Source: PeerJ Comput Sci. 2024 Feb 29;10:e1891. doi: 10.7717/peerj-cs.1891 (PMC10909214; doi:10.7717/peerj-cs.1891)
Supplement: Supplemental Information 1 — Code for getting reviews [file peerj-cs-10-1891-s001.zip › AppReviewCollector/TermProject_DotNet/TermProject_DotNet/obj/project.assets.json]

{
  "version": 3,
  "targets": {
    "net6.0": {
      "bootstrap/5.1.3": {
        "type": "package",
        "contentFiles": {
          "contentFiles/any/any/wwwroot/css/bootstrap-grid.css": {
            "buildAction": "Content",
            "codeLanguage": "any",
            "copyToOutput": false
          },
          "contentFiles/any/any/wwwroot/css/bootstrap-grid.css.map": {
            "buildAction": "Content",
            "codeLanguage": "any",
            "copyToOutput": false
          },
          "contentFiles/any/any/wwwroot/css/bootstrap-grid.min.css": {
            "buildAction": "Content",
            "codeLanguage": "any",
            "copyToOutput": false
          },
          "contentFiles/any/any/wwwroot/css/bootstrap-grid.min.css.map": {
            "buildAction": "Content",
            "codeLanguage": "any",
            "copyToOutput": false
          },
          "contentFiles/any/any/wwwroot/css/bootstrap-grid.rtl.css": {
            "buildAction": "Content",
            "codeLanguage": "any",
            "copyToOutput": false
          },
          "contentFiles/any/any/wwwroot/css/bootstrap-grid.rtl.css.map": {
            "buildAction": "Content",
            "codeLanguage": "any",
            "copyToOutput": false
          },
          "contentFiles/any/any/wwwroot/css/bootstrap-grid.rtl.min.css": {
            "buildAction": "Content",
            "codeLanguage": "any",
            "copyToOutput": false
          },
          "contentFiles/any/any/wwwroot/css/bootstrap-grid.rtl.min.css.map": {
            "buildAction": "Content",
            "codeLanguage": "any",
            "copyToOutput": false
          },
          "contentFiles/any/any/wwwroot/css/bootstrap-reboot.css": {
            "buildAction": "Content",
            "codeLanguage": "any",
            "copyToOutput": false
          },
          "contentFiles/any/any/wwwroot/css/bootstrap-reboot.css.map": {
            "buildAction": "Content",
            "codeLanguage": "any",
            "copyToOutput": false
          },
          "contentFiles/any/any/wwwroot/css/bootstrap-reboot.min.css": {
            "buildAction": "Content",
            "codeLanguage": "any",
            "copyToOutput": false
          },
          "contentFiles/any/any/wwwroot/css/bootstrap-reboot.min.css.map": {
            "buildAction": "Content",
            "codeLanguage": "any",
            "copyToOutput": false
          },
          "contentFiles/any/any/wwwroot/css/bootstrap-reboot.rtl.css": {
            "buildAction": "Content",
            "codeLanguage": "any",
            "copyToOutput": false
          },
          "contentFiles/any/any/wwwroot/css/bootstrap-reboot.rtl.css.map": {
            "buildAction": "Content",
            "codeLanguage": "any",
            "copyToOutput": false
          },
          "contentFiles/any/any/wwwroot/css/bootstrap-reboot.rtl.min.css": {
            "buildAction": "Content",
            "codeLanguage": "any",
            "copyToOutput": false
          },
          "contentFiles/any/any/wwwroot/css/bootstrap-reboot.rtl.min.css.map": {
            "buildAction": "Content",
            "codeLanguage": "any",
            "copyToOutput": false
          },
          "contentFiles/any/any/wwwroot/css/bootstrap-utilities.css": {
            "buildAction": "Content",
            "codeLanguage": "any",
            "copyToOutput": false
          },
          "contentFiles/any/any/wwwroot/css/bootstrap-utilities.css.map": {
            "buildAction": "Content",
            "codeLanguage": "any",
            "copyToOutput": false
          },
          "contentFiles/any/any/wwwroot/css/bootstrap-utilities.min.css": {
            "buildAction": "Content",
            "codeLanguage": "any",
            "copyToOutput": false
          },
          "contentFiles/any/any/wwwroot/css/bootstrap-utilities.min.css.map": {
            "buildAction": "Content",
            "codeLanguage": "any",
            "copyToOutput": false
          },
          "contentFiles/any/any/wwwroot/css/bootstrap-utilities.rtl.css": {
            "buildAction": "Content",
            "codeLanguage": "any",
            "copyToOutput": false
          },
          "contentFiles/any/any/wwwroot/css/bootstrap-utilities.rtl.css.map": {
            "buildAction": "Content",
            "codeLanguage": "any",
            "copyToOutput": false
          },
          "contentFiles/any/any/wwwroot/css/bootstrap-utilities.rtl.min.css": {
            "buildAction": "Content",
            "codeLanguage": "any",
            "copyToOutput": false
          },
          "contentFiles/any/any/wwwroot/css/bootstrap-utilities.rtl.min.css.map": {
            "buildAction": "Content",
            "codeLanguage": "any",
            "copyToOutput": false
          },
          "contentFiles/any/any/wwwroot/css/bootstrap.css": {
            "buildAction": "Content",
            "codeLanguage": "any",
            "copyToOutput": false
          },
          "contentFiles/any/any/wwwroot/css/bootstrap.css.map": {
            "buildAction": "Content",
            "codeLanguage": "any",
            "copyToOutput": false
          },
          "contentFiles/any/any/wwwroot/css/bootstrap.min.css": {
            "buildAction": "Content",
            "codeLanguage": "any",
            "copyToOutput": false
          },
          "contentFiles/any/any/wwwroot/css/bootstrap.min.css.map": {
            "buildAction": "Content",
            "codeLanguage": "any",
            "copyToOutput": false
          },
          "contentFiles/any/any/wwwroot/css/bootstrap.rtl.css": {
            "buildAction": "Content",
            "codeLanguage": "any",
            "copyToOutput": false
          },
          "contentFiles/any/any/wwwroot/css/bootstrap.rtl.css.map": {
            "buildAction": "Content",
            "codeLanguage": "any",
            "copyToOutput": false
          },
          "contentFiles/any/any/wwwroot/css/bootstrap.rtl.min.css": {
            "buildAction": "Content",
            "codeLanguage": "any",
            "copyToOutput": false
          },
          "contentFiles/any/any/wwwroot/css/bootstrap.rtl.min.css.map": {
            "buildAction": "Content",
            "codeLanguage": "any",
            "copyToOutput": false
          },
          "contentFiles/any/any/wwwroot/js/bootstrap.bundle.js": {
            "buildAction": "Content",
            "codeLanguage": "any",
            "copyToOutput": false
          },
          "contentFiles/any/any/wwwroot/js/bootstrap.bundle.js.map": {
            "buildAction": "Content",
            "codeLanguage": "any",
            "copyToOutput": false
          },
          "contentFiles/any/any/wwwroot/js/bootstrap.bundle.min.js": {
            "buildAction": "Content",
            "codeLanguage": "any",
            "copyToOutput": false
          },
          "contentFiles/any/any/wwwroot/js/bootstrap.bundle.min.js.map": {
            "buildAction": "Content",
            "codeLanguage": "any",
            "copyToOutput": false
          },
          "contentFiles/any/any/wwwroot/js/bootstrap.esm.js": {
            "buildAction": "Content",
            "codeLanguage": "any",
            "copyToOutput": false
          },
          "contentFiles/any/any/wwwroot/js/bootstrap.esm.js.map": {
            "buildAction": "Content",
            "codeLanguage": "any",
            "copyToOutput": false
          },
          "contentFiles/any/any/wwwroot/js/bootstrap.esm.min.js": {
            "buildAction": "Content",
            "codeLanguage": "any",
            "copyToOutput": false
          },
          "contentFiles/any/any/wwwroot/js/bootstrap.esm.min.js.map": {
            "buildAction": "Content",
            "codeLanguage": "any",
            "copyToOutput": false
          },
          "contentFiles/any/any/wwwroot/js/bootstrap.js": {
            "buildAction": "Content",
            "codeLanguage": "any",
            "copyToOutput": false
          },
          "contentFiles/any/any/wwwroot/js/bootstrap.js.map": {
            "buildAction": "Content",
            "codeLanguage": "any",
            "copyToOutput": false
          },
          "contentFiles/any/any/wwwroot/js/bootstrap.min.js": {
            "buildAction": "Content",
            "codeLanguage": "any",
            "copyToOutput": false
          },
          "contentFiles/any/any/wwwroot/js/bootstrap.min.js.map": {
            "buildAction": "Content",
            "codeLanguage": "any",
            "copyToOutput": false
          }
        }
      },
      "jQuery/3.6.0": {
        "type": "package"
      },
      "jQuery.UI/1.12.1.1": {
        "type": "package",
        "dependencies": {
          "jQuery": "1.12.4"
        }
      },
      "jQuery.UI.Core/1.8.9": {
        "type": "package",
        "dependencies": {
          "jQuery": "[1.4.4, 1.6.0)"
        }
      },
      "jQuery.UI.Core.Widget/1.8.9": {
        "type": "package",
        "dependencies": {
          "jQuery": "[1.4.4, 1.5.0]"
        }
      },
      "jQuery.UI.Widgets.Datepicker/1.8.9": {
        "type": "package",
        "dependencies": {
          "jQuery.UI.Core": "[1.8.9]"
        }
      },
      "Newtonsoft.Json/13.0.1": {
        "type": "package",
        "compile": {
          "lib/netstandard2.0/Newtonsoft.Json.dll": {}
        },
        "runtime": {
          "lib/netstandard2.0/Newtonsoft.Json.dll": {}
        }
      }
    }
  },
  "libraries": {
    "bootstrap/5.1.3": {
      "sha512": "voh0PaptI44WOkOeMmzvUE4348M1QerNVYR8gNOX/PXLygvZjM019oIn4yU3uhgRjuriulfUjb7x/Yv4/YCqFw==",
      "type": "package",
      "path": "bootstrap/5.1.3",
      "files": [
        ".nupkg.metadata",
        ".signature.p7s",
        "LICENSE.txt",
        "bootstrap.5.1.3.nupkg.sha512",
        "bootstrap.nuspec",
        "bootstrap.png",
        "content/Content/bootstrap-grid.css",
        "content/Content/bootstrap-grid.css.map",
        "content/Content/bootstrap-grid.min.css",
        "content/Content/bootstrap-grid.min.css.map",
        "content/Content/bootstrap-grid.rtl.css",
        "content/Content/bootstrap-grid.rtl.css.map",
        "content/Content/bootstrap-grid.rtl.min.css",
        "content/Content/bootstrap-grid.rtl.min.css.map",
        "content/Content/bootstrap-reboot.css",
        "content/Content/bootstrap-reboot.css.map",
        "content/Content/bootstrap-reboot.min.css",
        "content/Content/bootstrap-reboot.min.css.map",
        "content/Content/bootstrap-reboot.rtl.css",
        "content/Content/bootstrap-reboot.rtl.css.map",
        "content/Content/bootstrap-reboot.rtl.min.css",
        "content/Content/bootstrap-reboot.rtl.min.css.map",
        "content/Content/bootstrap-utilities.css",
        "content/Content/bootstrap-utilities.css.map",
        "content/Content/bootstrap-utilities.min.css",
        "content/Content/bootstrap-utilities.min.css.map",
        "content/Content/bootstrap-utilities.rtl.css",
        "content/Content/bootstrap-utilities.rtl.css.map",
        "content/Content/bootstrap-utilities.rtl.min.css",
        "content/Content/bootstrap-utilities.rtl.min.css.map",
        "content/Content/bootstrap.css",
        "content/Content/bootstrap.css.map",
        "content/Content/bootstrap.min.css",
        "content/Content/bootstrap.min.css.map",
        "content/Content/bootstrap.rtl.css",
        "content/Content/bootstrap.rtl.css.map",
        "content/Content/bootstrap.rtl.min.css",
        "content/Content/bootstrap.rtl.min.css.map",
        "content/Scripts/bootstrap.bundle.js",
        "content/Scripts/bootstrap.bundle.js.map",
        "content/Scripts/bootstrap.bundle.min.js",
        "content/Scripts/bootstrap.bundle.min.js.map",
        "content/Scripts/bootstrap.esm.js",
        "content/Scripts/bootstrap.esm.js.map",
        "content/Scripts/bootstrap.esm.min.js",
        "content/Scripts/bootstrap.esm.min.js.map",
        "content/Scripts/bootstrap.js",
        "content/Scripts/bootstrap.js.map",
        "content/Scripts/bootstrap.min.js",
        "content/Scripts/bootstrap.min.js.map",
        "contentFiles/any/any/wwwroot/css/bootstrap-grid.css",
        "contentFiles/any/any/wwwroot/css/bootstrap-grid.css.map",
        "contentFiles/any/any/wwwroot/css/bootstrap-grid.min.css",
        "contentFiles/any/any/wwwroot/css/bootstrap-grid.min.css.map",
        "contentFiles/any/any/wwwroot/css/bootstrap-grid.rtl.css",
        "contentFiles/any/any/wwwroot/css/bootstrap-grid.rtl.css.map",
        "contentFiles/any/any/wwwroot/css/bootstrap-grid.rtl.min.css",
        "contentFiles/any/any/wwwroot/css/bootstrap-grid.rtl.min.css.map",
        "contentFiles/any/any/wwwroot/css/bootstrap-reboot.css",
        "contentFiles/any/any/wwwroot/css/bootstrap-reboot.css.map",
        "contentFiles/any/any/wwwroot/css/bootstrap-reboot.min.css",
        "contentFiles/any/any/wwwroot/css/bootstrap-reboot.min.css.map",
        "contentFiles/any/any/wwwroot/css/bootstrap-reboot.rtl.css",
        "contentFiles/any/any/wwwroot/css/bootstrap-reboot.rtl.css.map",
        "contentFiles/any/any/wwwroot/css/bootstrap-reboot.rtl.min.css",
        "contentFiles/any/any/wwwroot/css/bootstrap-reboot.rtl.min.css.map",
        "contentFiles/any/any/wwwroot/css/bootstrap-utilities.css",
        "contentFiles/any/any/wwwroot/css/bootstrap-utilities.css.map",
        "contentFiles/any/any/wwwroot/css/bootstrap-utilities.min.css",
        "contentFiles/any/any/wwwroot/css/bootstrap-utilities.min.css.map",
        "contentFiles/any/any/wwwroot/css/bootstrap-utilities.rtl.css",
        "contentFiles/any/any/wwwroot/css/bootstrap-utilities.rtl.css.map",
        "contentFiles/any/any/wwwroot/css/bootstrap-utilities.rtl.min.css",
        "contentFiles/any/any/wwwroot/css/bootstrap-utilities.rtl.min.css.map",
        "contentFiles/any/any/wwwroot/css/bootstrap.css",
        "contentFiles/any/any/wwwroot/css/bootstrap.css.map",
        "contentFiles/any/any/wwwroot/css/bootstrap.min.css",
        "contentFiles/any/any/wwwroot/css/bootstrap.min.css.map",
        "contentFiles/any/any/wwwroot/css/bootstrap.rtl.css",
        "contentFiles/any/any/wwwroot/css/bootstrap.rtl.css.map",
        "contentFiles/any/any/wwwroot/css/bootstrap.rtl.min.css",
        "contentFiles/any/any/wwwroot/css/bootstrap.rtl.min.css.map",
        "contentFiles/any/any/wwwroot/js/bootstrap.bundle.js",
        "contentFiles/any/any/wwwroot/js/bootstrap.bundle.js.map",
        "contentFiles/any/any/wwwroot/js/bootstrap.bundle.min.js",
        "contentFiles/any/any/wwwroot/js/bootstrap.bundle.min.js.map",
        "contentFiles/any/any/wwwroot/js/bootstrap.esm.js",
        "contentFiles/any/any/wwwroot/js/bootstrap.esm.js.map",
        "contentFiles/any/any/wwwroot/js/bootstrap.esm.min.js",
        "contentFiles/any/any/wwwroot/js/bootstrap.esm.min.js.map",
        "contentFiles/any/any/wwwroot/js/bootstrap.js",
        "contentFiles/any/any/wwwroot/js/bootstrap.js.map",
        "contentFiles/any/any/wwwroot/js/bootstrap.min.js",
        "contentFiles/any/any/wwwroot/js/bootstrap.min.js.map"
      ]
    },
    "jQuery/3.6.0": {
      "sha512": "sSzCTDWn15waSMjDrP21jjgG1j1pwISLaKiVCClwU4XGAmuZt+FScLkdyRvh9ppoIxAW/tJtJBYei+3CAwFQ7g==",
      "type": "package",
      "path": "jquery/3.6.0",
      "hasTools": true,
      "files": [
        ".nupkg.metadata",
        ".signature.p7s",
        "Content/Scripts/jquery-3.6.0-vsdoc.js",
        "Content/Scripts/jquery-3.6.0.js",
        "Content/Scripts/jquery-3.6.0.min.js",
        "Content/Scripts/jquery-3.6.0.min.map",
        "Content/Scripts/jquery-3.6.0.slim.js",
        "Content/Scripts/jquery-3.6.0.slim.min.js",
        "Content/Scripts/jquery-3.6.0.slim.min.map",
        "Tools/common.ps1",
        "Tools/install.ps1",
        "Tools/jquery-3.6.0.intellisense.js",
        "Tools/uninstall.ps1",
        "jquery.3.6.0.nupkg.sha512",
        "jquery.nuspec"
      ]
    },
    "jQuery.UI/1.12.1.1": {
      "sha512": "E+n7ILz0Pl7gGiPUXcMvdMtr8eIa8FPByfaoParBTLYFNtaNj9QA6gpD3IdWe9tARMNkpHCVmZ0Xo//kXh38Vg==",
      "type": "package",
      "path": "jquery.ui/1.12.1.1",
      "files": [
        ".nupkg.metadata",
        ".signature.p7s",
        "Content/Content/images/ui-icons_444444_256x240.png",
        "Content/Content/images/ui-icons_555555_256x240.png",
        "Content/Content/images/ui-icons_777620_256x240.png",
        "Content/Content/images/ui-icons_777777_256x240.png",
        "Content/Content/images/ui-icons_cc0000_256x240.png",
        "Content/Content/images/ui-icons_ffffff_256x240.png",
        "Content/Content/jquery-ui.css",
        "Content/Content/jquery-ui.structure.css",
        "Content/Content/jquery-ui.theme.css",
        "Content/Scripts/jquery-ui.js",
        "jquery.ui.1.12.1.1.nupkg.sha512",
        "jquery.ui.nuspec"
      ]
    },
    "jQuery.UI.Core/1.8.9": {
      "sha512": "Sib0IXtCSVnA9wX6i0enHxHTZmBW0mLncfjtjjU3wWUMnQgmTxlenvOZBKUqpFjA0/nFQgsJqsANO74YphTc+g==",
      "type": "package",
      "path": "jquery.ui.core/1.8.9",
      "files": [
        ".nupkg.metadata",
        ".signature.p7s",
        "Content/Scripts/jquery.ui.core.js",
        "Content/Scripts/jquery.ui.core.min.js",
        "jquery.ui.core.1.8.9.nupkg.sha512",
        "jquery.ui.core.nuspec"
      ]
    },
    "jQuery.UI.Core.Widget/1.8.9": {
      "sha512": "RWyajVFTrZY3wYYnPLmof0OT3tJlwERFDCko/wPxHtNFz+Dvl5+coQuU49uu/7+0qoszAyuVvOWovGJmsTNF0g==",
      "type": "package",
      "path": "jquery.ui.core.widget/1.8.9",
      "files": [
        ".nupkg.metadata",
        ".signature.p7s",
        "Content/Scripts/jquery.ui.widget.js",
        "Content/Scripts/jquery.ui.widget.min.js",
        "jquery.ui.core.widget.1.8.9.nupkg.sha512",
        "jquery.ui.core.widget.nuspec"
      ]
    },
    "jQuery.UI.Widgets.Datepicker/1.8.9": {
      "sha512": "cA1RW6ms1azPhXg6OKFptRPljO1Pky8WsUo57AHfHVIUvVZZA1GZ7Iygu9Sc+y33Mq7wncX9+hruDgzUm34N7w==",
      "type": "package",
      "path": "jquery.ui.widgets.datepicker/1.8.9",
      "files": [
        ".nupkg.metadata",
        ".signature.p7s",
        "Content/Scripts/jquery.ui.datepicker.js",
        "Content/Scripts/jquery.ui.datepicker.min.js",
        "jquery.ui.widgets.datepicker.1.8.9.nupkg.sha512",
        "jquery.ui.widgets.datepicker.nuspec"
      ]
    },
    "Newtonsoft.Json/13.0.1": {
      "sha512": "ppPFpBcvxdsfUonNcvITKqLl3bqxWbDCZIzDWHzjpdAHRFfZe0Dw9HmA0+za13IdyrgJwpkDTDA9fHaxOrt20A==",
      "type": "package",
      "path": "newtonsoft.json/13.0.1",
      "files": [
        ".nupkg.metadata",
        ".signature.p7s",
        "LICENSE.md",
        "lib/net20/Newtonsoft.Json.dll",
        "lib/net20/Newtonsoft.Json.xml",
        "lib/net35/Newtonsoft.Json.dll",
        "lib/net35/Newtonsoft.Json.xml",
        "lib/net40/Newtonsoft.Json.dll",
        "lib/net40/Newtonsoft.Json.xml",
        "lib/net45/Newtonsoft.Json.dll",
        "lib/net45/Newtonsoft.Json.xml",
        "lib/netstandard1.0/Newtonsoft.Json.dll",
        "lib/netstandard1.0/Newtonsoft.Json.xml",
        "lib/netstandard1.3/Newtonsoft.Json.dll",
        "lib/netstandard1.3/Newtonsoft.Json.xml",
        "lib/netstandard2.0/Newtonsoft.Json.dll",
        "lib/netstandard2.0/Newtonsoft.Json.xml",
        "newtonsoft.json.13.0.1.nupkg.sha512",
        "newtonsoft.json.nuspec",
        "packageIcon.png"
      ]
    }
  },
  "projectFileDependencyGroups": {
    "net6.0": [
      "Newtonsoft.Json >= 13.0.1",
      "bootstrap >= 5.1.3",
      "jQuery >= 3.6.0",
      "jQuery.UI >= 1.12.1.1",
      "jQuery.UI.Core.Widget >= 1.8.9",
      "jQuery.UI.Widgets.Datepicker >= 1.8.9"
    ]
  },
  "packageFolders": {
    "C:\\Users\\Bil-muh\\.nuget\\packages\\": {}
  },
  "project": {
    "version": "1.0.0",
    "restore": {
      "projectUniqueName": "C:\\Users\\Bil-muh\\Desktop\\ReviewTool\\TermProject_DotNet\\TermProject_DotNet\\TermProject_DotNet.csproj",
      "projectName": "TermProject_DotNet",
      "projectPath": "C:\\Users\\Bil-muh\\Desktop\\ReviewTool\\TermProject_DotNet\\TermProject_DotNet\\TermProject_DotNet.csproj",
      "packagesPath": "C:\\Users\\Bil-muh\\.nuget\\packages\\",
      "outputPath": "C:\\Users\\Bil-muh\\Desktop\\ReviewTool\\TermProject_DotNet\\TermProject_DotNet\\obj\\",
      "projectStyle": "PackageReference",
      "configFilePaths": [
        "C:\\Users\\Bil-muh\\AppData\\Roaming\\NuGet\\NuGet.Config"
      ],
      "originalTargetFrameworks": [
        "net6.0"
      ],
      "sources": {
        "https://api.nuget.org/v3/index.json": {}
      },
      "frameworks": {
        "net6.0": {
          "targetAlias": "net6.0",
          "projectReferences": {}
        }
      },
      "warningProperties": {
        "warnAsError": [
          "NU1605"
        ]
      }
    },
    "frameworks": {
      "net6.0": {
        "targetAlias": "net6.0",
        "dependencies": {
          "Newtonsoft.Json": {
            "target": "Package",
            "version": "[13.0.1, )"
          },
          "bootstrap": {
            "target": "Package",
            "version": "[5.1.3, )"
          },
          "jQuery": {
            "target": "Package",
            "version": "[3.6.0, )"
          },
          "jQuery.UI": {
            "target": "Package",
            "version": "[1.12.1.1, )"
          },
          "jQuery.UI.Core.Widget": {
            "target": "Package",
            "version": "[1.8.9, )"
          },
          "jQuery.UI.Widgets.Datepicker": {
            "target": "Package",
            "version": "[1.8.9, )"
          }
        },
        "imports": [
          "net461",
          "net462",
          "net47",
          "net471",
          "net472",
          "net48"
        ],
        "assetTargetFallback": true,
        "warn": true,
        "frameworkReferences": {
          "Microsoft.AspNetCore.App": {
            "privateAssets": "none"
          },
          "Microsoft.NETCore.App": {
            "privateAssets": "all"
          }
        },
        "runtimeIdentifierGraphPath": "C:\\Program Files\\dotnet\\sdk\\6.0.301\\RuntimeIdentifierGraph.json"
      }
    }
  },
  "logs": [
    {
      "code": "NU1608",
      "level": "Warning",
      "warningLevel": 1,
      "message": "Bağımlılık kısıtlaması dışında algılanan paket sürümü: jQuery.UI.Core.Widget 1.8.9, jQuery (>= 1.4.4 && <= 1.5.0) gerektiriyor ancak sürüm jQuery 3.6.0 çözümlenmiş.",
      "libraryId": "jQuery",
      "targetGraphs": [
        "net6.0"
      ]
    },
    {
      "code": "NU1608",
      "level": "Warning",
      "warningLevel": 1,
      "message": "Bağımlılık kısıtlaması dışında algılanan paket sürümü: jQuery.UI.Core 1.8.9, jQuery (>= 1.4.4 && < 1.6.0) gerektiriyor ancak sürüm jQuery 3.6.0 çözümlenmiş.",
      "libraryId": "jQuery",
      "targetGraphs": [
        "net6.0"
      ]
    }
  ]
}
