# Supplementary material for: Do popular apps have issues regarding energy efficiency?
Source: PeerJ Comput Sci. 2024 Feb 29;10:e1891. doi: 10.7717/peerj-cs.1891 (PMC10909214; doi:10.7717/peerj-cs.1891)
Supplement: Supplemental Information 1 — Code for getting reviews [file peerj-cs-10-1891-s001.zip › AppReviewCollector/TermProject_DotNet/TermProject_DotNet/obj/project.nuget.cache]

{
  "version": 2,
  "dgSpecHash": "bhLneUkLd8bsnmPrtxr72LVLYo9Ae3qsiUFOVuCEDPU7YH7+fxnKSmPntt0wyAfPchxGRMaN4zhRKFoXBcoMUQ==",
  "success": true,
  "projectFilePath": "C:\\Users\\Bil-muh\\Desktop\\ReviewTool\\TermProject_DotNet\\TermProject_DotNet\\TermProject_DotNet.csproj",
  "expectedPackageFiles": [
    "C:\\Users\\Bil-muh\\.nuget\\packages\\bootstrap\\5.1.3\\bootstrap.5.1.3.nupkg.sha512",
    "C:\\Users\\Bil-muh\\.nuget\\packages\\jquery\\3.6.0\\jquery.3.6.0.nupkg.sha512",
    "C:\\Users\\Bil-muh\\.nuget\\packages\\jquery.ui\\1.12.1.1\\jquery.ui.1.12.1.1.nupkg.sha512",
    "C:\\Users\\Bil-muh\\.nuget\\packages\\jquery.ui.core\\1.8.9\\jquery.ui.core.1.8.9.nupkg.sha512",
    "C:\\Users\\Bil-muh\\.nuget\\packages\\jquery.ui.core.widget\\1.8.9\\jquery.ui.core.widget.1.8.9.nupkg.sha512",
    "C:\\Users\\Bil-muh\\.nuget\\packages\\jquery.ui.widgets.datepicker\\1.8.9\\jquery.ui.widgets.datepicker.1.8.9.nupkg.sha512",
    "C:\\Users\\Bil-muh\\.nuget\\packages\\newtonsoft.json\\13.0.1\\newtonsoft.json.13.0.1.nupkg.sha512"
  ],
  "logs": [
    {
      "code": "NU1608",
      "level": "Warning",
      "warningLevel": 1,
      "message": "Bağımlılık kısıtlaması dışında algılanan paket sürümü: jQuery.UI.Core.Widget 1.8.9, jQuery (>= 1.4.4 && <= 1.5.0) gerektiriyor ancak sürüm jQuery 3.6.0 çözümlenmiş.",
      "libraryId": "jQuery",
      "targetGraphs": [
        "net6.0"
      ]
    },
    {
      "code": "NU1608",
      "level": "Warning",
      "warningLevel": 1,
      "message": "Bağımlılık kısıtlaması dışında algılanan paket sürümü: jQuery.UI.Core 1.8.9, jQuery (>= 1.4.4 && < 1.6.0) gerektiriyor ancak sürüm jQuery 3.6.0 çözümlenmiş.",
      "libraryId": "jQuery",
      "targetGraphs": [
        "net6.0"
      ]
    }
  ]
}
