# Supplementary material for: Do popular apps have issues regarding energy efficiency?
Source: PeerJ Comput Sci. 2024 Feb 29;10:e1891. doi: 10.7717/peerj-cs.1891 (PMC10909214; doi:10.7717/peerj-cs.1891)
Supplement: Supplemental Information 1 — Code for getting reviews [file peerj-cs-10-1891-s001.zip › AppReviewCollector/TermProject_DotNet/TermProject_DotNet/obj/TermProject_DotNet.csproj.nuget.dgspec.json]

{
  "format": 1,
  "restore": {
    "C:\\Users\\Bil-muh\\Desktop\\ReviewTool\\TermProject_DotNet\\TermProject_DotNet\\TermProject_DotNet.csproj": {}
  },
  "projects": {
    "C:\\Users\\Bil-muh\\Desktop\\ReviewTool\\TermProject_DotNet\\TermProject_DotNet\\TermProject_DotNet.csproj": {
      "version": "1.0.0",
      "restore": {
        "projectUniqueName": "C:\\Users\\Bil-muh\\Desktop\\ReviewTool\\TermProject_DotNet\\TermProject_DotNet\\TermProject_DotNet.csproj",
        "projectName": "TermProject_DotNet",
        "projectPath": "C:\\Users\\Bil-muh\\Desktop\\ReviewTool\\TermProject_DotNet\\TermProject_DotNet\\TermProject_DotNet.csproj",
        "packagesPath": "C:\\Users\\Bil-muh\\.nuget\\packages\\",
        "outputPath": "C:\\Users\\Bil-muh\\Desktop\\ReviewTool\\TermProject_DotNet\\TermProject_DotNet\\obj\\",
        "projectStyle": "PackageReference",
        "configFilePaths": [
          "C:\\Users\\Bil-muh\\AppData\\Roaming\\NuGet\\NuGet.Config"
        ],
        "originalTargetFrameworks": [
          "net6.0"
        ],
        "sources": {
          "https://api.nuget.org/v3/index.json": {}
        },
        "frameworks": {
          "net6.0": {
            "targetAlias": "net6.0",
            "projectReferences": {}
          }
        },
        "warningProperties": {
          "warnAsError": [
            "NU1605"
          ]
        }
      },
      "frameworks": {
        "net6.0": {
          "targetAlias": "net6.0",
          "dependencies": {
            "Newtonsoft.Json": {
              "target": "Package",
              "version": "[13.0.1, )"
            },
            "bootstrap": {
              "target": "Package",
              "version": "[5.1.3, )"
            },
            "jQuery": {
              "target": "Package",
              "version": "[3.6.0, )"
            },
            "jQuery.UI": {
              "target": "Package",
              "version": "[1.12.1.1, )"
            },
            "jQuery.UI.Core.Widget": {
              "target": "Package",
              "version": "[1.8.9, )"
            },
            "jQuery.UI.Widgets.Datepicker": {
              "target": "Package",
              "version": "[1.8.9, )"
            }
          },
          "imports": [
            "net461",
            "net462",
            "net47",
            "net471",
            "net472",
            "net48"
          ],
          "assetTargetFallback": true,
          "warn": true,
          "frameworkReferences": {
            "Microsoft.AspNetCore.App": {
              "privateAssets": "none"
            },
            "Microsoft.NETCore.App": {
              "privateAssets": "all"
            }
          },
          "runtimeIdentifierGraphPath": "C:\\Program Files\\dotnet\\sdk\\6.0.301\\RuntimeIdentifierGraph.json"
        }
      }
    }
  }
}
