# Supplementary material for: Do popular apps have issues regarding energy efficiency?
Source: PeerJ Comput Sci. 2024 Feb 29;10:e1891. doi: 10.7717/peerj-cs.1891 (PMC10909214; doi:10.7717/peerj-cs.1891)
Supplement: Supplemental Information 1 — Code for getting reviews [file peerj-cs-10-1891-s001.zip › AppReviewCollector/TermProject_DotNet/TermProject_DotNet/obj/TermProject_DotNet.csproj.nuget.g.props]

<?xml version="1.0" encoding="utf-8" standalone="no"?>
<Project ToolsVersion="14.0" xmlns="http://schemas.microsoft.com/developer/msbuild/2003">
  <PropertyGroup Condition=" '$(ExcludeRestorePackageImports)' != 'true' ">
    <RestoreSuccess Condition=" '$(RestoreSuccess)' == '' ">True</RestoreSuccess>
    <RestoreTool Condition=" '$(RestoreTool)' == '' ">NuGet</RestoreTool>
    <ProjectAssetsFile Condition=" '$(ProjectAssetsFile)' == '' ">$(MSBuildThisFileDirectory)project.assets.json</ProjectAssetsFile>
    <NuGetPackageRoot Condition=" '$(NuGetPackageRoot)' == '' ">$(UserProfile)\.nuget\packages\</NuGetPackageRoot>
    <NuGetPackageFolders Condition=" '$(NuGetPackageFolders)' == '' ">C:\Users\Bil-muh\.nuget\packages\</NuGetPackageFolders>
    <NuGetProjectStyle Condition=" '$(NuGetProjectStyle)' == '' ">PackageReference</NuGetProjectStyle>
    <NuGetToolVersion Condition=" '$(NuGetToolVersion)' == '' ">6.2.1</NuGetToolVersion>
  </PropertyGroup>
  <ItemGroup Condition=" '$(ExcludeRestorePackageImports)' != 'true' ">
    <SourceRoot Include="C:\Users\Bil-muh\.nuget\packages\" />
  </ItemGroup>
  <ItemGroup Condition=" '$(ExcludeRestorePackageImports)' != 'true' ">
    <Content Include="$(NuGetPackageRoot)bootstrap\5.1.3\contentFiles\any\any\wwwroot\css\bootstrap-grid.css" Condition="Exists('$(NuGetPackageRoot)bootstrap\5.1.3\contentFiles\any\any\wwwroot\css\bootstrap-grid.css')">
      <NuGetPackageId>bootstrap</NuGetPackageId>
      <NuGetPackageVersion>5.1.3</NuGetPackageVersion>
      <NuGetItemType>Content</NuGetItemType>
      <Pack>false</Pack>
      <Private>False</Private>
      <Link>wwwroot\css\bootstrap-grid.css</Link>
    </Content>
    <Content Include="$(NuGetPackageRoot)bootstrap\5.1.3\contentFiles\any\any\wwwroot\css\bootstrap-grid.css.map" Condition="Exists('$(NuGetPackageRoot)bootstrap\5.1.3\contentFiles\any\any\wwwroot\css\bootstrap-grid.css.map')">
      <NuGetPackageId>bootstrap</NuGetPackageId>
      <NuGetPackageVersion>5.1.3</NuGetPackageVersion>
      <NuGetItemType>Content</NuGetItemType>
      <Pack>false</Pack>
      <Private>False</Private>
      <Link>wwwroot\css\bootstrap-grid.css.map</Link>
    </Content>
    <Content Include="$(NuGetPackageRoot)bootstrap\5.1.3\contentFiles\any\any\wwwroot\css\bootstrap-grid.min.css" Condition="Exists('$(NuGetPackageRoot)bootstrap\5.1.3\contentFiles\any\any\wwwroot\css\bootstrap-grid.min.css')">
      <NuGetPackageId>bootstrap</NuGetPackageId>
      <NuGetPackageVersion>5.1.3</NuGetPackageVersion>
      <NuGetItemType>Content</NuGetItemType>
      <Pack>false</Pack>
      <Private>False</Private>
      <Link>wwwroot\css\bootstrap-grid.min.css</Link>
    </Content>
    <Content Include="$(NuGetPackageRoot)bootstrap\5.1.3\contentFiles\any\any\wwwroot\css\bootstrap-grid.min.css.map" Condition="Exists('$(NuGetPackageRoot)bootstrap\5.1.3\contentFiles\any\any\wwwroot\css\bootstrap-grid.min.css.map')">
      <NuGetPackageId>bootstrap</NuGetPackageId>
      <NuGetPackageVersion>5.1.3</NuGetPackageVersion>
      <NuGetItemType>Content</NuGetItemType>
      <Pack>false</Pack>
      <Private>False</Private>
      <Link>wwwroot\css\bootstrap-grid.min.css.map</Link>
    </Content>
    <Content Include="$(NuGetPackageRoot)bootstrap\5.1.3\contentFiles\any\any\wwwroot\css\bootstrap-grid.rtl.css" Condition="Exists('$(NuGetPackageRoot)bootstrap\5.1.3\contentFiles\any\any\wwwroot\css\bootstrap-grid.rtl.css')">
      <NuGetPackageId>bootstrap</NuGetPackageId>
      <NuGetPackageVersion>5.1.3</NuGetPackageVersion>
      <NuGetItemType>Content</NuGetItemType>
      <Pack>false</Pack>
      <Private>False</Private>
      <Link>wwwroot\css\bootstrap-grid.rtl.css</Link>
    </Content>
    <Content Include="$(NuGetPackageRoot)bootstrap\5.1.3\contentFiles\any\any\wwwroot\css\bootstrap-grid.rtl.css.map" Condition="Exists('$(NuGetPackageRoot)bootstrap\5.1.3\contentFiles\any\any\wwwroot\css\bootstrap-grid.rtl.css.map')">
      <NuGetPackageId>bootstrap</NuGetPackageId>
      <NuGetPackageVersion>5.1.3</NuGetPackageVersion>
      <NuGetItemType>Content</NuGetItemType>
      <Pack>false</Pack>
      <Private>False</Private>
      <Link>wwwroot\css\bootstrap-grid.rtl.css.map</Link>
    </Content>
    <Content Include="$(NuGetPackageRoot)bootstrap\5.1.3\contentFiles\any\any\wwwroot\css\bootstrap-grid.rtl.min.css" Condition="Exists('$(NuGetPackageRoot)bootstrap\5.1.3\contentFiles\any\any\wwwroot\css\bootstrap-grid.rtl.min.css')">
      <NuGetPackageId>bootstrap</NuGetPackageId>
      <NuGetPackageVersion>5.1.3</NuGetPackageVersion>
      <NuGetItemType>Content</NuGetItemType>
      <Pack>false</Pack>
      <Private>False</Private>
      <Link>wwwroot\css\bootstrap-grid.rtl.min.css</Link>
    </Content>
    <Content Include="$(NuGetPackageRoot)bootstrap\5.1.3\contentFiles\any\any\wwwroot\css\bootstrap-grid.rtl.min.css.map" Condition="Exists('$(NuGetPackageRoot)bootstrap\5.1.3\contentFiles\any\any\wwwroot\css\bootstrap-grid.rtl.min.css.map')">
      <NuGetPackageId>bootstrap</NuGetPackageId>
      <NuGetPackageVersion>5.1.3</NuGetPackageVersion>
      <NuGetItemType>Content</NuGetItemType>
      <Pack>false</Pack>
      <Private>False</Private>
      <Link>wwwroot\css\bootstrap-grid.rtl.min.css.map</Link>
    </Content>
    <Content Include="$(NuGetPackageRoot)bootstrap\5.1.3\contentFiles\any\any\wwwroot\css\bootstrap-reboot.css" Condition="Exists('$(NuGetPackageRoot)bootstrap\5.1.3\contentFiles\any\any\wwwroot\css\bootstrap-reboot.css')">
      <NuGetPackageId>bootstrap</NuGetPackageId>
      <NuGetPackageVersion>5.1.3</NuGetPackageVersion>
      <NuGetItemType>Content</NuGetItemType>
      <Pack>false</Pack>
      <Private>False</Private>
      <Link>wwwroot\css\bootstrap-reboot.css</Link>
    </Content>
    <Content Include="$(NuGetPackageRoot)bootstrap\5.1.3\contentFiles\any\any\wwwroot\css\bootstrap-reboot.css.map" Condition="Exists('$(NuGetPackageRoot)bootstrap\5.1.3\contentFiles\any\any\wwwroot\css\bootstrap-reboot.css.map')">
      <NuGetPackageId>bootstrap</NuGetPackageId>
      <NuGetPackageVersion>5.1.3</NuGetPackageVersion>
      <NuGetItemType>Content</NuGetItemType>
      <Pack>false</Pack>
      <Private>False</Private>
      <Link>wwwroot\css\bootstrap-reboot.css.map</Link>
    </Content>
    <Content Include="$(NuGetPackageRoot)bootstrap\5.1.3\contentFiles\any\any\wwwroot\css\bootstrap-reboot.min.css" Condition="Exists('$(NuGetPackageRoot)bootstrap\5.1.3\contentFiles\any\any\wwwroot\css\bootstrap-reboot.min.css')">
      <NuGetPackageId>bootstrap</NuGetPackageId>
      <NuGetPackageVersion>5.1.3</NuGetPackageVersion>
      <NuGetItemType>Content</NuGetItemType>
      <Pack>false</Pack>
      <Private>False</Private>
      <Link>wwwroot\css\bootstrap-reboot.min.css</Link>
    </Content>
    <Content Include="$(NuGetPackageRoot)bootstrap\5.1.3\contentFiles\any\any\wwwroot\css\bootstrap-reboot.min.css.map" Condition="Exists('$(NuGetPackageRoot)bootstrap\5.1.3\contentFiles\any\any\wwwroot\css\bootstrap-reboot.min.css.map')">
      <NuGetPackageId>bootstrap</NuGetPackageId>
      <NuGetPackageVersion>5.1.3</NuGetPackageVersion>
      <NuGetItemType>Content</NuGetItemType>
      <Pack>false</Pack>
      <Private>False</Private>
      <Link>wwwroot\css\bootstrap-reboot.min.css.map</Link>
    </Content>
    <Content Include="$(NuGetPackageRoot)bootstrap\5.1.3\contentFiles\any\any\wwwroot\css\bootstrap-reboot.rtl.css" Condition="Exists('$(NuGetPackageRoot)bootstrap\5.1.3\contentFiles\any\any\wwwroot\css\bootstrap-reboot.rtl.css')">
      <NuGetPackageId>bootstrap</NuGetPackageId>
      <NuGetPackageVersion>5.1.3</NuGetPackageVersion>
      <NuGetItemType>Content</NuGetItemType>
      <Pack>false</Pack>
      <Private>False</Private>
      <Link>wwwroot\css\bootstrap-reboot.rtl.css</Link>
    </Content>
    <Content Include="$(NuGetPackageRoot)bootstrap\5.1.3\contentFiles\any\any\wwwroot\css\bootstrap-reboot.rtl.css.map" Condition="Exists('$(NuGetPackageRoot)bootstrap\5.1.3\contentFiles\any\any\wwwroot\css\bootstrap-reboot.rtl.css.map')">
      <NuGetPackageId>bootstrap</NuGetPackageId>
      <NuGetPackageVersion>5.1.3</NuGetPackageVersion>
      <NuGetItemType>Content</NuGetItemType>
      <Pack>false</Pack>
      <Private>False</Private>
      <Link>wwwroot\css\bootstrap-reboot.rtl.css.map</Link>
    </Content>
    <Content Include="$(NuGetPackageRoot)bootstrap\5.1.3\contentFiles\any\any\wwwroot\css\bootstrap-reboot.rtl.min.css" Condition="Exists('$(NuGetPackageRoot)bootstrap\5.1.3\contentFiles\any\any\wwwroot\css\bootstrap-reboot.rtl.min.css')">
      <NuGetPackageId>bootstrap</NuGetPackageId>
      <NuGetPackageVersion>5.1.3</NuGetPackageVersion>
      <NuGetItemType>Content</NuGetItemType>
      <Pack>false</Pack>
      <Private>False</Private>
      <Link>wwwroot\css\bootstrap-reboot.rtl.min.css</Link>
    </Content>
    <Content Include="$(NuGetPackageRoot)bootstrap\5.1.3\contentFiles\any\any\wwwroot\css\bootstrap-reboot.rtl.min.css.map" Condition="Exists('$(NuGetPackageRoot)bootstrap\5.1.3\contentFiles\any\any\wwwroot\css\bootstrap-reboot.rtl.min.css.map')">
      <NuGetPackageId>bootstrap</NuGetPackageId>
      <NuGetPackageVersion>5.1.3</NuGetPackageVersion>
      <NuGetItemType>Content</NuGetItemType>
      <Pack>false</Pack>
      <Private>False</Private>
      <Link>wwwroot\css\bootstrap-reboot.rtl.min.css.map</Link>
    </Content>
    <Content Include="$(NuGetPackageRoot)bootstrap\5.1.3\contentFiles\any\any\wwwroot\css\bootstrap-utilities.css" Condition="Exists('$(NuGetPackageRoot)bootstrap\5.1.3\contentFiles\any\any\wwwroot\css\bootstrap-utilities.css')">
      <NuGetPackageId>bootstrap</NuGetPackageId>
      <NuGetPackageVersion>5.1.3</NuGetPackageVersion>
      <NuGetItemType>Content</NuGetItemType>
      <Pack>false</Pack>
      <Private>False</Private>
      <Link>wwwroot\css\bootstrap-utilities.css</Link>
    </Content>
    <Content Include="$(NuGetPackageRoot)bootstrap\5.1.3\contentFiles\any\any\wwwroot\css\bootstrap-utilities.css.map" Condition="Exists('$(NuGetPackageRoot)bootstrap\5.1.3\contentFiles\any\any\wwwroot\css\bootstrap-utilities.css.map')">
      <NuGetPackageId>bootstrap</NuGetPackageId>
      <NuGetPackageVersion>5.1.3</NuGetPackageVersion>
      <NuGetItemType>Content</NuGetItemType>
      <Pack>false</Pack>
      <Private>False</Private>
      <Link>wwwroot\css\bootstrap-utilities.css.map</Link>
    </Content>
    <Content Include="$(NuGetPackageRoot)bootstrap\5.1.3\contentFiles\any\any\wwwroot\css\bootstrap-utilities.min.css" Condition="Exists('$(NuGetPackageRoot)bootstrap\5.1.3\contentFiles\any\any\wwwroot\css\bootstrap-utilities.min.css')">
      <NuGetPackageId>bootstrap</NuGetPackageId>
      <NuGetPackageVersion>5.1.3</NuGetPackageVersion>
      <NuGetItemType>Content</NuGetItemType>
      <Pack>false</Pack>
      <Private>False</Private>
      <Link>wwwroot\css\bootstrap-utilities.min.css</Link>
    </Content>
    <Content Include="$(NuGetPackageRoot)bootstrap\5.1.3\contentFiles\any\any\wwwroot\css\bootstrap-utilities.min.css.map" Condition="Exists('$(NuGetPackageRoot)bootstrap\5.1.3\contentFiles\any\any\wwwroot\css\bootstrap-utilities.min.css.map')">
      <NuGetPackageId>bootstrap</NuGetPackageId>
      <NuGetPackageVersion>5.1.3</NuGetPackageVersion>
      <NuGetItemType>Content</NuGetItemType>
      <Pack>false</Pack>
      <Private>False</Private>
      <Link>wwwroot\css\bootstrap-utilities.min.css.map</Link>
    </Content>
    <Content Include="$(NuGetPackageRoot)bootstrap\5.1.3\contentFiles\any\any\wwwroot\css\bootstrap-utilities.rtl.css" Condition="Exists('$(NuGetPackageRoot)bootstrap\5.1.3\contentFiles\any\any\wwwroot\css\bootstrap-utilities.rtl.css')">
      <NuGetPackageId>bootstrap</NuGetPackageId>
      <NuGetPackageVersion>5.1.3</NuGetPackageVersion>
      <NuGetItemType>Content</NuGetItemType>
      <Pack>false</Pack>
      <Private>False</Private>
      <Link>wwwroot\css\bootstrap-utilities.rtl.css</Link>
    </Content>
    <Content Include="$(NuGetPackageRoot)bootstrap\5.1.3\contentFiles\any\any\wwwroot\css\bootstrap-utilities.rtl.css.map" Condition="Exists('$(NuGetPackageRoot)bootstrap\5.1.3\contentFiles\any\any\wwwroot\css\bootstrap-utilities.rtl.css.map')">
      <NuGetPackageId>bootstrap</NuGetPackageId>
      <NuGetPackageVersion>5.1.3</NuGetPackageVersion>
      <NuGetItemType>Content</NuGetItemType>
      <Pack>false</Pack>
      <Private>False</Private>
      <Link>wwwroot\css\bootstrap-utilities.rtl.css.map</Link>
    </Content>
    <Content Include="$(NuGetPackageRoot)bootstrap\5.1.3\contentFiles\any\any\wwwroot\css\bootstrap-utilities.rtl.min.css" Condition="Exists('$(NuGetPackageRoot)bootstrap\5.1.3\contentFiles\any\any\wwwroot\css\bootstrap-utilities.rtl.min.css')">
      <NuGetPackageId>bootstrap</NuGetPackageId>
      <NuGetPackageVersion>5.1.3</NuGetPackageVersion>
      <NuGetItemType>Content</NuGetItemType>
      <Pack>false</Pack>
      <Private>False</Private>
      <Link>wwwroot\css\bootstrap-utilities.rtl.min.css</Link>
    </Content>
    <Content Include="$(NuGetPackageRoot)bootstrap\5.1.3\contentFiles\any\any\wwwroot\css\bootstrap-utilities.rtl.min.css.map" Condition="Exists('$(NuGetPackageRoot)bootstrap\5.1.3\contentFiles\any\any\wwwroot\css\bootstrap-utilities.rtl.min.css.map')">
      <NuGetPackageId>bootstrap</NuGetPackageId>
      <NuGetPackageVersion>5.1.3</NuGetPackageVersion>
      <NuGetItemType>Content</NuGetItemType>
      <Pack>false</Pack>
      <Private>False</Private>
      <Link>wwwroot\css\bootstrap-utilities.rtl.min.css.map</Link>
    </Content>
    <Content Include="$(NuGetPackageRoot)bootstrap\5.1.3\contentFiles\any\any\wwwroot\css\bootstrap.css" Condition="Exists('$(NuGetPackageRoot)bootstrap\5.1.3\contentFiles\any\any\wwwroot\css\bootstrap.css')">
      <NuGetPackageId>bootstrap</NuGetPackageId>
      <NuGetPackageVersion>5.1.3</NuGetPackageVersion>
      <NuGetItemType>Content</NuGetItemType>
      <Pack>false</Pack>
      <Private>False</Private>
      <Link>wwwroot\css\bootstrap.css</Link>
    </Content>
    <Content Include="$(NuGetPackageRoot)bootstrap\5.1.3\contentFiles\any\any\wwwroot\css\bootstrap.css.map" Condition="Exists('$(NuGetPackageRoot)bootstrap\5.1.3\contentFiles\any\any\wwwroot\css\bootstrap.css.map')">
      <NuGetPackageId>bootstrap</NuGetPackageId>
      <NuGetPackageVersion>5.1.3</NuGetPackageVersion>
      <NuGetItemType>Content</NuGetItemType>
      <Pack>false</Pack>
      <Private>False</Private>
      <Link>wwwroot\css\bootstrap.css.map</Link>
    </Content>
    <Content Include="$(NuGetPackageRoot)bootstrap\5.1.3\contentFiles\any\any\wwwroot\css\bootstrap.min.css" Condition="Exists('$(NuGetPackageRoot)bootstrap\5.1.3\contentFiles\any\any\wwwroot\css\bootstrap.min.css')">
      <NuGetPackageId>bootstrap</NuGetPackageId>
      <NuGetPackageVersion>5.1.3</NuGetPackageVersion>
      <NuGetItemType>Content</NuGetItemType>
      <Pack>false</Pack>
      <Private>False</Private>
      <Link>wwwroot\css\bootstrap.min.css</Link>
    </Content>
    <Content Include="$(NuGetPackageRoot)bootstrap\5.1.3\contentFiles\any\any\wwwroot\css\bootstrap.min.css.map" Condition="Exists('$(NuGetPackageRoot)bootstrap\5.1.3\contentFiles\any\any\wwwroot\css\bootstrap.min.css.map')">
      <NuGetPackageId>bootstrap</NuGetPackageId>
      <NuGetPackageVersion>5.1.3</NuGetPackageVersion>
      <NuGetItemType>Content</NuGetItemType>
      <Pack>false</Pack>
      <Private>False</Private>
      <Link>wwwroot\css\bootstrap.min.css.map</Link>
    </Content>
    <Content Include="$(NuGetPackageRoot)bootstrap\5.1.3\contentFiles\any\any\wwwroot\css\bootstrap.rtl.css" Condition="Exists('$(NuGetPackageRoot)bootstrap\5.1.3\contentFiles\any\any\wwwroot\css\bootstrap.rtl.css')">
      <NuGetPackageId>bootstrap</NuGetPackageId>
      <NuGetPackageVersion>5.1.3</NuGetPackageVersion>
      <NuGetItemType>Content</NuGetItemType>
      <Pack>false</Pack>
      <Private>False</Private>
      <Link>wwwroot\css\bootstrap.rtl.css</Link>
    </Content>
    <Content Include="$(NuGetPackageRoot)bootstrap\5.1.3\contentFiles\any\any\wwwroot\css\bootstrap.rtl.css.map" Condition="Exists('$(NuGetPackageRoot)bootstrap\5.1.3\contentFiles\any\any\wwwroot\css\bootstrap.rtl.css.map')">
      <NuGetPackageId>bootstrap</NuGetPackageId>
      <NuGetPackageVersion>5.1.3</NuGetPackageVersion>
      <NuGetItemType>Content</NuGetItemType>
      <Pack>false</Pack>
      <Private>False</Private>
      <Link>wwwroot\css\bootstrap.rtl.css.map</Link>
    </Content>
    <Content Include="$(NuGetPackageRoot)bootstrap\5.1.3\contentFiles\any\any\wwwroot\css\bootstrap.rtl.min.css" Condition="Exists('$(NuGetPackageRoot)bootstrap\5.1.3\contentFiles\any\any\wwwroot\css\bootstrap.rtl.min.css')">
      <NuGetPackageId>bootstrap</NuGetPackageId>
      <NuGetPackageVersion>5.1.3</NuGetPackageVersion>
      <NuGetItemType>Content</NuGetItemType>
      <Pack>false</Pack>
      <Private>False</Private>
      <Link>wwwroot\css\bootstrap.rtl.min.css</Link>
    </Content>
    <Content Include="$(NuGetPackageRoot)bootstrap\5.1.3\contentFiles\any\any\wwwroot\css\bootstrap.rtl.min.css.map" Condition="Exists('$(NuGetPackageRoot)bootstrap\5.1.3\contentFiles\any\any\wwwroot\css\bootstrap.rtl.min.css.map')">
      <NuGetPackageId>bootstrap</NuGetPackageId>
      <NuGetPackageVersion>5.1.3</NuGetPackageVersion>
      <NuGetItemType>Content</NuGetItemType>
      <Pack>false</Pack>
      <Private>False</Private>
      <Link>wwwroot\css\bootstrap.rtl.min.css.map</Link>
    </Content>
    <Content Include="$(NuGetPackageRoot)bootstrap\5.1.3\contentFiles\any\any\wwwroot\js\bootstrap.bundle.js" Condition="Exists('$(NuGetPackageRoot)bootstrap\5.1.3\contentFiles\any\any\wwwroot\js\bootstrap.bundle.js')">
      <NuGetPackageId>bootstrap</NuGetPackageId>
      <NuGetPackageVersion>5.1.3</NuGetPackageVersion>
      <NuGetItemType>Content</NuGetItemType>
      <Pack>false</Pack>
      <Private>False</Private>
      <Link>wwwroot\js\bootstrap.bundle.js</Link>
    </Content>
    <Content Include="$(NuGetPackageRoot)bootstrap\5.1.3\contentFiles\any\any\wwwroot\js\bootstrap.bundle.js.map" Condition="Exists('$(NuGetPackageRoot)bootstrap\5.1.3\contentFiles\any\any\wwwroot\js\bootstrap.bundle.js.map')">
      <NuGetPackageId>bootstrap</NuGetPackageId>
      <NuGetPackageVersion>5.1.3</NuGetPackageVersion>
      <NuGetItemType>Content</NuGetItemType>
      <Pack>false</Pack>
      <Private>False</Private>
      <Link>wwwroot\js\bootstrap.bundle.js.map</Link>
    </Content>
    <Content Include="$(NuGetPackageRoot)bootstrap\5.1.3\contentFiles\any\any\wwwroot\js\bootstrap.bundle.min.js" Condition="Exists('$(NuGetPackageRoot)bootstrap\5.1.3\contentFiles\any\any\wwwroot\js\bootstrap.bundle.min.js')">
      <NuGetPackageId>bootstrap</NuGetPackageId>
      <NuGetPackageVersion>5.1.3</NuGetPackageVersion>
      <NuGetItemType>Content</NuGetItemType>
      <Pack>false</Pack>
      <Private>False</Private>
      <Link>wwwroot\js\bootstrap.bundle.min.js</Link>
    </Content>
    <Content Include="$(NuGetPackageRoot)bootstrap\5.1.3\contentFiles\any\any\wwwroot\js\bootstrap.bundle.min.js.map" Condition="Exists('$(NuGetPackageRoot)bootstrap\5.1.3\contentFiles\any\any\wwwroot\js\bootstrap.bundle.min.js.map')">
      <NuGetPackageId>bootstrap</NuGetPackageId>
      <NuGetPackageVersion>5.1.3</NuGetPackageVersion>
      <NuGetItemType>Content</NuGetItemType>
      <Pack>false</Pack>
      <Private>False</Private>
      <Link>wwwroot\js\bootstrap.bundle.min.js.map</Link>
    </Content>
    <Content Include="$(NuGetPackageRoot)bootstrap\5.1.3\contentFiles\any\any\wwwroot\js\bootstrap.esm.js" Condition="Exists('$(NuGetPackageRoot)bootstrap\5.1.3\contentFiles\any\any\wwwroot\js\bootstrap.esm.js')">
      <NuGetPackageId>bootstrap</NuGetPackageId>
      <NuGetPackageVersion>5.1.3</NuGetPackageVersion>
      <NuGetItemType>Content</NuGetItemType>
      <Pack>false</Pack>
      <Private>False</Private>
      <Link>wwwroot\js\bootstrap.esm.js</Link>
    </Content>
    <Content Include="$(NuGetPackageRoot)bootstrap\5.1.3\contentFiles\any\any\wwwroot\js\bootstrap.esm.js.map" Condition="Exists('$(NuGetPackageRoot)bootstrap\5.1.3\contentFiles\any\any\wwwroot\js\bootstrap.esm.js.map')">
      <NuGetPackageId>bootstrap</NuGetPackageId>
      <NuGetPackageVersion>5.1.3</NuGetPackageVersion>
      <NuGetItemType>Content</NuGetItemType>
      <Pack>false</Pack>
      <Private>False</Private>
      <Link>wwwroot\js\bootstrap.esm.js.map</Link>
    </Content>
    <Content Include="$(NuGetPackageRoot)bootstrap\5.1.3\contentFiles\any\any\wwwroot\js\bootstrap.esm.min.js" Condition="Exists('$(NuGetPackageRoot)bootstrap\5.1.3\contentFiles\any\any\wwwroot\js\bootstrap.esm.min.js')">
      <NuGetPackageId>bootstrap</NuGetPackageId>
      <NuGetPackageVersion>5.1.3</NuGetPackageVersion>
      <NuGetItemType>Content</NuGetItemType>
      <Pack>false</Pack>
      <Private>False</Private>
      <Link>wwwroot\js\bootstrap.esm.min.js</Link>
    </Content>
    <Content Include="$(NuGetPackageRoot)bootstrap\5.1.3\contentFiles\any\any\wwwroot\js\bootstrap.esm.min.js.map" Condition="Exists('$(NuGetPackageRoot)bootstrap\5.1.3\contentFiles\any\any\wwwroot\js\bootstrap.esm.min.js.map')">
      <NuGetPackageId>bootstrap</NuGetPackageId>
      <NuGetPackageVersion>5.1.3</NuGetPackageVersion>
      <NuGetItemType>Content</NuGetItemType>
      <Pack>false</Pack>
      <Private>False</Private>
      <Link>wwwroot\js\bootstrap.esm.min.js.map</Link>
    </Content>
    <Content Include="$(NuGetPackageRoot)bootstrap\5.1.3\contentFiles\any\any\wwwroot\js\bootstrap.js" Condition="Exists('$(NuGetPackageRoot)bootstrap\5.1.3\contentFiles\any\any\wwwroot\js\bootstrap.js')">
      <NuGetPackageId>bootstrap</NuGetPackageId>
      <NuGetPackageVersion>5.1.3</NuGetPackageVersion>
      <NuGetItemType>Content</NuGetItemType>
      <Pack>false</Pack>
      <Private>False</Private>
      <Link>wwwroot\js\bootstrap.js</Link>
    </Content>
    <Content Include="$(NuGetPackageRoot)bootstrap\5.1.3\contentFiles\any\any\wwwroot\js\bootstrap.js.map" Condition="Exists('$(NuGetPackageRoot)bootstrap\5.1.3\contentFiles\any\any\wwwroot\js\bootstrap.js.map')">
      <NuGetPackageId>bootstrap</NuGetPackageId>
      <NuGetPackageVersion>5.1.3</NuGetPackageVersion>
      <NuGetItemType>Content</NuGetItemType>
      <Pack>false</Pack>
      <Private>False</Private>
      <Link>wwwroot\js\bootstrap.js.map</Link>
    </Content>
    <Content Include="$(NuGetPackageRoot)bootstrap\5.1.3\contentFiles\any\any\wwwroot\js\bootstrap.min.js" Condition="Exists('$(NuGetPackageRoot)bootstrap\5.1.3\contentFiles\any\any\wwwroot\js\bootstrap.min.js')">
      <NuGetPackageId>bootstrap</NuGetPackageId>
      <NuGetPackageVersion>5.1.3</NuGetPackageVersion>
      <NuGetItemType>Content</NuGetItemType>
      <Pack>false</Pack>
      <Private>False</Private>
      <Link>wwwroot\js\bootstrap.min.js</Link>
    </Content>
    <Content Include="$(NuGetPackageRoot)bootstrap\5.1.3\contentFiles\any\any\wwwroot\js\bootstrap.min.js.map" Condition="Exists('$(NuGetPackageRoot)bootstrap\5.1.3\contentFiles\any\any\wwwroot\js\bootstrap.min.js.map')">
      <NuGetPackageId>bootstrap</NuGetPackageId>
      <NuGetPackageVersion>5.1.3</NuGetPackageVersion>
      <NuGetItemType>Content</NuGetItemType>
      <Pack>false</Pack>
      <Private>False</Private>
      <Link>wwwroot\js\bootstrap.min.js.map</Link>
    </Content>
  </ItemGroup>
  <PropertyGroup Condition=" '$(ExcludeRestorePackageImports)' != 'true' ">
    <PkgjQuery Condition=" '$(PkgjQuery)' == '' ">C:\Users\Bil-muh\.nuget\packages\jquery\3.6.0</PkgjQuery>
  </PropertyGroup>
</Project>
