# Supplementary material for: Do popular apps have issues regarding energy efficiency?
Source: PeerJ Comput Sci. 2024 Feb 29;10:e1891. doi: 10.7717/peerj-cs.1891 (PMC10909214; doi:10.7717/peerj-cs.1891)
Supplement: Supplemental Information 1 — Code for getting reviews [file peerj-cs-10-1891-s001.zip › AppReviewCollector/TermProject_DotNet/TermProject_DotNet/Program.cs]

var builder = WebApplication.CreateBuilder(args);

// Add services to the container.
builder.Services.AddControllersWithViews();

var app = builder.Build();

// Configure the HTTP request pipeline.
if (!app.Environment.IsDevelopment())
{
    app.UseExceptionHandler("/Home/Error");
    // The default HSTS value is 30 days. You may want to change this for production scenarios, see https://aka.ms/aspnetcore-hsts.
    app.UseHsts();
}

app.UseHttpsRedirection();
app.UseStaticFiles();

app.UseRouting();

app.UseAuthorization();

app.MapControllerRoute(
    name: "default",
    pattern: "{controller=Home}/{action=Index}/{id?}");

app.Run();
