# Supplementary material for: Do popular apps have issues regarding energy efficiency?
Source: PeerJ Comput Sci. 2024 Feb 29;10:e1891. doi: 10.7717/peerj-cs.1891 (PMC10909214; doi:10.7717/peerj-cs.1891)
Supplement: Supplemental Information 1 — Code for getting reviews [file peerj-cs-10-1891-s001.zip › AppReviewCollector/TermProject_DotNet/TermProject_DotNet/TermProject_DotNet.csproj]

<Project Sdk="Microsoft.NET.Sdk.Web">

  <PropertyGroup>
    <TargetFramework>net6.0</TargetFramework>
    <Nullable>enable</Nullable>
    <ImplicitUsings>enable</ImplicitUsings>
  </PropertyGroup>

  <ItemGroup>
    <PackageReference Include="bootstrap" Version="5.1.3" />
    <PackageReference Include="jQuery" Version="3.6.0" />
    <PackageReference Include="jQuery.UI" Version="1.12.1.1" />
    <PackageReference Include="jQuery.UI.Core.Widget" Version="1.8.9" />
    <PackageReference Include="jQuery.UI.Widgets.Datepicker" Version="1.8.9" />
    <PackageReference Include="Newtonsoft.Json" Version="13.0.1" />
  </ItemGroup>

</Project>
