# Supplementary material for: Do popular apps have issues regarding energy efficiency?
Source: PeerJ Comput Sci. 2024 Feb 29;10:e1891. doi: 10.7717/peerj-cs.1891 (PMC10909214; doi:10.7717/peerj-cs.1891)
Supplement: Supplemental Information 1 — Code for getting reviews [file peerj-cs-10-1891-s001.zip › AppReviewCollector/TermProject_DotNet/TermProject_DotNet/TermProject_DotNet.csproj.user]

<?xml version="1.0" encoding="utf-8"?>
<Project ToolsVersion="Current" xmlns="http://schemas.microsoft.com/developer/msbuild/2003">
  <PropertyGroup>
    <View_SelectedScaffolderID>RazorViewEmptyScaffolder</View_SelectedScaffolderID>
    <View_SelectedScaffolderCategoryPath>root/Common/MVC/View</View_SelectedScaffolderCategoryPath>
  </PropertyGroup>
</Project>
