# Supplementary material for: Do popular apps have issues regarding energy efficiency?
Source: PeerJ Comput Sci. 2024 Feb 29;10:e1891. doi: 10.7717/peerj-cs.1891 (PMC10909214; doi:10.7717/peerj-cs.1891)
Supplement: Supplemental Information 1 — Code for getting reviews [file peerj-cs-10-1891-s001.zip › AppReviewCollector/TermProject_DotNet/TermProject_DotNet/Views/Home/AppStoreGetReview.cshtml]

@model ReviewAppStoreModel;
@{
    ViewData["Title"] = "App Store";
}

<head>
    <script type="text/javascript">

        $(document).ready(function () {
          $('#IsDeleteDate').change(function() {
              if(this.checked) {
               $("#dateFilterAppStoreDiv").show();
            }
            else{
                $("#dateFilterAppStoreDiv").hide();
            }
           });

           $('#IsDeleteRating').change(function() {
              if(this.checked) {
               $("#scoreFilterAppStoreDiv").show();
            }
            else{
                $("#scoreFilterAppStoreDiv").hide();
            }
           });

           $('#GetAllReviewAppStore').change(function() {
              if(this.checked) {
               $("#howManyReviewAppStoreDiv").hide();
            }
            else{
                $("#howManyReviewAppStoreDiv").show();
            }
           });

           $('#IsDeleteTitle').change(function() {
              if(this.checked) {
               $("#containsParametersTitleAppStore").show();
            }
            else{
                $("#containsParametersTitleAppStore").hide();
            }
           });

           $('#IsDeleteReview').change(function() {
              if(this.checked) {
               $("#containsParametersContentAppStore").show();
            }
            else{
                $("#containsParametersContentAppStore").hide();
            }
           });

          $("#DateFilterStartAppStore").datepicker({
             dateFormat: 'dd.mm.yy'
          });

          $("#DateFilterEndAppStore").datepicker({
             dateFormat: 'dd.mm.yy'
          });

        });

    </script>
</head>

<div class="card" style="margin:10px;padding:10px;">
    <h4>AppStore</h4>

    <form id="SentReviewForAppStoreForm" action="Home/GetReviewFromAppStore" method="post">
        <div class="row" style="margin-top:5px;">
            <div class="col-sm">
                <div class="form-group">
                    <label>Language</label>
                    @Html.DropDownListFor(model=>model.SelectedLang,Model.LangDatas,new {@class="form-control"})
                </div>
            </div>
        </div>
        <div class="row" style="margin-top:5px;">
            <div class="col-sm">
                <div class="form-group">
                    <label asp-for="AppURL" class="control-label">App Url</label>
                    <input asp-for="AppURL" type="text" class="form-control" id="AppURL" />
                    <span asp-validation-for="AppURL" class="text-danger"></span>
                </div>
            </div>
        </div>
        <div class="row" style="margin-top:5px;">
            <div class="col-sm">
                <div class="form-group">
                    <label>Select Result Type</label>
                    @Html.DropDownListFor(model=>model.SelectedResult,Model.ResultValues,new {@class="form-control"})
                </div>
            </div>
        </div>
        <div class="row" style="margin-top:5px;">
            <div class="col-sm">
                <div class="form-group">
                    <label>Get All Review</label>
                    @Html.CheckBoxFor(model=>model.GetAllReview,new {id="GetAllReviewAppStore"})
                </div>
            </div>
        </div>
        <div class="row" id="howManyReviewAppStoreDiv" style="margin-top:5px;">
            <div class="col-sm">
                <div class="form-group">
                    <label>How many comments from the most recent ?</label>
                    @Html.TextBoxFor(model=>model.HowManyReview,new {@class="form-control",@type="number"})
                </div>
            </div>
        </div>
        <br />
        <div class="row">
            <div class="col-sm">
                <div class="form-group">
                    <label>Title@*title*@</label>
                    @Html.CheckBoxFor(model=>model.IsDeleteTitle)
                </div>
            </div>
            <div class="col-sm">
                <div class="form-group">
                    <label>Is Edited@*isEdited*@</label>
                    @Html.CheckBoxFor(model=>model.IsDeleteIsEdited)
                </div>
            </div>
            <div class="col-sm">
                <div class="form-group">
                    <label>Date@*date*@</label>
                    @Html.CheckBoxFor(model=>model.IsDeleteDate)
                </div>
            </div>
            <div class="col-sm">
                <div class="form-group">
                    <label>User Name@*userName*@</label>
                    @Html.CheckBoxFor(model=>model.IsDeleteUserName)
                </div>
            </div>
            <div class="col-sm">
                <div class="form-group">
                    <label>Rating@*rating*@</label>
                    @Html.CheckBoxFor(model=>model.IsDeleteRating)
                </div>
            </div>
            <div class="col-sm">
                <div class="form-group">
                    <label>Review@*review*@</label>
                    @Html.CheckBoxFor(model=>model.IsDeleteReview)
                </div>
            </div>
        </div>

        <div class="row" style="display:none;margin:10px;" id="containsParametersContentAppStore">
            <h6>Review Filter</h6>
            <div class="col-sm">
                <div class="form-group">
                    <label asp-for="ContainsParametersContent" class="control-label">Contains Parameters Review [Separate with commas eg.(performance,quality)]</label>
                    <input asp-for="ContainsParametersContent" type="text" class="form-control" id="ContainsParameters" />
                    <span asp-validation-for="ContainsParametersContent" class="text-danger"></span>
                </div>
            </div>
            <div class="col-sm">
                <div class="form-group">
                    <label>Bring synonyms too (Only works for english language)</label>
                    @Html.CheckBoxFor(model=>model.GetSynonymsContent)
                </div>
            </div>
        </div>

        <div class="row" style="display:none;margin:10px;" id="containsParametersTitleAppStore">
            <h6>Title Filter</h6>
            <div class="col-sm">
                <div class="form-group">
                    <label asp-for="ContainsParametersTitle" class="control-label">Contains Parameters Title [Separate with commas eg.(performance,quality)]</label>
                    <input asp-for="ContainsParametersTitle" type="text" class="form-control" id="ContainsParameters" />
                    <span asp-validation-for="ContainsParametersTitle" class="text-danger"></span>
                </div>
            </div>
            <div class="col-sm">
                <div class="form-group">
                    <label>Bring synonyms too (Only works for english language)</label>
                    @Html.CheckBoxFor(model=>model.GetSynonymsTitle)
                </div>
            </div>
        </div>

        <div class="row" id="dateFilterAppStoreDiv" style="display:none;margin:10px;">
            <h6>Date Filter</h6>
            <div class="col-sm">
                <div class="form-group">
                    <label asp-for="DateFilterStart" class="control-label">Start Date</label>
                    <input asp-for="DateFilterStart" id="DateFilterStartAppStore" type="text" class="form-control" />
                    <span asp-validation-for="DateFilterStart" class="text-danger"></span>
                </div>
            </div>
            <div class="col-sm">
                <div class="form-group">
                    <label asp-for="DateFilterEnd" class="control-label">End Date</label>
                    <input asp-for="DateFilterEnd" id="DateFilterEndAppStore" type="text" class="form-control" />
                    <span asp-validation-for="DateFilterEnd" class="text-danger"></span>
                </div>
            </div>
        </div>

        <div class="row" id="scoreFilterAppStoreDiv" style="display:none;margin:10px;">
            <h6>Score Filter</h6>
            <div class="col-sm">
                <div class="form-group">
                    <label>Score Start</label>
                    @Html.TextBoxFor(model=>model.ScoreFilterStart,new {@class="form-control",@type="number"})
                </div>
            </div>
            <div class="col-sm">
                <div class="form-group">
                    <label>Score End</label>
                    @Html.TextBoxFor(model=>model.ScoreFilterEnd,new {@class="form-control",@type="number"})
                </div>
            </div>
        </div>

        <br />

        <div class="row">
            <div class="col-sm">
                <button type="submit" class="btn btn-primary" style="float:right;">Get Review From AppStore</button>
            </div>
        </div>
    </form>
</div>
