# Supplementary material for: Do popular apps have issues regarding energy efficiency?
Source: PeerJ Comput Sci. 2024 Feb 29;10:e1891. doi: 10.7717/peerj-cs.1891 (PMC10909214; doi:10.7717/peerj-cs.1891)
Supplement: Supplemental Information 1 — Code for getting reviews [file peerj-cs-10-1891-s001.zip › AppReviewCollector/TermProject_DotNet/TermProject_DotNet/Views/Home/Index.cshtml]

@model IndexModel;
@{
    ViewData["Title"] = "Home Page";
}

@Html.Partial("PlayStoreGetReview",Model.PlayStoreModel)
@Html.Partial("AppStoreGetReview",Model.AppStoreModel)
