# Supplementary material for: Do popular apps have issues regarding energy efficiency?
Source: PeerJ Comput Sci. 2024 Feb 29;10:e1891. doi: 10.7717/peerj-cs.1891 (PMC10909214; doi:10.7717/peerj-cs.1891)
Supplement: Supplemental Information 1 — Code for getting reviews [file peerj-cs-10-1891-s001.zip › AppReviewCollector/TermProject_DotNet/TermProject_DotNet/Views/Shared/Error.cshtml]

@model ErrorViewModel
@{
    ViewData["Title"] = "Error";
}

<h1 class="text-danger">Error.</h1>
<h2 class="text-danger">An error occurred while processing your request.</h2>

@if (Model?.ShowRequestId ?? false)
{
    <p>
        <strong>Request ID:</strong> <code>@Model?.RequestId</code>
    </p>
}

<h3>Development Mode</h3>
<p>
    Swapping to <strong>Development</strong> environment will display more detailed information about the error that occurred.
</p>
<p>
    <strong>The Development environment shouldn't be enabled for deployed applications.</strong>
    It can result in displaying sensitive information from exceptions to end users.
    For local debugging, enable the <strong>Development</strong> environment by setting the <strong>ASPNETCORE_ENVIRONMENT</strong> environment variable to <strong>Development</strong>
    and restarting the app.
</p>
