# Supplementary material for: Do popular apps have issues regarding energy efficiency?
Source: PeerJ Comput Sci. 2024 Feb 29;10:e1891. doi: 10.7717/peerj-cs.1891 (PMC10909214; doi:10.7717/peerj-cs.1891)
Supplement: Supplemental Information 1 — Code for getting reviews [file peerj-cs-10-1891-s001.zip › AppReviewCollector/TermProject_DotNet/TermProject_DotNet/Views/Shared/_ValidationScriptsPartial.cshtml]

<script src="~/lib/jquery-validation/dist/jquery.validate.min.js"></script>
<script src="~/lib/jquery-validation-unobtrusive/jquery.validate.unobtrusive.min.js"></script>
