# Supplementary material for: Do popular apps have issues regarding energy efficiency?
Source: PeerJ Comput Sci. 2024 Feb 29;10:e1891. doi: 10.7717/peerj-cs.1891 (PMC10909214; doi:10.7717/peerj-cs.1891)
Supplement: Supplemental Information 1 — Code for getting reviews [file peerj-cs-10-1891-s001.zip › AppReviewCollector/TermProject_DotNet/TermProject_DotNet/wwwroot/css/site.css]

html {
  font-size: 14px;
}

@media (min-width: 768px) {
  html {
    font-size: 16px;
  }
}

html {
  position: relative;
  min-height: 100%;
}

body {
  margin-bottom: 60px;
}
