# Supplementary material for: Do popular apps have issues regarding energy efficiency?
Source: PeerJ Comput Sci. 2024 Feb 29;10:e1891. doi: 10.7717/peerj-cs.1891 (PMC10909214; doi:10.7717/peerj-cs.1891)
Supplement: Supplemental Information 1 — Code for getting reviews [file peerj-cs-10-1891-s001.zip › AppReviewCollector/TermProject_DotNet/TermProject_DotNet/wwwroot/js/site.js]

// Please see documentation at https://docs.microsoft.com/aspnet/core/client-side/bundling-and-minification
// for details on configuring this project to bundle and minify static web assets.

// Write your JavaScript code.
