# Supplementary material for: Do popular apps have issues regarding energy efficiency?
Source: PeerJ Comput Sci. 2024 Feb 29;10:e1891. doi: 10.7717/peerj-cs.1891 (PMC10909214; doi:10.7717/peerj-cs.1891)
Supplement: Supplemental Information 1 — Code for getting reviews [file peerj-cs-10-1891-s001.zip › AppReviewCollector/TermProject_DotNet/TermProject_DotNet/wwwroot/lib/bootstrap/dist/css/bootstrap-grid.css.map]

{"version":3,"sources":["../../scss/bootstrap-grid.scss","../../scss/_containers.scss","../../scss/mixins/_container.scss","bootstrap-grid.css","../../scss/mixins/_breakpoints.scss","../../scss/_variables.scss","../../scss/_grid.scss","../../scss/mixins/_grid.scss","../../scss/mixins/_utilities.scss","../../scss/utilities/_api.scss"],"names":[],"mappings":"AAAA;;;;;EAAA;ACME;;;;;;;ECHA,WAAA;EACA,0CAAA;EACA,yCAAA;EACA,kBAAA;EACA,iBAAA;ACWF;;AC6CI;EH5CE;IACE,gBIuce;EFpcrB;AACF;ACuCI;EH5CE;IACE,gBIuce;EF/brB;AACF;ACkCI;EH5CE;IACE,gBIuce;EF1brB;AACF;AC6BI;EH5CE;IACE,iBIuce;EFrbrB;AACF;ACwBI;EH5CE;IACE,iBIuce;EFhbrB;AACF;AGvCE;ECAA,qBAAA;EACA,gBAAA;EACA,aAAA;EACA,eAAA;EACA,yCAAA;EACA,4CAAA;EACA,2CAAA;AJ0CF;AG7CI;ECQF,sBAAA;EAIA,cAAA;EACA,WAAA;EACA,eAAA;EACA,4CAAA;EACA,2CAAA;EACA,8BAAA;AJqCF;;AIUM;EACE,YAAA;AJPR;;AIUM;EApCJ,cAAA;EACA,WAAA;AJ8BF;;AIhBE;EACE,cAAA;EACA,WAAA;AJmBJ;;AIrBE;EACE,cAAA;EACA,UAAA;AJwBJ;;AI1BE;EACE,cAAA;EACA,qBAAA;AJ6BJ;;AI/BE;EACE,cAAA;EACA,UAAA;AJkCJ;;AIpCE;EACE,cAAA;EACA,UAAA;AJuCJ;;AIzCE;EACE,cAAA;EACA,qBAAA;AJ4CJ;;AIbM;EAhDJ,cAAA;EACA,WAAA;AJiEF;;AIZU;EAhEN,cAAA;EACA,kBAAA;AJgFJ;;AIjBU;EAhEN,cAAA;EACA,mBAAA;AJqFJ;;AItBU;EAhEN,cAAA;EACA,UAAA;AJ0FJ;;AI3BU;EAhEN,cAAA;EACA,mBAAA;AJ+FJ;;AIhCU;EAhEN,cAAA;EACA,mBAAA;AJoGJ;;AIrCU;EAhEN,cAAA;EACA,UAAA;AJyGJ;;AI1CU;EAhEN,cAAA;EACA,mBAAA;AJ8GJ;;AI/CU;EAhEN,cAAA;EACA,mBAAA;AJmHJ;;AIpDU;EAhEN,cAAA;EACA,UAAA;AJwHJ;;AIzDU;EAhEN,cAAA;EACA,mBAAA;AJ6HJ;;AI9DU;EAhEN,cAAA;EACA,mBAAA;AJkIJ;;AInEU;EAhEN,cAAA;EACA,WAAA;AJuIJ;;AIhEY;EAxDV,wBAAA;AJ4HF;;AIpEY;EAxDV,yBAAA;AJgIF;;AIxEY;EAxDV,gBAAA;AJoIF;;AI5EY;EAxDV,yBAAA;AJwIF;;AIhFY;EAxDV,yBAAA;AJ4IF;;AIpFY;EAxDV,gBAAA;AJgJF;;AIxFY;EAxDV,yBAAA;AJoJF;;AI5FY;EAxDV,yBAAA;AJwJF;;AIhGY;EAxDV,gBAAA;AJ4JF;;AIpGY;EAxDV,yBAAA;AJgKF;;AIxGY;EAxDV,yBAAA;AJoKF;;AIjGQ;;EAEE,gBAAA;AJoGV;;AIjGQ;;EAEE,gBAAA;AJoGV;;AI3GQ;;EAEE,sBAAA;AJ8GV;;AI3GQ;;EAEE,sBAAA;AJ8GV;;AIrHQ;;EAEE,qBAAA;AJwHV;;AIrHQ;;EAEE,qBAAA;AJwHV;;AI/HQ;;EAEE,mBAAA;AJkIV;;AI/HQ;;EAEE,mBAAA;AJkIV;;AIzIQ;;EAEE,qBAAA;AJ4IV;;AIzIQ;;EAEE,qBAAA;AJ4IV;;AInJQ;;EAEE,mBAAA;AJsJV;;AInJQ;;EAEE,mBAAA;AJsJV;;AC/MI;EGSE;IACE,YAAA;EJ0MN;;EIvMI;IApCJ,cAAA;IACA,WAAA;EJ+OA;;EIjOA;IACE,cAAA;IACA,WAAA;EJoOF;;EItOA;IACE,cAAA;IACA,UAAA;EJyOF;;EI3OA;IACE,cAAA;IACA,qBAAA;EJ8OF;;EIhPA;IACE,cAAA;IACA,UAAA;EJmPF;;EIrPA;IACE,cAAA;IACA,UAAA;EJwPF;;EI1PA;IACE,cAAA;IACA,qBAAA;EJ6PF;;EI9NI;IAhDJ,cAAA;IACA,WAAA;EJkRA;;EI7NQ;IAhEN,cAAA;IACA,kBAAA;EJiSF;;EIlOQ;IAhEN,cAAA;IACA,mBAAA;EJsSF;;EIvOQ;IAhEN,cAAA;IACA,UAAA;EJ2SF;;EI5OQ;IAhEN,cAAA;IACA,mBAAA;EJgTF;;EIjPQ;IAhEN,cAAA;IACA,mBAAA;EJqTF;;EItPQ;IAhEN,cAAA;IACA,UAAA;EJ0TF;;EI3PQ;IAhEN,cAAA;IACA,mBAAA;EJ+TF;;EIhQQ;IAhEN,cAAA;IACA,mBAAA;EJoUF;;EIrQQ;IAhEN,cAAA;IACA,UAAA;EJyUF;;EI1QQ;IAhEN,cAAA;IACA,mBAAA;EJ8UF;;EI/QQ;IAhEN,cAAA;IACA,mBAAA;EJmVF;;EIpRQ;IAhEN,cAAA;IACA,WAAA;EJwVF;;EIjRU;IAxDV,cAAA;EJ6UA;;EIrRU;IAxDV,wBAAA;EJiVA;;EIzRU;IAxDV,yBAAA;EJqVA;;EI7RU;IAxDV,gBAAA;EJyVA;;EIjSU;IAxDV,yBAAA;EJ6VA;;EIrSU;IAxDV,yBAAA;EJiWA;;EIzSU;IAxDV,gBAAA;EJqWA;;EI7SU;IAxDV,yBAAA;EJyWA;;EIjTU;IAxDV,yBAAA;EJ6WA;;EIrTU;IAxDV,gBAAA;EJiXA;;EIzTU;IAxDV,yBAAA;EJqXA;;EI7TU;IAxDV,yBAAA;EJyXA;;EItTM;;IAEE,gBAAA;EJyTR;;EItTM;;IAEE,gBAAA;EJyTR;;EIhUM;;IAEE,sBAAA;EJmUR;;EIhUM;;IAEE,sBAAA;EJmUR;;EI1UM;;IAEE,qBAAA;EJ6UR;;EI1UM;;IAEE,qBAAA;EJ6UR;;EIpVM;;IAEE,mBAAA;EJuVR;;EIpVM;;IAEE,mBAAA;EJuVR;;EI9VM;;IAEE,qBAAA;EJiWR;;EI9VM;;IAEE,qBAAA;EJiWR;;EIxWM;;IAEE,mBAAA;EJ2WR;;EIxWM;;IAEE,mBAAA;EJ2WR;AACF;ACraI;EGSE;IACE,YAAA;EJ+ZN;;EI5ZI;IApCJ,cAAA;IACA,WAAA;EJocA;;EItbA;IACE,cAAA;IACA,WAAA;EJybF;;EI3bA;IACE,cAAA;IACA,UAAA;EJ8bF;;EIhcA;IACE,cAAA;IACA,qBAAA;EJmcF;;EIrcA;IACE,cAAA;IACA,UAAA;EJwcF;;EI1cA;IACE,cAAA;IACA,UAAA;EJ6cF;;EI/cA;IACE,cAAA;IACA,qBAAA;EJkdF;;EInbI;IAhDJ,cAAA;IACA,WAAA;EJueA;;EIlbQ;IAhEN,cAAA;IACA,kBAAA;EJsfF;;EIvbQ;IAhEN,cAAA;IACA,mBAAA;EJ2fF;;EI5bQ;IAhEN,cAAA;IACA,UAAA;EJggBF;;EIjcQ;IAhEN,cAAA;IACA,mBAAA;EJqgBF;;EItcQ;IAhEN,cAAA;IACA,mBAAA;EJ0gBF;;EI3cQ;IAhEN,cAAA;IACA,UAAA;EJ+gBF;;EIhdQ;IAhEN,cAAA;IACA,mBAAA;EJohBF;;EIrdQ;IAhEN,cAAA;IACA,mBAAA;EJyhBF;;EI1dQ;IAhEN,cAAA;IACA,UAAA;EJ8hBF;;EI/dQ;IAhEN,cAAA;IACA,mBAAA;EJmiBF;;EIpeQ;IAhEN,cAAA;IACA,mBAAA;EJwiBF;;EIzeQ;IAhEN,cAAA;IACA,WAAA;EJ6iBF;;EIteU;IAxDV,cAAA;EJkiBA;;EI1eU;IAxDV,wBAAA;EJsiBA;;EI9eU;IAxDV,yBAAA;EJ0iBA;;EIlfU;IAxDV,gBAAA;EJ8iBA;;EItfU;IAxDV,yBAAA;EJkjBA;;EI1fU;IAxDV,yBAAA;EJsjBA;;EI9fU;IAxDV,gBAAA;EJ0jBA;;EIlgBU;IAxDV,yBAAA;EJ8jBA;;EItgBU;IAxDV,yBAAA;EJkkBA;;EI1gBU;IAxDV,gBAAA;EJskBA;;EI9gBU;IAxDV,yBAAA;EJ0kBA;;EIlhBU;IAxDV,yBAAA;EJ8kBA;;EI3gBM;;IAEE,gBAAA;EJ8gBR;;EI3gBM;;IAEE,gBAAA;EJ8gBR;;EIrhBM;;IAEE,sBAAA;EJwhBR;;EIrhBM;;IAEE,sBAAA;EJwhBR;;EI/hBM;;IAEE,qBAAA;EJkiBR;;EI/hBM;;IAEE,qBAAA;EJkiBR;;EIziBM;;IAEE,mBAAA;EJ4iBR;;EIziBM;;IAEE,mBAAA;EJ4iBR;;EInjBM;;IAEE,qBAAA;EJsjBR;;EInjBM;;IAEE,qBAAA;EJsjBR;;EI7jBM;;IAEE,mBAAA;EJgkBR;;EI7jBM;;IAEE,mBAAA;EJgkBR;AACF;AC1nBI;EGSE;IACE,YAAA;EJonBN;;EIjnBI;IApCJ,cAAA;IACA,WAAA;EJypBA;;EI3oBA;IACE,cAAA;IACA,WAAA;EJ8oBF;;EIhpBA;IACE,cAAA;IACA,UAAA;EJmpBF;;EIrpBA;IACE,cAAA;IACA,qBAAA;EJwpBF;;EI1pBA;IACE,cAAA;IACA,UAAA;EJ6pBF;;EI/pBA;IACE,cAAA;IACA,UAAA;EJkqBF;;EIpqBA;IACE,cAAA;IACA,qBAAA;EJuqBF;;EIxoBI;IAhDJ,cAAA;IACA,WAAA;EJ4rBA;;EIvoBQ;IAhEN,cAAA;IACA,kBAAA;EJ2sBF;;EI5oBQ;IAhEN,cAAA;IACA,mBAAA;EJgtBF;;EIjpBQ;IAhEN,cAAA;IACA,UAAA;EJqtBF;;EItpBQ;IAhEN,cAAA;IACA,mBAAA;EJ0tBF;;EI3pBQ;IAhEN,cAAA;IACA,mBAAA;EJ+tBF;;EIhqBQ;IAhEN,cAAA;IACA,UAAA;EJouBF;;EIrqBQ;IAhEN,cAAA;IACA,mBAAA;EJyuBF;;EI1qBQ;IAhEN,cAAA;IACA,mBAAA;EJ8uBF;;EI/qBQ;IAhEN,cAAA;IACA,UAAA;EJmvBF;;EIprBQ;IAhEN,cAAA;IACA,mBAAA;EJwvBF;;EIzrBQ;IAhEN,cAAA;IACA,mBAAA;EJ6vBF;;EI9rBQ;IAhEN,cAAA;IACA,WAAA;EJkwBF;;EI3rBU;IAxDV,cAAA;EJuvBA;;EI/rBU;IAxDV,wBAAA;EJ2vBA;;EInsBU;IAxDV,yBAAA;EJ+vBA;;EIvsBU;IAxDV,gBAAA;EJmwBA;;EI3sBU;IAxDV,yBAAA;EJuwBA;;EI/sBU;IAxDV,yBAAA;EJ2wBA;;EIntBU;IAxDV,gBAAA;EJ+wBA;;EIvtBU;IAxDV,yBAAA;EJmxBA;;EI3tBU;IAxDV,yBAAA;EJuxBA;;EI/tBU;IAxDV,gBAAA;EJ2xBA;;EInuBU;IAxDV,yBAAA;EJ+xBA;;EIvuBU;IAxDV,yBAAA;EJmyBA;;EIhuBM;;IAEE,gBAAA;EJmuBR;;EIhuBM;;IAEE,gBAAA;EJmuBR;;EI1uBM;;IAEE,sBAAA;EJ6uBR;;EI1uBM;;IAEE,sBAAA;EJ6uBR;;EIpvBM;;IAEE,qBAAA;EJuvBR;;EIpvBM;;IAEE,qBAAA;EJuvBR;;EI9vBM;;IAEE,mBAAA;EJiwBR;;EI9vBM;;IAEE,mBAAA;EJiwBR;;EIxwBM;;IAEE,qBAAA;EJ2wBR;;EIxwBM;;IAEE,qBAAA;EJ2wBR;;EIlxBM;;IAEE,mBAAA;EJqxBR;;EIlxBM;;IAEE,mBAAA;EJqxBR;AACF;AC/0BI;EGSE;IACE,YAAA;EJy0BN;;EIt0BI;IApCJ,cAAA;IACA,WAAA;EJ82BA;;EIh2BA;IACE,cAAA;IACA,WAAA;EJm2BF;;EIr2BA;IACE,cAAA;IACA,UAAA;EJw2BF;;EI12BA;IACE,cAAA;IACA,qBAAA;EJ62BF;;EI/2BA;IACE,cAAA;IACA,UAAA;EJk3BF;;EIp3BA;IACE,cAAA;IACA,UAAA;EJu3BF;;EIz3BA;IACE,cAAA;IACA,qBAAA;EJ43BF;;EI71BI;IAhDJ,cAAA;IACA,WAAA;EJi5BA;;EI51BQ;IAhEN,cAAA;IACA,kBAAA;EJg6BF;;EIj2BQ;IAhEN,cAAA;IACA,mBAAA;EJq6BF;;EIt2BQ;IAhEN,cAAA;IACA,UAAA;EJ06BF;;EI32BQ;IAhEN,cAAA;IACA,mBAAA;EJ+6BF;;EIh3BQ;IAhEN,cAAA;IACA,mBAAA;EJo7BF;;EIr3BQ;IAhEN,cAAA;IACA,UAAA;EJy7BF;;EI13BQ;IAhEN,cAAA;IACA,mBAAA;EJ87BF;;EI/3BQ;IAhEN,cAAA;IACA,mBAAA;EJm8BF;;EIp4BQ;IAhEN,cAAA;IACA,UAAA;EJw8BF;;EIz4BQ;IAhEN,cAAA;IACA,mBAAA;EJ68BF;;EI94BQ;IAhEN,cAAA;IACA,mBAAA;EJk9BF;;EIn5BQ;IAhEN,cAAA;IACA,WAAA;EJu9BF;;EIh5BU;IAxDV,cAAA;EJ48BA;;EIp5BU;IAxDV,wBAAA;EJg9BA;;EIx5BU;IAxDV,yBAAA;EJo9BA;;EI55BU;IAxDV,gBAAA;EJw9BA;;EIh6BU;IAxDV,yBAAA;EJ49BA;;EIp6BU;IAxDV,yBAAA;EJg+BA;;EIx6BU;IAxDV,gBAAA;EJo+BA;;EI56BU;IAxDV,yBAAA;EJw+BA;;EIh7BU;IAxDV,yBAAA;EJ4+BA;;EIp7BU;IAxDV,gBAAA;EJg/BA;;EIx7BU;IAxDV,yBAAA;EJo/BA;;EI57BU;IAxDV,yBAAA;EJw/BA;;EIr7BM;;IAEE,gBAAA;EJw7BR;;EIr7BM;;IAEE,gBAAA;EJw7BR;;EI/7BM;;IAEE,sBAAA;EJk8BR;;EI/7BM;;IAEE,sBAAA;EJk8BR;;EIz8BM;;IAEE,qBAAA;EJ48BR;;EIz8BM;;IAEE,qBAAA;EJ48BR;;EIn9BM;;IAEE,mBAAA;EJs9BR;;EIn9BM;;IAEE,mBAAA;EJs9BR;;EI79BM;;IAEE,qBAAA;EJg+BR;;EI79BM;;IAEE,qBAAA;EJg+BR;;EIv+BM;;IAEE,mBAAA;EJ0+BR;;EIv+BM;;IAEE,mBAAA;EJ0+BR;AACF;ACpiCI;EGSE;IACE,YAAA;EJ8hCN;;EI3hCI;IApCJ,cAAA;IACA,WAAA;EJmkCA;;EIrjCA;IACE,cAAA;IACA,WAAA;EJwjCF;;EI1jCA;IACE,cAAA;IACA,UAAA;EJ6jCF;;EI/jCA;IACE,cAAA;IACA,qBAAA;EJkkCF;;EIpkCA;IACE,cAAA;IACA,UAAA;EJukCF;;EIzkCA;IACE,cAAA;IACA,UAAA;EJ4kCF;;EI9kCA;IACE,cAAA;IACA,qBAAA;EJilCF;;EIljCI;IAhDJ,cAAA;IACA,WAAA;EJsmCA;;EIjjCQ;IAhEN,cAAA;IACA,kBAAA;EJqnCF;;EItjCQ;IAhEN,cAAA;IACA,mBAAA;EJ0nCF;;EI3jCQ;IAhEN,cAAA;IACA,UAAA;EJ+nCF;;EIhkCQ;IAhEN,cAAA;IACA,mBAAA;EJooCF;;EIrkCQ;IAhEN,cAAA;IACA,mBAAA;EJyoCF;;EI1kCQ;IAhEN,cAAA;IACA,UAAA;EJ8oCF;;EI/kCQ;IAhEN,cAAA;IACA,mBAAA;EJmpCF;;EIplCQ;IAhEN,cAAA;IACA,mBAAA;EJwpCF;;EIzlCQ;IAhEN,cAAA;IACA,UAAA;EJ6pCF;;EI9lCQ;IAhEN,cAAA;IACA,mBAAA;EJkqCF;;EInmCQ;IAhEN,cAAA;IACA,mBAAA;EJuqCF;;EIxmCQ;IAhEN,cAAA;IACA,WAAA;EJ4qCF;;EIrmCU;IAxDV,cAAA;EJiqCA;;EIzmCU;IAxDV,wBAAA;EJqqCA;;EI7mCU;IAxDV,yBAAA;EJyqCA;;EIjnCU;IAxDV,gBAAA;EJ6qCA;;EIrnCU;IAxDV,yBAAA;EJirCA;;EIznCU;IAxDV,yBAAA;EJqrCA;;EI7nCU;IAxDV,gBAAA;EJyrCA;;EIjoCU;IAxDV,yBAAA;EJ6rCA;;EIroCU;IAxDV,yBAAA;EJisCA;;EIzoCU;IAxDV,gBAAA;EJqsCA;;EI7oCU;IAxDV,yBAAA;EJysCA;;EIjpCU;IAxDV,yBAAA;EJ6sCA;;EI1oCM;;IAEE,gBAAA;EJ6oCR;;EI1oCM;;IAEE,gBAAA;EJ6oCR;;EIppCM;;IAEE,sBAAA;EJupCR;;EIppCM;;IAEE,sBAAA;EJupCR;;EI9pCM;;IAEE,qBAAA;EJiqCR;;EI9pCM;;IAEE,qBAAA;EJiqCR;;EIxqCM;;IAEE,mBAAA;EJ2qCR;;EIxqCM;;IAEE,mBAAA;EJ2qCR;;EIlrCM;;IAEE,qBAAA;EJqrCR;;EIlrCM;;IAEE,qBAAA;EJqrCR;;EI5rCM;;IAEE,mBAAA;EJ+rCR;;EI5rCM;;IAEE,mBAAA;EJ+rCR;AACF;AKzvCQ;EAOI,0BAAA;ALqvCZ;;AK5vCQ;EAOI,gCAAA;ALyvCZ;;AKhwCQ;EAOI,yBAAA;AL6vCZ;;AKpwCQ;EAOI,wBAAA;ALiwCZ;;AKxwCQ;EAOI,yBAAA;ALqwCZ;;AK5wCQ;EAOI,6BAAA;ALywCZ;;AKhxCQ;EAOI,8BAAA;AL6wCZ;;AKpxCQ;EAOI,wBAAA;ALixCZ;;AKxxCQ;EAOI,+BAAA;ALqxCZ;;AK5xCQ;EAOI,wBAAA;ALyxCZ;;AKhyCQ;EAOI,yBAAA;AL6xCZ;;AKpyCQ;EAOI,8BAAA;ALiyCZ;;AKxyCQ;EAOI,iCAAA;ALqyCZ;;AK5yCQ;EAOI,sCAAA;ALyyCZ;;AKhzCQ;EAOI,yCAAA;AL6yCZ;;AKpzCQ;EAOI,uBAAA;ALizCZ;;AKxzCQ;EAOI,uBAAA;ALqzCZ;;AK5zCQ;EAOI,yBAAA;ALyzCZ;;AKh0CQ;EAOI,yBAAA;AL6zCZ;;AKp0CQ;EAOI,0BAAA;ALi0CZ;;AKx0CQ;EAOI,4BAAA;ALq0CZ;;AK50CQ;EAOI,kCAAA;ALy0CZ;;AKh1CQ;EAOI,sCAAA;AL60CZ;;AKp1CQ;EAOI,oCAAA;ALi1CZ;;AKx1CQ;EAOI,kCAAA;ALq1CZ;;AK51CQ;EAOI,yCAAA;ALy1CZ;;AKh2CQ;EAOI,wCAAA;AL61CZ;;AKp2CQ;EAOI,wCAAA;ALi2CZ;;AKx2CQ;EAOI,kCAAA;ALq2CZ;;AK52CQ;EAOI,gCAAA;ALy2CZ;;AKh3CQ;EAOI,8BAAA;AL62CZ;;AKp3CQ;EAOI,gCAAA;ALi3CZ;;AKx3CQ;EAOI,+BAAA;ALq3CZ;;AK53CQ;EAOI,oCAAA;ALy3CZ;;AKh4CQ;EAOI,kCAAA;AL63CZ;;AKp4CQ;EAOI,gCAAA;ALi4CZ;;AKx4CQ;EAOI,uCAAA;ALq4CZ;;AK54CQ;EAOI,sCAAA;ALy4CZ;;AKh5CQ;EAOI,iCAAA;AL64CZ;;AKp5CQ;EAOI,2BAAA;ALi5CZ;;AKx5CQ;EAOI,iCAAA;ALq5CZ;;AK55CQ;EAOI,+BAAA;ALy5CZ;;AKh6CQ;EAOI,6BAAA;AL65CZ;;AKp6CQ;EAOI,+BAAA;ALi6CZ;;AKx6CQ;EAOI,8BAAA;ALq6CZ;;AK56CQ;EAOI,oBAAA;ALy6CZ;;AKh7CQ;EAOI,mBAAA;AL66CZ;;AKp7CQ;EAOI,mBAAA;ALi7CZ;;AKx7CQ;EAOI,mBAAA;ALq7CZ;;AK57CQ;EAOI,mBAAA;ALy7CZ;;AKh8CQ;EAOI,mBAAA;AL67CZ;;AKp8CQ;EAOI,mBAAA;ALi8CZ;;AKx8CQ;EAOI,mBAAA;ALq8CZ;;AK58CQ;EAOI,oBAAA;ALy8CZ;;AKh9CQ;EAOI,0BAAA;AL68CZ;;AKp9CQ;EAOI,yBAAA;ALi9CZ;;AKx9CQ;EAOI,uBAAA;ALq9CZ;;AK59CQ;EAOI,yBAAA;ALy9CZ;;AKh+CQ;EAOI,uBAAA;AL69CZ;;AKp+CQ;EAOI,uBAAA;ALi+CZ;;AKx+CQ;EAOI,0BAAA;EAAA,yBAAA;ALs+CZ;;AK7+CQ;EAOI,gCAAA;EAAA,+BAAA;AL2+CZ;;AKl/CQ;EAOI,+BAAA;EAAA,8BAAA;ALg/CZ;;AKv/CQ;EAOI,6BAAA;EAAA,4BAAA;ALq/CZ;;AK5/CQ;EAOI,+BAAA;EAAA,8BAAA;AL0/CZ;;AKjgDQ;EAOI,6BAAA;EAAA,4BAAA;AL+/CZ;;AKtgDQ;EAOI,6BAAA;EAAA,4BAAA;ALogDZ;;AK3gDQ;EAOI,wBAAA;EAAA,2BAAA;ALygDZ;;AKhhDQ;EAOI,8BAAA;EAAA,iCAAA;AL8gDZ;;AKrhDQ;EAOI,6BAAA;EAAA,gCAAA;ALmhDZ;;AK1hDQ;EAOI,2BAAA;EAAA,8BAAA;ALwhDZ;;AK/hDQ;EAOI,6BAAA;EAAA,gCAAA;AL6hDZ;;AKpiDQ;EAOI,2BAAA;EAAA,8BAAA;ALkiDZ;;AKziDQ;EAOI,2BAAA;EAAA,8BAAA;ALuiDZ;;AK9iDQ;EAOI,wBAAA;AL2iDZ;;AKljDQ;EAOI,8BAAA;AL+iDZ;;AKtjDQ;EAOI,6BAAA;ALmjDZ;;AK1jDQ;EAOI,2BAAA;ALujDZ;;AK9jDQ;EAOI,6BAAA;AL2jDZ;;AKlkDQ;EAOI,2BAAA;AL+jDZ;;AKtkDQ;EAOI,2BAAA;ALmkDZ;;AK1kDQ;EAOI,0BAAA;ALukDZ;;AK9kDQ;EAOI,gCAAA;AL2kDZ;;AKllDQ;EAOI,+BAAA;AL+kDZ;;AKtlDQ;EAOI,6BAAA;ALmlDZ;;AK1lDQ;EAOI,+BAAA;ALulDZ;;AK9lDQ;EAOI,6BAAA;AL2lDZ;;AKlmDQ;EAOI,6BAAA;AL+lDZ;;AKtmDQ;EAOI,2BAAA;ALmmDZ;;AK1mDQ;EAOI,iCAAA;ALumDZ;;AK9mDQ;EAOI,gCAAA;AL2mDZ;;AKlnDQ;EAOI,8BAAA;AL+mDZ;;AKtnDQ;EAOI,gCAAA;ALmnDZ;;AK1nDQ;EAOI,8BAAA;ALunDZ;;AK9nDQ;EAOI,8BAAA;AL2nDZ;;AKloDQ;EAOI,yBAAA;AL+nDZ;;AKtoDQ;EAOI,+BAAA;ALmoDZ;;AK1oDQ;EAOI,8BAAA;ALuoDZ;;AK9oDQ;EAOI,4BAAA;AL2oDZ;;AKlpDQ;EAOI,8BAAA;AL+oDZ;;AKtpDQ;EAOI,4BAAA;ALmpDZ;;AK1pDQ;EAOI,4BAAA;ALupDZ;;AK9pDQ;EAOI,qBAAA;AL2pDZ;;AKlqDQ;EAOI,2BAAA;AL+pDZ;;AKtqDQ;EAOI,0BAAA;ALmqDZ;;AK1qDQ;EAOI,wBAAA;ALuqDZ;;AK9qDQ;EAOI,0BAAA;AL2qDZ;;AKlrDQ;EAOI,wBAAA;AL+qDZ;;AKtrDQ;EAOI,2BAAA;EAAA,0BAAA;ALorDZ;;AK3rDQ;EAOI,iCAAA;EAAA,gCAAA;ALyrDZ;;AKhsDQ;EAOI,gCAAA;EAAA,+BAAA;AL8rDZ;;AKrsDQ;EAOI,8BAAA;EAAA,6BAAA;ALmsDZ;;AK1sDQ;EAOI,gCAAA;EAAA,+BAAA;ALwsDZ;;AK/sDQ;EAOI,8BAAA;EAAA,6BAAA;AL6sDZ;;AKptDQ;EAOI,yBAAA;EAAA,4BAAA;ALktDZ;;AKztDQ;EAOI,+BAAA;EAAA,kCAAA;ALutDZ;;AK9tDQ;EAOI,8BAAA;EAAA,iCAAA;AL4tDZ;;AKnuDQ;EAOI,4BAAA;EAAA,+BAAA;ALiuDZ;;AKxuDQ;EAOI,8BAAA;EAAA,iCAAA;ALsuDZ;;AK7uDQ;EAOI,4BAAA;EAAA,+BAAA;AL2uDZ;;AKlvDQ;EAOI,yBAAA;AL+uDZ;;AKtvDQ;EAOI,+BAAA;ALmvDZ;;AK1vDQ;EAOI,8BAAA;ALuvDZ;;AK9vDQ;EAOI,4BAAA;AL2vDZ;;AKlwDQ;EAOI,8BAAA;AL+vDZ;;AKtwDQ;EAOI,4BAAA;ALmwDZ;;AK1wDQ;EAOI,2BAAA;ALuwDZ;;AK9wDQ;EAOI,iCAAA;AL2wDZ;;AKlxDQ;EAOI,gCAAA;AL+wDZ;;AKtxDQ;EAOI,8BAAA;ALmxDZ;;AK1xDQ;EAOI,gCAAA;ALuxDZ;;AK9xDQ;EAOI,8BAAA;AL2xDZ;;AKlyDQ;EAOI,4BAAA;AL+xDZ;;AKtyDQ;EAOI,kCAAA;ALmyDZ;;AK1yDQ;EAOI,iCAAA;ALuyDZ;;AK9yDQ;EAOI,+BAAA;AL2yDZ;;AKlzDQ;EAOI,iCAAA;AL+yDZ;;AKtzDQ;EAOI,+BAAA;ALmzDZ;;AK1zDQ;EAOI,0BAAA;ALuzDZ;;AK9zDQ;EAOI,gCAAA;AL2zDZ;;AKl0DQ;EAOI,+BAAA;AL+zDZ;;AKt0DQ;EAOI,6BAAA;ALm0DZ;;AK10DQ;EAOI,+BAAA;ALu0DZ;;AK90DQ;EAOI,6BAAA;AL20DZ;;ACl1DI;EIAI;IAOI,0BAAA;ELg1DV;;EKv1DM;IAOI,gCAAA;ELo1DV;;EK31DM;IAOI,yBAAA;ELw1DV;;EK/1DM;IAOI,wBAAA;EL41DV;;EKn2DM;IAOI,yBAAA;ELg2DV;;EKv2DM;IAOI,6BAAA;ELo2DV;;EK32DM;IAOI,8BAAA;ELw2DV;;EK/2DM;IAOI,wBAAA;EL42DV;;EKn3DM;IAOI,+BAAA;ELg3DV;;EKv3DM;IAOI,wBAAA;ELo3DV;;EK33DM;IAOI,yBAAA;ELw3DV;;EK/3DM;IAOI,8BAAA;EL43DV;;EKn4DM;IAOI,iCAAA;ELg4DV;;EKv4DM;IAOI,sCAAA;ELo4DV;;EK34DM;IAOI,yCAAA;ELw4DV;;EK/4DM;IAOI,uBAAA;EL44DV;;EKn5DM;IAOI,uBAAA;ELg5DV;;EKv5DM;IAOI,yBAAA;ELo5DV;;EK35DM;IAOI,yBAAA;ELw5DV;;EK/5DM;IAOI,0BAAA;EL45DV;;EKn6DM;IAOI,4BAAA;ELg6DV;;EKv6DM;IAOI,kCAAA;ELo6DV;;EK36DM;IAOI,sCAAA;ELw6DV;;EK/6DM;IAOI,oCAAA;EL46DV;;EKn7DM;IAOI,kCAAA;ELg7DV;;EKv7DM;IAOI,yCAAA;ELo7DV;;EK37DM;IAOI,wCAAA;ELw7DV;;EK/7DM;IAOI,wCAAA;EL47DV;;EKn8DM;IAOI,kCAAA;ELg8DV;;EKv8DM;IAOI,gCAAA;ELo8DV;;EK38DM;IAOI,8BAAA;ELw8DV;;EK/8DM;IAOI,gCAAA;EL48DV;;EKn9DM;IAOI,+BAAA;ELg9DV;;EKv9DM;IAOI,oCAAA;ELo9DV;;EK39DM;IAOI,kCAAA;ELw9DV;;EK/9DM;IAOI,gCAAA;EL49DV;;EKn+DM;IAOI,uCAAA;ELg+DV;;EKv+DM;IAOI,sCAAA;ELo+DV;;EK3+DM;IAOI,iCAAA;ELw+DV;;EK/+DM;IAOI,2BAAA;EL4+DV;;EKn/DM;IAOI,iCAAA;ELg/DV;;EKv/DM;IAOI,+BAAA;ELo/DV;;EK3/DM;IAOI,6BAAA;ELw/DV;;EK//DM;IAOI,+BAAA;EL4/DV;;EKngEM;IAOI,8BAAA;ELggEV;;EKvgEM;IAOI,oBAAA;ELogEV;;EK3gEM;IAOI,mBAAA;ELwgEV;;EK/gEM;IAOI,mBAAA;EL4gEV;;EKnhEM;IAOI,mBAAA;ELghEV;;EKvhEM;IAOI,mBAAA;ELohEV;;EK3hEM;IAOI,mBAAA;ELwhEV;;EK/hEM;IAOI,mBAAA;EL4hEV;;EKniEM;IAOI,mBAAA;ELgiEV;;EKviEM;IAOI,oBAAA;ELoiEV;;EK3iEM;IAOI,0BAAA;ELwiEV;;EK/iEM;IAOI,yBAAA;EL4iEV;;EKnjEM;IAOI,uBAAA;ELgjEV;;EKvjEM;IAOI,yBAAA;ELojEV;;EK3jEM;IAOI,uBAAA;ELwjEV;;EK/jEM;IAOI,uBAAA;EL4jEV;;EKnkEM;IAOI,0BAAA;IAAA,yBAAA;ELikEV;;EKxkEM;IAOI,gCAAA;IAAA,+BAAA;ELskEV;;EK7kEM;IAOI,+BAAA;IAAA,8BAAA;EL2kEV;;EKllEM;IAOI,6BAAA;IAAA,4BAAA;ELglEV;;EKvlEM;IAOI,+BAAA;IAAA,8BAAA;ELqlEV;;EK5lEM;IAOI,6BAAA;IAAA,4BAAA;EL0lEV;;EKjmEM;IAOI,6BAAA;IAAA,4BAAA;EL+lEV;;EKtmEM;IAOI,wBAAA;IAAA,2BAAA;ELomEV;;EK3mEM;IAOI,8BAAA;IAAA,iCAAA;ELymEV;;EKhnEM;IAOI,6BAAA;IAAA,gCAAA;EL8mEV;;EKrnEM;IAOI,2BAAA;IAAA,8BAAA;ELmnEV;;EK1nEM;IAOI,6BAAA;IAAA,gCAAA;ELwnEV;;EK/nEM;IAOI,2BAAA;IAAA,8BAAA;EL6nEV;;EKpoEM;IAOI,2BAAA;IAAA,8BAAA;ELkoEV;;EKzoEM;IAOI,wBAAA;ELsoEV;;EK7oEM;IAOI,8BAAA;EL0oEV;;EKjpEM;IAOI,6BAAA;EL8oEV;;EKrpEM;IAOI,2BAAA;ELkpEV;;EKzpEM;IAOI,6BAAA;ELspEV;;EK7pEM;IAOI,2BAAA;EL0pEV;;EKjqEM;IAOI,2BAAA;EL8pEV;;EKrqEM;IAOI,0BAAA;ELkqEV;;EKzqEM;IAOI,gCAAA;ELsqEV;;EK7qEM;IAOI,+BAAA;EL0qEV;;EKjrEM;IAOI,6BAAA;EL8qEV;;EKrrEM;IAOI,+BAAA;ELkrEV;;EKzrEM;IAOI,6BAAA;ELsrEV;;EK7rEM;IAOI,6BAAA;EL0rEV;;EKjsEM;IAOI,2BAAA;EL8rEV;;EKrsEM;IAOI,iCAAA;ELksEV;;EKzsEM;IAOI,gCAAA;ELssEV;;EK7sEM;IAOI,8BAAA;EL0sEV;;EKjtEM;IAOI,gCAAA;EL8sEV;;EKrtEM;IAOI,8BAAA;ELktEV;;EKztEM;IAOI,8BAAA;ELstEV;;EK7tEM;IAOI,yBAAA;EL0tEV;;EKjuEM;IAOI,+BAAA;EL8tEV;;EKruEM;IAOI,8BAAA;ELkuEV;;EKzuEM;IAOI,4BAAA;ELsuEV;;EK7uEM;IAOI,8BAAA;EL0uEV;;EKjvEM;IAOI,4BAAA;EL8uEV;;EKrvEM;IAOI,4BAAA;ELkvEV;;EKzvEM;IAOI,qBAAA;ELsvEV;;EK7vEM;IAOI,2BAAA;EL0vEV;;EKjwEM;IAOI,0BAAA;EL8vEV;;EKrwEM;IAOI,wBAAA;ELkwEV;;EKzwEM;IAOI,0BAAA;ELswEV;;EK7wEM;IAOI,wBAAA;EL0wEV;;EKjxEM;IAOI,2BAAA;IAAA,0BAAA;EL+wEV;;EKtxEM;IAOI,iCAAA;IAAA,gCAAA;ELoxEV;;EK3xEM;IAOI,gCAAA;IAAA,+BAAA;ELyxEV;;EKhyEM;IAOI,8BAAA;IAAA,6BAAA;EL8xEV;;EKryEM;IAOI,gCAAA;IAAA,+BAAA;ELmyEV;;EK1yEM;IAOI,8BAAA;IAAA,6BAAA;ELwyEV;;EK/yEM;IAOI,yBAAA;IAAA,4BAAA;EL6yEV;;EKpzEM;IAOI,+BAAA;IAAA,kCAAA;ELkzEV;;EKzzEM;IAOI,8BAAA;IAAA,iCAAA;ELuzEV;;EK9zEM;IAOI,4BAAA;IAAA,+BAAA;EL4zEV;;EKn0EM;IAOI,8BAAA;IAAA,iCAAA;ELi0EV;;EKx0EM;IAOI,4BAAA;IAAA,+BAAA;ELs0EV;;EK70EM;IAOI,yBAAA;EL00EV;;EKj1EM;IAOI,+BAAA;EL80EV;;EKr1EM;IAOI,8BAAA;ELk1EV;;EKz1EM;IAOI,4BAAA;ELs1EV;;EK71EM;IAOI,8BAAA;EL01EV;;EKj2EM;IAOI,4BAAA;EL81EV;;EKr2EM;IAOI,2BAAA;ELk2EV;;EKz2EM;IAOI,iCAAA;ELs2EV;;EK72EM;IAOI,gCAAA;EL02EV;;EKj3EM;IAOI,8BAAA;EL82EV;;EKr3EM;IAOI,gCAAA;ELk3EV;;EKz3EM;IAOI,8BAAA;ELs3EV;;EK73EM;IAOI,4BAAA;EL03EV;;EKj4EM;IAOI,kCAAA;EL83EV;;EKr4EM;IAOI,iCAAA;ELk4EV;;EKz4EM;IAOI,+BAAA;ELs4EV;;EK74EM;IAOI,iCAAA;EL04EV;;EKj5EM;IAOI,+BAAA;EL84EV;;EKr5EM;IAOI,0BAAA;ELk5EV;;EKz5EM;IAOI,gCAAA;ELs5EV;;EK75EM;IAOI,+BAAA;EL05EV;;EKj6EM;IAOI,6BAAA;EL85EV;;EKr6EM;IAOI,+BAAA;ELk6EV;;EKz6EM;IAOI,6BAAA;ELs6EV;AACF;AC96EI;EIAI;IAOI,0BAAA;EL26EV;;EKl7EM;IAOI,gCAAA;EL+6EV;;EKt7EM;IAOI,yBAAA;ELm7EV;;EK17EM;IAOI,wBAAA;ELu7EV;;EK97EM;IAOI,yBAAA;EL27EV;;EKl8EM;IAOI,6BAAA;EL+7EV;;EKt8EM;IAOI,8BAAA;ELm8EV;;EK18EM;IAOI,wBAAA;ELu8EV;;EK98EM;IAOI,+BAAA;EL28EV;;EKl9EM;IAOI,wBAAA;EL+8EV;;EKt9EM;IAOI,yBAAA;ELm9EV;;EK19EM;IAOI,8BAAA;ELu9EV;;EK99EM;IAOI,iCAAA;EL29EV;;EKl+EM;IAOI,sCAAA;EL+9EV;;EKt+EM;IAOI,yCAAA;ELm+EV;;EK1+EM;IAOI,uBAAA;ELu+EV;;EK9+EM;IAOI,uBAAA;EL2+EV;;EKl/EM;IAOI,yBAAA;EL++EV;;EKt/EM;IAOI,yBAAA;ELm/EV;;EK1/EM;IAOI,0BAAA;ELu/EV;;EK9/EM;IAOI,4BAAA;EL2/EV;;EKlgFM;IAOI,kCAAA;EL+/EV;;EKtgFM;IAOI,sCAAA;ELmgFV;;EK1gFM;IAOI,oCAAA;ELugFV;;EK9gFM;IAOI,kCAAA;EL2gFV;;EKlhFM;IAOI,yCAAA;EL+gFV;;EKthFM;IAOI,wCAAA;ELmhFV;;EK1hFM;IAOI,wCAAA;ELuhFV;;EK9hFM;IAOI,kCAAA;EL2hFV;;EKliFM;IAOI,gCAAA;EL+hFV;;EKtiFM;IAOI,8BAAA;ELmiFV;;EK1iFM;IAOI,gCAAA;ELuiFV;;EK9iFM;IAOI,+BAAA;EL2iFV;;EKljFM;IAOI,oCAAA;EL+iFV;;EKtjFM;IAOI,kCAAA;ELmjFV;;EK1jFM;IAOI,gCAAA;ELujFV;;EK9jFM;IAOI,uCAAA;EL2jFV;;EKlkFM;IAOI,sCAAA;EL+jFV;;EKtkFM;IAOI,iCAAA;ELmkFV;;EK1kFM;IAOI,2BAAA;ELukFV;;EK9kFM;IAOI,iCAAA;EL2kFV;;EKllFM;IAOI,+BAAA;EL+kFV;;EKtlFM;IAOI,6BAAA;ELmlFV;;EK1lFM;IAOI,+BAAA;ELulFV;;EK9lFM;IAOI,8BAAA;EL2lFV;;EKlmFM;IAOI,oBAAA;EL+lFV;;EKtmFM;IAOI,mBAAA;ELmmFV;;EK1mFM;IAOI,mBAAA;ELumFV;;EK9mFM;IAOI,mBAAA;EL2mFV;;EKlnFM;IAOI,mBAAA;EL+mFV;;EKtnFM;IAOI,mBAAA;ELmnFV;;EK1nFM;IAOI,mBAAA;ELunFV;;EK9nFM;IAOI,mBAAA;EL2nFV;;EKloFM;IAOI,oBAAA;EL+nFV;;EKtoFM;IAOI,0BAAA;ELmoFV;;EK1oFM;IAOI,yBAAA;ELuoFV;;EK9oFM;IAOI,uBAAA;EL2oFV;;EKlpFM;IAOI,yBAAA;EL+oFV;;EKtpFM;IAOI,uBAAA;ELmpFV;;EK1pFM;IAOI,uBAAA;ELupFV;;EK9pFM;IAOI,0BAAA;IAAA,yBAAA;EL4pFV;;EKnqFM;IAOI,gCAAA;IAAA,+BAAA;ELiqFV;;EKxqFM;IAOI,+BAAA;IAAA,8BAAA;ELsqFV;;EK7qFM;IAOI,6BAAA;IAAA,4BAAA;EL2qFV;;EKlrFM;IAOI,+BAAA;IAAA,8BAAA;ELgrFV;;EKvrFM;IAOI,6BAAA;IAAA,4BAAA;ELqrFV;;EK5rFM;IAOI,6BAAA;IAAA,4BAAA;EL0rFV;;EKjsFM;IAOI,wBAAA;IAAA,2BAAA;EL+rFV;;EKtsFM;IAOI,8BAAA;IAAA,iCAAA;ELosFV;;EK3sFM;IAOI,6BAAA;IAAA,gCAAA;ELysFV;;EKhtFM;IAOI,2BAAA;IAAA,8BAAA;EL8sFV;;EKrtFM;IAOI,6BAAA;IAAA,gCAAA;ELmtFV;;EK1tFM;IAOI,2BAAA;IAAA,8BAAA;ELwtFV;;EK/tFM;IAOI,2BAAA;IAAA,8BAAA;EL6tFV;;EKpuFM;IAOI,wBAAA;ELiuFV;;EKxuFM;IAOI,8BAAA;ELquFV;;EK5uFM;IAOI,6BAAA;ELyuFV;;EKhvFM;IAOI,2BAAA;EL6uFV;;EKpvFM;IAOI,6BAAA;ELivFV;;EKxvFM;IAOI,2BAAA;ELqvFV;;EK5vFM;IAOI,2BAAA;ELyvFV;;EKhwFM;IAOI,0BAAA;EL6vFV;;EKpwFM;IAOI,gCAAA;ELiwFV;;EKxwFM;IAOI,+BAAA;ELqwFV;;EK5wFM;IAOI,6BAAA;ELywFV;;EKhxFM;IAOI,+BAAA;EL6wFV;;EKpxFM;IAOI,6BAAA;ELixFV;;EKxxFM;IAOI,6BAAA;ELqxFV;;EK5xFM;IAOI,2BAAA;ELyxFV;;EKhyFM;IAOI,iCAAA;EL6xFV;;EKpyFM;IAOI,gCAAA;ELiyFV;;EKxyFM;IAOI,8BAAA;ELqyFV;;EK5yFM;IAOI,gCAAA;ELyyFV;;EKhzFM;IAOI,8BAAA;EL6yFV;;EKpzFM;IAOI,8BAAA;ELizFV;;EKxzFM;IAOI,yBAAA;ELqzFV;;EK5zFM;IAOI,+BAAA;ELyzFV;;EKh0FM;IAOI,8BAAA;EL6zFV;;EKp0FM;IAOI,4BAAA;ELi0FV;;EKx0FM;IAOI,8BAAA;ELq0FV;;EK50FM;IAOI,4BAAA;ELy0FV;;EKh1FM;IAOI,4BAAA;EL60FV;;EKp1FM;IAOI,qBAAA;ELi1FV;;EKx1FM;IAOI,2BAAA;ELq1FV;;EK51FM;IAOI,0BAAA;ELy1FV;;EKh2FM;IAOI,wBAAA;EL61FV;;EKp2FM;IAOI,0BAAA;ELi2FV;;EKx2FM;IAOI,wBAAA;ELq2FV;;EK52FM;IAOI,2BAAA;IAAA,0BAAA;EL02FV;;EKj3FM;IAOI,iCAAA;IAAA,gCAAA;EL+2FV;;EKt3FM;IAOI,gCAAA;IAAA,+BAAA;ELo3FV;;EK33FM;IAOI,8BAAA;IAAA,6BAAA;ELy3FV;;EKh4FM;IAOI,gCAAA;IAAA,+BAAA;EL83FV;;EKr4FM;IAOI,8BAAA;IAAA,6BAAA;ELm4FV;;EK14FM;IAOI,yBAAA;IAAA,4BAAA;ELw4FV;;EK/4FM;IAOI,+BAAA;IAAA,kCAAA;EL64FV;;EKp5FM;IAOI,8BAAA;IAAA,iCAAA;ELk5FV;;EKz5FM;IAOI,4BAAA;IAAA,+BAAA;ELu5FV;;EK95FM;IAOI,8BAAA;IAAA,iCAAA;EL45FV;;EKn6FM;IAOI,4BAAA;IAAA,+BAAA;ELi6FV;;EKx6FM;IAOI,yBAAA;ELq6FV;;EK56FM;IAOI,+BAAA;ELy6FV;;EKh7FM;IAOI,8BAAA;EL66FV;;EKp7FM;IAOI,4BAAA;ELi7FV;;EKx7FM;IAOI,8BAAA;ELq7FV;;EK57FM;IAOI,4BAAA;ELy7FV;;EKh8FM;IAOI,2BAAA;EL67FV;;EKp8FM;IAOI,iCAAA;ELi8FV;;EKx8FM;IAOI,gCAAA;ELq8FV;;EK58FM;IAOI,8BAAA;ELy8FV;;EKh9FM;IAOI,gCAAA;EL68FV;;EKp9FM;IAOI,8BAAA;ELi9FV;;EKx9FM;IAOI,4BAAA;ELq9FV;;EK59FM;IAOI,kCAAA;ELy9FV;;EKh+FM;IAOI,iCAAA;EL69FV;;EKp+FM;IAOI,+BAAA;ELi+FV;;EKx+FM;IAOI,iCAAA;ELq+FV;;EK5+FM;IAOI,+BAAA;ELy+FV;;EKh/FM;IAOI,0BAAA;EL6+FV;;EKp/FM;IAOI,gCAAA;ELi/FV;;EKx/FM;IAOI,+BAAA;ELq/FV;;EK5/FM;IAOI,6BAAA;ELy/FV;;EKhgGM;IAOI,+BAAA;EL6/FV;;EKpgGM;IAOI,6BAAA;ELigGV;AACF;ACzgGI;EIAI;IAOI,0BAAA;ELsgGV;;EK7gGM;IAOI,gCAAA;EL0gGV;;EKjhGM;IAOI,yBAAA;EL8gGV;;EKrhGM;IAOI,wBAAA;ELkhGV;;EKzhGM;IAOI,yBAAA;ELshGV;;EK7hGM;IAOI,6BAAA;EL0hGV;;EKjiGM;IAOI,8BAAA;EL8hGV;;EKriGM;IAOI,wBAAA;ELkiGV;;EKziGM;IAOI,+BAAA;ELsiGV;;EK7iGM;IAOI,wBAAA;EL0iGV;;EKjjGM;IAOI,yBAAA;EL8iGV;;EKrjGM;IAOI,8BAAA;ELkjGV;;EKzjGM;IAOI,iCAAA;ELsjGV;;EK7jGM;IAOI,sCAAA;EL0jGV;;EKjkGM;IAOI,yCAAA;EL8jGV;;EKrkGM;IAOI,uBAAA;ELkkGV;;EKzkGM;IAOI,uBAAA;ELskGV;;EK7kGM;IAOI,yBAAA;EL0kGV;;EKjlGM;IAOI,yBAAA;EL8kGV;;EKrlGM;IAOI,0BAAA;ELklGV;;EKzlGM;IAOI,4BAAA;ELslGV;;EK7lGM;IAOI,kCAAA;EL0lGV;;EKjmGM;IAOI,sCAAA;EL8lGV;;EKrmGM;IAOI,oCAAA;ELkmGV;;EKzmGM;IAOI,kCAAA;ELsmGV;;EK7mGM;IAOI,yCAAA;EL0mGV;;EKjnGM;IAOI,wCAAA;EL8mGV;;EKrnGM;IAOI,wCAAA;ELknGV;;EKznGM;IAOI,kCAAA;ELsnGV;;EK7nGM;IAOI,gCAAA;EL0nGV;;EKjoGM;IAOI,8BAAA;EL8nGV;;EKroGM;IAOI,gCAAA;ELkoGV;;EKzoGM;IAOI,+BAAA;ELsoGV;;EK7oGM;IAOI,oCAAA;EL0oGV;;EKjpGM;IAOI,kCAAA;EL8oGV;;EKrpGM;IAOI,gCAAA;ELkpGV;;EKzpGM;IAOI,uCAAA;ELspGV;;EK7pGM;IAOI,sCAAA;EL0pGV;;EKjqGM;IAOI,iCAAA;EL8pGV;;EKrqGM;IAOI,2BAAA;ELkqGV;;EKzqGM;IAOI,iCAAA;ELsqGV;;EK7qGM;IAOI,+BAAA;EL0qGV;;EKjrGM;IAOI,6BAAA;EL8qGV;;EKrrGM;IAOI,+BAAA;ELkrGV;;EKzrGM;IAOI,8BAAA;ELsrGV;;EK7rGM;IAOI,oBAAA;EL0rGV;;EKjsGM;IAOI,mBAAA;EL8rGV;;EKrsGM;IAOI,mBAAA;ELksGV;;EKzsGM;IAOI,mBAAA;ELssGV;;EK7sGM;IAOI,mBAAA;EL0sGV;;EKjtGM;IAOI,mBAAA;EL8sGV;;EKrtGM;IAOI,mBAAA;ELktGV;;EKztGM;IAOI,mBAAA;ELstGV;;EK7tGM;IAOI,oBAAA;EL0tGV;;EKjuGM;IAOI,0BAAA;EL8tGV;;EKruGM;IAOI,yBAAA;ELkuGV;;EKzuGM;IAOI,uBAAA;ELsuGV;;EK7uGM;IAOI,yBAAA;EL0uGV;;EKjvGM;IAOI,uBAAA;EL8uGV;;EKrvGM;IAOI,uBAAA;ELkvGV;;EKzvGM;IAOI,0BAAA;IAAA,yBAAA;ELuvGV;;EK9vGM;IAOI,gCAAA;IAAA,+BAAA;EL4vGV;;EKnwGM;IAOI,+BAAA;IAAA,8BAAA;ELiwGV;;EKxwGM;IAOI,6BAAA;IAAA,4BAAA;ELswGV;;EK7wGM;IAOI,+BAAA;IAAA,8BAAA;EL2wGV;;EKlxGM;IAOI,6BAAA;IAAA,4BAAA;ELgxGV;;EKvxGM;IAOI,6BAAA;IAAA,4BAAA;ELqxGV;;EK5xGM;IAOI,wBAAA;IAAA,2BAAA;EL0xGV;;EKjyGM;IAOI,8BAAA;IAAA,iCAAA;EL+xGV;;EKtyGM;IAOI,6BAAA;IAAA,gCAAA;ELoyGV;;EK3yGM;IAOI,2BAAA;IAAA,8BAAA;ELyyGV;;EKhzGM;IAOI,6BAAA;IAAA,gCAAA;EL8yGV;;EKrzGM;IAOI,2BAAA;IAAA,8BAAA;ELmzGV;;EK1zGM;IAOI,2BAAA;IAAA,8BAAA;ELwzGV;;EK/zGM;IAOI,wBAAA;EL4zGV;;EKn0GM;IAOI,8BAAA;ELg0GV;;EKv0GM;IAOI,6BAAA;ELo0GV;;EK30GM;IAOI,2BAAA;ELw0GV;;EK/0GM;IAOI,6BAAA;EL40GV;;EKn1GM;IAOI,2BAAA;ELg1GV;;EKv1GM;IAOI,2BAAA;ELo1GV;;EK31GM;IAOI,0BAAA;ELw1GV;;EK/1GM;IAOI,gCAAA;EL41GV;;EKn2GM;IAOI,+BAAA;ELg2GV;;EKv2GM;IAOI,6BAAA;ELo2GV;;EK32GM;IAOI,+BAAA;ELw2GV;;EK/2GM;IAOI,6BAAA;EL42GV;;EKn3GM;IAOI,6BAAA;ELg3GV;;EKv3GM;IAOI,2BAAA;ELo3GV;;EK33GM;IAOI,iCAAA;ELw3GV;;EK/3GM;IAOI,gCAAA;EL43GV;;EKn4GM;IAOI,8BAAA;ELg4GV;;EKv4GM;IAOI,gCAAA;ELo4GV;;EK34GM;IAOI,8BAAA;ELw4GV;;EK/4GM;IAOI,8BAAA;EL44GV;;EKn5GM;IAOI,yBAAA;ELg5GV;;EKv5GM;IAOI,+BAAA;ELo5GV;;EK35GM;IAOI,8BAAA;ELw5GV;;EK/5GM;IAOI,4BAAA;EL45GV;;EKn6GM;IAOI,8BAAA;ELg6GV;;EKv6GM;IAOI,4BAAA;ELo6GV;;EK36GM;IAOI,4BAAA;ELw6GV;;EK/6GM;IAOI,qBAAA;EL46GV;;EKn7GM;IAOI,2BAAA;ELg7GV;;EKv7GM;IAOI,0BAAA;ELo7GV;;EK37GM;IAOI,wBAAA;ELw7GV;;EK/7GM;IAOI,0BAAA;EL47GV;;EKn8GM;IAOI,wBAAA;ELg8GV;;EKv8GM;IAOI,2BAAA;IAAA,0BAAA;ELq8GV;;EK58GM;IAOI,iCAAA;IAAA,gCAAA;EL08GV;;EKj9GM;IAOI,gCAAA;IAAA,+BAAA;EL+8GV;;EKt9GM;IAOI,8BAAA;IAAA,6BAAA;ELo9GV;;EK39GM;IAOI,gCAAA;IAAA,+BAAA;ELy9GV;;EKh+GM;IAOI,8BAAA;IAAA,6BAAA;EL89GV;;EKr+GM;IAOI,yBAAA;IAAA,4BAAA;ELm+GV;;EK1+GM;IAOI,+BAAA;IAAA,kCAAA;ELw+GV;;EK/+GM;IAOI,8BAAA;IAAA,iCAAA;EL6+GV;;EKp/GM;IAOI,4BAAA;IAAA,+BAAA;ELk/GV;;EKz/GM;IAOI,8BAAA;IAAA,iCAAA;ELu/GV;;EK9/GM;IAOI,4BAAA;IAAA,+BAAA;EL4/GV;;EKngHM;IAOI,yBAAA;ELggHV;;EKvgHM;IAOI,+BAAA;ELogHV;;EK3gHM;IAOI,8BAAA;ELwgHV;;EK/gHM;IAOI,4BAAA;EL4gHV;;EKnhHM;IAOI,8BAAA;ELghHV;;EKvhHM;IAOI,4BAAA;ELohHV;;EK3hHM;IAOI,2BAAA;ELwhHV;;EK/hHM;IAOI,iCAAA;EL4hHV;;EKniHM;IAOI,gCAAA;ELgiHV;;EKviHM;IAOI,8BAAA;ELoiHV;;EK3iHM;IAOI,gCAAA;ELwiHV;;EK/iHM;IAOI,8BAAA;EL4iHV;;EKnjHM;IAOI,4BAAA;ELgjHV;;EKvjHM;IAOI,kCAAA;ELojHV;;EK3jHM;IAOI,iCAAA;ELwjHV;;EK/jHM;IAOI,+BAAA;EL4jHV;;EKnkHM;IAOI,iCAAA;ELgkHV;;EKvkHM;IAOI,+BAAA;ELokHV;;EK3kHM;IAOI,0BAAA;ELwkHV;;EK/kHM;IAOI,gCAAA;EL4kHV;;EKnlHM;IAOI,+BAAA;ELglHV;;EKvlHM;IAOI,6BAAA;ELolHV;;EK3lHM;IAOI,+BAAA;ELwlHV;;EK/lHM;IAOI,6BAAA;EL4lHV;AACF;ACpmHI;EIAI;IAOI,0BAAA;ELimHV;;EKxmHM;IAOI,gCAAA;ELqmHV;;EK5mHM;IAOI,yBAAA;ELymHV;;EKhnHM;IAOI,wBAAA;EL6mHV;;EKpnHM;IAOI,yBAAA;ELinHV;;EKxnHM;IAOI,6BAAA;ELqnHV;;EK5nHM;IAOI,8BAAA;ELynHV;;EKhoHM;IAOI,wBAAA;EL6nHV;;EKpoHM;IAOI,+BAAA;ELioHV;;EKxoHM;IAOI,wBAAA;ELqoHV;;EK5oHM;IAOI,yBAAA;ELyoHV;;EKhpHM;IAOI,8BAAA;EL6oHV;;EKppHM;IAOI,iCAAA;ELipHV;;EKxpHM;IAOI,sCAAA;ELqpHV;;EK5pHM;IAOI,yCAAA;ELypHV;;EKhqHM;IAOI,uBAAA;EL6pHV;;EKpqHM;IAOI,uBAAA;ELiqHV;;EKxqHM;IAOI,yBAAA;ELqqHV;;EK5qHM;IAOI,yBAAA;ELyqHV;;EKhrHM;IAOI,0BAAA;EL6qHV;;EKprHM;IAOI,4BAAA;ELirHV;;EKxrHM;IAOI,kCAAA;ELqrHV;;EK5rHM;IAOI,sCAAA;ELyrHV;;EKhsHM;IAOI,oCAAA;EL6rHV;;EKpsHM;IAOI,kCAAA;ELisHV;;EKxsHM;IAOI,yCAAA;ELqsHV;;EK5sHM;IAOI,wCAAA;ELysHV;;EKhtHM;IAOI,wCAAA;EL6sHV;;EKptHM;IAOI,kCAAA;ELitHV;;EKxtHM;IAOI,gCAAA;ELqtHV;;EK5tHM;IAOI,8BAAA;ELytHV;;EKhuHM;IAOI,gCAAA;EL6tHV;;EKpuHM;IAOI,+BAAA;ELiuHV;;EKxuHM;IAOI,oCAAA;ELquHV;;EK5uHM;IAOI,kCAAA;ELyuHV;;EKhvHM;IAOI,gCAAA;EL6uHV;;EKpvHM;IAOI,uCAAA;ELivHV;;EKxvHM;IAOI,sCAAA;ELqvHV;;EK5vHM;IAOI,iCAAA;ELyvHV;;EKhwHM;IAOI,2BAAA;EL6vHV;;EKpwHM;IAOI,iCAAA;ELiwHV;;EKxwHM;IAOI,+BAAA;ELqwHV;;EK5wHM;IAOI,6BAAA;ELywHV;;EKhxHM;IAOI,+BAAA;EL6wHV;;EKpxHM;IAOI,8BAAA;ELixHV;;EKxxHM;IAOI,oBAAA;ELqxHV;;EK5xHM;IAOI,mBAAA;ELyxHV;;EKhyHM;IAOI,mBAAA;EL6xHV;;EKpyHM;IAOI,mBAAA;ELiyHV;;EKxyHM;IAOI,mBAAA;ELqyHV;;EK5yHM;IAOI,mBAAA;ELyyHV;;EKhzHM;IAOI,mBAAA;EL6yHV;;EKpzHM;IAOI,mBAAA;ELizHV;;EKxzHM;IAOI,oBAAA;ELqzHV;;EK5zHM;IAOI,0BAAA;ELyzHV;;EKh0HM;IAOI,yBAAA;EL6zHV;;EKp0HM;IAOI,uBAAA;ELi0HV;;EKx0HM;IAOI,yBAAA;ELq0HV;;EK50HM;IAOI,uBAAA;ELy0HV;;EKh1HM;IAOI,uBAAA;EL60HV;;EKp1HM;IAOI,0BAAA;IAAA,yBAAA;ELk1HV;;EKz1HM;IAOI,gCAAA;IAAA,+BAAA;ELu1HV;;EK91HM;IAOI,+BAAA;IAAA,8BAAA;EL41HV;;EKn2HM;IAOI,6BAAA;IAAA,4BAAA;ELi2HV;;EKx2HM;IAOI,+BAAA;IAAA,8BAAA;ELs2HV;;EK72HM;IAOI,6BAAA;IAAA,4BAAA;EL22HV;;EKl3HM;IAOI,6BAAA;IAAA,4BAAA;ELg3HV;;EKv3HM;IAOI,wBAAA;IAAA,2BAAA;ELq3HV;;EK53HM;IAOI,8BAAA;IAAA,iCAAA;EL03HV;;EKj4HM;IAOI,6BAAA;IAAA,gCAAA;EL+3HV;;EKt4HM;IAOI,2BAAA;IAAA,8BAAA;ELo4HV;;EK34HM;IAOI,6BAAA;IAAA,gCAAA;ELy4HV;;EKh5HM;IAOI,2BAAA;IAAA,8BAAA;EL84HV;;EKr5HM;IAOI,2BAAA;IAAA,8BAAA;ELm5HV;;EK15HM;IAOI,wBAAA;ELu5HV;;EK95HM;IAOI,8BAAA;EL25HV;;EKl6HM;IAOI,6BAAA;EL+5HV;;EKt6HM;IAOI,2BAAA;ELm6HV;;EK16HM;IAOI,6BAAA;ELu6HV;;EK96HM;IAOI,2BAAA;EL26HV;;EKl7HM;IAOI,2BAAA;EL+6HV;;EKt7HM;IAOI,0BAAA;ELm7HV;;EK17HM;IAOI,gCAAA;ELu7HV;;EK97HM;IAOI,+BAAA;EL27HV;;EKl8HM;IAOI,6BAAA;EL+7HV;;EKt8HM;IAOI,+BAAA;ELm8HV;;EK18HM;IAOI,6BAAA;ELu8HV;;EK98HM;IAOI,6BAAA;EL28HV;;EKl9HM;IAOI,2BAAA;EL+8HV;;EKt9HM;IAOI,iCAAA;ELm9HV;;EK19HM;IAOI,gCAAA;ELu9HV;;EK99HM;IAOI,8BAAA;EL29HV;;EKl+HM;IAOI,gCAAA;EL+9HV;;EKt+HM;IAOI,8BAAA;ELm+HV;;EK1+HM;IAOI,8BAAA;ELu+HV;;EK9+HM;IAOI,yBAAA;EL2+HV;;EKl/HM;IAOI,+BAAA;EL++HV;;EKt/HM;IAOI,8BAAA;ELm/HV;;EK1/HM;IAOI,4BAAA;ELu/HV;;EK9/HM;IAOI,8BAAA;EL2/HV;;EKlgIM;IAOI,4BAAA;EL+/HV;;EKtgIM;IAOI,4BAAA;ELmgIV;;EK1gIM;IAOI,qBAAA;ELugIV;;EK9gIM;IAOI,2BAAA;EL2gIV;;EKlhIM;IAOI,0BAAA;EL+gIV;;EKthIM;IAOI,wBAAA;ELmhIV;;EK1hIM;IAOI,0BAAA;ELuhIV;;EK9hIM;IAOI,wBAAA;EL2hIV;;EKliIM;IAOI,2BAAA;IAAA,0BAAA;ELgiIV;;EKviIM;IAOI,iCAAA;IAAA,gCAAA;ELqiIV;;EK5iIM;IAOI,gCAAA;IAAA,+BAAA;EL0iIV;;EKjjIM;IAOI,8BAAA;IAAA,6BAAA;EL+iIV;;EKtjIM;IAOI,gCAAA;IAAA,+BAAA;ELojIV;;EK3jIM;IAOI,8BAAA;IAAA,6BAAA;ELyjIV;;EKhkIM;IAOI,yBAAA;IAAA,4BAAA;EL8jIV;;EKrkIM;IAOI,+BAAA;IAAA,kCAAA;ELmkIV;;EK1kIM;IAOI,8BAAA;IAAA,iCAAA;ELwkIV;;EK/kIM;IAOI,4BAAA;IAAA,+BAAA;EL6kIV;;EKplIM;IAOI,8BAAA;IAAA,iCAAA;ELklIV;;EKzlIM;IAOI,4BAAA;IAAA,+BAAA;ELulIV;;EK9lIM;IAOI,yBAAA;EL2lIV;;EKlmIM;IAOI,+BAAA;EL+lIV;;EKtmIM;IAOI,8BAAA;ELmmIV;;EK1mIM;IAOI,4BAAA;ELumIV;;EK9mIM;IAOI,8BAAA;EL2mIV;;EKlnIM;IAOI,4BAAA;EL+mIV;;EKtnIM;IAOI,2BAAA;ELmnIV;;EK1nIM;IAOI,iCAAA;ELunIV;;EK9nIM;IAOI,gCAAA;EL2nIV;;EKloIM;IAOI,8BAAA;EL+nIV;;EKtoIM;IAOI,gCAAA;ELmoIV;;EK1oIM;IAOI,8BAAA;ELuoIV;;EK9oIM;IAOI,4BAAA;EL2oIV;;EKlpIM;IAOI,kCAAA;EL+oIV;;EKtpIM;IAOI,iCAAA;ELmpIV;;EK1pIM;IAOI,+BAAA;ELupIV;;EK9pIM;IAOI,iCAAA;EL2pIV;;EKlqIM;IAOI,+BAAA;EL+pIV;;EKtqIM;IAOI,0BAAA;ELmqIV;;EK1qIM;IAOI,gCAAA;ELuqIV;;EK9qIM;IAOI,+BAAA;EL2qIV;;EKlrIM;IAOI,6BAAA;EL+qIV;;EKtrIM;IAOI,+BAAA;ELmrIV;;EK1rIM;IAOI,6BAAA;ELurIV;AACF;AC/rII;EIAI;IAOI,0BAAA;EL4rIV;;EKnsIM;IAOI,gCAAA;ELgsIV;;EKvsIM;IAOI,yBAAA;ELosIV;;EK3sIM;IAOI,wBAAA;ELwsIV;;EK/sIM;IAOI,yBAAA;EL4sIV;;EKntIM;IAOI,6BAAA;ELgtIV;;EKvtIM;IAOI,8BAAA;ELotIV;;EK3tIM;IAOI,wBAAA;ELwtIV;;EK/tIM;IAOI,+BAAA;EL4tIV;;EKnuIM;IAOI,wBAAA;ELguIV;;EKvuIM;IAOI,yBAAA;ELouIV;;EK3uIM;IAOI,8BAAA;ELwuIV;;EK/uIM;IAOI,iCAAA;EL4uIV;;EKnvIM;IAOI,sCAAA;ELgvIV;;EKvvIM;IAOI,yCAAA;ELovIV;;EK3vIM;IAOI,uBAAA;ELwvIV;;EK/vIM;IAOI,uBAAA;EL4vIV;;EKnwIM;IAOI,yBAAA;ELgwIV;;EKvwIM;IAOI,yBAAA;ELowIV;;EK3wIM;IAOI,0BAAA;ELwwIV;;EK/wIM;IAOI,4BAAA;EL4wIV;;EKnxIM;IAOI,kCAAA;ELgxIV;;EKvxIM;IAOI,sCAAA;ELoxIV;;EK3xIM;IAOI,oCAAA;ELwxIV;;EK/xIM;IAOI,kCAAA;EL4xIV;;EKnyIM;IAOI,yCAAA;ELgyIV;;EKvyIM;IAOI,wCAAA;ELoyIV;;EK3yIM;IAOI,wCAAA;ELwyIV;;EK/yIM;IAOI,kCAAA;EL4yIV;;EKnzIM;IAOI,gCAAA;ELgzIV;;EKvzIM;IAOI,8BAAA;ELozIV;;EK3zIM;IAOI,gCAAA;ELwzIV;;EK/zIM;IAOI,+BAAA;EL4zIV;;EKn0IM;IAOI,oCAAA;ELg0IV;;EKv0IM;IAOI,kCAAA;ELo0IV;;EK30IM;IAOI,gCAAA;ELw0IV;;EK/0IM;IAOI,uCAAA;EL40IV;;EKn1IM;IAOI,sCAAA;ELg1IV;;EKv1IM;IAOI,iCAAA;ELo1IV;;EK31IM;IAOI,2BAAA;ELw1IV;;EK/1IM;IAOI,iCAAA;EL41IV;;EKn2IM;IAOI,+BAAA;ELg2IV;;EKv2IM;IAOI,6BAAA;ELo2IV;;EK32IM;IAOI,+BAAA;ELw2IV;;EK/2IM;IAOI,8BAAA;EL42IV;;EKn3IM;IAOI,oBAAA;ELg3IV;;EKv3IM;IAOI,mBAAA;ELo3IV;;EK33IM;IAOI,mBAAA;ELw3IV;;EK/3IM;IAOI,mBAAA;EL43IV;;EKn4IM;IAOI,mBAAA;ELg4IV;;EKv4IM;IAOI,mBAAA;ELo4IV;;EK34IM;IAOI,mBAAA;ELw4IV;;EK/4IM;IAOI,mBAAA;EL44IV;;EKn5IM;IAOI,oBAAA;ELg5IV;;EKv5IM;IAOI,0BAAA;ELo5IV;;EK35IM;IAOI,yBAAA;ELw5IV;;EK/5IM;IAOI,uBAAA;EL45IV;;EKn6IM;IAOI,yBAAA;ELg6IV;;EKv6IM;IAOI,uBAAA;ELo6IV;;EK36IM;IAOI,uBAAA;ELw6IV;;EK/6IM;IAOI,0BAAA;IAAA,yBAAA;EL66IV;;EKp7IM;IAOI,gCAAA;IAAA,+BAAA;ELk7IV;;EKz7IM;IAOI,+BAAA;IAAA,8BAAA;ELu7IV;;EK97IM;IAOI,6BAAA;IAAA,4BAAA;EL47IV;;EKn8IM;IAOI,+BAAA;IAAA,8BAAA;ELi8IV;;EKx8IM;IAOI,6BAAA;IAAA,4BAAA;ELs8IV;;EK78IM;IAOI,6BAAA;IAAA,4BAAA;EL28IV;;EKl9IM;IAOI,wBAAA;IAAA,2BAAA;ELg9IV;;EKv9IM;IAOI,8BAAA;IAAA,iCAAA;ELq9IV;;EK59IM;IAOI,6BAAA;IAAA,gCAAA;EL09IV;;EKj+IM;IAOI,2BAAA;IAAA,8BAAA;EL+9IV;;EKt+IM;IAOI,6BAAA;IAAA,gCAAA;ELo+IV;;EK3+IM;IAOI,2BAAA;IAAA,8BAAA;ELy+IV;;EKh/IM;IAOI,2BAAA;IAAA,8BAAA;EL8+IV;;EKr/IM;IAOI,wBAAA;ELk/IV;;EKz/IM;IAOI,8BAAA;ELs/IV;;EK7/IM;IAOI,6BAAA;EL0/IV;;EKjgJM;IAOI,2BAAA;EL8/IV;;EKrgJM;IAOI,6BAAA;ELkgJV;;EKzgJM;IAOI,2BAAA;ELsgJV;;EK7gJM;IAOI,2BAAA;EL0gJV;;EKjhJM;IAOI,0BAAA;EL8gJV;;EKrhJM;IAOI,gCAAA;ELkhJV;;EKzhJM;IAOI,+BAAA;ELshJV;;EK7hJM;IAOI,6BAAA;EL0hJV;;EKjiJM;IAOI,+BAAA;EL8hJV;;EKriJM;IAOI,6BAAA;ELkiJV;;EKziJM;IAOI,6BAAA;ELsiJV;;EK7iJM;IAOI,2BAAA;EL0iJV;;EKjjJM;IAOI,iCAAA;EL8iJV;;EKrjJM;IAOI,gCAAA;ELkjJV;;EKzjJM;IAOI,8BAAA;ELsjJV;;EK7jJM;IAOI,gCAAA;EL0jJV;;EKjkJM;IAOI,8BAAA;EL8jJV;;EKrkJM;IAOI,8BAAA;ELkkJV;;EKzkJM;IAOI,yBAAA;ELskJV;;EK7kJM;IAOI,+BAAA;EL0kJV;;EKjlJM;IAOI,8BAAA;EL8kJV;;EKrlJM;IAOI,4BAAA;ELklJV;;EKzlJM;IAOI,8BAAA;ELslJV;;EK7lJM;IAOI,4BAAA;EL0lJV;;EKjmJM;IAOI,4BAAA;EL8lJV;;EKrmJM;IAOI,qBAAA;ELkmJV;;EKzmJM;IAOI,2BAAA;ELsmJV;;EK7mJM;IAOI,0BAAA;EL0mJV;;EKjnJM;IAOI,wBAAA;EL8mJV;;EKrnJM;IAOI,0BAAA;ELknJV;;EKznJM;IAOI,wBAAA;ELsnJV;;EK7nJM;IAOI,2BAAA;IAAA,0BAAA;EL2nJV;;EKloJM;IAOI,iCAAA;IAAA,gCAAA;ELgoJV;;EKvoJM;IAOI,gCAAA;IAAA,+BAAA;ELqoJV;;EK5oJM;IAOI,8BAAA;IAAA,6BAAA;EL0oJV;;EKjpJM;IAOI,gCAAA;IAAA,+BAAA;EL+oJV;;EKtpJM;IAOI,8BAAA;IAAA,6BAAA;ELopJV;;EK3pJM;IAOI,yBAAA;IAAA,4BAAA;ELypJV;;EKhqJM;IAOI,+BAAA;IAAA,kCAAA;EL8pJV;;EKrqJM;IAOI,8BAAA;IAAA,iCAAA;ELmqJV;;EK1qJM;IAOI,4BAAA;IAAA,+BAAA;ELwqJV;;EK/qJM;IAOI,8BAAA;IAAA,iCAAA;EL6qJV;;EKprJM;IAOI,4BAAA;IAAA,+BAAA;ELkrJV;;EKzrJM;IAOI,yBAAA;ELsrJV;;EK7rJM;IAOI,+BAAA;EL0rJV;;EKjsJM;IAOI,8BAAA;EL8rJV;;EKrsJM;IAOI,4BAAA;ELksJV;;EKzsJM;IAOI,8BAAA;ELssJV;;EK7sJM;IAOI,4BAAA;EL0sJV;;EKjtJM;IAOI,2BAAA;EL8sJV;;EKrtJM;IAOI,iCAAA;ELktJV;;EKztJM;IAOI,gCAAA;ELstJV;;EK7tJM;IAOI,8BAAA;EL0tJV;;EKjuJM;IAOI,gCAAA;EL8tJV;;EKruJM;IAOI,8BAAA;ELkuJV;;EKzuJM;IAOI,4BAAA;ELsuJV;;EK7uJM;IAOI,kCAAA;EL0uJV;;EKjvJM;IAOI,iCAAA;EL8uJV;;EKrvJM;IAOI,+BAAA;ELkvJV;;EKzvJM;IAOI,iCAAA;ELsvJV;;EK7vJM;IAOI,+BAAA;EL0vJV;;EKjwJM;IAOI,0BAAA;EL8vJV;;EKrwJM;IAOI,gCAAA;ELkwJV;;EKzwJM;IAOI,+BAAA;ELswJV;;EK7wJM;IAOI,6BAAA;EL0wJV;;EKjxJM;IAOI,+BAAA;EL8wJV;;EKrxJM;IAOI,6BAAA;ELkxJV;AACF;AMnzJA;EDyBQ;IAOI,0BAAA;ELuxJV;;EK9xJM;IAOI,gCAAA;EL2xJV;;EKlyJM;IAOI,yBAAA;EL+xJV;;EKtyJM;IAOI,wBAAA;ELmyJV;;EK1yJM;IAOI,yBAAA;ELuyJV;;EK9yJM;IAOI,6BAAA;EL2yJV;;EKlzJM;IAOI,8BAAA;EL+yJV;;EKtzJM;IAOI,wBAAA;ELmzJV;;EK1zJM;IAOI,+BAAA;ELuzJV;;EK9zJM;IAOI,wBAAA;EL2zJV;AACF","file":"bootstrap-grid.css","sourcesContent":["/*!\n * Bootstrap Grid v5.1.0 (https://getbootstrap.com/)\n * Copyright 2011-2021 The Bootstrap Authors\n * Copyright 2011-2021 Twitter, Inc.\n * Licensed under MIT (https://github.com/twbs/bootstrap/blob/main/LICENSE)\n */\n\n$include-column-box-sizing: true !default;\n\n@import \"functions\";\n@import \"variables\";\n\n@import \"mixins/lists\";\n@import \"mixins/breakpoints\";\n@import \"mixins/container\";\n@import \"mixins/grid\";\n@import \"mixins/utilities\";\n\n@import \"vendor/rfs\";\n\n@import \"containers\";\n@import \"grid\";\n\n@import \"utilities\";\n// Only use the utilities we need\n// stylelint-disable-next-line scss/dollar-variable-default\n$utilities: map-get-multiple(\n  $utilities,\n  (\n    \"display\",\n    \"order\",\n    \"flex\",\n    \"flex-direction\",\n    \"flex-grow\",\n    \"flex-shrink\",\n    \"flex-wrap\",\n    \"justify-content\",\n    \"align-items\",\n    \"align-content\",\n    \"align-self\",\n    \"margin\",\n    \"margin-x\",\n    \"margin-y\",\n    \"margin-top\",\n    \"margin-end\",\n    \"margin-bottom\",\n    \"margin-start\",\n    \"negative-margin\",\n    \"negative-margin-x\",\n    \"negative-margin-y\",\n    \"negative-margin-top\",\n    \"negative-margin-end\",\n    \"negative-margin-bottom\",\n    \"negative-margin-start\",\n    \"padding\",\n    \"padding-x\",\n    \"padding-y\",\n    \"padding-top\",\n    \"padding-end\",\n    \"padding-bottom\",\n    \"padding-start\",\n  )\n);\n\n@import \"utilities/api\";\n","// Container widths\n//\n// Set the container width, and override it for fixed navbars in media queries.\n\n@if $enable-grid-classes {\n  // Single container class with breakpoint max-widths\n  .container,\n  // 100% wide container at all breakpoints\n  .container-fluid {\n    @include make-container();\n  }\n\n  // Responsive containers that are 100% wide until a breakpoint\n  @each $breakpoint, $container-max-width in $container-max-widths {\n    .container-#{$breakpoint} {\n      @extend .container-fluid;\n    }\n\n    @include media-breakpoint-up($breakpoint, $grid-breakpoints) {\n      %responsive-container-#{$breakpoint} {\n        max-width: $container-max-width;\n      }\n\n      // Extend each breakpoint which is smaller or equal to the current breakpoint\n      $extend-breakpoint: true;\n\n      @each $name, $width in $grid-breakpoints {\n        @if ($extend-breakpoint) {\n          .container#{breakpoint-infix($name, $grid-breakpoints)} {\n            @extend %responsive-container-#{$breakpoint};\n          }\n\n          // Once the current breakpoint is reached, stop extending\n          @if ($breakpoint == $name) {\n            $extend-breakpoint: false;\n          }\n        }\n      }\n    }\n  }\n}\n","// Container mixins\n\n@mixin make-container($gutter: $container-padding-x) {\n  width: 100%;\n  padding-right: var(--#{$variable-prefix}gutter-x, #{$gutter});\n  padding-left: var(--#{$variable-prefix}gutter-x, #{$gutter});\n  margin-right: auto;\n  margin-left: auto;\n}\n","/*!\n * Bootstrap Grid v5.1.0 (https://getbootstrap.com/)\n * Copyright 2011-2021 The Bootstrap Authors\n * Copyright 2011-2021 Twitter, Inc.\n * Licensed under MIT (https://github.com/twbs/bootstrap/blob/main/LICENSE)\n */\n.container,\n.container-fluid,\n.container-xxl,\n.container-xl,\n.container-lg,\n.container-md,\n.container-sm {\n  width: 100%;\n  padding-right: var(--bs-gutter-x, 0.75rem);\n  padding-left: var(--bs-gutter-x, 0.75rem);\n  margin-right: auto;\n  margin-left: auto;\n}\n\n@media (min-width: 576px) {\n  .container-sm, .container {\n    max-width: 540px;\n  }\n}\n@media (min-width: 768px) {\n  .container-md, .container-sm, .container {\n    max-width: 720px;\n  }\n}\n@media (min-width: 992px) {\n  .container-lg, .container-md, .container-sm, .container {\n    max-width: 960px;\n  }\n}\n@media (min-width: 1200px) {\n  .container-xl, .container-lg, .container-md, .container-sm, .container {\n    max-width: 1140px;\n  }\n}\n@media (min-width: 1400px) {\n  .container-xxl, .container-xl, .container-lg, .container-md, .container-sm, .container {\n    max-width: 1320px;\n  }\n}\n.row {\n  --bs-gutter-x: 1.5rem;\n  --bs-gutter-y: 0;\n  display: flex;\n  flex-wrap: wrap;\n  margin-top: calc(var(--bs-gutter-y) * -1);\n  margin-right: calc(var(--bs-gutter-x) * -.5);\n  margin-left: calc(var(--bs-gutter-x) * -.5);\n}\n.row > * {\n  box-sizing: border-box;\n  flex-shrink: 0;\n  width: 100%;\n  max-width: 100%;\n  padding-right: calc(var(--bs-gutter-x) * .5);\n  padding-left: calc(var(--bs-gutter-x) * .5);\n  margin-top: var(--bs-gutter-y);\n}\n\n.col {\n  flex: 1 0 0%;\n}\n\n.row-cols-auto > * {\n  flex: 0 0 auto;\n  width: auto;\n}\n\n.row-cols-1 > * {\n  flex: 0 0 auto;\n  width: 100%;\n}\n\n.row-cols-2 > * {\n  flex: 0 0 auto;\n  width: 50%;\n}\n\n.row-cols-3 > * {\n  flex: 0 0 auto;\n  width: 33.3333333333%;\n}\n\n.row-cols-4 > * {\n  flex: 0 0 auto;\n  width: 25%;\n}\n\n.row-cols-5 > * {\n  flex: 0 0 auto;\n  width: 20%;\n}\n\n.row-cols-6 > * {\n  flex: 0 0 auto;\n  width: 16.6666666667%;\n}\n\n.col-auto {\n  flex: 0 0 auto;\n  width: auto;\n}\n\n.col-1 {\n  flex: 0 0 auto;\n  width: 8.33333333%;\n}\n\n.col-2 {\n  flex: 0 0 auto;\n  width: 16.66666667%;\n}\n\n.col-3 {\n  flex: 0 0 auto;\n  width: 25%;\n}\n\n.col-4 {\n  flex: 0 0 auto;\n  width: 33.33333333%;\n}\n\n.col-5 {\n  flex: 0 0 auto;\n  width: 41.66666667%;\n}\n\n.col-6 {\n  flex: 0 0 auto;\n  width: 50%;\n}\n\n.col-7 {\n  flex: 0 0 auto;\n  width: 58.33333333%;\n}\n\n.col-8 {\n  flex: 0 0 auto;\n  width: 66.66666667%;\n}\n\n.col-9 {\n  flex: 0 0 auto;\n  width: 75%;\n}\n\n.col-10 {\n  flex: 0 0 auto;\n  width: 83.33333333%;\n}\n\n.col-11 {\n  flex: 0 0 auto;\n  width: 91.66666667%;\n}\n\n.col-12 {\n  flex: 0 0 auto;\n  width: 100%;\n}\n\n.offset-1 {\n  margin-left: 8.33333333%;\n}\n\n.offset-2 {\n  margin-left: 16.66666667%;\n}\n\n.offset-3 {\n  margin-left: 25%;\n}\n\n.offset-4 {\n  margin-left: 33.33333333%;\n}\n\n.offset-5 {\n  margin-left: 41.66666667%;\n}\n\n.offset-6 {\n  margin-left: 50%;\n}\n\n.offset-7 {\n  margin-left: 58.33333333%;\n}\n\n.offset-8 {\n  margin-left: 66.66666667%;\n}\n\n.offset-9 {\n  margin-left: 75%;\n}\n\n.offset-10 {\n  margin-left: 83.33333333%;\n}\n\n.offset-11 {\n  margin-left: 91.66666667%;\n}\n\n.g-0,\n.gx-0 {\n  --bs-gutter-x: 0;\n}\n\n.g-0,\n.gy-0 {\n  --bs-gutter-y: 0;\n}\n\n.g-1,\n.gx-1 {\n  --bs-gutter-x: 0.25rem;\n}\n\n.g-1,\n.gy-1 {\n  --bs-gutter-y: 0.25rem;\n}\n\n.g-2,\n.gx-2 {\n  --bs-gutter-x: 0.5rem;\n}\n\n.g-2,\n.gy-2 {\n  --bs-gutter-y: 0.5rem;\n}\n\n.g-3,\n.gx-3 {\n  --bs-gutter-x: 1rem;\n}\n\n.g-3,\n.gy-3 {\n  --bs-gutter-y: 1rem;\n}\n\n.g-4,\n.gx-4 {\n  --bs-gutter-x: 1.5rem;\n}\n\n.g-4,\n.gy-4 {\n  --bs-gutter-y: 1.5rem;\n}\n\n.g-5,\n.gx-5 {\n  --bs-gutter-x: 3rem;\n}\n\n.g-5,\n.gy-5 {\n  --bs-gutter-y: 3rem;\n}\n\n@media (min-width: 576px) {\n  .col-sm {\n    flex: 1 0 0%;\n  }\n\n  .row-cols-sm-auto > * {\n    flex: 0 0 auto;\n    width: auto;\n  }\n\n  .row-cols-sm-1 > * {\n    flex: 0 0 auto;\n    width: 100%;\n  }\n\n  .row-cols-sm-2 > * {\n    flex: 0 0 auto;\n    width: 50%;\n  }\n\n  .row-cols-sm-3 > * {\n    flex: 0 0 auto;\n    width: 33.3333333333%;\n  }\n\n  .row-cols-sm-4 > * {\n    flex: 0 0 auto;\n    width: 25%;\n  }\n\n  .row-cols-sm-5 > * {\n    flex: 0 0 auto;\n    width: 20%;\n  }\n\n  .row-cols-sm-6 > * {\n    flex: 0 0 auto;\n    width: 16.6666666667%;\n  }\n\n  .col-sm-auto {\n    flex: 0 0 auto;\n    width: auto;\n  }\n\n  .col-sm-1 {\n    flex: 0 0 auto;\n    width: 8.33333333%;\n  }\n\n  .col-sm-2 {\n    flex: 0 0 auto;\n    width: 16.66666667%;\n  }\n\n  .col-sm-3 {\n    flex: 0 0 auto;\n    width: 25%;\n  }\n\n  .col-sm-4 {\n    flex: 0 0 auto;\n    width: 33.33333333%;\n  }\n\n  .col-sm-5 {\n    flex: 0 0 auto;\n    width: 41.66666667%;\n  }\n\n  .col-sm-6 {\n    flex: 0 0 auto;\n    width: 50%;\n  }\n\n  .col-sm-7 {\n    flex: 0 0 auto;\n    width: 58.33333333%;\n  }\n\n  .col-sm-8 {\n    flex: 0 0 auto;\n    width: 66.66666667%;\n  }\n\n  .col-sm-9 {\n    flex: 0 0 auto;\n    width: 75%;\n  }\n\n  .col-sm-10 {\n    flex: 0 0 auto;\n    width: 83.33333333%;\n  }\n\n  .col-sm-11 {\n    flex: 0 0 auto;\n    width: 91.66666667%;\n  }\n\n  .col-sm-12 {\n    flex: 0 0 auto;\n    width: 100%;\n  }\n\n  .offset-sm-0 {\n    margin-left: 0;\n  }\n\n  .offset-sm-1 {\n    margin-left: 8.33333333%;\n  }\n\n  .offset-sm-2 {\n    margin-left: 16.66666667%;\n  }\n\n  .offset-sm-3 {\n    margin-left: 25%;\n  }\n\n  .offset-sm-4 {\n    margin-left: 33.33333333%;\n  }\n\n  .offset-sm-5 {\n    margin-left: 41.66666667%;\n  }\n\n  .offset-sm-6 {\n    margin-left: 50%;\n  }\n\n  .offset-sm-7 {\n    margin-left: 58.33333333%;\n  }\n\n  .offset-sm-8 {\n    margin-left: 66.66666667%;\n  }\n\n  .offset-sm-9 {\n    margin-left: 75%;\n  }\n\n  .offset-sm-10 {\n    margin-left: 83.33333333%;\n  }\n\n  .offset-sm-11 {\n    margin-left: 91.66666667%;\n  }\n\n  .g-sm-0,\n.gx-sm-0 {\n    --bs-gutter-x: 0;\n  }\n\n  .g-sm-0,\n.gy-sm-0 {\n    --bs-gutter-y: 0;\n  }\n\n  .g-sm-1,\n.gx-sm-1 {\n    --bs-gutter-x: 0.25rem;\n  }\n\n  .g-sm-1,\n.gy-sm-1 {\n    --bs-gutter-y: 0.25rem;\n  }\n\n  .g-sm-2,\n.gx-sm-2 {\n    --bs-gutter-x: 0.5rem;\n  }\n\n  .g-sm-2,\n.gy-sm-2 {\n    --bs-gutter-y: 0.5rem;\n  }\n\n  .g-sm-3,\n.gx-sm-3 {\n    --bs-gutter-x: 1rem;\n  }\n\n  .g-sm-3,\n.gy-sm-3 {\n    --bs-gutter-y: 1rem;\n  }\n\n  .g-sm-4,\n.gx-sm-4 {\n    --bs-gutter-x: 1.5rem;\n  }\n\n  .g-sm-4,\n.gy-sm-4 {\n    --bs-gutter-y: 1.5rem;\n  }\n\n  .g-sm-5,\n.gx-sm-5 {\n    --bs-gutter-x: 3rem;\n  }\n\n  .g-sm-5,\n.gy-sm-5 {\n    --bs-gutter-y: 3rem;\n  }\n}\n@media (min-width: 768px) {\n  .col-md {\n    flex: 1 0 0%;\n  }\n\n  .row-cols-md-auto > * {\n    flex: 0 0 auto;\n    width: auto;\n  }\n\n  .row-cols-md-1 > * {\n    flex: 0 0 auto;\n    width: 100%;\n  }\n\n  .row-cols-md-2 > * {\n    flex: 0 0 auto;\n    width: 50%;\n  }\n\n  .row-cols-md-3 > * {\n    flex: 0 0 auto;\n    width: 33.3333333333%;\n  }\n\n  .row-cols-md-4 > * {\n    flex: 0 0 auto;\n    width: 25%;\n  }\n\n  .row-cols-md-5 > * {\n    flex: 0 0 auto;\n    width: 20%;\n  }\n\n  .row-cols-md-6 > * {\n    flex: 0 0 auto;\n    width: 16.6666666667%;\n  }\n\n  .col-md-auto {\n    flex: 0 0 auto;\n    width: auto;\n  }\n\n  .col-md-1 {\n    flex: 0 0 auto;\n    width: 8.33333333%;\n  }\n\n  .col-md-2 {\n    flex: 0 0 auto;\n    width: 16.66666667%;\n  }\n\n  .col-md-3 {\n    flex: 0 0 auto;\n    width: 25%;\n  }\n\n  .col-md-4 {\n    flex: 0 0 auto;\n    width: 33.33333333%;\n  }\n\n  .col-md-5 {\n    flex: 0 0 auto;\n    width: 41.66666667%;\n  }\n\n  .col-md-6 {\n    flex: 0 0 auto;\n    width: 50%;\n  }\n\n  .col-md-7 {\n    flex: 0 0 auto;\n    width: 58.33333333%;\n  }\n\n  .col-md-8 {\n    flex: 0 0 auto;\n    width: 66.66666667%;\n  }\n\n  .col-md-9 {\n    flex: 0 0 auto;\n    width: 75%;\n  }\n\n  .col-md-10 {\n    flex: 0 0 auto;\n    width: 83.33333333%;\n  }\n\n  .col-md-11 {\n    flex: 0 0 auto;\n    width: 91.66666667%;\n  }\n\n  .col-md-12 {\n    flex: 0 0 auto;\n    width: 100%;\n  }\n\n  .offset-md-0 {\n    margin-left: 0;\n  }\n\n  .offset-md-1 {\n    margin-left: 8.33333333%;\n  }\n\n  .offset-md-2 {\n    margin-left: 16.66666667%;\n  }\n\n  .offset-md-3 {\n    margin-left: 25%;\n  }\n\n  .offset-md-4 {\n    margin-left: 33.33333333%;\n  }\n\n  .offset-md-5 {\n    margin-left: 41.66666667%;\n  }\n\n  .offset-md-6 {\n    margin-left: 50%;\n  }\n\n  .offset-md-7 {\n    margin-left: 58.33333333%;\n  }\n\n  .offset-md-8 {\n    margin-left: 66.66666667%;\n  }\n\n  .offset-md-9 {\n    margin-left: 75%;\n  }\n\n  .offset-md-10 {\n    margin-left: 83.33333333%;\n  }\n\n  .offset-md-11 {\n    margin-left: 91.66666667%;\n  }\n\n  .g-md-0,\n.gx-md-0 {\n    --bs-gutter-x: 0;\n  }\n\n  .g-md-0,\n.gy-md-0 {\n    --bs-gutter-y: 0;\n  }\n\n  .g-md-1,\n.gx-md-1 {\n    --bs-gutter-x: 0.25rem;\n  }\n\n  .g-md-1,\n.gy-md-1 {\n    --bs-gutter-y: 0.25rem;\n  }\n\n  .g-md-2,\n.gx-md-2 {\n    --bs-gutter-x: 0.5rem;\n  }\n\n  .g-md-2,\n.gy-md-2 {\n    --bs-gutter-y: 0.5rem;\n  }\n\n  .g-md-3,\n.gx-md-3 {\n    --bs-gutter-x: 1rem;\n  }\n\n  .g-md-3,\n.gy-md-3 {\n    --bs-gutter-y: 1rem;\n  }\n\n  .g-md-4,\n.gx-md-4 {\n    --bs-gutter-x: 1.5rem;\n  }\n\n  .g-md-4,\n.gy-md-4 {\n    --bs-gutter-y: 1.5rem;\n  }\n\n  .g-md-5,\n.gx-md-5 {\n    --bs-gutter-x: 3rem;\n  }\n\n  .g-md-5,\n.gy-md-5 {\n    --bs-gutter-y: 3rem;\n  }\n}\n@media (min-width: 992px) {\n  .col-lg {\n    flex: 1 0 0%;\n  }\n\n  .row-cols-lg-auto > * {\n    flex: 0 0 auto;\n    width: auto;\n  }\n\n  .row-cols-lg-1 > * {\n    flex: 0 0 auto;\n    width: 100%;\n  }\n\n  .row-cols-lg-2 > * {\n    flex: 0 0 auto;\n    width: 50%;\n  }\n\n  .row-cols-lg-3 > * {\n    flex: 0 0 auto;\n    width: 33.3333333333%;\n  }\n\n  .row-cols-lg-4 > * {\n    flex: 0 0 auto;\n    width: 25%;\n  }\n\n  .row-cols-lg-5 > * {\n    flex: 0 0 auto;\n    width: 20%;\n  }\n\n  .row-cols-lg-6 > * {\n    flex: 0 0 auto;\n    width: 16.6666666667%;\n  }\n\n  .col-lg-auto {\n    flex: 0 0 auto;\n    width: auto;\n  }\n\n  .col-lg-1 {\n    flex: 0 0 auto;\n    width: 8.33333333%;\n  }\n\n  .col-lg-2 {\n    flex: 0 0 auto;\n    width: 16.66666667%;\n  }\n\n  .col-lg-3 {\n    flex: 0 0 auto;\n    width: 25%;\n  }\n\n  .col-lg-4 {\n    flex: 0 0 auto;\n    width: 33.33333333%;\n  }\n\n  .col-lg-5 {\n    flex: 0 0 auto;\n    width: 41.66666667%;\n  }\n\n  .col-lg-6 {\n    flex: 0 0 auto;\n    width: 50%;\n  }\n\n  .col-lg-7 {\n    flex: 0 0 auto;\n    width: 58.33333333%;\n  }\n\n  .col-lg-8 {\n    flex: 0 0 auto;\n    width: 66.66666667%;\n  }\n\n  .col-lg-9 {\n    flex: 0 0 auto;\n    width: 75%;\n  }\n\n  .col-lg-10 {\n    flex: 0 0 auto;\n    width: 83.33333333%;\n  }\n\n  .col-lg-11 {\n    flex: 0 0 auto;\n    width: 91.66666667%;\n  }\n\n  .col-lg-12 {\n    flex: 0 0 auto;\n    width: 100%;\n  }\n\n  .offset-lg-0 {\n    margin-left: 0;\n  }\n\n  .offset-lg-1 {\n    margin-left: 8.33333333%;\n  }\n\n  .offset-lg-2 {\n    margin-left: 16.66666667%;\n  }\n\n  .offset-lg-3 {\n    margin-left: 25%;\n  }\n\n  .offset-lg-4 {\n    margin-left: 33.33333333%;\n  }\n\n  .offset-lg-5 {\n    margin-left: 41.66666667%;\n  }\n\n  .offset-lg-6 {\n    margin-left: 50%;\n  }\n\n  .offset-lg-7 {\n    margin-left: 58.33333333%;\n  }\n\n  .offset-lg-8 {\n    margin-left: 66.66666667%;\n  }\n\n  .offset-lg-9 {\n    margin-left: 75%;\n  }\n\n  .offset-lg-10 {\n    margin-left: 83.33333333%;\n  }\n\n  .offset-lg-11 {\n    margin-left: 91.66666667%;\n  }\n\n  .g-lg-0,\n.gx-lg-0 {\n    --bs-gutter-x: 0;\n  }\n\n  .g-lg-0,\n.gy-lg-0 {\n    --bs-gutter-y: 0;\n  }\n\n  .g-lg-1,\n.gx-lg-1 {\n    --bs-gutter-x: 0.25rem;\n  }\n\n  .g-lg-1,\n.gy-lg-1 {\n    --bs-gutter-y: 0.25rem;\n  }\n\n  .g-lg-2,\n.gx-lg-2 {\n    --bs-gutter-x: 0.5rem;\n  }\n\n  .g-lg-2,\n.gy-lg-2 {\n    --bs-gutter-y: 0.5rem;\n  }\n\n  .g-lg-3,\n.gx-lg-3 {\n    --bs-gutter-x: 1rem;\n  }\n\n  .g-lg-3,\n.gy-lg-3 {\n    --bs-gutter-y: 1rem;\n  }\n\n  .g-lg-4,\n.gx-lg-4 {\n    --bs-gutter-x: 1.5rem;\n  }\n\n  .g-lg-4,\n.gy-lg-4 {\n    --bs-gutter-y: 1.5rem;\n  }\n\n  .g-lg-5,\n.gx-lg-5 {\n    --bs-gutter-x: 3rem;\n  }\n\n  .g-lg-5,\n.gy-lg-5 {\n    --bs-gutter-y: 3rem;\n  }\n}\n@media (min-width: 1200px) {\n  .col-xl {\n    flex: 1 0 0%;\n  }\n\n  .row-cols-xl-auto > * {\n    flex: 0 0 auto;\n    width: auto;\n  }\n\n  .row-cols-xl-1 > * {\n    flex: 0 0 auto;\n    width: 100%;\n  }\n\n  .row-cols-xl-2 > * {\n    flex: 0 0 auto;\n    width: 50%;\n  }\n\n  .row-cols-xl-3 > * {\n    flex: 0 0 auto;\n    width: 33.3333333333%;\n  }\n\n  .row-cols-xl-4 > * {\n    flex: 0 0 auto;\n    width: 25%;\n  }\n\n  .row-cols-xl-5 > * {\n    flex: 0 0 auto;\n    width: 20%;\n  }\n\n  .row-cols-xl-6 > * {\n    flex: 0 0 auto;\n    width: 16.6666666667%;\n  }\n\n  .col-xl-auto {\n    flex: 0 0 auto;\n    width: auto;\n  }\n\n  .col-xl-1 {\n    flex: 0 0 auto;\n    width: 8.33333333%;\n  }\n\n  .col-xl-2 {\n    flex: 0 0 auto;\n    width: 16.66666667%;\n  }\n\n  .col-xl-3 {\n    flex: 0 0 auto;\n    width: 25%;\n  }\n\n  .col-xl-4 {\n    flex: 0 0 auto;\n    width: 33.33333333%;\n  }\n\n  .col-xl-5 {\n    flex: 0 0 auto;\n    width: 41.66666667%;\n  }\n\n  .col-xl-6 {\n    flex: 0 0 auto;\n    width: 50%;\n  }\n\n  .col-xl-7 {\n    flex: 0 0 auto;\n    width: 58.33333333%;\n  }\n\n  .col-xl-8 {\n    flex: 0 0 auto;\n    width: 66.66666667%;\n  }\n\n  .col-xl-9 {\n    flex: 0 0 auto;\n    width: 75%;\n  }\n\n  .col-xl-10 {\n    flex: 0 0 auto;\n    width: 83.33333333%;\n  }\n\n  .col-xl-11 {\n    flex: 0 0 auto;\n    width: 91.66666667%;\n  }\n\n  .col-xl-12 {\n    flex: 0 0 auto;\n    width: 100%;\n  }\n\n  .offset-xl-0 {\n    margin-left: 0;\n  }\n\n  .offset-xl-1 {\n    margin-left: 8.33333333%;\n  }\n\n  .offset-xl-2 {\n    margin-left: 16.66666667%;\n  }\n\n  .offset-xl-3 {\n    margin-left: 25%;\n  }\n\n  .offset-xl-4 {\n    margin-left: 33.33333333%;\n  }\n\n  .offset-xl-5 {\n    margin-left: 41.66666667%;\n  }\n\n  .offset-xl-6 {\n    margin-left: 50%;\n  }\n\n  .offset-xl-7 {\n    margin-left: 58.33333333%;\n  }\n\n  .offset-xl-8 {\n    margin-left: 66.66666667%;\n  }\n\n  .offset-xl-9 {\n    margin-left: 75%;\n  }\n\n  .offset-xl-10 {\n    margin-left: 83.33333333%;\n  }\n\n  .offset-xl-11 {\n    margin-left: 91.66666667%;\n  }\n\n  .g-xl-0,\n.gx-xl-0 {\n    --bs-gutter-x: 0;\n  }\n\n  .g-xl-0,\n.gy-xl-0 {\n    --bs-gutter-y: 0;\n  }\n\n  .g-xl-1,\n.gx-xl-1 {\n    --bs-gutter-x: 0.25rem;\n  }\n\n  .g-xl-1,\n.gy-xl-1 {\n    --bs-gutter-y: 0.25rem;\n  }\n\n  .g-xl-2,\n.gx-xl-2 {\n    --bs-gutter-x: 0.5rem;\n  }\n\n  .g-xl-2,\n.gy-xl-2 {\n    --bs-gutter-y: 0.5rem;\n  }\n\n  .g-xl-3,\n.gx-xl-3 {\n    --bs-gutter-x: 1rem;\n  }\n\n  .g-xl-3,\n.gy-xl-3 {\n    --bs-gutter-y: 1rem;\n  }\n\n  .g-xl-4,\n.gx-xl-4 {\n    --bs-gutter-x: 1.5rem;\n  }\n\n  .g-xl-4,\n.gy-xl-4 {\n    --bs-gutter-y: 1.5rem;\n  }\n\n  .g-xl-5,\n.gx-xl-5 {\n    --bs-gutter-x: 3rem;\n  }\n\n  .g-xl-5,\n.gy-xl-5 {\n    --bs-gutter-y: 3rem;\n  }\n}\n@media (min-width: 1400px) {\n  .col-xxl {\n    flex: 1 0 0%;\n  }\n\n  .row-cols-xxl-auto > * {\n    flex: 0 0 auto;\n    width: auto;\n  }\n\n  .row-cols-xxl-1 > * {\n    flex: 0 0 auto;\n    width: 100%;\n  }\n\n  .row-cols-xxl-2 > * {\n    flex: 0 0 auto;\n    width: 50%;\n  }\n\n  .row-cols-xxl-3 > * {\n    flex: 0 0 auto;\n    width: 33.3333333333%;\n  }\n\n  .row-cols-xxl-4 > * {\n    flex: 0 0 auto;\n    width: 25%;\n  }\n\n  .row-cols-xxl-5 > * {\n    flex: 0 0 auto;\n    width: 20%;\n  }\n\n  .row-cols-xxl-6 > * {\n    flex: 0 0 auto;\n    width: 16.6666666667%;\n  }\n\n  .col-xxl-auto {\n    flex: 0 0 auto;\n    width: auto;\n  }\n\n  .col-xxl-1 {\n    flex: 0 0 auto;\n    width: 8.33333333%;\n  }\n\n  .col-xxl-2 {\n    flex: 0 0 auto;\n    width: 16.66666667%;\n  }\n\n  .col-xxl-3 {\n    flex: 0 0 auto;\n    width: 25%;\n  }\n\n  .col-xxl-4 {\n    flex: 0 0 auto;\n    width: 33.33333333%;\n  }\n\n  .col-xxl-5 {\n    flex: 0 0 auto;\n    width: 41.66666667%;\n  }\n\n  .col-xxl-6 {\n    flex: 0 0 auto;\n    width: 50%;\n  }\n\n  .col-xxl-7 {\n    flex: 0 0 auto;\n    width: 58.33333333%;\n  }\n\n  .col-xxl-8 {\n    flex: 0 0 auto;\n    width: 66.66666667%;\n  }\n\n  .col-xxl-9 {\n    flex: 0 0 auto;\n    width: 75%;\n  }\n\n  .col-xxl-10 {\n    flex: 0 0 auto;\n    width: 83.33333333%;\n  }\n\n  .col-xxl-11 {\n    flex: 0 0 auto;\n    width: 91.66666667%;\n  }\n\n  .col-xxl-12 {\n    flex: 0 0 auto;\n    width: 100%;\n  }\n\n  .offset-xxl-0 {\n    margin-left: 0;\n  }\n\n  .offset-xxl-1 {\n    margin-left: 8.33333333%;\n  }\n\n  .offset-xxl-2 {\n    margin-left: 16.66666667%;\n  }\n\n  .offset-xxl-3 {\n    margin-left: 25%;\n  }\n\n  .offset-xxl-4 {\n    margin-left: 33.33333333%;\n  }\n\n  .offset-xxl-5 {\n    margin-left: 41.66666667%;\n  }\n\n  .offset-xxl-6 {\n    margin-left: 50%;\n  }\n\n  .offset-xxl-7 {\n    margin-left: 58.33333333%;\n  }\n\n  .offset-xxl-8 {\n    margin-left: 66.66666667%;\n  }\n\n  .offset-xxl-9 {\n    margin-left: 75%;\n  }\n\n  .offset-xxl-10 {\n    margin-left: 83.33333333%;\n  }\n\n  .offset-xxl-11 {\n    margin-left: 91.66666667%;\n  }\n\n  .g-xxl-0,\n.gx-xxl-0 {\n    --bs-gutter-x: 0;\n  }\n\n  .g-xxl-0,\n.gy-xxl-0 {\n    --bs-gutter-y: 0;\n  }\n\n  .g-xxl-1,\n.gx-xxl-1 {\n    --bs-gutter-x: 0.25rem;\n  }\n\n  .g-xxl-1,\n.gy-xxl-1 {\n    --bs-gutter-y: 0.25rem;\n  }\n\n  .g-xxl-2,\n.gx-xxl-2 {\n    --bs-gutter-x: 0.5rem;\n  }\n\n  .g-xxl-2,\n.gy-xxl-2 {\n    --bs-gutter-y: 0.5rem;\n  }\n\n  .g-xxl-3,\n.gx-xxl-3 {\n    --bs-gutter-x: 1rem;\n  }\n\n  .g-xxl-3,\n.gy-xxl-3 {\n    --bs-gutter-y: 1rem;\n  }\n\n  .g-xxl-4,\n.gx-xxl-4 {\n    --bs-gutter-x: 1.5rem;\n  }\n\n  .g-xxl-4,\n.gy-xxl-4 {\n    --bs-gutter-y: 1.5rem;\n  }\n\n  .g-xxl-5,\n.gx-xxl-5 {\n    --bs-gutter-x: 3rem;\n  }\n\n  .g-xxl-5,\n.gy-xxl-5 {\n    --bs-gutter-y: 3rem;\n  }\n}\n.d-inline {\n  display: inline !important;\n}\n\n.d-inline-block {\n  display: inline-block !important;\n}\n\n.d-block {\n  display: block !important;\n}\n\n.d-grid {\n  display: grid !important;\n}\n\n.d-table {\n  display: table !important;\n}\n\n.d-table-row {\n  display: table-row !important;\n}\n\n.d-table-cell {\n  display: table-cell !important;\n}\n\n.d-flex {\n  display: flex !important;\n}\n\n.d-inline-flex {\n  display: inline-flex !important;\n}\n\n.d-none {\n  display: none !important;\n}\n\n.flex-fill {\n  flex: 1 1 auto !important;\n}\n\n.flex-row {\n  flex-direction: row !important;\n}\n\n.flex-column {\n  flex-direction: column !important;\n}\n\n.flex-row-reverse {\n  flex-direction: row-reverse !important;\n}\n\n.flex-column-reverse {\n  flex-direction: column-reverse !important;\n}\n\n.flex-grow-0 {\n  flex-grow: 0 !important;\n}\n\n.flex-grow-1 {\n  flex-grow: 1 !important;\n}\n\n.flex-shrink-0 {\n  flex-shrink: 0 !important;\n}\n\n.flex-shrink-1 {\n  flex-shrink: 1 !important;\n}\n\n.flex-wrap {\n  flex-wrap: wrap !important;\n}\n\n.flex-nowrap {\n  flex-wrap: nowrap !important;\n}\n\n.flex-wrap-reverse {\n  flex-wrap: wrap-reverse !important;\n}\n\n.justify-content-start {\n  justify-content: flex-start !important;\n}\n\n.justify-content-end {\n  justify-content: flex-end !important;\n}\n\n.justify-content-center {\n  justify-content: center !important;\n}\n\n.justify-content-between {\n  justify-content: space-between !important;\n}\n\n.justify-content-around {\n  justify-content: space-around !important;\n}\n\n.justify-content-evenly {\n  justify-content: space-evenly !important;\n}\n\n.align-items-start {\n  align-items: flex-start !important;\n}\n\n.align-items-end {\n  align-items: flex-end !important;\n}\n\n.align-items-center {\n  align-items: center !important;\n}\n\n.align-items-baseline {\n  align-items: baseline !important;\n}\n\n.align-items-stretch {\n  align-items: stretch !important;\n}\n\n.align-content-start {\n  align-content: flex-start !important;\n}\n\n.align-content-end {\n  align-content: flex-end !important;\n}\n\n.align-content-center {\n  align-content: center !important;\n}\n\n.align-content-between {\n  align-content: space-between !important;\n}\n\n.align-content-around {\n  align-content: space-around !important;\n}\n\n.align-content-stretch {\n  align-content: stretch !important;\n}\n\n.align-self-auto {\n  align-self: auto !important;\n}\n\n.align-self-start {\n  align-self: flex-start !important;\n}\n\n.align-self-end {\n  align-self: flex-end !important;\n}\n\n.align-self-center {\n  align-self: center !important;\n}\n\n.align-self-baseline {\n  align-self: baseline !important;\n}\n\n.align-self-stretch {\n  align-self: stretch !important;\n}\n\n.order-first {\n  order: -1 !important;\n}\n\n.order-0 {\n  order: 0 !important;\n}\n\n.order-1 {\n  order: 1 !important;\n}\n\n.order-2 {\n  order: 2 !important;\n}\n\n.order-3 {\n  order: 3 !important;\n}\n\n.order-4 {\n  order: 4 !important;\n}\n\n.order-5 {\n  order: 5 !important;\n}\n\n.order-last {\n  order: 6 !important;\n}\n\n.m-0 {\n  margin: 0 !important;\n}\n\n.m-1 {\n  margin: 0.25rem !important;\n}\n\n.m-2 {\n  margin: 0.5rem !important;\n}\n\n.m-3 {\n  margin: 1rem !important;\n}\n\n.m-4 {\n  margin: 1.5rem !important;\n}\n\n.m-5 {\n  margin: 3rem !important;\n}\n\n.m-auto {\n  margin: auto !important;\n}\n\n.mx-0 {\n  margin-right: 0 !important;\n  margin-left: 0 !important;\n}\n\n.mx-1 {\n  margin-right: 0.25rem !important;\n  margin-left: 0.25rem !important;\n}\n\n.mx-2 {\n  margin-right: 0.5rem !important;\n  margin-left: 0.5rem !important;\n}\n\n.mx-3 {\n  margin-right: 1rem !important;\n  margin-left: 1rem !important;\n}\n\n.mx-4 {\n  margin-right: 1.5rem !important;\n  margin-left: 1.5rem !important;\n}\n\n.mx-5 {\n  margin-right: 3rem !important;\n  margin-left: 3rem !important;\n}\n\n.mx-auto {\n  margin-right: auto !important;\n  margin-left: auto !important;\n}\n\n.my-0 {\n  margin-top: 0 !important;\n  margin-bottom: 0 !important;\n}\n\n.my-1 {\n  margin-top: 0.25rem !important;\n  margin-bottom: 0.25rem !important;\n}\n\n.my-2 {\n  margin-top: 0.5rem !important;\n  margin-bottom: 0.5rem !important;\n}\n\n.my-3 {\n  margin-top: 1rem !important;\n  margin-bottom: 1rem !important;\n}\n\n.my-4 {\n  margin-top: 1.5rem !important;\n  margin-bottom: 1.5rem !important;\n}\n\n.my-5 {\n  margin-top: 3rem !important;\n  margin-bottom: 3rem !important;\n}\n\n.my-auto {\n  margin-top: auto !important;\n  margin-bottom: auto !important;\n}\n\n.mt-0 {\n  margin-top: 0 !important;\n}\n\n.mt-1 {\n  margin-top: 0.25rem !important;\n}\n\n.mt-2 {\n  margin-top: 0.5rem !important;\n}\n\n.mt-3 {\n  margin-top: 1rem !important;\n}\n\n.mt-4 {\n  margin-top: 1.5rem !important;\n}\n\n.mt-5 {\n  margin-top: 3rem !important;\n}\n\n.mt-auto {\n  margin-top: auto !important;\n}\n\n.me-0 {\n  margin-right: 0 !important;\n}\n\n.me-1 {\n  margin-right: 0.25rem !important;\n}\n\n.me-2 {\n  margin-right: 0.5rem !important;\n}\n\n.me-3 {\n  margin-right: 1rem !important;\n}\n\n.me-4 {\n  margin-right: 1.5rem !important;\n}\n\n.me-5 {\n  margin-right: 3rem !important;\n}\n\n.me-auto {\n  margin-right: auto !important;\n}\n\n.mb-0 {\n  margin-bottom: 0 !important;\n}\n\n.mb-1 {\n  margin-bottom: 0.25rem !important;\n}\n\n.mb-2 {\n  margin-bottom: 0.5rem !important;\n}\n\n.mb-3 {\n  margin-bottom: 1rem !important;\n}\n\n.mb-4 {\n  margin-bottom: 1.5rem !important;\n}\n\n.mb-5 {\n  margin-bottom: 3rem !important;\n}\n\n.mb-auto {\n  margin-bottom: auto !important;\n}\n\n.ms-0 {\n  margin-left: 0 !important;\n}\n\n.ms-1 {\n  margin-left: 0.25rem !important;\n}\n\n.ms-2 {\n  margin-left: 0.5rem !important;\n}\n\n.ms-3 {\n  margin-left: 1rem !important;\n}\n\n.ms-4 {\n  margin-left: 1.5rem !important;\n}\n\n.ms-5 {\n  margin-left: 3rem !important;\n}\n\n.ms-auto {\n  margin-left: auto !important;\n}\n\n.p-0 {\n  padding: 0 !important;\n}\n\n.p-1 {\n  padding: 0.25rem !important;\n}\n\n.p-2 {\n  padding: 0.5rem !important;\n}\n\n.p-3 {\n  padding: 1rem !important;\n}\n\n.p-4 {\n  padding: 1.5rem !important;\n}\n\n.p-5 {\n  padding: 3rem !important;\n}\n\n.px-0 {\n  padding-right: 0 !important;\n  padding-left: 0 !important;\n}\n\n.px-1 {\n  padding-right: 0.25rem !important;\n  padding-left: 0.25rem !important;\n}\n\n.px-2 {\n  padding-right: 0.5rem !important;\n  padding-left: 0.5rem !important;\n}\n\n.px-3 {\n  padding-right: 1rem !important;\n  padding-left: 1rem !important;\n}\n\n.px-4 {\n  padding-right: 1.5rem !important;\n  padding-left: 1.5rem !important;\n}\n\n.px-5 {\n  padding-right: 3rem !important;\n  padding-left: 3rem !important;\n}\n\n.py-0 {\n  padding-top: 0 !important;\n  padding-bottom: 0 !important;\n}\n\n.py-1 {\n  padding-top: 0.25rem !important;\n  padding-bottom: 0.25rem !important;\n}\n\n.py-2 {\n  padding-top: 0.5rem !important;\n  padding-bottom: 0.5rem !important;\n}\n\n.py-3 {\n  padding-top: 1rem !important;\n  padding-bottom: 1rem !important;\n}\n\n.py-4 {\n  padding-top: 1.5rem !important;\n  padding-bottom: 1.5rem !important;\n}\n\n.py-5 {\n  padding-top: 3rem !important;\n  padding-bottom: 3rem !important;\n}\n\n.pt-0 {\n  padding-top: 0 !important;\n}\n\n.pt-1 {\n  padding-top: 0.25rem !important;\n}\n\n.pt-2 {\n  padding-top: 0.5rem !important;\n}\n\n.pt-3 {\n  padding-top: 1rem !important;\n}\n\n.pt-4 {\n  padding-top: 1.5rem !important;\n}\n\n.pt-5 {\n  padding-top: 3rem !important;\n}\n\n.pe-0 {\n  padding-right: 0 !important;\n}\n\n.pe-1 {\n  padding-right: 0.25rem !important;\n}\n\n.pe-2 {\n  padding-right: 0.5rem !important;\n}\n\n.pe-3 {\n  padding-right: 1rem !important;\n}\n\n.pe-4 {\n  padding-right: 1.5rem !important;\n}\n\n.pe-5 {\n  padding-right: 3rem !important;\n}\n\n.pb-0 {\n  padding-bottom: 0 !important;\n}\n\n.pb-1 {\n  padding-bottom: 0.25rem !important;\n}\n\n.pb-2 {\n  padding-bottom: 0.5rem !important;\n}\n\n.pb-3 {\n  padding-bottom: 1rem !important;\n}\n\n.pb-4 {\n  padding-bottom: 1.5rem !important;\n}\n\n.pb-5 {\n  padding-bottom: 3rem !important;\n}\n\n.ps-0 {\n  padding-left: 0 !important;\n}\n\n.ps-1 {\n  padding-left: 0.25rem !important;\n}\n\n.ps-2 {\n  padding-left: 0.5rem !important;\n}\n\n.ps-3 {\n  padding-left: 1rem !important;\n}\n\n.ps-4 {\n  padding-left: 1.5rem !important;\n}\n\n.ps-5 {\n  padding-left: 3rem !important;\n}\n\n@media (min-width: 576px) {\n  .d-sm-inline {\n    display: inline !important;\n  }\n\n  .d-sm-inline-block {\n    display: inline-block !important;\n  }\n\n  .d-sm-block {\n    display: block !important;\n  }\n\n  .d-sm-grid {\n    display: grid !important;\n  }\n\n  .d-sm-table {\n    display: table !important;\n  }\n\n  .d-sm-table-row {\n    display: table-row !important;\n  }\n\n  .d-sm-table-cell {\n    display: table-cell !important;\n  }\n\n  .d-sm-flex {\n    display: flex !important;\n  }\n\n  .d-sm-inline-flex {\n    display: inline-flex !important;\n  }\n\n  .d-sm-none {\n    display: none !important;\n  }\n\n  .flex-sm-fill {\n    flex: 1 1 auto !important;\n  }\n\n  .flex-sm-row {\n    flex-direction: row !important;\n  }\n\n  .flex-sm-column {\n    flex-direction: column !important;\n  }\n\n  .flex-sm-row-reverse {\n    flex-direction: row-reverse !important;\n  }\n\n  .flex-sm-column-reverse {\n    flex-direction: column-reverse !important;\n  }\n\n  .flex-sm-grow-0 {\n    flex-grow: 0 !important;\n  }\n\n  .flex-sm-grow-1 {\n    flex-grow: 1 !important;\n  }\n\n  .flex-sm-shrink-0 {\n    flex-shrink: 0 !important;\n  }\n\n  .flex-sm-shrink-1 {\n    flex-shrink: 1 !important;\n  }\n\n  .flex-sm-wrap {\n    flex-wrap: wrap !important;\n  }\n\n  .flex-sm-nowrap {\n    flex-wrap: nowrap !important;\n  }\n\n  .flex-sm-wrap-reverse {\n    flex-wrap: wrap-reverse !important;\n  }\n\n  .justify-content-sm-start {\n    justify-content: flex-start !important;\n  }\n\n  .justify-content-sm-end {\n    justify-content: flex-end !important;\n  }\n\n  .justify-content-sm-center {\n    justify-content: center !important;\n  }\n\n  .justify-content-sm-between {\n    justify-content: space-between !important;\n  }\n\n  .justify-content-sm-around {\n    justify-content: space-around !important;\n  }\n\n  .justify-content-sm-evenly {\n    justify-content: space-evenly !important;\n  }\n\n  .align-items-sm-start {\n    align-items: flex-start !important;\n  }\n\n  .align-items-sm-end {\n    align-items: flex-end !important;\n  }\n\n  .align-items-sm-center {\n    align-items: center !important;\n  }\n\n  .align-items-sm-baseline {\n    align-items: baseline !important;\n  }\n\n  .align-items-sm-stretch {\n    align-items: stretch !important;\n  }\n\n  .align-content-sm-start {\n    align-content: flex-start !important;\n  }\n\n  .align-content-sm-end {\n    align-content: flex-end !important;\n  }\n\n  .align-content-sm-center {\n    align-content: center !important;\n  }\n\n  .align-content-sm-between {\n    align-content: space-between !important;\n  }\n\n  .align-content-sm-around {\n    align-content: space-around !important;\n  }\n\n  .align-content-sm-stretch {\n    align-content: stretch !important;\n  }\n\n  .align-self-sm-auto {\n    align-self: auto !important;\n  }\n\n  .align-self-sm-start {\n    align-self: flex-start !important;\n  }\n\n  .align-self-sm-end {\n    align-self: flex-end !important;\n  }\n\n  .align-self-sm-center {\n    align-self: center !important;\n  }\n\n  .align-self-sm-baseline {\n    align-self: baseline !important;\n  }\n\n  .align-self-sm-stretch {\n    align-self: stretch !important;\n  }\n\n  .order-sm-first {\n    order: -1 !important;\n  }\n\n  .order-sm-0 {\n    order: 0 !important;\n  }\n\n  .order-sm-1 {\n    order: 1 !important;\n  }\n\n  .order-sm-2 {\n    order: 2 !important;\n  }\n\n  .order-sm-3 {\n    order: 3 !important;\n  }\n\n  .order-sm-4 {\n    order: 4 !important;\n  }\n\n  .order-sm-5 {\n    order: 5 !important;\n  }\n\n  .order-sm-last {\n    order: 6 !important;\n  }\n\n  .m-sm-0 {\n    margin: 0 !important;\n  }\n\n  .m-sm-1 {\n    margin: 0.25rem !important;\n  }\n\n  .m-sm-2 {\n    margin: 0.5rem !important;\n  }\n\n  .m-sm-3 {\n    margin: 1rem !important;\n  }\n\n  .m-sm-4 {\n    margin: 1.5rem !important;\n  }\n\n  .m-sm-5 {\n    margin: 3rem !important;\n  }\n\n  .m-sm-auto {\n    margin: auto !important;\n  }\n\n  .mx-sm-0 {\n    margin-right: 0 !important;\n    margin-left: 0 !important;\n  }\n\n  .mx-sm-1 {\n    margin-right: 0.25rem !important;\n    margin-left: 0.25rem !important;\n  }\n\n  .mx-sm-2 {\n    margin-right: 0.5rem !important;\n    margin-left: 0.5rem !important;\n  }\n\n  .mx-sm-3 {\n    margin-right: 1rem !important;\n    margin-left: 1rem !important;\n  }\n\n  .mx-sm-4 {\n    margin-right: 1.5rem !important;\n    margin-left: 1.5rem !important;\n  }\n\n  .mx-sm-5 {\n    margin-right: 3rem !important;\n    margin-left: 3rem !important;\n  }\n\n  .mx-sm-auto {\n    margin-right: auto !important;\n    margin-left: auto !important;\n  }\n\n  .my-sm-0 {\n    margin-top: 0 !important;\n    margin-bottom: 0 !important;\n  }\n\n  .my-sm-1 {\n    margin-top: 0.25rem !important;\n    margin-bottom: 0.25rem !important;\n  }\n\n  .my-sm-2 {\n    margin-top: 0.5rem !important;\n    margin-bottom: 0.5rem !important;\n  }\n\n  .my-sm-3 {\n    margin-top: 1rem !important;\n    margin-bottom: 1rem !important;\n  }\n\n  .my-sm-4 {\n    margin-top: 1.5rem !important;\n    margin-bottom: 1.5rem !important;\n  }\n\n  .my-sm-5 {\n    margin-top: 3rem !important;\n    margin-bottom: 3rem !important;\n  }\n\n  .my-sm-auto {\n    margin-top: auto !important;\n    margin-bottom: auto !important;\n  }\n\n  .mt-sm-0 {\n    margin-top: 0 !important;\n  }\n\n  .mt-sm-1 {\n    margin-top: 0.25rem !important;\n  }\n\n  .mt-sm-2 {\n    margin-top: 0.5rem !important;\n  }\n\n  .mt-sm-3 {\n    margin-top: 1rem !important;\n  }\n\n  .mt-sm-4 {\n    margin-top: 1.5rem !important;\n  }\n\n  .mt-sm-5 {\n    margin-top: 3rem !important;\n  }\n\n  .mt-sm-auto {\n    margin-top: auto !important;\n  }\n\n  .me-sm-0 {\n    margin-right: 0 !important;\n  }\n\n  .me-sm-1 {\n    margin-right: 0.25rem !important;\n  }\n\n  .me-sm-2 {\n    margin-right: 0.5rem !important;\n  }\n\n  .me-sm-3 {\n    margin-right: 1rem !important;\n  }\n\n  .me-sm-4 {\n    margin-right: 1.5rem !important;\n  }\n\n  .me-sm-5 {\n    margin-right: 3rem !important;\n  }\n\n  .me-sm-auto {\n    margin-right: auto !important;\n  }\n\n  .mb-sm-0 {\n    margin-bottom: 0 !important;\n  }\n\n  .mb-sm-1 {\n    margin-bottom: 0.25rem !important;\n  }\n\n  .mb-sm-2 {\n    margin-bottom: 0.5rem !important;\n  }\n\n  .mb-sm-3 {\n    margin-bottom: 1rem !important;\n  }\n\n  .mb-sm-4 {\n    margin-bottom: 1.5rem !important;\n  }\n\n  .mb-sm-5 {\n    margin-bottom: 3rem !important;\n  }\n\n  .mb-sm-auto {\n    margin-bottom: auto !important;\n  }\n\n  .ms-sm-0 {\n    margin-left: 0 !important;\n  }\n\n  .ms-sm-1 {\n    margin-left: 0.25rem !important;\n  }\n\n  .ms-sm-2 {\n    margin-left: 0.5rem !important;\n  }\n\n  .ms-sm-3 {\n    margin-left: 1rem !important;\n  }\n\n  .ms-sm-4 {\n    margin-left: 1.5rem !important;\n  }\n\n  .ms-sm-5 {\n    margin-left: 3rem !important;\n  }\n\n  .ms-sm-auto {\n    margin-left: auto !important;\n  }\n\n  .p-sm-0 {\n    padding: 0 !important;\n  }\n\n  .p-sm-1 {\n    padding: 0.25rem !important;\n  }\n\n  .p-sm-2 {\n    padding: 0.5rem !important;\n  }\n\n  .p-sm-3 {\n    padding: 1rem !important;\n  }\n\n  .p-sm-4 {\n    padding: 1.5rem !important;\n  }\n\n  .p-sm-5 {\n    padding: 3rem !important;\n  }\n\n  .px-sm-0 {\n    padding-right: 0 !important;\n    padding-left: 0 !important;\n  }\n\n  .px-sm-1 {\n    padding-right: 0.25rem !important;\n    padding-left: 0.25rem !important;\n  }\n\n  .px-sm-2 {\n    padding-right: 0.5rem !important;\n    padding-left: 0.5rem !important;\n  }\n\n  .px-sm-3 {\n    padding-right: 1rem !important;\n    padding-left: 1rem !important;\n  }\n\n  .px-sm-4 {\n    padding-right: 1.5rem !important;\n    padding-left: 1.5rem !important;\n  }\n\n  .px-sm-5 {\n    padding-right: 3rem !important;\n    padding-left: 3rem !important;\n  }\n\n  .py-sm-0 {\n    padding-top: 0 !important;\n    padding-bottom: 0 !important;\n  }\n\n  .py-sm-1 {\n    padding-top: 0.25rem !important;\n    padding-bottom: 0.25rem !important;\n  }\n\n  .py-sm-2 {\n    padding-top: 0.5rem !important;\n    padding-bottom: 0.5rem !important;\n  }\n\n  .py-sm-3 {\n    padding-top: 1rem !important;\n    padding-bottom: 1rem !important;\n  }\n\n  .py-sm-4 {\n    padding-top: 1.5rem !important;\n    padding-bottom: 1.5rem !important;\n  }\n\n  .py-sm-5 {\n    padding-top: 3rem !important;\n    padding-bottom: 3rem !important;\n  }\n\n  .pt-sm-0 {\n    padding-top: 0 !important;\n  }\n\n  .pt-sm-1 {\n    padding-top: 0.25rem !important;\n  }\n\n  .pt-sm-2 {\n    padding-top: 0.5rem !important;\n  }\n\n  .pt-sm-3 {\n    padding-top: 1rem !important;\n  }\n\n  .pt-sm-4 {\n    padding-top: 1.5rem !important;\n  }\n\n  .pt-sm-5 {\n    padding-top: 3rem !important;\n  }\n\n  .pe-sm-0 {\n    padding-right: 0 !important;\n  }\n\n  .pe-sm-1 {\n    padding-right: 0.25rem !important;\n  }\n\n  .pe-sm-2 {\n    padding-right: 0.5rem !important;\n  }\n\n  .pe-sm-3 {\n    padding-right: 1rem !important;\n  }\n\n  .pe-sm-4 {\n    padding-right: 1.5rem !important;\n  }\n\n  .pe-sm-5 {\n    padding-right: 3rem !important;\n  }\n\n  .pb-sm-0 {\n    padding-bottom: 0 !important;\n  }\n\n  .pb-sm-1 {\n    padding-bottom: 0.25rem !important;\n  }\n\n  .pb-sm-2 {\n    padding-bottom: 0.5rem !important;\n  }\n\n  .pb-sm-3 {\n    padding-bottom: 1rem !important;\n  }\n\n  .pb-sm-4 {\n    padding-bottom: 1.5rem !important;\n  }\n\n  .pb-sm-5 {\n    padding-bottom: 3rem !important;\n  }\n\n  .ps-sm-0 {\n    padding-left: 0 !important;\n  }\n\n  .ps-sm-1 {\n    padding-left: 0.25rem !important;\n  }\n\n  .ps-sm-2 {\n    padding-left: 0.5rem !important;\n  }\n\n  .ps-sm-3 {\n    padding-left: 1rem !important;\n  }\n\n  .ps-sm-4 {\n    padding-left: 1.5rem !important;\n  }\n\n  .ps-sm-5 {\n    padding-left: 3rem !important;\n  }\n}\n@media (min-width: 768px) {\n  .d-md-inline {\n    display: inline !important;\n  }\n\n  .d-md-inline-block {\n    display: inline-block !important;\n  }\n\n  .d-md-block {\n    display: block !important;\n  }\n\n  .d-md-grid {\n    display: grid !important;\n  }\n\n  .d-md-table {\n    display: table !important;\n  }\n\n  .d-md-table-row {\n    display: table-row !important;\n  }\n\n  .d-md-table-cell {\n    display: table-cell !important;\n  }\n\n  .d-md-flex {\n    display: flex !important;\n  }\n\n  .d-md-inline-flex {\n    display: inline-flex !important;\n  }\n\n  .d-md-none {\n    display: none !important;\n  }\n\n  .flex-md-fill {\n    flex: 1 1 auto !important;\n  }\n\n  .flex-md-row {\n    flex-direction: row !important;\n  }\n\n  .flex-md-column {\n    flex-direction: column !important;\n  }\n\n  .flex-md-row-reverse {\n    flex-direction: row-reverse !important;\n  }\n\n  .flex-md-column-reverse {\n    flex-direction: column-reverse !important;\n  }\n\n  .flex-md-grow-0 {\n    flex-grow: 0 !important;\n  }\n\n  .flex-md-grow-1 {\n    flex-grow: 1 !important;\n  }\n\n  .flex-md-shrink-0 {\n    flex-shrink: 0 !important;\n  }\n\n  .flex-md-shrink-1 {\n    flex-shrink: 1 !important;\n  }\n\n  .flex-md-wrap {\n    flex-wrap: wrap !important;\n  }\n\n  .flex-md-nowrap {\n    flex-wrap: nowrap !important;\n  }\n\n  .flex-md-wrap-reverse {\n    flex-wrap: wrap-reverse !important;\n  }\n\n  .justify-content-md-start {\n    justify-content: flex-start !important;\n  }\n\n  .justify-content-md-end {\n    justify-content: flex-end !important;\n  }\n\n  .justify-content-md-center {\n    justify-content: center !important;\n  }\n\n  .justify-content-md-between {\n    justify-content: space-between !important;\n  }\n\n  .justify-content-md-around {\n    justify-content: space-around !important;\n  }\n\n  .justify-content-md-evenly {\n    justify-content: space-evenly !important;\n  }\n\n  .align-items-md-start {\n    align-items: flex-start !important;\n  }\n\n  .align-items-md-end {\n    align-items: flex-end !important;\n  }\n\n  .align-items-md-center {\n    align-items: center !important;\n  }\n\n  .align-items-md-baseline {\n    align-items: baseline !important;\n  }\n\n  .align-items-md-stretch {\n    align-items: stretch !important;\n  }\n\n  .align-content-md-start {\n    align-content: flex-start !important;\n  }\n\n  .align-content-md-end {\n    align-content: flex-end !important;\n  }\n\n  .align-content-md-center {\n    align-content: center !important;\n  }\n\n  .align-content-md-between {\n    align-content: space-between !important;\n  }\n\n  .align-content-md-around {\n    align-content: space-around !important;\n  }\n\n  .align-content-md-stretch {\n    align-content: stretch !important;\n  }\n\n  .align-self-md-auto {\n    align-self: auto !important;\n  }\n\n  .align-self-md-start {\n    align-self: flex-start !important;\n  }\n\n  .align-self-md-end {\n    align-self: flex-end !important;\n  }\n\n  .align-self-md-center {\n    align-self: center !important;\n  }\n\n  .align-self-md-baseline {\n    align-self: baseline !important;\n  }\n\n  .align-self-md-stretch {\n    align-self: stretch !important;\n  }\n\n  .order-md-first {\n    order: -1 !important;\n  }\n\n  .order-md-0 {\n    order: 0 !important;\n  }\n\n  .order-md-1 {\n    order: 1 !important;\n  }\n\n  .order-md-2 {\n    order: 2 !important;\n  }\n\n  .order-md-3 {\n    order: 3 !important;\n  }\n\n  .order-md-4 {\n    order: 4 !important;\n  }\n\n  .order-md-5 {\n    order: 5 !important;\n  }\n\n  .order-md-last {\n    order: 6 !important;\n  }\n\n  .m-md-0 {\n    margin: 0 !important;\n  }\n\n  .m-md-1 {\n    margin: 0.25rem !important;\n  }\n\n  .m-md-2 {\n    margin: 0.5rem !important;\n  }\n\n  .m-md-3 {\n    margin: 1rem !important;\n  }\n\n  .m-md-4 {\n    margin: 1.5rem !important;\n  }\n\n  .m-md-5 {\n    margin: 3rem !important;\n  }\n\n  .m-md-auto {\n    margin: auto !important;\n  }\n\n  .mx-md-0 {\n    margin-right: 0 !important;\n    margin-left: 0 !important;\n  }\n\n  .mx-md-1 {\n    margin-right: 0.25rem !important;\n    margin-left: 0.25rem !important;\n  }\n\n  .mx-md-2 {\n    margin-right: 0.5rem !important;\n    margin-left: 0.5rem !important;\n  }\n\n  .mx-md-3 {\n    margin-right: 1rem !important;\n    margin-left: 1rem !important;\n  }\n\n  .mx-md-4 {\n    margin-right: 1.5rem !important;\n    margin-left: 1.5rem !important;\n  }\n\n  .mx-md-5 {\n    margin-right: 3rem !important;\n    margin-left: 3rem !important;\n  }\n\n  .mx-md-auto {\n    margin-right: auto !important;\n    margin-left: auto !important;\n  }\n\n  .my-md-0 {\n    margin-top: 0 !important;\n    margin-bottom: 0 !important;\n  }\n\n  .my-md-1 {\n    margin-top: 0.25rem !important;\n    margin-bottom: 0.25rem !important;\n  }\n\n  .my-md-2 {\n    margin-top: 0.5rem !important;\n    margin-bottom: 0.5rem !important;\n  }\n\n  .my-md-3 {\n    margin-top: 1rem !important;\n    margin-bottom: 1rem !important;\n  }\n\n  .my-md-4 {\n    margin-top: 1.5rem !important;\n    margin-bottom: 1.5rem !important;\n  }\n\n  .my-md-5 {\n    margin-top: 3rem !important;\n    margin-bottom: 3rem !important;\n  }\n\n  .my-md-auto {\n    margin-top: auto !important;\n    margin-bottom: auto !important;\n  }\n\n  .mt-md-0 {\n    margin-top: 0 !important;\n  }\n\n  .mt-md-1 {\n    margin-top: 0.25rem !important;\n  }\n\n  .mt-md-2 {\n    margin-top: 0.5rem !important;\n  }\n\n  .mt-md-3 {\n    margin-top: 1rem !important;\n  }\n\n  .mt-md-4 {\n    margin-top: 1.5rem !important;\n  }\n\n  .mt-md-5 {\n    margin-top: 3rem !important;\n  }\n\n  .mt-md-auto {\n    margin-top: auto !important;\n  }\n\n  .me-md-0 {\n    margin-right: 0 !important;\n  }\n\n  .me-md-1 {\n    margin-right: 0.25rem !important;\n  }\n\n  .me-md-2 {\n    margin-right: 0.5rem !important;\n  }\n\n  .me-md-3 {\n    margin-right: 1rem !important;\n  }\n\n  .me-md-4 {\n    margin-right: 1.5rem !important;\n  }\n\n  .me-md-5 {\n    margin-right: 3rem !important;\n  }\n\n  .me-md-auto {\n    margin-right: auto !important;\n  }\n\n  .mb-md-0 {\n    margin-bottom: 0 !important;\n  }\n\n  .mb-md-1 {\n    margin-bottom: 0.25rem !important;\n  }\n\n  .mb-md-2 {\n    margin-bottom: 0.5rem !important;\n  }\n\n  .mb-md-3 {\n    margin-bottom: 1rem !important;\n  }\n\n  .mb-md-4 {\n    margin-bottom: 1.5rem !important;\n  }\n\n  .mb-md-5 {\n    margin-bottom: 3rem !important;\n  }\n\n  .mb-md-auto {\n    margin-bottom: auto !important;\n  }\n\n  .ms-md-0 {\n    margin-left: 0 !important;\n  }\n\n  .ms-md-1 {\n    margin-left: 0.25rem !important;\n  }\n\n  .ms-md-2 {\n    margin-left: 0.5rem !important;\n  }\n\n  .ms-md-3 {\n    margin-left: 1rem !important;\n  }\n\n  .ms-md-4 {\n    margin-left: 1.5rem !important;\n  }\n\n  .ms-md-5 {\n    margin-left: 3rem !important;\n  }\n\n  .ms-md-auto {\n    margin-left: auto !important;\n  }\n\n  .p-md-0 {\n    padding: 0 !important;\n  }\n\n  .p-md-1 {\n    padding: 0.25rem !important;\n  }\n\n  .p-md-2 {\n    padding: 0.5rem !important;\n  }\n\n  .p-md-3 {\n    padding: 1rem !important;\n  }\n\n  .p-md-4 {\n    padding: 1.5rem !important;\n  }\n\n  .p-md-5 {\n    padding: 3rem !important;\n  }\n\n  .px-md-0 {\n    padding-right: 0 !important;\n    padding-left: 0 !important;\n  }\n\n  .px-md-1 {\n    padding-right: 0.25rem !important;\n    padding-left: 0.25rem !important;\n  }\n\n  .px-md-2 {\n    padding-right: 0.5rem !important;\n    padding-left: 0.5rem !important;\n  }\n\n  .px-md-3 {\n    padding-right: 1rem !important;\n    padding-left: 1rem !important;\n  }\n\n  .px-md-4 {\n    padding-right: 1.5rem !important;\n    padding-left: 1.5rem !important;\n  }\n\n  .px-md-5 {\n    padding-right: 3rem !important;\n    padding-left: 3rem !important;\n  }\n\n  .py-md-0 {\n    padding-top: 0 !important;\n    padding-bottom: 0 !important;\n  }\n\n  .py-md-1 {\n    padding-top: 0.25rem !important;\n    padding-bottom: 0.25rem !important;\n  }\n\n  .py-md-2 {\n    padding-top: 0.5rem !important;\n    padding-bottom: 0.5rem !important;\n  }\n\n  .py-md-3 {\n    padding-top: 1rem !important;\n    padding-bottom: 1rem !important;\n  }\n\n  .py-md-4 {\n    padding-top: 1.5rem !important;\n    padding-bottom: 1.5rem !important;\n  }\n\n  .py-md-5 {\n    padding-top: 3rem !important;\n    padding-bottom: 3rem !important;\n  }\n\n  .pt-md-0 {\n    padding-top: 0 !important;\n  }\n\n  .pt-md-1 {\n    padding-top: 0.25rem !important;\n  }\n\n  .pt-md-2 {\n    padding-top: 0.5rem !important;\n  }\n\n  .pt-md-3 {\n    padding-top: 1rem !important;\n  }\n\n  .pt-md-4 {\n    padding-top: 1.5rem !important;\n  }\n\n  .pt-md-5 {\n    padding-top: 3rem !important;\n  }\n\n  .pe-md-0 {\n    padding-right: 0 !important;\n  }\n\n  .pe-md-1 {\n    padding-right: 0.25rem !important;\n  }\n\n  .pe-md-2 {\n    padding-right: 0.5rem !important;\n  }\n\n  .pe-md-3 {\n    padding-right: 1rem !important;\n  }\n\n  .pe-md-4 {\n    padding-right: 1.5rem !important;\n  }\n\n  .pe-md-5 {\n    padding-right: 3rem !important;\n  }\n\n  .pb-md-0 {\n    padding-bottom: 0 !important;\n  }\n\n  .pb-md-1 {\n    padding-bottom: 0.25rem !important;\n  }\n\n  .pb-md-2 {\n    padding-bottom: 0.5rem !important;\n  }\n\n  .pb-md-3 {\n    padding-bottom: 1rem !important;\n  }\n\n  .pb-md-4 {\n    padding-bottom: 1.5rem !important;\n  }\n\n  .pb-md-5 {\n    padding-bottom: 3rem !important;\n  }\n\n  .ps-md-0 {\n    padding-left: 0 !important;\n  }\n\n  .ps-md-1 {\n    padding-left: 0.25rem !important;\n  }\n\n  .ps-md-2 {\n    padding-left: 0.5rem !important;\n  }\n\n  .ps-md-3 {\n    padding-left: 1rem !important;\n  }\n\n  .ps-md-4 {\n    padding-left: 1.5rem !important;\n  }\n\n  .ps-md-5 {\n    padding-left: 3rem !important;\n  }\n}\n@media (min-width: 992px) {\n  .d-lg-inline {\n    display: inline !important;\n  }\n\n  .d-lg-inline-block {\n    display: inline-block !important;\n  }\n\n  .d-lg-block {\n    display: block !important;\n  }\n\n  .d-lg-grid {\n    display: grid !important;\n  }\n\n  .d-lg-table {\n    display: table !important;\n  }\n\n  .d-lg-table-row {\n    display: table-row !important;\n  }\n\n  .d-lg-table-cell {\n    display: table-cell !important;\n  }\n\n  .d-lg-flex {\n    display: flex !important;\n  }\n\n  .d-lg-inline-flex {\n    display: inline-flex !important;\n  }\n\n  .d-lg-none {\n    display: none !important;\n  }\n\n  .flex-lg-fill {\n    flex: 1 1 auto !important;\n  }\n\n  .flex-lg-row {\n    flex-direction: row !important;\n  }\n\n  .flex-lg-column {\n    flex-direction: column !important;\n  }\n\n  .flex-lg-row-reverse {\n    flex-direction: row-reverse !important;\n  }\n\n  .flex-lg-column-reverse {\n    flex-direction: column-reverse !important;\n  }\n\n  .flex-lg-grow-0 {\n    flex-grow: 0 !important;\n  }\n\n  .flex-lg-grow-1 {\n    flex-grow: 1 !important;\n  }\n\n  .flex-lg-shrink-0 {\n    flex-shrink: 0 !important;\n  }\n\n  .flex-lg-shrink-1 {\n    flex-shrink: 1 !important;\n  }\n\n  .flex-lg-wrap {\n    flex-wrap: wrap !important;\n  }\n\n  .flex-lg-nowrap {\n    flex-wrap: nowrap !important;\n  }\n\n  .flex-lg-wrap-reverse {\n    flex-wrap: wrap-reverse !important;\n  }\n\n  .justify-content-lg-start {\n    justify-content: flex-start !important;\n  }\n\n  .justify-content-lg-end {\n    justify-content: flex-end !important;\n  }\n\n  .justify-content-lg-center {\n    justify-content: center !important;\n  }\n\n  .justify-content-lg-between {\n    justify-content: space-between !important;\n  }\n\n  .justify-content-lg-around {\n    justify-content: space-around !important;\n  }\n\n  .justify-content-lg-evenly {\n    justify-content: space-evenly !important;\n  }\n\n  .align-items-lg-start {\n    align-items: flex-start !important;\n  }\n\n  .align-items-lg-end {\n    align-items: flex-end !important;\n  }\n\n  .align-items-lg-center {\n    align-items: center !important;\n  }\n\n  .align-items-lg-baseline {\n    align-items: baseline !important;\n  }\n\n  .align-items-lg-stretch {\n    align-items: stretch !important;\n  }\n\n  .align-content-lg-start {\n    align-content: flex-start !important;\n  }\n\n  .align-content-lg-end {\n    align-content: flex-end !important;\n  }\n\n  .align-content-lg-center {\n    align-content: center !important;\n  }\n\n  .align-content-lg-between {\n    align-content: space-between !important;\n  }\n\n  .align-content-lg-around {\n    align-content: space-around !important;\n  }\n\n  .align-content-lg-stretch {\n    align-content: stretch !important;\n  }\n\n  .align-self-lg-auto {\n    align-self: auto !important;\n  }\n\n  .align-self-lg-start {\n    align-self: flex-start !important;\n  }\n\n  .align-self-lg-end {\n    align-self: flex-end !important;\n  }\n\n  .align-self-lg-center {\n    align-self: center !important;\n  }\n\n  .align-self-lg-baseline {\n    align-self: baseline !important;\n  }\n\n  .align-self-lg-stretch {\n    align-self: stretch !important;\n  }\n\n  .order-lg-first {\n    order: -1 !important;\n  }\n\n  .order-lg-0 {\n    order: 0 !important;\n  }\n\n  .order-lg-1 {\n    order: 1 !important;\n  }\n\n  .order-lg-2 {\n    order: 2 !important;\n  }\n\n  .order-lg-3 {\n    order: 3 !important;\n  }\n\n  .order-lg-4 {\n    order: 4 !important;\n  }\n\n  .order-lg-5 {\n    order: 5 !important;\n  }\n\n  .order-lg-last {\n    order: 6 !important;\n  }\n\n  .m-lg-0 {\n    margin: 0 !important;\n  }\n\n  .m-lg-1 {\n    margin: 0.25rem !important;\n  }\n\n  .m-lg-2 {\n    margin: 0.5rem !important;\n  }\n\n  .m-lg-3 {\n    margin: 1rem !important;\n  }\n\n  .m-lg-4 {\n    margin: 1.5rem !important;\n  }\n\n  .m-lg-5 {\n    margin: 3rem !important;\n  }\n\n  .m-lg-auto {\n    margin: auto !important;\n  }\n\n  .mx-lg-0 {\n    margin-right: 0 !important;\n    margin-left: 0 !important;\n  }\n\n  .mx-lg-1 {\n    margin-right: 0.25rem !important;\n    margin-left: 0.25rem !important;\n  }\n\n  .mx-lg-2 {\n    margin-right: 0.5rem !important;\n    margin-left: 0.5rem !important;\n  }\n\n  .mx-lg-3 {\n    margin-right: 1rem !important;\n    margin-left: 1rem !important;\n  }\n\n  .mx-lg-4 {\n    margin-right: 1.5rem !important;\n    margin-left: 1.5rem !important;\n  }\n\n  .mx-lg-5 {\n    margin-right: 3rem !important;\n    margin-left: 3rem !important;\n  }\n\n  .mx-lg-auto {\n    margin-right: auto !important;\n    margin-left: auto !important;\n  }\n\n  .my-lg-0 {\n    margin-top: 0 !important;\n    margin-bottom: 0 !important;\n  }\n\n  .my-lg-1 {\n    margin-top: 0.25rem !important;\n    margin-bottom: 0.25rem !important;\n  }\n\n  .my-lg-2 {\n    margin-top: 0.5rem !important;\n    margin-bottom: 0.5rem !important;\n  }\n\n  .my-lg-3 {\n    margin-top: 1rem !important;\n    margin-bottom: 1rem !important;\n  }\n\n  .my-lg-4 {\n    margin-top: 1.5rem !important;\n    margin-bottom: 1.5rem !important;\n  }\n\n  .my-lg-5 {\n    margin-top: 3rem !important;\n    margin-bottom: 3rem !important;\n  }\n\n  .my-lg-auto {\n    margin-top: auto !important;\n    margin-bottom: auto !important;\n  }\n\n  .mt-lg-0 {\n    margin-top: 0 !important;\n  }\n\n  .mt-lg-1 {\n    margin-top: 0.25rem !important;\n  }\n\n  .mt-lg-2 {\n    margin-top: 0.5rem !important;\n  }\n\n  .mt-lg-3 {\n    margin-top: 1rem !important;\n  }\n\n  .mt-lg-4 {\n    margin-top: 1.5rem !important;\n  }\n\n  .mt-lg-5 {\n    margin-top: 3rem !important;\n  }\n\n  .mt-lg-auto {\n    margin-top: auto !important;\n  }\n\n  .me-lg-0 {\n    margin-right: 0 !important;\n  }\n\n  .me-lg-1 {\n    margin-right: 0.25rem !important;\n  }\n\n  .me-lg-2 {\n    margin-right: 0.5rem !important;\n  }\n\n  .me-lg-3 {\n    margin-right: 1rem !important;\n  }\n\n  .me-lg-4 {\n    margin-right: 1.5rem !important;\n  }\n\n  .me-lg-5 {\n    margin-right: 3rem !important;\n  }\n\n  .me-lg-auto {\n    margin-right: auto !important;\n  }\n\n  .mb-lg-0 {\n    margin-bottom: 0 !important;\n  }\n\n  .mb-lg-1 {\n    margin-bottom: 0.25rem !important;\n  }\n\n  .mb-lg-2 {\n    margin-bottom: 0.5rem !important;\n  }\n\n  .mb-lg-3 {\n    margin-bottom: 1rem !important;\n  }\n\n  .mb-lg-4 {\n    margin-bottom: 1.5rem !important;\n  }\n\n  .mb-lg-5 {\n    margin-bottom: 3rem !important;\n  }\n\n  .mb-lg-auto {\n    margin-bottom: auto !important;\n  }\n\n  .ms-lg-0 {\n    margin-left: 0 !important;\n  }\n\n  .ms-lg-1 {\n    margin-left: 0.25rem !important;\n  }\n\n  .ms-lg-2 {\n    margin-left: 0.5rem !important;\n  }\n\n  .ms-lg-3 {\n    margin-left: 1rem !important;\n  }\n\n  .ms-lg-4 {\n    margin-left: 1.5rem !important;\n  }\n\n  .ms-lg-5 {\n    margin-left: 3rem !important;\n  }\n\n  .ms-lg-auto {\n    margin-left: auto !important;\n  }\n\n  .p-lg-0 {\n    padding: 0 !important;\n  }\n\n  .p-lg-1 {\n    padding: 0.25rem !important;\n  }\n\n  .p-lg-2 {\n    padding: 0.5rem !important;\n  }\n\n  .p-lg-3 {\n    padding: 1rem !important;\n  }\n\n  .p-lg-4 {\n    padding: 1.5rem !important;\n  }\n\n  .p-lg-5 {\n    padding: 3rem !important;\n  }\n\n  .px-lg-0 {\n    padding-right: 0 !important;\n    padding-left: 0 !important;\n  }\n\n  .px-lg-1 {\n    padding-right: 0.25rem !important;\n    padding-left: 0.25rem !important;\n  }\n\n  .px-lg-2 {\n    padding-right: 0.5rem !important;\n    padding-left: 0.5rem !important;\n  }\n\n  .px-lg-3 {\n    padding-right: 1rem !important;\n    padding-left: 1rem !important;\n  }\n\n  .px-lg-4 {\n    padding-right: 1.5rem !important;\n    padding-left: 1.5rem !important;\n  }\n\n  .px-lg-5 {\n    padding-right: 3rem !important;\n    padding-left: 3rem !important;\n  }\n\n  .py-lg-0 {\n    padding-top: 0 !important;\n    padding-bottom: 0 !important;\n  }\n\n  .py-lg-1 {\n    padding-top: 0.25rem !important;\n    padding-bottom: 0.25rem !important;\n  }\n\n  .py-lg-2 {\n    padding-top: 0.5rem !important;\n    padding-bottom: 0.5rem !important;\n  }\n\n  .py-lg-3 {\n    padding-top: 1rem !important;\n    padding-bottom: 1rem !important;\n  }\n\n  .py-lg-4 {\n    padding-top: 1.5rem !important;\n    padding-bottom: 1.5rem !important;\n  }\n\n  .py-lg-5 {\n    padding-top: 3rem !important;\n    padding-bottom: 3rem !important;\n  }\n\n  .pt-lg-0 {\n    padding-top: 0 !important;\n  }\n\n  .pt-lg-1 {\n    padding-top: 0.25rem !important;\n  }\n\n  .pt-lg-2 {\n    padding-top: 0.5rem !important;\n  }\n\n  .pt-lg-3 {\n    padding-top: 1rem !important;\n  }\n\n  .pt-lg-4 {\n    padding-top: 1.5rem !important;\n  }\n\n  .pt-lg-5 {\n    padding-top: 3rem !important;\n  }\n\n  .pe-lg-0 {\n    padding-right: 0 !important;\n  }\n\n  .pe-lg-1 {\n    padding-right: 0.25rem !important;\n  }\n\n  .pe-lg-2 {\n    padding-right: 0.5rem !important;\n  }\n\n  .pe-lg-3 {\n    padding-right: 1rem !important;\n  }\n\n  .pe-lg-4 {\n    padding-right: 1.5rem !important;\n  }\n\n  .pe-lg-5 {\n    padding-right: 3rem !important;\n  }\n\n  .pb-lg-0 {\n    padding-bottom: 0 !important;\n  }\n\n  .pb-lg-1 {\n    padding-bottom: 0.25rem !important;\n  }\n\n  .pb-lg-2 {\n    padding-bottom: 0.5rem !important;\n  }\n\n  .pb-lg-3 {\n    padding-bottom: 1rem !important;\n  }\n\n  .pb-lg-4 {\n    padding-bottom: 1.5rem !important;\n  }\n\n  .pb-lg-5 {\n    padding-bottom: 3rem !important;\n  }\n\n  .ps-lg-0 {\n    padding-left: 0 !important;\n  }\n\n  .ps-lg-1 {\n    padding-left: 0.25rem !important;\n  }\n\n  .ps-lg-2 {\n    padding-left: 0.5rem !important;\n  }\n\n  .ps-lg-3 {\n    padding-left: 1rem !important;\n  }\n\n  .ps-lg-4 {\n    padding-left: 1.5rem !important;\n  }\n\n  .ps-lg-5 {\n    padding-left: 3rem !important;\n  }\n}\n@media (min-width: 1200px) {\n  .d-xl-inline {\n    display: inline !important;\n  }\n\n  .d-xl-inline-block {\n    display: inline-block !important;\n  }\n\n  .d-xl-block {\n    display: block !important;\n  }\n\n  .d-xl-grid {\n    display: grid !important;\n  }\n\n  .d-xl-table {\n    display: table !important;\n  }\n\n  .d-xl-table-row {\n    display: table-row !important;\n  }\n\n  .d-xl-table-cell {\n    display: table-cell !important;\n  }\n\n  .d-xl-flex {\n    display: flex !important;\n  }\n\n  .d-xl-inline-flex {\n    display: inline-flex !important;\n  }\n\n  .d-xl-none {\n    display: none !important;\n  }\n\n  .flex-xl-fill {\n    flex: 1 1 auto !important;\n  }\n\n  .flex-xl-row {\n    flex-direction: row !important;\n  }\n\n  .flex-xl-column {\n    flex-direction: column !important;\n  }\n\n  .flex-xl-row-reverse {\n    flex-direction: row-reverse !important;\n  }\n\n  .flex-xl-column-reverse {\n    flex-direction: column-reverse !important;\n  }\n\n  .flex-xl-grow-0 {\n    flex-grow: 0 !important;\n  }\n\n  .flex-xl-grow-1 {\n    flex-grow: 1 !important;\n  }\n\n  .flex-xl-shrink-0 {\n    flex-shrink: 0 !important;\n  }\n\n  .flex-xl-shrink-1 {\n    flex-shrink: 1 !important;\n  }\n\n  .flex-xl-wrap {\n    flex-wrap: wrap !important;\n  }\n\n  .flex-xl-nowrap {\n    flex-wrap: nowrap !important;\n  }\n\n  .flex-xl-wrap-reverse {\n    flex-wrap: wrap-reverse !important;\n  }\n\n  .justify-content-xl-start {\n    justify-content: flex-start !important;\n  }\n\n  .justify-content-xl-end {\n    justify-content: flex-end !important;\n  }\n\n  .justify-content-xl-center {\n    justify-content: center !important;\n  }\n\n  .justify-content-xl-between {\n    justify-content: space-between !important;\n  }\n\n  .justify-content-xl-around {\n    justify-content: space-around !important;\n  }\n\n  .justify-content-xl-evenly {\n    justify-content: space-evenly !important;\n  }\n\n  .align-items-xl-start {\n    align-items: flex-start !important;\n  }\n\n  .align-items-xl-end {\n    align-items: flex-end !important;\n  }\n\n  .align-items-xl-center {\n    align-items: center !important;\n  }\n\n  .align-items-xl-baseline {\n    align-items: baseline !important;\n  }\n\n  .align-items-xl-stretch {\n    align-items: stretch !important;\n  }\n\n  .align-content-xl-start {\n    align-content: flex-start !important;\n  }\n\n  .align-content-xl-end {\n    align-content: flex-end !important;\n  }\n\n  .align-content-xl-center {\n    align-content: center !important;\n  }\n\n  .align-content-xl-between {\n    align-content: space-between !important;\n  }\n\n  .align-content-xl-around {\n    align-content: space-around !important;\n  }\n\n  .align-content-xl-stretch {\n    align-content: stretch !important;\n  }\n\n  .align-self-xl-auto {\n    align-self: auto !important;\n  }\n\n  .align-self-xl-start {\n    align-self: flex-start !important;\n  }\n\n  .align-self-xl-end {\n    align-self: flex-end !important;\n  }\n\n  .align-self-xl-center {\n    align-self: center !important;\n  }\n\n  .align-self-xl-baseline {\n    align-self: baseline !important;\n  }\n\n  .align-self-xl-stretch {\n    align-self: stretch !important;\n  }\n\n  .order-xl-first {\n    order: -1 !important;\n  }\n\n  .order-xl-0 {\n    order: 0 !important;\n  }\n\n  .order-xl-1 {\n    order: 1 !important;\n  }\n\n  .order-xl-2 {\n    order: 2 !important;\n  }\n\n  .order-xl-3 {\n    order: 3 !important;\n  }\n\n  .order-xl-4 {\n    order: 4 !important;\n  }\n\n  .order-xl-5 {\n    order: 5 !important;\n  }\n\n  .order-xl-last {\n    order: 6 !important;\n  }\n\n  .m-xl-0 {\n    margin: 0 !important;\n  }\n\n  .m-xl-1 {\n    margin: 0.25rem !important;\n  }\n\n  .m-xl-2 {\n    margin: 0.5rem !important;\n  }\n\n  .m-xl-3 {\n    margin: 1rem !important;\n  }\n\n  .m-xl-4 {\n    margin: 1.5rem !important;\n  }\n\n  .m-xl-5 {\n    margin: 3rem !important;\n  }\n\n  .m-xl-auto {\n    margin: auto !important;\n  }\n\n  .mx-xl-0 {\n    margin-right: 0 !important;\n    margin-left: 0 !important;\n  }\n\n  .mx-xl-1 {\n    margin-right: 0.25rem !important;\n    margin-left: 0.25rem !important;\n  }\n\n  .mx-xl-2 {\n    margin-right: 0.5rem !important;\n    margin-left: 0.5rem !important;\n  }\n\n  .mx-xl-3 {\n    margin-right: 1rem !important;\n    margin-left: 1rem !important;\n  }\n\n  .mx-xl-4 {\n    margin-right: 1.5rem !important;\n    margin-left: 1.5rem !important;\n  }\n\n  .mx-xl-5 {\n    margin-right: 3rem !important;\n    margin-left: 3rem !important;\n  }\n\n  .mx-xl-auto {\n    margin-right: auto !important;\n    margin-left: auto !important;\n  }\n\n  .my-xl-0 {\n    margin-top: 0 !important;\n    margin-bottom: 0 !important;\n  }\n\n  .my-xl-1 {\n    margin-top: 0.25rem !important;\n    margin-bottom: 0.25rem !important;\n  }\n\n  .my-xl-2 {\n    margin-top: 0.5rem !important;\n    margin-bottom: 0.5rem !important;\n  }\n\n  .my-xl-3 {\n    margin-top: 1rem !important;\n    margin-bottom: 1rem !important;\n  }\n\n  .my-xl-4 {\n    margin-top: 1.5rem !important;\n    margin-bottom: 1.5rem !important;\n  }\n\n  .my-xl-5 {\n    margin-top: 3rem !important;\n    margin-bottom: 3rem !important;\n  }\n\n  .my-xl-auto {\n    margin-top: auto !important;\n    margin-bottom: auto !important;\n  }\n\n  .mt-xl-0 {\n    margin-top: 0 !important;\n  }\n\n  .mt-xl-1 {\n    margin-top: 0.25rem !important;\n  }\n\n  .mt-xl-2 {\n    margin-top: 0.5rem !important;\n  }\n\n  .mt-xl-3 {\n    margin-top: 1rem !important;\n  }\n\n  .mt-xl-4 {\n    margin-top: 1.5rem !important;\n  }\n\n  .mt-xl-5 {\n    margin-top: 3rem !important;\n  }\n\n  .mt-xl-auto {\n    margin-top: auto !important;\n  }\n\n  .me-xl-0 {\n    margin-right: 0 !important;\n  }\n\n  .me-xl-1 {\n    margin-right: 0.25rem !important;\n  }\n\n  .me-xl-2 {\n    margin-right: 0.5rem !important;\n  }\n\n  .me-xl-3 {\n    margin-right: 1rem !important;\n  }\n\n  .me-xl-4 {\n    margin-right: 1.5rem !important;\n  }\n\n  .me-xl-5 {\n    margin-right: 3rem !important;\n  }\n\n  .me-xl-auto {\n    margin-right: auto !important;\n  }\n\n  .mb-xl-0 {\n    margin-bottom: 0 !important;\n  }\n\n  .mb-xl-1 {\n    margin-bottom: 0.25rem !important;\n  }\n\n  .mb-xl-2 {\n    margin-bottom: 0.5rem !important;\n  }\n\n  .mb-xl-3 {\n    margin-bottom: 1rem !important;\n  }\n\n  .mb-xl-4 {\n    margin-bottom: 1.5rem !important;\n  }\n\n  .mb-xl-5 {\n    margin-bottom: 3rem !important;\n  }\n\n  .mb-xl-auto {\n    margin-bottom: auto !important;\n  }\n\n  .ms-xl-0 {\n    margin-left: 0 !important;\n  }\n\n  .ms-xl-1 {\n    margin-left: 0.25rem !important;\n  }\n\n  .ms-xl-2 {\n    margin-left: 0.5rem !important;\n  }\n\n  .ms-xl-3 {\n    margin-left: 1rem !important;\n  }\n\n  .ms-xl-4 {\n    margin-left: 1.5rem !important;\n  }\n\n  .ms-xl-5 {\n    margin-left: 3rem !important;\n  }\n\n  .ms-xl-auto {\n    margin-left: auto !important;\n  }\n\n  .p-xl-0 {\n    padding: 0 !important;\n  }\n\n  .p-xl-1 {\n    padding: 0.25rem !important;\n  }\n\n  .p-xl-2 {\n    padding: 0.5rem !important;\n  }\n\n  .p-xl-3 {\n    padding: 1rem !important;\n  }\n\n  .p-xl-4 {\n    padding: 1.5rem !important;\n  }\n\n  .p-xl-5 {\n    padding: 3rem !important;\n  }\n\n  .px-xl-0 {\n    padding-right: 0 !important;\n    padding-left: 0 !important;\n  }\n\n  .px-xl-1 {\n    padding-right: 0.25rem !important;\n    padding-left: 0.25rem !important;\n  }\n\n  .px-xl-2 {\n    padding-right: 0.5rem !important;\n    padding-left: 0.5rem !important;\n  }\n\n  .px-xl-3 {\n    padding-right: 1rem !important;\n    padding-left: 1rem !important;\n  }\n\n  .px-xl-4 {\n    padding-right: 1.5rem !important;\n    padding-left: 1.5rem !important;\n  }\n\n  .px-xl-5 {\n    padding-right: 3rem !important;\n    padding-left: 3rem !important;\n  }\n\n  .py-xl-0 {\n    padding-top: 0 !important;\n    padding-bottom: 0 !important;\n  }\n\n  .py-xl-1 {\n    padding-top: 0.25rem !important;\n    padding-bottom: 0.25rem !important;\n  }\n\n  .py-xl-2 {\n    padding-top: 0.5rem !important;\n    padding-bottom: 0.5rem !important;\n  }\n\n  .py-xl-3 {\n    padding-top: 1rem !important;\n    padding-bottom: 1rem !important;\n  }\n\n  .py-xl-4 {\n    padding-top: 1.5rem !important;\n    padding-bottom: 1.5rem !important;\n  }\n\n  .py-xl-5 {\n    padding-top: 3rem !important;\n    padding-bottom: 3rem !important;\n  }\n\n  .pt-xl-0 {\n    padding-top: 0 !important;\n  }\n\n  .pt-xl-1 {\n    padding-top: 0.25rem !important;\n  }\n\n  .pt-xl-2 {\n    padding-top: 0.5rem !important;\n  }\n\n  .pt-xl-3 {\n    padding-top: 1rem !important;\n  }\n\n  .pt-xl-4 {\n    padding-top: 1.5rem !important;\n  }\n\n  .pt-xl-5 {\n    padding-top: 3rem !important;\n  }\n\n  .pe-xl-0 {\n    padding-right: 0 !important;\n  }\n\n  .pe-xl-1 {\n    padding-right: 0.25rem !important;\n  }\n\n  .pe-xl-2 {\n    padding-right: 0.5rem !important;\n  }\n\n  .pe-xl-3 {\n    padding-right: 1rem !important;\n  }\n\n  .pe-xl-4 {\n    padding-right: 1.5rem !important;\n  }\n\n  .pe-xl-5 {\n    padding-right: 3rem !important;\n  }\n\n  .pb-xl-0 {\n    padding-bottom: 0 !important;\n  }\n\n  .pb-xl-1 {\n    padding-bottom: 0.25rem !important;\n  }\n\n  .pb-xl-2 {\n    padding-bottom: 0.5rem !important;\n  }\n\n  .pb-xl-3 {\n    padding-bottom: 1rem !important;\n  }\n\n  .pb-xl-4 {\n    padding-bottom: 1.5rem !important;\n  }\n\n  .pb-xl-5 {\n    padding-bottom: 3rem !important;\n  }\n\n  .ps-xl-0 {\n    padding-left: 0 !important;\n  }\n\n  .ps-xl-1 {\n    padding-left: 0.25rem !important;\n  }\n\n  .ps-xl-2 {\n    padding-left: 0.5rem !important;\n  }\n\n  .ps-xl-3 {\n    padding-left: 1rem !important;\n  }\n\n  .ps-xl-4 {\n    padding-left: 1.5rem !important;\n  }\n\n  .ps-xl-5 {\n    padding-left: 3rem !important;\n  }\n}\n@media (min-width: 1400px) {\n  .d-xxl-inline {\n    display: inline !important;\n  }\n\n  .d-xxl-inline-block {\n    display: inline-block !important;\n  }\n\n  .d-xxl-block {\n    display: block !important;\n  }\n\n  .d-xxl-grid {\n    display: grid !important;\n  }\n\n  .d-xxl-table {\n    display: table !important;\n  }\n\n  .d-xxl-table-row {\n    display: table-row !important;\n  }\n\n  .d-xxl-table-cell {\n    display: table-cell !important;\n  }\n\n  .d-xxl-flex {\n    display: flex !important;\n  }\n\n  .d-xxl-inline-flex {\n    display: inline-flex !important;\n  }\n\n  .d-xxl-none {\n    display: none !important;\n  }\n\n  .flex-xxl-fill {\n    flex: 1 1 auto !important;\n  }\n\n  .flex-xxl-row {\n    flex-direction: row !important;\n  }\n\n  .flex-xxl-column {\n    flex-direction: column !important;\n  }\n\n  .flex-xxl-row-reverse {\n    flex-direction: row-reverse !important;\n  }\n\n  .flex-xxl-column-reverse {\n    flex-direction: column-reverse !important;\n  }\n\n  .flex-xxl-grow-0 {\n    flex-grow: 0 !important;\n  }\n\n  .flex-xxl-grow-1 {\n    flex-grow: 1 !important;\n  }\n\n  .flex-xxl-shrink-0 {\n    flex-shrink: 0 !important;\n  }\n\n  .flex-xxl-shrink-1 {\n    flex-shrink: 1 !important;\n  }\n\n  .flex-xxl-wrap {\n    flex-wrap: wrap !important;\n  }\n\n  .flex-xxl-nowrap {\n    flex-wrap: nowrap !important;\n  }\n\n  .flex-xxl-wrap-reverse {\n    flex-wrap: wrap-reverse !important;\n  }\n\n  .justify-content-xxl-start {\n    justify-content: flex-start !important;\n  }\n\n  .justify-content-xxl-end {\n    justify-content: flex-end !important;\n  }\n\n  .justify-content-xxl-center {\n    justify-content: center !important;\n  }\n\n  .justify-content-xxl-between {\n    justify-content: space-between !important;\n  }\n\n  .justify-content-xxl-around {\n    justify-content: space-around !important;\n  }\n\n  .justify-content-xxl-evenly {\n    justify-content: space-evenly !important;\n  }\n\n  .align-items-xxl-start {\n    align-items: flex-start !important;\n  }\n\n  .align-items-xxl-end {\n    align-items: flex-end !important;\n  }\n\n  .align-items-xxl-center {\n    align-items: center !important;\n  }\n\n  .align-items-xxl-baseline {\n    align-items: baseline !important;\n  }\n\n  .align-items-xxl-stretch {\n    align-items: stretch !important;\n  }\n\n  .align-content-xxl-start {\n    align-content: flex-start !important;\n  }\n\n  .align-content-xxl-end {\n    align-content: flex-end !important;\n  }\n\n  .align-content-xxl-center {\n    align-content: center !important;\n  }\n\n  .align-content-xxl-between {\n    align-content: space-between !important;\n  }\n\n  .align-content-xxl-around {\n    align-content: space-around !important;\n  }\n\n  .align-content-xxl-stretch {\n    align-content: stretch !important;\n  }\n\n  .align-self-xxl-auto {\n    align-self: auto !important;\n  }\n\n  .align-self-xxl-start {\n    align-self: flex-start !important;\n  }\n\n  .align-self-xxl-end {\n    align-self: flex-end !important;\n  }\n\n  .align-self-xxl-center {\n    align-self: center !important;\n  }\n\n  .align-self-xxl-baseline {\n    align-self: baseline !important;\n  }\n\n  .align-self-xxl-stretch {\n    align-self: stretch !important;\n  }\n\n  .order-xxl-first {\n    order: -1 !important;\n  }\n\n  .order-xxl-0 {\n    order: 0 !important;\n  }\n\n  .order-xxl-1 {\n    order: 1 !important;\n  }\n\n  .order-xxl-2 {\n    order: 2 !important;\n  }\n\n  .order-xxl-3 {\n    order: 3 !important;\n  }\n\n  .order-xxl-4 {\n    order: 4 !important;\n  }\n\n  .order-xxl-5 {\n    order: 5 !important;\n  }\n\n  .order-xxl-last {\n    order: 6 !important;\n  }\n\n  .m-xxl-0 {\n    margin: 0 !important;\n  }\n\n  .m-xxl-1 {\n    margin: 0.25rem !important;\n  }\n\n  .m-xxl-2 {\n    margin: 0.5rem !important;\n  }\n\n  .m-xxl-3 {\n    margin: 1rem !important;\n  }\n\n  .m-xxl-4 {\n    margin: 1.5rem !important;\n  }\n\n  .m-xxl-5 {\n    margin: 3rem !important;\n  }\n\n  .m-xxl-auto {\n    margin: auto !important;\n  }\n\n  .mx-xxl-0 {\n    margin-right: 0 !important;\n    margin-left: 0 !important;\n  }\n\n  .mx-xxl-1 {\n    margin-right: 0.25rem !important;\n    margin-left: 0.25rem !important;\n  }\n\n  .mx-xxl-2 {\n    margin-right: 0.5rem !important;\n    margin-left: 0.5rem !important;\n  }\n\n  .mx-xxl-3 {\n    margin-right: 1rem !important;\n    margin-left: 1rem !important;\n  }\n\n  .mx-xxl-4 {\n    margin-right: 1.5rem !important;\n    margin-left: 1.5rem !important;\n  }\n\n  .mx-xxl-5 {\n    margin-right: 3rem !important;\n    margin-left: 3rem !important;\n  }\n\n  .mx-xxl-auto {\n    margin-right: auto !important;\n    margin-left: auto !important;\n  }\n\n  .my-xxl-0 {\n    margin-top: 0 !important;\n    margin-bottom: 0 !important;\n  }\n\n  .my-xxl-1 {\n    margin-top: 0.25rem !important;\n    margin-bottom: 0.25rem !important;\n  }\n\n  .my-xxl-2 {\n    margin-top: 0.5rem !important;\n    margin-bottom: 0.5rem !important;\n  }\n\n  .my-xxl-3 {\n    margin-top: 1rem !important;\n    margin-bottom: 1rem !important;\n  }\n\n  .my-xxl-4 {\n    margin-top: 1.5rem !important;\n    margin-bottom: 1.5rem !important;\n  }\n\n  .my-xxl-5 {\n    margin-top: 3rem !important;\n    margin-bottom: 3rem !important;\n  }\n\n  .my-xxl-auto {\n    margin-top: auto !important;\n    margin-bottom: auto !important;\n  }\n\n  .mt-xxl-0 {\n    margin-top: 0 !important;\n  }\n\n  .mt-xxl-1 {\n    margin-top: 0.25rem !important;\n  }\n\n  .mt-xxl-2 {\n    margin-top: 0.5rem !important;\n  }\n\n  .mt-xxl-3 {\n    margin-top: 1rem !important;\n  }\n\n  .mt-xxl-4 {\n    margin-top: 1.5rem !important;\n  }\n\n  .mt-xxl-5 {\n    margin-top: 3rem !important;\n  }\n\n  .mt-xxl-auto {\n    margin-top: auto !important;\n  }\n\n  .me-xxl-0 {\n    margin-right: 0 !important;\n  }\n\n  .me-xxl-1 {\n    margin-right: 0.25rem !important;\n  }\n\n  .me-xxl-2 {\n    margin-right: 0.5rem !important;\n  }\n\n  .me-xxl-3 {\n    margin-right: 1rem !important;\n  }\n\n  .me-xxl-4 {\n    margin-right: 1.5rem !important;\n  }\n\n  .me-xxl-5 {\n    margin-right: 3rem !important;\n  }\n\n  .me-xxl-auto {\n    margin-right: auto !important;\n  }\n\n  .mb-xxl-0 {\n    margin-bottom: 0 !important;\n  }\n\n  .mb-xxl-1 {\n    margin-bottom: 0.25rem !important;\n  }\n\n  .mb-xxl-2 {\n    margin-bottom: 0.5rem !important;\n  }\n\n  .mb-xxl-3 {\n    margin-bottom: 1rem !important;\n  }\n\n  .mb-xxl-4 {\n    margin-bottom: 1.5rem !important;\n  }\n\n  .mb-xxl-5 {\n    margin-bottom: 3rem !important;\n  }\n\n  .mb-xxl-auto {\n    margin-bottom: auto !important;\n  }\n\n  .ms-xxl-0 {\n    margin-left: 0 !important;\n  }\n\n  .ms-xxl-1 {\n    margin-left: 0.25rem !important;\n  }\n\n  .ms-xxl-2 {\n    margin-left: 0.5rem !important;\n  }\n\n  .ms-xxl-3 {\n    margin-left: 1rem !important;\n  }\n\n  .ms-xxl-4 {\n    margin-left: 1.5rem !important;\n  }\n\n  .ms-xxl-5 {\n    margin-left: 3rem !important;\n  }\n\n  .ms-xxl-auto {\n    margin-left: auto !important;\n  }\n\n  .p-xxl-0 {\n    padding: 0 !important;\n  }\n\n  .p-xxl-1 {\n    padding: 0.25rem !important;\n  }\n\n  .p-xxl-2 {\n    padding: 0.5rem !important;\n  }\n\n  .p-xxl-3 {\n    padding: 1rem !important;\n  }\n\n  .p-xxl-4 {\n    padding: 1.5rem !important;\n  }\n\n  .p-xxl-5 {\n    padding: 3rem !important;\n  }\n\n  .px-xxl-0 {\n    padding-right: 0 !important;\n    padding-left: 0 !important;\n  }\n\n  .px-xxl-1 {\n    padding-right: 0.25rem !important;\n    padding-left: 0.25rem !important;\n  }\n\n  .px-xxl-2 {\n    padding-right: 0.5rem !important;\n    padding-left: 0.5rem !important;\n  }\n\n  .px-xxl-3 {\n    padding-right: 1rem !important;\n    padding-left: 1rem !important;\n  }\n\n  .px-xxl-4 {\n    padding-right: 1.5rem !important;\n    padding-left: 1.5rem !important;\n  }\n\n  .px-xxl-5 {\n    padding-right: 3rem !important;\n    padding-left: 3rem !important;\n  }\n\n  .py-xxl-0 {\n    padding-top: 0 !important;\n    padding-bottom: 0 !important;\n  }\n\n  .py-xxl-1 {\n    padding-top: 0.25rem !important;\n    padding-bottom: 0.25rem !important;\n  }\n\n  .py-xxl-2 {\n    padding-top: 0.5rem !important;\n    padding-bottom: 0.5rem !important;\n  }\n\n  .py-xxl-3 {\n    padding-top: 1rem !important;\n    padding-bottom: 1rem !important;\n  }\n\n  .py-xxl-4 {\n    padding-top: 1.5rem !important;\n    padding-bottom: 1.5rem !important;\n  }\n\n  .py-xxl-5 {\n    padding-top: 3rem !important;\n    padding-bottom: 3rem !important;\n  }\n\n  .pt-xxl-0 {\n    padding-top: 0 !important;\n  }\n\n  .pt-xxl-1 {\n    padding-top: 0.25rem !important;\n  }\n\n  .pt-xxl-2 {\n    padding-top: 0.5rem !important;\n  }\n\n  .pt-xxl-3 {\n    padding-top: 1rem !important;\n  }\n\n  .pt-xxl-4 {\n    padding-top: 1.5rem !important;\n  }\n\n  .pt-xxl-5 {\n    padding-top: 3rem !important;\n  }\n\n  .pe-xxl-0 {\n    padding-right: 0 !important;\n  }\n\n  .pe-xxl-1 {\n    padding-right: 0.25rem !important;\n  }\n\n  .pe-xxl-2 {\n    padding-right: 0.5rem !important;\n  }\n\n  .pe-xxl-3 {\n    padding-right: 1rem !important;\n  }\n\n  .pe-xxl-4 {\n    padding-right: 1.5rem !important;\n  }\n\n  .pe-xxl-5 {\n    padding-right: 3rem !important;\n  }\n\n  .pb-xxl-0 {\n    padding-bottom: 0 !important;\n  }\n\n  .pb-xxl-1 {\n    padding-bottom: 0.25rem !important;\n  }\n\n  .pb-xxl-2 {\n    padding-bottom: 0.5rem !important;\n  }\n\n  .pb-xxl-3 {\n    padding-bottom: 1rem !important;\n  }\n\n  .pb-xxl-4 {\n    padding-bottom: 1.5rem !important;\n  }\n\n  .pb-xxl-5 {\n    padding-bottom: 3rem !important;\n  }\n\n  .ps-xxl-0 {\n    padding-left: 0 !important;\n  }\n\n  .ps-xxl-1 {\n    padding-left: 0.25rem !important;\n  }\n\n  .ps-xxl-2 {\n    padding-left: 0.5rem !important;\n  }\n\n  .ps-xxl-3 {\n    padding-left: 1rem !important;\n  }\n\n  .ps-xxl-4 {\n    padding-left: 1.5rem !important;\n  }\n\n  .ps-xxl-5 {\n    padding-left: 3rem !important;\n  }\n}\n@media print {\n  .d-print-inline {\n    display: inline !important;\n  }\n\n  .d-print-inline-block {\n    display: inline-block !important;\n  }\n\n  .d-print-block {\n    display: block !important;\n  }\n\n  .d-print-grid {\n    display: grid !important;\n  }\n\n  .d-print-table {\n    display: table !important;\n  }\n\n  .d-print-table-row {\n    display: table-row !important;\n  }\n\n  .d-print-table-cell {\n    display: table-cell !important;\n  }\n\n  .d-print-flex {\n    display: flex !important;\n  }\n\n  .d-print-inline-flex {\n    display: inline-flex !important;\n  }\n\n  .d-print-none {\n    display: none !important;\n  }\n}\n\n/*# sourceMappingURL=bootstrap-grid.css.map */\n","// Breakpoint viewport sizes and media queries.\n//\n// Breakpoints are defined as a map of (name: minimum width), order from small to large:\n//\n//    (xs: 0, sm: 576px, md: 768px, lg: 992px, xl: 1200px)\n//\n// The map defined in the `$grid-breakpoints` global variable is used as the `$breakpoints` argument by default.\n\n// Name of the next breakpoint, or null for the last breakpoint.\n//\n//    >> breakpoint-next(sm)\n//    md\n//    >> breakpoint-next(sm, (xs: 0, sm: 576px, md: 768px, lg: 992px, xl: 1200px))\n//    md\n//    >> breakpoint-next(sm, $breakpoint-names: (xs sm md lg xl))\n//    md\n@function breakpoint-next($name, $breakpoints: $grid-breakpoints, $breakpoint-names: map-keys($breakpoints)) {\n  $n: index($breakpoint-names, $name);\n  @if not $n {\n    @error \"breakpoint `#{$name}` not found in `#{$breakpoints}`\";\n  }\n  @return if($n < length($breakpoint-names), nth($breakpoint-names, $n + 1), null);\n}\n\n// Minimum breakpoint width. Null for the smallest (first) breakpoint.\n//\n//    >> breakpoint-min(sm, (xs: 0, sm: 576px, md: 768px, lg: 992px, xl: 1200px))\n//    576px\n@function breakpoint-min($name, $breakpoints: $grid-breakpoints) {\n  $min: map-get($breakpoints, $name);\n  @return if($min != 0, $min, null);\n}\n\n// Maximum breakpoint width.\n// The maximum value is reduced by 0.02px to work around the limitations of\n// `min-` and `max-` prefixes and viewports with fractional widths.\n// See https://www.w3.org/TR/mediaqueries-4/#mq-min-max\n// Uses 0.02px rather than 0.01px to work around a current rounding bug in Safari.\n// See https://bugs.webkit.org/show_bug.cgi?id=178261\n//\n//    >> breakpoint-max(md, (xs: 0, sm: 576px, md: 768px, lg: 992px, xl: 1200px))\n//    767.98px\n@function breakpoint-max($name, $breakpoints: $grid-breakpoints) {\n  $max: map-get($breakpoints, $name);\n  @return if($max and $max > 0, $max - .02, null);\n}\n\n// Returns a blank string if smallest breakpoint, otherwise returns the name with a dash in front.\n// Useful for making responsive utilities.\n//\n//    >> breakpoint-infix(xs, (xs: 0, sm: 576px, md: 768px, lg: 992px, xl: 1200px))\n//    \"\"  (Returns a blank string)\n//    >> breakpoint-infix(sm, (xs: 0, sm: 576px, md: 768px, lg: 992px, xl: 1200px))\n//    \"-sm\"\n@function breakpoint-infix($name, $breakpoints: $grid-breakpoints) {\n  @return if(breakpoint-min($name, $breakpoints) == null, \"\", \"-#{$name}\");\n}\n\n// Media of at least the minimum breakpoint width. No query for the smallest breakpoint.\n// Makes the @content apply to the given breakpoint and wider.\n@mixin media-breakpoint-up($name, $breakpoints: $grid-breakpoints) {\n  $min: breakpoint-min($name, $breakpoints);\n  @if $min {\n    @media (min-width: $min) {\n      @content;\n    }\n  } @else {\n    @content;\n  }\n}\n\n// Media of at most the maximum breakpoint width. No query for the largest breakpoint.\n// Makes the @content apply to the given breakpoint and narrower.\n@mixin media-breakpoint-down($name, $breakpoints: $grid-breakpoints) {\n  $max: breakpoint-max($name, $breakpoints);\n  @if $max {\n    @media (max-width: $max) {\n      @content;\n    }\n  } @else {\n    @content;\n  }\n}\n\n// Media that spans multiple breakpoint widths.\n// Makes the @content apply between the min and max breakpoints\n@mixin media-breakpoint-between($lower, $upper, $breakpoints: $grid-breakpoints) {\n  $min: breakpoint-min($lower, $breakpoints);\n  $max: breakpoint-max($upper, $breakpoints);\n\n  @if $min != null and $max != null {\n    @media (min-width: $min) and (max-width: $max) {\n      @content;\n    }\n  } @else if $max == null {\n    @include media-breakpoint-up($lower, $breakpoints) {\n      @content;\n    }\n  } @else if $min == null {\n    @include media-breakpoint-down($upper, $breakpoints) {\n      @content;\n    }\n  }\n}\n\n// Media between the breakpoint's minimum and maximum widths.\n// No minimum for the smallest breakpoint, and no maximum for the largest one.\n// Makes the @content apply only to the given breakpoint, not viewports any wider or narrower.\n@mixin media-breakpoint-only($name, $breakpoints: $grid-breakpoints) {\n  $min:  breakpoint-min($name, $breakpoints);\n  $next: breakpoint-next($name, $breakpoints);\n  $max:  breakpoint-max($next);\n\n  @if $min != null and $max != null {\n    @media (min-width: $min) and (max-width: $max) {\n      @content;\n    }\n  } @else if $max == null {\n    @include media-breakpoint-up($name, $breakpoints) {\n      @content;\n    }\n  } @else if $min == null {\n    @include media-breakpoint-down($next, $breakpoints) {\n      @content;\n    }\n  }\n}\n","// Variables\n//\n// Variables should follow the `$component-state-property-size` formula for\n// consistent naming. Ex: $nav-link-disabled-color and $modal-content-box-shadow-xs.\n\n// Color system\n\n// scss-docs-start gray-color-variables\n$white:    #fff !default;\n$gray-100: #f8f9fa !default;\n$gray-200: #e9ecef !default;\n$gray-300: #dee2e6 !default;\n$gray-400: #ced4da !default;\n$gray-500: #adb5bd !default;\n$gray-600: #6c757d !default;\n$gray-700: #495057 !default;\n$gray-800: #343a40 !default;\n$gray-900: #212529 !default;\n$black:    #000 !default;\n// scss-docs-end gray-color-variables\n\n// fusv-disable\n// scss-docs-start gray-colors-map\n$grays: (\n  \"100\": $gray-100,\n  \"200\": $gray-200,\n  \"300\": $gray-300,\n  \"400\": $gray-400,\n  \"500\": $gray-500,\n  \"600\": $gray-600,\n  \"700\": $gray-700,\n  \"800\": $gray-800,\n  \"900\": $gray-900\n) !default;\n// scss-docs-end gray-colors-map\n// fusv-enable\n\n// scss-docs-start color-variables\n$blue:    #0d6efd !default;\n$indigo:  #6610f2 !default;\n$purple:  #6f42c1 !default;\n$pink:    #d63384 !default;\n$red:     #dc3545 !default;\n$orange:  #fd7e14 !default;\n$yellow:  #ffc107 !default;\n$green:   #198754 !default;\n$teal:    #20c997 !default;\n$cyan:    #0dcaf0 !default;\n// scss-docs-end color-variables\n\n// scss-docs-start colors-map\n$colors: (\n  \"blue\":       $blue,\n  \"indigo\":     $indigo,\n  \"purple\":     $purple,\n  \"pink\":       $pink,\n  \"red\":        $red,\n  \"orange\":     $orange,\n  \"yellow\":     $yellow,\n  \"green\":      $green,\n  \"teal\":       $teal,\n  \"cyan\":       $cyan,\n  \"white\":      $white,\n  \"gray\":       $gray-600,\n  \"gray-dark\":  $gray-800\n) !default;\n// scss-docs-end colors-map\n\n// scss-docs-start theme-color-variables\n$primary:       $blue !default;\n$secondary:     $gray-600 !default;\n$success:       $green !default;\n$info:          $cyan !default;\n$warning:       $yellow !default;\n$danger:        $red !default;\n$light:         $gray-100 !default;\n$dark:          $gray-900 !default;\n// scss-docs-end theme-color-variables\n\n// scss-docs-start theme-colors-map\n$theme-colors: (\n  \"primary\":    $primary,\n  \"secondary\":  $secondary,\n  \"success\":    $success,\n  \"info\":       $info,\n  \"warning\":    $warning,\n  \"danger\":     $danger,\n  \"light\":      $light,\n  \"dark\":       $dark\n) !default;\n// scss-docs-end theme-colors-map\n\n// scss-docs-start theme-colors-rgb\n$theme-colors-rgb: map-loop($theme-colors, to-rgb, \"$value\") !default;\n// scss-docs-end theme-colors-rgb\n\n// The contrast ratio to reach against white, to determine if color changes from \"light\" to \"dark\". Acceptable values for WCAG 2.0 are 3, 4.5 and 7.\n// See https://www.w3.org/TR/WCAG20/#visual-audio-contrast-contrast\n$min-contrast-ratio:   4.5 !default;\n\n// Customize the light and dark text colors for use in our color contrast function.\n$color-contrast-dark:      $black !default;\n$color-contrast-light:     $white !default;\n\n// fusv-disable\n$blue-100: tint-color($blue, 80%) !default;\n$blue-200: tint-color($blue, 60%) !default;\n$blue-300: tint-color($blue, 40%) !default;\n$blue-400: tint-color($blue, 20%) !default;\n$blue-500: $blue !default;\n$blue-600: shade-color($blue, 20%) !default;\n$blue-700: shade-color($blue, 40%) !default;\n$blue-800: shade-color($blue, 60%) !default;\n$blue-900: shade-color($blue, 80%) !default;\n\n$indigo-100: tint-color($indigo, 80%) !default;\n$indigo-200: tint-color($indigo, 60%) !default;\n$indigo-300: tint-color($indigo, 40%) !default;\n$indigo-400: tint-color($indigo, 20%) !default;\n$indigo-500: $indigo !default;\n$indigo-600: shade-color($indigo, 20%) !default;\n$indigo-700: shade-color($indigo, 40%) !default;\n$indigo-800: shade-color($indigo, 60%) !default;\n$indigo-900: shade-color($indigo, 80%) !default;\n\n$purple-100: tint-color($purple, 80%) !default;\n$purple-200: tint-color($purple, 60%) !default;\n$purple-300: tint-color($purple, 40%) !default;\n$purple-400: tint-color($purple, 20%) !default;\n$purple-500: $purple !default;\n$purple-600: shade-color($purple, 20%) !default;\n$purple-700: shade-color($purple, 40%) !default;\n$purple-800: shade-color($purple, 60%) !default;\n$purple-900: shade-color($purple, 80%) !default;\n\n$pink-100: tint-color($pink, 80%) !default;\n$pink-200: tint-color($pink, 60%) !default;\n$pink-300: tint-color($pink, 40%) !default;\n$pink-400: tint-color($pink, 20%) !default;\n$pink-500: $pink !default;\n$pink-600: shade-color($pink, 20%) !default;\n$pink-700: shade-color($pink, 40%) !default;\n$pink-800: shade-color($pink, 60%) !default;\n$pink-900: shade-color($pink, 80%) !default;\n\n$red-100: tint-color($red, 80%) !default;\n$red-200: tint-color($red, 60%) !default;\n$red-300: tint-color($red, 40%) !default;\n$red-400: tint-color($red, 20%) !default;\n$red-500: $red !default;\n$red-600: shade-color($red, 20%) !default;\n$red-700: shade-color($red, 40%) !default;\n$red-800: shade-color($red, 60%) !default;\n$red-900: shade-color($red, 80%) !default;\n\n$orange-100: tint-color($orange, 80%) !default;\n$orange-200: tint-color($orange, 60%) !default;\n$orange-300: tint-color($orange, 40%) !default;\n$orange-400: tint-color($orange, 20%) !default;\n$orange-500: $orange !default;\n$orange-600: shade-color($orange, 20%) !default;\n$orange-700: shade-color($orange, 40%) !default;\n$orange-800: shade-color($orange, 60%) !default;\n$orange-900: shade-color($orange, 80%) !default;\n\n$yellow-100: tint-color($yellow, 80%) !default;\n$yellow-200: tint-color($yellow, 60%) !default;\n$yellow-300: tint-color($yellow, 40%) !default;\n$yellow-400: tint-color($yellow, 20%) !default;\n$yellow-500: $yellow !default;\n$yellow-600: shade-color($yellow, 20%) !default;\n$yellow-700: shade-color($yellow, 40%) !default;\n$yellow-800: shade-color($yellow, 60%) !default;\n$yellow-900: shade-color($yellow, 80%) !default;\n\n$green-100: tint-color($green, 80%) !default;\n$green-200: tint-color($green, 60%) !default;\n$green-300: tint-color($green, 40%) !default;\n$green-400: tint-color($green, 20%) !default;\n$green-500: $green !default;\n$green-600: shade-color($green, 20%) !default;\n$green-700: shade-color($green, 40%) !default;\n$green-800: shade-color($green, 60%) !default;\n$green-900: shade-color($green, 80%) !default;\n\n$teal-100: tint-color($teal, 80%) !default;\n$teal-200: tint-color($teal, 60%) !default;\n$teal-300: tint-color($teal, 40%) !default;\n$teal-400: tint-color($teal, 20%) !default;\n$teal-500: $teal !default;\n$teal-600: shade-color($teal, 20%) !default;\n$teal-700: shade-color($teal, 40%) !default;\n$teal-800: shade-color($teal, 60%) !default;\n$teal-900: shade-color($teal, 80%) !default;\n\n$cyan-100: tint-color($cyan, 80%) !default;\n$cyan-200: tint-color($cyan, 60%) !default;\n$cyan-300: tint-color($cyan, 40%) !default;\n$cyan-400: tint-color($cyan, 20%) !default;\n$cyan-500: $cyan !default;\n$cyan-600: shade-color($cyan, 20%) !default;\n$cyan-700: shade-color($cyan, 40%) !default;\n$cyan-800: shade-color($cyan, 60%) !default;\n$cyan-900: shade-color($cyan, 80%) !default;\n\n$blues: (\n  \"blue-100\": $blue-100,\n  \"blue-200\": $blue-200,\n  \"blue-300\": $blue-300,\n  \"blue-400\": $blue-400,\n  \"blue-500\": $blue-500,\n  \"blue-600\": $blue-600,\n  \"blue-700\": $blue-700,\n  \"blue-800\": $blue-800,\n  \"blue-900\": $blue-900\n) !default;\n\n$indigos: (\n  \"indigo-100\": $indigo-100,\n  \"indigo-200\": $indigo-200,\n  \"indigo-300\": $indigo-300,\n  \"indigo-400\": $indigo-400,\n  \"indigo-500\": $indigo-500,\n  \"indigo-600\": $indigo-600,\n  \"indigo-700\": $indigo-700,\n  \"indigo-800\": $indigo-800,\n  \"indigo-900\": $indigo-900\n) !default;\n\n$purples: (\n  \"purple-100\": $purple-200,\n  \"purple-200\": $purple-100,\n  \"purple-300\": $purple-300,\n  \"purple-400\": $purple-400,\n  \"purple-500\": $purple-500,\n  \"purple-600\": $purple-600,\n  \"purple-700\": $purple-700,\n  \"purple-800\": $purple-800,\n  \"purple-900\": $purple-900\n) !default;\n\n$pinks: (\n  \"pink-100\": $pink-100,\n  \"pink-200\": $pink-200,\n  \"pink-300\": $pink-300,\n  \"pink-400\": $pink-400,\n  \"pink-500\": $pink-500,\n  \"pink-600\": $pink-600,\n  \"pink-700\": $pink-700,\n  \"pink-800\": $pink-800,\n  \"pink-900\": $pink-900\n) !default;\n\n$reds: (\n  \"red-100\": $red-100,\n  \"red-200\": $red-200,\n  \"red-300\": $red-300,\n  \"red-400\": $red-400,\n  \"red-500\": $red-500,\n  \"red-600\": $red-600,\n  \"red-700\": $red-700,\n  \"red-800\": $red-800,\n  \"red-900\": $red-900\n) !default;\n\n$oranges: (\n  \"orange-100\": $orange-100,\n  \"orange-200\": $orange-200,\n  \"orange-300\": $orange-300,\n  \"orange-400\": $orange-400,\n  \"orange-500\": $orange-500,\n  \"orange-600\": $orange-600,\n  \"orange-700\": $orange-700,\n  \"orange-800\": $orange-800,\n  \"orange-900\": $orange-900\n) !default;\n\n$yellows: (\n  \"yellow-100\": $yellow-100,\n  \"yellow-200\": $yellow-200,\n  \"yellow-300\": $yellow-300,\n  \"yellow-400\": $yellow-400,\n  \"yellow-500\": $yellow-500,\n  \"yellow-600\": $yellow-600,\n  \"yellow-700\": $yellow-700,\n  \"yellow-800\": $yellow-800,\n  \"yellow-900\": $yellow-900\n) !default;\n\n$greens: (\n  \"green-100\": $green-100,\n  \"green-200\": $green-200,\n  \"green-300\": $green-300,\n  \"green-400\": $green-400,\n  \"green-500\": $green-500,\n  \"green-600\": $green-600,\n  \"green-700\": $green-700,\n  \"green-800\": $green-800,\n  \"green-900\": $green-900\n) !default;\n\n$teals: (\n  \"teal-100\": $teal-100,\n  \"teal-200\": $teal-200,\n  \"teal-300\": $teal-300,\n  \"teal-400\": $teal-400,\n  \"teal-500\": $teal-500,\n  \"teal-600\": $teal-600,\n  \"teal-700\": $teal-700,\n  \"teal-800\": $teal-800,\n  \"teal-900\": $teal-900\n) !default;\n\n$cyans: (\n  \"cyan-100\": $cyan-100,\n  \"cyan-200\": $cyan-200,\n  \"cyan-300\": $cyan-300,\n  \"cyan-400\": $cyan-400,\n  \"cyan-500\": $cyan-500,\n  \"cyan-600\": $cyan-600,\n  \"cyan-700\": $cyan-700,\n  \"cyan-800\": $cyan-800,\n  \"cyan-900\": $cyan-900\n) !default;\n// fusv-enable\n\n// Characters which are escaped by the escape-svg function\n$escaped-characters: (\n  (\"<\", \"%3c\"),\n  (\">\", \"%3e\"),\n  (\"#\", \"%23\"),\n  (\"(\", \"%28\"),\n  (\")\", \"%29\"),\n) !default;\n\n// Options\n//\n// Quickly modify global styling by enabling or disabling optional features.\n\n$enable-caret:                true !default;\n$enable-rounded:              true !default;\n$enable-shadows:              false !default;\n$enable-gradients:            false !default;\n$enable-transitions:          true !default;\n$enable-reduced-motion:       true !default;\n$enable-smooth-scroll:        true !default;\n$enable-grid-classes:         true !default;\n$enable-cssgrid:              false !default;\n$enable-button-pointers:      true !default;\n$enable-rfs:                  true !default;\n$enable-validation-icons:     true !default;\n$enable-negative-margins:     false !default;\n$enable-deprecation-messages: true !default;\n$enable-important-utilities:  true !default;\n\n// Prefix for :root CSS variables\n\n$variable-prefix:             bs- !default;\n\n// Gradient\n//\n// The gradient which is added to components if `$enable-gradients` is `true`\n// This gradient is also added to elements with `.bg-gradient`\n// scss-docs-start variable-gradient\n$gradient: linear-gradient(180deg, rgba($white, .15), rgba($white, 0)) !default;\n// scss-docs-end variable-gradient\n\n// Spacing\n//\n// Control the default styling of most Bootstrap elements by modifying these\n// variables. Mostly focused on spacing.\n// You can add more entries to the $spacers map, should you need more variation.\n\n// scss-docs-start spacer-variables-maps\n$spacer: 1rem !default;\n$spacers: (\n  0: 0,\n  1: $spacer * .25,\n  2: $spacer * .5,\n  3: $spacer,\n  4: $spacer * 1.5,\n  5: $spacer * 3,\n) !default;\n\n$negative-spacers: if($enable-negative-margins, negativify-map($spacers), null) !default;\n// scss-docs-end spacer-variables-maps\n\n// Position\n//\n// Define the edge positioning anchors of the position utilities.\n\n// scss-docs-start position-map\n$position-values: (\n  0: 0,\n  50: 50%,\n  100: 100%\n) !default;\n// scss-docs-end position-map\n\n// Body\n//\n// Settings for the `<body>` element.\n\n$body-bg:                   $white !default;\n$body-color:                $gray-900 !default;\n$body-text-align:           null !default;\n\n// Utilities maps\n//\n// Extends the default `$theme-colors` maps to help create our utilities.\n\n// scss-docs-start utilities-colors\n$utilities-colors: map-merge(\n  $theme-colors-rgb,\n  (\n    \"black\": to-rgb($black),\n    \"white\": to-rgb($white),\n    \"body\":  to-rgb($body-color)\n  )\n) !default;\n// scss-docs-end utilities-colors\n\n// scss-docs-start utilities-text-colors\n$utilities-text-colors: map-loop($utilities-colors, rgba-css-var, \"$key\", \"text\") !default;\n// scss-docs-end utilities-text-colors\n\n// scss-docs-start utilities-bg-colors\n$utilities-bg-colors: map-loop($utilities-colors, rgba-css-var, \"$key\", \"bg\") !default;\n// scss-docs-end utilities-bg-colors\n\n// Links\n//\n// Style anchor elements.\n\n$link-color:                              $primary !default;\n$link-decoration:                         underline !default;\n$link-shade-percentage:                   20% !default;\n$link-hover-color:                        shift-color($link-color, $link-shade-percentage) !default;\n$link-hover-decoration:                   null !default;\n\n$stretched-link-pseudo-element:           after !default;\n$stretched-link-z-index:                  1 !default;\n\n// Paragraphs\n//\n// Style p element.\n\n$paragraph-margin-bottom:   1rem !default;\n\n\n// Grid breakpoints\n//\n// Define the minimum dimensions at which your layout will change,\n// adapting to different screen sizes, for use in media queries.\n\n// scss-docs-start grid-breakpoints\n$grid-breakpoints: (\n  xs: 0,\n  sm: 576px,\n  md: 768px,\n  lg: 992px,\n  xl: 1200px,\n  xxl: 1400px\n) !default;\n// scss-docs-end grid-breakpoints\n\n@include _assert-ascending($grid-breakpoints, \"$grid-breakpoints\");\n@include _assert-starts-at-zero($grid-breakpoints, \"$grid-breakpoints\");\n\n\n// Grid containers\n//\n// Define the maximum width of `.container` for different screen sizes.\n\n// scss-docs-start container-max-widths\n$container-max-widths: (\n  sm: 540px,\n  md: 720px,\n  lg: 960px,\n  xl: 1140px,\n  xxl: 1320px\n) !default;\n// scss-docs-end container-max-widths\n\n@include _assert-ascending($container-max-widths, \"$container-max-widths\");\n\n\n// Grid columns\n//\n// Set the number of columns and specify the width of the gutters.\n\n$grid-columns:                12 !default;\n$grid-gutter-width:           1.5rem !default;\n$grid-row-columns:            6 !default;\n\n$gutters: $spacers !default;\n\n// Container padding\n\n$container-padding-x: $grid-gutter-width * .5 !default;\n\n\n// Components\n//\n// Define common padding and border radius sizes and more.\n\n// scss-docs-start border-variables\n$border-width:                1px !default;\n$border-widths: (\n  1: 1px,\n  2: 2px,\n  3: 3px,\n  4: 4px,\n  5: 5px\n) !default;\n\n$border-color:                $gray-300 !default;\n// scss-docs-end border-variables\n\n// scss-docs-start border-radius-variables\n$border-radius:               .25rem !default;\n$border-radius-sm:            .2rem !default;\n$border-radius-lg:            .3rem !default;\n$border-radius-pill:          50rem !default;\n// scss-docs-end border-radius-variables\n\n// scss-docs-start box-shadow-variables\n$box-shadow:                  0 .5rem 1rem rgba($black, .15) !default;\n$box-shadow-sm:               0 .125rem .25rem rgba($black, .075) !default;\n$box-shadow-lg:               0 1rem 3rem rgba($black, .175) !default;\n$box-shadow-inset:            inset 0 1px 2px rgba($black, .075) !default;\n// scss-docs-end box-shadow-variables\n\n$component-active-color:      $white !default;\n$component-active-bg:         $primary !default;\n\n// scss-docs-start caret-variables\n$caret-width:                 .3em !default;\n$caret-vertical-align:        $caret-width * .85 !default;\n$caret-spacing:               $caret-width * .85 !default;\n// scss-docs-end caret-variables\n\n$transition-base:             all .2s ease-in-out !default;\n$transition-fade:             opacity .15s linear !default;\n// scss-docs-start collapse-transition\n$transition-collapse:         height .35s ease !default;\n$transition-collapse-width:   width .35s ease !default;\n// scss-docs-end collapse-transition\n\n// stylelint-disable function-disallowed-list\n// scss-docs-start aspect-ratios\n$aspect-ratios: (\n  \"1x1\": 100%,\n  \"4x3\": calc(3 / 4 * 100%),\n  \"16x9\": calc(9 / 16 * 100%),\n  \"21x9\": calc(9 / 21 * 100%)\n) !default;\n// scss-docs-end aspect-ratios\n// stylelint-enable function-disallowed-list\n\n// Typography\n//\n// Font, line-height, and color for body text, headings, and more.\n\n// scss-docs-start font-variables\n// stylelint-disable value-keyword-case\n$font-family-sans-serif:      system-ui, -apple-system, \"Segoe UI\", Roboto, \"Helvetica Neue\", Arial, \"Noto Sans\", \"Liberation Sans\", sans-serif, \"Apple Color Emoji\", \"Segoe UI Emoji\", \"Segoe UI Symbol\", \"Noto Color Emoji\" !default;\n$font-family-monospace:       SFMono-Regular, Menlo, Monaco, Consolas, \"Liberation Mono\", \"Courier New\", monospace !default;\n// stylelint-enable value-keyword-case\n$font-family-base:            var(--#{$variable-prefix}font-sans-serif) !default;\n$font-family-code:            var(--#{$variable-prefix}font-monospace) !default;\n\n// $font-size-root affects the value of `rem`, which is used for as well font sizes, paddings, and margins\n// $font-size-base affects the font size of the body text\n$font-size-root:              null !default;\n$font-size-base:              1rem !default; // Assumes the browser default, typically `16px`\n$font-size-sm:                $font-size-base * .875 !default;\n$font-size-lg:                $font-size-base * 1.25 !default;\n\n$font-weight-lighter:         lighter !default;\n$font-weight-light:           300 !default;\n$font-weight-normal:          400 !default;\n$font-weight-bold:            700 !default;\n$font-weight-bolder:          bolder !default;\n\n$font-weight-base:            $font-weight-normal !default;\n\n$line-height-base:            1.5 !default;\n$line-height-sm:              1.25 !default;\n$line-height-lg:              2 !default;\n\n$h1-font-size:                $font-size-base * 2.5 !default;\n$h2-font-size:                $font-size-base * 2 !default;\n$h3-font-size:                $font-size-base * 1.75 !default;\n$h4-font-size:                $font-size-base * 1.5 !default;\n$h5-font-size:                $font-size-base * 1.25 !default;\n$h6-font-size:                $font-size-base !default;\n// scss-docs-end font-variables\n\n// scss-docs-start font-sizes\n$font-sizes: (\n  1: $h1-font-size,\n  2: $h2-font-size,\n  3: $h3-font-size,\n  4: $h4-font-size,\n  5: $h5-font-size,\n  6: $h6-font-size\n) !default;\n// scss-docs-end font-sizes\n\n// scss-docs-start headings-variables\n$headings-margin-bottom:      $spacer * .5 !default;\n$headings-font-family:        null !default;\n$headings-font-style:         null !default;\n$headings-font-weight:        500 !default;\n$headings-line-height:        1.2 !default;\n$headings-color:              null !default;\n// scss-docs-end headings-variables\n\n// scss-docs-start display-headings\n$display-font-sizes: (\n  1: 5rem,\n  2: 4.5rem,\n  3: 4rem,\n  4: 3.5rem,\n  5: 3rem,\n  6: 2.5rem\n) !default;\n\n$display-font-weight: 300 !default;\n$display-line-height: $headings-line-height !default;\n// scss-docs-end display-headings\n\n// scss-docs-start type-variables\n$lead-font-size:              $font-size-base * 1.25 !default;\n$lead-font-weight:            300 !default;\n\n$small-font-size:             .875em !default;\n\n$sub-sup-font-size:           .75em !default;\n\n$text-muted:                  $gray-600 !default;\n\n$initialism-font-size:        $small-font-size !default;\n\n$blockquote-margin-y:         $spacer !default;\n$blockquote-font-size:        $font-size-base * 1.25 !default;\n$blockquote-footer-color:     $gray-600 !default;\n$blockquote-footer-font-size: $small-font-size !default;\n\n$hr-margin-y:                 $spacer !default;\n$hr-color:                    inherit !default;\n$hr-height:                   $border-width !default;\n$hr-opacity:                  .25 !default;\n\n$legend-margin-bottom:        .5rem !default;\n$legend-font-size:            1.5rem !default;\n$legend-font-weight:          null !default;\n\n$mark-padding:                .2em !default;\n\n$dt-font-weight:              $font-weight-bold !default;\n\n$nested-kbd-font-weight:      $font-weight-bold !default;\n\n$list-inline-padding:         .5rem !default;\n\n$mark-bg:                     #fcf8e3 !default;\n// scss-docs-end type-variables\n\n\n// Tables\n//\n// Customizes the `.table` component with basic values, each used across all table variations.\n\n// scss-docs-start table-variables\n$table-cell-padding-y:        .5rem !default;\n$table-cell-padding-x:        .5rem !default;\n$table-cell-padding-y-sm:     .25rem !default;\n$table-cell-padding-x-sm:     .25rem !default;\n\n$table-cell-vertical-align:   top !default;\n\n$table-color:                 $body-color !default;\n$table-bg:                    transparent !default;\n$table-accent-bg:             transparent !default;\n\n$table-th-font-weight:        null !default;\n\n$table-striped-color:         $table-color !default;\n$table-striped-bg-factor:     .05 !default;\n$table-striped-bg:            rgba($black, $table-striped-bg-factor) !default;\n\n$table-active-color:          $table-color !default;\n$table-active-bg-factor:      .1 !default;\n$table-active-bg:             rgba($black, $table-active-bg-factor) !default;\n\n$table-hover-color:           $table-color !default;\n$table-hover-bg-factor:       .075 !default;\n$table-hover-bg:              rgba($black, $table-hover-bg-factor) !default;\n\n$table-border-factor:         .1 !default;\n$table-border-width:          $border-width !default;\n$table-border-color:          $border-color !default;\n\n$table-striped-order:         odd !default;\n\n$table-group-separator-color: currentColor !default;\n\n$table-caption-color:         $text-muted !default;\n\n$table-bg-scale:              -80% !default;\n// scss-docs-end table-variables\n\n// scss-docs-start table-loop\n$table-variants: (\n  \"primary\":    shift-color($primary, $table-bg-scale),\n  \"secondary\":  shift-color($secondary, $table-bg-scale),\n  \"success\":    shift-color($success, $table-bg-scale),\n  \"info\":       shift-color($info, $table-bg-scale),\n  \"warning\":    shift-color($warning, $table-bg-scale),\n  \"danger\":     shift-color($danger, $table-bg-scale),\n  \"light\":      $light,\n  \"dark\":       $dark,\n) !default;\n// scss-docs-end table-loop\n\n\n// Buttons + Forms\n//\n// Shared variables that are reassigned to `$input-` and `$btn-` specific variables.\n\n// scss-docs-start input-btn-variables\n$input-btn-padding-y:         .375rem !default;\n$input-btn-padding-x:         .75rem !default;\n$input-btn-font-family:       null !default;\n$input-btn-font-size:         $font-size-base !default;\n$input-btn-line-height:       $line-height-base !default;\n\n$input-btn-focus-width:         .25rem !default;\n$input-btn-focus-color-opacity: .25 !default;\n$input-btn-focus-color:         rgba($component-active-bg, $input-btn-focus-color-opacity) !default;\n$input-btn-focus-blur:          0 !default;\n$input-btn-focus-box-shadow:    0 0 $input-btn-focus-blur $input-btn-focus-width $input-btn-focus-color !default;\n\n$input-btn-padding-y-sm:      .25rem !default;\n$input-btn-padding-x-sm:      .5rem !default;\n$input-btn-font-size-sm:      $font-size-sm !default;\n\n$input-btn-padding-y-lg:      .5rem !default;\n$input-btn-padding-x-lg:      1rem !default;\n$input-btn-font-size-lg:      $font-size-lg !default;\n\n$input-btn-border-width:      $border-width !default;\n// scss-docs-end input-btn-variables\n\n\n// Buttons\n//\n// For each of Bootstrap's buttons, define text, background, and border color.\n\n// scss-docs-start btn-variables\n$btn-padding-y:               $input-btn-padding-y !default;\n$btn-padding-x:               $input-btn-padding-x !default;\n$btn-font-family:             $input-btn-font-family !default;\n$btn-font-size:               $input-btn-font-size !default;\n$btn-line-height:             $input-btn-line-height !default;\n$btn-white-space:             null !default; // Set to `nowrap` to prevent text wrapping\n\n$btn-padding-y-sm:            $input-btn-padding-y-sm !default;\n$btn-padding-x-sm:            $input-btn-padding-x-sm !default;\n$btn-font-size-sm:            $input-btn-font-size-sm !default;\n\n$btn-padding-y-lg:            $input-btn-padding-y-lg !default;\n$btn-padding-x-lg:            $input-btn-padding-x-lg !default;\n$btn-font-size-lg:            $input-btn-font-size-lg !default;\n\n$btn-border-width:            $input-btn-border-width !default;\n\n$btn-font-weight:             $font-weight-normal !default;\n$btn-box-shadow:              inset 0 1px 0 rgba($white, .15), 0 1px 1px rgba($black, .075) !default;\n$btn-focus-width:             $input-btn-focus-width !default;\n$btn-focus-box-shadow:        $input-btn-focus-box-shadow !default;\n$btn-disabled-opacity:        .65 !default;\n$btn-active-box-shadow:       inset 0 3px 5px rgba($black, .125) !default;\n\n$btn-link-color:              $link-color !default;\n$btn-link-hover-color:        $link-hover-color !default;\n$btn-link-disabled-color:     $gray-600 !default;\n\n// Allows for customizing button radius independently from global border radius\n$btn-border-radius:           $border-radius !default;\n$btn-border-radius-sm:        $border-radius-sm !default;\n$btn-border-radius-lg:        $border-radius-lg !default;\n\n$btn-transition:              color .15s ease-in-out, background-color .15s ease-in-out, border-color .15s ease-in-out, box-shadow .15s ease-in-out !default;\n\n$btn-hover-bg-shade-amount:       15% !default;\n$btn-hover-bg-tint-amount:        15% !default;\n$btn-hover-border-shade-amount:   20% !default;\n$btn-hover-border-tint-amount:    10% !default;\n$btn-active-bg-shade-amount:      20% !default;\n$btn-active-bg-tint-amount:       20% !default;\n$btn-active-border-shade-amount:  25% !default;\n$btn-active-border-tint-amount:   10% !default;\n// scss-docs-end btn-variables\n\n\n// Forms\n\n// scss-docs-start form-text-variables\n$form-text-margin-top:                  .25rem !default;\n$form-text-font-size:                   $small-font-size !default;\n$form-text-font-style:                  null !default;\n$form-text-font-weight:                 null !default;\n$form-text-color:                       $text-muted !default;\n// scss-docs-end form-text-variables\n\n// scss-docs-start form-label-variables\n$form-label-margin-bottom:              .5rem !default;\n$form-label-font-size:                  null !default;\n$form-label-font-style:                 null !default;\n$form-label-font-weight:                null !default;\n$form-label-color:                      null !default;\n// scss-docs-end form-label-variables\n\n// scss-docs-start form-input-variables\n$input-padding-y:                       $input-btn-padding-y !default;\n$input-padding-x:                       $input-btn-padding-x !default;\n$input-font-family:                     $input-btn-font-family !default;\n$input-font-size:                       $input-btn-font-size !default;\n$input-font-weight:                     $font-weight-base !default;\n$input-line-height:                     $input-btn-line-height !default;\n\n$input-padding-y-sm:                    $input-btn-padding-y-sm !default;\n$input-padding-x-sm:                    $input-btn-padding-x-sm !default;\n$input-font-size-sm:                    $input-btn-font-size-sm !default;\n\n$input-padding-y-lg:                    $input-btn-padding-y-lg !default;\n$input-padding-x-lg:                    $input-btn-padding-x-lg !default;\n$input-font-size-lg:                    $input-btn-font-size-lg !default;\n\n$input-bg:                              $body-bg !default;\n$input-disabled-bg:                     $gray-200 !default;\n$input-disabled-border-color:           null !default;\n\n$input-color:                           $body-color !default;\n$input-border-color:                    $gray-400 !default;\n$input-border-width:                    $input-btn-border-width !default;\n$input-box-shadow:                      $box-shadow-inset !default;\n\n$input-border-radius:                   $border-radius !default;\n$input-border-radius-sm:                $border-radius-sm !default;\n$input-border-radius-lg:                $border-radius-lg !default;\n\n$input-focus-bg:                        $input-bg !default;\n$input-focus-border-color:              tint-color($component-active-bg, 50%) !default;\n$input-focus-color:                     $input-color !default;\n$input-focus-width:                     $input-btn-focus-width !default;\n$input-focus-box-shadow:                $input-btn-focus-box-shadow !default;\n\n$input-placeholder-color:               $gray-600 !default;\n$input-plaintext-color:                 $body-color !default;\n\n$input-height-border:                   $input-border-width * 2 !default;\n\n$input-height-inner:                    add($input-line-height * 1em, $input-padding-y * 2) !default;\n$input-height-inner-half:               add($input-line-height * .5em, $input-padding-y) !default;\n$input-height-inner-quarter:            add($input-line-height * .25em, $input-padding-y * .5) !default;\n\n$input-height:                          add($input-line-height * 1em, add($input-padding-y * 2, $input-height-border, false)) !default;\n$input-height-sm:                       add($input-line-height * 1em, add($input-padding-y-sm * 2, $input-height-border, false)) !default;\n$input-height-lg:                       add($input-line-height * 1em, add($input-padding-y-lg * 2, $input-height-border, false)) !default;\n\n$input-transition:                      border-color .15s ease-in-out, box-shadow .15s ease-in-out !default;\n\n$form-color-width:                      3rem !default;\n// scss-docs-end form-input-variables\n\n// scss-docs-start form-check-variables\n$form-check-input-width:                  1em !default;\n$form-check-min-height:                   $font-size-base * $line-height-base !default;\n$form-check-padding-start:                $form-check-input-width + .5em !default;\n$form-check-margin-bottom:                .125rem !default;\n$form-check-label-color:                  null !default;\n$form-check-label-cursor:                 null !default;\n$form-check-transition:                   null !default;\n\n$form-check-input-active-filter:          brightness(90%) !default;\n\n$form-check-input-bg:                     $input-bg !default;\n$form-check-input-border:                 1px solid rgba($black, .25) !default;\n$form-check-input-border-radius:          .25em !default;\n$form-check-radio-border-radius:          50% !default;\n$form-check-input-focus-border:           $input-focus-border-color !default;\n$form-check-input-focus-box-shadow:       $input-btn-focus-box-shadow !default;\n\n$form-check-input-checked-color:          $component-active-color !default;\n$form-check-input-checked-bg-color:       $component-active-bg !default;\n$form-check-input-checked-border-color:   $form-check-input-checked-bg-color !default;\n$form-check-input-checked-bg-image:       url(\"data:image/svg+xml,<svg xmlns='http://www.w3.org/2000/svg' viewBox='0 0 20 20'><path fill='none' stroke='#{$form-check-input-checked-color}' stroke-linecap='round' stroke-linejoin='round' stroke-width='3' d='M6 10l3 3l6-6'/></svg>\") !default;\n$form-check-radio-checked-bg-image:       url(\"data:image/svg+xml,<svg xmlns='http://www.w3.org/2000/svg' viewBox='-4 -4 8 8'><circle r='2' fill='#{$form-check-input-checked-color}'/></svg>\") !default;\n\n$form-check-input-indeterminate-color:          $component-active-color !default;\n$form-check-input-indeterminate-bg-color:       $component-active-bg !default;\n$form-check-input-indeterminate-border-color:   $form-check-input-indeterminate-bg-color !default;\n$form-check-input-indeterminate-bg-image:       url(\"data:image/svg+xml,<svg xmlns='http://www.w3.org/2000/svg' viewBox='0 0 20 20'><path fill='none' stroke='#{$form-check-input-indeterminate-color}' stroke-linecap='round' stroke-linejoin='round' stroke-width='3' d='M6 10h8'/></svg>\") !default;\n\n$form-check-input-disabled-opacity:        .5 !default;\n$form-check-label-disabled-opacity:        $form-check-input-disabled-opacity !default;\n$form-check-btn-check-disabled-opacity:    $btn-disabled-opacity !default;\n\n$form-check-inline-margin-end:    1rem !default;\n// scss-docs-end form-check-variables\n\n// scss-docs-start form-switch-variables\n$form-switch-color:               rgba(0, 0, 0, .25) !default;\n$form-switch-width:               2em !default;\n$form-switch-padding-start:       $form-switch-width + .5em !default;\n$form-switch-bg-image:            url(\"data:image/svg+xml,<svg xmlns='http://www.w3.org/2000/svg' viewBox='-4 -4 8 8'><circle r='3' fill='#{$form-switch-color}'/></svg>\") !default;\n$form-switch-border-radius:       $form-switch-width !default;\n$form-switch-transition:          background-position .15s ease-in-out !default;\n\n$form-switch-focus-color:         $input-focus-border-color !default;\n$form-switch-focus-bg-image:      url(\"data:image/svg+xml,<svg xmlns='http://www.w3.org/2000/svg' viewBox='-4 -4 8 8'><circle r='3' fill='#{$form-switch-focus-color}'/></svg>\") !default;\n\n$form-switch-checked-color:       $component-active-color !default;\n$form-switch-checked-bg-image:    url(\"data:image/svg+xml,<svg xmlns='http://www.w3.org/2000/svg' viewBox='-4 -4 8 8'><circle r='3' fill='#{$form-switch-checked-color}'/></svg>\") !default;\n$form-switch-checked-bg-position: right center !default;\n// scss-docs-end form-switch-variables\n\n// scss-docs-start input-group-variables\n$input-group-addon-padding-y:           $input-padding-y !default;\n$input-group-addon-padding-x:           $input-padding-x !default;\n$input-group-addon-font-weight:         $input-font-weight !default;\n$input-group-addon-color:               $input-color !default;\n$input-group-addon-bg:                  $gray-200 !default;\n$input-group-addon-border-color:        $input-border-color !default;\n// scss-docs-end input-group-variables\n\n// scss-docs-start form-select-variables\n$form-select-padding-y:             $input-padding-y !default;\n$form-select-padding-x:             $input-padding-x !default;\n$form-select-font-family:           $input-font-family !default;\n$form-select-font-size:             $input-font-size !default;\n$form-select-indicator-padding:     $form-select-padding-x * 3 !default; // Extra padding for background-image\n$form-select-font-weight:           $input-font-weight !default;\n$form-select-line-height:           $input-line-height !default;\n$form-select-color:                 $input-color !default;\n$form-select-bg:                    $input-bg !default;\n$form-select-disabled-color:        null !default;\n$form-select-disabled-bg:           $gray-200 !default;\n$form-select-disabled-border-color: $input-disabled-border-color !default;\n$form-select-bg-position:           right $form-select-padding-x center !default;\n$form-select-bg-size:               16px 12px !default; // In pixels because image dimensions\n$form-select-indicator-color:       $gray-800 !default;\n$form-select-indicator:             url(\"data:image/svg+xml,<svg xmlns='http://www.w3.org/2000/svg' viewBox='0 0 16 16'><path fill='none' stroke='#{$form-select-indicator-color}' stroke-linecap='round' stroke-linejoin='round' stroke-width='2' d='M2 5l6 6 6-6'/></svg>\") !default;\n\n$form-select-feedback-icon-padding-end: $form-select-padding-x * 2.5 + $form-select-indicator-padding !default;\n$form-select-feedback-icon-position:    center right $form-select-indicator-padding !default;\n$form-select-feedback-icon-size:        $input-height-inner-half $input-height-inner-half !default;\n\n$form-select-border-width:        $input-border-width !default;\n$form-select-border-color:        $input-border-color !default;\n$form-select-border-radius:       $border-radius !default;\n$form-select-box-shadow:          $box-shadow-inset !default;\n\n$form-select-focus-border-color:  $input-focus-border-color !default;\n$form-select-focus-width:         $input-focus-width !default;\n$form-select-focus-box-shadow:    0 0 0 $form-select-focus-width $input-btn-focus-color !default;\n\n$form-select-padding-y-sm:        $input-padding-y-sm !default;\n$form-select-padding-x-sm:        $input-padding-x-sm !default;\n$form-select-font-size-sm:        $input-font-size-sm !default;\n\n$form-select-padding-y-lg:        $input-padding-y-lg !default;\n$form-select-padding-x-lg:        $input-padding-x-lg !default;\n$form-select-font-size-lg:        $input-font-size-lg !default;\n\n$form-select-transition:          $input-transition !default;\n// scss-docs-end form-select-variables\n\n// scss-docs-start form-range-variables\n$form-range-track-width:          100% !default;\n$form-range-track-height:         .5rem !default;\n$form-range-track-cursor:         pointer !default;\n$form-range-track-bg:             $gray-300 !default;\n$form-range-track-border-radius:  1rem !default;\n$form-range-track-box-shadow:     $box-shadow-inset !default;\n\n$form-range-thumb-width:                   1rem !default;\n$form-range-thumb-height:                  $form-range-thumb-width !default;\n$form-range-thumb-bg:                      $component-active-bg !default;\n$form-range-thumb-border:                  0 !default;\n$form-range-thumb-border-radius:           1rem !default;\n$form-range-thumb-box-shadow:              0 .1rem .25rem rgba($black, .1) !default;\n$form-range-thumb-focus-box-shadow:        0 0 0 1px $body-bg, $input-focus-box-shadow !default;\n$form-range-thumb-focus-box-shadow-width:  $input-focus-width !default; // For focus box shadow issue in Edge\n$form-range-thumb-active-bg:               tint-color($component-active-bg, 70%) !default;\n$form-range-thumb-disabled-bg:             $gray-500 !default;\n$form-range-thumb-transition:              background-color .15s ease-in-out, border-color .15s ease-in-out, box-shadow .15s ease-in-out !default;\n// scss-docs-end form-range-variables\n\n// scss-docs-start form-file-variables\n$form-file-button-color:          $input-color !default;\n$form-file-button-bg:             $input-group-addon-bg !default;\n$form-file-button-hover-bg:       shade-color($form-file-button-bg, 5%) !default;\n// scss-docs-end form-file-variables\n\n// scss-docs-start form-floating-variables\n$form-floating-height:            add(3.5rem, $input-height-border) !default;\n$form-floating-line-height:       1.25 !default;\n$form-floating-padding-x:         $input-padding-x !default;\n$form-floating-padding-y:         1rem !default;\n$form-floating-input-padding-t:   1.625rem !default;\n$form-floating-input-padding-b:   .625rem !default;\n$form-floating-label-opacity:     .65 !default;\n$form-floating-label-transform:   scale(.85) translateY(-.5rem) translateX(.15rem) !default;\n$form-floating-transition:        opacity .1s ease-in-out, transform .1s ease-in-out !default;\n// scss-docs-end form-floating-variables\n\n// Form validation\n\n// scss-docs-start form-feedback-variables\n$form-feedback-margin-top:          $form-text-margin-top !default;\n$form-feedback-font-size:           $form-text-font-size !default;\n$form-feedback-font-style:          $form-text-font-style !default;\n$form-feedback-valid-color:         $success !default;\n$form-feedback-invalid-color:       $danger !default;\n\n$form-feedback-icon-valid-color:    $form-feedback-valid-color !default;\n$form-feedback-icon-valid:          url(\"data:image/svg+xml,<svg xmlns='http://www.w3.org/2000/svg' viewBox='0 0 8 8'><path fill='#{$form-feedback-icon-valid-color}' d='M2.3 6.73L.6 4.53c-.4-1.04.46-1.4 1.1-.8l1.1 1.4 3.4-3.8c.6-.63 1.6-.27 1.2.7l-4 4.6c-.43.5-.8.4-1.1.1z'/></svg>\") !default;\n$form-feedback-icon-invalid-color:  $form-feedback-invalid-color !default;\n$form-feedback-icon-invalid:        url(\"data:image/svg+xml,<svg xmlns='http://www.w3.org/2000/svg' viewBox='0 0 12 12' width='12' height='12' fill='none' stroke='#{$form-feedback-icon-invalid-color}'><circle cx='6' cy='6' r='4.5'/><path stroke-linejoin='round' d='M5.8 3.6h.4L6 6.5z'/><circle cx='6' cy='8.2' r='.6' fill='#{$form-feedback-icon-invalid-color}' stroke='none'/></svg>\") !default;\n// scss-docs-end form-feedback-variables\n\n// scss-docs-start form-validation-states\n$form-validation-states: (\n  \"valid\": (\n    \"color\": $form-feedback-valid-color,\n    \"icon\": $form-feedback-icon-valid\n  ),\n  \"invalid\": (\n    \"color\": $form-feedback-invalid-color,\n    \"icon\": $form-feedback-icon-invalid\n  )\n) !default;\n// scss-docs-end form-validation-states\n\n// Z-index master list\n//\n// Warning: Avoid customizing these values. They're used for a bird's eye view\n// of components dependent on the z-axis and are designed to all work together.\n\n// scss-docs-start zindex-stack\n$zindex-dropdown:                   1000 !default;\n$zindex-sticky:                     1020 !default;\n$zindex-fixed:                      1030 !default;\n$zindex-offcanvas-backdrop:         1040 !default;\n$zindex-offcanvas:                  1045 !default;\n$zindex-modal-backdrop:             1050 !default;\n$zindex-modal:                      1055 !default;\n$zindex-popover:                    1070 !default;\n$zindex-tooltip:                    1080 !default;\n// scss-docs-end zindex-stack\n\n\n// Navs\n\n// scss-docs-start nav-variables\n$nav-link-padding-y:                .5rem !default;\n$nav-link-padding-x:                1rem !default;\n$nav-link-font-size:                null !default;\n$nav-link-font-weight:              null !default;\n$nav-link-color:                    $link-color !default;\n$nav-link-hover-color:              $link-hover-color !default;\n$nav-link-transition:               color .15s ease-in-out, background-color .15s ease-in-out, border-color .15s ease-in-out !default;\n$nav-link-disabled-color:           $gray-600 !default;\n\n$nav-tabs-border-color:             $gray-300 !default;\n$nav-tabs-border-width:             $border-width !default;\n$nav-tabs-border-radius:            $border-radius !default;\n$nav-tabs-link-hover-border-color:  $gray-200 $gray-200 $nav-tabs-border-color !default;\n$nav-tabs-link-active-color:        $gray-700 !default;\n$nav-tabs-link-active-bg:           $body-bg !default;\n$nav-tabs-link-active-border-color: $gray-300 $gray-300 $nav-tabs-link-active-bg !default;\n\n$nav-pills-border-radius:           $border-radius !default;\n$nav-pills-link-active-color:       $component-active-color !default;\n$nav-pills-link-active-bg:          $component-active-bg !default;\n// scss-docs-end nav-variables\n\n\n// Navbar\n\n// scss-docs-start navbar-variables\n$navbar-padding-y:                  $spacer * .5 !default;\n$navbar-padding-x:                  null !default;\n\n$navbar-nav-link-padding-x:         .5rem !default;\n\n$navbar-brand-font-size:            $font-size-lg !default;\n// Compute the navbar-brand padding-y so the navbar-brand will have the same height as navbar-text and nav-link\n$nav-link-height:                   $font-size-base * $line-height-base + $nav-link-padding-y * 2 !default;\n$navbar-brand-height:               $navbar-brand-font-size * $line-height-base !default;\n$navbar-brand-padding-y:            ($nav-link-height - $navbar-brand-height) * .5 !default;\n$navbar-brand-margin-end:           1rem !default;\n\n$navbar-toggler-padding-y:          .25rem !default;\n$navbar-toggler-padding-x:          .75rem !default;\n$navbar-toggler-font-size:          $font-size-lg !default;\n$navbar-toggler-border-radius:      $btn-border-radius !default;\n$navbar-toggler-focus-width:        $btn-focus-width !default;\n$navbar-toggler-transition:         box-shadow .15s ease-in-out !default;\n// scss-docs-end navbar-variables\n\n// scss-docs-start navbar-theme-variables\n$navbar-dark-color:                 rgba($white, .55) !default;\n$navbar-dark-hover-color:           rgba($white, .75) !default;\n$navbar-dark-active-color:          $white !default;\n$navbar-dark-disabled-color:        rgba($white, .25) !default;\n$navbar-dark-toggler-icon-bg:       url(\"data:image/svg+xml,<svg xmlns='http://www.w3.org/2000/svg' viewBox='0 0 30 30'><path stroke='#{$navbar-dark-color}' stroke-linecap='round' stroke-miterlimit='10' stroke-width='2' d='M4 7h22M4 15h22M4 23h22'/></svg>\") !default;\n$navbar-dark-toggler-border-color:  rgba($white, .1) !default;\n\n$navbar-light-color:                rgba($black, .55) !default;\n$navbar-light-hover-color:          rgba($black, .7) !default;\n$navbar-light-active-color:         rgba($black, .9) !default;\n$navbar-light-disabled-color:       rgba($black, .3) !default;\n$navbar-light-toggler-icon-bg:      url(\"data:image/svg+xml,<svg xmlns='http://www.w3.org/2000/svg' viewBox='0 0 30 30'><path stroke='#{$navbar-light-color}' stroke-linecap='round' stroke-miterlimit='10' stroke-width='2' d='M4 7h22M4 15h22M4 23h22'/></svg>\") !default;\n$navbar-light-toggler-border-color: rgba($black, .1) !default;\n\n$navbar-light-brand-color:                $navbar-light-active-color !default;\n$navbar-light-brand-hover-color:          $navbar-light-active-color !default;\n$navbar-dark-brand-color:                 $navbar-dark-active-color !default;\n$navbar-dark-brand-hover-color:           $navbar-dark-active-color !default;\n// scss-docs-end navbar-theme-variables\n\n\n// Dropdowns\n//\n// Dropdown menu container and contents.\n\n// scss-docs-start dropdown-variables\n$dropdown-min-width:                10rem !default;\n$dropdown-padding-x:                0 !default;\n$dropdown-padding-y:                .5rem !default;\n$dropdown-spacer:                   .125rem !default;\n$dropdown-font-size:                $font-size-base !default;\n$dropdown-color:                    $body-color !default;\n$dropdown-bg:                       $white !default;\n$dropdown-border-color:             rgba($black, .15) !default;\n$dropdown-border-radius:            $border-radius !default;\n$dropdown-border-width:             $border-width !default;\n$dropdown-inner-border-radius:      subtract($dropdown-border-radius, $dropdown-border-width) !default;\n$dropdown-divider-bg:               $dropdown-border-color !default;\n$dropdown-divider-margin-y:         $spacer * .5 !default;\n$dropdown-box-shadow:               $box-shadow !default;\n\n$dropdown-link-color:               $gray-900 !default;\n$dropdown-link-hover-color:         shade-color($gray-900, 10%) !default;\n$dropdown-link-hover-bg:            $gray-200 !default;\n\n$dropdown-link-active-color:        $component-active-color !default;\n$dropdown-link-active-bg:           $component-active-bg !default;\n\n$dropdown-link-disabled-color:      $gray-500 !default;\n\n$dropdown-item-padding-y:           $spacer * .25 !default;\n$dropdown-item-padding-x:           $spacer !default;\n\n$dropdown-header-color:             $gray-600 !default;\n$dropdown-header-padding:           $dropdown-padding-y $dropdown-item-padding-x !default;\n// scss-docs-end dropdown-variables\n\n// scss-docs-start dropdown-dark-variables\n$dropdown-dark-color:               $gray-300 !default;\n$dropdown-dark-bg:                  $gray-800 !default;\n$dropdown-dark-border-color:        $dropdown-border-color !default;\n$dropdown-dark-divider-bg:          $dropdown-divider-bg !default;\n$dropdown-dark-box-shadow:          null !default;\n$dropdown-dark-link-color:          $dropdown-dark-color !default;\n$dropdown-dark-link-hover-color:    $white !default;\n$dropdown-dark-link-hover-bg:       rgba($white, .15) !default;\n$dropdown-dark-link-active-color:   $dropdown-link-active-color !default;\n$dropdown-dark-link-active-bg:      $dropdown-link-active-bg !default;\n$dropdown-dark-link-disabled-color: $gray-500 !default;\n$dropdown-dark-header-color:        $gray-500 !default;\n// scss-docs-end dropdown-dark-variables\n\n\n// Pagination\n\n// scss-docs-start pagination-variables\n$pagination-padding-y:              .375rem !default;\n$pagination-padding-x:              .75rem !default;\n$pagination-padding-y-sm:           .25rem !default;\n$pagination-padding-x-sm:           .5rem !default;\n$pagination-padding-y-lg:           .75rem !default;\n$pagination-padding-x-lg:           1.5rem !default;\n\n$pagination-color:                  $link-color !default;\n$pagination-bg:                     $white !default;\n$pagination-border-width:           $border-width !default;\n$pagination-border-radius:          $border-radius !default;\n$pagination-margin-start:           -$pagination-border-width !default;\n$pagination-border-color:           $gray-300 !default;\n\n$pagination-focus-color:            $link-hover-color !default;\n$pagination-focus-bg:               $gray-200 !default;\n$pagination-focus-box-shadow:       $input-btn-focus-box-shadow !default;\n$pagination-focus-outline:          0 !default;\n\n$pagination-hover-color:            $link-hover-color !default;\n$pagination-hover-bg:               $gray-200 !default;\n$pagination-hover-border-color:     $gray-300 !default;\n\n$pagination-active-color:           $component-active-color !default;\n$pagination-active-bg:              $component-active-bg !default;\n$pagination-active-border-color:    $pagination-active-bg !default;\n\n$pagination-disabled-color:         $gray-600 !default;\n$pagination-disabled-bg:            $white !default;\n$pagination-disabled-border-color:  $gray-300 !default;\n\n$pagination-transition:              color .15s ease-in-out, background-color .15s ease-in-out, border-color .15s ease-in-out, box-shadow .15s ease-in-out !default;\n\n$pagination-border-radius-sm:       $border-radius-sm !default;\n$pagination-border-radius-lg:       $border-radius-lg !default;\n// scss-docs-end pagination-variables\n\n\n// Placeholders\n\n// scss-docs-start placeholders\n$placeholder-opacity-max:           .5 !default;\n$placeholder-opacity-min:           .2 !default;\n// scss-docs-end placeholders\n\n// Cards\n\n// scss-docs-start card-variables\n$card-spacer-y:                     $spacer !default;\n$card-spacer-x:                     $spacer !default;\n$card-title-spacer-y:               $spacer * .5 !default;\n$card-border-width:                 $border-width !default;\n$card-border-color:                 rgba($black, .125) !default;\n$card-border-radius:                $border-radius !default;\n$card-box-shadow:                   null !default;\n$card-inner-border-radius:          subtract($card-border-radius, $card-border-width) !default;\n$card-cap-padding-y:                $card-spacer-y * .5 !default;\n$card-cap-padding-x:                $card-spacer-x !default;\n$card-cap-bg:                       rgba($black, .03) !default;\n$card-cap-color:                    null !default;\n$card-height:                       null !default;\n$card-color:                        null !default;\n$card-bg:                           $white !default;\n$card-img-overlay-padding:          $spacer !default;\n$card-group-margin:                 $grid-gutter-width * .5 !default;\n// scss-docs-end card-variables\n\n// Accordion\n\n// scss-docs-start accordion-variables\n$accordion-padding-y:                     1rem !default;\n$accordion-padding-x:                     1.25rem !default;\n$accordion-color:                         $body-color !default;\n$accordion-bg:                            $body-bg !default;\n$accordion-border-width:                  $border-width !default;\n$accordion-border-color:                  rgba($black, .125) !default;\n$accordion-border-radius:                 $border-radius !default;\n$accordion-inner-border-radius:           subtract($accordion-border-radius, $accordion-border-width) !default;\n\n$accordion-body-padding-y:                $accordion-padding-y !default;\n$accordion-body-padding-x:                $accordion-padding-x !default;\n\n$accordion-button-padding-y:              $accordion-padding-y !default;\n$accordion-button-padding-x:              $accordion-padding-x !default;\n$accordion-button-color:                  $accordion-color !default;\n$accordion-button-bg:                     $accordion-bg !default;\n$accordion-transition:                    $btn-transition, border-radius .15s ease !default;\n$accordion-button-active-bg:              tint-color($component-active-bg, 90%) !default;\n$accordion-button-active-color:           shade-color($primary, 10%) !default;\n\n$accordion-button-focus-border-color:     $input-focus-border-color !default;\n$accordion-button-focus-box-shadow:       $btn-focus-box-shadow !default;\n\n$accordion-icon-width:                    1.25rem !default;\n$accordion-icon-color:                    $accordion-button-color !default;\n$accordion-icon-active-color:             $accordion-button-active-color !default;\n$accordion-icon-transition:               transform .2s ease-in-out !default;\n$accordion-icon-transform:                rotate(-180deg) !default;\n\n$accordion-button-icon:         url(\"data:image/svg+xml,<svg xmlns='http://www.w3.org/2000/svg' viewBox='0 0 16 16' fill='#{$accordion-icon-color}'><path fill-rule='evenodd' d='M1.646 4.646a.5.5 0 0 1 .708 0L8 10.293l5.646-5.647a.5.5 0 0 1 .708.708l-6 6a.5.5 0 0 1-.708 0l-6-6a.5.5 0 0 1 0-.708z'/></svg>\") !default;\n$accordion-button-active-icon:  url(\"data:image/svg+xml,<svg xmlns='http://www.w3.org/2000/svg' viewBox='0 0 16 16' fill='#{$accordion-icon-active-color}'><path fill-rule='evenodd' d='M1.646 4.646a.5.5 0 0 1 .708 0L8 10.293l5.646-5.647a.5.5 0 0 1 .708.708l-6 6a.5.5 0 0 1-.708 0l-6-6a.5.5 0 0 1 0-.708z'/></svg>\") !default;\n// scss-docs-end accordion-variables\n\n// Tooltips\n\n// scss-docs-start tooltip-variables\n$tooltip-font-size:                 $font-size-sm !default;\n$tooltip-max-width:                 200px !default;\n$tooltip-color:                     $white !default;\n$tooltip-bg:                        $black !default;\n$tooltip-border-radius:             $border-radius !default;\n$tooltip-opacity:                   .9 !default;\n$tooltip-padding-y:                 $spacer * .25 !default;\n$tooltip-padding-x:                 $spacer * .5 !default;\n$tooltip-margin:                    0 !default;\n\n$tooltip-arrow-width:               .8rem !default;\n$tooltip-arrow-height:              .4rem !default;\n$tooltip-arrow-color:               $tooltip-bg !default;\n// scss-docs-end tooltip-variables\n\n// Form tooltips must come after regular tooltips\n// scss-docs-start tooltip-feedback-variables\n$form-feedback-tooltip-padding-y:     $tooltip-padding-y !default;\n$form-feedback-tooltip-padding-x:     $tooltip-padding-x !default;\n$form-feedback-tooltip-font-size:     $tooltip-font-size !default;\n$form-feedback-tooltip-line-height:   null !default;\n$form-feedback-tooltip-opacity:       $tooltip-opacity !default;\n$form-feedback-tooltip-border-radius: $tooltip-border-radius !default;\n// scss-docs-end tooltip-feedback-variables\n\n\n// Popovers\n\n// scss-docs-start popover-variables\n$popover-font-size:                 $font-size-sm !default;\n$popover-bg:                        $white !default;\n$popover-max-width:                 276px !default;\n$popover-border-width:              $border-width !default;\n$popover-border-color:              rgba($black, .2) !default;\n$popover-border-radius:             $border-radius-lg !default;\n$popover-inner-border-radius:       subtract($popover-border-radius, $popover-border-width) !default;\n$popover-box-shadow:                $box-shadow !default;\n\n$popover-header-bg:                 shade-color($popover-bg, 6%) !default;\n$popover-header-color:              $headings-color !default;\n$popover-header-padding-y:          .5rem !default;\n$popover-header-padding-x:          $spacer !default;\n\n$popover-body-color:                $body-color !default;\n$popover-body-padding-y:            $spacer !default;\n$popover-body-padding-x:            $spacer !default;\n\n$popover-arrow-width:               1rem !default;\n$popover-arrow-height:              .5rem !default;\n$popover-arrow-color:               $popover-bg !default;\n\n$popover-arrow-outer-color:         fade-in($popover-border-color, .05) !default;\n// scss-docs-end popover-variables\n\n\n// Toasts\n\n// scss-docs-start toast-variables\n$toast-max-width:                   350px !default;\n$toast-padding-x:                   .75rem !default;\n$toast-padding-y:                   .5rem !default;\n$toast-font-size:                   .875rem !default;\n$toast-color:                       null !default;\n$toast-background-color:            rgba($white, .85) !default;\n$toast-border-width:                1px !default;\n$toast-border-color:                rgba(0, 0, 0, .1) !default;\n$toast-border-radius:               $border-radius !default;\n$toast-box-shadow:                  $box-shadow !default;\n$toast-spacing:                     $container-padding-x !default;\n\n$toast-header-color:                $gray-600 !default;\n$toast-header-background-color:     rgba($white, .85) !default;\n$toast-header-border-color:         rgba(0, 0, 0, .05) !default;\n// scss-docs-end toast-variables\n\n\n// Badges\n\n// scss-docs-start badge-variables\n$badge-font-size:                   .75em !default;\n$badge-font-weight:                 $font-weight-bold !default;\n$badge-color:                       $white !default;\n$badge-padding-y:                   .35em !default;\n$badge-padding-x:                   .65em !default;\n$badge-border-radius:               $border-radius !default;\n// scss-docs-end badge-variables\n\n\n// Modals\n\n// scss-docs-start modal-variables\n$modal-inner-padding:               $spacer !default;\n\n$modal-footer-margin-between:       .5rem !default;\n\n$modal-dialog-margin:               .5rem !default;\n$modal-dialog-margin-y-sm-up:       1.75rem !default;\n\n$modal-title-line-height:           $line-height-base !default;\n\n$modal-content-color:               null !default;\n$modal-content-bg:                  $white !default;\n$modal-content-border-color:        rgba($black, .2) !default;\n$modal-content-border-width:        $border-width !default;\n$modal-content-border-radius:       $border-radius-lg !default;\n$modal-content-inner-border-radius: subtract($modal-content-border-radius, $modal-content-border-width) !default;\n$modal-content-box-shadow-xs:       $box-shadow-sm !default;\n$modal-content-box-shadow-sm-up:    $box-shadow !default;\n\n$modal-backdrop-bg:                 $black !default;\n$modal-backdrop-opacity:            .5 !default;\n$modal-header-border-color:         $border-color !default;\n$modal-footer-border-color:         $modal-header-border-color !default;\n$modal-header-border-width:         $modal-content-border-width !default;\n$modal-footer-border-width:         $modal-header-border-width !default;\n$modal-header-padding-y:            $modal-inner-padding !default;\n$modal-header-padding-x:            $modal-inner-padding !default;\n$modal-header-padding:              $modal-header-padding-y $modal-header-padding-x !default; // Keep this for backwards compatibility\n\n$modal-sm:                          300px !default;\n$modal-md:                          500px !default;\n$modal-lg:                          800px !default;\n$modal-xl:                          1140px !default;\n\n$modal-fade-transform:              translate(0, -50px) !default;\n$modal-show-transform:              none !default;\n$modal-transition:                  transform .3s ease-out !default;\n$modal-scale-transform:             scale(1.02) !default;\n// scss-docs-end modal-variables\n\n\n// Alerts\n//\n// Define alert colors, border radius, and padding.\n\n// scss-docs-start alert-variables\n$alert-padding-y:               $spacer !default;\n$alert-padding-x:               $spacer !default;\n$alert-margin-bottom:           1rem !default;\n$alert-border-radius:           $border-radius !default;\n$alert-link-font-weight:        $font-weight-bold !default;\n$alert-border-width:            $border-width !default;\n$alert-bg-scale:                -80% !default;\n$alert-border-scale:            -70% !default;\n$alert-color-scale:             40% !default;\n$alert-dismissible-padding-r:   $alert-padding-x * 3 !default; // 3x covers width of x plus default padding on either side\n// scss-docs-end alert-variables\n\n\n// Progress bars\n\n// scss-docs-start progress-variables\n$progress-height:                   1rem !default;\n$progress-font-size:                $font-size-base * .75 !default;\n$progress-bg:                       $gray-200 !default;\n$progress-border-radius:            $border-radius !default;\n$progress-box-shadow:               $box-shadow-inset !default;\n$progress-bar-color:                $white !default;\n$progress-bar-bg:                   $primary !default;\n$progress-bar-animation-timing:     1s linear infinite !default;\n$progress-bar-transition:           width .6s ease !default;\n// scss-docs-end progress-variables\n\n\n// List group\n\n// scss-docs-start list-group-variables\n$list-group-color:                  $gray-900 !default;\n$list-group-bg:                     $white !default;\n$list-group-border-color:           rgba($black, .125) !default;\n$list-group-border-width:           $border-width !default;\n$list-group-border-radius:          $border-radius !default;\n\n$list-group-item-padding-y:         $spacer * .5 !default;\n$list-group-item-padding-x:         $spacer !default;\n$list-group-item-bg-scale:          -80% !default;\n$list-group-item-color-scale:       40% !default;\n\n$list-group-hover-bg:               $gray-100 !default;\n$list-group-active-color:           $component-active-color !default;\n$list-group-active-bg:              $component-active-bg !default;\n$list-group-active-border-color:    $list-group-active-bg !default;\n\n$list-group-disabled-color:         $gray-600 !default;\n$list-group-disabled-bg:            $list-group-bg !default;\n\n$list-group-action-color:           $gray-700 !default;\n$list-group-action-hover-color:     $list-group-action-color !default;\n\n$list-group-action-active-color:    $body-color !default;\n$list-group-action-active-bg:       $gray-200 !default;\n// scss-docs-end list-group-variables\n\n\n// Image thumbnails\n\n// scss-docs-start thumbnail-variables\n$thumbnail-padding:                 .25rem !default;\n$thumbnail-bg:                      $body-bg !default;\n$thumbnail-border-width:            $border-width !default;\n$thumbnail-border-color:            $gray-300 !default;\n$thumbnail-border-radius:           $border-radius !default;\n$thumbnail-box-shadow:              $box-shadow-sm !default;\n// scss-docs-end thumbnail-variables\n\n\n// Figures\n\n// scss-docs-start figure-variables\n$figure-caption-font-size:          $small-font-size !default;\n$figure-caption-color:              $gray-600 !default;\n// scss-docs-end figure-variables\n\n\n// Breadcrumbs\n\n// scss-docs-start breadcrumb-variables\n$breadcrumb-font-size:              null !default;\n$breadcrumb-padding-y:              0 !default;\n$breadcrumb-padding-x:              0 !default;\n$breadcrumb-item-padding-x:         .5rem !default;\n$breadcrumb-margin-bottom:          1rem !default;\n$breadcrumb-bg:                     null !default;\n$breadcrumb-divider-color:          $gray-600 !default;\n$breadcrumb-active-color:           $gray-600 !default;\n$breadcrumb-divider:                quote(\"/\") !default;\n$breadcrumb-divider-flipped:        $breadcrumb-divider !default;\n$breadcrumb-border-radius:          null !default;\n// scss-docs-end breadcrumb-variables\n\n// Carousel\n\n// scss-docs-start carousel-variables\n$carousel-control-color:             $white !default;\n$carousel-control-width:             15% !default;\n$carousel-control-opacity:           .5 !default;\n$carousel-control-hover-opacity:     .9 !default;\n$carousel-control-transition:        opacity .15s ease !default;\n\n$carousel-indicator-width:           30px !default;\n$carousel-indicator-height:          3px !default;\n$carousel-indicator-hit-area-height: 10px !default;\n$carousel-indicator-spacer:          3px !default;\n$carousel-indicator-opacity:         .5 !default;\n$carousel-indicator-active-bg:       $white !default;\n$carousel-indicator-active-opacity:  1 !default;\n$carousel-indicator-transition:      opacity .6s ease !default;\n\n$carousel-caption-width:             70% !default;\n$carousel-caption-color:             $white !default;\n$carousel-caption-padding-y:         1.25rem !default;\n$carousel-caption-spacer:            1.25rem !default;\n\n$carousel-control-icon-width:        2rem !default;\n\n$carousel-control-prev-icon-bg:      url(\"data:image/svg+xml,<svg xmlns='http://www.w3.org/2000/svg' viewBox='0 0 16 16' fill='#{$carousel-control-color}'><path d='M11.354 1.646a.5.5 0 0 1 0 .708L5.707 8l5.647 5.646a.5.5 0 0 1-.708.708l-6-6a.5.5 0 0 1 0-.708l6-6a.5.5 0 0 1 .708 0z'/></svg>\") !default;\n$carousel-control-next-icon-bg:      url(\"data:image/svg+xml,<svg xmlns='http://www.w3.org/2000/svg' viewBox='0 0 16 16' fill='#{$carousel-control-color}'><path d='M4.646 1.646a.5.5 0 0 1 .708 0l6 6a.5.5 0 0 1 0 .708l-6 6a.5.5 0 0 1-.708-.708L10.293 8 4.646 2.354a.5.5 0 0 1 0-.708z'/></svg>\") !default;\n\n$carousel-transition-duration:       .6s !default;\n$carousel-transition:                transform $carousel-transition-duration ease-in-out !default; // Define transform transition first if using multiple transitions (e.g., `transform 2s ease, opacity .5s ease-out`)\n\n$carousel-dark-indicator-active-bg:  $black !default;\n$carousel-dark-caption-color:        $black !default;\n$carousel-dark-control-icon-filter:  invert(1) grayscale(100) !default;\n// scss-docs-end carousel-variables\n\n\n// Spinners\n\n// scss-docs-start spinner-variables\n$spinner-width:           2rem !default;\n$spinner-height:          $spinner-width !default;\n$spinner-vertical-align:  -.125em !default;\n$spinner-border-width:    .25em !default;\n$spinner-animation-speed: .75s !default;\n\n$spinner-width-sm:        1rem !default;\n$spinner-height-sm:       $spinner-width-sm !default;\n$spinner-border-width-sm: .2em !default;\n// scss-docs-end spinner-variables\n\n\n// Close\n\n// scss-docs-start close-variables\n$btn-close-width:            1em !default;\n$btn-close-height:           $btn-close-width !default;\n$btn-close-padding-x:        .25em !default;\n$btn-close-padding-y:        $btn-close-padding-x !default;\n$btn-close-color:            $black !default;\n$btn-close-bg:               url(\"data:image/svg+xml,<svg xmlns='http://www.w3.org/2000/svg' viewBox='0 0 16 16' fill='#{$btn-close-color}'><path d='M.293.293a1 1 0 011.414 0L8 6.586 14.293.293a1 1 0 111.414 1.414L9.414 8l6.293 6.293a1 1 0 01-1.414 1.414L8 9.414l-6.293 6.293a1 1 0 01-1.414-1.414L6.586 8 .293 1.707a1 1 0 010-1.414z'/></svg>\") !default;\n$btn-close-focus-shadow:     $input-btn-focus-box-shadow !default;\n$btn-close-opacity:          .5 !default;\n$btn-close-hover-opacity:    .75 !default;\n$btn-close-focus-opacity:    1 !default;\n$btn-close-disabled-opacity: .25 !default;\n$btn-close-white-filter:     invert(1) grayscale(100%) brightness(200%) !default;\n// scss-docs-end close-variables\n\n\n// Offcanvas\n\n// scss-docs-start offcanvas-variables\n$offcanvas-padding-y:               $modal-inner-padding !default;\n$offcanvas-padding-x:               $modal-inner-padding !default;\n$offcanvas-horizontal-width:        400px !default;\n$offcanvas-vertical-height:         30vh !default;\n$offcanvas-transition-duration:     .3s !default;\n$offcanvas-border-color:            $modal-content-border-color !default;\n$offcanvas-border-width:            $modal-content-border-width !default;\n$offcanvas-title-line-height:       $modal-title-line-height !default;\n$offcanvas-bg-color:                $modal-content-bg !default;\n$offcanvas-color:                   $modal-content-color !default;\n$offcanvas-box-shadow:              $modal-content-box-shadow-xs !default;\n$offcanvas-backdrop-bg:             $modal-backdrop-bg !default;\n$offcanvas-backdrop-opacity:        $modal-backdrop-opacity !default;\n// scss-docs-end offcanvas-variables\n\n// Code\n\n$code-font-size:                    $small-font-size !default;\n$code-color:                        $pink !default;\n\n$kbd-padding-y:                     .2rem !default;\n$kbd-padding-x:                     .4rem !default;\n$kbd-font-size:                     $code-font-size !default;\n$kbd-color:                         $white !default;\n$kbd-bg:                            $gray-900 !default;\n\n$pre-color:                         null !default;\n","// Row\n//\n// Rows contain your columns.\n\n@if $enable-grid-classes {\n  .row {\n    @include make-row();\n\n    > * {\n      @include make-col-ready();\n    }\n  }\n}\n\n@if $enable-cssgrid {\n  .grid {\n    display: grid;\n    grid-template-rows: repeat(var(--#{$variable-prefix}rows, 1), 1fr);\n    grid-template-columns: repeat(var(--#{$variable-prefix}columns, #{$grid-columns}), 1fr);\n    gap: var(--#{$variable-prefix}gap, #{$grid-gutter-width});\n\n    @include make-cssgrid();\n  }\n}\n\n\n// Columns\n//\n// Common styles for small and large grid columns\n\n@if $enable-grid-classes {\n  @include make-grid-columns();\n}\n","// Grid system\n//\n// Generate semantic grid columns with these mixins.\n\n@mixin make-row($gutter: $grid-gutter-width) {\n  --#{$variable-prefix}gutter-x: #{$gutter};\n  --#{$variable-prefix}gutter-y: 0;\n  display: flex;\n  flex-wrap: wrap;\n  margin-top: calc(var(--#{$variable-prefix}gutter-y) * -1); // stylelint-disable-line function-disallowed-list\n  margin-right: calc(var(--#{$variable-prefix}gutter-x) * -.5); // stylelint-disable-line function-disallowed-list\n  margin-left: calc(var(--#{$variable-prefix}gutter-x) * -.5); // stylelint-disable-line function-disallowed-list\n}\n\n@mixin make-col-ready($gutter: $grid-gutter-width) {\n  // Add box sizing if only the grid is loaded\n  box-sizing: if(variable-exists(include-column-box-sizing) and $include-column-box-sizing, border-box, null);\n  // Prevent columns from becoming too narrow when at smaller grid tiers by\n  // always setting `width: 100%;`. This works because we set the width\n  // later on to override this initial width.\n  flex-shrink: 0;\n  width: 100%;\n  max-width: 100%; // Prevent `.col-auto`, `.col` (& responsive variants) from breaking out the grid\n  padding-right: calc(var(--#{$variable-prefix}gutter-x) * .5); // stylelint-disable-line function-disallowed-list\n  padding-left: calc(var(--#{$variable-prefix}gutter-x) * .5); // stylelint-disable-line function-disallowed-list\n  margin-top: var(--#{$variable-prefix}gutter-y);\n}\n\n@mixin make-col($size: false, $columns: $grid-columns) {\n  @if $size {\n    flex: 0 0 auto;\n    width: percentage(divide($size, $columns));\n\n  } @else {\n    flex: 1 1 0;\n    max-width: 100%;\n  }\n}\n\n@mixin make-col-auto() {\n  flex: 0 0 auto;\n  width: auto;\n}\n\n@mixin make-col-offset($size, $columns: $grid-columns) {\n  $num: divide($size, $columns);\n  margin-left: if($num == 0, 0, percentage($num));\n}\n\n// Row columns\n//\n// Specify on a parent element(e.g., .row) to force immediate children into NN\n// numberof columns. Supports wrapping to new lines, but does not do a Masonry\n// style grid.\n@mixin row-cols($count) {\n  > * {\n    flex: 0 0 auto;\n    width: divide(100%, $count);\n  }\n}\n\n// Framework grid generation\n//\n// Used only by Bootstrap to generate the correct number of grid classes given\n// any value of `$grid-columns`.\n\n@mixin make-grid-columns($columns: $grid-columns, $gutter: $grid-gutter-width, $breakpoints: $grid-breakpoints) {\n  @each $breakpoint in map-keys($breakpoints) {\n    $infix: breakpoint-infix($breakpoint, $breakpoints);\n\n    @include media-breakpoint-up($breakpoint, $breakpoints) {\n      // Provide basic `.col-{bp}` classes for equal-width flexbox columns\n      .col#{$infix} {\n        flex: 1 0 0%; // Flexbugs #4: https://github.com/philipwalton/flexbugs#flexbug-4\n      }\n\n      .row-cols#{$infix}-auto > * {\n        @include make-col-auto();\n      }\n\n      @if $grid-row-columns > 0 {\n        @for $i from 1 through $grid-row-columns {\n          .row-cols#{$infix}-#{$i} {\n            @include row-cols($i);\n          }\n        }\n      }\n\n      .col#{$infix}-auto {\n        @include make-col-auto();\n      }\n\n      @if $columns > 0 {\n        @for $i from 1 through $columns {\n          .col#{$infix}-#{$i} {\n            @include make-col($i, $columns);\n          }\n        }\n\n        // `$columns - 1` because offsetting by the width of an entire row isn't possible\n        @for $i from 0 through ($columns - 1) {\n          @if not ($infix == \"\" and $i == 0) { // Avoid emitting useless .offset-0\n            .offset#{$infix}-#{$i} {\n              @include make-col-offset($i, $columns);\n            }\n          }\n        }\n      }\n\n      // Gutters\n      //\n      // Make use of `.g-*`, `.gx-*` or `.gy-*` utilities to change spacing between the columns.\n      @each $key, $value in $gutters {\n        .g#{$infix}-#{$key},\n        .gx#{$infix}-#{$key} {\n          --#{$variable-prefix}gutter-x: #{$value};\n        }\n\n        .g#{$infix}-#{$key},\n        .gy#{$infix}-#{$key} {\n          --#{$variable-prefix}gutter-y: #{$value};\n        }\n      }\n    }\n  }\n}\n\n@mixin make-cssgrid($columns: $grid-columns, $breakpoints: $grid-breakpoints) {\n  @each $breakpoint in map-keys($breakpoints) {\n    $infix: breakpoint-infix($breakpoint, $breakpoints);\n\n    @include media-breakpoint-up($breakpoint, $breakpoints) {\n      @if $columns > 0 {\n        @for $i from 1 through $columns {\n          .g-col#{$infix}-#{$i} {\n            grid-column: auto / span $i;\n          }\n        }\n\n        // Start with `1` because `0` is and invalid value.\n        // Ends with `$columns - 1` because offsetting by the width of an entire row isn't possible.\n        @for $i from 1 through ($columns - 1) {\n          .g-start#{$infix}-#{$i} {\n            grid-column-start: $i;\n          }\n        }\n      }\n    }\n  }\n}\n","// Utility generator\n// Used to generate utilities & print utilities\n@mixin generate-utility($utility, $infix, $is-rfs-media-query: false) {\n  $values: map-get($utility, values);\n\n  // If the values are a list or string, convert it into a map\n  @if type-of($values) == \"string\" or type-of(nth($values, 1)) != \"list\" {\n    $values: zip($values, $values);\n  }\n\n  @each $key, $value in $values {\n    $properties: map-get($utility, property);\n\n    // Multiple properties are possible, for example with vertical or horizontal margins or paddings\n    @if type-of($properties) == \"string\" {\n      $properties: append((), $properties);\n    }\n\n    // Use custom class if present\n    $property-class: if(map-has-key($utility, class), map-get($utility, class), nth($properties, 1));\n    $property-class: if($property-class == null, \"\", $property-class);\n\n    // State params to generate pseudo-classes\n    $state: if(map-has-key($utility, state), map-get($utility, state), ());\n\n    $infix: if($property-class == \"\" and str-slice($infix, 1, 1) == \"-\", str-slice($infix, 2), $infix);\n\n    // Don't prefix if value key is null (eg. with shadow class)\n    $property-class-modifier: if($key, if($property-class == \"\" and $infix == \"\", \"\", \"-\") + $key, \"\");\n\n    @if map-get($utility, rfs) {\n      // Inside the media query\n      @if $is-rfs-media-query {\n        $val: rfs-value($value);\n\n        // Do not render anything if fluid and non fluid values are the same\n        $value: if($val == rfs-fluid-value($value), null, $val);\n      }\n      @else {\n        $value: rfs-fluid-value($value);\n      }\n    }\n\n    $is-css-var: map-get($utility, css-var);\n    $is-local-vars: map-get($utility, local-vars);\n    $is-rtl: map-get($utility, rtl);\n\n    @if $value != null {\n      @if $is-rtl == false {\n        /* rtl:begin:remove */\n      }\n\n      @if $is-css-var {\n        .#{$property-class + $infix + $property-class-modifier} {\n          --#{$variable-prefix}#{$property-class}: #{$value};\n        }\n\n        @each $pseudo in $state {\n          .#{$property-class + $infix + $property-class-modifier}-#{$pseudo}:#{$pseudo} {\n            --#{$variable-prefix}#{$property-class}: #{$value};\n          }\n        }\n      } @else {\n        .#{$property-class + $infix + $property-class-modifier} {\n          @each $property in $properties {\n            @if $is-local-vars {\n              @each $local-var, $value in $is-local-vars {\n                --#{$variable-prefix}#{$local-var}: #{$value};\n              }\n            }\n            #{$property}: $value if($enable-important-utilities, !important, null);\n          }\n        }\n\n        @each $pseudo in $state {\n          .#{$property-class + $infix + $property-class-modifier}-#{$pseudo}:#{$pseudo} {\n            @each $property in $properties {\n              #{$property}: $value if($enable-important-utilities, !important, null);\n            }\n          }\n        }\n      }\n\n      @if $is-rtl == false {\n        /* rtl:end:remove */\n      }\n    }\n  }\n}\n","// Loop over each breakpoint\n@each $breakpoint in map-keys($grid-breakpoints) {\n\n  // Generate media query if needed\n  @include media-breakpoint-up($breakpoint) {\n    $infix: breakpoint-infix($breakpoint, $grid-breakpoints);\n\n    // Loop over each utility property\n    @each $key, $utility in $utilities {\n      // The utility can be disabled with `false`, thus check if the utility is a map first\n      // Only proceed if responsive media queries are enabled or if it's the base media query\n      @if type-of($utility) == \"map\" and (map-get($utility, responsive) or $infix == \"\") {\n        @include generate-utility($utility, $infix);\n      }\n    }\n  }\n}\n\n// RFS rescaling\n@media (min-width: $rfs-mq-value) {\n  @each $breakpoint in map-keys($grid-breakpoints) {\n    $infix: breakpoint-infix($breakpoint, $grid-breakpoints);\n\n    @if (map-get($grid-breakpoints, $breakpoint) < $rfs-breakpoint) {\n      // Loop over each utility property\n      @each $key, $utility in $utilities {\n        // The utility can be disabled with `false`, thus check if the utility is a map first\n        // Only proceed if responsive media queries are enabled or if it's the base media query\n        @if type-of($utility) == \"map\" and map-get($utility, rfs) and (map-get($utility, responsive) or $infix == \"\") {\n          @include generate-utility($utility, $infix, true);\n        }\n      }\n    }\n  }\n}\n\n\n// Print utilities\n@media print {\n  @each $key, $utility in $utilities {\n    // The utility can be disabled with `false`, thus check if the utility is a map first\n    // Then check if the utility needs print styles\n    @if type-of($utility) == \"map\" and map-get($utility, print) == true {\n      @include generate-utility($utility, \"-print\");\n    }\n  }\n}\n"]}
