# Supplementary material for: Do popular apps have issues regarding energy efficiency?
Source: PeerJ Comput Sci. 2024 Feb 29;10:e1891. doi: 10.7717/peerj-cs.1891 (PMC10909214; doi:10.7717/peerj-cs.1891)
Supplement: Supplemental Information 1 — Code for getting reviews [file peerj-cs-10-1891-s001.zip › AppReviewCollector/TermProject_DotNet/TermProject_DotNet/wwwroot/lib/bootstrap/dist/css/bootstrap-grid.min.css.map]

{"version":3,"sources":["../../scss/bootstrap-grid.scss","../../scss/_containers.scss","dist/css/bootstrap-grid.css","../../scss/mixins/_container.scss","../../scss/mixins/_breakpoints.scss","../../scss/_grid.scss","../../scss/mixins/_grid.scss","../../scss/mixins/_utilities.scss","../../scss/utilities/_api.scss"],"names":[],"mappings":"AAAA;;;;;ACME,WCCF,iBAGA,cACA,cACA,cAHA,cADA,eCLE,MAAA,KACA,cAAA,0BACA,aAAA,0BACA,aAAA,KACA,YAAA,KCwDE,yBH5CE,WAAA,cACE,UAAA,OG2CJ,yBH5CE,WAAA,cAAA,cACE,UAAA,OG2CJ,yBH5CE,WAAA,cAAA,cAAA,cACE,UAAA,OG2CJ,0BH5CE,WAAA,cAAA,cAAA,cAAA,cACE,UAAA,QG2CJ,0BH5CE,WAAA,cAAA,cAAA,cAAA,cAAA,eACE,UAAA,QIfN,KCAA,cAAA,OACA,cAAA,EACA,QAAA,KACA,UAAA,KACA,WAAA,8BACA,aAAA,+BACA,YAAA,+BDHE,OCQF,WAAA,WAIA,YAAA,EACA,MAAA,KACA,UAAA,KACA,cAAA,8BACA,aAAA,8BACA,WAAA,mBA+CI,KACE,KAAA,EAAA,EAAA,GAGF,iBApCJ,KAAA,EAAA,EAAA,KACA,MAAA,KAcA,cACE,KAAA,EAAA,EAAA,KACA,MAAA,KAFF,cACE,KAAA,EAAA,EAAA,KACA,MAAA,IAFF,cACE,KAAA,EAAA,EAAA,KACA,MAAA,eAFF,cACE,KAAA,EAAA,EAAA,KACA,MAAA,IAFF,cACE,KAAA,EAAA,EAAA,KACA,MAAA,IAFF,cACE,KAAA,EAAA,EAAA,KACA,MAAA,eA+BE,UAhDJ,KAAA,EAAA,EAAA,KACA,MAAA,KAqDQ,OAhEN,KAAA,EAAA,EAAA,KACA,MAAA,YA+DM,OAhEN,KAAA,EAAA,EAAA,KACA,MAAA,aA+DM,OAhEN,KAAA,EAAA,EAAA,KACA,MAAA,IA+DM,OAhEN,KAAA,EAAA,EAAA,KACA,MAAA,aA+DM,OAhEN,KAAA,EAAA,EAAA,KACA,MAAA,aA+DM,OAhEN,KAAA,EAAA,EAAA,KACA,MAAA,IA+DM,OAhEN,KAAA,EAAA,EAAA,KACA,MAAA,aA+DM,OAhEN,KAAA,EAAA,EAAA,KACA,MAAA,aA+DM,OAhEN,KAAA,EAAA,EAAA,KACA,MAAA,IA+DM,QAhEN,KAAA,EAAA,EAAA,KACA,MAAA,aA+DM,QAhEN,KAAA,EAAA,EAAA,KACA,MAAA,aA+DM,QAhEN,KAAA,EAAA,EAAA,KACA,MAAA,KAuEQ,UAxDV,YAAA,YAwDU,UAxDV,YAAA,aAwDU,UAxDV,YAAA,IAwDU,UAxDV,YAAA,aAwDU,UAxDV,YAAA,aAwDU,UAxDV,YAAA,IAwDU,UAxDV,YAAA,aAwDU,UAxDV,YAAA,aAwDU,UAxDV,YAAA,IAwDU,WAxDV,YAAA,aAwDU,WAxDV,YAAA,aAmEM,KJoGR,MIlGU,cAAA,EAGF,KJoGR,MIlGU,cAAA,EAPF,KJ8GR,MI5GU,cAAA,QAGF,KJ8GR,MI5GU,cAAA,QAPF,KJwHR,MItHU,cAAA,OAGF,KJwHR,MItHU,cAAA,OAPF,KJkIR,MIhIU,cAAA,KAGF,KJkIR,MIhIU,cAAA,KAPF,KJ4IR,MI1IU,cAAA,OAGF,KJ4IR,MI1IU,cAAA,OAPF,KJsJR,MIpJU,cAAA,KAGF,KJsJR,MIpJU,cAAA,KFzDN,yBESE,QACE,KAAA,EAAA,EAAA,GAGF,oBApCJ,KAAA,EAAA,EAAA,KACA,MAAA,KAcA,iBACE,KAAA,EAAA,EAAA,KACA,MAAA,KAFF,iBACE,KAAA,EAAA,EAAA,KACA,MAAA,IAFF,iBACE,KAAA,EAAA,EAAA,KACA,MAAA,eAFF,iBACE,KAAA,EAAA,EAAA,KACA,MAAA,IAFF,iBACE,KAAA,EAAA,EAAA,KACA,MAAA,IAFF,iBACE,KAAA,EAAA,EAAA,KACA,MAAA,eA+BE,aAhDJ,KAAA,EAAA,EAAA,KACA,MAAA,KAqDQ,UAhEN,KAAA,EAAA,EAAA,KACA,MAAA,YA+DM,UAhEN,KAAA,EAAA,EAAA,KACA,MAAA,aA+DM,UAhEN,KAAA,EAAA,EAAA,KACA,MAAA,IA+DM,UAhEN,KAAA,EAAA,EAAA,KACA,MAAA,aA+DM,UAhEN,KAAA,EAAA,EAAA,KACA,MAAA,aA+DM,UAhEN,KAAA,EAAA,EAAA,KACA,MAAA,IA+DM,UAhEN,KAAA,EAAA,EAAA,KACA,MAAA,aA+DM,UAhEN,KAAA,EAAA,EAAA,KACA,MAAA,aA+DM,UAhEN,KAAA,EAAA,EAAA,KACA,MAAA,IA+DM,WAhEN,KAAA,EAAA,EAAA,KACA,MAAA,aA+DM,WAhEN,KAAA,EAAA,EAAA,KACA,MAAA,aA+DM,WAhEN,KAAA,EAAA,EAAA,KACA,MAAA,KAuEQ,aAxDV,YAAA,EAwDU,aAxDV,YAAA,YAwDU,aAxDV,YAAA,aAwDU,aAxDV,YAAA,IAwDU,aAxDV,YAAA,aAwDU,aAxDV,YAAA,aAwDU,aAxDV,YAAA,IAwDU,aAxDV,YAAA,aAwDU,aAxDV,YAAA,aAwDU,aAxDV,YAAA,IAwDU,cAxDV,YAAA,aAwDU,cAxDV,YAAA,aAmEM,QJyTR,SIvTU,cAAA,EAGF,QJyTR,SIvTU,cAAA,EAPF,QJmUR,SIjUU,cAAA,QAGF,QJmUR,SIjUU,cAAA,QAPF,QJ6UR,SI3UU,cAAA,OAGF,QJ6UR,SI3UU,cAAA,OAPF,QJuVR,SIrVU,cAAA,KAGF,QJuVR,SIrVU,cAAA,KAPF,QJiWR,SI/VU,cAAA,OAGF,QJiWR,SI/VU,cAAA,OAPF,QJ2WR,SIzWU,cAAA,KAGF,QJ2WR,SIzWU,cAAA,MFzDN,yBESE,QACE,KAAA,EAAA,EAAA,GAGF,oBApCJ,KAAA,EAAA,EAAA,KACA,MAAA,KAcA,iBACE,KAAA,EAAA,EAAA,KACA,MAAA,KAFF,iBACE,KAAA,EAAA,EAAA,KACA,MAAA,IAFF,iBACE,KAAA,EAAA,EAAA,KACA,MAAA,eAFF,iBACE,KAAA,EAAA,EAAA,KACA,MAAA,IAFF,iBACE,KAAA,EAAA,EAAA,KACA,MAAA,IAFF,iBACE,KAAA,EAAA,EAAA,KACA,MAAA,eA+BE,aAhDJ,KAAA,EAAA,EAAA,KACA,MAAA,KAqDQ,UAhEN,KAAA,EAAA,EAAA,KACA,MAAA,YA+DM,UAhEN,KAAA,EAAA,EAAA,KACA,MAAA,aA+DM,UAhEN,KAAA,EAAA,EAAA,KACA,MAAA,IA+DM,UAhEN,KAAA,EAAA,EAAA,KACA,MAAA,aA+DM,UAhEN,KAAA,EAAA,EAAA,KACA,MAAA,aA+DM,UAhEN,KAAA,EAAA,EAAA,KACA,MAAA,IA+DM,UAhEN,KAAA,EAAA,EAAA,KACA,MAAA,aA+DM,UAhEN,KAAA,EAAA,EAAA,KACA,MAAA,aA+DM,UAhEN,KAAA,EAAA,EAAA,KACA,MAAA,IA+DM,WAhEN,KAAA,EAAA,EAAA,KACA,MAAA,aA+DM,WAhEN,KAAA,EAAA,EAAA,KACA,MAAA,aA+DM,WAhEN,KAAA,EAAA,EAAA,KACA,MAAA,KAuEQ,aAxDV,YAAA,EAwDU,aAxDV,YAAA,YAwDU,aAxDV,YAAA,aAwDU,aAxDV,YAAA,IAwDU,aAxDV,YAAA,aAwDU,aAxDV,YAAA,aAwDU,aAxDV,YAAA,IAwDU,aAxDV,YAAA,aAwDU,aAxDV,YAAA,aAwDU,aAxDV,YAAA,IAwDU,cAxDV,YAAA,aAwDU,cAxDV,YAAA,aAmEM,QJ8gBR,SI5gBU,cAAA,EAGF,QJ8gBR,SI5gBU,cAAA,EAPF,QJwhBR,SIthBU,cAAA,QAGF,QJwhBR,SIthBU,cAAA,QAPF,QJkiBR,SIhiBU,cAAA,OAGF,QJkiBR,SIhiBU,cAAA,OAPF,QJ4iBR,SI1iBU,cAAA,KAGF,QJ4iBR,SI1iBU,cAAA,KAPF,QJsjBR,SIpjBU,cAAA,OAGF,QJsjBR,SIpjBU,cAAA,OAPF,QJgkBR,SI9jBU,cAAA,KAGF,QJgkBR,SI9jBU,cAAA,MFzDN,yBESE,QACE,KAAA,EAAA,EAAA,GAGF,oBApCJ,KAAA,EAAA,EAAA,KACA,MAAA,KAcA,iBACE,KAAA,EAAA,EAAA,KACA,MAAA,KAFF,iBACE,KAAA,EAAA,EAAA,KACA,MAAA,IAFF,iBACE,KAAA,EAAA,EAAA,KACA,MAAA,eAFF,iBACE,KAAA,EAAA,EAAA,KACA,MAAA,IAFF,iBACE,KAAA,EAAA,EAAA,KACA,MAAA,IAFF,iBACE,KAAA,EAAA,EAAA,KACA,MAAA,eA+BE,aAhDJ,KAAA,EAAA,EAAA,KACA,MAAA,KAqDQ,UAhEN,KAAA,EAAA,EAAA,KACA,MAAA,YA+DM,UAhEN,KAAA,EAAA,EAAA,KACA,MAAA,aA+DM,UAhEN,KAAA,EAAA,EAAA,KACA,MAAA,IA+DM,UAhEN,KAAA,EAAA,EAAA,KACA,MAAA,aA+DM,UAhEN,KAAA,EAAA,EAAA,KACA,MAAA,aA+DM,UAhEN,KAAA,EAAA,EAAA,KACA,MAAA,IA+DM,UAhEN,KAAA,EAAA,EAAA,KACA,MAAA,aA+DM,UAhEN,KAAA,EAAA,EAAA,KACA,MAAA,aA+DM,UAhEN,KAAA,EAAA,EAAA,KACA,MAAA,IA+DM,WAhEN,KAAA,EAAA,EAAA,KACA,MAAA,aA+DM,WAhEN,KAAA,EAAA,EAAA,KACA,MAAA,aA+DM,WAhEN,KAAA,EAAA,EAAA,KACA,MAAA,KAuEQ,aAxDV,YAAA,EAwDU,aAxDV,YAAA,YAwDU,aAxDV,YAAA,aAwDU,aAxDV,YAAA,IAwDU,aAxDV,YAAA,aAwDU,aAxDV,YAAA,aAwDU,aAxDV,YAAA,IAwDU,aAxDV,YAAA,aAwDU,aAxDV,YAAA,aAwDU,aAxDV,YAAA,IAwDU,cAxDV,YAAA,aAwDU,cAxDV,YAAA,aAmEM,QJmuBR,SIjuBU,cAAA,EAGF,QJmuBR,SIjuBU,cAAA,EAPF,QJ6uBR,SI3uBU,cAAA,QAGF,QJ6uBR,SI3uBU,cAAA,QAPF,QJuvBR,SIrvBU,cAAA,OAGF,QJuvBR,SIrvBU,cAAA,OAPF,QJiwBR,SI/vBU,cAAA,KAGF,QJiwBR,SI/vBU,cAAA,KAPF,QJ2wBR,SIzwBU,cAAA,OAGF,QJ2wBR,SIzwBU,cAAA,OAPF,QJqxBR,SInxBU,cAAA,KAGF,QJqxBR,SInxBU,cAAA,MFzDN,0BESE,QACE,KAAA,EAAA,EAAA,GAGF,oBApCJ,KAAA,EAAA,EAAA,KACA,MAAA,KAcA,iBACE,KAAA,EAAA,EAAA,KACA,MAAA,KAFF,iBACE,KAAA,EAAA,EAAA,KACA,MAAA,IAFF,iBACE,KAAA,EAAA,EAAA,KACA,MAAA,eAFF,iBACE,KAAA,EAAA,EAAA,KACA,MAAA,IAFF,iBACE,KAAA,EAAA,EAAA,KACA,MAAA,IAFF,iBACE,KAAA,EAAA,EAAA,KACA,MAAA,eA+BE,aAhDJ,KAAA,EAAA,EAAA,KACA,MAAA,KAqDQ,UAhEN,KAAA,EAAA,EAAA,KACA,MAAA,YA+DM,UAhEN,KAAA,EAAA,EAAA,KACA,MAAA,aA+DM,UAhEN,KAAA,EAAA,EAAA,KACA,MAAA,IA+DM,UAhEN,KAAA,EAAA,EAAA,KACA,MAAA,aA+DM,UAhEN,KAAA,EAAA,EAAA,KACA,MAAA,aA+DM,UAhEN,KAAA,EAAA,EAAA,KACA,MAAA,IA+DM,UAhEN,KAAA,EAAA,EAAA,KACA,MAAA,aA+DM,UAhEN,KAAA,EAAA,EAAA,KACA,MAAA,aA+DM,UAhEN,KAAA,EAAA,EAAA,KACA,MAAA,IA+DM,WAhEN,KAAA,EAAA,EAAA,KACA,MAAA,aA+DM,WAhEN,KAAA,EAAA,EAAA,KACA,MAAA,aA+DM,WAhEN,KAAA,EAAA,EAAA,KACA,MAAA,KAuEQ,aAxDV,YAAA,EAwDU,aAxDV,YAAA,YAwDU,aAxDV,YAAA,aAwDU,aAxDV,YAAA,IAwDU,aAxDV,YAAA,aAwDU,aAxDV,YAAA,aAwDU,aAxDV,YAAA,IAwDU,aAxDV,YAAA,aAwDU,aAxDV,YAAA,aAwDU,aAxDV,YAAA,IAwDU,cAxDV,YAAA,aAwDU,cAxDV,YAAA,aAmEM,QJw7BR,SIt7BU,cAAA,EAGF,QJw7BR,SIt7BU,cAAA,EAPF,QJk8BR,SIh8BU,cAAA,QAGF,QJk8BR,SIh8BU,cAAA,QAPF,QJ48BR,SI18BU,cAAA,OAGF,QJ48BR,SI18BU,cAAA,OAPF,QJs9BR,SIp9BU,cAAA,KAGF,QJs9BR,SIp9BU,cAAA,KAPF,QJg+BR,SI99BU,cAAA,OAGF,QJg+BR,SI99BU,cAAA,OAPF,QJ0+BR,SIx+BU,cAAA,KAGF,QJ0+BR,SIx+BU,cAAA,MFzDN,0BESE,SACE,KAAA,EAAA,EAAA,GAGF,qBApCJ,KAAA,EAAA,EAAA,KACA,MAAA,KAcA,kBACE,KAAA,EAAA,EAAA,KACA,MAAA,KAFF,kBACE,KAAA,EAAA,EAAA,KACA,MAAA,IAFF,kBACE,KAAA,EAAA,EAAA,KACA,MAAA,eAFF,kBACE,KAAA,EAAA,EAAA,KACA,MAAA,IAFF,kBACE,KAAA,EAAA,EAAA,KACA,MAAA,IAFF,kBACE,KAAA,EAAA,EAAA,KACA,MAAA,eA+BE,cAhDJ,KAAA,EAAA,EAAA,KACA,MAAA,KAqDQ,WAhEN,KAAA,EAAA,EAAA,KACA,MAAA,YA+DM,WAhEN,KAAA,EAAA,EAAA,KACA,MAAA,aA+DM,WAhEN,KAAA,EAAA,EAAA,KACA,MAAA,IA+DM,WAhEN,KAAA,EAAA,EAAA,KACA,MAAA,aA+DM,WAhEN,KAAA,EAAA,EAAA,KACA,MAAA,aA+DM,WAhEN,KAAA,EAAA,EAAA,KACA,MAAA,IA+DM,WAhEN,KAAA,EAAA,EAAA,KACA,MAAA,aA+DM,WAhEN,KAAA,EAAA,EAAA,KACA,MAAA,aA+DM,WAhEN,KAAA,EAAA,EAAA,KACA,MAAA,IA+DM,YAhEN,KAAA,EAAA,EAAA,KACA,MAAA,aA+DM,YAhEN,KAAA,EAAA,EAAA,KACA,MAAA,aA+DM,YAhEN,KAAA,EAAA,EAAA,KACA,MAAA,KAuEQ,cAxDV,YAAA,EAwDU,cAxDV,YAAA,YAwDU,cAxDV,YAAA,aAwDU,cAxDV,YAAA,IAwDU,cAxDV,YAAA,aAwDU,cAxDV,YAAA,aAwDU,cAxDV,YAAA,IAwDU,cAxDV,YAAA,aAwDU,cAxDV,YAAA,aAwDU,cAxDV,YAAA,IAwDU,eAxDV,YAAA,aAwDU,eAxDV,YAAA,aAmEM,SJ6oCR,UI3oCU,cAAA,EAGF,SJ6oCR,UI3oCU,cAAA,EAPF,SJupCR,UIrpCU,cAAA,QAGF,SJupCR,UIrpCU,cAAA,QAPF,SJiqCR,UI/pCU,cAAA,OAGF,SJiqCR,UI/pCU,cAAA,OAPF,SJ2qCR,UIzqCU,cAAA,KAGF,SJ2qCR,UIzqCU,cAAA,KAPF,SJqrCR,UInrCU,cAAA,OAGF,SJqrCR,UInrCU,cAAA,OAPF,SJ+rCR,UI7rCU,cAAA,KAGF,SJ+rCR,UI7rCU,cAAA,MCzDF,UAOI,QAAA,iBAPJ,gBAOI,QAAA,uBAPJ,SAOI,QAAA,gBAPJ,QAOI,QAAA,eAPJ,SAOI,QAAA,gBAPJ,aAOI,QAAA,oBAPJ,cAOI,QAAA,qBAPJ,QAOI,QAAA,eAPJ,eAOI,QAAA,sBAPJ,QAOI,QAAA,eAPJ,WAOI,KAAA,EAAA,EAAA,eAPJ,UAOI,eAAA,cAPJ,aAOI,eAAA,iBAPJ,kBAOI,eAAA,sBAPJ,qBAOI,eAAA,yBAPJ,aAOI,UAAA,YAPJ,aAOI,UAAA,YAPJ,eAOI,YAAA,YAPJ,eAOI,YAAA,YAPJ,WAOI,UAAA,eAPJ,aAOI,UAAA,iBAPJ,mBAOI,UAAA,uBAPJ,uBAOI,gBAAA,qBAPJ,qBAOI,gBAAA,mBAPJ,wBAOI,gBAAA,iBAPJ,yBAOI,gBAAA,wBAPJ,wBAOI,gBAAA,uBAPJ,wBAOI,gBAAA,uBAPJ,mBAOI,YAAA,qBAPJ,iBAOI,YAAA,mBAPJ,oBAOI,YAAA,iBAPJ,sBAOI,YAAA,mBAPJ,qBAOI,YAAA,kBAPJ,qBAOI,cAAA,qBAPJ,mBAOI,cAAA,mBAPJ,sBAOI,cAAA,iBAPJ,uBAOI,cAAA,wBAPJ,sBAOI,cAAA,uBAPJ,uBAOI,cAAA,kBAPJ,iBAOI,WAAA,eAPJ,kBAOI,WAAA,qBAPJ,gBAOI,WAAA,mBAPJ,mBAOI,WAAA,iBAPJ,qBAOI,WAAA,mBAPJ,oBAOI,WAAA,kBAPJ,aAOI,MAAA,aAPJ,SAOI,MAAA,YAPJ,SAOI,MAAA,YAPJ,SAOI,MAAA,YAPJ,SAOI,MAAA,YAPJ,SAOI,MAAA,YAPJ,SAOI,MAAA,YAPJ,YAOI,MAAA,YAPJ,KAOI,OAAA,YAPJ,KAOI,OAAA,iBAPJ,KAOI,OAAA,gBAPJ,KAOI,OAAA,eAPJ,KAOI,OAAA,iBAPJ,KAOI,OAAA,eAPJ,QAOI,OAAA,eAPJ,MAOI,aAAA,YAAA,YAAA,YAPJ,MAOI,aAAA,iBAAA,YAAA,iBAPJ,MAOI,aAAA,gBAAA,YAAA,gBAPJ,MAOI,aAAA,eAAA,YAAA,eAPJ,MAOI,aAAA,iBAAA,YAAA,iBAPJ,MAOI,aAAA,eAAA,YAAA,eAPJ,SAOI,aAAA,eAAA,YAAA,eAPJ,MAOI,WAAA,YAAA,cAAA,YAPJ,MAOI,WAAA,iBAAA,cAAA,iBAPJ,MAOI,WAAA,gBAAA,cAAA,gBAPJ,MAOI,WAAA,eAAA,cAAA,eAPJ,MAOI,WAAA,iBAAA,cAAA,iBAPJ,MAOI,WAAA,eAAA,cAAA,eAPJ,SAOI,WAAA,eAAA,cAAA,eAPJ,MAOI,WAAA,YAPJ,MAOI,WAAA,iBAPJ,MAOI,WAAA,gBAPJ,MAOI,WAAA,eAPJ,MAOI,WAAA,iBAPJ,MAOI,WAAA,eAPJ,SAOI,WAAA,eAPJ,MAOI,aAAA,YAPJ,MAOI,aAAA,iBAPJ,MAOI,aAAA,gBAPJ,MAOI,aAAA,eAPJ,MAOI,aAAA,iBAPJ,MAOI,aAAA,eAPJ,SAOI,aAAA,eAPJ,MAOI,cAAA,YAPJ,MAOI,cAAA,iBAPJ,MAOI,cAAA,gBAPJ,MAOI,cAAA,eAPJ,MAOI,cAAA,iBAPJ,MAOI,cAAA,eAPJ,SAOI,cAAA,eAPJ,MAOI,YAAA,YAPJ,MAOI,YAAA,iBAPJ,MAOI,YAAA,gBAPJ,MAOI,YAAA,eAPJ,MAOI,YAAA,iBAPJ,MAOI,YAAA,eAPJ,SAOI,YAAA,eAPJ,KAOI,QAAA,YAPJ,KAOI,QAAA,iBAPJ,KAOI,QAAA,gBAPJ,KAOI,QAAA,eAPJ,KAOI,QAAA,iBAPJ,KAOI,QAAA,eAPJ,MAOI,cAAA,YAAA,aAAA,YAPJ,MAOI,cAAA,iBAAA,aAAA,iBAPJ,MAOI,cAAA,gBAAA,aAAA,gBAPJ,MAOI,cAAA,eAAA,aAAA,eAPJ,MAOI,cAAA,iBAAA,aAAA,iBAPJ,MAOI,cAAA,eAAA,aAAA,eAPJ,MAOI,YAAA,YAAA,eAAA,YAPJ,MAOI,YAAA,iBAAA,eAAA,iBAPJ,MAOI,YAAA,gBAAA,eAAA,gBAPJ,MAOI,YAAA,eAAA,eAAA,eAPJ,MAOI,YAAA,iBAAA,eAAA,iBAPJ,MAOI,YAAA,eAAA,eAAA,eAPJ,MAOI,YAAA,YAPJ,MAOI,YAAA,iBAPJ,MAOI,YAAA,gBAPJ,MAOI,YAAA,eAPJ,MAOI,YAAA,iBAPJ,MAOI,YAAA,eAPJ,MAOI,cAAA,YAPJ,MAOI,cAAA,iBAPJ,MAOI,cAAA,gBAPJ,MAOI,cAAA,eAPJ,MAOI,cAAA,iBAPJ,MAOI,cAAA,eAPJ,MAOI,eAAA,YAPJ,MAOI,eAAA,iBAPJ,MAOI,eAAA,gBAPJ,MAOI,eAAA,eAPJ,MAOI,eAAA,iBAPJ,MAOI,eAAA,eAPJ,MAOI,aAAA,YAPJ,MAOI,aAAA,iBAPJ,MAOI,aAAA,gBAPJ,MAOI,aAAA,eAPJ,MAOI,aAAA,iBAPJ,MAOI,aAAA,eHPR,yBGAI,aAOI,QAAA,iBAPJ,mBAOI,QAAA,uBAPJ,YAOI,QAAA,gBAPJ,WAOI,QAAA,eAPJ,YAOI,QAAA,gBAPJ,gBAOI,QAAA,oBAPJ,iBAOI,QAAA,qBAPJ,WAOI,QAAA,eAPJ,kBAOI,QAAA,sBAPJ,WAOI,QAAA,eAPJ,cAOI,KAAA,EAAA,EAAA,eAPJ,aAOI,eAAA,cAPJ,gBAOI,eAAA,iBAPJ,qBAOI,eAAA,sBAPJ,wBAOI,eAAA,yBAPJ,gBAOI,UAAA,YAPJ,gBAOI,UAAA,YAPJ,kBAOI,YAAA,YAPJ,kBAOI,YAAA,YAPJ,cAOI,UAAA,eAPJ,gBAOI,UAAA,iBAPJ,sBAOI,UAAA,uBAPJ,0BAOI,gBAAA,qBAPJ,wBAOI,gBAAA,mBAPJ,2BAOI,gBAAA,iBAPJ,4BAOI,gBAAA,wBAPJ,2BAOI,gBAAA,uBAPJ,2BAOI,gBAAA,uBAPJ,sBAOI,YAAA,qBAPJ,oBAOI,YAAA,mBAPJ,uBAOI,YAAA,iBAPJ,yBAOI,YAAA,mBAPJ,wBAOI,YAAA,kBAPJ,wBAOI,cAAA,qBAPJ,sBAOI,cAAA,mBAPJ,yBAOI,cAAA,iBAPJ,0BAOI,cAAA,wBAPJ,yBAOI,cAAA,uBAPJ,0BAOI,cAAA,kBAPJ,oBAOI,WAAA,eAPJ,qBAOI,WAAA,qBAPJ,mBAOI,WAAA,mBAPJ,sBAOI,WAAA,iBAPJ,wBAOI,WAAA,mBAPJ,uBAOI,WAAA,kBAPJ,gBAOI,MAAA,aAPJ,YAOI,MAAA,YAPJ,YAOI,MAAA,YAPJ,YAOI,MAAA,YAPJ,YAOI,MAAA,YAPJ,YAOI,MAAA,YAPJ,YAOI,MAAA,YAPJ,eAOI,MAAA,YAPJ,QAOI,OAAA,YAPJ,QAOI,OAAA,iBAPJ,QAOI,OAAA,gBAPJ,QAOI,OAAA,eAPJ,QAOI,OAAA,iBAPJ,QAOI,OAAA,eAPJ,WAOI,OAAA,eAPJ,SAOI,aAAA,YAAA,YAAA,YAPJ,SAOI,aAAA,iBAAA,YAAA,iBAPJ,SAOI,aAAA,gBAAA,YAAA,gBAPJ,SAOI,aAAA,eAAA,YAAA,eAPJ,SAOI,aAAA,iBAAA,YAAA,iBAPJ,SAOI,aAAA,eAAA,YAAA,eAPJ,YAOI,aAAA,eAAA,YAAA,eAPJ,SAOI,WAAA,YAAA,cAAA,YAPJ,SAOI,WAAA,iBAAA,cAAA,iBAPJ,SAOI,WAAA,gBAAA,cAAA,gBAPJ,SAOI,WAAA,eAAA,cAAA,eAPJ,SAOI,WAAA,iBAAA,cAAA,iBAPJ,SAOI,WAAA,eAAA,cAAA,eAPJ,YAOI,WAAA,eAAA,cAAA,eAPJ,SAOI,WAAA,YAPJ,SAOI,WAAA,iBAPJ,SAOI,WAAA,gBAPJ,SAOI,WAAA,eAPJ,SAOI,WAAA,iBAPJ,SAOI,WAAA,eAPJ,YAOI,WAAA,eAPJ,SAOI,aAAA,YAPJ,SAOI,aAAA,iBAPJ,SAOI,aAAA,gBAPJ,SAOI,aAAA,eAPJ,SAOI,aAAA,iBAPJ,SAOI,aAAA,eAPJ,YAOI,aAAA,eAPJ,SAOI,cAAA,YAPJ,SAOI,cAAA,iBAPJ,SAOI,cAAA,gBAPJ,SAOI,cAAA,eAPJ,SAOI,cAAA,iBAPJ,SAOI,cAAA,eAPJ,YAOI,cAAA,eAPJ,SAOI,YAAA,YAPJ,SAOI,YAAA,iBAPJ,SAOI,YAAA,gBAPJ,SAOI,YAAA,eAPJ,SAOI,YAAA,iBAPJ,SAOI,YAAA,eAPJ,YAOI,YAAA,eAPJ,QAOI,QAAA,YAPJ,QAOI,QAAA,iBAPJ,QAOI,QAAA,gBAPJ,QAOI,QAAA,eAPJ,QAOI,QAAA,iBAPJ,QAOI,QAAA,eAPJ,SAOI,cAAA,YAAA,aAAA,YAPJ,SAOI,cAAA,iBAAA,aAAA,iBAPJ,SAOI,cAAA,gBAAA,aAAA,gBAPJ,SAOI,cAAA,eAAA,aAAA,eAPJ,SAOI,cAAA,iBAAA,aAAA,iBAPJ,SAOI,cAAA,eAAA,aAAA,eAPJ,SAOI,YAAA,YAAA,eAAA,YAPJ,SAOI,YAAA,iBAAA,eAAA,iBAPJ,SAOI,YAAA,gBAAA,eAAA,gBAPJ,SAOI,YAAA,eAAA,eAAA,eAPJ,SAOI,YAAA,iBAAA,eAAA,iBAPJ,SAOI,YAAA,eAAA,eAAA,eAPJ,SAOI,YAAA,YAPJ,SAOI,YAAA,iBAPJ,SAOI,YAAA,gBAPJ,SAOI,YAAA,eAPJ,SAOI,YAAA,iBAPJ,SAOI,YAAA,eAPJ,SAOI,cAAA,YAPJ,SAOI,cAAA,iBAPJ,SAOI,cAAA,gBAPJ,SAOI,cAAA,eAPJ,SAOI,cAAA,iBAPJ,SAOI,cAAA,eAPJ,SAOI,eAAA,YAPJ,SAOI,eAAA,iBAPJ,SAOI,eAAA,gBAPJ,SAOI,eAAA,eAPJ,SAOI,eAAA,iBAPJ,SAOI,eAAA,eAPJ,SAOI,aAAA,YAPJ,SAOI,aAAA,iBAPJ,SAOI,aAAA,gBAPJ,SAOI,aAAA,eAPJ,SAOI,aAAA,iBAPJ,SAOI,aAAA,gBHPR,yBGAI,aAOI,QAAA,iBAPJ,mBAOI,QAAA,uBAPJ,YAOI,QAAA,gBAPJ,WAOI,QAAA,eAPJ,YAOI,QAAA,gBAPJ,gBAOI,QAAA,oBAPJ,iBAOI,QAAA,qBAPJ,WAOI,QAAA,eAPJ,kBAOI,QAAA,sBAPJ,WAOI,QAAA,eAPJ,cAOI,KAAA,EAAA,EAAA,eAPJ,aAOI,eAAA,cAPJ,gBAOI,eAAA,iBAPJ,qBAOI,eAAA,sBAPJ,wBAOI,eAAA,yBAPJ,gBAOI,UAAA,YAPJ,gBAOI,UAAA,YAPJ,kBAOI,YAAA,YAPJ,kBAOI,YAAA,YAPJ,cAOI,UAAA,eAPJ,gBAOI,UAAA,iBAPJ,sBAOI,UAAA,uBAPJ,0BAOI,gBAAA,qBAPJ,wBAOI,gBAAA,mBAPJ,2BAOI,gBAAA,iBAPJ,4BAOI,gBAAA,wBAPJ,2BAOI,gBAAA,uBAPJ,2BAOI,gBAAA,uBAPJ,sBAOI,YAAA,qBAPJ,oBAOI,YAAA,mBAPJ,uBAOI,YAAA,iBAPJ,yBAOI,YAAA,mBAPJ,wBAOI,YAAA,kBAPJ,wBAOI,cAAA,qBAPJ,sBAOI,cAAA,mBAPJ,yBAOI,cAAA,iBAPJ,0BAOI,cAAA,wBAPJ,yBAOI,cAAA,uBAPJ,0BAOI,cAAA,kBAPJ,oBAOI,WAAA,eAPJ,qBAOI,WAAA,qBAPJ,mBAOI,WAAA,mBAPJ,sBAOI,WAAA,iBAPJ,wBAOI,WAAA,mBAPJ,uBAOI,WAAA,kBAPJ,gBAOI,MAAA,aAPJ,YAOI,MAAA,YAPJ,YAOI,MAAA,YAPJ,YAOI,MAAA,YAPJ,YAOI,MAAA,YAPJ,YAOI,MAAA,YAPJ,YAOI,MAAA,YAPJ,eAOI,MAAA,YAPJ,QAOI,OAAA,YAPJ,QAOI,OAAA,iBAPJ,QAOI,OAAA,gBAPJ,QAOI,OAAA,eAPJ,QAOI,OAAA,iBAPJ,QAOI,OAAA,eAPJ,WAOI,OAAA,eAPJ,SAOI,aAAA,YAAA,YAAA,YAPJ,SAOI,aAAA,iBAAA,YAAA,iBAPJ,SAOI,aAAA,gBAAA,YAAA,gBAPJ,SAOI,aAAA,eAAA,YAAA,eAPJ,SAOI,aAAA,iBAAA,YAAA,iBAPJ,SAOI,aAAA,eAAA,YAAA,eAPJ,YAOI,aAAA,eAAA,YAAA,eAPJ,SAOI,WAAA,YAAA,cAAA,YAPJ,SAOI,WAAA,iBAAA,cAAA,iBAPJ,SAOI,WAAA,gBAAA,cAAA,gBAPJ,SAOI,WAAA,eAAA,cAAA,eAPJ,SAOI,WAAA,iBAAA,cAAA,iBAPJ,SAOI,WAAA,eAAA,cAAA,eAPJ,YAOI,WAAA,eAAA,cAAA,eAPJ,SAOI,WAAA,YAPJ,SAOI,WAAA,iBAPJ,SAOI,WAAA,gBAPJ,SAOI,WAAA,eAPJ,SAOI,WAAA,iBAPJ,SAOI,WAAA,eAPJ,YAOI,WAAA,eAPJ,SAOI,aAAA,YAPJ,SAOI,aAAA,iBAPJ,SAOI,aAAA,gBAPJ,SAOI,aAAA,eAPJ,SAOI,aAAA,iBAPJ,SAOI,aAAA,eAPJ,YAOI,aAAA,eAPJ,SAOI,cAAA,YAPJ,SAOI,cAAA,iBAPJ,SAOI,cAAA,gBAPJ,SAOI,cAAA,eAPJ,SAOI,cAAA,iBAPJ,SAOI,cAAA,eAPJ,YAOI,cAAA,eAPJ,SAOI,YAAA,YAPJ,SAOI,YAAA,iBAPJ,SAOI,YAAA,gBAPJ,SAOI,YAAA,eAPJ,SAOI,YAAA,iBAPJ,SAOI,YAAA,eAPJ,YAOI,YAAA,eAPJ,QAOI,QAAA,YAPJ,QAOI,QAAA,iBAPJ,QAOI,QAAA,gBAPJ,QAOI,QAAA,eAPJ,QAOI,QAAA,iBAPJ,QAOI,QAAA,eAPJ,SAOI,cAAA,YAAA,aAAA,YAPJ,SAOI,cAAA,iBAAA,aAAA,iBAPJ,SAOI,cAAA,gBAAA,aAAA,gBAPJ,SAOI,cAAA,eAAA,aAAA,eAPJ,SAOI,cAAA,iBAAA,aAAA,iBAPJ,SAOI,cAAA,eAAA,aAAA,eAPJ,SAOI,YAAA,YAAA,eAAA,YAPJ,SAOI,YAAA,iBAAA,eAAA,iBAPJ,SAOI,YAAA,gBAAA,eAAA,gBAPJ,SAOI,YAAA,eAAA,eAAA,eAPJ,SAOI,YAAA,iBAAA,eAAA,iBAPJ,SAOI,YAAA,eAAA,eAAA,eAPJ,SAOI,YAAA,YAPJ,SAOI,YAAA,iBAPJ,SAOI,YAAA,gBAPJ,SAOI,YAAA,eAPJ,SAOI,YAAA,iBAPJ,SAOI,YAAA,eAPJ,SAOI,cAAA,YAPJ,SAOI,cAAA,iBAPJ,SAOI,cAAA,gBAPJ,SAOI,cAAA,eAPJ,SAOI,cAAA,iBAPJ,SAOI,cAAA,eAPJ,SAOI,eAAA,YAPJ,SAOI,eAAA,iBAPJ,SAOI,eAAA,gBAPJ,SAOI,eAAA,eAPJ,SAOI,eAAA,iBAPJ,SAOI,eAAA,eAPJ,SAOI,aAAA,YAPJ,SAOI,aAAA,iBAPJ,SAOI,aAAA,gBAPJ,SAOI,aAAA,eAPJ,SAOI,aAAA,iBAPJ,SAOI,aAAA,gBHPR,yBGAI,aAOI,QAAA,iBAPJ,mBAOI,QAAA,uBAPJ,YAOI,QAAA,gBAPJ,WAOI,QAAA,eAPJ,YAOI,QAAA,gBAPJ,gBAOI,QAAA,oBAPJ,iBAOI,QAAA,qBAPJ,WAOI,QAAA,eAPJ,kBAOI,QAAA,sBAPJ,WAOI,QAAA,eAPJ,cAOI,KAAA,EAAA,EAAA,eAPJ,aAOI,eAAA,cAPJ,gBAOI,eAAA,iBAPJ,qBAOI,eAAA,sBAPJ,wBAOI,eAAA,yBAPJ,gBAOI,UAAA,YAPJ,gBAOI,UAAA,YAPJ,kBAOI,YAAA,YAPJ,kBAOI,YAAA,YAPJ,cAOI,UAAA,eAPJ,gBAOI,UAAA,iBAPJ,sBAOI,UAAA,uBAPJ,0BAOI,gBAAA,qBAPJ,wBAOI,gBAAA,mBAPJ,2BAOI,gBAAA,iBAPJ,4BAOI,gBAAA,wBAPJ,2BAOI,gBAAA,uBAPJ,2BAOI,gBAAA,uBAPJ,sBAOI,YAAA,qBAPJ,oBAOI,YAAA,mBAPJ,uBAOI,YAAA,iBAPJ,yBAOI,YAAA,mBAPJ,wBAOI,YAAA,kBAPJ,wBAOI,cAAA,qBAPJ,sBAOI,cAAA,mBAPJ,yBAOI,cAAA,iBAPJ,0BAOI,cAAA,wBAPJ,yBAOI,cAAA,uBAPJ,0BAOI,cAAA,kBAPJ,oBAOI,WAAA,eAPJ,qBAOI,WAAA,qBAPJ,mBAOI,WAAA,mBAPJ,sBAOI,WAAA,iBAPJ,wBAOI,WAAA,mBAPJ,uBAOI,WAAA,kBAPJ,gBAOI,MAAA,aAPJ,YAOI,MAAA,YAPJ,YAOI,MAAA,YAPJ,YAOI,MAAA,YAPJ,YAOI,MAAA,YAPJ,YAOI,MAAA,YAPJ,YAOI,MAAA,YAPJ,eAOI,MAAA,YAPJ,QAOI,OAAA,YAPJ,QAOI,OAAA,iBAPJ,QAOI,OAAA,gBAPJ,QAOI,OAAA,eAPJ,QAOI,OAAA,iBAPJ,QAOI,OAAA,eAPJ,WAOI,OAAA,eAPJ,SAOI,aAAA,YAAA,YAAA,YAPJ,SAOI,aAAA,iBAAA,YAAA,iBAPJ,SAOI,aAAA,gBAAA,YAAA,gBAPJ,SAOI,aAAA,eAAA,YAAA,eAPJ,SAOI,aAAA,iBAAA,YAAA,iBAPJ,SAOI,aAAA,eAAA,YAAA,eAPJ,YAOI,aAAA,eAAA,YAAA,eAPJ,SAOI,WAAA,YAAA,cAAA,YAPJ,SAOI,WAAA,iBAAA,cAAA,iBAPJ,SAOI,WAAA,gBAAA,cAAA,gBAPJ,SAOI,WAAA,eAAA,cAAA,eAPJ,SAOI,WAAA,iBAAA,cAAA,iBAPJ,SAOI,WAAA,eAAA,cAAA,eAPJ,YAOI,WAAA,eAAA,cAAA,eAPJ,SAOI,WAAA,YAPJ,SAOI,WAAA,iBAPJ,SAOI,WAAA,gBAPJ,SAOI,WAAA,eAPJ,SAOI,WAAA,iBAPJ,SAOI,WAAA,eAPJ,YAOI,WAAA,eAPJ,SAOI,aAAA,YAPJ,SAOI,aAAA,iBAPJ,SAOI,aAAA,gBAPJ,SAOI,aAAA,eAPJ,SAOI,aAAA,iBAPJ,SAOI,aAAA,eAPJ,YAOI,aAAA,eAPJ,SAOI,cAAA,YAPJ,SAOI,cAAA,iBAPJ,SAOI,cAAA,gBAPJ,SAOI,cAAA,eAPJ,SAOI,cAAA,iBAPJ,SAOI,cAAA,eAPJ,YAOI,cAAA,eAPJ,SAOI,YAAA,YAPJ,SAOI,YAAA,iBAPJ,SAOI,YAAA,gBAPJ,SAOI,YAAA,eAPJ,SAOI,YAAA,iBAPJ,SAOI,YAAA,eAPJ,YAOI,YAAA,eAPJ,QAOI,QAAA,YAPJ,QAOI,QAAA,iBAPJ,QAOI,QAAA,gBAPJ,QAOI,QAAA,eAPJ,QAOI,QAAA,iBAPJ,QAOI,QAAA,eAPJ,SAOI,cAAA,YAAA,aAAA,YAPJ,SAOI,cAAA,iBAAA,aAAA,iBAPJ,SAOI,cAAA,gBAAA,aAAA,gBAPJ,SAOI,cAAA,eAAA,aAAA,eAPJ,SAOI,cAAA,iBAAA,aAAA,iBAPJ,SAOI,cAAA,eAAA,aAAA,eAPJ,SAOI,YAAA,YAAA,eAAA,YAPJ,SAOI,YAAA,iBAAA,eAAA,iBAPJ,SAOI,YAAA,gBAAA,eAAA,gBAPJ,SAOI,YAAA,eAAA,eAAA,eAPJ,SAOI,YAAA,iBAAA,eAAA,iBAPJ,SAOI,YAAA,eAAA,eAAA,eAPJ,SAOI,YAAA,YAPJ,SAOI,YAAA,iBAPJ,SAOI,YAAA,gBAPJ,SAOI,YAAA,eAPJ,SAOI,YAAA,iBAPJ,SAOI,YAAA,eAPJ,SAOI,cAAA,YAPJ,SAOI,cAAA,iBAPJ,SAOI,cAAA,gBAPJ,SAOI,cAAA,eAPJ,SAOI,cAAA,iBAPJ,SAOI,cAAA,eAPJ,SAOI,eAAA,YAPJ,SAOI,eAAA,iBAPJ,SAOI,eAAA,gBAPJ,SAOI,eAAA,eAPJ,SAOI,eAAA,iBAPJ,SAOI,eAAA,eAPJ,SAOI,aAAA,YAPJ,SAOI,aAAA,iBAPJ,SAOI,aAAA,gBAPJ,SAOI,aAAA,eAPJ,SAOI,aAAA,iBAPJ,SAOI,aAAA,gBHPR,0BGAI,aAOI,QAAA,iBAPJ,mBAOI,QAAA,uBAPJ,YAOI,QAAA,gBAPJ,WAOI,QAAA,eAPJ,YAOI,QAAA,gBAPJ,gBAOI,QAAA,oBAPJ,iBAOI,QAAA,qBAPJ,WAOI,QAAA,eAPJ,kBAOI,QAAA,sBAPJ,WAOI,QAAA,eAPJ,cAOI,KAAA,EAAA,EAAA,eAPJ,aAOI,eAAA,cAPJ,gBAOI,eAAA,iBAPJ,qBAOI,eAAA,sBAPJ,wBAOI,eAAA,yBAPJ,gBAOI,UAAA,YAPJ,gBAOI,UAAA,YAPJ,kBAOI,YAAA,YAPJ,kBAOI,YAAA,YAPJ,cAOI,UAAA,eAPJ,gBAOI,UAAA,iBAPJ,sBAOI,UAAA,uBAPJ,0BAOI,gBAAA,qBAPJ,wBAOI,gBAAA,mBAPJ,2BAOI,gBAAA,iBAPJ,4BAOI,gBAAA,wBAPJ,2BAOI,gBAAA,uBAPJ,2BAOI,gBAAA,uBAPJ,sBAOI,YAAA,qBAPJ,oBAOI,YAAA,mBAPJ,uBAOI,YAAA,iBAPJ,yBAOI,YAAA,mBAPJ,wBAOI,YAAA,kBAPJ,wBAOI,cAAA,qBAPJ,sBAOI,cAAA,mBAPJ,yBAOI,cAAA,iBAPJ,0BAOI,cAAA,wBAPJ,yBAOI,cAAA,uBAPJ,0BAOI,cAAA,kBAPJ,oBAOI,WAAA,eAPJ,qBAOI,WAAA,qBAPJ,mBAOI,WAAA,mBAPJ,sBAOI,WAAA,iBAPJ,wBAOI,WAAA,mBAPJ,uBAOI,WAAA,kBAPJ,gBAOI,MAAA,aAPJ,YAOI,MAAA,YAPJ,YAOI,MAAA,YAPJ,YAOI,MAAA,YAPJ,YAOI,MAAA,YAPJ,YAOI,MAAA,YAPJ,YAOI,MAAA,YAPJ,eAOI,MAAA,YAPJ,QAOI,OAAA,YAPJ,QAOI,OAAA,iBAPJ,QAOI,OAAA,gBAPJ,QAOI,OAAA,eAPJ,QAOI,OAAA,iBAPJ,QAOI,OAAA,eAPJ,WAOI,OAAA,eAPJ,SAOI,aAAA,YAAA,YAAA,YAPJ,SAOI,aAAA,iBAAA,YAAA,iBAPJ,SAOI,aAAA,gBAAA,YAAA,gBAPJ,SAOI,aAAA,eAAA,YAAA,eAPJ,SAOI,aAAA,iBAAA,YAAA,iBAPJ,SAOI,aAAA,eAAA,YAAA,eAPJ,YAOI,aAAA,eAAA,YAAA,eAPJ,SAOI,WAAA,YAAA,cAAA,YAPJ,SAOI,WAAA,iBAAA,cAAA,iBAPJ,SAOI,WAAA,gBAAA,cAAA,gBAPJ,SAOI,WAAA,eAAA,cAAA,eAPJ,SAOI,WAAA,iBAAA,cAAA,iBAPJ,SAOI,WAAA,eAAA,cAAA,eAPJ,YAOI,WAAA,eAAA,cAAA,eAPJ,SAOI,WAAA,YAPJ,SAOI,WAAA,iBAPJ,SAOI,WAAA,gBAPJ,SAOI,WAAA,eAPJ,SAOI,WAAA,iBAPJ,SAOI,WAAA,eAPJ,YAOI,WAAA,eAPJ,SAOI,aAAA,YAPJ,SAOI,aAAA,iBAPJ,SAOI,aAAA,gBAPJ,SAOI,aAAA,eAPJ,SAOI,aAAA,iBAPJ,SAOI,aAAA,eAPJ,YAOI,aAAA,eAPJ,SAOI,cAAA,YAPJ,SAOI,cAAA,iBAPJ,SAOI,cAAA,gBAPJ,SAOI,cAAA,eAPJ,SAOI,cAAA,iBAPJ,SAOI,cAAA,eAPJ,YAOI,cAAA,eAPJ,SAOI,YAAA,YAPJ,SAOI,YAAA,iBAPJ,SAOI,YAAA,gBAPJ,SAOI,YAAA,eAPJ,SAOI,YAAA,iBAPJ,SAOI,YAAA,eAPJ,YAOI,YAAA,eAPJ,QAOI,QAAA,YAPJ,QAOI,QAAA,iBAPJ,QAOI,QAAA,gBAPJ,QAOI,QAAA,eAPJ,QAOI,QAAA,iBAPJ,QAOI,QAAA,eAPJ,SAOI,cAAA,YAAA,aAAA,YAPJ,SAOI,cAAA,iBAAA,aAAA,iBAPJ,SAOI,cAAA,gBAAA,aAAA,gBAPJ,SAOI,cAAA,eAAA,aAAA,eAPJ,SAOI,cAAA,iBAAA,aAAA,iBAPJ,SAOI,cAAA,eAAA,aAAA,eAPJ,SAOI,YAAA,YAAA,eAAA,YAPJ,SAOI,YAAA,iBAAA,eAAA,iBAPJ,SAOI,YAAA,gBAAA,eAAA,gBAPJ,SAOI,YAAA,eAAA,eAAA,eAPJ,SAOI,YAAA,iBAAA,eAAA,iBAPJ,SAOI,YAAA,eAAA,eAAA,eAPJ,SAOI,YAAA,YAPJ,SAOI,YAAA,iBAPJ,SAOI,YAAA,gBAPJ,SAOI,YAAA,eAPJ,SAOI,YAAA,iBAPJ,SAOI,YAAA,eAPJ,SAOI,cAAA,YAPJ,SAOI,cAAA,iBAPJ,SAOI,cAAA,gBAPJ,SAOI,cAAA,eAPJ,SAOI,cAAA,iBAPJ,SAOI,cAAA,eAPJ,SAOI,eAAA,YAPJ,SAOI,eAAA,iBAPJ,SAOI,eAAA,gBAPJ,SAOI,eAAA,eAPJ,SAOI,eAAA,iBAPJ,SAOI,eAAA,eAPJ,SAOI,aAAA,YAPJ,SAOI,aAAA,iBAPJ,SAOI,aAAA,gBAPJ,SAOI,aAAA,eAPJ,SAOI,aAAA,iBAPJ,SAOI,aAAA,gBHPR,0BGAI,cAOI,QAAA,iBAPJ,oBAOI,QAAA,uBAPJ,aAOI,QAAA,gBAPJ,YAOI,QAAA,eAPJ,aAOI,QAAA,gBAPJ,iBAOI,QAAA,oBAPJ,kBAOI,QAAA,qBAPJ,YAOI,QAAA,eAPJ,mBAOI,QAAA,sBAPJ,YAOI,QAAA,eAPJ,eAOI,KAAA,EAAA,EAAA,eAPJ,cAOI,eAAA,cAPJ,iBAOI,eAAA,iBAPJ,sBAOI,eAAA,sBAPJ,yBAOI,eAAA,yBAPJ,iBAOI,UAAA,YAPJ,iBAOI,UAAA,YAPJ,mBAOI,YAAA,YAPJ,mBAOI,YAAA,YAPJ,eAOI,UAAA,eAPJ,iBAOI,UAAA,iBAPJ,uBAOI,UAAA,uBAPJ,2BAOI,gBAAA,qBAPJ,yBAOI,gBAAA,mBAPJ,4BAOI,gBAAA,iBAPJ,6BAOI,gBAAA,wBAPJ,4BAOI,gBAAA,uBAPJ,4BAOI,gBAAA,uBAPJ,uBAOI,YAAA,qBAPJ,qBAOI,YAAA,mBAPJ,wBAOI,YAAA,iBAPJ,0BAOI,YAAA,mBAPJ,yBAOI,YAAA,kBAPJ,yBAOI,cAAA,qBAPJ,uBAOI,cAAA,mBAPJ,0BAOI,cAAA,iBAPJ,2BAOI,cAAA,wBAPJ,0BAOI,cAAA,uBAPJ,2BAOI,cAAA,kBAPJ,qBAOI,WAAA,eAPJ,sBAOI,WAAA,qBAPJ,oBAOI,WAAA,mBAPJ,uBAOI,WAAA,iBAPJ,yBAOI,WAAA,mBAPJ,wBAOI,WAAA,kBAPJ,iBAOI,MAAA,aAPJ,aAOI,MAAA,YAPJ,aAOI,MAAA,YAPJ,aAOI,MAAA,YAPJ,aAOI,MAAA,YAPJ,aAOI,MAAA,YAPJ,aAOI,MAAA,YAPJ,gBAOI,MAAA,YAPJ,SAOI,OAAA,YAPJ,SAOI,OAAA,iBAPJ,SAOI,OAAA,gBAPJ,SAOI,OAAA,eAPJ,SAOI,OAAA,iBAPJ,SAOI,OAAA,eAPJ,YAOI,OAAA,eAPJ,UAOI,aAAA,YAAA,YAAA,YAPJ,UAOI,aAAA,iBAAA,YAAA,iBAPJ,UAOI,aAAA,gBAAA,YAAA,gBAPJ,UAOI,aAAA,eAAA,YAAA,eAPJ,UAOI,aAAA,iBAAA,YAAA,iBAPJ,UAOI,aAAA,eAAA,YAAA,eAPJ,aAOI,aAAA,eAAA,YAAA,eAPJ,UAOI,WAAA,YAAA,cAAA,YAPJ,UAOI,WAAA,iBAAA,cAAA,iBAPJ,UAOI,WAAA,gBAAA,cAAA,gBAPJ,UAOI,WAAA,eAAA,cAAA,eAPJ,UAOI,WAAA,iBAAA,cAAA,iBAPJ,UAOI,WAAA,eAAA,cAAA,eAPJ,aAOI,WAAA,eAAA,cAAA,eAPJ,UAOI,WAAA,YAPJ,UAOI,WAAA,iBAPJ,UAOI,WAAA,gBAPJ,UAOI,WAAA,eAPJ,UAOI,WAAA,iBAPJ,UAOI,WAAA,eAPJ,aAOI,WAAA,eAPJ,UAOI,aAAA,YAPJ,UAOI,aAAA,iBAPJ,UAOI,aAAA,gBAPJ,UAOI,aAAA,eAPJ,UAOI,aAAA,iBAPJ,UAOI,aAAA,eAPJ,aAOI,aAAA,eAPJ,UAOI,cAAA,YAPJ,UAOI,cAAA,iBAPJ,UAOI,cAAA,gBAPJ,UAOI,cAAA,eAPJ,UAOI,cAAA,iBAPJ,UAOI,cAAA,eAPJ,aAOI,cAAA,eAPJ,UAOI,YAAA,YAPJ,UAOI,YAAA,iBAPJ,UAOI,YAAA,gBAPJ,UAOI,YAAA,eAPJ,UAOI,YAAA,iBAPJ,UAOI,YAAA,eAPJ,aAOI,YAAA,eAPJ,SAOI,QAAA,YAPJ,SAOI,QAAA,iBAPJ,SAOI,QAAA,gBAPJ,SAOI,QAAA,eAPJ,SAOI,QAAA,iBAPJ,SAOI,QAAA,eAPJ,UAOI,cAAA,YAAA,aAAA,YAPJ,UAOI,cAAA,iBAAA,aAAA,iBAPJ,UAOI,cAAA,gBAAA,aAAA,gBAPJ,UAOI,cAAA,eAAA,aAAA,eAPJ,UAOI,cAAA,iBAAA,aAAA,iBAPJ,UAOI,cAAA,eAAA,aAAA,eAPJ,UAOI,YAAA,YAAA,eAAA,YAPJ,UAOI,YAAA,iBAAA,eAAA,iBAPJ,UAOI,YAAA,gBAAA,eAAA,gBAPJ,UAOI,YAAA,eAAA,eAAA,eAPJ,UAOI,YAAA,iBAAA,eAAA,iBAPJ,UAOI,YAAA,eAAA,eAAA,eAPJ,UAOI,YAAA,YAPJ,UAOI,YAAA,iBAPJ,UAOI,YAAA,gBAPJ,UAOI,YAAA,eAPJ,UAOI,YAAA,iBAPJ,UAOI,YAAA,eAPJ,UAOI,cAAA,YAPJ,UAOI,cAAA,iBAPJ,UAOI,cAAA,gBAPJ,UAOI,cAAA,eAPJ,UAOI,cAAA,iBAPJ,UAOI,cAAA,eAPJ,UAOI,eAAA,YAPJ,UAOI,eAAA,iBAPJ,UAOI,eAAA,gBAPJ,UAOI,eAAA,eAPJ,UAOI,eAAA,iBAPJ,UAOI,eAAA,eAPJ,UAOI,aAAA,YAPJ,UAOI,aAAA,iBAPJ,UAOI,aAAA,gBAPJ,UAOI,aAAA,eAPJ,UAOI,aAAA,iBAPJ,UAOI,aAAA,gBChCZ,aDyBQ,gBAOI,QAAA,iBAPJ,sBAOI,QAAA,uBAPJ,eAOI,QAAA,gBAPJ,cAOI,QAAA,eAPJ,eAOI,QAAA,gBAPJ,mBAOI,QAAA,oBAPJ,oBAOI,QAAA,qBAPJ,cAOI,QAAA,eAPJ,qBAOI,QAAA,sBAPJ,cAOI,QAAA","sourcesContent":["/*!\n * Bootstrap Grid v5.1.0 (https://getbootstrap.com/)\n * Copyright 2011-2021 The Bootstrap Authors\n * Copyright 2011-2021 Twitter, Inc.\n * Licensed under MIT (https://github.com/twbs/bootstrap/blob/main/LICENSE)\n */\n\n$include-column-box-sizing: true !default;\n\n@import \"functions\";\n@import \"variables\";\n\n@import \"mixins/lists\";\n@import \"mixins/breakpoints\";\n@import \"mixins/container\";\n@import \"mixins/grid\";\n@import \"mixins/utilities\";\n\n@import \"vendor/rfs\";\n\n@import \"containers\";\n@import \"grid\";\n\n@import \"utilities\";\n// Only use the utilities we need\n// stylelint-disable-next-line scss/dollar-variable-default\n$utilities: map-get-multiple(\n  $utilities,\n  (\n    \"display\",\n    \"order\",\n    \"flex\",\n    \"flex-direction\",\n    \"flex-grow\",\n    \"flex-shrink\",\n    \"flex-wrap\",\n    \"justify-content\",\n    \"align-items\",\n    \"align-content\",\n    \"align-self\",\n    \"margin\",\n    \"margin-x\",\n    \"margin-y\",\n    \"margin-top\",\n    \"margin-end\",\n    \"margin-bottom\",\n    \"margin-start\",\n    \"negative-margin\",\n    \"negative-margin-x\",\n    \"negative-margin-y\",\n    \"negative-margin-top\",\n    \"negative-margin-end\",\n    \"negative-margin-bottom\",\n    \"negative-margin-start\",\n    \"padding\",\n    \"padding-x\",\n    \"padding-y\",\n    \"padding-top\",\n    \"padding-end\",\n    \"padding-bottom\",\n    \"padding-start\",\n  )\n);\n\n@import \"utilities/api\";\n","// Container widths\n//\n// Set the container width, and override it for fixed navbars in media queries.\n\n@if $enable-grid-classes {\n  // Single container class with breakpoint max-widths\n  .container,\n  // 100% wide container at all breakpoints\n  .container-fluid {\n    @include make-container();\n  }\n\n  // Responsive containers that are 100% wide until a breakpoint\n  @each $breakpoint, $container-max-width in $container-max-widths {\n    .container-#{$breakpoint} {\n      @extend .container-fluid;\n    }\n\n    @include media-breakpoint-up($breakpoint, $grid-breakpoints) {\n      %responsive-container-#{$breakpoint} {\n        max-width: $container-max-width;\n      }\n\n      // Extend each breakpoint which is smaller or equal to the current breakpoint\n      $extend-breakpoint: true;\n\n      @each $name, $width in $grid-breakpoints {\n        @if ($extend-breakpoint) {\n          .container#{breakpoint-infix($name, $grid-breakpoints)} {\n            @extend %responsive-container-#{$breakpoint};\n          }\n\n          // Once the current breakpoint is reached, stop extending\n          @if ($breakpoint == $name) {\n            $extend-breakpoint: false;\n          }\n        }\n      }\n    }\n  }\n}\n","/*!\n * Bootstrap Grid v5.1.0 (https://getbootstrap.com/)\n * Copyright 2011-2021 The Bootstrap Authors\n * Copyright 2011-2021 Twitter, Inc.\n * Licensed under MIT (https://github.com/twbs/bootstrap/blob/main/LICENSE)\n */\n.container,\n.container-fluid,\n.container-xxl,\n.container-xl,\n.container-lg,\n.container-md,\n.container-sm {\n  width: 100%;\n  padding-right: var(--bs-gutter-x, 0.75rem);\n  padding-left: var(--bs-gutter-x, 0.75rem);\n  margin-right: auto;\n  margin-left: auto;\n}\n\n@media (min-width: 576px) {\n  .container-sm, .container {\n    max-width: 540px;\n  }\n}\n@media (min-width: 768px) {\n  .container-md, .container-sm, .container {\n    max-width: 720px;\n  }\n}\n@media (min-width: 992px) {\n  .container-lg, .container-md, .container-sm, .container {\n    max-width: 960px;\n  }\n}\n@media (min-width: 1200px) {\n  .container-xl, .container-lg, .container-md, .container-sm, .container {\n    max-width: 1140px;\n  }\n}\n@media (min-width: 1400px) {\n  .container-xxl, .container-xl, .container-lg, .container-md, .container-sm, .container {\n    max-width: 1320px;\n  }\n}\n.row {\n  --bs-gutter-x: 1.5rem;\n  --bs-gutter-y: 0;\n  display: flex;\n  flex-wrap: wrap;\n  margin-top: calc(var(--bs-gutter-y) * -1);\n  margin-right: calc(var(--bs-gutter-x) * -.5);\n  margin-left: calc(var(--bs-gutter-x) * -.5);\n}\n.row > * {\n  box-sizing: border-box;\n  flex-shrink: 0;\n  width: 100%;\n  max-width: 100%;\n  padding-right: calc(var(--bs-gutter-x) * .5);\n  padding-left: calc(var(--bs-gutter-x) * .5);\n  margin-top: var(--bs-gutter-y);\n}\n\n.col {\n  flex: 1 0 0%;\n}\n\n.row-cols-auto > * {\n  flex: 0 0 auto;\n  width: auto;\n}\n\n.row-cols-1 > * {\n  flex: 0 0 auto;\n  width: 100%;\n}\n\n.row-cols-2 > * {\n  flex: 0 0 auto;\n  width: 50%;\n}\n\n.row-cols-3 > * {\n  flex: 0 0 auto;\n  width: 33.3333333333%;\n}\n\n.row-cols-4 > * {\n  flex: 0 0 auto;\n  width: 25%;\n}\n\n.row-cols-5 > * {\n  flex: 0 0 auto;\n  width: 20%;\n}\n\n.row-cols-6 > * {\n  flex: 0 0 auto;\n  width: 16.6666666667%;\n}\n\n.col-auto {\n  flex: 0 0 auto;\n  width: auto;\n}\n\n.col-1 {\n  flex: 0 0 auto;\n  width: 8.33333333%;\n}\n\n.col-2 {\n  flex: 0 0 auto;\n  width: 16.66666667%;\n}\n\n.col-3 {\n  flex: 0 0 auto;\n  width: 25%;\n}\n\n.col-4 {\n  flex: 0 0 auto;\n  width: 33.33333333%;\n}\n\n.col-5 {\n  flex: 0 0 auto;\n  width: 41.66666667%;\n}\n\n.col-6 {\n  flex: 0 0 auto;\n  width: 50%;\n}\n\n.col-7 {\n  flex: 0 0 auto;\n  width: 58.33333333%;\n}\n\n.col-8 {\n  flex: 0 0 auto;\n  width: 66.66666667%;\n}\n\n.col-9 {\n  flex: 0 0 auto;\n  width: 75%;\n}\n\n.col-10 {\n  flex: 0 0 auto;\n  width: 83.33333333%;\n}\n\n.col-11 {\n  flex: 0 0 auto;\n  width: 91.66666667%;\n}\n\n.col-12 {\n  flex: 0 0 auto;\n  width: 100%;\n}\n\n.offset-1 {\n  margin-left: 8.33333333%;\n}\n\n.offset-2 {\n  margin-left: 16.66666667%;\n}\n\n.offset-3 {\n  margin-left: 25%;\n}\n\n.offset-4 {\n  margin-left: 33.33333333%;\n}\n\n.offset-5 {\n  margin-left: 41.66666667%;\n}\n\n.offset-6 {\n  margin-left: 50%;\n}\n\n.offset-7 {\n  margin-left: 58.33333333%;\n}\n\n.offset-8 {\n  margin-left: 66.66666667%;\n}\n\n.offset-9 {\n  margin-left: 75%;\n}\n\n.offset-10 {\n  margin-left: 83.33333333%;\n}\n\n.offset-11 {\n  margin-left: 91.66666667%;\n}\n\n.g-0,\n.gx-0 {\n  --bs-gutter-x: 0;\n}\n\n.g-0,\n.gy-0 {\n  --bs-gutter-y: 0;\n}\n\n.g-1,\n.gx-1 {\n  --bs-gutter-x: 0.25rem;\n}\n\n.g-1,\n.gy-1 {\n  --bs-gutter-y: 0.25rem;\n}\n\n.g-2,\n.gx-2 {\n  --bs-gutter-x: 0.5rem;\n}\n\n.g-2,\n.gy-2 {\n  --bs-gutter-y: 0.5rem;\n}\n\n.g-3,\n.gx-3 {\n  --bs-gutter-x: 1rem;\n}\n\n.g-3,\n.gy-3 {\n  --bs-gutter-y: 1rem;\n}\n\n.g-4,\n.gx-4 {\n  --bs-gutter-x: 1.5rem;\n}\n\n.g-4,\n.gy-4 {\n  --bs-gutter-y: 1.5rem;\n}\n\n.g-5,\n.gx-5 {\n  --bs-gutter-x: 3rem;\n}\n\n.g-5,\n.gy-5 {\n  --bs-gutter-y: 3rem;\n}\n\n@media (min-width: 576px) {\n  .col-sm {\n    flex: 1 0 0%;\n  }\n\n  .row-cols-sm-auto > * {\n    flex: 0 0 auto;\n    width: auto;\n  }\n\n  .row-cols-sm-1 > * {\n    flex: 0 0 auto;\n    width: 100%;\n  }\n\n  .row-cols-sm-2 > * {\n    flex: 0 0 auto;\n    width: 50%;\n  }\n\n  .row-cols-sm-3 > * {\n    flex: 0 0 auto;\n    width: 33.3333333333%;\n  }\n\n  .row-cols-sm-4 > * {\n    flex: 0 0 auto;\n    width: 25%;\n  }\n\n  .row-cols-sm-5 > * {\n    flex: 0 0 auto;\n    width: 20%;\n  }\n\n  .row-cols-sm-6 > * {\n    flex: 0 0 auto;\n    width: 16.6666666667%;\n  }\n\n  .col-sm-auto {\n    flex: 0 0 auto;\n    width: auto;\n  }\n\n  .col-sm-1 {\n    flex: 0 0 auto;\n    width: 8.33333333%;\n  }\n\n  .col-sm-2 {\n    flex: 0 0 auto;\n    width: 16.66666667%;\n  }\n\n  .col-sm-3 {\n    flex: 0 0 auto;\n    width: 25%;\n  }\n\n  .col-sm-4 {\n    flex: 0 0 auto;\n    width: 33.33333333%;\n  }\n\n  .col-sm-5 {\n    flex: 0 0 auto;\n    width: 41.66666667%;\n  }\n\n  .col-sm-6 {\n    flex: 0 0 auto;\n    width: 50%;\n  }\n\n  .col-sm-7 {\n    flex: 0 0 auto;\n    width: 58.33333333%;\n  }\n\n  .col-sm-8 {\n    flex: 0 0 auto;\n    width: 66.66666667%;\n  }\n\n  .col-sm-9 {\n    flex: 0 0 auto;\n    width: 75%;\n  }\n\n  .col-sm-10 {\n    flex: 0 0 auto;\n    width: 83.33333333%;\n  }\n\n  .col-sm-11 {\n    flex: 0 0 auto;\n    width: 91.66666667%;\n  }\n\n  .col-sm-12 {\n    flex: 0 0 auto;\n    width: 100%;\n  }\n\n  .offset-sm-0 {\n    margin-left: 0;\n  }\n\n  .offset-sm-1 {\n    margin-left: 8.33333333%;\n  }\n\n  .offset-sm-2 {\n    margin-left: 16.66666667%;\n  }\n\n  .offset-sm-3 {\n    margin-left: 25%;\n  }\n\n  .offset-sm-4 {\n    margin-left: 33.33333333%;\n  }\n\n  .offset-sm-5 {\n    margin-left: 41.66666667%;\n  }\n\n  .offset-sm-6 {\n    margin-left: 50%;\n  }\n\n  .offset-sm-7 {\n    margin-left: 58.33333333%;\n  }\n\n  .offset-sm-8 {\n    margin-left: 66.66666667%;\n  }\n\n  .offset-sm-9 {\n    margin-left: 75%;\n  }\n\n  .offset-sm-10 {\n    margin-left: 83.33333333%;\n  }\n\n  .offset-sm-11 {\n    margin-left: 91.66666667%;\n  }\n\n  .g-sm-0,\n.gx-sm-0 {\n    --bs-gutter-x: 0;\n  }\n\n  .g-sm-0,\n.gy-sm-0 {\n    --bs-gutter-y: 0;\n  }\n\n  .g-sm-1,\n.gx-sm-1 {\n    --bs-gutter-x: 0.25rem;\n  }\n\n  .g-sm-1,\n.gy-sm-1 {\n    --bs-gutter-y: 0.25rem;\n  }\n\n  .g-sm-2,\n.gx-sm-2 {\n    --bs-gutter-x: 0.5rem;\n  }\n\n  .g-sm-2,\n.gy-sm-2 {\n    --bs-gutter-y: 0.5rem;\n  }\n\n  .g-sm-3,\n.gx-sm-3 {\n    --bs-gutter-x: 1rem;\n  }\n\n  .g-sm-3,\n.gy-sm-3 {\n    --bs-gutter-y: 1rem;\n  }\n\n  .g-sm-4,\n.gx-sm-4 {\n    --bs-gutter-x: 1.5rem;\n  }\n\n  .g-sm-4,\n.gy-sm-4 {\n    --bs-gutter-y: 1.5rem;\n  }\n\n  .g-sm-5,\n.gx-sm-5 {\n    --bs-gutter-x: 3rem;\n  }\n\n  .g-sm-5,\n.gy-sm-5 {\n    --bs-gutter-y: 3rem;\n  }\n}\n@media (min-width: 768px) {\n  .col-md {\n    flex: 1 0 0%;\n  }\n\n  .row-cols-md-auto > * {\n    flex: 0 0 auto;\n    width: auto;\n  }\n\n  .row-cols-md-1 > * {\n    flex: 0 0 auto;\n    width: 100%;\n  }\n\n  .row-cols-md-2 > * {\n    flex: 0 0 auto;\n    width: 50%;\n  }\n\n  .row-cols-md-3 > * {\n    flex: 0 0 auto;\n    width: 33.3333333333%;\n  }\n\n  .row-cols-md-4 > * {\n    flex: 0 0 auto;\n    width: 25%;\n  }\n\n  .row-cols-md-5 > * {\n    flex: 0 0 auto;\n    width: 20%;\n  }\n\n  .row-cols-md-6 > * {\n    flex: 0 0 auto;\n    width: 16.6666666667%;\n  }\n\n  .col-md-auto {\n    flex: 0 0 auto;\n    width: auto;\n  }\n\n  .col-md-1 {\n    flex: 0 0 auto;\n    width: 8.33333333%;\n  }\n\n  .col-md-2 {\n    flex: 0 0 auto;\n    width: 16.66666667%;\n  }\n\n  .col-md-3 {\n    flex: 0 0 auto;\n    width: 25%;\n  }\n\n  .col-md-4 {\n    flex: 0 0 auto;\n    width: 33.33333333%;\n  }\n\n  .col-md-5 {\n    flex: 0 0 auto;\n    width: 41.66666667%;\n  }\n\n  .col-md-6 {\n    flex: 0 0 auto;\n    width: 50%;\n  }\n\n  .col-md-7 {\n    flex: 0 0 auto;\n    width: 58.33333333%;\n  }\n\n  .col-md-8 {\n    flex: 0 0 auto;\n    width: 66.66666667%;\n  }\n\n  .col-md-9 {\n    flex: 0 0 auto;\n    width: 75%;\n  }\n\n  .col-md-10 {\n    flex: 0 0 auto;\n    width: 83.33333333%;\n  }\n\n  .col-md-11 {\n    flex: 0 0 auto;\n    width: 91.66666667%;\n  }\n\n  .col-md-12 {\n    flex: 0 0 auto;\n    width: 100%;\n  }\n\n  .offset-md-0 {\n    margin-left: 0;\n  }\n\n  .offset-md-1 {\n    margin-left: 8.33333333%;\n  }\n\n  .offset-md-2 {\n    margin-left: 16.66666667%;\n  }\n\n  .offset-md-3 {\n    margin-left: 25%;\n  }\n\n  .offset-md-4 {\n    margin-left: 33.33333333%;\n  }\n\n  .offset-md-5 {\n    margin-left: 41.66666667%;\n  }\n\n  .offset-md-6 {\n    margin-left: 50%;\n  }\n\n  .offset-md-7 {\n    margin-left: 58.33333333%;\n  }\n\n  .offset-md-8 {\n    margin-left: 66.66666667%;\n  }\n\n  .offset-md-9 {\n    margin-left: 75%;\n  }\n\n  .offset-md-10 {\n    margin-left: 83.33333333%;\n  }\n\n  .offset-md-11 {\n    margin-left: 91.66666667%;\n  }\n\n  .g-md-0,\n.gx-md-0 {\n    --bs-gutter-x: 0;\n  }\n\n  .g-md-0,\n.gy-md-0 {\n    --bs-gutter-y: 0;\n  }\n\n  .g-md-1,\n.gx-md-1 {\n    --bs-gutter-x: 0.25rem;\n  }\n\n  .g-md-1,\n.gy-md-1 {\n    --bs-gutter-y: 0.25rem;\n  }\n\n  .g-md-2,\n.gx-md-2 {\n    --bs-gutter-x: 0.5rem;\n  }\n\n  .g-md-2,\n.gy-md-2 {\n    --bs-gutter-y: 0.5rem;\n  }\n\n  .g-md-3,\n.gx-md-3 {\n    --bs-gutter-x: 1rem;\n  }\n\n  .g-md-3,\n.gy-md-3 {\n    --bs-gutter-y: 1rem;\n  }\n\n  .g-md-4,\n.gx-md-4 {\n    --bs-gutter-x: 1.5rem;\n  }\n\n  .g-md-4,\n.gy-md-4 {\n    --bs-gutter-y: 1.5rem;\n  }\n\n  .g-md-5,\n.gx-md-5 {\n    --bs-gutter-x: 3rem;\n  }\n\n  .g-md-5,\n.gy-md-5 {\n    --bs-gutter-y: 3rem;\n  }\n}\n@media (min-width: 992px) {\n  .col-lg {\n    flex: 1 0 0%;\n  }\n\n  .row-cols-lg-auto > * {\n    flex: 0 0 auto;\n    width: auto;\n  }\n\n  .row-cols-lg-1 > * {\n    flex: 0 0 auto;\n    width: 100%;\n  }\n\n  .row-cols-lg-2 > * {\n    flex: 0 0 auto;\n    width: 50%;\n  }\n\n  .row-cols-lg-3 > * {\n    flex: 0 0 auto;\n    width: 33.3333333333%;\n  }\n\n  .row-cols-lg-4 > * {\n    flex: 0 0 auto;\n    width: 25%;\n  }\n\n  .row-cols-lg-5 > * {\n    flex: 0 0 auto;\n    width: 20%;\n  }\n\n  .row-cols-lg-6 > * {\n    flex: 0 0 auto;\n    width: 16.6666666667%;\n  }\n\n  .col-lg-auto {\n    flex: 0 0 auto;\n    width: auto;\n  }\n\n  .col-lg-1 {\n    flex: 0 0 auto;\n    width: 8.33333333%;\n  }\n\n  .col-lg-2 {\n    flex: 0 0 auto;\n    width: 16.66666667%;\n  }\n\n  .col-lg-3 {\n    flex: 0 0 auto;\n    width: 25%;\n  }\n\n  .col-lg-4 {\n    flex: 0 0 auto;\n    width: 33.33333333%;\n  }\n\n  .col-lg-5 {\n    flex: 0 0 auto;\n    width: 41.66666667%;\n  }\n\n  .col-lg-6 {\n    flex: 0 0 auto;\n    width: 50%;\n  }\n\n  .col-lg-7 {\n    flex: 0 0 auto;\n    width: 58.33333333%;\n  }\n\n  .col-lg-8 {\n    flex: 0 0 auto;\n    width: 66.66666667%;\n  }\n\n  .col-lg-9 {\n    flex: 0 0 auto;\n    width: 75%;\n  }\n\n  .col-lg-10 {\n    flex: 0 0 auto;\n    width: 83.33333333%;\n  }\n\n  .col-lg-11 {\n    flex: 0 0 auto;\n    width: 91.66666667%;\n  }\n\n  .col-lg-12 {\n    flex: 0 0 auto;\n    width: 100%;\n  }\n\n  .offset-lg-0 {\n    margin-left: 0;\n  }\n\n  .offset-lg-1 {\n    margin-left: 8.33333333%;\n  }\n\n  .offset-lg-2 {\n    margin-left: 16.66666667%;\n  }\n\n  .offset-lg-3 {\n    margin-left: 25%;\n  }\n\n  .offset-lg-4 {\n    margin-left: 33.33333333%;\n  }\n\n  .offset-lg-5 {\n    margin-left: 41.66666667%;\n  }\n\n  .offset-lg-6 {\n    margin-left: 50%;\n  }\n\n  .offset-lg-7 {\n    margin-left: 58.33333333%;\n  }\n\n  .offset-lg-8 {\n    margin-left: 66.66666667%;\n  }\n\n  .offset-lg-9 {\n    margin-left: 75%;\n  }\n\n  .offset-lg-10 {\n    margin-left: 83.33333333%;\n  }\n\n  .offset-lg-11 {\n    margin-left: 91.66666667%;\n  }\n\n  .g-lg-0,\n.gx-lg-0 {\n    --bs-gutter-x: 0;\n  }\n\n  .g-lg-0,\n.gy-lg-0 {\n    --bs-gutter-y: 0;\n  }\n\n  .g-lg-1,\n.gx-lg-1 {\n    --bs-gutter-x: 0.25rem;\n  }\n\n  .g-lg-1,\n.gy-lg-1 {\n    --bs-gutter-y: 0.25rem;\n  }\n\n  .g-lg-2,\n.gx-lg-2 {\n    --bs-gutter-x: 0.5rem;\n  }\n\n  .g-lg-2,\n.gy-lg-2 {\n    --bs-gutter-y: 0.5rem;\n  }\n\n  .g-lg-3,\n.gx-lg-3 {\n    --bs-gutter-x: 1rem;\n  }\n\n  .g-lg-3,\n.gy-lg-3 {\n    --bs-gutter-y: 1rem;\n  }\n\n  .g-lg-4,\n.gx-lg-4 {\n    --bs-gutter-x: 1.5rem;\n  }\n\n  .g-lg-4,\n.gy-lg-4 {\n    --bs-gutter-y: 1.5rem;\n  }\n\n  .g-lg-5,\n.gx-lg-5 {\n    --bs-gutter-x: 3rem;\n  }\n\n  .g-lg-5,\n.gy-lg-5 {\n    --bs-gutter-y: 3rem;\n  }\n}\n@media (min-width: 1200px) {\n  .col-xl {\n    flex: 1 0 0%;\n  }\n\n  .row-cols-xl-auto > * {\n    flex: 0 0 auto;\n    width: auto;\n  }\n\n  .row-cols-xl-1 > * {\n    flex: 0 0 auto;\n    width: 100%;\n  }\n\n  .row-cols-xl-2 > * {\n    flex: 0 0 auto;\n    width: 50%;\n  }\n\n  .row-cols-xl-3 > * {\n    flex: 0 0 auto;\n    width: 33.3333333333%;\n  }\n\n  .row-cols-xl-4 > * {\n    flex: 0 0 auto;\n    width: 25%;\n  }\n\n  .row-cols-xl-5 > * {\n    flex: 0 0 auto;\n    width: 20%;\n  }\n\n  .row-cols-xl-6 > * {\n    flex: 0 0 auto;\n    width: 16.6666666667%;\n  }\n\n  .col-xl-auto {\n    flex: 0 0 auto;\n    width: auto;\n  }\n\n  .col-xl-1 {\n    flex: 0 0 auto;\n    width: 8.33333333%;\n  }\n\n  .col-xl-2 {\n    flex: 0 0 auto;\n    width: 16.66666667%;\n  }\n\n  .col-xl-3 {\n    flex: 0 0 auto;\n    width: 25%;\n  }\n\n  .col-xl-4 {\n    flex: 0 0 auto;\n    width: 33.33333333%;\n  }\n\n  .col-xl-5 {\n    flex: 0 0 auto;\n    width: 41.66666667%;\n  }\n\n  .col-xl-6 {\n    flex: 0 0 auto;\n    width: 50%;\n  }\n\n  .col-xl-7 {\n    flex: 0 0 auto;\n    width: 58.33333333%;\n  }\n\n  .col-xl-8 {\n    flex: 0 0 auto;\n    width: 66.66666667%;\n  }\n\n  .col-xl-9 {\n    flex: 0 0 auto;\n    width: 75%;\n  }\n\n  .col-xl-10 {\n    flex: 0 0 auto;\n    width: 83.33333333%;\n  }\n\n  .col-xl-11 {\n    flex: 0 0 auto;\n    width: 91.66666667%;\n  }\n\n  .col-xl-12 {\n    flex: 0 0 auto;\n    width: 100%;\n  }\n\n  .offset-xl-0 {\n    margin-left: 0;\n  }\n\n  .offset-xl-1 {\n    margin-left: 8.33333333%;\n  }\n\n  .offset-xl-2 {\n    margin-left: 16.66666667%;\n  }\n\n  .offset-xl-3 {\n    margin-left: 25%;\n  }\n\n  .offset-xl-4 {\n    margin-left: 33.33333333%;\n  }\n\n  .offset-xl-5 {\n    margin-left: 41.66666667%;\n  }\n\n  .offset-xl-6 {\n    margin-left: 50%;\n  }\n\n  .offset-xl-7 {\n    margin-left: 58.33333333%;\n  }\n\n  .offset-xl-8 {\n    margin-left: 66.66666667%;\n  }\n\n  .offset-xl-9 {\n    margin-left: 75%;\n  }\n\n  .offset-xl-10 {\n    margin-left: 83.33333333%;\n  }\n\n  .offset-xl-11 {\n    margin-left: 91.66666667%;\n  }\n\n  .g-xl-0,\n.gx-xl-0 {\n    --bs-gutter-x: 0;\n  }\n\n  .g-xl-0,\n.gy-xl-0 {\n    --bs-gutter-y: 0;\n  }\n\n  .g-xl-1,\n.gx-xl-1 {\n    --bs-gutter-x: 0.25rem;\n  }\n\n  .g-xl-1,\n.gy-xl-1 {\n    --bs-gutter-y: 0.25rem;\n  }\n\n  .g-xl-2,\n.gx-xl-2 {\n    --bs-gutter-x: 0.5rem;\n  }\n\n  .g-xl-2,\n.gy-xl-2 {\n    --bs-gutter-y: 0.5rem;\n  }\n\n  .g-xl-3,\n.gx-xl-3 {\n    --bs-gutter-x: 1rem;\n  }\n\n  .g-xl-3,\n.gy-xl-3 {\n    --bs-gutter-y: 1rem;\n  }\n\n  .g-xl-4,\n.gx-xl-4 {\n    --bs-gutter-x: 1.5rem;\n  }\n\n  .g-xl-4,\n.gy-xl-4 {\n    --bs-gutter-y: 1.5rem;\n  }\n\n  .g-xl-5,\n.gx-xl-5 {\n    --bs-gutter-x: 3rem;\n  }\n\n  .g-xl-5,\n.gy-xl-5 {\n    --bs-gutter-y: 3rem;\n  }\n}\n@media (min-width: 1400px) {\n  .col-xxl {\n    flex: 1 0 0%;\n  }\n\n  .row-cols-xxl-auto > * {\n    flex: 0 0 auto;\n    width: auto;\n  }\n\n  .row-cols-xxl-1 > * {\n    flex: 0 0 auto;\n    width: 100%;\n  }\n\n  .row-cols-xxl-2 > * {\n    flex: 0 0 auto;\n    width: 50%;\n  }\n\n  .row-cols-xxl-3 > * {\n    flex: 0 0 auto;\n    width: 33.3333333333%;\n  }\n\n  .row-cols-xxl-4 > * {\n    flex: 0 0 auto;\n    width: 25%;\n  }\n\n  .row-cols-xxl-5 > * {\n    flex: 0 0 auto;\n    width: 20%;\n  }\n\n  .row-cols-xxl-6 > * {\n    flex: 0 0 auto;\n    width: 16.6666666667%;\n  }\n\n  .col-xxl-auto {\n    flex: 0 0 auto;\n    width: auto;\n  }\n\n  .col-xxl-1 {\n    flex: 0 0 auto;\n    width: 8.33333333%;\n  }\n\n  .col-xxl-2 {\n    flex: 0 0 auto;\n    width: 16.66666667%;\n  }\n\n  .col-xxl-3 {\n    flex: 0 0 auto;\n    width: 25%;\n  }\n\n  .col-xxl-4 {\n    flex: 0 0 auto;\n    width: 33.33333333%;\n  }\n\n  .col-xxl-5 {\n    flex: 0 0 auto;\n    width: 41.66666667%;\n  }\n\n  .col-xxl-6 {\n    flex: 0 0 auto;\n    width: 50%;\n  }\n\n  .col-xxl-7 {\n    flex: 0 0 auto;\n    width: 58.33333333%;\n  }\n\n  .col-xxl-8 {\n    flex: 0 0 auto;\n    width: 66.66666667%;\n  }\n\n  .col-xxl-9 {\n    flex: 0 0 auto;\n    width: 75%;\n  }\n\n  .col-xxl-10 {\n    flex: 0 0 auto;\n    width: 83.33333333%;\n  }\n\n  .col-xxl-11 {\n    flex: 0 0 auto;\n    width: 91.66666667%;\n  }\n\n  .col-xxl-12 {\n    flex: 0 0 auto;\n    width: 100%;\n  }\n\n  .offset-xxl-0 {\n    margin-left: 0;\n  }\n\n  .offset-xxl-1 {\n    margin-left: 8.33333333%;\n  }\n\n  .offset-xxl-2 {\n    margin-left: 16.66666667%;\n  }\n\n  .offset-xxl-3 {\n    margin-left: 25%;\n  }\n\n  .offset-xxl-4 {\n    margin-left: 33.33333333%;\n  }\n\n  .offset-xxl-5 {\n    margin-left: 41.66666667%;\n  }\n\n  .offset-xxl-6 {\n    margin-left: 50%;\n  }\n\n  .offset-xxl-7 {\n    margin-left: 58.33333333%;\n  }\n\n  .offset-xxl-8 {\n    margin-left: 66.66666667%;\n  }\n\n  .offset-xxl-9 {\n    margin-left: 75%;\n  }\n\n  .offset-xxl-10 {\n    margin-left: 83.33333333%;\n  }\n\n  .offset-xxl-11 {\n    margin-left: 91.66666667%;\n  }\n\n  .g-xxl-0,\n.gx-xxl-0 {\n    --bs-gutter-x: 0;\n  }\n\n  .g-xxl-0,\n.gy-xxl-0 {\n    --bs-gutter-y: 0;\n  }\n\n  .g-xxl-1,\n.gx-xxl-1 {\n    --bs-gutter-x: 0.25rem;\n  }\n\n  .g-xxl-1,\n.gy-xxl-1 {\n    --bs-gutter-y: 0.25rem;\n  }\n\n  .g-xxl-2,\n.gx-xxl-2 {\n    --bs-gutter-x: 0.5rem;\n  }\n\n  .g-xxl-2,\n.gy-xxl-2 {\n    --bs-gutter-y: 0.5rem;\n  }\n\n  .g-xxl-3,\n.gx-xxl-3 {\n    --bs-gutter-x: 1rem;\n  }\n\n  .g-xxl-3,\n.gy-xxl-3 {\n    --bs-gutter-y: 1rem;\n  }\n\n  .g-xxl-4,\n.gx-xxl-4 {\n    --bs-gutter-x: 1.5rem;\n  }\n\n  .g-xxl-4,\n.gy-xxl-4 {\n    --bs-gutter-y: 1.5rem;\n  }\n\n  .g-xxl-5,\n.gx-xxl-5 {\n    --bs-gutter-x: 3rem;\n  }\n\n  .g-xxl-5,\n.gy-xxl-5 {\n    --bs-gutter-y: 3rem;\n  }\n}\n.d-inline {\n  display: inline !important;\n}\n\n.d-inline-block {\n  display: inline-block !important;\n}\n\n.d-block {\n  display: block !important;\n}\n\n.d-grid {\n  display: grid !important;\n}\n\n.d-table {\n  display: table !important;\n}\n\n.d-table-row {\n  display: table-row !important;\n}\n\n.d-table-cell {\n  display: table-cell !important;\n}\n\n.d-flex {\n  display: flex !important;\n}\n\n.d-inline-flex {\n  display: inline-flex !important;\n}\n\n.d-none {\n  display: none !important;\n}\n\n.flex-fill {\n  flex: 1 1 auto !important;\n}\n\n.flex-row {\n  flex-direction: row !important;\n}\n\n.flex-column {\n  flex-direction: column !important;\n}\n\n.flex-row-reverse {\n  flex-direction: row-reverse !important;\n}\n\n.flex-column-reverse {\n  flex-direction: column-reverse !important;\n}\n\n.flex-grow-0 {\n  flex-grow: 0 !important;\n}\n\n.flex-grow-1 {\n  flex-grow: 1 !important;\n}\n\n.flex-shrink-0 {\n  flex-shrink: 0 !important;\n}\n\n.flex-shrink-1 {\n  flex-shrink: 1 !important;\n}\n\n.flex-wrap {\n  flex-wrap: wrap !important;\n}\n\n.flex-nowrap {\n  flex-wrap: nowrap !important;\n}\n\n.flex-wrap-reverse {\n  flex-wrap: wrap-reverse !important;\n}\n\n.justify-content-start {\n  justify-content: flex-start !important;\n}\n\n.justify-content-end {\n  justify-content: flex-end !important;\n}\n\n.justify-content-center {\n  justify-content: center !important;\n}\n\n.justify-content-between {\n  justify-content: space-between !important;\n}\n\n.justify-content-around {\n  justify-content: space-around !important;\n}\n\n.justify-content-evenly {\n  justify-content: space-evenly !important;\n}\n\n.align-items-start {\n  align-items: flex-start !important;\n}\n\n.align-items-end {\n  align-items: flex-end !important;\n}\n\n.align-items-center {\n  align-items: center !important;\n}\n\n.align-items-baseline {\n  align-items: baseline !important;\n}\n\n.align-items-stretch {\n  align-items: stretch !important;\n}\n\n.align-content-start {\n  align-content: flex-start !important;\n}\n\n.align-content-end {\n  align-content: flex-end !important;\n}\n\n.align-content-center {\n  align-content: center !important;\n}\n\n.align-content-between {\n  align-content: space-between !important;\n}\n\n.align-content-around {\n  align-content: space-around !important;\n}\n\n.align-content-stretch {\n  align-content: stretch !important;\n}\n\n.align-self-auto {\n  align-self: auto !important;\n}\n\n.align-self-start {\n  align-self: flex-start !important;\n}\n\n.align-self-end {\n  align-self: flex-end !important;\n}\n\n.align-self-center {\n  align-self: center !important;\n}\n\n.align-self-baseline {\n  align-self: baseline !important;\n}\n\n.align-self-stretch {\n  align-self: stretch !important;\n}\n\n.order-first {\n  order: -1 !important;\n}\n\n.order-0 {\n  order: 0 !important;\n}\n\n.order-1 {\n  order: 1 !important;\n}\n\n.order-2 {\n  order: 2 !important;\n}\n\n.order-3 {\n  order: 3 !important;\n}\n\n.order-4 {\n  order: 4 !important;\n}\n\n.order-5 {\n  order: 5 !important;\n}\n\n.order-last {\n  order: 6 !important;\n}\n\n.m-0 {\n  margin: 0 !important;\n}\n\n.m-1 {\n  margin: 0.25rem !important;\n}\n\n.m-2 {\n  margin: 0.5rem !important;\n}\n\n.m-3 {\n  margin: 1rem !important;\n}\n\n.m-4 {\n  margin: 1.5rem !important;\n}\n\n.m-5 {\n  margin: 3rem !important;\n}\n\n.m-auto {\n  margin: auto !important;\n}\n\n.mx-0 {\n  margin-right: 0 !important;\n  margin-left: 0 !important;\n}\n\n.mx-1 {\n  margin-right: 0.25rem !important;\n  margin-left: 0.25rem !important;\n}\n\n.mx-2 {\n  margin-right: 0.5rem !important;\n  margin-left: 0.5rem !important;\n}\n\n.mx-3 {\n  margin-right: 1rem !important;\n  margin-left: 1rem !important;\n}\n\n.mx-4 {\n  margin-right: 1.5rem !important;\n  margin-left: 1.5rem !important;\n}\n\n.mx-5 {\n  margin-right: 3rem !important;\n  margin-left: 3rem !important;\n}\n\n.mx-auto {\n  margin-right: auto !important;\n  margin-left: auto !important;\n}\n\n.my-0 {\n  margin-top: 0 !important;\n  margin-bottom: 0 !important;\n}\n\n.my-1 {\n  margin-top: 0.25rem !important;\n  margin-bottom: 0.25rem !important;\n}\n\n.my-2 {\n  margin-top: 0.5rem !important;\n  margin-bottom: 0.5rem !important;\n}\n\n.my-3 {\n  margin-top: 1rem !important;\n  margin-bottom: 1rem !important;\n}\n\n.my-4 {\n  margin-top: 1.5rem !important;\n  margin-bottom: 1.5rem !important;\n}\n\n.my-5 {\n  margin-top: 3rem !important;\n  margin-bottom: 3rem !important;\n}\n\n.my-auto {\n  margin-top: auto !important;\n  margin-bottom: auto !important;\n}\n\n.mt-0 {\n  margin-top: 0 !important;\n}\n\n.mt-1 {\n  margin-top: 0.25rem !important;\n}\n\n.mt-2 {\n  margin-top: 0.5rem !important;\n}\n\n.mt-3 {\n  margin-top: 1rem !important;\n}\n\n.mt-4 {\n  margin-top: 1.5rem !important;\n}\n\n.mt-5 {\n  margin-top: 3rem !important;\n}\n\n.mt-auto {\n  margin-top: auto !important;\n}\n\n.me-0 {\n  margin-right: 0 !important;\n}\n\n.me-1 {\n  margin-right: 0.25rem !important;\n}\n\n.me-2 {\n  margin-right: 0.5rem !important;\n}\n\n.me-3 {\n  margin-right: 1rem !important;\n}\n\n.me-4 {\n  margin-right: 1.5rem !important;\n}\n\n.me-5 {\n  margin-right: 3rem !important;\n}\n\n.me-auto {\n  margin-right: auto !important;\n}\n\n.mb-0 {\n  margin-bottom: 0 !important;\n}\n\n.mb-1 {\n  margin-bottom: 0.25rem !important;\n}\n\n.mb-2 {\n  margin-bottom: 0.5rem !important;\n}\n\n.mb-3 {\n  margin-bottom: 1rem !important;\n}\n\n.mb-4 {\n  margin-bottom: 1.5rem !important;\n}\n\n.mb-5 {\n  margin-bottom: 3rem !important;\n}\n\n.mb-auto {\n  margin-bottom: auto !important;\n}\n\n.ms-0 {\n  margin-left: 0 !important;\n}\n\n.ms-1 {\n  margin-left: 0.25rem !important;\n}\n\n.ms-2 {\n  margin-left: 0.5rem !important;\n}\n\n.ms-3 {\n  margin-left: 1rem !important;\n}\n\n.ms-4 {\n  margin-left: 1.5rem !important;\n}\n\n.ms-5 {\n  margin-left: 3rem !important;\n}\n\n.ms-auto {\n  margin-left: auto !important;\n}\n\n.p-0 {\n  padding: 0 !important;\n}\n\n.p-1 {\n  padding: 0.25rem !important;\n}\n\n.p-2 {\n  padding: 0.5rem !important;\n}\n\n.p-3 {\n  padding: 1rem !important;\n}\n\n.p-4 {\n  padding: 1.5rem !important;\n}\n\n.p-5 {\n  padding: 3rem !important;\n}\n\n.px-0 {\n  padding-right: 0 !important;\n  padding-left: 0 !important;\n}\n\n.px-1 {\n  padding-right: 0.25rem !important;\n  padding-left: 0.25rem !important;\n}\n\n.px-2 {\n  padding-right: 0.5rem !important;\n  padding-left: 0.5rem !important;\n}\n\n.px-3 {\n  padding-right: 1rem !important;\n  padding-left: 1rem !important;\n}\n\n.px-4 {\n  padding-right: 1.5rem !important;\n  padding-left: 1.5rem !important;\n}\n\n.px-5 {\n  padding-right: 3rem !important;\n  padding-left: 3rem !important;\n}\n\n.py-0 {\n  padding-top: 0 !important;\n  padding-bottom: 0 !important;\n}\n\n.py-1 {\n  padding-top: 0.25rem !important;\n  padding-bottom: 0.25rem !important;\n}\n\n.py-2 {\n  padding-top: 0.5rem !important;\n  padding-bottom: 0.5rem !important;\n}\n\n.py-3 {\n  padding-top: 1rem !important;\n  padding-bottom: 1rem !important;\n}\n\n.py-4 {\n  padding-top: 1.5rem !important;\n  padding-bottom: 1.5rem !important;\n}\n\n.py-5 {\n  padding-top: 3rem !important;\n  padding-bottom: 3rem !important;\n}\n\n.pt-0 {\n  padding-top: 0 !important;\n}\n\n.pt-1 {\n  padding-top: 0.25rem !important;\n}\n\n.pt-2 {\n  padding-top: 0.5rem !important;\n}\n\n.pt-3 {\n  padding-top: 1rem !important;\n}\n\n.pt-4 {\n  padding-top: 1.5rem !important;\n}\n\n.pt-5 {\n  padding-top: 3rem !important;\n}\n\n.pe-0 {\n  padding-right: 0 !important;\n}\n\n.pe-1 {\n  padding-right: 0.25rem !important;\n}\n\n.pe-2 {\n  padding-right: 0.5rem !important;\n}\n\n.pe-3 {\n  padding-right: 1rem !important;\n}\n\n.pe-4 {\n  padding-right: 1.5rem !important;\n}\n\n.pe-5 {\n  padding-right: 3rem !important;\n}\n\n.pb-0 {\n  padding-bottom: 0 !important;\n}\n\n.pb-1 {\n  padding-bottom: 0.25rem !important;\n}\n\n.pb-2 {\n  padding-bottom: 0.5rem !important;\n}\n\n.pb-3 {\n  padding-bottom: 1rem !important;\n}\n\n.pb-4 {\n  padding-bottom: 1.5rem !important;\n}\n\n.pb-5 {\n  padding-bottom: 3rem !important;\n}\n\n.ps-0 {\n  padding-left: 0 !important;\n}\n\n.ps-1 {\n  padding-left: 0.25rem !important;\n}\n\n.ps-2 {\n  padding-left: 0.5rem !important;\n}\n\n.ps-3 {\n  padding-left: 1rem !important;\n}\n\n.ps-4 {\n  padding-left: 1.5rem !important;\n}\n\n.ps-5 {\n  padding-left: 3rem !important;\n}\n\n@media (min-width: 576px) {\n  .d-sm-inline {\n    display: inline !important;\n  }\n\n  .d-sm-inline-block {\n    display: inline-block !important;\n  }\n\n  .d-sm-block {\n    display: block !important;\n  }\n\n  .d-sm-grid {\n    display: grid !important;\n  }\n\n  .d-sm-table {\n    display: table !important;\n  }\n\n  .d-sm-table-row {\n    display: table-row !important;\n  }\n\n  .d-sm-table-cell {\n    display: table-cell !important;\n  }\n\n  .d-sm-flex {\n    display: flex !important;\n  }\n\n  .d-sm-inline-flex {\n    display: inline-flex !important;\n  }\n\n  .d-sm-none {\n    display: none !important;\n  }\n\n  .flex-sm-fill {\n    flex: 1 1 auto !important;\n  }\n\n  .flex-sm-row {\n    flex-direction: row !important;\n  }\n\n  .flex-sm-column {\n    flex-direction: column !important;\n  }\n\n  .flex-sm-row-reverse {\n    flex-direction: row-reverse !important;\n  }\n\n  .flex-sm-column-reverse {\n    flex-direction: column-reverse !important;\n  }\n\n  .flex-sm-grow-0 {\n    flex-grow: 0 !important;\n  }\n\n  .flex-sm-grow-1 {\n    flex-grow: 1 !important;\n  }\n\n  .flex-sm-shrink-0 {\n    flex-shrink: 0 !important;\n  }\n\n  .flex-sm-shrink-1 {\n    flex-shrink: 1 !important;\n  }\n\n  .flex-sm-wrap {\n    flex-wrap: wrap !important;\n  }\n\n  .flex-sm-nowrap {\n    flex-wrap: nowrap !important;\n  }\n\n  .flex-sm-wrap-reverse {\n    flex-wrap: wrap-reverse !important;\n  }\n\n  .justify-content-sm-start {\n    justify-content: flex-start !important;\n  }\n\n  .justify-content-sm-end {\n    justify-content: flex-end !important;\n  }\n\n  .justify-content-sm-center {\n    justify-content: center !important;\n  }\n\n  .justify-content-sm-between {\n    justify-content: space-between !important;\n  }\n\n  .justify-content-sm-around {\n    justify-content: space-around !important;\n  }\n\n  .justify-content-sm-evenly {\n    justify-content: space-evenly !important;\n  }\n\n  .align-items-sm-start {\n    align-items: flex-start !important;\n  }\n\n  .align-items-sm-end {\n    align-items: flex-end !important;\n  }\n\n  .align-items-sm-center {\n    align-items: center !important;\n  }\n\n  .align-items-sm-baseline {\n    align-items: baseline !important;\n  }\n\n  .align-items-sm-stretch {\n    align-items: stretch !important;\n  }\n\n  .align-content-sm-start {\n    align-content: flex-start !important;\n  }\n\n  .align-content-sm-end {\n    align-content: flex-end !important;\n  }\n\n  .align-content-sm-center {\n    align-content: center !important;\n  }\n\n  .align-content-sm-between {\n    align-content: space-between !important;\n  }\n\n  .align-content-sm-around {\n    align-content: space-around !important;\n  }\n\n  .align-content-sm-stretch {\n    align-content: stretch !important;\n  }\n\n  .align-self-sm-auto {\n    align-self: auto !important;\n  }\n\n  .align-self-sm-start {\n    align-self: flex-start !important;\n  }\n\n  .align-self-sm-end {\n    align-self: flex-end !important;\n  }\n\n  .align-self-sm-center {\n    align-self: center !important;\n  }\n\n  .align-self-sm-baseline {\n    align-self: baseline !important;\n  }\n\n  .align-self-sm-stretch {\n    align-self: stretch !important;\n  }\n\n  .order-sm-first {\n    order: -1 !important;\n  }\n\n  .order-sm-0 {\n    order: 0 !important;\n  }\n\n  .order-sm-1 {\n    order: 1 !important;\n  }\n\n  .order-sm-2 {\n    order: 2 !important;\n  }\n\n  .order-sm-3 {\n    order: 3 !important;\n  }\n\n  .order-sm-4 {\n    order: 4 !important;\n  }\n\n  .order-sm-5 {\n    order: 5 !important;\n  }\n\n  .order-sm-last {\n    order: 6 !important;\n  }\n\n  .m-sm-0 {\n    margin: 0 !important;\n  }\n\n  .m-sm-1 {\n    margin: 0.25rem !important;\n  }\n\n  .m-sm-2 {\n    margin: 0.5rem !important;\n  }\n\n  .m-sm-3 {\n    margin: 1rem !important;\n  }\n\n  .m-sm-4 {\n    margin: 1.5rem !important;\n  }\n\n  .m-sm-5 {\n    margin: 3rem !important;\n  }\n\n  .m-sm-auto {\n    margin: auto !important;\n  }\n\n  .mx-sm-0 {\n    margin-right: 0 !important;\n    margin-left: 0 !important;\n  }\n\n  .mx-sm-1 {\n    margin-right: 0.25rem !important;\n    margin-left: 0.25rem !important;\n  }\n\n  .mx-sm-2 {\n    margin-right: 0.5rem !important;\n    margin-left: 0.5rem !important;\n  }\n\n  .mx-sm-3 {\n    margin-right: 1rem !important;\n    margin-left: 1rem !important;\n  }\n\n  .mx-sm-4 {\n    margin-right: 1.5rem !important;\n    margin-left: 1.5rem !important;\n  }\n\n  .mx-sm-5 {\n    margin-right: 3rem !important;\n    margin-left: 3rem !important;\n  }\n\n  .mx-sm-auto {\n    margin-right: auto !important;\n    margin-left: auto !important;\n  }\n\n  .my-sm-0 {\n    margin-top: 0 !important;\n    margin-bottom: 0 !important;\n  }\n\n  .my-sm-1 {\n    margin-top: 0.25rem !important;\n    margin-bottom: 0.25rem !important;\n  }\n\n  .my-sm-2 {\n    margin-top: 0.5rem !important;\n    margin-bottom: 0.5rem !important;\n  }\n\n  .my-sm-3 {\n    margin-top: 1rem !important;\n    margin-bottom: 1rem !important;\n  }\n\n  .my-sm-4 {\n    margin-top: 1.5rem !important;\n    margin-bottom: 1.5rem !important;\n  }\n\n  .my-sm-5 {\n    margin-top: 3rem !important;\n    margin-bottom: 3rem !important;\n  }\n\n  .my-sm-auto {\n    margin-top: auto !important;\n    margin-bottom: auto !important;\n  }\n\n  .mt-sm-0 {\n    margin-top: 0 !important;\n  }\n\n  .mt-sm-1 {\n    margin-top: 0.25rem !important;\n  }\n\n  .mt-sm-2 {\n    margin-top: 0.5rem !important;\n  }\n\n  .mt-sm-3 {\n    margin-top: 1rem !important;\n  }\n\n  .mt-sm-4 {\n    margin-top: 1.5rem !important;\n  }\n\n  .mt-sm-5 {\n    margin-top: 3rem !important;\n  }\n\n  .mt-sm-auto {\n    margin-top: auto !important;\n  }\n\n  .me-sm-0 {\n    margin-right: 0 !important;\n  }\n\n  .me-sm-1 {\n    margin-right: 0.25rem !important;\n  }\n\n  .me-sm-2 {\n    margin-right: 0.5rem !important;\n  }\n\n  .me-sm-3 {\n    margin-right: 1rem !important;\n  }\n\n  .me-sm-4 {\n    margin-right: 1.5rem !important;\n  }\n\n  .me-sm-5 {\n    margin-right: 3rem !important;\n  }\n\n  .me-sm-auto {\n    margin-right: auto !important;\n  }\n\n  .mb-sm-0 {\n    margin-bottom: 0 !important;\n  }\n\n  .mb-sm-1 {\n    margin-bottom: 0.25rem !important;\n  }\n\n  .mb-sm-2 {\n    margin-bottom: 0.5rem !important;\n  }\n\n  .mb-sm-3 {\n    margin-bottom: 1rem !important;\n  }\n\n  .mb-sm-4 {\n    margin-bottom: 1.5rem !important;\n  }\n\n  .mb-sm-5 {\n    margin-bottom: 3rem !important;\n  }\n\n  .mb-sm-auto {\n    margin-bottom: auto !important;\n  }\n\n  .ms-sm-0 {\n    margin-left: 0 !important;\n  }\n\n  .ms-sm-1 {\n    margin-left: 0.25rem !important;\n  }\n\n  .ms-sm-2 {\n    margin-left: 0.5rem !important;\n  }\n\n  .ms-sm-3 {\n    margin-left: 1rem !important;\n  }\n\n  .ms-sm-4 {\n    margin-left: 1.5rem !important;\n  }\n\n  .ms-sm-5 {\n    margin-left: 3rem !important;\n  }\n\n  .ms-sm-auto {\n    margin-left: auto !important;\n  }\n\n  .p-sm-0 {\n    padding: 0 !important;\n  }\n\n  .p-sm-1 {\n    padding: 0.25rem !important;\n  }\n\n  .p-sm-2 {\n    padding: 0.5rem !important;\n  }\n\n  .p-sm-3 {\n    padding: 1rem !important;\n  }\n\n  .p-sm-4 {\n    padding: 1.5rem !important;\n  }\n\n  .p-sm-5 {\n    padding: 3rem !important;\n  }\n\n  .px-sm-0 {\n    padding-right: 0 !important;\n    padding-left: 0 !important;\n  }\n\n  .px-sm-1 {\n    padding-right: 0.25rem !important;\n    padding-left: 0.25rem !important;\n  }\n\n  .px-sm-2 {\n    padding-right: 0.5rem !important;\n    padding-left: 0.5rem !important;\n  }\n\n  .px-sm-3 {\n    padding-right: 1rem !important;\n    padding-left: 1rem !important;\n  }\n\n  .px-sm-4 {\n    padding-right: 1.5rem !important;\n    padding-left: 1.5rem !important;\n  }\n\n  .px-sm-5 {\n    padding-right: 3rem !important;\n    padding-left: 3rem !important;\n  }\n\n  .py-sm-0 {\n    padding-top: 0 !important;\n    padding-bottom: 0 !important;\n  }\n\n  .py-sm-1 {\n    padding-top: 0.25rem !important;\n    padding-bottom: 0.25rem !important;\n  }\n\n  .py-sm-2 {\n    padding-top: 0.5rem !important;\n    padding-bottom: 0.5rem !important;\n  }\n\n  .py-sm-3 {\n    padding-top: 1rem !important;\n    padding-bottom: 1rem !important;\n  }\n\n  .py-sm-4 {\n    padding-top: 1.5rem !important;\n    padding-bottom: 1.5rem !important;\n  }\n\n  .py-sm-5 {\n    padding-top: 3rem !important;\n    padding-bottom: 3rem !important;\n  }\n\n  .pt-sm-0 {\n    padding-top: 0 !important;\n  }\n\n  .pt-sm-1 {\n    padding-top: 0.25rem !important;\n  }\n\n  .pt-sm-2 {\n    padding-top: 0.5rem !important;\n  }\n\n  .pt-sm-3 {\n    padding-top: 1rem !important;\n  }\n\n  .pt-sm-4 {\n    padding-top: 1.5rem !important;\n  }\n\n  .pt-sm-5 {\n    padding-top: 3rem !important;\n  }\n\n  .pe-sm-0 {\n    padding-right: 0 !important;\n  }\n\n  .pe-sm-1 {\n    padding-right: 0.25rem !important;\n  }\n\n  .pe-sm-2 {\n    padding-right: 0.5rem !important;\n  }\n\n  .pe-sm-3 {\n    padding-right: 1rem !important;\n  }\n\n  .pe-sm-4 {\n    padding-right: 1.5rem !important;\n  }\n\n  .pe-sm-5 {\n    padding-right: 3rem !important;\n  }\n\n  .pb-sm-0 {\n    padding-bottom: 0 !important;\n  }\n\n  .pb-sm-1 {\n    padding-bottom: 0.25rem !important;\n  }\n\n  .pb-sm-2 {\n    padding-bottom: 0.5rem !important;\n  }\n\n  .pb-sm-3 {\n    padding-bottom: 1rem !important;\n  }\n\n  .pb-sm-4 {\n    padding-bottom: 1.5rem !important;\n  }\n\n  .pb-sm-5 {\n    padding-bottom: 3rem !important;\n  }\n\n  .ps-sm-0 {\n    padding-left: 0 !important;\n  }\n\n  .ps-sm-1 {\n    padding-left: 0.25rem !important;\n  }\n\n  .ps-sm-2 {\n    padding-left: 0.5rem !important;\n  }\n\n  .ps-sm-3 {\n    padding-left: 1rem !important;\n  }\n\n  .ps-sm-4 {\n    padding-left: 1.5rem !important;\n  }\n\n  .ps-sm-5 {\n    padding-left: 3rem !important;\n  }\n}\n@media (min-width: 768px) {\n  .d-md-inline {\n    display: inline !important;\n  }\n\n  .d-md-inline-block {\n    display: inline-block !important;\n  }\n\n  .d-md-block {\n    display: block !important;\n  }\n\n  .d-md-grid {\n    display: grid !important;\n  }\n\n  .d-md-table {\n    display: table !important;\n  }\n\n  .d-md-table-row {\n    display: table-row !important;\n  }\n\n  .d-md-table-cell {\n    display: table-cell !important;\n  }\n\n  .d-md-flex {\n    display: flex !important;\n  }\n\n  .d-md-inline-flex {\n    display: inline-flex !important;\n  }\n\n  .d-md-none {\n    display: none !important;\n  }\n\n  .flex-md-fill {\n    flex: 1 1 auto !important;\n  }\n\n  .flex-md-row {\n    flex-direction: row !important;\n  }\n\n  .flex-md-column {\n    flex-direction: column !important;\n  }\n\n  .flex-md-row-reverse {\n    flex-direction: row-reverse !important;\n  }\n\n  .flex-md-column-reverse {\n    flex-direction: column-reverse !important;\n  }\n\n  .flex-md-grow-0 {\n    flex-grow: 0 !important;\n  }\n\n  .flex-md-grow-1 {\n    flex-grow: 1 !important;\n  }\n\n  .flex-md-shrink-0 {\n    flex-shrink: 0 !important;\n  }\n\n  .flex-md-shrink-1 {\n    flex-shrink: 1 !important;\n  }\n\n  .flex-md-wrap {\n    flex-wrap: wrap !important;\n  }\n\n  .flex-md-nowrap {\n    flex-wrap: nowrap !important;\n  }\n\n  .flex-md-wrap-reverse {\n    flex-wrap: wrap-reverse !important;\n  }\n\n  .justify-content-md-start {\n    justify-content: flex-start !important;\n  }\n\n  .justify-content-md-end {\n    justify-content: flex-end !important;\n  }\n\n  .justify-content-md-center {\n    justify-content: center !important;\n  }\n\n  .justify-content-md-between {\n    justify-content: space-between !important;\n  }\n\n  .justify-content-md-around {\n    justify-content: space-around !important;\n  }\n\n  .justify-content-md-evenly {\n    justify-content: space-evenly !important;\n  }\n\n  .align-items-md-start {\n    align-items: flex-start !important;\n  }\n\n  .align-items-md-end {\n    align-items: flex-end !important;\n  }\n\n  .align-items-md-center {\n    align-items: center !important;\n  }\n\n  .align-items-md-baseline {\n    align-items: baseline !important;\n  }\n\n  .align-items-md-stretch {\n    align-items: stretch !important;\n  }\n\n  .align-content-md-start {\n    align-content: flex-start !important;\n  }\n\n  .align-content-md-end {\n    align-content: flex-end !important;\n  }\n\n  .align-content-md-center {\n    align-content: center !important;\n  }\n\n  .align-content-md-between {\n    align-content: space-between !important;\n  }\n\n  .align-content-md-around {\n    align-content: space-around !important;\n  }\n\n  .align-content-md-stretch {\n    align-content: stretch !important;\n  }\n\n  .align-self-md-auto {\n    align-self: auto !important;\n  }\n\n  .align-self-md-start {\n    align-self: flex-start !important;\n  }\n\n  .align-self-md-end {\n    align-self: flex-end !important;\n  }\n\n  .align-self-md-center {\n    align-self: center !important;\n  }\n\n  .align-self-md-baseline {\n    align-self: baseline !important;\n  }\n\n  .align-self-md-stretch {\n    align-self: stretch !important;\n  }\n\n  .order-md-first {\n    order: -1 !important;\n  }\n\n  .order-md-0 {\n    order: 0 !important;\n  }\n\n  .order-md-1 {\n    order: 1 !important;\n  }\n\n  .order-md-2 {\n    order: 2 !important;\n  }\n\n  .order-md-3 {\n    order: 3 !important;\n  }\n\n  .order-md-4 {\n    order: 4 !important;\n  }\n\n  .order-md-5 {\n    order: 5 !important;\n  }\n\n  .order-md-last {\n    order: 6 !important;\n  }\n\n  .m-md-0 {\n    margin: 0 !important;\n  }\n\n  .m-md-1 {\n    margin: 0.25rem !important;\n  }\n\n  .m-md-2 {\n    margin: 0.5rem !important;\n  }\n\n  .m-md-3 {\n    margin: 1rem !important;\n  }\n\n  .m-md-4 {\n    margin: 1.5rem !important;\n  }\n\n  .m-md-5 {\n    margin: 3rem !important;\n  }\n\n  .m-md-auto {\n    margin: auto !important;\n  }\n\n  .mx-md-0 {\n    margin-right: 0 !important;\n    margin-left: 0 !important;\n  }\n\n  .mx-md-1 {\n    margin-right: 0.25rem !important;\n    margin-left: 0.25rem !important;\n  }\n\n  .mx-md-2 {\n    margin-right: 0.5rem !important;\n    margin-left: 0.5rem !important;\n  }\n\n  .mx-md-3 {\n    margin-right: 1rem !important;\n    margin-left: 1rem !important;\n  }\n\n  .mx-md-4 {\n    margin-right: 1.5rem !important;\n    margin-left: 1.5rem !important;\n  }\n\n  .mx-md-5 {\n    margin-right: 3rem !important;\n    margin-left: 3rem !important;\n  }\n\n  .mx-md-auto {\n    margin-right: auto !important;\n    margin-left: auto !important;\n  }\n\n  .my-md-0 {\n    margin-top: 0 !important;\n    margin-bottom: 0 !important;\n  }\n\n  .my-md-1 {\n    margin-top: 0.25rem !important;\n    margin-bottom: 0.25rem !important;\n  }\n\n  .my-md-2 {\n    margin-top: 0.5rem !important;\n    margin-bottom: 0.5rem !important;\n  }\n\n  .my-md-3 {\n    margin-top: 1rem !important;\n    margin-bottom: 1rem !important;\n  }\n\n  .my-md-4 {\n    margin-top: 1.5rem !important;\n    margin-bottom: 1.5rem !important;\n  }\n\n  .my-md-5 {\n    margin-top: 3rem !important;\n    margin-bottom: 3rem !important;\n  }\n\n  .my-md-auto {\n    margin-top: auto !important;\n    margin-bottom: auto !important;\n  }\n\n  .mt-md-0 {\n    margin-top: 0 !important;\n  }\n\n  .mt-md-1 {\n    margin-top: 0.25rem !important;\n  }\n\n  .mt-md-2 {\n    margin-top: 0.5rem !important;\n  }\n\n  .mt-md-3 {\n    margin-top: 1rem !important;\n  }\n\n  .mt-md-4 {\n    margin-top: 1.5rem !important;\n  }\n\n  .mt-md-5 {\n    margin-top: 3rem !important;\n  }\n\n  .mt-md-auto {\n    margin-top: auto !important;\n  }\n\n  .me-md-0 {\n    margin-right: 0 !important;\n  }\n\n  .me-md-1 {\n    margin-right: 0.25rem !important;\n  }\n\n  .me-md-2 {\n    margin-right: 0.5rem !important;\n  }\n\n  .me-md-3 {\n    margin-right: 1rem !important;\n  }\n\n  .me-md-4 {\n    margin-right: 1.5rem !important;\n  }\n\n  .me-md-5 {\n    margin-right: 3rem !important;\n  }\n\n  .me-md-auto {\n    margin-right: auto !important;\n  }\n\n  .mb-md-0 {\n    margin-bottom: 0 !important;\n  }\n\n  .mb-md-1 {\n    margin-bottom: 0.25rem !important;\n  }\n\n  .mb-md-2 {\n    margin-bottom: 0.5rem !important;\n  }\n\n  .mb-md-3 {\n    margin-bottom: 1rem !important;\n  }\n\n  .mb-md-4 {\n    margin-bottom: 1.5rem !important;\n  }\n\n  .mb-md-5 {\n    margin-bottom: 3rem !important;\n  }\n\n  .mb-md-auto {\n    margin-bottom: auto !important;\n  }\n\n  .ms-md-0 {\n    margin-left: 0 !important;\n  }\n\n  .ms-md-1 {\n    margin-left: 0.25rem !important;\n  }\n\n  .ms-md-2 {\n    margin-left: 0.5rem !important;\n  }\n\n  .ms-md-3 {\n    margin-left: 1rem !important;\n  }\n\n  .ms-md-4 {\n    margin-left: 1.5rem !important;\n  }\n\n  .ms-md-5 {\n    margin-left: 3rem !important;\n  }\n\n  .ms-md-auto {\n    margin-left: auto !important;\n  }\n\n  .p-md-0 {\n    padding: 0 !important;\n  }\n\n  .p-md-1 {\n    padding: 0.25rem !important;\n  }\n\n  .p-md-2 {\n    padding: 0.5rem !important;\n  }\n\n  .p-md-3 {\n    padding: 1rem !important;\n  }\n\n  .p-md-4 {\n    padding: 1.5rem !important;\n  }\n\n  .p-md-5 {\n    padding: 3rem !important;\n  }\n\n  .px-md-0 {\n    padding-right: 0 !important;\n    padding-left: 0 !important;\n  }\n\n  .px-md-1 {\n    padding-right: 0.25rem !important;\n    padding-left: 0.25rem !important;\n  }\n\n  .px-md-2 {\n    padding-right: 0.5rem !important;\n    padding-left: 0.5rem !important;\n  }\n\n  .px-md-3 {\n    padding-right: 1rem !important;\n    padding-left: 1rem !important;\n  }\n\n  .px-md-4 {\n    padding-right: 1.5rem !important;\n    padding-left: 1.5rem !important;\n  }\n\n  .px-md-5 {\n    padding-right: 3rem !important;\n    padding-left: 3rem !important;\n  }\n\n  .py-md-0 {\n    padding-top: 0 !important;\n    padding-bottom: 0 !important;\n  }\n\n  .py-md-1 {\n    padding-top: 0.25rem !important;\n    padding-bottom: 0.25rem !important;\n  }\n\n  .py-md-2 {\n    padding-top: 0.5rem !important;\n    padding-bottom: 0.5rem !important;\n  }\n\n  .py-md-3 {\n    padding-top: 1rem !important;\n    padding-bottom: 1rem !important;\n  }\n\n  .py-md-4 {\n    padding-top: 1.5rem !important;\n    padding-bottom: 1.5rem !important;\n  }\n\n  .py-md-5 {\n    padding-top: 3rem !important;\n    padding-bottom: 3rem !important;\n  }\n\n  .pt-md-0 {\n    padding-top: 0 !important;\n  }\n\n  .pt-md-1 {\n    padding-top: 0.25rem !important;\n  }\n\n  .pt-md-2 {\n    padding-top: 0.5rem !important;\n  }\n\n  .pt-md-3 {\n    padding-top: 1rem !important;\n  }\n\n  .pt-md-4 {\n    padding-top: 1.5rem !important;\n  }\n\n  .pt-md-5 {\n    padding-top: 3rem !important;\n  }\n\n  .pe-md-0 {\n    padding-right: 0 !important;\n  }\n\n  .pe-md-1 {\n    padding-right: 0.25rem !important;\n  }\n\n  .pe-md-2 {\n    padding-right: 0.5rem !important;\n  }\n\n  .pe-md-3 {\n    padding-right: 1rem !important;\n  }\n\n  .pe-md-4 {\n    padding-right: 1.5rem !important;\n  }\n\n  .pe-md-5 {\n    padding-right: 3rem !important;\n  }\n\n  .pb-md-0 {\n    padding-bottom: 0 !important;\n  }\n\n  .pb-md-1 {\n    padding-bottom: 0.25rem !important;\n  }\n\n  .pb-md-2 {\n    padding-bottom: 0.5rem !important;\n  }\n\n  .pb-md-3 {\n    padding-bottom: 1rem !important;\n  }\n\n  .pb-md-4 {\n    padding-bottom: 1.5rem !important;\n  }\n\n  .pb-md-5 {\n    padding-bottom: 3rem !important;\n  }\n\n  .ps-md-0 {\n    padding-left: 0 !important;\n  }\n\n  .ps-md-1 {\n    padding-left: 0.25rem !important;\n  }\n\n  .ps-md-2 {\n    padding-left: 0.5rem !important;\n  }\n\n  .ps-md-3 {\n    padding-left: 1rem !important;\n  }\n\n  .ps-md-4 {\n    padding-left: 1.5rem !important;\n  }\n\n  .ps-md-5 {\n    padding-left: 3rem !important;\n  }\n}\n@media (min-width: 992px) {\n  .d-lg-inline {\n    display: inline !important;\n  }\n\n  .d-lg-inline-block {\n    display: inline-block !important;\n  }\n\n  .d-lg-block {\n    display: block !important;\n  }\n\n  .d-lg-grid {\n    display: grid !important;\n  }\n\n  .d-lg-table {\n    display: table !important;\n  }\n\n  .d-lg-table-row {\n    display: table-row !important;\n  }\n\n  .d-lg-table-cell {\n    display: table-cell !important;\n  }\n\n  .d-lg-flex {\n    display: flex !important;\n  }\n\n  .d-lg-inline-flex {\n    display: inline-flex !important;\n  }\n\n  .d-lg-none {\n    display: none !important;\n  }\n\n  .flex-lg-fill {\n    flex: 1 1 auto !important;\n  }\n\n  .flex-lg-row {\n    flex-direction: row !important;\n  }\n\n  .flex-lg-column {\n    flex-direction: column !important;\n  }\n\n  .flex-lg-row-reverse {\n    flex-direction: row-reverse !important;\n  }\n\n  .flex-lg-column-reverse {\n    flex-direction: column-reverse !important;\n  }\n\n  .flex-lg-grow-0 {\n    flex-grow: 0 !important;\n  }\n\n  .flex-lg-grow-1 {\n    flex-grow: 1 !important;\n  }\n\n  .flex-lg-shrink-0 {\n    flex-shrink: 0 !important;\n  }\n\n  .flex-lg-shrink-1 {\n    flex-shrink: 1 !important;\n  }\n\n  .flex-lg-wrap {\n    flex-wrap: wrap !important;\n  }\n\n  .flex-lg-nowrap {\n    flex-wrap: nowrap !important;\n  }\n\n  .flex-lg-wrap-reverse {\n    flex-wrap: wrap-reverse !important;\n  }\n\n  .justify-content-lg-start {\n    justify-content: flex-start !important;\n  }\n\n  .justify-content-lg-end {\n    justify-content: flex-end !important;\n  }\n\n  .justify-content-lg-center {\n    justify-content: center !important;\n  }\n\n  .justify-content-lg-between {\n    justify-content: space-between !important;\n  }\n\n  .justify-content-lg-around {\n    justify-content: space-around !important;\n  }\n\n  .justify-content-lg-evenly {\n    justify-content: space-evenly !important;\n  }\n\n  .align-items-lg-start {\n    align-items: flex-start !important;\n  }\n\n  .align-items-lg-end {\n    align-items: flex-end !important;\n  }\n\n  .align-items-lg-center {\n    align-items: center !important;\n  }\n\n  .align-items-lg-baseline {\n    align-items: baseline !important;\n  }\n\n  .align-items-lg-stretch {\n    align-items: stretch !important;\n  }\n\n  .align-content-lg-start {\n    align-content: flex-start !important;\n  }\n\n  .align-content-lg-end {\n    align-content: flex-end !important;\n  }\n\n  .align-content-lg-center {\n    align-content: center !important;\n  }\n\n  .align-content-lg-between {\n    align-content: space-between !important;\n  }\n\n  .align-content-lg-around {\n    align-content: space-around !important;\n  }\n\n  .align-content-lg-stretch {\n    align-content: stretch !important;\n  }\n\n  .align-self-lg-auto {\n    align-self: auto !important;\n  }\n\n  .align-self-lg-start {\n    align-self: flex-start !important;\n  }\n\n  .align-self-lg-end {\n    align-self: flex-end !important;\n  }\n\n  .align-self-lg-center {\n    align-self: center !important;\n  }\n\n  .align-self-lg-baseline {\n    align-self: baseline !important;\n  }\n\n  .align-self-lg-stretch {\n    align-self: stretch !important;\n  }\n\n  .order-lg-first {\n    order: -1 !important;\n  }\n\n  .order-lg-0 {\n    order: 0 !important;\n  }\n\n  .order-lg-1 {\n    order: 1 !important;\n  }\n\n  .order-lg-2 {\n    order: 2 !important;\n  }\n\n  .order-lg-3 {\n    order: 3 !important;\n  }\n\n  .order-lg-4 {\n    order: 4 !important;\n  }\n\n  .order-lg-5 {\n    order: 5 !important;\n  }\n\n  .order-lg-last {\n    order: 6 !important;\n  }\n\n  .m-lg-0 {\n    margin: 0 !important;\n  }\n\n  .m-lg-1 {\n    margin: 0.25rem !important;\n  }\n\n  .m-lg-2 {\n    margin: 0.5rem !important;\n  }\n\n  .m-lg-3 {\n    margin: 1rem !important;\n  }\n\n  .m-lg-4 {\n    margin: 1.5rem !important;\n  }\n\n  .m-lg-5 {\n    margin: 3rem !important;\n  }\n\n  .m-lg-auto {\n    margin: auto !important;\n  }\n\n  .mx-lg-0 {\n    margin-right: 0 !important;\n    margin-left: 0 !important;\n  }\n\n  .mx-lg-1 {\n    margin-right: 0.25rem !important;\n    margin-left: 0.25rem !important;\n  }\n\n  .mx-lg-2 {\n    margin-right: 0.5rem !important;\n    margin-left: 0.5rem !important;\n  }\n\n  .mx-lg-3 {\n    margin-right: 1rem !important;\n    margin-left: 1rem !important;\n  }\n\n  .mx-lg-4 {\n    margin-right: 1.5rem !important;\n    margin-left: 1.5rem !important;\n  }\n\n  .mx-lg-5 {\n    margin-right: 3rem !important;\n    margin-left: 3rem !important;\n  }\n\n  .mx-lg-auto {\n    margin-right: auto !important;\n    margin-left: auto !important;\n  }\n\n  .my-lg-0 {\n    margin-top: 0 !important;\n    margin-bottom: 0 !important;\n  }\n\n  .my-lg-1 {\n    margin-top: 0.25rem !important;\n    margin-bottom: 0.25rem !important;\n  }\n\n  .my-lg-2 {\n    margin-top: 0.5rem !important;\n    margin-bottom: 0.5rem !important;\n  }\n\n  .my-lg-3 {\n    margin-top: 1rem !important;\n    margin-bottom: 1rem !important;\n  }\n\n  .my-lg-4 {\n    margin-top: 1.5rem !important;\n    margin-bottom: 1.5rem !important;\n  }\n\n  .my-lg-5 {\n    margin-top: 3rem !important;\n    margin-bottom: 3rem !important;\n  }\n\n  .my-lg-auto {\n    margin-top: auto !important;\n    margin-bottom: auto !important;\n  }\n\n  .mt-lg-0 {\n    margin-top: 0 !important;\n  }\n\n  .mt-lg-1 {\n    margin-top: 0.25rem !important;\n  }\n\n  .mt-lg-2 {\n    margin-top: 0.5rem !important;\n  }\n\n  .mt-lg-3 {\n    margin-top: 1rem !important;\n  }\n\n  .mt-lg-4 {\n    margin-top: 1.5rem !important;\n  }\n\n  .mt-lg-5 {\n    margin-top: 3rem !important;\n  }\n\n  .mt-lg-auto {\n    margin-top: auto !important;\n  }\n\n  .me-lg-0 {\n    margin-right: 0 !important;\n  }\n\n  .me-lg-1 {\n    margin-right: 0.25rem !important;\n  }\n\n  .me-lg-2 {\n    margin-right: 0.5rem !important;\n  }\n\n  .me-lg-3 {\n    margin-right: 1rem !important;\n  }\n\n  .me-lg-4 {\n    margin-right: 1.5rem !important;\n  }\n\n  .me-lg-5 {\n    margin-right: 3rem !important;\n  }\n\n  .me-lg-auto {\n    margin-right: auto !important;\n  }\n\n  .mb-lg-0 {\n    margin-bottom: 0 !important;\n  }\n\n  .mb-lg-1 {\n    margin-bottom: 0.25rem !important;\n  }\n\n  .mb-lg-2 {\n    margin-bottom: 0.5rem !important;\n  }\n\n  .mb-lg-3 {\n    margin-bottom: 1rem !important;\n  }\n\n  .mb-lg-4 {\n    margin-bottom: 1.5rem !important;\n  }\n\n  .mb-lg-5 {\n    margin-bottom: 3rem !important;\n  }\n\n  .mb-lg-auto {\n    margin-bottom: auto !important;\n  }\n\n  .ms-lg-0 {\n    margin-left: 0 !important;\n  }\n\n  .ms-lg-1 {\n    margin-left: 0.25rem !important;\n  }\n\n  .ms-lg-2 {\n    margin-left: 0.5rem !important;\n  }\n\n  .ms-lg-3 {\n    margin-left: 1rem !important;\n  }\n\n  .ms-lg-4 {\n    margin-left: 1.5rem !important;\n  }\n\n  .ms-lg-5 {\n    margin-left: 3rem !important;\n  }\n\n  .ms-lg-auto {\n    margin-left: auto !important;\n  }\n\n  .p-lg-0 {\n    padding: 0 !important;\n  }\n\n  .p-lg-1 {\n    padding: 0.25rem !important;\n  }\n\n  .p-lg-2 {\n    padding: 0.5rem !important;\n  }\n\n  .p-lg-3 {\n    padding: 1rem !important;\n  }\n\n  .p-lg-4 {\n    padding: 1.5rem !important;\n  }\n\n  .p-lg-5 {\n    padding: 3rem !important;\n  }\n\n  .px-lg-0 {\n    padding-right: 0 !important;\n    padding-left: 0 !important;\n  }\n\n  .px-lg-1 {\n    padding-right: 0.25rem !important;\n    padding-left: 0.25rem !important;\n  }\n\n  .px-lg-2 {\n    padding-right: 0.5rem !important;\n    padding-left: 0.5rem !important;\n  }\n\n  .px-lg-3 {\n    padding-right: 1rem !important;\n    padding-left: 1rem !important;\n  }\n\n  .px-lg-4 {\n    padding-right: 1.5rem !important;\n    padding-left: 1.5rem !important;\n  }\n\n  .px-lg-5 {\n    padding-right: 3rem !important;\n    padding-left: 3rem !important;\n  }\n\n  .py-lg-0 {\n    padding-top: 0 !important;\n    padding-bottom: 0 !important;\n  }\n\n  .py-lg-1 {\n    padding-top: 0.25rem !important;\n    padding-bottom: 0.25rem !important;\n  }\n\n  .py-lg-2 {\n    padding-top: 0.5rem !important;\n    padding-bottom: 0.5rem !important;\n  }\n\n  .py-lg-3 {\n    padding-top: 1rem !important;\n    padding-bottom: 1rem !important;\n  }\n\n  .py-lg-4 {\n    padding-top: 1.5rem !important;\n    padding-bottom: 1.5rem !important;\n  }\n\n  .py-lg-5 {\n    padding-top: 3rem !important;\n    padding-bottom: 3rem !important;\n  }\n\n  .pt-lg-0 {\n    padding-top: 0 !important;\n  }\n\n  .pt-lg-1 {\n    padding-top: 0.25rem !important;\n  }\n\n  .pt-lg-2 {\n    padding-top: 0.5rem !important;\n  }\n\n  .pt-lg-3 {\n    padding-top: 1rem !important;\n  }\n\n  .pt-lg-4 {\n    padding-top: 1.5rem !important;\n  }\n\n  .pt-lg-5 {\n    padding-top: 3rem !important;\n  }\n\n  .pe-lg-0 {\n    padding-right: 0 !important;\n  }\n\n  .pe-lg-1 {\n    padding-right: 0.25rem !important;\n  }\n\n  .pe-lg-2 {\n    padding-right: 0.5rem !important;\n  }\n\n  .pe-lg-3 {\n    padding-right: 1rem !important;\n  }\n\n  .pe-lg-4 {\n    padding-right: 1.5rem !important;\n  }\n\n  .pe-lg-5 {\n    padding-right: 3rem !important;\n  }\n\n  .pb-lg-0 {\n    padding-bottom: 0 !important;\n  }\n\n  .pb-lg-1 {\n    padding-bottom: 0.25rem !important;\n  }\n\n  .pb-lg-2 {\n    padding-bottom: 0.5rem !important;\n  }\n\n  .pb-lg-3 {\n    padding-bottom: 1rem !important;\n  }\n\n  .pb-lg-4 {\n    padding-bottom: 1.5rem !important;\n  }\n\n  .pb-lg-5 {\n    padding-bottom: 3rem !important;\n  }\n\n  .ps-lg-0 {\n    padding-left: 0 !important;\n  }\n\n  .ps-lg-1 {\n    padding-left: 0.25rem !important;\n  }\n\n  .ps-lg-2 {\n    padding-left: 0.5rem !important;\n  }\n\n  .ps-lg-3 {\n    padding-left: 1rem !important;\n  }\n\n  .ps-lg-4 {\n    padding-left: 1.5rem !important;\n  }\n\n  .ps-lg-5 {\n    padding-left: 3rem !important;\n  }\n}\n@media (min-width: 1200px) {\n  .d-xl-inline {\n    display: inline !important;\n  }\n\n  .d-xl-inline-block {\n    display: inline-block !important;\n  }\n\n  .d-xl-block {\n    display: block !important;\n  }\n\n  .d-xl-grid {\n    display: grid !important;\n  }\n\n  .d-xl-table {\n    display: table !important;\n  }\n\n  .d-xl-table-row {\n    display: table-row !important;\n  }\n\n  .d-xl-table-cell {\n    display: table-cell !important;\n  }\n\n  .d-xl-flex {\n    display: flex !important;\n  }\n\n  .d-xl-inline-flex {\n    display: inline-flex !important;\n  }\n\n  .d-xl-none {\n    display: none !important;\n  }\n\n  .flex-xl-fill {\n    flex: 1 1 auto !important;\n  }\n\n  .flex-xl-row {\n    flex-direction: row !important;\n  }\n\n  .flex-xl-column {\n    flex-direction: column !important;\n  }\n\n  .flex-xl-row-reverse {\n    flex-direction: row-reverse !important;\n  }\n\n  .flex-xl-column-reverse {\n    flex-direction: column-reverse !important;\n  }\n\n  .flex-xl-grow-0 {\n    flex-grow: 0 !important;\n  }\n\n  .flex-xl-grow-1 {\n    flex-grow: 1 !important;\n  }\n\n  .flex-xl-shrink-0 {\n    flex-shrink: 0 !important;\n  }\n\n  .flex-xl-shrink-1 {\n    flex-shrink: 1 !important;\n  }\n\n  .flex-xl-wrap {\n    flex-wrap: wrap !important;\n  }\n\n  .flex-xl-nowrap {\n    flex-wrap: nowrap !important;\n  }\n\n  .flex-xl-wrap-reverse {\n    flex-wrap: wrap-reverse !important;\n  }\n\n  .justify-content-xl-start {\n    justify-content: flex-start !important;\n  }\n\n  .justify-content-xl-end {\n    justify-content: flex-end !important;\n  }\n\n  .justify-content-xl-center {\n    justify-content: center !important;\n  }\n\n  .justify-content-xl-between {\n    justify-content: space-between !important;\n  }\n\n  .justify-content-xl-around {\n    justify-content: space-around !important;\n  }\n\n  .justify-content-xl-evenly {\n    justify-content: space-evenly !important;\n  }\n\n  .align-items-xl-start {\n    align-items: flex-start !important;\n  }\n\n  .align-items-xl-end {\n    align-items: flex-end !important;\n  }\n\n  .align-items-xl-center {\n    align-items: center !important;\n  }\n\n  .align-items-xl-baseline {\n    align-items: baseline !important;\n  }\n\n  .align-items-xl-stretch {\n    align-items: stretch !important;\n  }\n\n  .align-content-xl-start {\n    align-content: flex-start !important;\n  }\n\n  .align-content-xl-end {\n    align-content: flex-end !important;\n  }\n\n  .align-content-xl-center {\n    align-content: center !important;\n  }\n\n  .align-content-xl-between {\n    align-content: space-between !important;\n  }\n\n  .align-content-xl-around {\n    align-content: space-around !important;\n  }\n\n  .align-content-xl-stretch {\n    align-content: stretch !important;\n  }\n\n  .align-self-xl-auto {\n    align-self: auto !important;\n  }\n\n  .align-self-xl-start {\n    align-self: flex-start !important;\n  }\n\n  .align-self-xl-end {\n    align-self: flex-end !important;\n  }\n\n  .align-self-xl-center {\n    align-self: center !important;\n  }\n\n  .align-self-xl-baseline {\n    align-self: baseline !important;\n  }\n\n  .align-self-xl-stretch {\n    align-self: stretch !important;\n  }\n\n  .order-xl-first {\n    order: -1 !important;\n  }\n\n  .order-xl-0 {\n    order: 0 !important;\n  }\n\n  .order-xl-1 {\n    order: 1 !important;\n  }\n\n  .order-xl-2 {\n    order: 2 !important;\n  }\n\n  .order-xl-3 {\n    order: 3 !important;\n  }\n\n  .order-xl-4 {\n    order: 4 !important;\n  }\n\n  .order-xl-5 {\n    order: 5 !important;\n  }\n\n  .order-xl-last {\n    order: 6 !important;\n  }\n\n  .m-xl-0 {\n    margin: 0 !important;\n  }\n\n  .m-xl-1 {\n    margin: 0.25rem !important;\n  }\n\n  .m-xl-2 {\n    margin: 0.5rem !important;\n  }\n\n  .m-xl-3 {\n    margin: 1rem !important;\n  }\n\n  .m-xl-4 {\n    margin: 1.5rem !important;\n  }\n\n  .m-xl-5 {\n    margin: 3rem !important;\n  }\n\n  .m-xl-auto {\n    margin: auto !important;\n  }\n\n  .mx-xl-0 {\n    margin-right: 0 !important;\n    margin-left: 0 !important;\n  }\n\n  .mx-xl-1 {\n    margin-right: 0.25rem !important;\n    margin-left: 0.25rem !important;\n  }\n\n  .mx-xl-2 {\n    margin-right: 0.5rem !important;\n    margin-left: 0.5rem !important;\n  }\n\n  .mx-xl-3 {\n    margin-right: 1rem !important;\n    margin-left: 1rem !important;\n  }\n\n  .mx-xl-4 {\n    margin-right: 1.5rem !important;\n    margin-left: 1.5rem !important;\n  }\n\n  .mx-xl-5 {\n    margin-right: 3rem !important;\n    margin-left: 3rem !important;\n  }\n\n  .mx-xl-auto {\n    margin-right: auto !important;\n    margin-left: auto !important;\n  }\n\n  .my-xl-0 {\n    margin-top: 0 !important;\n    margin-bottom: 0 !important;\n  }\n\n  .my-xl-1 {\n    margin-top: 0.25rem !important;\n    margin-bottom: 0.25rem !important;\n  }\n\n  .my-xl-2 {\n    margin-top: 0.5rem !important;\n    margin-bottom: 0.5rem !important;\n  }\n\n  .my-xl-3 {\n    margin-top: 1rem !important;\n    margin-bottom: 1rem !important;\n  }\n\n  .my-xl-4 {\n    margin-top: 1.5rem !important;\n    margin-bottom: 1.5rem !important;\n  }\n\n  .my-xl-5 {\n    margin-top: 3rem !important;\n    margin-bottom: 3rem !important;\n  }\n\n  .my-xl-auto {\n    margin-top: auto !important;\n    margin-bottom: auto !important;\n  }\n\n  .mt-xl-0 {\n    margin-top: 0 !important;\n  }\n\n  .mt-xl-1 {\n    margin-top: 0.25rem !important;\n  }\n\n  .mt-xl-2 {\n    margin-top: 0.5rem !important;\n  }\n\n  .mt-xl-3 {\n    margin-top: 1rem !important;\n  }\n\n  .mt-xl-4 {\n    margin-top: 1.5rem !important;\n  }\n\n  .mt-xl-5 {\n    margin-top: 3rem !important;\n  }\n\n  .mt-xl-auto {\n    margin-top: auto !important;\n  }\n\n  .me-xl-0 {\n    margin-right: 0 !important;\n  }\n\n  .me-xl-1 {\n    margin-right: 0.25rem !important;\n  }\n\n  .me-xl-2 {\n    margin-right: 0.5rem !important;\n  }\n\n  .me-xl-3 {\n    margin-right: 1rem !important;\n  }\n\n  .me-xl-4 {\n    margin-right: 1.5rem !important;\n  }\n\n  .me-xl-5 {\n    margin-right: 3rem !important;\n  }\n\n  .me-xl-auto {\n    margin-right: auto !important;\n  }\n\n  .mb-xl-0 {\n    margin-bottom: 0 !important;\n  }\n\n  .mb-xl-1 {\n    margin-bottom: 0.25rem !important;\n  }\n\n  .mb-xl-2 {\n    margin-bottom: 0.5rem !important;\n  }\n\n  .mb-xl-3 {\n    margin-bottom: 1rem !important;\n  }\n\n  .mb-xl-4 {\n    margin-bottom: 1.5rem !important;\n  }\n\n  .mb-xl-5 {\n    margin-bottom: 3rem !important;\n  }\n\n  .mb-xl-auto {\n    margin-bottom: auto !important;\n  }\n\n  .ms-xl-0 {\n    margin-left: 0 !important;\n  }\n\n  .ms-xl-1 {\n    margin-left: 0.25rem !important;\n  }\n\n  .ms-xl-2 {\n    margin-left: 0.5rem !important;\n  }\n\n  .ms-xl-3 {\n    margin-left: 1rem !important;\n  }\n\n  .ms-xl-4 {\n    margin-left: 1.5rem !important;\n  }\n\n  .ms-xl-5 {\n    margin-left: 3rem !important;\n  }\n\n  .ms-xl-auto {\n    margin-left: auto !important;\n  }\n\n  .p-xl-0 {\n    padding: 0 !important;\n  }\n\n  .p-xl-1 {\n    padding: 0.25rem !important;\n  }\n\n  .p-xl-2 {\n    padding: 0.5rem !important;\n  }\n\n  .p-xl-3 {\n    padding: 1rem !important;\n  }\n\n  .p-xl-4 {\n    padding: 1.5rem !important;\n  }\n\n  .p-xl-5 {\n    padding: 3rem !important;\n  }\n\n  .px-xl-0 {\n    padding-right: 0 !important;\n    padding-left: 0 !important;\n  }\n\n  .px-xl-1 {\n    padding-right: 0.25rem !important;\n    padding-left: 0.25rem !important;\n  }\n\n  .px-xl-2 {\n    padding-right: 0.5rem !important;\n    padding-left: 0.5rem !important;\n  }\n\n  .px-xl-3 {\n    padding-right: 1rem !important;\n    padding-left: 1rem !important;\n  }\n\n  .px-xl-4 {\n    padding-right: 1.5rem !important;\n    padding-left: 1.5rem !important;\n  }\n\n  .px-xl-5 {\n    padding-right: 3rem !important;\n    padding-left: 3rem !important;\n  }\n\n  .py-xl-0 {\n    padding-top: 0 !important;\n    padding-bottom: 0 !important;\n  }\n\n  .py-xl-1 {\n    padding-top: 0.25rem !important;\n    padding-bottom: 0.25rem !important;\n  }\n\n  .py-xl-2 {\n    padding-top: 0.5rem !important;\n    padding-bottom: 0.5rem !important;\n  }\n\n  .py-xl-3 {\n    padding-top: 1rem !important;\n    padding-bottom: 1rem !important;\n  }\n\n  .py-xl-4 {\n    padding-top: 1.5rem !important;\n    padding-bottom: 1.5rem !important;\n  }\n\n  .py-xl-5 {\n    padding-top: 3rem !important;\n    padding-bottom: 3rem !important;\n  }\n\n  .pt-xl-0 {\n    padding-top: 0 !important;\n  }\n\n  .pt-xl-1 {\n    padding-top: 0.25rem !important;\n  }\n\n  .pt-xl-2 {\n    padding-top: 0.5rem !important;\n  }\n\n  .pt-xl-3 {\n    padding-top: 1rem !important;\n  }\n\n  .pt-xl-4 {\n    padding-top: 1.5rem !important;\n  }\n\n  .pt-xl-5 {\n    padding-top: 3rem !important;\n  }\n\n  .pe-xl-0 {\n    padding-right: 0 !important;\n  }\n\n  .pe-xl-1 {\n    padding-right: 0.25rem !important;\n  }\n\n  .pe-xl-2 {\n    padding-right: 0.5rem !important;\n  }\n\n  .pe-xl-3 {\n    padding-right: 1rem !important;\n  }\n\n  .pe-xl-4 {\n    padding-right: 1.5rem !important;\n  }\n\n  .pe-xl-5 {\n    padding-right: 3rem !important;\n  }\n\n  .pb-xl-0 {\n    padding-bottom: 0 !important;\n  }\n\n  .pb-xl-1 {\n    padding-bottom: 0.25rem !important;\n  }\n\n  .pb-xl-2 {\n    padding-bottom: 0.5rem !important;\n  }\n\n  .pb-xl-3 {\n    padding-bottom: 1rem !important;\n  }\n\n  .pb-xl-4 {\n    padding-bottom: 1.5rem !important;\n  }\n\n  .pb-xl-5 {\n    padding-bottom: 3rem !important;\n  }\n\n  .ps-xl-0 {\n    padding-left: 0 !important;\n  }\n\n  .ps-xl-1 {\n    padding-left: 0.25rem !important;\n  }\n\n  .ps-xl-2 {\n    padding-left: 0.5rem !important;\n  }\n\n  .ps-xl-3 {\n    padding-left: 1rem !important;\n  }\n\n  .ps-xl-4 {\n    padding-left: 1.5rem !important;\n  }\n\n  .ps-xl-5 {\n    padding-left: 3rem !important;\n  }\n}\n@media (min-width: 1400px) {\n  .d-xxl-inline {\n    display: inline !important;\n  }\n\n  .d-xxl-inline-block {\n    display: inline-block !important;\n  }\n\n  .d-xxl-block {\n    display: block !important;\n  }\n\n  .d-xxl-grid {\n    display: grid !important;\n  }\n\n  .d-xxl-table {\n    display: table !important;\n  }\n\n  .d-xxl-table-row {\n    display: table-row !important;\n  }\n\n  .d-xxl-table-cell {\n    display: table-cell !important;\n  }\n\n  .d-xxl-flex {\n    display: flex !important;\n  }\n\n  .d-xxl-inline-flex {\n    display: inline-flex !important;\n  }\n\n  .d-xxl-none {\n    display: none !important;\n  }\n\n  .flex-xxl-fill {\n    flex: 1 1 auto !important;\n  }\n\n  .flex-xxl-row {\n    flex-direction: row !important;\n  }\n\n  .flex-xxl-column {\n    flex-direction: column !important;\n  }\n\n  .flex-xxl-row-reverse {\n    flex-direction: row-reverse !important;\n  }\n\n  .flex-xxl-column-reverse {\n    flex-direction: column-reverse !important;\n  }\n\n  .flex-xxl-grow-0 {\n    flex-grow: 0 !important;\n  }\n\n  .flex-xxl-grow-1 {\n    flex-grow: 1 !important;\n  }\n\n  .flex-xxl-shrink-0 {\n    flex-shrink: 0 !important;\n  }\n\n  .flex-xxl-shrink-1 {\n    flex-shrink: 1 !important;\n  }\n\n  .flex-xxl-wrap {\n    flex-wrap: wrap !important;\n  }\n\n  .flex-xxl-nowrap {\n    flex-wrap: nowrap !important;\n  }\n\n  .flex-xxl-wrap-reverse {\n    flex-wrap: wrap-reverse !important;\n  }\n\n  .justify-content-xxl-start {\n    justify-content: flex-start !important;\n  }\n\n  .justify-content-xxl-end {\n    justify-content: flex-end !important;\n  }\n\n  .justify-content-xxl-center {\n    justify-content: center !important;\n  }\n\n  .justify-content-xxl-between {\n    justify-content: space-between !important;\n  }\n\n  .justify-content-xxl-around {\n    justify-content: space-around !important;\n  }\n\n  .justify-content-xxl-evenly {\n    justify-content: space-evenly !important;\n  }\n\n  .align-items-xxl-start {\n    align-items: flex-start !important;\n  }\n\n  .align-items-xxl-end {\n    align-items: flex-end !important;\n  }\n\n  .align-items-xxl-center {\n    align-items: center !important;\n  }\n\n  .align-items-xxl-baseline {\n    align-items: baseline !important;\n  }\n\n  .align-items-xxl-stretch {\n    align-items: stretch !important;\n  }\n\n  .align-content-xxl-start {\n    align-content: flex-start !important;\n  }\n\n  .align-content-xxl-end {\n    align-content: flex-end !important;\n  }\n\n  .align-content-xxl-center {\n    align-content: center !important;\n  }\n\n  .align-content-xxl-between {\n    align-content: space-between !important;\n  }\n\n  .align-content-xxl-around {\n    align-content: space-around !important;\n  }\n\n  .align-content-xxl-stretch {\n    align-content: stretch !important;\n  }\n\n  .align-self-xxl-auto {\n    align-self: auto !important;\n  }\n\n  .align-self-xxl-start {\n    align-self: flex-start !important;\n  }\n\n  .align-self-xxl-end {\n    align-self: flex-end !important;\n  }\n\n  .align-self-xxl-center {\n    align-self: center !important;\n  }\n\n  .align-self-xxl-baseline {\n    align-self: baseline !important;\n  }\n\n  .align-self-xxl-stretch {\n    align-self: stretch !important;\n  }\n\n  .order-xxl-first {\n    order: -1 !important;\n  }\n\n  .order-xxl-0 {\n    order: 0 !important;\n  }\n\n  .order-xxl-1 {\n    order: 1 !important;\n  }\n\n  .order-xxl-2 {\n    order: 2 !important;\n  }\n\n  .order-xxl-3 {\n    order: 3 !important;\n  }\n\n  .order-xxl-4 {\n    order: 4 !important;\n  }\n\n  .order-xxl-5 {\n    order: 5 !important;\n  }\n\n  .order-xxl-last {\n    order: 6 !important;\n  }\n\n  .m-xxl-0 {\n    margin: 0 !important;\n  }\n\n  .m-xxl-1 {\n    margin: 0.25rem !important;\n  }\n\n  .m-xxl-2 {\n    margin: 0.5rem !important;\n  }\n\n  .m-xxl-3 {\n    margin: 1rem !important;\n  }\n\n  .m-xxl-4 {\n    margin: 1.5rem !important;\n  }\n\n  .m-xxl-5 {\n    margin: 3rem !important;\n  }\n\n  .m-xxl-auto {\n    margin: auto !important;\n  }\n\n  .mx-xxl-0 {\n    margin-right: 0 !important;\n    margin-left: 0 !important;\n  }\n\n  .mx-xxl-1 {\n    margin-right: 0.25rem !important;\n    margin-left: 0.25rem !important;\n  }\n\n  .mx-xxl-2 {\n    margin-right: 0.5rem !important;\n    margin-left: 0.5rem !important;\n  }\n\n  .mx-xxl-3 {\n    margin-right: 1rem !important;\n    margin-left: 1rem !important;\n  }\n\n  .mx-xxl-4 {\n    margin-right: 1.5rem !important;\n    margin-left: 1.5rem !important;\n  }\n\n  .mx-xxl-5 {\n    margin-right: 3rem !important;\n    margin-left: 3rem !important;\n  }\n\n  .mx-xxl-auto {\n    margin-right: auto !important;\n    margin-left: auto !important;\n  }\n\n  .my-xxl-0 {\n    margin-top: 0 !important;\n    margin-bottom: 0 !important;\n  }\n\n  .my-xxl-1 {\n    margin-top: 0.25rem !important;\n    margin-bottom: 0.25rem !important;\n  }\n\n  .my-xxl-2 {\n    margin-top: 0.5rem !important;\n    margin-bottom: 0.5rem !important;\n  }\n\n  .my-xxl-3 {\n    margin-top: 1rem !important;\n    margin-bottom: 1rem !important;\n  }\n\n  .my-xxl-4 {\n    margin-top: 1.5rem !important;\n    margin-bottom: 1.5rem !important;\n  }\n\n  .my-xxl-5 {\n    margin-top: 3rem !important;\n    margin-bottom: 3rem !important;\n  }\n\n  .my-xxl-auto {\n    margin-top: auto !important;\n    margin-bottom: auto !important;\n  }\n\n  .mt-xxl-0 {\n    margin-top: 0 !important;\n  }\n\n  .mt-xxl-1 {\n    margin-top: 0.25rem !important;\n  }\n\n  .mt-xxl-2 {\n    margin-top: 0.5rem !important;\n  }\n\n  .mt-xxl-3 {\n    margin-top: 1rem !important;\n  }\n\n  .mt-xxl-4 {\n    margin-top: 1.5rem !important;\n  }\n\n  .mt-xxl-5 {\n    margin-top: 3rem !important;\n  }\n\n  .mt-xxl-auto {\n    margin-top: auto !important;\n  }\n\n  .me-xxl-0 {\n    margin-right: 0 !important;\n  }\n\n  .me-xxl-1 {\n    margin-right: 0.25rem !important;\n  }\n\n  .me-xxl-2 {\n    margin-right: 0.5rem !important;\n  }\n\n  .me-xxl-3 {\n    margin-right: 1rem !important;\n  }\n\n  .me-xxl-4 {\n    margin-right: 1.5rem !important;\n  }\n\n  .me-xxl-5 {\n    margin-right: 3rem !important;\n  }\n\n  .me-xxl-auto {\n    margin-right: auto !important;\n  }\n\n  .mb-xxl-0 {\n    margin-bottom: 0 !important;\n  }\n\n  .mb-xxl-1 {\n    margin-bottom: 0.25rem !important;\n  }\n\n  .mb-xxl-2 {\n    margin-bottom: 0.5rem !important;\n  }\n\n  .mb-xxl-3 {\n    margin-bottom: 1rem !important;\n  }\n\n  .mb-xxl-4 {\n    margin-bottom: 1.5rem !important;\n  }\n\n  .mb-xxl-5 {\n    margin-bottom: 3rem !important;\n  }\n\n  .mb-xxl-auto {\n    margin-bottom: auto !important;\n  }\n\n  .ms-xxl-0 {\n    margin-left: 0 !important;\n  }\n\n  .ms-xxl-1 {\n    margin-left: 0.25rem !important;\n  }\n\n  .ms-xxl-2 {\n    margin-left: 0.5rem !important;\n  }\n\n  .ms-xxl-3 {\n    margin-left: 1rem !important;\n  }\n\n  .ms-xxl-4 {\n    margin-left: 1.5rem !important;\n  }\n\n  .ms-xxl-5 {\n    margin-left: 3rem !important;\n  }\n\n  .ms-xxl-auto {\n    margin-left: auto !important;\n  }\n\n  .p-xxl-0 {\n    padding: 0 !important;\n  }\n\n  .p-xxl-1 {\n    padding: 0.25rem !important;\n  }\n\n  .p-xxl-2 {\n    padding: 0.5rem !important;\n  }\n\n  .p-xxl-3 {\n    padding: 1rem !important;\n  }\n\n  .p-xxl-4 {\n    padding: 1.5rem !important;\n  }\n\n  .p-xxl-5 {\n    padding: 3rem !important;\n  }\n\n  .px-xxl-0 {\n    padding-right: 0 !important;\n    padding-left: 0 !important;\n  }\n\n  .px-xxl-1 {\n    padding-right: 0.25rem !important;\n    padding-left: 0.25rem !important;\n  }\n\n  .px-xxl-2 {\n    padding-right: 0.5rem !important;\n    padding-left: 0.5rem !important;\n  }\n\n  .px-xxl-3 {\n    padding-right: 1rem !important;\n    padding-left: 1rem !important;\n  }\n\n  .px-xxl-4 {\n    padding-right: 1.5rem !important;\n    padding-left: 1.5rem !important;\n  }\n\n  .px-xxl-5 {\n    padding-right: 3rem !important;\n    padding-left: 3rem !important;\n  }\n\n  .py-xxl-0 {\n    padding-top: 0 !important;\n    padding-bottom: 0 !important;\n  }\n\n  .py-xxl-1 {\n    padding-top: 0.25rem !important;\n    padding-bottom: 0.25rem !important;\n  }\n\n  .py-xxl-2 {\n    padding-top: 0.5rem !important;\n    padding-bottom: 0.5rem !important;\n  }\n\n  .py-xxl-3 {\n    padding-top: 1rem !important;\n    padding-bottom: 1rem !important;\n  }\n\n  .py-xxl-4 {\n    padding-top: 1.5rem !important;\n    padding-bottom: 1.5rem !important;\n  }\n\n  .py-xxl-5 {\n    padding-top: 3rem !important;\n    padding-bottom: 3rem !important;\n  }\n\n  .pt-xxl-0 {\n    padding-top: 0 !important;\n  }\n\n  .pt-xxl-1 {\n    padding-top: 0.25rem !important;\n  }\n\n  .pt-xxl-2 {\n    padding-top: 0.5rem !important;\n  }\n\n  .pt-xxl-3 {\n    padding-top: 1rem !important;\n  }\n\n  .pt-xxl-4 {\n    padding-top: 1.5rem !important;\n  }\n\n  .pt-xxl-5 {\n    padding-top: 3rem !important;\n  }\n\n  .pe-xxl-0 {\n    padding-right: 0 !important;\n  }\n\n  .pe-xxl-1 {\n    padding-right: 0.25rem !important;\n  }\n\n  .pe-xxl-2 {\n    padding-right: 0.5rem !important;\n  }\n\n  .pe-xxl-3 {\n    padding-right: 1rem !important;\n  }\n\n  .pe-xxl-4 {\n    padding-right: 1.5rem !important;\n  }\n\n  .pe-xxl-5 {\n    padding-right: 3rem !important;\n  }\n\n  .pb-xxl-0 {\n    padding-bottom: 0 !important;\n  }\n\n  .pb-xxl-1 {\n    padding-bottom: 0.25rem !important;\n  }\n\n  .pb-xxl-2 {\n    padding-bottom: 0.5rem !important;\n  }\n\n  .pb-xxl-3 {\n    padding-bottom: 1rem !important;\n  }\n\n  .pb-xxl-4 {\n    padding-bottom: 1.5rem !important;\n  }\n\n  .pb-xxl-5 {\n    padding-bottom: 3rem !important;\n  }\n\n  .ps-xxl-0 {\n    padding-left: 0 !important;\n  }\n\n  .ps-xxl-1 {\n    padding-left: 0.25rem !important;\n  }\n\n  .ps-xxl-2 {\n    padding-left: 0.5rem !important;\n  }\n\n  .ps-xxl-3 {\n    padding-left: 1rem !important;\n  }\n\n  .ps-xxl-4 {\n    padding-left: 1.5rem !important;\n  }\n\n  .ps-xxl-5 {\n    padding-left: 3rem !important;\n  }\n}\n@media print {\n  .d-print-inline {\n    display: inline !important;\n  }\n\n  .d-print-inline-block {\n    display: inline-block !important;\n  }\n\n  .d-print-block {\n    display: block !important;\n  }\n\n  .d-print-grid {\n    display: grid !important;\n  }\n\n  .d-print-table {\n    display: table !important;\n  }\n\n  .d-print-table-row {\n    display: table-row !important;\n  }\n\n  .d-print-table-cell {\n    display: table-cell !important;\n  }\n\n  .d-print-flex {\n    display: flex !important;\n  }\n\n  .d-print-inline-flex {\n    display: inline-flex !important;\n  }\n\n  .d-print-none {\n    display: none !important;\n  }\n}\n\n/*# sourceMappingURL=bootstrap-grid.css.map */","// Container mixins\n\n@mixin make-container($gutter: $container-padding-x) {\n  width: 100%;\n  padding-right: var(--#{$variable-prefix}gutter-x, #{$gutter});\n  padding-left: var(--#{$variable-prefix}gutter-x, #{$gutter});\n  margin-right: auto;\n  margin-left: auto;\n}\n","// Breakpoint viewport sizes and media queries.\n//\n// Breakpoints are defined as a map of (name: minimum width), order from small to large:\n//\n//    (xs: 0, sm: 576px, md: 768px, lg: 992px, xl: 1200px)\n//\n// The map defined in the `$grid-breakpoints` global variable is used as the `$breakpoints` argument by default.\n\n// Name of the next breakpoint, or null for the last breakpoint.\n//\n//    >> breakpoint-next(sm)\n//    md\n//    >> breakpoint-next(sm, (xs: 0, sm: 576px, md: 768px, lg: 992px, xl: 1200px))\n//    md\n//    >> breakpoint-next(sm, $breakpoint-names: (xs sm md lg xl))\n//    md\n@function breakpoint-next($name, $breakpoints: $grid-breakpoints, $breakpoint-names: map-keys($breakpoints)) {\n  $n: index($breakpoint-names, $name);\n  @if not $n {\n    @error \"breakpoint `#{$name}` not found in `#{$breakpoints}`\";\n  }\n  @return if($n < length($breakpoint-names), nth($breakpoint-names, $n + 1), null);\n}\n\n// Minimum breakpoint width. Null for the smallest (first) breakpoint.\n//\n//    >> breakpoint-min(sm, (xs: 0, sm: 576px, md: 768px, lg: 992px, xl: 1200px))\n//    576px\n@function breakpoint-min($name, $breakpoints: $grid-breakpoints) {\n  $min: map-get($breakpoints, $name);\n  @return if($min != 0, $min, null);\n}\n\n// Maximum breakpoint width.\n// The maximum value is reduced by 0.02px to work around the limitations of\n// `min-` and `max-` prefixes and viewports with fractional widths.\n// See https://www.w3.org/TR/mediaqueries-4/#mq-min-max\n// Uses 0.02px rather than 0.01px to work around a current rounding bug in Safari.\n// See https://bugs.webkit.org/show_bug.cgi?id=178261\n//\n//    >> breakpoint-max(md, (xs: 0, sm: 576px, md: 768px, lg: 992px, xl: 1200px))\n//    767.98px\n@function breakpoint-max($name, $breakpoints: $grid-breakpoints) {\n  $max: map-get($breakpoints, $name);\n  @return if($max and $max > 0, $max - .02, null);\n}\n\n// Returns a blank string if smallest breakpoint, otherwise returns the name with a dash in front.\n// Useful for making responsive utilities.\n//\n//    >> breakpoint-infix(xs, (xs: 0, sm: 576px, md: 768px, lg: 992px, xl: 1200px))\n//    \"\"  (Returns a blank string)\n//    >> breakpoint-infix(sm, (xs: 0, sm: 576px, md: 768px, lg: 992px, xl: 1200px))\n//    \"-sm\"\n@function breakpoint-infix($name, $breakpoints: $grid-breakpoints) {\n  @return if(breakpoint-min($name, $breakpoints) == null, \"\", \"-#{$name}\");\n}\n\n// Media of at least the minimum breakpoint width. No query for the smallest breakpoint.\n// Makes the @content apply to the given breakpoint and wider.\n@mixin media-breakpoint-up($name, $breakpoints: $grid-breakpoints) {\n  $min: breakpoint-min($name, $breakpoints);\n  @if $min {\n    @media (min-width: $min) {\n      @content;\n    }\n  } @else {\n    @content;\n  }\n}\n\n// Media of at most the maximum breakpoint width. No query for the largest breakpoint.\n// Makes the @content apply to the given breakpoint and narrower.\n@mixin media-breakpoint-down($name, $breakpoints: $grid-breakpoints) {\n  $max: breakpoint-max($name, $breakpoints);\n  @if $max {\n    @media (max-width: $max) {\n      @content;\n    }\n  } @else {\n    @content;\n  }\n}\n\n// Media that spans multiple breakpoint widths.\n// Makes the @content apply between the min and max breakpoints\n@mixin media-breakpoint-between($lower, $upper, $breakpoints: $grid-breakpoints) {\n  $min: breakpoint-min($lower, $breakpoints);\n  $max: breakpoint-max($upper, $breakpoints);\n\n  @if $min != null and $max != null {\n    @media (min-width: $min) and (max-width: $max) {\n      @content;\n    }\n  } @else if $max == null {\n    @include media-breakpoint-up($lower, $breakpoints) {\n      @content;\n    }\n  } @else if $min == null {\n    @include media-breakpoint-down($upper, $breakpoints) {\n      @content;\n    }\n  }\n}\n\n// Media between the breakpoint's minimum and maximum widths.\n// No minimum for the smallest breakpoint, and no maximum for the largest one.\n// Makes the @content apply only to the given breakpoint, not viewports any wider or narrower.\n@mixin media-breakpoint-only($name, $breakpoints: $grid-breakpoints) {\n  $min:  breakpoint-min($name, $breakpoints);\n  $next: breakpoint-next($name, $breakpoints);\n  $max:  breakpoint-max($next);\n\n  @if $min != null and $max != null {\n    @media (min-width: $min) and (max-width: $max) {\n      @content;\n    }\n  } @else if $max == null {\n    @include media-breakpoint-up($name, $breakpoints) {\n      @content;\n    }\n  } @else if $min == null {\n    @include media-breakpoint-down($next, $breakpoints) {\n      @content;\n    }\n  }\n}\n","// Row\n//\n// Rows contain your columns.\n\n@if $enable-grid-classes {\n  .row {\n    @include make-row();\n\n    > * {\n      @include make-col-ready();\n    }\n  }\n}\n\n@if $enable-cssgrid {\n  .grid {\n    display: grid;\n    grid-template-rows: repeat(var(--#{$variable-prefix}rows, 1), 1fr);\n    grid-template-columns: repeat(var(--#{$variable-prefix}columns, #{$grid-columns}), 1fr);\n    gap: var(--#{$variable-prefix}gap, #{$grid-gutter-width});\n\n    @include make-cssgrid();\n  }\n}\n\n\n// Columns\n//\n// Common styles for small and large grid columns\n\n@if $enable-grid-classes {\n  @include make-grid-columns();\n}\n","// Grid system\n//\n// Generate semantic grid columns with these mixins.\n\n@mixin make-row($gutter: $grid-gutter-width) {\n  --#{$variable-prefix}gutter-x: #{$gutter};\n  --#{$variable-prefix}gutter-y: 0;\n  display: flex;\n  flex-wrap: wrap;\n  margin-top: calc(var(--#{$variable-prefix}gutter-y) * -1); // stylelint-disable-line function-disallowed-list\n  margin-right: calc(var(--#{$variable-prefix}gutter-x) * -.5); // stylelint-disable-line function-disallowed-list\n  margin-left: calc(var(--#{$variable-prefix}gutter-x) * -.5); // stylelint-disable-line function-disallowed-list\n}\n\n@mixin make-col-ready($gutter: $grid-gutter-width) {\n  // Add box sizing if only the grid is loaded\n  box-sizing: if(variable-exists(include-column-box-sizing) and $include-column-box-sizing, border-box, null);\n  // Prevent columns from becoming too narrow when at smaller grid tiers by\n  // always setting `width: 100%;`. This works because we set the width\n  // later on to override this initial width.\n  flex-shrink: 0;\n  width: 100%;\n  max-width: 100%; // Prevent `.col-auto`, `.col` (& responsive variants) from breaking out the grid\n  padding-right: calc(var(--#{$variable-prefix}gutter-x) * .5); // stylelint-disable-line function-disallowed-list\n  padding-left: calc(var(--#{$variable-prefix}gutter-x) * .5); // stylelint-disable-line function-disallowed-list\n  margin-top: var(--#{$variable-prefix}gutter-y);\n}\n\n@mixin make-col($size: false, $columns: $grid-columns) {\n  @if $size {\n    flex: 0 0 auto;\n    width: percentage(divide($size, $columns));\n\n  } @else {\n    flex: 1 1 0;\n    max-width: 100%;\n  }\n}\n\n@mixin make-col-auto() {\n  flex: 0 0 auto;\n  width: auto;\n}\n\n@mixin make-col-offset($size, $columns: $grid-columns) {\n  $num: divide($size, $columns);\n  margin-left: if($num == 0, 0, percentage($num));\n}\n\n// Row columns\n//\n// Specify on a parent element(e.g., .row) to force immediate children into NN\n// numberof columns. Supports wrapping to new lines, but does not do a Masonry\n// style grid.\n@mixin row-cols($count) {\n  > * {\n    flex: 0 0 auto;\n    width: divide(100%, $count);\n  }\n}\n\n// Framework grid generation\n//\n// Used only by Bootstrap to generate the correct number of grid classes given\n// any value of `$grid-columns`.\n\n@mixin make-grid-columns($columns: $grid-columns, $gutter: $grid-gutter-width, $breakpoints: $grid-breakpoints) {\n  @each $breakpoint in map-keys($breakpoints) {\n    $infix: breakpoint-infix($breakpoint, $breakpoints);\n\n    @include media-breakpoint-up($breakpoint, $breakpoints) {\n      // Provide basic `.col-{bp}` classes for equal-width flexbox columns\n      .col#{$infix} {\n        flex: 1 0 0%; // Flexbugs #4: https://github.com/philipwalton/flexbugs#flexbug-4\n      }\n\n      .row-cols#{$infix}-auto > * {\n        @include make-col-auto();\n      }\n\n      @if $grid-row-columns > 0 {\n        @for $i from 1 through $grid-row-columns {\n          .row-cols#{$infix}-#{$i} {\n            @include row-cols($i);\n          }\n        }\n      }\n\n      .col#{$infix}-auto {\n        @include make-col-auto();\n      }\n\n      @if $columns > 0 {\n        @for $i from 1 through $columns {\n          .col#{$infix}-#{$i} {\n            @include make-col($i, $columns);\n          }\n        }\n\n        // `$columns - 1` because offsetting by the width of an entire row isn't possible\n        @for $i from 0 through ($columns - 1) {\n          @if not ($infix == \"\" and $i == 0) { // Avoid emitting useless .offset-0\n            .offset#{$infix}-#{$i} {\n              @include make-col-offset($i, $columns);\n            }\n          }\n        }\n      }\n\n      // Gutters\n      //\n      // Make use of `.g-*`, `.gx-*` or `.gy-*` utilities to change spacing between the columns.\n      @each $key, $value in $gutters {\n        .g#{$infix}-#{$key},\n        .gx#{$infix}-#{$key} {\n          --#{$variable-prefix}gutter-x: #{$value};\n        }\n\n        .g#{$infix}-#{$key},\n        .gy#{$infix}-#{$key} {\n          --#{$variable-prefix}gutter-y: #{$value};\n        }\n      }\n    }\n  }\n}\n\n@mixin make-cssgrid($columns: $grid-columns, $breakpoints: $grid-breakpoints) {\n  @each $breakpoint in map-keys($breakpoints) {\n    $infix: breakpoint-infix($breakpoint, $breakpoints);\n\n    @include media-breakpoint-up($breakpoint, $breakpoints) {\n      @if $columns > 0 {\n        @for $i from 1 through $columns {\n          .g-col#{$infix}-#{$i} {\n            grid-column: auto / span $i;\n          }\n        }\n\n        // Start with `1` because `0` is and invalid value.\n        // Ends with `$columns - 1` because offsetting by the width of an entire row isn't possible.\n        @for $i from 1 through ($columns - 1) {\n          .g-start#{$infix}-#{$i} {\n            grid-column-start: $i;\n          }\n        }\n      }\n    }\n  }\n}\n","// Utility generator\n// Used to generate utilities & print utilities\n@mixin generate-utility($utility, $infix, $is-rfs-media-query: false) {\n  $values: map-get($utility, values);\n\n  // If the values are a list or string, convert it into a map\n  @if type-of($values) == \"string\" or type-of(nth($values, 1)) != \"list\" {\n    $values: zip($values, $values);\n  }\n\n  @each $key, $value in $values {\n    $properties: map-get($utility, property);\n\n    // Multiple properties are possible, for example with vertical or horizontal margins or paddings\n    @if type-of($properties) == \"string\" {\n      $properties: append((), $properties);\n    }\n\n    // Use custom class if present\n    $property-class: if(map-has-key($utility, class), map-get($utility, class), nth($properties, 1));\n    $property-class: if($property-class == null, \"\", $property-class);\n\n    // State params to generate pseudo-classes\n    $state: if(map-has-key($utility, state), map-get($utility, state), ());\n\n    $infix: if($property-class == \"\" and str-slice($infix, 1, 1) == \"-\", str-slice($infix, 2), $infix);\n\n    // Don't prefix if value key is null (eg. with shadow class)\n    $property-class-modifier: if($key, if($property-class == \"\" and $infix == \"\", \"\", \"-\") + $key, \"\");\n\n    @if map-get($utility, rfs) {\n      // Inside the media query\n      @if $is-rfs-media-query {\n        $val: rfs-value($value);\n\n        // Do not render anything if fluid and non fluid values are the same\n        $value: if($val == rfs-fluid-value($value), null, $val);\n      }\n      @else {\n        $value: rfs-fluid-value($value);\n      }\n    }\n\n    $is-css-var: map-get($utility, css-var);\n    $is-local-vars: map-get($utility, local-vars);\n    $is-rtl: map-get($utility, rtl);\n\n    @if $value != null {\n      @if $is-rtl == false {\n        /* rtl:begin:remove */\n      }\n\n      @if $is-css-var {\n        .#{$property-class + $infix + $property-class-modifier} {\n          --#{$variable-prefix}#{$property-class}: #{$value};\n        }\n\n        @each $pseudo in $state {\n          .#{$property-class + $infix + $property-class-modifier}-#{$pseudo}:#{$pseudo} {\n            --#{$variable-prefix}#{$property-class}: #{$value};\n          }\n        }\n      } @else {\n        .#{$property-class + $infix + $property-class-modifier} {\n          @each $property in $properties {\n            @if $is-local-vars {\n              @each $local-var, $value in $is-local-vars {\n                --#{$variable-prefix}#{$local-var}: #{$value};\n              }\n            }\n            #{$property}: $value if($enable-important-utilities, !important, null);\n          }\n        }\n\n        @each $pseudo in $state {\n          .#{$property-class + $infix + $property-class-modifier}-#{$pseudo}:#{$pseudo} {\n            @each $property in $properties {\n              #{$property}: $value if($enable-important-utilities, !important, null);\n            }\n          }\n        }\n      }\n\n      @if $is-rtl == false {\n        /* rtl:end:remove */\n      }\n    }\n  }\n}\n","// Loop over each breakpoint\n@each $breakpoint in map-keys($grid-breakpoints) {\n\n  // Generate media query if needed\n  @include media-breakpoint-up($breakpoint) {\n    $infix: breakpoint-infix($breakpoint, $grid-breakpoints);\n\n    // Loop over each utility property\n    @each $key, $utility in $utilities {\n      // The utility can be disabled with `false`, thus check if the utility is a map first\n      // Only proceed if responsive media queries are enabled or if it's the base media query\n      @if type-of($utility) == \"map\" and (map-get($utility, responsive) or $infix == \"\") {\n        @include generate-utility($utility, $infix);\n      }\n    }\n  }\n}\n\n// RFS rescaling\n@media (min-width: $rfs-mq-value) {\n  @each $breakpoint in map-keys($grid-breakpoints) {\n    $infix: breakpoint-infix($breakpoint, $grid-breakpoints);\n\n    @if (map-get($grid-breakpoints, $breakpoint) < $rfs-breakpoint) {\n      // Loop over each utility property\n      @each $key, $utility in $utilities {\n        // The utility can be disabled with `false`, thus check if the utility is a map first\n        // Only proceed if responsive media queries are enabled or if it's the base media query\n        @if type-of($utility) == \"map\" and map-get($utility, rfs) and (map-get($utility, responsive) or $infix == \"\") {\n          @include generate-utility($utility, $infix, true);\n        }\n      }\n    }\n  }\n}\n\n\n// Print utilities\n@media print {\n  @each $key, $utility in $utilities {\n    // The utility can be disabled with `false`, thus check if the utility is a map first\n    // Then check if the utility needs print styles\n    @if type-of($utility) == \"map\" and map-get($utility, print) == true {\n      @include generate-utility($utility, \"-print\");\n    }\n  }\n}\n"]}
