# Supplementary material for: Do popular apps have issues regarding energy efficiency?
Source: PeerJ Comput Sci. 2024 Feb 29;10:e1891. doi: 10.7717/peerj-cs.1891 (PMC10909214; doi:10.7717/peerj-cs.1891)
Supplement: Supplemental Information 1 — Code for getting reviews [file peerj-cs-10-1891-s001.zip › AppReviewCollector/TermProject_DotNet/TermProject_DotNet/wwwroot/lib/bootstrap/dist/css/bootstrap-reboot.rtl.min.css.map]

{"version":3,"sources":["../../scss/bootstrap-reboot.scss","../../scss/_reboot.scss","dist/css/bootstrap-reboot.rtl.css","../../scss/vendor/_rfs.scss","../../scss/mixins/_border-radius.scss","bootstrap-reboot.css"],"names":[],"mappings":"AAAA;;;;;;ACeA,ECNA,QADA,SDUE,WAAA,WAeE,8CANJ,MAOM,gBAAA,QAcN,KACE,OAAA,EACA,YAAA,2BEmPI,UAAA,yBFjPJ,YAAA,2BACA,YAAA,2BACA,MAAA,qBACA,WAAA,0BACA,iBAAA,kBACA,yBAAA,KACA,4BAAA,YAUF,GACE,OAAA,KAAA,EACA,MAAA,QACA,iBAAA,aACA,OAAA,EACA,QAAA,IAGF,eACE,OAAA,IAUF,GAAA,GAAA,GAAA,GAAA,GAAA,GACE,WAAA,EACA,cAAA,MAGA,YAAA,IACA,YAAA,IAIF,GEwMQ,UAAA,uBAlKJ,0BFtCJ,GE+MQ,UAAA,QF1MR,GEmMQ,UAAA,sBAlKJ,0BFjCJ,GE0MQ,UAAA,MFrMR,GE8LQ,UAAA,oBAlKJ,0BF5BJ,GEqMQ,UAAA,SFhMR,GEyLQ,UAAA,sBAlKJ,0BFvBJ,GEgMQ,UAAA,QF3LR,GEgLM,UAAA,QF3KN,GE2KM,UAAA,KFhKN,EACE,WAAA,EACA,cAAA,KClCF,6BD6CA,YAEE,wBAAA,UAAA,OAAA,gBAAA,UAAA,OACA,OAAA,KACA,iCAAA,KAAA,yBAAA,KAMF,QACE,cAAA,KACA,WAAA,OACA,YAAA,QAMF,GCjDA,GDmDE,cAAA,KC7CF,GDgDA,GCjDA,GDoDE,WAAA,EACA,cAAA,KAGF,MChDA,MACA,MAFA,MDqDE,cAAA,EAGF,GACE,YAAA,IAKF,GACE,cAAA,MACA,aAAA,EAMF,WACE,OAAA,EAAA,EAAA,KAQF,EC3DA,OD6DE,YAAA,OAQF,ME4EM,UAAA,OFrEN,KACE,QAAA,KACA,iBAAA,QASF,ICzEA,ID2EE,SAAA,SEwDI,UAAA,MFtDJ,YAAA,EACA,eAAA,SAGF,IAAM,OAAA,OACN,IAAM,IAAA,MAKN,EACE,MAAA,QACA,gBAAA,UAEA,QACE,MAAA,QAWF,2BAAA,iCAEE,MAAA,QACA,gBAAA,KC7EJ,KACA,IDmFA,IClFA,KDsFE,YAAA,cAAA,CAAA,KAAA,CAAA,MAAA,CAAA,QAAA,CAAA,iBAAA,CAAA,aAAA,CAAA,UEcI,UAAA,IFZJ,UAAA,IACA,aAAA,cAOF,IACE,QAAA,MACA,WAAA,EACA,cAAA,KACA,SAAA,KEAI,UAAA,OFKJ,SELI,UAAA,QFOF,MAAA,QACA,WAAA,OAIJ,KEZM,UAAA,OFcJ,MAAA,QACA,UAAA,WAGA,OACE,MAAA,QAIJ,IACE,QAAA,MAAA,MExBI,UAAA,OF0BJ,MAAA,KACA,iBAAA,QG7SE,cAAA,MHgTF,QACE,QAAA,EE/BE,UAAA,IFiCF,YAAA,IASJ,OACE,OAAA,EAAA,EAAA,KAMF,ICtGA,IDwGE,eAAA,OAQF,MACE,aAAA,OACA,gBAAA,SAGF,QACE,YAAA,MACA,eAAA,MACA,MAAA,QACA,WAAA,MAOF,GAEE,WAAA,QACA,WAAA,qBC7GF,MAGA,GAFA,MAGA,GD4GA,MC9GA,GDoHE,aAAA,QACA,aAAA,MACA,aAAA,EAQF,MACE,QAAA,aAMF,OAEE,cAAA,EAQF,iCACE,QAAA,EC3HF,ODgIA,MC9HA,SADA,OAEA,SDkIE,OAAA,EACA,YAAA,QE9HI,UAAA,QFgIJ,YAAA,QAIF,OCjIA,ODmIE,eAAA,KAKF,cACE,OAAA,QAGF,OAGE,UAAA,OAGA,gBACE,QAAA,EAOJ,0CACE,QAAA,KCvIF,cACA,aACA,cD6IA,OAIE,mBAAA,OC7IF,6BACA,4BACA,6BD8II,sBACE,OAAA,QAON,mBACE,QAAA,EACA,aAAA,KAKF,SACE,OAAA,SAUF,SACE,UAAA,EACA,QAAA,EACA,OAAA,EACA,OAAA,EAQF,OACE,MAAA,MACA,MAAA,KACA,QAAA,EACA,cAAA,MEnNM,UAAA,sBFsNN,YAAA,QExXE,0BFiXJ,OExMQ,UAAA,QFiNN,SACE,MAAA,MCrJJ,kCD4JA,uCC7JA,mCADA,+BAGA,oCAJA,6BAKA,mCDiKE,QAAA,EAGF,4BACE,OAAA,KASF,cACE,eAAA,KACA,mBAAA,UCjKF,aACA,cG9XA,WH4XA,WGxXE,UAAA,IJ6iBF,4BACE,mBAAA,KAKF,+BACE,QAAA,EAMF,uBACE,KAAA,QAMF,6BACE,KAAA,QACA,mBAAA,OAKF,OACE,QAAA,aAKF,OACE,OAAA,EAOF,QACE,QAAA,UACA,OAAA,QAQF,SACE,eAAA,SAQF,SACE,QAAA","sourcesContent":["/*!\n * Bootstrap Reboot v5.1.0 (https://getbootstrap.com/)\n * Copyright 2011-2021 The Bootstrap Authors\n * Copyright 2011-2021 Twitter, Inc.\n * Licensed under MIT (https://github.com/twbs/bootstrap/blob/main/LICENSE)\n * Forked from Normalize.css, licensed MIT (https://github.com/necolas/normalize.css/blob/master/LICENSE.md)\n */\n\n@import \"functions\";\n@import \"variables\";\n// Prevent the usage of custom properties since we don't add them to `:root` in reboot\n$font-family-base: $font-family-sans-serif; // stylelint-disable-line scss/dollar-variable-default\n$font-family-code: $font-family-monospace; // stylelint-disable-line scss/dollar-variable-default\n@import \"mixins\";\n@import \"reboot\";\n","// stylelint-disable declaration-no-important, selector-no-qualifying-type, property-no-vendor-prefix\n\n\n// Reboot\n//\n// Normalization of HTML elements, manually forked from Normalize.css to remove\n// styles targeting irrelevant browsers while applying new styles.\n//\n// Normalize is licensed MIT. https://github.com/necolas/normalize.css\n\n\n// Document\n//\n// Change from `box-sizing: content-box` so that `width` is not affected by `padding` or `border`.\n\n*,\n*::before,\n*::after {\n  box-sizing: border-box;\n}\n\n\n// Root\n//\n// Ability to the value of the root font sizes, affecting the value of `rem`.\n// null by default, thus nothing is generated.\n\n:root {\n  @if $font-size-root != null {\n    font-size: var(--#{$variable-prefix}-root-font-size);\n  }\n\n  @if $enable-smooth-scroll {\n    @media (prefers-reduced-motion: no-preference) {\n      scroll-behavior: smooth;\n    }\n  }\n}\n\n\n// Body\n//\n// 1. Remove the margin in all browsers.\n// 2. As a best practice, apply a default `background-color`.\n// 3. Prevent adjustments of font size after orientation changes in iOS.\n// 4. Change the default tap highlight to be completely transparent in iOS.\n\n// scss-docs-start reboot-body-rules\nbody {\n  margin: 0; // 1\n  font-family: var(--#{$variable-prefix}body-font-family);\n  @include font-size(var(--#{$variable-prefix}body-font-size));\n  font-weight: var(--#{$variable-prefix}body-font-weight);\n  line-height: var(--#{$variable-prefix}body-line-height);\n  color: var(--#{$variable-prefix}body-color);\n  text-align: var(--#{$variable-prefix}body-text-align);\n  background-color: var(--#{$variable-prefix}body-bg); // 2\n  -webkit-text-size-adjust: 100%; // 3\n  -webkit-tap-highlight-color: rgba($black, 0); // 4\n}\n// scss-docs-end reboot-body-rules\n\n\n// Content grouping\n//\n// 1. Reset Firefox's gray color\n// 2. Set correct height and prevent the `size` attribute to make the `hr` look like an input field\n\nhr {\n  margin: $hr-margin-y 0;\n  color: $hr-color; // 1\n  background-color: currentColor;\n  border: 0;\n  opacity: $hr-opacity;\n}\n\nhr:not([size]) {\n  height: $hr-height; // 2\n}\n\n\n// Typography\n//\n// 1. Remove top margins from headings\n//    By default, `<h1>`-`<h6>` all receive top and bottom margins. We nuke the top\n//    margin for easier control within type scales as it avoids margin collapsing.\n\n%heading {\n  margin-top: 0; // 1\n  margin-bottom: $headings-margin-bottom;\n  font-family: $headings-font-family;\n  font-style: $headings-font-style;\n  font-weight: $headings-font-weight;\n  line-height: $headings-line-height;\n  color: $headings-color;\n}\n\nh1 {\n  @extend %heading;\n  @include font-size($h1-font-size);\n}\n\nh2 {\n  @extend %heading;\n  @include font-size($h2-font-size);\n}\n\nh3 {\n  @extend %heading;\n  @include font-size($h3-font-size);\n}\n\nh4 {\n  @extend %heading;\n  @include font-size($h4-font-size);\n}\n\nh5 {\n  @extend %heading;\n  @include font-size($h5-font-size);\n}\n\nh6 {\n  @extend %heading;\n  @include font-size($h6-font-size);\n}\n\n\n// Reset margins on paragraphs\n//\n// Similarly, the top margin on `<p>`s get reset. However, we also reset the\n// bottom margin to use `rem` units instead of `em`.\n\np {\n  margin-top: 0;\n  margin-bottom: $paragraph-margin-bottom;\n}\n\n\n// Abbreviations\n//\n// 1. Duplicate behavior to the data-bs-* attribute for our tooltip plugin\n// 2. Add the correct text decoration in Chrome, Edge, Opera, and Safari.\n// 3. Add explicit cursor to indicate changed behavior.\n// 4. Prevent the text-decoration to be skipped.\n\nabbr[title],\nabbr[data-bs-original-title] { // 1\n  text-decoration: underline dotted; // 2\n  cursor: help; // 3\n  text-decoration-skip-ink: none; // 4\n}\n\n\n// Address\n\naddress {\n  margin-bottom: 1rem;\n  font-style: normal;\n  line-height: inherit;\n}\n\n\n// Lists\n\nol,\nul {\n  padding-left: 2rem;\n}\n\nol,\nul,\ndl {\n  margin-top: 0;\n  margin-bottom: 1rem;\n}\n\nol ol,\nul ul,\nol ul,\nul ol {\n  margin-bottom: 0;\n}\n\ndt {\n  font-weight: $dt-font-weight;\n}\n\n// 1. Undo browser default\n\ndd {\n  margin-bottom: .5rem;\n  margin-left: 0; // 1\n}\n\n\n// Blockquote\n\nblockquote {\n  margin: 0 0 1rem;\n}\n\n\n// Strong\n//\n// Add the correct font weight in Chrome, Edge, and Safari\n\nb,\nstrong {\n  font-weight: $font-weight-bolder;\n}\n\n\n// Small\n//\n// Add the correct font size in all browsers\n\nsmall {\n  @include font-size($small-font-size);\n}\n\n\n// Mark\n\nmark {\n  padding: $mark-padding;\n  background-color: $mark-bg;\n}\n\n\n// Sub and Sup\n//\n// Prevent `sub` and `sup` elements from affecting the line height in\n// all browsers.\n\nsub,\nsup {\n  position: relative;\n  @include font-size($sub-sup-font-size);\n  line-height: 0;\n  vertical-align: baseline;\n}\n\nsub { bottom: -.25em; }\nsup { top: -.5em; }\n\n\n// Links\n\na {\n  color: $link-color;\n  text-decoration: $link-decoration;\n\n  &:hover {\n    color: $link-hover-color;\n    text-decoration: $link-hover-decoration;\n  }\n}\n\n// And undo these styles for placeholder links/named anchors (without href).\n// It would be more straightforward to just use a[href] in previous block, but that\n// causes specificity issues in many other styles that are too complex to fix.\n// See https://github.com/twbs/bootstrap/issues/19402\n\na:not([href]):not([class]) {\n  &,\n  &:hover {\n    color: inherit;\n    text-decoration: none;\n  }\n}\n\n\n// Code\n\npre,\ncode,\nkbd,\nsamp {\n  font-family: $font-family-code;\n  @include font-size(1em); // Correct the odd `em` font sizing in all browsers.\n  direction: ltr #{\"/* rtl:ignore */\"};\n  unicode-bidi: bidi-override;\n}\n\n// 1. Remove browser default top margin\n// 2. Reset browser default of `1em` to use `rem`s\n// 3. Don't allow content to break outside\n\npre {\n  display: block;\n  margin-top: 0; // 1\n  margin-bottom: 1rem; // 2\n  overflow: auto; // 3\n  @include font-size($code-font-size);\n  color: $pre-color;\n\n  // Account for some code outputs that place code tags in pre tags\n  code {\n    @include font-size(inherit);\n    color: inherit;\n    word-break: normal;\n  }\n}\n\ncode {\n  @include font-size($code-font-size);\n  color: $code-color;\n  word-wrap: break-word;\n\n  // Streamline the style when inside anchors to avoid broken underline and more\n  a > & {\n    color: inherit;\n  }\n}\n\nkbd {\n  padding: $kbd-padding-y $kbd-padding-x;\n  @include font-size($kbd-font-size);\n  color: $kbd-color;\n  background-color: $kbd-bg;\n  @include border-radius($border-radius-sm);\n\n  kbd {\n    padding: 0;\n    @include font-size(1em);\n    font-weight: $nested-kbd-font-weight;\n  }\n}\n\n\n// Figures\n//\n// Apply a consistent margin strategy (matches our type styles).\n\nfigure {\n  margin: 0 0 1rem;\n}\n\n\n// Images and content\n\nimg,\nsvg {\n  vertical-align: middle;\n}\n\n\n// Tables\n//\n// Prevent double borders\n\ntable {\n  caption-side: bottom;\n  border-collapse: collapse;\n}\n\ncaption {\n  padding-top: $table-cell-padding-y;\n  padding-bottom: $table-cell-padding-y;\n  color: $table-caption-color;\n  text-align: left;\n}\n\n// 1. Removes font-weight bold by inheriting\n// 2. Matches default `<td>` alignment by inheriting `text-align`.\n// 3. Fix alignment for Safari\n\nth {\n  font-weight: $table-th-font-weight; // 1\n  text-align: inherit; // 2\n  text-align: -webkit-match-parent; // 3\n}\n\nthead,\ntbody,\ntfoot,\ntr,\ntd,\nth {\n  border-color: inherit;\n  border-style: solid;\n  border-width: 0;\n}\n\n\n// Forms\n//\n// 1. Allow labels to use `margin` for spacing.\n\nlabel {\n  display: inline-block; // 1\n}\n\n// Remove the default `border-radius` that macOS Chrome adds.\n// See https://github.com/twbs/bootstrap/issues/24093\n\nbutton {\n  // stylelint-disable-next-line property-disallowed-list\n  border-radius: 0;\n}\n\n// Explicitly remove focus outline in Chromium when it shouldn't be\n// visible (e.g. as result of mouse click or touch tap). It already\n// should be doing this automatically, but seems to currently be\n// confused and applies its very visible two-tone outline anyway.\n\nbutton:focus:not(:focus-visible) {\n  outline: 0;\n}\n\n// 1. Remove the margin in Firefox and Safari\n\ninput,\nbutton,\nselect,\noptgroup,\ntextarea {\n  margin: 0; // 1\n  font-family: inherit;\n  @include font-size(inherit);\n  line-height: inherit;\n}\n\n// Remove the inheritance of text transform in Firefox\nbutton,\nselect {\n  text-transform: none;\n}\n// Set the cursor for non-`<button>` buttons\n//\n// Details at https://github.com/twbs/bootstrap/pull/30562\n[role=\"button\"] {\n  cursor: pointer;\n}\n\nselect {\n  // Remove the inheritance of word-wrap in Safari.\n  // See https://github.com/twbs/bootstrap/issues/24990\n  word-wrap: normal;\n\n  // Undo the opacity change from Chrome\n  &:disabled {\n    opacity: 1;\n  }\n}\n\n// Remove the dropdown arrow in Chrome from inputs built with datalists.\n// See https://stackoverflow.com/a/54997118\n\n[list]::-webkit-calendar-picker-indicator {\n  display: none;\n}\n\n// 1. Prevent a WebKit bug where (2) destroys native `audio` and `video`\n//    controls in Android 4.\n// 2. Correct the inability to style clickable types in iOS and Safari.\n// 3. Opinionated: add \"hand\" cursor to non-disabled button elements.\n\nbutton,\n[type=\"button\"], // 1\n[type=\"reset\"],\n[type=\"submit\"] {\n  -webkit-appearance: button; // 2\n\n  @if $enable-button-pointers {\n    &:not(:disabled) {\n      cursor: pointer; // 3\n    }\n  }\n}\n\n// Remove inner border and padding from Firefox, but don't restore the outline like Normalize.\n\n::-moz-focus-inner {\n  padding: 0;\n  border-style: none;\n}\n\n// 1. Textareas should really only resize vertically so they don't break their (horizontal) containers.\n\ntextarea {\n  resize: vertical; // 1\n}\n\n// 1. Browsers set a default `min-width: min-content;` on fieldsets,\n//    unlike e.g. `<div>`s, which have `min-width: 0;` by default.\n//    So we reset that to ensure fieldsets behave more like a standard block element.\n//    See https://github.com/twbs/bootstrap/issues/12359\n//    and https://html.spec.whatwg.org/multipage/#the-fieldset-and-legend-elements\n// 2. Reset the default outline behavior of fieldsets so they don't affect page layout.\n\nfieldset {\n  min-width: 0; // 1\n  padding: 0; // 2\n  margin: 0; // 2\n  border: 0; // 2\n}\n\n// 1. By using `float: left`, the legend will behave like a block element.\n//    This way the border of a fieldset wraps around the legend if present.\n// 2. Fix wrapping bug.\n//    See https://github.com/twbs/bootstrap/issues/29712\n\nlegend {\n  float: left; // 1\n  width: 100%;\n  padding: 0;\n  margin-bottom: $legend-margin-bottom;\n  @include font-size($legend-font-size);\n  font-weight: $legend-font-weight;\n  line-height: inherit;\n\n  + * {\n    clear: left; // 2\n  }\n}\n\n// Fix height of inputs with a type of datetime-local, date, month, week, or time\n// See https://github.com/twbs/bootstrap/issues/18842\n\n::-webkit-datetime-edit-fields-wrapper,\n::-webkit-datetime-edit-text,\n::-webkit-datetime-edit-minute,\n::-webkit-datetime-edit-hour-field,\n::-webkit-datetime-edit-day-field,\n::-webkit-datetime-edit-month-field,\n::-webkit-datetime-edit-year-field {\n  padding: 0;\n}\n\n::-webkit-inner-spin-button {\n  height: auto;\n}\n\n// 1. Correct the outline style in Safari.\n// 2. This overrides the extra rounded corners on search inputs in iOS so that our\n//    `.form-control` class can properly style them. Note that this cannot simply\n//    be added to `.form-control` as it's not specific enough. For details, see\n//    https://github.com/twbs/bootstrap/issues/11586.\n\n[type=\"search\"] {\n  outline-offset: -2px; // 1\n  -webkit-appearance: textfield; // 2\n}\n\n// 1. A few input types should stay LTR\n// See https://rtlstyling.com/posts/rtl-styling#form-inputs\n// 2. RTL only output\n// See https://rtlcss.com/learn/usage-guide/control-directives/#raw\n\n/* rtl:raw:\n[type=\"tel\"],\n[type=\"url\"],\n[type=\"email\"],\n[type=\"number\"] {\n  direction: ltr;\n}\n*/\n\n// Remove the inner padding in Chrome and Safari on macOS.\n\n::-webkit-search-decoration {\n  -webkit-appearance: none;\n}\n\n// Remove padding around color pickers in webkit browsers\n\n::-webkit-color-swatch-wrapper {\n  padding: 0;\n}\n\n\n// Inherit font family and line height for file input buttons\n\n::file-selector-button {\n  font: inherit;\n}\n\n// 1. Change font properties to `inherit`\n// 2. Correct the inability to style clickable types in iOS and Safari.\n\n::-webkit-file-upload-button {\n  font: inherit; // 1\n  -webkit-appearance: button; // 2\n}\n\n// Correct element displays\n\noutput {\n  display: inline-block;\n}\n\n// Remove border from iframe\n\niframe {\n  border: 0;\n}\n\n// Summary\n//\n// 1. Add the correct display in all browsers\n\nsummary {\n  display: list-item; // 1\n  cursor: pointer;\n}\n\n\n// Progress\n//\n// Add the correct vertical alignment in Chrome, Firefox, and Opera.\n\nprogress {\n  vertical-align: baseline;\n}\n\n\n// Hidden attribute\n//\n// Always hide an element with the `hidden` HTML attribute.\n\n[hidden] {\n  display: none !important;\n}\n","/*!\n * Bootstrap Reboot v5.1.0 (https://getbootstrap.com/)\n * Copyright 2011-2021 The Bootstrap Authors\n * Copyright 2011-2021 Twitter, Inc.\n * Licensed under MIT (https://github.com/twbs/bootstrap/blob/main/LICENSE)\n * Forked from Normalize.css, licensed MIT (https://github.com/necolas/normalize.css/blob/master/LICENSE.md)\n */\n*,\n*::before,\n*::after {\n  box-sizing: border-box;\n}\n\n@media (prefers-reduced-motion: no-preference) {\n  :root {\n    scroll-behavior: smooth;\n  }\n}\n\nbody {\n  margin: 0;\n  font-family: var(--bs-body-font-family);\n  font-size: var(--bs-body-font-size);\n  font-weight: var(--bs-body-font-weight);\n  line-height: var(--bs-body-line-height);\n  color: var(--bs-body-color);\n  text-align: var(--bs-body-text-align);\n  background-color: var(--bs-body-bg);\n  -webkit-text-size-adjust: 100%;\n  -webkit-tap-highlight-color: rgba(0, 0, 0, 0);\n}\n\nhr {\n  margin: 1rem 0;\n  color: inherit;\n  background-color: currentColor;\n  border: 0;\n  opacity: 0.25;\n}\n\nhr:not([size]) {\n  height: 1px;\n}\n\nh6, h5, h4, h3, h2, h1 {\n  margin-top: 0;\n  margin-bottom: 0.5rem;\n  font-weight: 500;\n  line-height: 1.2;\n}\n\nh1 {\n  font-size: calc(1.375rem + 1.5vw);\n}\n@media (min-width: 1200px) {\n  h1 {\n    font-size: 2.5rem;\n  }\n}\n\nh2 {\n  font-size: calc(1.325rem + 0.9vw);\n}\n@media (min-width: 1200px) {\n  h2 {\n    font-size: 2rem;\n  }\n}\n\nh3 {\n  font-size: calc(1.3rem + 0.6vw);\n}\n@media (min-width: 1200px) {\n  h3 {\n    font-size: 1.75rem;\n  }\n}\n\nh4 {\n  font-size: calc(1.275rem + 0.3vw);\n}\n@media (min-width: 1200px) {\n  h4 {\n    font-size: 1.5rem;\n  }\n}\n\nh5 {\n  font-size: 1.25rem;\n}\n\nh6 {\n  font-size: 1rem;\n}\n\np {\n  margin-top: 0;\n  margin-bottom: 1rem;\n}\n\nabbr[title],\nabbr[data-bs-original-title] {\n  -webkit-text-decoration: underline dotted;\n  text-decoration: underline dotted;\n  cursor: help;\n  -webkit-text-decoration-skip-ink: none;\n  text-decoration-skip-ink: none;\n}\n\naddress {\n  margin-bottom: 1rem;\n  font-style: normal;\n  line-height: inherit;\n}\n\nol,\nul {\n  padding-right: 2rem;\n}\n\nol,\nul,\ndl {\n  margin-top: 0;\n  margin-bottom: 1rem;\n}\n\nol ol,\nul ul,\nol ul,\nul ol {\n  margin-bottom: 0;\n}\n\ndt {\n  font-weight: 700;\n}\n\ndd {\n  margin-bottom: 0.5rem;\n  margin-right: 0;\n}\n\nblockquote {\n  margin: 0 0 1rem;\n}\n\nb,\nstrong {\n  font-weight: bolder;\n}\n\nsmall {\n  font-size: 0.875em;\n}\n\nmark {\n  padding: 0.2em;\n  background-color: #fcf8e3;\n}\n\nsub,\nsup {\n  position: relative;\n  font-size: 0.75em;\n  line-height: 0;\n  vertical-align: baseline;\n}\n\nsub {\n  bottom: -0.25em;\n}\n\nsup {\n  top: -0.5em;\n}\n\na {\n  color: #0d6efd;\n  text-decoration: underline;\n}\na:hover {\n  color: #0a58ca;\n}\n\na:not([href]):not([class]), a:not([href]):not([class]):hover {\n  color: inherit;\n  text-decoration: none;\n}\n\npre,\ncode,\nkbd,\nsamp {\n  font-family: SFMono-Regular, Menlo, Monaco, Consolas, \"Liberation Mono\", \"Courier New\", monospace;\n  font-size: 1em;\n  direction: ltr ;\n  unicode-bidi: bidi-override;\n}\n\npre {\n  display: block;\n  margin-top: 0;\n  margin-bottom: 1rem;\n  overflow: auto;\n  font-size: 0.875em;\n}\npre code {\n  font-size: inherit;\n  color: inherit;\n  word-break: normal;\n}\n\ncode {\n  font-size: 0.875em;\n  color: #d63384;\n  word-wrap: break-word;\n}\na > code {\n  color: inherit;\n}\n\nkbd {\n  padding: 0.2rem 0.4rem;\n  font-size: 0.875em;\n  color: #fff;\n  background-color: #212529;\n  border-radius: 0.2rem;\n}\nkbd kbd {\n  padding: 0;\n  font-size: 1em;\n  font-weight: 700;\n}\n\nfigure {\n  margin: 0 0 1rem;\n}\n\nimg,\nsvg {\n  vertical-align: middle;\n}\n\ntable {\n  caption-side: bottom;\n  border-collapse: collapse;\n}\n\ncaption {\n  padding-top: 0.5rem;\n  padding-bottom: 0.5rem;\n  color: #6c757d;\n  text-align: right;\n}\n\nth {\n  text-align: inherit;\n  text-align: -webkit-match-parent;\n}\n\nthead,\ntbody,\ntfoot,\ntr,\ntd,\nth {\n  border-color: inherit;\n  border-style: solid;\n  border-width: 0;\n}\n\nlabel {\n  display: inline-block;\n}\n\nbutton {\n  border-radius: 0;\n}\n\nbutton:focus:not(:focus-visible) {\n  outline: 0;\n}\n\ninput,\nbutton,\nselect,\noptgroup,\ntextarea {\n  margin: 0;\n  font-family: inherit;\n  font-size: inherit;\n  line-height: inherit;\n}\n\nbutton,\nselect {\n  text-transform: none;\n}\n\n[role=button] {\n  cursor: pointer;\n}\n\nselect {\n  word-wrap: normal;\n}\nselect:disabled {\n  opacity: 1;\n}\n\n[list]::-webkit-calendar-picker-indicator {\n  display: none;\n}\n\nbutton,\n[type=button],\n[type=reset],\n[type=submit] {\n  -webkit-appearance: button;\n}\nbutton:not(:disabled),\n[type=button]:not(:disabled),\n[type=reset]:not(:disabled),\n[type=submit]:not(:disabled) {\n  cursor: pointer;\n}\n\n::-moz-focus-inner {\n  padding: 0;\n  border-style: none;\n}\n\ntextarea {\n  resize: vertical;\n}\n\nfieldset {\n  min-width: 0;\n  padding: 0;\n  margin: 0;\n  border: 0;\n}\n\nlegend {\n  float: right;\n  width: 100%;\n  padding: 0;\n  margin-bottom: 0.5rem;\n  font-size: calc(1.275rem + 0.3vw);\n  line-height: inherit;\n}\n@media (min-width: 1200px) {\n  legend {\n    font-size: 1.5rem;\n  }\n}\nlegend + * {\n  clear: right;\n}\n\n::-webkit-datetime-edit-fields-wrapper,\n::-webkit-datetime-edit-text,\n::-webkit-datetime-edit-minute,\n::-webkit-datetime-edit-hour-field,\n::-webkit-datetime-edit-day-field,\n::-webkit-datetime-edit-month-field,\n::-webkit-datetime-edit-year-field {\n  padding: 0;\n}\n\n::-webkit-inner-spin-button {\n  height: auto;\n}\n\n[type=search] {\n  outline-offset: -2px;\n  -webkit-appearance: textfield;\n}\n\n[type=\"tel\"],\n[type=\"url\"],\n[type=\"email\"],\n[type=\"number\"] {\n  direction: ltr;\n}\n::-webkit-search-decoration {\n  -webkit-appearance: none;\n}\n\n::-webkit-color-swatch-wrapper {\n  padding: 0;\n}\n\n::file-selector-button {\n  font: inherit;\n}\n\n::-webkit-file-upload-button {\n  font: inherit;\n  -webkit-appearance: button;\n}\n\noutput {\n  display: inline-block;\n}\n\niframe {\n  border: 0;\n}\n\nsummary {\n  display: list-item;\n  cursor: pointer;\n}\n\nprogress {\n  vertical-align: baseline;\n}\n\n[hidden] {\n  display: none !important;\n}\n/*# sourceMappingURL=bootstrap-reboot.rtl.css.map */","// stylelint-disable property-blacklist, scss/dollar-variable-default\n\n// SCSS RFS mixin\n//\n// Automated responsive values for font sizes, paddings, margins and much more\n//\n// Licensed under MIT (https://github.com/twbs/rfs/blob/main/LICENSE)\n\n// Configuration\n\n// Base value\n$rfs-base-value: 1.25rem !default;\n$rfs-unit: rem !default;\n\n@if $rfs-unit != rem and $rfs-unit != px {\n  @error \"`#{$rfs-unit}` is not a valid unit for $rfs-unit. Use `px` or `rem`.\";\n}\n\n// Breakpoint at where values start decreasing if screen width is smaller\n$rfs-breakpoint: 1200px !default;\n$rfs-breakpoint-unit: px !default;\n\n@if $rfs-breakpoint-unit != px and $rfs-breakpoint-unit != em and $rfs-breakpoint-unit != rem {\n  @error \"`#{$rfs-breakpoint-unit}` is not a valid unit for $rfs-breakpoint-unit. Use `px`, `em` or `rem`.\";\n}\n\n// Resize values based on screen height and width\n$rfs-two-dimensional: false !default;\n\n// Factor of decrease\n$rfs-factor: 10 !default;\n\n@if type-of($rfs-factor) != number or $rfs-factor <= 1 {\n  @error \"`#{$rfs-factor}` is not a valid  $rfs-factor, it must be greater than 1.\";\n}\n\n// Mode. Possibilities: \"min-media-query\", \"max-media-query\"\n$rfs-mode: min-media-query !default;\n\n// Generate enable or disable classes. Possibilities: false, \"enable\" or \"disable\"\n$rfs-class: false !default;\n\n// 1 rem = $rfs-rem-value px\n$rfs-rem-value: 16 !default;\n\n// Safari iframe resize bug: https://github.com/twbs/rfs/issues/14\n$rfs-safari-iframe-resize-bug-fix: false !default;\n\n// Disable RFS by setting $enable-rfs to false\n$enable-rfs: true !default;\n\n// Cache $rfs-base-value unit\n$rfs-base-value-unit: unit($rfs-base-value);\n\n@function divide($dividend, $divisor, $precision: 10) {\n  $sign: if($dividend > 0 and $divisor > 0 or $dividend < 0 and $divisor < 0, 1, -1);\n  $dividend: abs($dividend);\n  $divisor: abs($divisor);\n  @if $dividend == 0 {\n    @return 0;\n  }\n  @if $divisor == 0 {\n    @error \"Cannot divide by 0\";\n  }\n  $remainder: $dividend;\n  $result: 0;\n  $factor: 10;\n  @while ($remainder > 0 and $precision >= 0) {\n    $quotient: 0;\n    @while ($remainder >= $divisor) {\n      $remainder: $remainder - $divisor;\n      $quotient: $quotient + 1;\n    }\n    $result: $result * 10 + $quotient;\n    $factor: $factor * .1;\n    $remainder: $remainder * 10;\n    $precision: $precision - 1;\n    @if ($precision < 0 and $remainder >= $divisor * 5) {\n      $result: $result + 1;\n    }\n  }\n  $result: $result * $factor * $sign;\n  $dividend-unit: unit($dividend);\n  $divisor-unit: unit($divisor);\n  $unit-map: (\n    \"px\": 1px,\n    \"rem\": 1rem,\n    \"em\": 1em,\n    \"%\": 1%\n  );\n  @if ($dividend-unit != $divisor-unit and map-has-key($unit-map, $dividend-unit)) {\n    $result: $result * map-get($unit-map, $dividend-unit);\n  }\n  @return $result;\n}\n\n// Remove px-unit from $rfs-base-value for calculations\n@if $rfs-base-value-unit == px {\n  $rfs-base-value: divide($rfs-base-value, $rfs-base-value * 0 + 1);\n}\n@else if $rfs-base-value-unit == rem {\n  $rfs-base-value: divide($rfs-base-value, divide($rfs-base-value * 0 + 1, $rfs-rem-value));\n}\n\n// Cache $rfs-breakpoint unit to prevent multiple calls\n$rfs-breakpoint-unit-cache: unit($rfs-breakpoint);\n\n// Remove unit from $rfs-breakpoint for calculations\n@if $rfs-breakpoint-unit-cache == px {\n  $rfs-breakpoint: divide($rfs-breakpoint, $rfs-breakpoint * 0 + 1);\n}\n@else if $rfs-breakpoint-unit-cache == rem or $rfs-breakpoint-unit-cache == \"em\" {\n  $rfs-breakpoint: divide($rfs-breakpoint, divide($rfs-breakpoint * 0 + 1, $rfs-rem-value));\n}\n\n// Calculate the media query value\n$rfs-mq-value: if($rfs-breakpoint-unit == px, #{$rfs-breakpoint}px, #{divide($rfs-breakpoint, $rfs-rem-value)}#{$rfs-breakpoint-unit});\n$rfs-mq-property-width: if($rfs-mode == max-media-query, max-width, min-width);\n$rfs-mq-property-height: if($rfs-mode == max-media-query, max-height, min-height);\n\n// Internal mixin used to determine which media query needs to be used\n@mixin _rfs-media-query {\n  @if $rfs-two-dimensional {\n    @if $rfs-mode == max-media-query {\n      @media (#{$rfs-mq-property-width}: #{$rfs-mq-value}), (#{$rfs-mq-property-height}: #{$rfs-mq-value}) {\n        @content;\n      }\n    }\n    @else {\n      @media (#{$rfs-mq-property-width}: #{$rfs-mq-value}) and (#{$rfs-mq-property-height}: #{$rfs-mq-value}) {\n        @content;\n      }\n    }\n  }\n  @else {\n    @media (#{$rfs-mq-property-width}: #{$rfs-mq-value}) {\n      @content;\n    }\n  }\n}\n\n// Internal mixin that adds disable classes to the selector if needed.\n@mixin _rfs-rule {\n  @if $rfs-class == disable and $rfs-mode == max-media-query {\n    // Adding an extra class increases specificity, which prevents the media query to override the property\n    &,\n    .disable-rfs &,\n    &.disable-rfs {\n      @content;\n    }\n  }\n  @else if $rfs-class == enable and $rfs-mode == min-media-query {\n    .enable-rfs &,\n    &.enable-rfs {\n      @content;\n    }\n  }\n  @else {\n    @content;\n  }\n}\n\n// Internal mixin that adds enable classes to the selector if needed.\n@mixin _rfs-media-query-rule {\n\n  @if $rfs-class == enable {\n    @if $rfs-mode == min-media-query {\n      @content;\n    }\n\n    @include _rfs-media-query {\n      .enable-rfs &,\n      &.enable-rfs {\n        @content;\n      }\n    }\n  }\n  @else {\n    @if $rfs-class == disable and $rfs-mode == min-media-query {\n      .disable-rfs &,\n      &.disable-rfs {\n        @content;\n      }\n    }\n    @include _rfs-media-query {\n      @content;\n    }\n  }\n}\n\n// Helper function to get the formatted non-responsive value\n@function rfs-value($values) {\n  // Convert to list\n  $values: if(type-of($values) != list, ($values,), $values);\n\n  $val: '';\n\n  // Loop over each value and calculate value\n  @each $value in $values {\n    @if $value == 0 {\n      $val: $val + ' 0';\n    }\n    @else {\n      // Cache $value unit\n      $unit: if(type-of($value) == \"number\", unit($value), false);\n\n      @if $unit == px {\n        // Convert to rem if needed\n        $val: $val + ' ' + if($rfs-unit == rem, #{divide($value, $value * 0 + $rfs-rem-value)}rem, $value);\n      }\n      @else if $unit == rem {\n        // Convert to px if needed\n        $val: $val + ' ' + if($rfs-unit == px, #{divide($value, $value * 0 + 1) * $rfs-rem-value}px, $value);\n      }\n      @else {\n        // If $value isn't a number (like inherit) or $value has a unit (not px or rem, like 1.5em) or $ is 0, just print the value\n        $val: $val + ' ' + $value;\n      }\n    }\n  }\n\n  // Remove first space\n  @return unquote(str-slice($val, 2));\n}\n\n// Helper function to get the responsive value calculated by RFS\n@function rfs-fluid-value($values) {\n  // Convert to list\n  $values: if(type-of($values) != list, ($values,), $values);\n\n  $val: '';\n\n  // Loop over each value and calculate value\n  @each $value in $values {\n    @if $value == 0 {\n      $val: $val + ' 0';\n    }\n\n    @else {\n      // Cache $value unit\n      $unit: if(type-of($value) == \"number\", unit($value), false);\n\n      // If $value isn't a number (like inherit) or $value has a unit (not px or rem, like 1.5em) or $ is 0, just print the value\n      @if not $unit or $unit != px and $unit != rem {\n        $val: $val + ' ' + $value;\n      }\n\n      @else {\n        // Remove unit from $value for calculations\n        $value: divide($value, $value * 0 + if($unit == px, 1, divide(1, $rfs-rem-value)));\n\n        // Only add the media query if the value is greater than the minimum value\n        @if abs($value) <= $rfs-base-value or not $enable-rfs {\n          $val: $val + ' ' +  if($rfs-unit == rem, #{divide($value, $rfs-rem-value)}rem, #{$value}px);\n        }\n        @else {\n          // Calculate the minimum value\n          $value-min: $rfs-base-value + divide(abs($value) - $rfs-base-value, $rfs-factor);\n\n          // Calculate difference between $value and the minimum value\n          $value-diff: abs($value) - $value-min;\n\n          // Base value formatting\n          $min-width: if($rfs-unit == rem, #{divide($value-min, $rfs-rem-value)}rem, #{$value-min}px);\n\n          // Use negative value if needed\n          $min-width: if($value < 0, -$min-width, $min-width);\n\n          // Use `vmin` if two-dimensional is enabled\n          $variable-unit: if($rfs-two-dimensional, vmin, vw);\n\n          // Calculate the variable width between 0 and $rfs-breakpoint\n          $variable-width: #{divide($value-diff * 100, $rfs-breakpoint)}#{$variable-unit};\n\n          // Return the calculated value\n          $val: $val + ' calc(' + $min-width + if($value < 0, ' - ', ' + ') + $variable-width + ')';\n        }\n      }\n    }\n  }\n\n  // Remove first space\n  @return unquote(str-slice($val, 2));\n}\n\n// RFS mixin\n@mixin rfs($values, $property: font-size) {\n  @if $values != null {\n    $val: rfs-value($values);\n    $fluidVal: rfs-fluid-value($values);\n\n    // Do not print the media query if responsive & non-responsive values are the same\n    @if $val == $fluidVal {\n      #{$property}: $val;\n    }\n    @else {\n      @include _rfs-rule {\n        #{$property}: if($rfs-mode == max-media-query, $val, $fluidVal);\n\n        // Include safari iframe resize fix if needed\n        min-width: if($rfs-safari-iframe-resize-bug-fix, (0 * 1vw), null);\n      }\n\n      @include _rfs-media-query-rule {\n        #{$property}: if($rfs-mode == max-media-query, $fluidVal, $val);\n      }\n    }\n  }\n}\n\n// Shorthand helper mixins\n@mixin font-size($value) {\n  @include rfs($value);\n}\n\n@mixin padding($value) {\n  @include rfs($value, padding);\n}\n\n@mixin padding-top($value) {\n  @include rfs($value, padding-top);\n}\n\n@mixin padding-right($value) {\n  @include rfs($value, padding-right);\n}\n\n@mixin padding-bottom($value) {\n  @include rfs($value, padding-bottom);\n}\n\n@mixin padding-left($value) {\n  @include rfs($value, padding-left);\n}\n\n@mixin margin($value) {\n  @include rfs($value, margin);\n}\n\n@mixin margin-top($value) {\n  @include rfs($value, margin-top);\n}\n\n@mixin margin-right($value) {\n  @include rfs($value, margin-right);\n}\n\n@mixin margin-bottom($value) {\n  @include rfs($value, margin-bottom);\n}\n\n@mixin margin-left($value) {\n  @include rfs($value, margin-left);\n}\n","// stylelint-disable property-disallowed-list\n// Single side border-radius\n\n// Helper function to replace negative values with 0\n@function valid-radius($radius) {\n  $return: ();\n  @each $value in $radius {\n    @if type-of($value) == number {\n      $return: append($return, max($value, 0));\n    } @else {\n      $return: append($return, $value);\n    }\n  }\n  @return $return;\n}\n\n// scss-docs-start border-radius-mixins\n@mixin border-radius($radius: $border-radius, $fallback-border-radius: false) {\n  @if $enable-rounded {\n    border-radius: valid-radius($radius);\n  }\n  @else if $fallback-border-radius != false {\n    border-radius: $fallback-border-radius;\n  }\n}\n\n@mixin border-top-radius($radius: $border-radius) {\n  @if $enable-rounded {\n    border-top-left-radius: valid-radius($radius);\n    border-top-right-radius: valid-radius($radius);\n  }\n}\n\n@mixin border-end-radius($radius: $border-radius) {\n  @if $enable-rounded {\n    border-top-right-radius: valid-radius($radius);\n    border-bottom-right-radius: valid-radius($radius);\n  }\n}\n\n@mixin border-bottom-radius($radius: $border-radius) {\n  @if $enable-rounded {\n    border-bottom-right-radius: valid-radius($radius);\n    border-bottom-left-radius: valid-radius($radius);\n  }\n}\n\n@mixin border-start-radius($radius: $border-radius) {\n  @if $enable-rounded {\n    border-top-left-radius: valid-radius($radius);\n    border-bottom-left-radius: valid-radius($radius);\n  }\n}\n\n@mixin border-top-start-radius($radius: $border-radius) {\n  @if $enable-rounded {\n    border-top-left-radius: valid-radius($radius);\n  }\n}\n\n@mixin border-top-end-radius($radius: $border-radius) {\n  @if $enable-rounded {\n    border-top-right-radius: valid-radius($radius);\n  }\n}\n\n@mixin border-bottom-end-radius($radius: $border-radius) {\n  @if $enable-rounded {\n    border-bottom-right-radius: valid-radius($radius);\n  }\n}\n\n@mixin border-bottom-start-radius($radius: $border-radius) {\n  @if $enable-rounded {\n    border-bottom-left-radius: valid-radius($radius);\n  }\n}\n// scss-docs-end border-radius-mixins\n","/*!\n * Bootstrap Reboot v5.1.0 (https://getbootstrap.com/)\n * Copyright 2011-2021 The Bootstrap Authors\n * Copyright 2011-2021 Twitter, Inc.\n * Licensed under MIT (https://github.com/twbs/bootstrap/blob/main/LICENSE)\n * Forked from Normalize.css, licensed MIT (https://github.com/necolas/normalize.css/blob/master/LICENSE.md)\n */\n*,\n*::before,\n*::after {\n  box-sizing: border-box;\n}\n\n@media (prefers-reduced-motion: no-preference) {\n  :root {\n    scroll-behavior: smooth;\n  }\n}\n\nbody {\n  margin: 0;\n  font-family: var(--bs-body-font-family);\n  font-size: var(--bs-body-font-size);\n  font-weight: var(--bs-body-font-weight);\n  line-height: var(--bs-body-line-height);\n  color: var(--bs-body-color);\n  text-align: var(--bs-body-text-align);\n  background-color: var(--bs-body-bg);\n  -webkit-text-size-adjust: 100%;\n  -webkit-tap-highlight-color: rgba(0, 0, 0, 0);\n}\n\nhr {\n  margin: 1rem 0;\n  color: inherit;\n  background-color: currentColor;\n  border: 0;\n  opacity: 0.25;\n}\n\nhr:not([size]) {\n  height: 1px;\n}\n\nh6, h5, h4, h3, h2, h1 {\n  margin-top: 0;\n  margin-bottom: 0.5rem;\n  font-weight: 500;\n  line-height: 1.2;\n}\n\nh1 {\n  font-size: calc(1.375rem + 1.5vw);\n}\n@media (min-width: 1200px) {\n  h1 {\n    font-size: 2.5rem;\n  }\n}\n\nh2 {\n  font-size: calc(1.325rem + 0.9vw);\n}\n@media (min-width: 1200px) {\n  h2 {\n    font-size: 2rem;\n  }\n}\n\nh3 {\n  font-size: calc(1.3rem + 0.6vw);\n}\n@media (min-width: 1200px) {\n  h3 {\n    font-size: 1.75rem;\n  }\n}\n\nh4 {\n  font-size: calc(1.275rem + 0.3vw);\n}\n@media (min-width: 1200px) {\n  h4 {\n    font-size: 1.5rem;\n  }\n}\n\nh5 {\n  font-size: 1.25rem;\n}\n\nh6 {\n  font-size: 1rem;\n}\n\np {\n  margin-top: 0;\n  margin-bottom: 1rem;\n}\n\nabbr[title],\nabbr[data-bs-original-title] {\n  text-decoration: underline dotted;\n  cursor: help;\n  text-decoration-skip-ink: none;\n}\n\naddress {\n  margin-bottom: 1rem;\n  font-style: normal;\n  line-height: inherit;\n}\n\nol,\nul {\n  padding-left: 2rem;\n}\n\nol,\nul,\ndl {\n  margin-top: 0;\n  margin-bottom: 1rem;\n}\n\nol ol,\nul ul,\nol ul,\nul ol {\n  margin-bottom: 0;\n}\n\ndt {\n  font-weight: 700;\n}\n\ndd {\n  margin-bottom: 0.5rem;\n  margin-left: 0;\n}\n\nblockquote {\n  margin: 0 0 1rem;\n}\n\nb,\nstrong {\n  font-weight: bolder;\n}\n\nsmall {\n  font-size: 0.875em;\n}\n\nmark {\n  padding: 0.2em;\n  background-color: #fcf8e3;\n}\n\nsub,\nsup {\n  position: relative;\n  font-size: 0.75em;\n  line-height: 0;\n  vertical-align: baseline;\n}\n\nsub {\n  bottom: -0.25em;\n}\n\nsup {\n  top: -0.5em;\n}\n\na {\n  color: #0d6efd;\n  text-decoration: underline;\n}\na:hover {\n  color: #0a58ca;\n}\n\na:not([href]):not([class]), a:not([href]):not([class]):hover {\n  color: inherit;\n  text-decoration: none;\n}\n\npre,\ncode,\nkbd,\nsamp {\n  font-family: SFMono-Regular, Menlo, Monaco, Consolas, \"Liberation Mono\", \"Courier New\", monospace;\n  font-size: 1em;\n  direction: ltr /* rtl:ignore */;\n  unicode-bidi: bidi-override;\n}\n\npre {\n  display: block;\n  margin-top: 0;\n  margin-bottom: 1rem;\n  overflow: auto;\n  font-size: 0.875em;\n}\npre code {\n  font-size: inherit;\n  color: inherit;\n  word-break: normal;\n}\n\ncode {\n  font-size: 0.875em;\n  color: #d63384;\n  word-wrap: break-word;\n}\na > code {\n  color: inherit;\n}\n\nkbd {\n  padding: 0.2rem 0.4rem;\n  font-size: 0.875em;\n  color: #fff;\n  background-color: #212529;\n  border-radius: 0.2rem;\n}\nkbd kbd {\n  padding: 0;\n  font-size: 1em;\n  font-weight: 700;\n}\n\nfigure {\n  margin: 0 0 1rem;\n}\n\nimg,\nsvg {\n  vertical-align: middle;\n}\n\ntable {\n  caption-side: bottom;\n  border-collapse: collapse;\n}\n\ncaption {\n  padding-top: 0.5rem;\n  padding-bottom: 0.5rem;\n  color: #6c757d;\n  text-align: left;\n}\n\nth {\n  text-align: inherit;\n  text-align: -webkit-match-parent;\n}\n\nthead,\ntbody,\ntfoot,\ntr,\ntd,\nth {\n  border-color: inherit;\n  border-style: solid;\n  border-width: 0;\n}\n\nlabel {\n  display: inline-block;\n}\n\nbutton {\n  border-radius: 0;\n}\n\nbutton:focus:not(:focus-visible) {\n  outline: 0;\n}\n\ninput,\nbutton,\nselect,\noptgroup,\ntextarea {\n  margin: 0;\n  font-family: inherit;\n  font-size: inherit;\n  line-height: inherit;\n}\n\nbutton,\nselect {\n  text-transform: none;\n}\n\n[role=button] {\n  cursor: pointer;\n}\n\nselect {\n  word-wrap: normal;\n}\nselect:disabled {\n  opacity: 1;\n}\n\n[list]::-webkit-calendar-picker-indicator {\n  display: none;\n}\n\nbutton,\n[type=button],\n[type=reset],\n[type=submit] {\n  -webkit-appearance: button;\n}\nbutton:not(:disabled),\n[type=button]:not(:disabled),\n[type=reset]:not(:disabled),\n[type=submit]:not(:disabled) {\n  cursor: pointer;\n}\n\n::-moz-focus-inner {\n  padding: 0;\n  border-style: none;\n}\n\ntextarea {\n  resize: vertical;\n}\n\nfieldset {\n  min-width: 0;\n  padding: 0;\n  margin: 0;\n  border: 0;\n}\n\nlegend {\n  float: left;\n  width: 100%;\n  padding: 0;\n  margin-bottom: 0.5rem;\n  font-size: calc(1.275rem + 0.3vw);\n  line-height: inherit;\n}\n@media (min-width: 1200px) {\n  legend {\n    font-size: 1.5rem;\n  }\n}\nlegend + * {\n  clear: left;\n}\n\n::-webkit-datetime-edit-fields-wrapper,\n::-webkit-datetime-edit-text,\n::-webkit-datetime-edit-minute,\n::-webkit-datetime-edit-hour-field,\n::-webkit-datetime-edit-day-field,\n::-webkit-datetime-edit-month-field,\n::-webkit-datetime-edit-year-field {\n  padding: 0;\n}\n\n::-webkit-inner-spin-button {\n  height: auto;\n}\n\n[type=search] {\n  outline-offset: -2px;\n  -webkit-appearance: textfield;\n}\n\n/* rtl:raw:\n[type=\"tel\"],\n[type=\"url\"],\n[type=\"email\"],\n[type=\"number\"] {\n  direction: ltr;\n}\n*/\n::-webkit-search-decoration {\n  -webkit-appearance: none;\n}\n\n::-webkit-color-swatch-wrapper {\n  padding: 0;\n}\n\n::file-selector-button {\n  font: inherit;\n}\n\n::-webkit-file-upload-button {\n  font: inherit;\n  -webkit-appearance: button;\n}\n\noutput {\n  display: inline-block;\n}\n\niframe {\n  border: 0;\n}\n\nsummary {\n  display: list-item;\n  cursor: pointer;\n}\n\nprogress {\n  vertical-align: baseline;\n}\n\n[hidden] {\n  display: none !important;\n}\n\n/*# sourceMappingURL=bootstrap-reboot.css.map */\n"]}
