# Supplementary material for: Do popular apps have issues regarding energy efficiency?
Source: PeerJ Comput Sci. 2024 Feb 29;10:e1891. doi: 10.7717/peerj-cs.1891 (PMC10909214; doi:10.7717/peerj-cs.1891)
Supplement: Supplemental Information 1 — Code for getting reviews [file peerj-cs-10-1891-s001.zip › AppReviewCollector/TermProject_DotNet/TermProject_DotNet/wwwroot/lib/bootstrap/dist/css/bootstrap-utilities.rtl.min.css.map]

{"version":3,"sources":["../../scss/bootstrap-utilities.scss","../../scss/mixins/_clearfix.scss","../../scss/helpers/_colored-links.scss","../../scss/helpers/_ratio.scss","../../scss/helpers/_position.scss","../../scss/mixins/_breakpoints.scss","../../scss/helpers/_stacks.scss","../../scss/helpers/_visually-hidden.scss","dist/css/bootstrap-utilities.rtl.css","../../scss/mixins/_visually-hidden.scss","../../scss/helpers/_stretched-link.scss","../../scss/helpers/_text-truncation.scss","../../scss/mixins/_text-truncate.scss","../../scss/helpers/_vr.scss","../../scss/mixins/_utilities.scss","../../scss/utilities/_api.scss"],"names":[],"mappings":"AAAA;;;;;ACEE,iBACE,QAAA,MACA,MAAA,KACA,QAAA,GCJF,cACE,MAAA,QAGE,oBAAA,oBAEE,MAAA,QANN,gBACE,MAAA,QAGE,sBAAA,sBAEE,MAAA,QANN,cACE,MAAA,QAGE,oBAAA,oBAEE,MAAA,QANN,WACE,MAAA,QAGE,iBAAA,iBAEE,MAAA,QANN,cACE,MAAA,QAGE,oBAAA,oBAEE,MAAA,QANN,aACE,MAAA,QAGE,mBAAA,mBAEE,MAAA,QANN,YACE,MAAA,QAGE,kBAAA,kBAEE,MAAA,QANN,WACE,MAAA,QAGE,iBAAA,iBAEE,MAAA,QCLR,OACE,SAAA,SACA,MAAA,KAEA,eACE,QAAA,MACA,YAAA,uBACA,QAAA,GAGF,SACE,SAAA,SACA,IAAA,EACA,MAAA,EACA,MAAA,KACA,OAAA,KAKF,WACE,kBAAA,KADF,WACE,kBAAA,mBADF,YACE,kBAAA,oBADF,YACE,kBAAA,oBCrBJ,WACE,SAAA,MACA,IAAA,EACA,KAAA,EACA,MAAA,EACA,QAAA,KAGF,cACE,SAAA,MACA,KAAA,EACA,OAAA,EACA,MAAA,EACA,QAAA,KAQE,YACE,SAAA,eAAA,SAAA,OACA,IAAA,EACA,QAAA,KCqCF,yBDxCA,eACE,SAAA,eAAA,SAAA,OACA,IAAA,EACA,QAAA,MCqCF,yBDxCA,eACE,SAAA,eAAA,SAAA,OACA,IAAA,EACA,QAAA,MCqCF,yBDxCA,eACE,SAAA,eAAA,SAAA,OACA,IAAA,EACA,QAAA,MCqCF,0BDxCA,eACE,SAAA,eAAA,SAAA,OACA,IAAA,EACA,QAAA,MCqCF,0BDxCA,gBACE,SAAA,eAAA,SAAA,OACA,IAAA,EACA,QAAA,MEzBN,QACE,QAAA,KACA,eAAA,IACA,YAAA,OACA,WAAA,QAGF,QACE,QAAA,KACA,KAAA,EAAA,EAAA,KACA,eAAA,OACA,WAAA,QCRF,iBC+KA,0DC3KE,SAAA,mBACA,MAAA,cACA,OAAA,cACA,QAAA,YACA,OAAA,eACA,SAAA,iBACA,KAAA,wBACA,YAAA,iBACA,OAAA,YCXA,uBACE,SAAA,SACA,IAAA,EACA,KAAA,EACA,OAAA,EACA,MAAA,EACA,QAAA,EACA,QAAA,GCRJ,eCAE,SAAA,OACA,cAAA,SACA,YAAA,OCNF,IACE,QAAA,aACA,WAAA,QACA,MAAA,IACA,WAAA,IACA,iBAAA,aACA,QAAA,ICyDM,gBAOI,eAAA,mBAPJ,WAOI,eAAA,cAPJ,cAOI,eAAA,iBAPJ,cAOI,eAAA,iBAPJ,mBAOI,eAAA,sBAPJ,gBAOI,eAAA,mBAPJ,aAOI,MAAA,gBAPJ,WAOI,MAAA,eAPJ,YAOI,MAAA,eAPJ,WAOI,QAAA,YAPJ,YAOI,QAAA,cAPJ,YAOI,QAAA,aAPJ,YAOI,QAAA,cAPJ,aAOI,QAAA,YAPJ,eAOI,SAAA,eAPJ,iBAOI,SAAA,iBAPJ,kBAOI,SAAA,kBAPJ,iBAOI,SAAA,iBAPJ,UAOI,QAAA,iBAPJ,gBAOI,QAAA,uBAPJ,SAOI,QAAA,gBAPJ,QAOI,QAAA,eAPJ,SAOI,QAAA,gBAPJ,aAOI,QAAA,oBAPJ,cAOI,QAAA,qBAPJ,QAOI,QAAA,eAPJ,eAOI,QAAA,sBAPJ,QAOI,QAAA,eAPJ,QAOI,WAAA,EAAA,MAAA,KAAA,0BAPJ,WAOI,WAAA,EAAA,QAAA,OAAA,2BAPJ,WAOI,WAAA,EAAA,KAAA,KAAA,2BAPJ,aAOI,WAAA,eAPJ,iBAOI,SAAA,iBAPJ,mBAOI,SAAA,mBAPJ,mBAOI,SAAA,mBAPJ,gBAOI,SAAA,gBAPJ,iBAOI,SAAA,yBAAA,SAAA,iBAPJ,OAOI,IAAA,YAPJ,QAOI,IAAA,cAPJ,SAOI,IAAA,eAPJ,UAOI,OAAA,YAPJ,WAOI,OAAA,cAPJ,YAOI,OAAA,eAPJ,SAOI,MAAA,YAPJ,UAOI,MAAA,cAPJ,WAOI,MAAA,eAPJ,OAOI,KAAA,YAPJ,QAOI,KAAA,cAPJ,SAOI,KAAA,eAPJ,kBAOI,UAAA,8BAPJ,oBAOI,UAAA,0BAPJ,oBAOI,UAAA,2BAPJ,QAOI,OAAA,IAAA,MAAA,kBAPJ,UAOI,OAAA,YAPJ,YAOI,WAAA,IAAA,MAAA,kBAPJ,cAOI,WAAA,YAPJ,YAOI,YAAA,IAAA,MAAA,kBAPJ,cAOI,YAAA,YAPJ,eAOI,cAAA,IAAA,MAAA,kBAPJ,iBAOI,cAAA,YAPJ,cAOI,aAAA,IAAA,MAAA,kBAPJ,gBAOI,aAAA,YAPJ,gBAOI,aAAA,kBAPJ,kBAOI,aAAA,kBAPJ,gBAOI,aAAA,kBAPJ,aAOI,aAAA,kBAPJ,gBAOI,aAAA,kBAPJ,eAOI,aAAA,kBAPJ,cAOI,aAAA,kBAPJ,aAOI,aAAA,kBAPJ,cAOI,aAAA,eAPJ,UAOI,aAAA,cAPJ,UAOI,aAAA,cAPJ,UAOI,aAAA,cAPJ,UAOI,aAAA,cAPJ,UAOI,aAAA,cAPJ,MAOI,MAAA,cAPJ,MAOI,MAAA,cAPJ,MAOI,MAAA,cAPJ,OAOI,MAAA,eAPJ,QAOI,MAAA,eAPJ,QAOI,UAAA,eAPJ,QAOI,MAAA,gBAPJ,YAOI,UAAA,gBAPJ,MAOI,OAAA,cAPJ,MAOI,OAAA,cAPJ,MAOI,OAAA,cAPJ,OAOI,OAAA,eAPJ,QAOI,OAAA,eAPJ,QAOI,WAAA,eAPJ,QAOI,OAAA,gBAPJ,YAOI,WAAA,gBAPJ,WAOI,KAAA,EAAA,EAAA,eAPJ,UAOI,eAAA,cAPJ,aAOI,eAAA,iBAPJ,kBAOI,eAAA,sBAPJ,qBAOI,eAAA,yBAPJ,aAOI,UAAA,YAPJ,aAOI,UAAA,YAPJ,eAOI,YAAA,YAPJ,eAOI,YAAA,YAPJ,WAOI,UAAA,eAPJ,aAOI,UAAA,iBAPJ,mBAOI,UAAA,uBAPJ,OAOI,IAAA,YAPJ,OAOI,IAAA,iBAPJ,OAOI,IAAA,gBAPJ,OAOI,IAAA,eAPJ,OAOI,IAAA,iBAPJ,OAOI,IAAA,eAPJ,uBAOI,gBAAA,qBAPJ,qBAOI,gBAAA,mBAPJ,wBAOI,gBAAA,iBAPJ,yBAOI,gBAAA,wBAPJ,wBAOI,gBAAA,uBAPJ,wBAOI,gBAAA,uBAPJ,mBAOI,YAAA,qBAPJ,iBAOI,YAAA,mBAPJ,oBAOI,YAAA,iBAPJ,sBAOI,YAAA,mBAPJ,qBAOI,YAAA,kBAPJ,qBAOI,cAAA,qBAPJ,mBAOI,cAAA,mBAPJ,sBAOI,cAAA,iBAPJ,uBAOI,cAAA,wBAPJ,sBAOI,cAAA,uBAPJ,uBAOI,cAAA,kBAPJ,iBAOI,WAAA,eAPJ,kBAOI,WAAA,qBAPJ,gBAOI,WAAA,mBAPJ,mBAOI,WAAA,iBAPJ,qBAOI,WAAA,mBAPJ,oBAOI,WAAA,kBAPJ,aAOI,MAAA,aAPJ,SAOI,MAAA,YAPJ,SAOI,MAAA,YAPJ,SAOI,MAAA,YAPJ,SAOI,MAAA,YAPJ,SAOI,MAAA,YAPJ,SAOI,MAAA,YAPJ,YAOI,MAAA,YAPJ,KAOI,OAAA,YAPJ,KAOI,OAAA,iBAPJ,KAOI,OAAA,gBAPJ,KAOI,OAAA,eAPJ,KAOI,OAAA,iBAPJ,KAOI,OAAA,eAPJ,QAOI,OAAA,eAPJ,MAOI,YAAA,YAAA,aAAA,YAPJ,MAOI,YAAA,iBAAA,aAAA,iBAPJ,MAOI,YAAA,gBAAA,aAAA,gBAPJ,MAOI,YAAA,eAAA,aAAA,eAPJ,MAOI,YAAA,iBAAA,aAAA,iBAPJ,MAOI,YAAA,eAAA,aAAA,eAPJ,SAOI,YAAA,eAAA,aAAA,eAPJ,MAOI,WAAA,YAAA,cAAA,YAPJ,MAOI,WAAA,iBAAA,cAAA,iBAPJ,MAOI,WAAA,gBAAA,cAAA,gBAPJ,MAOI,WAAA,eAAA,cAAA,eAPJ,MAOI,WAAA,iBAAA,cAAA,iBAPJ,MAOI,WAAA,eAAA,cAAA,eAPJ,SAOI,WAAA,eAAA,cAAA,eAPJ,MAOI,WAAA,YAPJ,MAOI,WAAA,iBAPJ,MAOI,WAAA,gBAPJ,MAOI,WAAA,eAPJ,MAOI,WAAA,iBAPJ,MAOI,WAAA,eAPJ,SAOI,WAAA,eAPJ,MAOI,YAAA,YAPJ,MAOI,YAAA,iBAPJ,MAOI,YAAA,gBAPJ,MAOI,YAAA,eAPJ,MAOI,YAAA,iBAPJ,MAOI,YAAA,eAPJ,SAOI,YAAA,eAPJ,MAOI,cAAA,YAPJ,MAOI,cAAA,iBAPJ,MAOI,cAAA,gBAPJ,MAOI,cAAA,eAPJ,MAOI,cAAA,iBAPJ,MAOI,cAAA,eAPJ,SAOI,cAAA,eAPJ,MAOI,aAAA,YAPJ,MAOI,aAAA,iBAPJ,MAOI,aAAA,gBAPJ,MAOI,aAAA,eAPJ,MAOI,aAAA,iBAPJ,MAOI,aAAA,eAPJ,SAOI,aAAA,eAPJ,KAOI,QAAA,YAPJ,KAOI,QAAA,iBAPJ,KAOI,QAAA,gBAPJ,KAOI,QAAA,eAPJ,KAOI,QAAA,iBAPJ,KAOI,QAAA,eAPJ,MAOI,aAAA,YAAA,cAAA,YAPJ,MAOI,aAAA,iBAAA,cAAA,iBAPJ,MAOI,aAAA,gBAAA,cAAA,gBAPJ,MAOI,aAAA,eAAA,cAAA,eAPJ,MAOI,aAAA,iBAAA,cAAA,iBAPJ,MAOI,aAAA,eAAA,cAAA,eAPJ,MAOI,YAAA,YAAA,eAAA,YAPJ,MAOI,YAAA,iBAAA,eAAA,iBAPJ,MAOI,YAAA,gBAAA,eAAA,gBAPJ,MAOI,YAAA,eAAA,eAAA,eAPJ,MAOI,YAAA,iBAAA,eAAA,iBAPJ,MAOI,YAAA,eAAA,eAAA,eAPJ,MAOI,YAAA,YAPJ,MAOI,YAAA,iBAPJ,MAOI,YAAA,gBAPJ,MAOI,YAAA,eAPJ,MAOI,YAAA,iBAPJ,MAOI,YAAA,eAPJ,MAOI,aAAA,YAPJ,MAOI,aAAA,iBAPJ,MAOI,aAAA,gBAPJ,MAOI,aAAA,eAPJ,MAOI,aAAA,iBAPJ,MAOI,aAAA,eAPJ,MAOI,eAAA,YAPJ,MAOI,eAAA,iBAPJ,MAOI,eAAA,gBAPJ,MAOI,eAAA,eAPJ,MAOI,eAAA,iBAPJ,MAOI,eAAA,eAPJ,MAOI,cAAA,YAPJ,MAOI,cAAA,iBAPJ,MAOI,cAAA,gBAPJ,MAOI,cAAA,eAPJ,MAOI,cAAA,iBAPJ,MAOI,cAAA,eAPJ,gBAOI,YAAA,mCAPJ,MAOI,UAAA,iCAPJ,MAOI,UAAA,gCAPJ,MAOI,UAAA,8BAPJ,MAOI,UAAA,gCAPJ,MAOI,UAAA,kBAPJ,MAOI,UAAA,eAPJ,YAOI,WAAA,iBAPJ,YAOI,WAAA,iBAPJ,UAOI,YAAA,cAPJ,YAOI,YAAA,kBAPJ,WAOI,YAAA,cAPJ,SAOI,YAAA,cAPJ,WAOI,YAAA,iBAPJ,MAOI,YAAA,YAPJ,OAOI,YAAA,eAPJ,SAOI,YAAA,cAPJ,OAOI,YAAA,YAPJ,YAOI,WAAA,gBAPJ,UAOI,WAAA,eAPJ,aAOI,WAAA,iBAPJ,sBAOI,gBAAA,eAPJ,2BAOI,gBAAA,oBAPJ,8BAOI,gBAAA,uBAPJ,gBAOI,eAAA,oBAPJ,gBAOI,eAAA,oBAPJ,iBAOI,eAAA,qBAPJ,WAOI,YAAA,iBAPJ,aAOI,YAAA,iBAPJ,cAIQ,kBAAA,EAGJ,MAAA,6DAPJ,gBAIQ,kBAAA,EAGJ,MAAA,+DAPJ,cAIQ,kBAAA,EAGJ,MAAA,6DAPJ,WAIQ,kBAAA,EAGJ,MAAA,0DAPJ,cAIQ,kBAAA,EAGJ,MAAA,6DAPJ,aAIQ,kBAAA,EAGJ,MAAA,4DAPJ,YAIQ,kBAAA,EAGJ,MAAA,2DAPJ,WAIQ,kBAAA,EAGJ,MAAA,0DAPJ,YAIQ,kBAAA,EAGJ,MAAA,2DAPJ,YAIQ,kBAAA,EAGJ,MAAA,2DAPJ,WAIQ,kBAAA,EAGJ,MAAA,0DAPJ,YAIQ,kBAAA,EAGJ,MAAA,kBAPJ,eAIQ,kBAAA,EAGJ,MAAA,yBAPJ,eAIQ,kBAAA,EAGJ,MAAA,+BAPJ,YAIQ,kBAAA,EAGJ,MAAA,kBAjBJ,iBACE,kBAAA,KADF,iBACE,kBAAA,IADF,iBACE,kBAAA,KADF,kBACE,kBAAA,EASF,YAIQ,gBAAA,EAGJ,iBAAA,2DAPJ,cAIQ,gBAAA,EAGJ,iBAAA,6DAPJ,YAIQ,gBAAA,EAGJ,iBAAA,2DAPJ,SAIQ,gBAAA,EAGJ,iBAAA,wDAPJ,YAIQ,gBAAA,EAGJ,iBAAA,2DAPJ,WAIQ,gBAAA,EAGJ,iBAAA,0DAPJ,UAIQ,gBAAA,EAGJ,iBAAA,yDAPJ,SAIQ,gBAAA,EAGJ,iBAAA,wDAPJ,UAIQ,gBAAA,EAGJ,iBAAA,yDAPJ,UAIQ,gBAAA,EAGJ,iBAAA,yDAPJ,SAIQ,gBAAA,EAGJ,iBAAA,wDAPJ,gBAIQ,gBAAA,EAGJ,iBAAA,sBAjBJ,eACE,gBAAA,IADF,eACE,gBAAA,KADF,eACE,gBAAA,IADF,eACE,gBAAA,KADF,gBACE,gBAAA,EASF,aAOI,iBAAA,6BAPJ,iBAOI,oBAAA,cAAA,iBAAA,cAAA,YAAA,cAPJ,kBAOI,oBAAA,eAAA,iBAAA,eAAA,YAAA,eAPJ,kBAOI,oBAAA,eAAA,iBAAA,eAAA,YAAA,eAPJ,SAOI,eAAA,eAPJ,SAOI,eAAA,eAPJ,SAOI,cAAA,iBAPJ,WAOI,cAAA,YAPJ,WAOI,cAAA,gBAPJ,WAOI,cAAA,iBAPJ,WAOI,cAAA,gBAPJ,gBAOI,cAAA,cAPJ,cAOI,cAAA,gBAPJ,aAOI,wBAAA,iBAAA,uBAAA,iBAPJ,aAOI,uBAAA,iBAAA,0BAAA,iBAPJ,gBAOI,0BAAA,iBAAA,2BAAA,iBAPJ,eAOI,2BAAA,iBAAA,wBAAA,iBAPJ,SAOI,WAAA,kBAPJ,WAOI,WAAA,iBTPR,yBSAI,gBAOI,MAAA,gBAPJ,cAOI,MAAA,eAPJ,eAOI,MAAA,eAPJ,aAOI,QAAA,iBAPJ,mBAOI,QAAA,uBAPJ,YAOI,QAAA,gBAPJ,WAOI,QAAA,eAPJ,YAOI,QAAA,gBAPJ,gBAOI,QAAA,oBAPJ,iBAOI,QAAA,qBAPJ,WAOI,QAAA,eAPJ,kBAOI,QAAA,sBAPJ,WAOI,QAAA,eAPJ,cAOI,KAAA,EAAA,EAAA,eAPJ,aAOI,eAAA,cAPJ,gBAOI,eAAA,iBAPJ,qBAOI,eAAA,sBAPJ,wBAOI,eAAA,yBAPJ,gBAOI,UAAA,YAPJ,gBAOI,UAAA,YAPJ,kBAOI,YAAA,YAPJ,kBAOI,YAAA,YAPJ,cAOI,UAAA,eAPJ,gBAOI,UAAA,iBAPJ,sBAOI,UAAA,uBAPJ,UAOI,IAAA,YAPJ,UAOI,IAAA,iBAPJ,UAOI,IAAA,gBAPJ,UAOI,IAAA,eAPJ,UAOI,IAAA,iBAPJ,UAOI,IAAA,eAPJ,0BAOI,gBAAA,qBAPJ,wBAOI,gBAAA,mBAPJ,2BAOI,gBAAA,iBAPJ,4BAOI,gBAAA,wBAPJ,2BAOI,gBAAA,uBAPJ,2BAOI,gBAAA,uBAPJ,sBAOI,YAAA,qBAPJ,oBAOI,YAAA,mBAPJ,uBAOI,YAAA,iBAPJ,yBAOI,YAAA,mBAPJ,wBAOI,YAAA,kBAPJ,wBAOI,cAAA,qBAPJ,sBAOI,cAAA,mBAPJ,yBAOI,cAAA,iBAPJ,0BAOI,cAAA,wBAPJ,yBAOI,cAAA,uBAPJ,0BAOI,cAAA,kBAPJ,oBAOI,WAAA,eAPJ,qBAOI,WAAA,qBAPJ,mBAOI,WAAA,mBAPJ,sBAOI,WAAA,iBAPJ,wBAOI,WAAA,mBAPJ,uBAOI,WAAA,kBAPJ,gBAOI,MAAA,aAPJ,YAOI,MAAA,YAPJ,YAOI,MAAA,YAPJ,YAOI,MAAA,YAPJ,YAOI,MAAA,YAPJ,YAOI,MAAA,YAPJ,YAOI,MAAA,YAPJ,eAOI,MAAA,YAPJ,QAOI,OAAA,YAPJ,QAOI,OAAA,iBAPJ,QAOI,OAAA,gBAPJ,QAOI,OAAA,eAPJ,QAOI,OAAA,iBAPJ,QAOI,OAAA,eAPJ,WAOI,OAAA,eAPJ,SAOI,YAAA,YAAA,aAAA,YAPJ,SAOI,YAAA,iBAAA,aAAA,iBAPJ,SAOI,YAAA,gBAAA,aAAA,gBAPJ,SAOI,YAAA,eAAA,aAAA,eAPJ,SAOI,YAAA,iBAAA,aAAA,iBAPJ,SAOI,YAAA,eAAA,aAAA,eAPJ,YAOI,YAAA,eAAA,aAAA,eAPJ,SAOI,WAAA,YAAA,cAAA,YAPJ,SAOI,WAAA,iBAAA,cAAA,iBAPJ,SAOI,WAAA,gBAAA,cAAA,gBAPJ,SAOI,WAAA,eAAA,cAAA,eAPJ,SAOI,WAAA,iBAAA,cAAA,iBAPJ,SAOI,WAAA,eAAA,cAAA,eAPJ,YAOI,WAAA,eAAA,cAAA,eAPJ,SAOI,WAAA,YAPJ,SAOI,WAAA,iBAPJ,SAOI,WAAA,gBAPJ,SAOI,WAAA,eAPJ,SAOI,WAAA,iBAPJ,SAOI,WAAA,eAPJ,YAOI,WAAA,eAPJ,SAOI,YAAA,YAPJ,SAOI,YAAA,iBAPJ,SAOI,YAAA,gBAPJ,SAOI,YAAA,eAPJ,SAOI,YAAA,iBAPJ,SAOI,YAAA,eAPJ,YAOI,YAAA,eAPJ,SAOI,cAAA,YAPJ,SAOI,cAAA,iBAPJ,SAOI,cAAA,gBAPJ,SAOI,cAAA,eAPJ,SAOI,cAAA,iBAPJ,SAOI,cAAA,eAPJ,YAOI,cAAA,eAPJ,SAOI,aAAA,YAPJ,SAOI,aAAA,iBAPJ,SAOI,aAAA,gBAPJ,SAOI,aAAA,eAPJ,SAOI,aAAA,iBAPJ,SAOI,aAAA,eAPJ,YAOI,aAAA,eAPJ,QAOI,QAAA,YAPJ,QAOI,QAAA,iBAPJ,QAOI,QAAA,gBAPJ,QAOI,QAAA,eAPJ,QAOI,QAAA,iBAPJ,QAOI,QAAA,eAPJ,SAOI,aAAA,YAAA,cAAA,YAPJ,SAOI,aAAA,iBAAA,cAAA,iBAPJ,SAOI,aAAA,gBAAA,cAAA,gBAPJ,SAOI,aAAA,eAAA,cAAA,eAPJ,SAOI,aAAA,iBAAA,cAAA,iBAPJ,SAOI,aAAA,eAAA,cAAA,eAPJ,SAOI,YAAA,YAAA,eAAA,YAPJ,SAOI,YAAA,iBAAA,eAAA,iBAPJ,SAOI,YAAA,gBAAA,eAAA,gBAPJ,SAOI,YAAA,eAAA,eAAA,eAPJ,SAOI,YAAA,iBAAA,eAAA,iBAPJ,SAOI,YAAA,eAAA,eAAA,eAPJ,SAOI,YAAA,YAPJ,SAOI,YAAA,iBAPJ,SAOI,YAAA,gBAPJ,SAOI,YAAA,eAPJ,SAOI,YAAA,iBAPJ,SAOI,YAAA,eAPJ,SAOI,aAAA,YAPJ,SAOI,aAAA,iBAPJ,SAOI,aAAA,gBAPJ,SAOI,aAAA,eAPJ,SAOI,aAAA,iBAPJ,SAOI,aAAA,eAPJ,SAOI,eAAA,YAPJ,SAOI,eAAA,iBAPJ,SAOI,eAAA,gBAPJ,SAOI,eAAA,eAPJ,SAOI,eAAA,iBAPJ,SAOI,eAAA,eAPJ,SAOI,cAAA,YAPJ,SAOI,cAAA,iBAPJ,SAOI,cAAA,gBAPJ,SAOI,cAAA,eAPJ,SAOI,cAAA,iBAPJ,SAOI,cAAA,eAPJ,eAOI,WAAA,gBAPJ,aAOI,WAAA,eAPJ,gBAOI,WAAA,kBTPR,yBSAI,gBAOI,MAAA,gBAPJ,cAOI,MAAA,eAPJ,eAOI,MAAA,eAPJ,aAOI,QAAA,iBAPJ,mBAOI,QAAA,uBAPJ,YAOI,QAAA,gBAPJ,WAOI,QAAA,eAPJ,YAOI,QAAA,gBAPJ,gBAOI,QAAA,oBAPJ,iBAOI,QAAA,qBAPJ,WAOI,QAAA,eAPJ,kBAOI,QAAA,sBAPJ,WAOI,QAAA,eAPJ,cAOI,KAAA,EAAA,EAAA,eAPJ,aAOI,eAAA,cAPJ,gBAOI,eAAA,iBAPJ,qBAOI,eAAA,sBAPJ,wBAOI,eAAA,yBAPJ,gBAOI,UAAA,YAPJ,gBAOI,UAAA,YAPJ,kBAOI,YAAA,YAPJ,kBAOI,YAAA,YAPJ,cAOI,UAAA,eAPJ,gBAOI,UAAA,iBAPJ,sBAOI,UAAA,uBAPJ,UAOI,IAAA,YAPJ,UAOI,IAAA,iBAPJ,UAOI,IAAA,gBAPJ,UAOI,IAAA,eAPJ,UAOI,IAAA,iBAPJ,UAOI,IAAA,eAPJ,0BAOI,gBAAA,qBAPJ,wBAOI,gBAAA,mBAPJ,2BAOI,gBAAA,iBAPJ,4BAOI,gBAAA,wBAPJ,2BAOI,gBAAA,uBAPJ,2BAOI,gBAAA,uBAPJ,sBAOI,YAAA,qBAPJ,oBAOI,YAAA,mBAPJ,uBAOI,YAAA,iBAPJ,yBAOI,YAAA,mBAPJ,wBAOI,YAAA,kBAPJ,wBAOI,cAAA,qBAPJ,sBAOI,cAAA,mBAPJ,yBAOI,cAAA,iBAPJ,0BAOI,cAAA,wBAPJ,yBAOI,cAAA,uBAPJ,0BAOI,cAAA,kBAPJ,oBAOI,WAAA,eAPJ,qBAOI,WAAA,qBAPJ,mBAOI,WAAA,mBAPJ,sBAOI,WAAA,iBAPJ,wBAOI,WAAA,mBAPJ,uBAOI,WAAA,kBAPJ,gBAOI,MAAA,aAPJ,YAOI,MAAA,YAPJ,YAOI,MAAA,YAPJ,YAOI,MAAA,YAPJ,YAOI,MAAA,YAPJ,YAOI,MAAA,YAPJ,YAOI,MAAA,YAPJ,eAOI,MAAA,YAPJ,QAOI,OAAA,YAPJ,QAOI,OAAA,iBAPJ,QAOI,OAAA,gBAPJ,QAOI,OAAA,eAPJ,QAOI,OAAA,iBAPJ,QAOI,OAAA,eAPJ,WAOI,OAAA,eAPJ,SAOI,YAAA,YAAA,aAAA,YAPJ,SAOI,YAAA,iBAAA,aAAA,iBAPJ,SAOI,YAAA,gBAAA,aAAA,gBAPJ,SAOI,YAAA,eAAA,aAAA,eAPJ,SAOI,YAAA,iBAAA,aAAA,iBAPJ,SAOI,YAAA,eAAA,aAAA,eAPJ,YAOI,YAAA,eAAA,aAAA,eAPJ,SAOI,WAAA,YAAA,cAAA,YAPJ,SAOI,WAAA,iBAAA,cAAA,iBAPJ,SAOI,WAAA,gBAAA,cAAA,gBAPJ,SAOI,WAAA,eAAA,cAAA,eAPJ,SAOI,WAAA,iBAAA,cAAA,iBAPJ,SAOI,WAAA,eAAA,cAAA,eAPJ,YAOI,WAAA,eAAA,cAAA,eAPJ,SAOI,WAAA,YAPJ,SAOI,WAAA,iBAPJ,SAOI,WAAA,gBAPJ,SAOI,WAAA,eAPJ,SAOI,WAAA,iBAPJ,SAOI,WAAA,eAPJ,YAOI,WAAA,eAPJ,SAOI,YAAA,YAPJ,SAOI,YAAA,iBAPJ,SAOI,YAAA,gBAPJ,SAOI,YAAA,eAPJ,SAOI,YAAA,iBAPJ,SAOI,YAAA,eAPJ,YAOI,YAAA,eAPJ,SAOI,cAAA,YAPJ,SAOI,cAAA,iBAPJ,SAOI,cAAA,gBAPJ,SAOI,cAAA,eAPJ,SAOI,cAAA,iBAPJ,SAOI,cAAA,eAPJ,YAOI,cAAA,eAPJ,SAOI,aAAA,YAPJ,SAOI,aAAA,iBAPJ,SAOI,aAAA,gBAPJ,SAOI,aAAA,eAPJ,SAOI,aAAA,iBAPJ,SAOI,aAAA,eAPJ,YAOI,aAAA,eAPJ,QAOI,QAAA,YAPJ,QAOI,QAAA,iBAPJ,QAOI,QAAA,gBAPJ,QAOI,QAAA,eAPJ,QAOI,QAAA,iBAPJ,QAOI,QAAA,eAPJ,SAOI,aAAA,YAAA,cAAA,YAPJ,SAOI,aAAA,iBAAA,cAAA,iBAPJ,SAOI,aAAA,gBAAA,cAAA,gBAPJ,SAOI,aAAA,eAAA,cAAA,eAPJ,SAOI,aAAA,iBAAA,cAAA,iBAPJ,SAOI,aAAA,eAAA,cAAA,eAPJ,SAOI,YAAA,YAAA,eAAA,YAPJ,SAOI,YAAA,iBAAA,eAAA,iBAPJ,SAOI,YAAA,gBAAA,eAAA,gBAPJ,SAOI,YAAA,eAAA,eAAA,eAPJ,SAOI,YAAA,iBAAA,eAAA,iBAPJ,SAOI,YAAA,eAAA,eAAA,eAPJ,SAOI,YAAA,YAPJ,SAOI,YAAA,iBAPJ,SAOI,YAAA,gBAPJ,SAOI,YAAA,eAPJ,SAOI,YAAA,iBAPJ,SAOI,YAAA,eAPJ,SAOI,aAAA,YAPJ,SAOI,aAAA,iBAPJ,SAOI,aAAA,gBAPJ,SAOI,aAAA,eAPJ,SAOI,aAAA,iBAPJ,SAOI,aAAA,eAPJ,SAOI,eAAA,YAPJ,SAOI,eAAA,iBAPJ,SAOI,eAAA,gBAPJ,SAOI,eAAA,eAPJ,SAOI,eAAA,iBAPJ,SAOI,eAAA,eAPJ,SAOI,cAAA,YAPJ,SAOI,cAAA,iBAPJ,SAOI,cAAA,gBAPJ,SAOI,cAAA,eAPJ,SAOI,cAAA,iBAPJ,SAOI,cAAA,eAPJ,eAOI,WAAA,gBAPJ,aAOI,WAAA,eAPJ,gBAOI,WAAA,kBTPR,yBSAI,gBAOI,MAAA,gBAPJ,cAOI,MAAA,eAPJ,eAOI,MAAA,eAPJ,aAOI,QAAA,iBAPJ,mBAOI,QAAA,uBAPJ,YAOI,QAAA,gBAPJ,WAOI,QAAA,eAPJ,YAOI,QAAA,gBAPJ,gBAOI,QAAA,oBAPJ,iBAOI,QAAA,qBAPJ,WAOI,QAAA,eAPJ,kBAOI,QAAA,sBAPJ,WAOI,QAAA,eAPJ,cAOI,KAAA,EAAA,EAAA,eAPJ,aAOI,eAAA,cAPJ,gBAOI,eAAA,iBAPJ,qBAOI,eAAA,sBAPJ,wBAOI,eAAA,yBAPJ,gBAOI,UAAA,YAPJ,gBAOI,UAAA,YAPJ,kBAOI,YAAA,YAPJ,kBAOI,YAAA,YAPJ,cAOI,UAAA,eAPJ,gBAOI,UAAA,iBAPJ,sBAOI,UAAA,uBAPJ,UAOI,IAAA,YAPJ,UAOI,IAAA,iBAPJ,UAOI,IAAA,gBAPJ,UAOI,IAAA,eAPJ,UAOI,IAAA,iBAPJ,UAOI,IAAA,eAPJ,0BAOI,gBAAA,qBAPJ,wBAOI,gBAAA,mBAPJ,2BAOI,gBAAA,iBAPJ,4BAOI,gBAAA,wBAPJ,2BAOI,gBAAA,uBAPJ,2BAOI,gBAAA,uBAPJ,sBAOI,YAAA,qBAPJ,oBAOI,YAAA,mBAPJ,uBAOI,YAAA,iBAPJ,yBAOI,YAAA,mBAPJ,wBAOI,YAAA,kBAPJ,wBAOI,cAAA,qBAPJ,sBAOI,cAAA,mBAPJ,yBAOI,cAAA,iBAPJ,0BAOI,cAAA,wBAPJ,yBAOI,cAAA,uBAPJ,0BAOI,cAAA,kBAPJ,oBAOI,WAAA,eAPJ,qBAOI,WAAA,qBAPJ,mBAOI,WAAA,mBAPJ,sBAOI,WAAA,iBAPJ,wBAOI,WAAA,mBAPJ,uBAOI,WAAA,kBAPJ,gBAOI,MAAA,aAPJ,YAOI,MAAA,YAPJ,YAOI,MAAA,YAPJ,YAOI,MAAA,YAPJ,YAOI,MAAA,YAPJ,YAOI,MAAA,YAPJ,YAOI,MAAA,YAPJ,eAOI,MAAA,YAPJ,QAOI,OAAA,YAPJ,QAOI,OAAA,iBAPJ,QAOI,OAAA,gBAPJ,QAOI,OAAA,eAPJ,QAOI,OAAA,iBAPJ,QAOI,OAAA,eAPJ,WAOI,OAAA,eAPJ,SAOI,YAAA,YAAA,aAAA,YAPJ,SAOI,YAAA,iBAAA,aAAA,iBAPJ,SAOI,YAAA,gBAAA,aAAA,gBAPJ,SAOI,YAAA,eAAA,aAAA,eAPJ,SAOI,YAAA,iBAAA,aAAA,iBAPJ,SAOI,YAAA,eAAA,aAAA,eAPJ,YAOI,YAAA,eAAA,aAAA,eAPJ,SAOI,WAAA,YAAA,cAAA,YAPJ,SAOI,WAAA,iBAAA,cAAA,iBAPJ,SAOI,WAAA,gBAAA,cAAA,gBAPJ,SAOI,WAAA,eAAA,cAAA,eAPJ,SAOI,WAAA,iBAAA,cAAA,iBAPJ,SAOI,WAAA,eAAA,cAAA,eAPJ,YAOI,WAAA,eAAA,cAAA,eAPJ,SAOI,WAAA,YAPJ,SAOI,WAAA,iBAPJ,SAOI,WAAA,gBAPJ,SAOI,WAAA,eAPJ,SAOI,WAAA,iBAPJ,SAOI,WAAA,eAPJ,YAOI,WAAA,eAPJ,SAOI,YAAA,YAPJ,SAOI,YAAA,iBAPJ,SAOI,YAAA,gBAPJ,SAOI,YAAA,eAPJ,SAOI,YAAA,iBAPJ,SAOI,YAAA,eAPJ,YAOI,YAAA,eAPJ,SAOI,cAAA,YAPJ,SAOI,cAAA,iBAPJ,SAOI,cAAA,gBAPJ,SAOI,cAAA,eAPJ,SAOI,cAAA,iBAPJ,SAOI,cAAA,eAPJ,YAOI,cAAA,eAPJ,SAOI,aAAA,YAPJ,SAOI,aAAA,iBAPJ,SAOI,aAAA,gBAPJ,SAOI,aAAA,eAPJ,SAOI,aAAA,iBAPJ,SAOI,aAAA,eAPJ,YAOI,aAAA,eAPJ,QAOI,QAAA,YAPJ,QAOI,QAAA,iBAPJ,QAOI,QAAA,gBAPJ,QAOI,QAAA,eAPJ,QAOI,QAAA,iBAPJ,QAOI,QAAA,eAPJ,SAOI,aAAA,YAAA,cAAA,YAPJ,SAOI,aAAA,iBAAA,cAAA,iBAPJ,SAOI,aAAA,gBAAA,cAAA,gBAPJ,SAOI,aAAA,eAAA,cAAA,eAPJ,SAOI,aAAA,iBAAA,cAAA,iBAPJ,SAOI,aAAA,eAAA,cAAA,eAPJ,SAOI,YAAA,YAAA,eAAA,YAPJ,SAOI,YAAA,iBAAA,eAAA,iBAPJ,SAOI,YAAA,gBAAA,eAAA,gBAPJ,SAOI,YAAA,eAAA,eAAA,eAPJ,SAOI,YAAA,iBAAA,eAAA,iBAPJ,SAOI,YAAA,eAAA,eAAA,eAPJ,SAOI,YAAA,YAPJ,SAOI,YAAA,iBAPJ,SAOI,YAAA,gBAPJ,SAOI,YAAA,eAPJ,SAOI,YAAA,iBAPJ,SAOI,YAAA,eAPJ,SAOI,aAAA,YAPJ,SAOI,aAAA,iBAPJ,SAOI,aAAA,gBAPJ,SAOI,aAAA,eAPJ,SAOI,aAAA,iBAPJ,SAOI,aAAA,eAPJ,SAOI,eAAA,YAPJ,SAOI,eAAA,iBAPJ,SAOI,eAAA,gBAPJ,SAOI,eAAA,eAPJ,SAOI,eAAA,iBAPJ,SAOI,eAAA,eAPJ,SAOI,cAAA,YAPJ,SAOI,cAAA,iBAPJ,SAOI,cAAA,gBAPJ,SAOI,cAAA,eAPJ,SAOI,cAAA,iBAPJ,SAOI,cAAA,eAPJ,eAOI,WAAA,gBAPJ,aAOI,WAAA,eAPJ,gBAOI,WAAA,kBTPR,0BSAI,gBAOI,MAAA,gBAPJ,cAOI,MAAA,eAPJ,eAOI,MAAA,eAPJ,aAOI,QAAA,iBAPJ,mBAOI,QAAA,uBAPJ,YAOI,QAAA,gBAPJ,WAOI,QAAA,eAPJ,YAOI,QAAA,gBAPJ,gBAOI,QAAA,oBAPJ,iBAOI,QAAA,qBAPJ,WAOI,QAAA,eAPJ,kBAOI,QAAA,sBAPJ,WAOI,QAAA,eAPJ,cAOI,KAAA,EAAA,EAAA,eAPJ,aAOI,eAAA,cAPJ,gBAOI,eAAA,iBAPJ,qBAOI,eAAA,sBAPJ,wBAOI,eAAA,yBAPJ,gBAOI,UAAA,YAPJ,gBAOI,UAAA,YAPJ,kBAOI,YAAA,YAPJ,kBAOI,YAAA,YAPJ,cAOI,UAAA,eAPJ,gBAOI,UAAA,iBAPJ,sBAOI,UAAA,uBAPJ,UAOI,IAAA,YAPJ,UAOI,IAAA,iBAPJ,UAOI,IAAA,gBAPJ,UAOI,IAAA,eAPJ,UAOI,IAAA,iBAPJ,UAOI,IAAA,eAPJ,0BAOI,gBAAA,qBAPJ,wBAOI,gBAAA,mBAPJ,2BAOI,gBAAA,iBAPJ,4BAOI,gBAAA,wBAPJ,2BAOI,gBAAA,uBAPJ,2BAOI,gBAAA,uBAPJ,sBAOI,YAAA,qBAPJ,oBAOI,YAAA,mBAPJ,uBAOI,YAAA,iBAPJ,yBAOI,YAAA,mBAPJ,wBAOI,YAAA,kBAPJ,wBAOI,cAAA,qBAPJ,sBAOI,cAAA,mBAPJ,yBAOI,cAAA,iBAPJ,0BAOI,cAAA,wBAPJ,yBAOI,cAAA,uBAPJ,0BAOI,cAAA,kBAPJ,oBAOI,WAAA,eAPJ,qBAOI,WAAA,qBAPJ,mBAOI,WAAA,mBAPJ,sBAOI,WAAA,iBAPJ,wBAOI,WAAA,mBAPJ,uBAOI,WAAA,kBAPJ,gBAOI,MAAA,aAPJ,YAOI,MAAA,YAPJ,YAOI,MAAA,YAPJ,YAOI,MAAA,YAPJ,YAOI,MAAA,YAPJ,YAOI,MAAA,YAPJ,YAOI,MAAA,YAPJ,eAOI,MAAA,YAPJ,QAOI,OAAA,YAPJ,QAOI,OAAA,iBAPJ,QAOI,OAAA,gBAPJ,QAOI,OAAA,eAPJ,QAOI,OAAA,iBAPJ,QAOI,OAAA,eAPJ,WAOI,OAAA,eAPJ,SAOI,YAAA,YAAA,aAAA,YAPJ,SAOI,YAAA,iBAAA,aAAA,iBAPJ,SAOI,YAAA,gBAAA,aAAA,gBAPJ,SAOI,YAAA,eAAA,aAAA,eAPJ,SAOI,YAAA,iBAAA,aAAA,iBAPJ,SAOI,YAAA,eAAA,aAAA,eAPJ,YAOI,YAAA,eAAA,aAAA,eAPJ,SAOI,WAAA,YAAA,cAAA,YAPJ,SAOI,WAAA,iBAAA,cAAA,iBAPJ,SAOI,WAAA,gBAAA,cAAA,gBAPJ,SAOI,WAAA,eAAA,cAAA,eAPJ,SAOI,WAAA,iBAAA,cAAA,iBAPJ,SAOI,WAAA,eAAA,cAAA,eAPJ,YAOI,WAAA,eAAA,cAAA,eAPJ,SAOI,WAAA,YAPJ,SAOI,WAAA,iBAPJ,SAOI,WAAA,gBAPJ,SAOI,WAAA,eAPJ,SAOI,WAAA,iBAPJ,SAOI,WAAA,eAPJ,YAOI,WAAA,eAPJ,SAOI,YAAA,YAPJ,SAOI,YAAA,iBAPJ,SAOI,YAAA,gBAPJ,SAOI,YAAA,eAPJ,SAOI,YAAA,iBAPJ,SAOI,YAAA,eAPJ,YAOI,YAAA,eAPJ,SAOI,cAAA,YAPJ,SAOI,cAAA,iBAPJ,SAOI,cAAA,gBAPJ,SAOI,cAAA,eAPJ,SAOI,cAAA,iBAPJ,SAOI,cAAA,eAPJ,YAOI,cAAA,eAPJ,SAOI,aAAA,YAPJ,SAOI,aAAA,iBAPJ,SAOI,aAAA,gBAPJ,SAOI,aAAA,eAPJ,SAOI,aAAA,iBAPJ,SAOI,aAAA,eAPJ,YAOI,aAAA,eAPJ,QAOI,QAAA,YAPJ,QAOI,QAAA,iBAPJ,QAOI,QAAA,gBAPJ,QAOI,QAAA,eAPJ,QAOI,QAAA,iBAPJ,QAOI,QAAA,eAPJ,SAOI,aAAA,YAAA,cAAA,YAPJ,SAOI,aAAA,iBAAA,cAAA,iBAPJ,SAOI,aAAA,gBAAA,cAAA,gBAPJ,SAOI,aAAA,eAAA,cAAA,eAPJ,SAOI,aAAA,iBAAA,cAAA,iBAPJ,SAOI,aAAA,eAAA,cAAA,eAPJ,SAOI,YAAA,YAAA,eAAA,YAPJ,SAOI,YAAA,iBAAA,eAAA,iBAPJ,SAOI,YAAA,gBAAA,eAAA,gBAPJ,SAOI,YAAA,eAAA,eAAA,eAPJ,SAOI,YAAA,iBAAA,eAAA,iBAPJ,SAOI,YAAA,eAAA,eAAA,eAPJ,SAOI,YAAA,YAPJ,SAOI,YAAA,iBAPJ,SAOI,YAAA,gBAPJ,SAOI,YAAA,eAPJ,SAOI,YAAA,iBAPJ,SAOI,YAAA,eAPJ,SAOI,aAAA,YAPJ,SAOI,aAAA,iBAPJ,SAOI,aAAA,gBAPJ,SAOI,aAAA,eAPJ,SAOI,aAAA,iBAPJ,SAOI,aAAA,eAPJ,SAOI,eAAA,YAPJ,SAOI,eAAA,iBAPJ,SAOI,eAAA,gBAPJ,SAOI,eAAA,eAPJ,SAOI,eAAA,iBAPJ,SAOI,eAAA,eAPJ,SAOI,cAAA,YAPJ,SAOI,cAAA,iBAPJ,SAOI,cAAA,gBAPJ,SAOI,cAAA,eAPJ,SAOI,cAAA,iBAPJ,SAOI,cAAA,eAPJ,eAOI,WAAA,gBAPJ,aAOI,WAAA,eAPJ,gBAOI,WAAA,kBTPR,0BSAI,iBAOI,MAAA,gBAPJ,eAOI,MAAA,eAPJ,gBAOI,MAAA,eAPJ,cAOI,QAAA,iBAPJ,oBAOI,QAAA,uBAPJ,aAOI,QAAA,gBAPJ,YAOI,QAAA,eAPJ,aAOI,QAAA,gBAPJ,iBAOI,QAAA,oBAPJ,kBAOI,QAAA,qBAPJ,YAOI,QAAA,eAPJ,mBAOI,QAAA,sBAPJ,YAOI,QAAA,eAPJ,eAOI,KAAA,EAAA,EAAA,eAPJ,cAOI,eAAA,cAPJ,iBAOI,eAAA,iBAPJ,sBAOI,eAAA,sBAPJ,yBAOI,eAAA,yBAPJ,iBAOI,UAAA,YAPJ,iBAOI,UAAA,YAPJ,mBAOI,YAAA,YAPJ,mBAOI,YAAA,YAPJ,eAOI,UAAA,eAPJ,iBAOI,UAAA,iBAPJ,uBAOI,UAAA,uBAPJ,WAOI,IAAA,YAPJ,WAOI,IAAA,iBAPJ,WAOI,IAAA,gBAPJ,WAOI,IAAA,eAPJ,WAOI,IAAA,iBAPJ,WAOI,IAAA,eAPJ,2BAOI,gBAAA,qBAPJ,yBAOI,gBAAA,mBAPJ,4BAOI,gBAAA,iBAPJ,6BAOI,gBAAA,wBAPJ,4BAOI,gBAAA,uBAPJ,4BAOI,gBAAA,uBAPJ,uBAOI,YAAA,qBAPJ,qBAOI,YAAA,mBAPJ,wBAOI,YAAA,iBAPJ,0BAOI,YAAA,mBAPJ,yBAOI,YAAA,kBAPJ,yBAOI,cAAA,qBAPJ,uBAOI,cAAA,mBAPJ,0BAOI,cAAA,iBAPJ,2BAOI,cAAA,wBAPJ,0BAOI,cAAA,uBAPJ,2BAOI,cAAA,kBAPJ,qBAOI,WAAA,eAPJ,sBAOI,WAAA,qBAPJ,oBAOI,WAAA,mBAPJ,uBAOI,WAAA,iBAPJ,yBAOI,WAAA,mBAPJ,wBAOI,WAAA,kBAPJ,iBAOI,MAAA,aAPJ,aAOI,MAAA,YAPJ,aAOI,MAAA,YAPJ,aAOI,MAAA,YAPJ,aAOI,MAAA,YAPJ,aAOI,MAAA,YAPJ,aAOI,MAAA,YAPJ,gBAOI,MAAA,YAPJ,SAOI,OAAA,YAPJ,SAOI,OAAA,iBAPJ,SAOI,OAAA,gBAPJ,SAOI,OAAA,eAPJ,SAOI,OAAA,iBAPJ,SAOI,OAAA,eAPJ,YAOI,OAAA,eAPJ,UAOI,YAAA,YAAA,aAAA,YAPJ,UAOI,YAAA,iBAAA,aAAA,iBAPJ,UAOI,YAAA,gBAAA,aAAA,gBAPJ,UAOI,YAAA,eAAA,aAAA,eAPJ,UAOI,YAAA,iBAAA,aAAA,iBAPJ,UAOI,YAAA,eAAA,aAAA,eAPJ,aAOI,YAAA,eAAA,aAAA,eAPJ,UAOI,WAAA,YAAA,cAAA,YAPJ,UAOI,WAAA,iBAAA,cAAA,iBAPJ,UAOI,WAAA,gBAAA,cAAA,gBAPJ,UAOI,WAAA,eAAA,cAAA,eAPJ,UAOI,WAAA,iBAAA,cAAA,iBAPJ,UAOI,WAAA,eAAA,cAAA,eAPJ,aAOI,WAAA,eAAA,cAAA,eAPJ,UAOI,WAAA,YAPJ,UAOI,WAAA,iBAPJ,UAOI,WAAA,gBAPJ,UAOI,WAAA,eAPJ,UAOI,WAAA,iBAPJ,UAOI,WAAA,eAPJ,aAOI,WAAA,eAPJ,UAOI,YAAA,YAPJ,UAOI,YAAA,iBAPJ,UAOI,YAAA,gBAPJ,UAOI,YAAA,eAPJ,UAOI,YAAA,iBAPJ,UAOI,YAAA,eAPJ,aAOI,YAAA,eAPJ,UAOI,cAAA,YAPJ,UAOI,cAAA,iBAPJ,UAOI,cAAA,gBAPJ,UAOI,cAAA,eAPJ,UAOI,cAAA,iBAPJ,UAOI,cAAA,eAPJ,aAOI,cAAA,eAPJ,UAOI,aAAA,YAPJ,UAOI,aAAA,iBAPJ,UAOI,aAAA,gBAPJ,UAOI,aAAA,eAPJ,UAOI,aAAA,iBAPJ,UAOI,aAAA,eAPJ,aAOI,aAAA,eAPJ,SAOI,QAAA,YAPJ,SAOI,QAAA,iBAPJ,SAOI,QAAA,gBAPJ,SAOI,QAAA,eAPJ,SAOI,QAAA,iBAPJ,SAOI,QAAA,eAPJ,UAOI,aAAA,YAAA,cAAA,YAPJ,UAOI,aAAA,iBAAA,cAAA,iBAPJ,UAOI,aAAA,gBAAA,cAAA,gBAPJ,UAOI,aAAA,eAAA,cAAA,eAPJ,UAOI,aAAA,iBAAA,cAAA,iBAPJ,UAOI,aAAA,eAAA,cAAA,eAPJ,UAOI,YAAA,YAAA,eAAA,YAPJ,UAOI,YAAA,iBAAA,eAAA,iBAPJ,UAOI,YAAA,gBAAA,eAAA,gBAPJ,UAOI,YAAA,eAAA,eAAA,eAPJ,UAOI,YAAA,iBAAA,eAAA,iBAPJ,UAOI,YAAA,eAAA,eAAA,eAPJ,UAOI,YAAA,YAPJ,UAOI,YAAA,iBAPJ,UAOI,YAAA,gBAPJ,UAOI,YAAA,eAPJ,UAOI,YAAA,iBAPJ,UAOI,YAAA,eAPJ,UAOI,aAAA,YAPJ,UAOI,aAAA,iBAPJ,UAOI,aAAA,gBAPJ,UAOI,aAAA,eAPJ,UAOI,aAAA,iBAPJ,UAOI,aAAA,eAPJ,UAOI,eAAA,YAPJ,UAOI,eAAA,iBAPJ,UAOI,eAAA,gBAPJ,UAOI,eAAA,eAPJ,UAOI,eAAA,iBAPJ,UAOI,eAAA,eAPJ,UAOI,cAAA,YAPJ,UAOI,cAAA,iBAPJ,UAOI,cAAA,gBAPJ,UAOI,cAAA,eAPJ,UAOI,cAAA,iBAPJ,UAOI,cAAA,eAPJ,gBAOI,WAAA,gBAPJ,cAOI,WAAA,eAPJ,iBAOI,WAAA,kBCnDZ,0BD4CQ,MAOI,UAAA,iBAPJ,MAOI,UAAA,eAPJ,MAOI,UAAA,kBAPJ,MAOI,UAAA,kBChCZ,aDyBQ,gBAOI,QAAA,iBAPJ,sBAOI,QAAA,uBAPJ,eAOI,QAAA,gBAPJ,cAOI,QAAA,eAPJ,eAOI,QAAA,gBAPJ,mBAOI,QAAA,oBAPJ,oBAOI,QAAA,qBAPJ,cAOI,QAAA,eAPJ,qBAOI,QAAA,sBAPJ,cAOI,QAAA","sourcesContent":["/*!\n * Bootstrap Utilities v5.1.0 (https://getbootstrap.com/)\n * Copyright 2011-2021 The Bootstrap Authors\n * Copyright 2011-2021 Twitter, Inc.\n * Licensed under MIT (https://github.com/twbs/bootstrap/blob/main/LICENSE)\n */\n\n// Configuration\n@import \"functions\";\n@import \"variables\";\n@import \"mixins\";\n@import \"utilities\";\n\n// Helpers\n@import \"helpers\";\n\n// Utilities\n@import \"utilities/api\";\n","// scss-docs-start clearfix\n@mixin clearfix() {\n  &::after {\n    display: block;\n    clear: both;\n    content: \"\";\n  }\n}\n// scss-docs-end clearfix\n","@each $color, $value in $theme-colors {\n  .link-#{$color} {\n    color: $value;\n\n    @if $link-shade-percentage != 0 {\n      &:hover,\n      &:focus {\n        color: if(color-contrast($value) == $color-contrast-light, shade-color($value, $link-shade-percentage), tint-color($value, $link-shade-percentage));\n      }\n    }\n  }\n}\n","// Credit: Nicolas Gallagher and SUIT CSS.\n\n.ratio {\n  position: relative;\n  width: 100%;\n\n  &::before {\n    display: block;\n    padding-top: var(--#{$variable-prefix}aspect-ratio);\n    content: \"\";\n  }\n\n  > * {\n    position: absolute;\n    top: 0;\n    left: 0;\n    width: 100%;\n    height: 100%;\n  }\n}\n\n@each $key, $ratio in $aspect-ratios {\n  .ratio-#{$key} {\n    --#{$variable-prefix}aspect-ratio: #{$ratio};\n  }\n}\n","// Shorthand\n\n.fixed-top {\n  position: fixed;\n  top: 0;\n  right: 0;\n  left: 0;\n  z-index: $zindex-fixed;\n}\n\n.fixed-bottom {\n  position: fixed;\n  right: 0;\n  bottom: 0;\n  left: 0;\n  z-index: $zindex-fixed;\n}\n\n// Responsive sticky top\n@each $breakpoint in map-keys($grid-breakpoints) {\n  @include media-breakpoint-up($breakpoint) {\n    $infix: breakpoint-infix($breakpoint, $grid-breakpoints);\n\n    .sticky#{$infix}-top {\n      position: sticky;\n      top: 0;\n      z-index: $zindex-sticky;\n    }\n  }\n}\n","// Breakpoint viewport sizes and media queries.\n//\n// Breakpoints are defined as a map of (name: minimum width), order from small to large:\n//\n//    (xs: 0, sm: 576px, md: 768px, lg: 992px, xl: 1200px)\n//\n// The map defined in the `$grid-breakpoints` global variable is used as the `$breakpoints` argument by default.\n\n// Name of the next breakpoint, or null for the last breakpoint.\n//\n//    >> breakpoint-next(sm)\n//    md\n//    >> breakpoint-next(sm, (xs: 0, sm: 576px, md: 768px, lg: 992px, xl: 1200px))\n//    md\n//    >> breakpoint-next(sm, $breakpoint-names: (xs sm md lg xl))\n//    md\n@function breakpoint-next($name, $breakpoints: $grid-breakpoints, $breakpoint-names: map-keys($breakpoints)) {\n  $n: index($breakpoint-names, $name);\n  @if not $n {\n    @error \"breakpoint `#{$name}` not found in `#{$breakpoints}`\";\n  }\n  @return if($n < length($breakpoint-names), nth($breakpoint-names, $n + 1), null);\n}\n\n// Minimum breakpoint width. Null for the smallest (first) breakpoint.\n//\n//    >> breakpoint-min(sm, (xs: 0, sm: 576px, md: 768px, lg: 992px, xl: 1200px))\n//    576px\n@function breakpoint-min($name, $breakpoints: $grid-breakpoints) {\n  $min: map-get($breakpoints, $name);\n  @return if($min != 0, $min, null);\n}\n\n// Maximum breakpoint width.\n// The maximum value is reduced by 0.02px to work around the limitations of\n// `min-` and `max-` prefixes and viewports with fractional widths.\n// See https://www.w3.org/TR/mediaqueries-4/#mq-min-max\n// Uses 0.02px rather than 0.01px to work around a current rounding bug in Safari.\n// See https://bugs.webkit.org/show_bug.cgi?id=178261\n//\n//    >> breakpoint-max(md, (xs: 0, sm: 576px, md: 768px, lg: 992px, xl: 1200px))\n//    767.98px\n@function breakpoint-max($name, $breakpoints: $grid-breakpoints) {\n  $max: map-get($breakpoints, $name);\n  @return if($max and $max > 0, $max - .02, null);\n}\n\n// Returns a blank string if smallest breakpoint, otherwise returns the name with a dash in front.\n// Useful for making responsive utilities.\n//\n//    >> breakpoint-infix(xs, (xs: 0, sm: 576px, md: 768px, lg: 992px, xl: 1200px))\n//    \"\"  (Returns a blank string)\n//    >> breakpoint-infix(sm, (xs: 0, sm: 576px, md: 768px, lg: 992px, xl: 1200px))\n//    \"-sm\"\n@function breakpoint-infix($name, $breakpoints: $grid-breakpoints) {\n  @return if(breakpoint-min($name, $breakpoints) == null, \"\", \"-#{$name}\");\n}\n\n// Media of at least the minimum breakpoint width. No query for the smallest breakpoint.\n// Makes the @content apply to the given breakpoint and wider.\n@mixin media-breakpoint-up($name, $breakpoints: $grid-breakpoints) {\n  $min: breakpoint-min($name, $breakpoints);\n  @if $min {\n    @media (min-width: $min) {\n      @content;\n    }\n  } @else {\n    @content;\n  }\n}\n\n// Media of at most the maximum breakpoint width. No query for the largest breakpoint.\n// Makes the @content apply to the given breakpoint and narrower.\n@mixin media-breakpoint-down($name, $breakpoints: $grid-breakpoints) {\n  $max: breakpoint-max($name, $breakpoints);\n  @if $max {\n    @media (max-width: $max) {\n      @content;\n    }\n  } @else {\n    @content;\n  }\n}\n\n// Media that spans multiple breakpoint widths.\n// Makes the @content apply between the min and max breakpoints\n@mixin media-breakpoint-between($lower, $upper, $breakpoints: $grid-breakpoints) {\n  $min: breakpoint-min($lower, $breakpoints);\n  $max: breakpoint-max($upper, $breakpoints);\n\n  @if $min != null and $max != null {\n    @media (min-width: $min) and (max-width: $max) {\n      @content;\n    }\n  } @else if $max == null {\n    @include media-breakpoint-up($lower, $breakpoints) {\n      @content;\n    }\n  } @else if $min == null {\n    @include media-breakpoint-down($upper, $breakpoints) {\n      @content;\n    }\n  }\n}\n\n// Media between the breakpoint's minimum and maximum widths.\n// No minimum for the smallest breakpoint, and no maximum for the largest one.\n// Makes the @content apply only to the given breakpoint, not viewports any wider or narrower.\n@mixin media-breakpoint-only($name, $breakpoints: $grid-breakpoints) {\n  $min:  breakpoint-min($name, $breakpoints);\n  $next: breakpoint-next($name, $breakpoints);\n  $max:  breakpoint-max($next);\n\n  @if $min != null and $max != null {\n    @media (min-width: $min) and (max-width: $max) {\n      @content;\n    }\n  } @else if $max == null {\n    @include media-breakpoint-up($name, $breakpoints) {\n      @content;\n    }\n  } @else if $min == null {\n    @include media-breakpoint-down($next, $breakpoints) {\n      @content;\n    }\n  }\n}\n","// scss-docs-start stacks\n.hstack {\n  display: flex;\n  flex-direction: row;\n  align-items: center;\n  align-self: stretch;\n}\n\n.vstack {\n  display: flex;\n  flex: 1 1 auto;\n  flex-direction: column;\n  align-self: stretch;\n}\n// scss-docs-end stacks\n","//\n// Visually hidden\n//\n\n.visually-hidden,\n.visually-hidden-focusable:not(:focus):not(:focus-within) {\n  @include visually-hidden();\n}\n","/*!\n * Bootstrap Utilities v5.1.0 (https://getbootstrap.com/)\n * Copyright 2011-2021 The Bootstrap Authors\n * Copyright 2011-2021 Twitter, Inc.\n * Licensed under MIT (https://github.com/twbs/bootstrap/blob/main/LICENSE)\n */\n.clearfix::after {\n  display: block;\n  clear: both;\n  content: \"\";\n}\n\n.link-primary {\n  color: #0d6efd;\n}\n.link-primary:hover, .link-primary:focus {\n  color: #0a58ca;\n}\n\n.link-secondary {\n  color: #6c757d;\n}\n.link-secondary:hover, .link-secondary:focus {\n  color: #565e64;\n}\n\n.link-success {\n  color: #198754;\n}\n.link-success:hover, .link-success:focus {\n  color: #146c43;\n}\n\n.link-info {\n  color: #0dcaf0;\n}\n.link-info:hover, .link-info:focus {\n  color: #3dd5f3;\n}\n\n.link-warning {\n  color: #ffc107;\n}\n.link-warning:hover, .link-warning:focus {\n  color: #ffcd39;\n}\n\n.link-danger {\n  color: #dc3545;\n}\n.link-danger:hover, .link-danger:focus {\n  color: #b02a37;\n}\n\n.link-light {\n  color: #f8f9fa;\n}\n.link-light:hover, .link-light:focus {\n  color: #f9fafb;\n}\n\n.link-dark {\n  color: #212529;\n}\n.link-dark:hover, .link-dark:focus {\n  color: #1a1e21;\n}\n\n.ratio {\n  position: relative;\n  width: 100%;\n}\n.ratio::before {\n  display: block;\n  padding-top: var(--bs-aspect-ratio);\n  content: \"\";\n}\n.ratio > * {\n  position: absolute;\n  top: 0;\n  right: 0;\n  width: 100%;\n  height: 100%;\n}\n\n.ratio-1x1 {\n  --bs-aspect-ratio: 100%;\n}\n\n.ratio-4x3 {\n  --bs-aspect-ratio: calc(3 / 4 * 100%);\n}\n\n.ratio-16x9 {\n  --bs-aspect-ratio: calc(9 / 16 * 100%);\n}\n\n.ratio-21x9 {\n  --bs-aspect-ratio: calc(9 / 21 * 100%);\n}\n\n.fixed-top {\n  position: fixed;\n  top: 0;\n  left: 0;\n  right: 0;\n  z-index: 1030;\n}\n\n.fixed-bottom {\n  position: fixed;\n  left: 0;\n  bottom: 0;\n  right: 0;\n  z-index: 1030;\n}\n\n.sticky-top {\n  position: -webkit-sticky;\n  position: sticky;\n  top: 0;\n  z-index: 1020;\n}\n\n@media (min-width: 576px) {\n  .sticky-sm-top {\n    position: -webkit-sticky;\n    position: sticky;\n    top: 0;\n    z-index: 1020;\n  }\n}\n@media (min-width: 768px) {\n  .sticky-md-top {\n    position: -webkit-sticky;\n    position: sticky;\n    top: 0;\n    z-index: 1020;\n  }\n}\n@media (min-width: 992px) {\n  .sticky-lg-top {\n    position: -webkit-sticky;\n    position: sticky;\n    top: 0;\n    z-index: 1020;\n  }\n}\n@media (min-width: 1200px) {\n  .sticky-xl-top {\n    position: -webkit-sticky;\n    position: sticky;\n    top: 0;\n    z-index: 1020;\n  }\n}\n@media (min-width: 1400px) {\n  .sticky-xxl-top {\n    position: -webkit-sticky;\n    position: sticky;\n    top: 0;\n    z-index: 1020;\n  }\n}\n.hstack {\n  display: flex;\n  flex-direction: row;\n  align-items: center;\n  align-self: stretch;\n}\n\n.vstack {\n  display: flex;\n  flex: 1 1 auto;\n  flex-direction: column;\n  align-self: stretch;\n}\n\n.visually-hidden,\n.visually-hidden-focusable:not(:focus):not(:focus-within) {\n  position: absolute !important;\n  width: 1px !important;\n  height: 1px !important;\n  padding: 0 !important;\n  margin: -1px !important;\n  overflow: hidden !important;\n  clip: rect(0, 0, 0, 0) !important;\n  white-space: nowrap !important;\n  border: 0 !important;\n}\n\n.stretched-link::after {\n  position: absolute;\n  top: 0;\n  left: 0;\n  bottom: 0;\n  right: 0;\n  z-index: 1;\n  content: \"\";\n}\n\n.text-truncate {\n  overflow: hidden;\n  text-overflow: ellipsis;\n  white-space: nowrap;\n}\n\n.vr {\n  display: inline-block;\n  align-self: stretch;\n  width: 1px;\n  min-height: 1em;\n  background-color: currentColor;\n  opacity: 0.25;\n}\n\n.align-baseline {\n  vertical-align: baseline !important;\n}\n\n.align-top {\n  vertical-align: top !important;\n}\n\n.align-middle {\n  vertical-align: middle !important;\n}\n\n.align-bottom {\n  vertical-align: bottom !important;\n}\n\n.align-text-bottom {\n  vertical-align: text-bottom !important;\n}\n\n.align-text-top {\n  vertical-align: text-top !important;\n}\n\n.float-start {\n  float: right !important;\n}\n\n.float-end {\n  float: left !important;\n}\n\n.float-none {\n  float: none !important;\n}\n\n.opacity-0 {\n  opacity: 0 !important;\n}\n\n.opacity-25 {\n  opacity: 0.25 !important;\n}\n\n.opacity-50 {\n  opacity: 0.5 !important;\n}\n\n.opacity-75 {\n  opacity: 0.75 !important;\n}\n\n.opacity-100 {\n  opacity: 1 !important;\n}\n\n.overflow-auto {\n  overflow: auto !important;\n}\n\n.overflow-hidden {\n  overflow: hidden !important;\n}\n\n.overflow-visible {\n  overflow: visible !important;\n}\n\n.overflow-scroll {\n  overflow: scroll !important;\n}\n\n.d-inline {\n  display: inline !important;\n}\n\n.d-inline-block {\n  display: inline-block !important;\n}\n\n.d-block {\n  display: block !important;\n}\n\n.d-grid {\n  display: grid !important;\n}\n\n.d-table {\n  display: table !important;\n}\n\n.d-table-row {\n  display: table-row !important;\n}\n\n.d-table-cell {\n  display: table-cell !important;\n}\n\n.d-flex {\n  display: flex !important;\n}\n\n.d-inline-flex {\n  display: inline-flex !important;\n}\n\n.d-none {\n  display: none !important;\n}\n\n.shadow {\n  box-shadow: 0 0.5rem 1rem rgba(0, 0, 0, 0.15) !important;\n}\n\n.shadow-sm {\n  box-shadow: 0 0.125rem 0.25rem rgba(0, 0, 0, 0.075) !important;\n}\n\n.shadow-lg {\n  box-shadow: 0 1rem 3rem rgba(0, 0, 0, 0.175) !important;\n}\n\n.shadow-none {\n  box-shadow: none !important;\n}\n\n.position-static {\n  position: static !important;\n}\n\n.position-relative {\n  position: relative !important;\n}\n\n.position-absolute {\n  position: absolute !important;\n}\n\n.position-fixed {\n  position: fixed !important;\n}\n\n.position-sticky {\n  position: -webkit-sticky !important;\n  position: sticky !important;\n}\n\n.top-0 {\n  top: 0 !important;\n}\n\n.top-50 {\n  top: 50% !important;\n}\n\n.top-100 {\n  top: 100% !important;\n}\n\n.bottom-0 {\n  bottom: 0 !important;\n}\n\n.bottom-50 {\n  bottom: 50% !important;\n}\n\n.bottom-100 {\n  bottom: 100% !important;\n}\n\n.start-0 {\n  right: 0 !important;\n}\n\n.start-50 {\n  right: 50% !important;\n}\n\n.start-100 {\n  right: 100% !important;\n}\n\n.end-0 {\n  left: 0 !important;\n}\n\n.end-50 {\n  left: 50% !important;\n}\n\n.end-100 {\n  left: 100% !important;\n}\n\n.translate-middle {\n  transform: translate(50%, -50%) !important;\n}\n\n.translate-middle-x {\n  transform: translateX(50%) !important;\n}\n\n.translate-middle-y {\n  transform: translateY(-50%) !important;\n}\n\n.border {\n  border: 1px solid #dee2e6 !important;\n}\n\n.border-0 {\n  border: 0 !important;\n}\n\n.border-top {\n  border-top: 1px solid #dee2e6 !important;\n}\n\n.border-top-0 {\n  border-top: 0 !important;\n}\n\n.border-end {\n  border-left: 1px solid #dee2e6 !important;\n}\n\n.border-end-0 {\n  border-left: 0 !important;\n}\n\n.border-bottom {\n  border-bottom: 1px solid #dee2e6 !important;\n}\n\n.border-bottom-0 {\n  border-bottom: 0 !important;\n}\n\n.border-start {\n  border-right: 1px solid #dee2e6 !important;\n}\n\n.border-start-0 {\n  border-right: 0 !important;\n}\n\n.border-primary {\n  border-color: #0d6efd !important;\n}\n\n.border-secondary {\n  border-color: #6c757d !important;\n}\n\n.border-success {\n  border-color: #198754 !important;\n}\n\n.border-info {\n  border-color: #0dcaf0 !important;\n}\n\n.border-warning {\n  border-color: #ffc107 !important;\n}\n\n.border-danger {\n  border-color: #dc3545 !important;\n}\n\n.border-light {\n  border-color: #f8f9fa !important;\n}\n\n.border-dark {\n  border-color: #212529 !important;\n}\n\n.border-white {\n  border-color: #fff !important;\n}\n\n.border-1 {\n  border-width: 1px !important;\n}\n\n.border-2 {\n  border-width: 2px !important;\n}\n\n.border-3 {\n  border-width: 3px !important;\n}\n\n.border-4 {\n  border-width: 4px !important;\n}\n\n.border-5 {\n  border-width: 5px !important;\n}\n\n.w-25 {\n  width: 25% !important;\n}\n\n.w-50 {\n  width: 50% !important;\n}\n\n.w-75 {\n  width: 75% !important;\n}\n\n.w-100 {\n  width: 100% !important;\n}\n\n.w-auto {\n  width: auto !important;\n}\n\n.mw-100 {\n  max-width: 100% !important;\n}\n\n.vw-100 {\n  width: 100vw !important;\n}\n\n.min-vw-100 {\n  min-width: 100vw !important;\n}\n\n.h-25 {\n  height: 25% !important;\n}\n\n.h-50 {\n  height: 50% !important;\n}\n\n.h-75 {\n  height: 75% !important;\n}\n\n.h-100 {\n  height: 100% !important;\n}\n\n.h-auto {\n  height: auto !important;\n}\n\n.mh-100 {\n  max-height: 100% !important;\n}\n\n.vh-100 {\n  height: 100vh !important;\n}\n\n.min-vh-100 {\n  min-height: 100vh !important;\n}\n\n.flex-fill {\n  flex: 1 1 auto !important;\n}\n\n.flex-row {\n  flex-direction: row !important;\n}\n\n.flex-column {\n  flex-direction: column !important;\n}\n\n.flex-row-reverse {\n  flex-direction: row-reverse !important;\n}\n\n.flex-column-reverse {\n  flex-direction: column-reverse !important;\n}\n\n.flex-grow-0 {\n  flex-grow: 0 !important;\n}\n\n.flex-grow-1 {\n  flex-grow: 1 !important;\n}\n\n.flex-shrink-0 {\n  flex-shrink: 0 !important;\n}\n\n.flex-shrink-1 {\n  flex-shrink: 1 !important;\n}\n\n.flex-wrap {\n  flex-wrap: wrap !important;\n}\n\n.flex-nowrap {\n  flex-wrap: nowrap !important;\n}\n\n.flex-wrap-reverse {\n  flex-wrap: wrap-reverse !important;\n}\n\n.gap-0 {\n  gap: 0 !important;\n}\n\n.gap-1 {\n  gap: 0.25rem !important;\n}\n\n.gap-2 {\n  gap: 0.5rem !important;\n}\n\n.gap-3 {\n  gap: 1rem !important;\n}\n\n.gap-4 {\n  gap: 1.5rem !important;\n}\n\n.gap-5 {\n  gap: 3rem !important;\n}\n\n.justify-content-start {\n  justify-content: flex-start !important;\n}\n\n.justify-content-end {\n  justify-content: flex-end !important;\n}\n\n.justify-content-center {\n  justify-content: center !important;\n}\n\n.justify-content-between {\n  justify-content: space-between !important;\n}\n\n.justify-content-around {\n  justify-content: space-around !important;\n}\n\n.justify-content-evenly {\n  justify-content: space-evenly !important;\n}\n\n.align-items-start {\n  align-items: flex-start !important;\n}\n\n.align-items-end {\n  align-items: flex-end !important;\n}\n\n.align-items-center {\n  align-items: center !important;\n}\n\n.align-items-baseline {\n  align-items: baseline !important;\n}\n\n.align-items-stretch {\n  align-items: stretch !important;\n}\n\n.align-content-start {\n  align-content: flex-start !important;\n}\n\n.align-content-end {\n  align-content: flex-end !important;\n}\n\n.align-content-center {\n  align-content: center !important;\n}\n\n.align-content-between {\n  align-content: space-between !important;\n}\n\n.align-content-around {\n  align-content: space-around !important;\n}\n\n.align-content-stretch {\n  align-content: stretch !important;\n}\n\n.align-self-auto {\n  align-self: auto !important;\n}\n\n.align-self-start {\n  align-self: flex-start !important;\n}\n\n.align-self-end {\n  align-self: flex-end !important;\n}\n\n.align-self-center {\n  align-self: center !important;\n}\n\n.align-self-baseline {\n  align-self: baseline !important;\n}\n\n.align-self-stretch {\n  align-self: stretch !important;\n}\n\n.order-first {\n  order: -1 !important;\n}\n\n.order-0 {\n  order: 0 !important;\n}\n\n.order-1 {\n  order: 1 !important;\n}\n\n.order-2 {\n  order: 2 !important;\n}\n\n.order-3 {\n  order: 3 !important;\n}\n\n.order-4 {\n  order: 4 !important;\n}\n\n.order-5 {\n  order: 5 !important;\n}\n\n.order-last {\n  order: 6 !important;\n}\n\n.m-0 {\n  margin: 0 !important;\n}\n\n.m-1 {\n  margin: 0.25rem !important;\n}\n\n.m-2 {\n  margin: 0.5rem !important;\n}\n\n.m-3 {\n  margin: 1rem !important;\n}\n\n.m-4 {\n  margin: 1.5rem !important;\n}\n\n.m-5 {\n  margin: 3rem !important;\n}\n\n.m-auto {\n  margin: auto !important;\n}\n\n.mx-0 {\n  margin-left: 0 !important;\n  margin-right: 0 !important;\n}\n\n.mx-1 {\n  margin-left: 0.25rem !important;\n  margin-right: 0.25rem !important;\n}\n\n.mx-2 {\n  margin-left: 0.5rem !important;\n  margin-right: 0.5rem !important;\n}\n\n.mx-3 {\n  margin-left: 1rem !important;\n  margin-right: 1rem !important;\n}\n\n.mx-4 {\n  margin-left: 1.5rem !important;\n  margin-right: 1.5rem !important;\n}\n\n.mx-5 {\n  margin-left: 3rem !important;\n  margin-right: 3rem !important;\n}\n\n.mx-auto {\n  margin-left: auto !important;\n  margin-right: auto !important;\n}\n\n.my-0 {\n  margin-top: 0 !important;\n  margin-bottom: 0 !important;\n}\n\n.my-1 {\n  margin-top: 0.25rem !important;\n  margin-bottom: 0.25rem !important;\n}\n\n.my-2 {\n  margin-top: 0.5rem !important;\n  margin-bottom: 0.5rem !important;\n}\n\n.my-3 {\n  margin-top: 1rem !important;\n  margin-bottom: 1rem !important;\n}\n\n.my-4 {\n  margin-top: 1.5rem !important;\n  margin-bottom: 1.5rem !important;\n}\n\n.my-5 {\n  margin-top: 3rem !important;\n  margin-bottom: 3rem !important;\n}\n\n.my-auto {\n  margin-top: auto !important;\n  margin-bottom: auto !important;\n}\n\n.mt-0 {\n  margin-top: 0 !important;\n}\n\n.mt-1 {\n  margin-top: 0.25rem !important;\n}\n\n.mt-2 {\n  margin-top: 0.5rem !important;\n}\n\n.mt-3 {\n  margin-top: 1rem !important;\n}\n\n.mt-4 {\n  margin-top: 1.5rem !important;\n}\n\n.mt-5 {\n  margin-top: 3rem !important;\n}\n\n.mt-auto {\n  margin-top: auto !important;\n}\n\n.me-0 {\n  margin-left: 0 !important;\n}\n\n.me-1 {\n  margin-left: 0.25rem !important;\n}\n\n.me-2 {\n  margin-left: 0.5rem !important;\n}\n\n.me-3 {\n  margin-left: 1rem !important;\n}\n\n.me-4 {\n  margin-left: 1.5rem !important;\n}\n\n.me-5 {\n  margin-left: 3rem !important;\n}\n\n.me-auto {\n  margin-left: auto !important;\n}\n\n.mb-0 {\n  margin-bottom: 0 !important;\n}\n\n.mb-1 {\n  margin-bottom: 0.25rem !important;\n}\n\n.mb-2 {\n  margin-bottom: 0.5rem !important;\n}\n\n.mb-3 {\n  margin-bottom: 1rem !important;\n}\n\n.mb-4 {\n  margin-bottom: 1.5rem !important;\n}\n\n.mb-5 {\n  margin-bottom: 3rem !important;\n}\n\n.mb-auto {\n  margin-bottom: auto !important;\n}\n\n.ms-0 {\n  margin-right: 0 !important;\n}\n\n.ms-1 {\n  margin-right: 0.25rem !important;\n}\n\n.ms-2 {\n  margin-right: 0.5rem !important;\n}\n\n.ms-3 {\n  margin-right: 1rem !important;\n}\n\n.ms-4 {\n  margin-right: 1.5rem !important;\n}\n\n.ms-5 {\n  margin-right: 3rem !important;\n}\n\n.ms-auto {\n  margin-right: auto !important;\n}\n\n.p-0 {\n  padding: 0 !important;\n}\n\n.p-1 {\n  padding: 0.25rem !important;\n}\n\n.p-2 {\n  padding: 0.5rem !important;\n}\n\n.p-3 {\n  padding: 1rem !important;\n}\n\n.p-4 {\n  padding: 1.5rem !important;\n}\n\n.p-5 {\n  padding: 3rem !important;\n}\n\n.px-0 {\n  padding-left: 0 !important;\n  padding-right: 0 !important;\n}\n\n.px-1 {\n  padding-left: 0.25rem !important;\n  padding-right: 0.25rem !important;\n}\n\n.px-2 {\n  padding-left: 0.5rem !important;\n  padding-right: 0.5rem !important;\n}\n\n.px-3 {\n  padding-left: 1rem !important;\n  padding-right: 1rem !important;\n}\n\n.px-4 {\n  padding-left: 1.5rem !important;\n  padding-right: 1.5rem !important;\n}\n\n.px-5 {\n  padding-left: 3rem !important;\n  padding-right: 3rem !important;\n}\n\n.py-0 {\n  padding-top: 0 !important;\n  padding-bottom: 0 !important;\n}\n\n.py-1 {\n  padding-top: 0.25rem !important;\n  padding-bottom: 0.25rem !important;\n}\n\n.py-2 {\n  padding-top: 0.5rem !important;\n  padding-bottom: 0.5rem !important;\n}\n\n.py-3 {\n  padding-top: 1rem !important;\n  padding-bottom: 1rem !important;\n}\n\n.py-4 {\n  padding-top: 1.5rem !important;\n  padding-bottom: 1.5rem !important;\n}\n\n.py-5 {\n  padding-top: 3rem !important;\n  padding-bottom: 3rem !important;\n}\n\n.pt-0 {\n  padding-top: 0 !important;\n}\n\n.pt-1 {\n  padding-top: 0.25rem !important;\n}\n\n.pt-2 {\n  padding-top: 0.5rem !important;\n}\n\n.pt-3 {\n  padding-top: 1rem !important;\n}\n\n.pt-4 {\n  padding-top: 1.5rem !important;\n}\n\n.pt-5 {\n  padding-top: 3rem !important;\n}\n\n.pe-0 {\n  padding-left: 0 !important;\n}\n\n.pe-1 {\n  padding-left: 0.25rem !important;\n}\n\n.pe-2 {\n  padding-left: 0.5rem !important;\n}\n\n.pe-3 {\n  padding-left: 1rem !important;\n}\n\n.pe-4 {\n  padding-left: 1.5rem !important;\n}\n\n.pe-5 {\n  padding-left: 3rem !important;\n}\n\n.pb-0 {\n  padding-bottom: 0 !important;\n}\n\n.pb-1 {\n  padding-bottom: 0.25rem !important;\n}\n\n.pb-2 {\n  padding-bottom: 0.5rem !important;\n}\n\n.pb-3 {\n  padding-bottom: 1rem !important;\n}\n\n.pb-4 {\n  padding-bottom: 1.5rem !important;\n}\n\n.pb-5 {\n  padding-bottom: 3rem !important;\n}\n\n.ps-0 {\n  padding-right: 0 !important;\n}\n\n.ps-1 {\n  padding-right: 0.25rem !important;\n}\n\n.ps-2 {\n  padding-right: 0.5rem !important;\n}\n\n.ps-3 {\n  padding-right: 1rem !important;\n}\n\n.ps-4 {\n  padding-right: 1.5rem !important;\n}\n\n.ps-5 {\n  padding-right: 3rem !important;\n}\n\n.font-monospace {\n  font-family: var(--bs-font-monospace) !important;\n}\n\n.fs-1 {\n  font-size: calc(1.375rem + 1.5vw) !important;\n}\n\n.fs-2 {\n  font-size: calc(1.325rem + 0.9vw) !important;\n}\n\n.fs-3 {\n  font-size: calc(1.3rem + 0.6vw) !important;\n}\n\n.fs-4 {\n  font-size: calc(1.275rem + 0.3vw) !important;\n}\n\n.fs-5 {\n  font-size: 1.25rem !important;\n}\n\n.fs-6 {\n  font-size: 1rem !important;\n}\n\n.fst-italic {\n  font-style: italic !important;\n}\n\n.fst-normal {\n  font-style: normal !important;\n}\n\n.fw-light {\n  font-weight: 300 !important;\n}\n\n.fw-lighter {\n  font-weight: lighter !important;\n}\n\n.fw-normal {\n  font-weight: 400 !important;\n}\n\n.fw-bold {\n  font-weight: 700 !important;\n}\n\n.fw-bolder {\n  font-weight: bolder !important;\n}\n\n.lh-1 {\n  line-height: 1 !important;\n}\n\n.lh-sm {\n  line-height: 1.25 !important;\n}\n\n.lh-base {\n  line-height: 1.5 !important;\n}\n\n.lh-lg {\n  line-height: 2 !important;\n}\n\n.text-start {\n  text-align: right !important;\n}\n\n.text-end {\n  text-align: left !important;\n}\n\n.text-center {\n  text-align: center !important;\n}\n\n.text-decoration-none {\n  text-decoration: none !important;\n}\n\n.text-decoration-underline {\n  text-decoration: underline !important;\n}\n\n.text-decoration-line-through {\n  text-decoration: line-through !important;\n}\n\n.text-lowercase {\n  text-transform: lowercase !important;\n}\n\n.text-uppercase {\n  text-transform: uppercase !important;\n}\n\n.text-capitalize {\n  text-transform: capitalize !important;\n}\n\n.text-wrap {\n  white-space: normal !important;\n}\n\n.text-nowrap {\n  white-space: nowrap !important;\n}\n.text-primary {\n  --bs-text-opacity: 1;\n  color: rgba(var(--bs-primary-rgb), var(--bs-text-opacity)) !important;\n}\n\n.text-secondary {\n  --bs-text-opacity: 1;\n  color: rgba(var(--bs-secondary-rgb), var(--bs-text-opacity)) !important;\n}\n\n.text-success {\n  --bs-text-opacity: 1;\n  color: rgba(var(--bs-success-rgb), var(--bs-text-opacity)) !important;\n}\n\n.text-info {\n  --bs-text-opacity: 1;\n  color: rgba(var(--bs-info-rgb), var(--bs-text-opacity)) !important;\n}\n\n.text-warning {\n  --bs-text-opacity: 1;\n  color: rgba(var(--bs-warning-rgb), var(--bs-text-opacity)) !important;\n}\n\n.text-danger {\n  --bs-text-opacity: 1;\n  color: rgba(var(--bs-danger-rgb), var(--bs-text-opacity)) !important;\n}\n\n.text-light {\n  --bs-text-opacity: 1;\n  color: rgba(var(--bs-light-rgb), var(--bs-text-opacity)) !important;\n}\n\n.text-dark {\n  --bs-text-opacity: 1;\n  color: rgba(var(--bs-dark-rgb), var(--bs-text-opacity)) !important;\n}\n\n.text-black {\n  --bs-text-opacity: 1;\n  color: rgba(var(--bs-black-rgb), var(--bs-text-opacity)) !important;\n}\n\n.text-white {\n  --bs-text-opacity: 1;\n  color: rgba(var(--bs-white-rgb), var(--bs-text-opacity)) !important;\n}\n\n.text-body {\n  --bs-text-opacity: 1;\n  color: rgba(var(--bs-body-rgb), var(--bs-text-opacity)) !important;\n}\n\n.text-muted {\n  --bs-text-opacity: 1;\n  color: #6c757d !important;\n}\n\n.text-black-50 {\n  --bs-text-opacity: 1;\n  color: rgba(0, 0, 0, 0.5) !important;\n}\n\n.text-white-50 {\n  --bs-text-opacity: 1;\n  color: rgba(255, 255, 255, 0.5) !important;\n}\n\n.text-reset {\n  --bs-text-opacity: 1;\n  color: inherit !important;\n}\n\n.text-opacity-25 {\n  --bs-text-opacity: 0.25;\n}\n\n.text-opacity-50 {\n  --bs-text-opacity: 0.5;\n}\n\n.text-opacity-75 {\n  --bs-text-opacity: 0.75;\n}\n\n.text-opacity-100 {\n  --bs-text-opacity: 1;\n}\n\n.bg-primary {\n  --bs-bg-opacity: 1;\n  background-color: rgba(var(--bs-primary-rgb), var(--bs-bg-opacity)) !important;\n}\n\n.bg-secondary {\n  --bs-bg-opacity: 1;\n  background-color: rgba(var(--bs-secondary-rgb), var(--bs-bg-opacity)) !important;\n}\n\n.bg-success {\n  --bs-bg-opacity: 1;\n  background-color: rgba(var(--bs-success-rgb), var(--bs-bg-opacity)) !important;\n}\n\n.bg-info {\n  --bs-bg-opacity: 1;\n  background-color: rgba(var(--bs-info-rgb), var(--bs-bg-opacity)) !important;\n}\n\n.bg-warning {\n  --bs-bg-opacity: 1;\n  background-color: rgba(var(--bs-warning-rgb), var(--bs-bg-opacity)) !important;\n}\n\n.bg-danger {\n  --bs-bg-opacity: 1;\n  background-color: rgba(var(--bs-danger-rgb), var(--bs-bg-opacity)) !important;\n}\n\n.bg-light {\n  --bs-bg-opacity: 1;\n  background-color: rgba(var(--bs-light-rgb), var(--bs-bg-opacity)) !important;\n}\n\n.bg-dark {\n  --bs-bg-opacity: 1;\n  background-color: rgba(var(--bs-dark-rgb), var(--bs-bg-opacity)) !important;\n}\n\n.bg-black {\n  --bs-bg-opacity: 1;\n  background-color: rgba(var(--bs-black-rgb), var(--bs-bg-opacity)) !important;\n}\n\n.bg-white {\n  --bs-bg-opacity: 1;\n  background-color: rgba(var(--bs-white-rgb), var(--bs-bg-opacity)) !important;\n}\n\n.bg-body {\n  --bs-bg-opacity: 1;\n  background-color: rgba(var(--bs-body-rgb), var(--bs-bg-opacity)) !important;\n}\n\n.bg-transparent {\n  --bs-bg-opacity: 1;\n  background-color: transparent !important;\n}\n\n.bg-opacity-10 {\n  --bs-bg-opacity: 0.1;\n}\n\n.bg-opacity-25 {\n  --bs-bg-opacity: 0.25;\n}\n\n.bg-opacity-50 {\n  --bs-bg-opacity: 0.5;\n}\n\n.bg-opacity-75 {\n  --bs-bg-opacity: 0.75;\n}\n\n.bg-opacity-100 {\n  --bs-bg-opacity: 1;\n}\n\n.bg-gradient {\n  background-image: var(--bs-gradient) !important;\n}\n\n.user-select-all {\n  -webkit-user-select: all !important;\n  -moz-user-select: all !important;\n  user-select: all !important;\n}\n\n.user-select-auto {\n  -webkit-user-select: auto !important;\n  -moz-user-select: auto !important;\n  user-select: auto !important;\n}\n\n.user-select-none {\n  -webkit-user-select: none !important;\n  -moz-user-select: none !important;\n  user-select: none !important;\n}\n\n.pe-none {\n  pointer-events: none !important;\n}\n\n.pe-auto {\n  pointer-events: auto !important;\n}\n\n.rounded {\n  border-radius: 0.25rem !important;\n}\n\n.rounded-0 {\n  border-radius: 0 !important;\n}\n\n.rounded-1 {\n  border-radius: 0.2rem !important;\n}\n\n.rounded-2 {\n  border-radius: 0.25rem !important;\n}\n\n.rounded-3 {\n  border-radius: 0.3rem !important;\n}\n\n.rounded-circle {\n  border-radius: 50% !important;\n}\n\n.rounded-pill {\n  border-radius: 50rem !important;\n}\n\n.rounded-top {\n  border-top-right-radius: 0.25rem !important;\n  border-top-left-radius: 0.25rem !important;\n}\n\n.rounded-end {\n  border-top-left-radius: 0.25rem !important;\n  border-bottom-left-radius: 0.25rem !important;\n}\n\n.rounded-bottom {\n  border-bottom-left-radius: 0.25rem !important;\n  border-bottom-right-radius: 0.25rem !important;\n}\n\n.rounded-start {\n  border-bottom-right-radius: 0.25rem !important;\n  border-top-right-radius: 0.25rem !important;\n}\n\n.visible {\n  visibility: visible !important;\n}\n\n.invisible {\n  visibility: hidden !important;\n}\n\n@media (min-width: 576px) {\n  .float-sm-start {\n    float: right !important;\n  }\n\n  .float-sm-end {\n    float: left !important;\n  }\n\n  .float-sm-none {\n    float: none !important;\n  }\n\n  .d-sm-inline {\n    display: inline !important;\n  }\n\n  .d-sm-inline-block {\n    display: inline-block !important;\n  }\n\n  .d-sm-block {\n    display: block !important;\n  }\n\n  .d-sm-grid {\n    display: grid !important;\n  }\n\n  .d-sm-table {\n    display: table !important;\n  }\n\n  .d-sm-table-row {\n    display: table-row !important;\n  }\n\n  .d-sm-table-cell {\n    display: table-cell !important;\n  }\n\n  .d-sm-flex {\n    display: flex !important;\n  }\n\n  .d-sm-inline-flex {\n    display: inline-flex !important;\n  }\n\n  .d-sm-none {\n    display: none !important;\n  }\n\n  .flex-sm-fill {\n    flex: 1 1 auto !important;\n  }\n\n  .flex-sm-row {\n    flex-direction: row !important;\n  }\n\n  .flex-sm-column {\n    flex-direction: column !important;\n  }\n\n  .flex-sm-row-reverse {\n    flex-direction: row-reverse !important;\n  }\n\n  .flex-sm-column-reverse {\n    flex-direction: column-reverse !important;\n  }\n\n  .flex-sm-grow-0 {\n    flex-grow: 0 !important;\n  }\n\n  .flex-sm-grow-1 {\n    flex-grow: 1 !important;\n  }\n\n  .flex-sm-shrink-0 {\n    flex-shrink: 0 !important;\n  }\n\n  .flex-sm-shrink-1 {\n    flex-shrink: 1 !important;\n  }\n\n  .flex-sm-wrap {\n    flex-wrap: wrap !important;\n  }\n\n  .flex-sm-nowrap {\n    flex-wrap: nowrap !important;\n  }\n\n  .flex-sm-wrap-reverse {\n    flex-wrap: wrap-reverse !important;\n  }\n\n  .gap-sm-0 {\n    gap: 0 !important;\n  }\n\n  .gap-sm-1 {\n    gap: 0.25rem !important;\n  }\n\n  .gap-sm-2 {\n    gap: 0.5rem !important;\n  }\n\n  .gap-sm-3 {\n    gap: 1rem !important;\n  }\n\n  .gap-sm-4 {\n    gap: 1.5rem !important;\n  }\n\n  .gap-sm-5 {\n    gap: 3rem !important;\n  }\n\n  .justify-content-sm-start {\n    justify-content: flex-start !important;\n  }\n\n  .justify-content-sm-end {\n    justify-content: flex-end !important;\n  }\n\n  .justify-content-sm-center {\n    justify-content: center !important;\n  }\n\n  .justify-content-sm-between {\n    justify-content: space-between !important;\n  }\n\n  .justify-content-sm-around {\n    justify-content: space-around !important;\n  }\n\n  .justify-content-sm-evenly {\n    justify-content: space-evenly !important;\n  }\n\n  .align-items-sm-start {\n    align-items: flex-start !important;\n  }\n\n  .align-items-sm-end {\n    align-items: flex-end !important;\n  }\n\n  .align-items-sm-center {\n    align-items: center !important;\n  }\n\n  .align-items-sm-baseline {\n    align-items: baseline !important;\n  }\n\n  .align-items-sm-stretch {\n    align-items: stretch !important;\n  }\n\n  .align-content-sm-start {\n    align-content: flex-start !important;\n  }\n\n  .align-content-sm-end {\n    align-content: flex-end !important;\n  }\n\n  .align-content-sm-center {\n    align-content: center !important;\n  }\n\n  .align-content-sm-between {\n    align-content: space-between !important;\n  }\n\n  .align-content-sm-around {\n    align-content: space-around !important;\n  }\n\n  .align-content-sm-stretch {\n    align-content: stretch !important;\n  }\n\n  .align-self-sm-auto {\n    align-self: auto !important;\n  }\n\n  .align-self-sm-start {\n    align-self: flex-start !important;\n  }\n\n  .align-self-sm-end {\n    align-self: flex-end !important;\n  }\n\n  .align-self-sm-center {\n    align-self: center !important;\n  }\n\n  .align-self-sm-baseline {\n    align-self: baseline !important;\n  }\n\n  .align-self-sm-stretch {\n    align-self: stretch !important;\n  }\n\n  .order-sm-first {\n    order: -1 !important;\n  }\n\n  .order-sm-0 {\n    order: 0 !important;\n  }\n\n  .order-sm-1 {\n    order: 1 !important;\n  }\n\n  .order-sm-2 {\n    order: 2 !important;\n  }\n\n  .order-sm-3 {\n    order: 3 !important;\n  }\n\n  .order-sm-4 {\n    order: 4 !important;\n  }\n\n  .order-sm-5 {\n    order: 5 !important;\n  }\n\n  .order-sm-last {\n    order: 6 !important;\n  }\n\n  .m-sm-0 {\n    margin: 0 !important;\n  }\n\n  .m-sm-1 {\n    margin: 0.25rem !important;\n  }\n\n  .m-sm-2 {\n    margin: 0.5rem !important;\n  }\n\n  .m-sm-3 {\n    margin: 1rem !important;\n  }\n\n  .m-sm-4 {\n    margin: 1.5rem !important;\n  }\n\n  .m-sm-5 {\n    margin: 3rem !important;\n  }\n\n  .m-sm-auto {\n    margin: auto !important;\n  }\n\n  .mx-sm-0 {\n    margin-left: 0 !important;\n    margin-right: 0 !important;\n  }\n\n  .mx-sm-1 {\n    margin-left: 0.25rem !important;\n    margin-right: 0.25rem !important;\n  }\n\n  .mx-sm-2 {\n    margin-left: 0.5rem !important;\n    margin-right: 0.5rem !important;\n  }\n\n  .mx-sm-3 {\n    margin-left: 1rem !important;\n    margin-right: 1rem !important;\n  }\n\n  .mx-sm-4 {\n    margin-left: 1.5rem !important;\n    margin-right: 1.5rem !important;\n  }\n\n  .mx-sm-5 {\n    margin-left: 3rem !important;\n    margin-right: 3rem !important;\n  }\n\n  .mx-sm-auto {\n    margin-left: auto !important;\n    margin-right: auto !important;\n  }\n\n  .my-sm-0 {\n    margin-top: 0 !important;\n    margin-bottom: 0 !important;\n  }\n\n  .my-sm-1 {\n    margin-top: 0.25rem !important;\n    margin-bottom: 0.25rem !important;\n  }\n\n  .my-sm-2 {\n    margin-top: 0.5rem !important;\n    margin-bottom: 0.5rem !important;\n  }\n\n  .my-sm-3 {\n    margin-top: 1rem !important;\n    margin-bottom: 1rem !important;\n  }\n\n  .my-sm-4 {\n    margin-top: 1.5rem !important;\n    margin-bottom: 1.5rem !important;\n  }\n\n  .my-sm-5 {\n    margin-top: 3rem !important;\n    margin-bottom: 3rem !important;\n  }\n\n  .my-sm-auto {\n    margin-top: auto !important;\n    margin-bottom: auto !important;\n  }\n\n  .mt-sm-0 {\n    margin-top: 0 !important;\n  }\n\n  .mt-sm-1 {\n    margin-top: 0.25rem !important;\n  }\n\n  .mt-sm-2 {\n    margin-top: 0.5rem !important;\n  }\n\n  .mt-sm-3 {\n    margin-top: 1rem !important;\n  }\n\n  .mt-sm-4 {\n    margin-top: 1.5rem !important;\n  }\n\n  .mt-sm-5 {\n    margin-top: 3rem !important;\n  }\n\n  .mt-sm-auto {\n    margin-top: auto !important;\n  }\n\n  .me-sm-0 {\n    margin-left: 0 !important;\n  }\n\n  .me-sm-1 {\n    margin-left: 0.25rem !important;\n  }\n\n  .me-sm-2 {\n    margin-left: 0.5rem !important;\n  }\n\n  .me-sm-3 {\n    margin-left: 1rem !important;\n  }\n\n  .me-sm-4 {\n    margin-left: 1.5rem !important;\n  }\n\n  .me-sm-5 {\n    margin-left: 3rem !important;\n  }\n\n  .me-sm-auto {\n    margin-left: auto !important;\n  }\n\n  .mb-sm-0 {\n    margin-bottom: 0 !important;\n  }\n\n  .mb-sm-1 {\n    margin-bottom: 0.25rem !important;\n  }\n\n  .mb-sm-2 {\n    margin-bottom: 0.5rem !important;\n  }\n\n  .mb-sm-3 {\n    margin-bottom: 1rem !important;\n  }\n\n  .mb-sm-4 {\n    margin-bottom: 1.5rem !important;\n  }\n\n  .mb-sm-5 {\n    margin-bottom: 3rem !important;\n  }\n\n  .mb-sm-auto {\n    margin-bottom: auto !important;\n  }\n\n  .ms-sm-0 {\n    margin-right: 0 !important;\n  }\n\n  .ms-sm-1 {\n    margin-right: 0.25rem !important;\n  }\n\n  .ms-sm-2 {\n    margin-right: 0.5rem !important;\n  }\n\n  .ms-sm-3 {\n    margin-right: 1rem !important;\n  }\n\n  .ms-sm-4 {\n    margin-right: 1.5rem !important;\n  }\n\n  .ms-sm-5 {\n    margin-right: 3rem !important;\n  }\n\n  .ms-sm-auto {\n    margin-right: auto !important;\n  }\n\n  .p-sm-0 {\n    padding: 0 !important;\n  }\n\n  .p-sm-1 {\n    padding: 0.25rem !important;\n  }\n\n  .p-sm-2 {\n    padding: 0.5rem !important;\n  }\n\n  .p-sm-3 {\n    padding: 1rem !important;\n  }\n\n  .p-sm-4 {\n    padding: 1.5rem !important;\n  }\n\n  .p-sm-5 {\n    padding: 3rem !important;\n  }\n\n  .px-sm-0 {\n    padding-left: 0 !important;\n    padding-right: 0 !important;\n  }\n\n  .px-sm-1 {\n    padding-left: 0.25rem !important;\n    padding-right: 0.25rem !important;\n  }\n\n  .px-sm-2 {\n    padding-left: 0.5rem !important;\n    padding-right: 0.5rem !important;\n  }\n\n  .px-sm-3 {\n    padding-left: 1rem !important;\n    padding-right: 1rem !important;\n  }\n\n  .px-sm-4 {\n    padding-left: 1.5rem !important;\n    padding-right: 1.5rem !important;\n  }\n\n  .px-sm-5 {\n    padding-left: 3rem !important;\n    padding-right: 3rem !important;\n  }\n\n  .py-sm-0 {\n    padding-top: 0 !important;\n    padding-bottom: 0 !important;\n  }\n\n  .py-sm-1 {\n    padding-top: 0.25rem !important;\n    padding-bottom: 0.25rem !important;\n  }\n\n  .py-sm-2 {\n    padding-top: 0.5rem !important;\n    padding-bottom: 0.5rem !important;\n  }\n\n  .py-sm-3 {\n    padding-top: 1rem !important;\n    padding-bottom: 1rem !important;\n  }\n\n  .py-sm-4 {\n    padding-top: 1.5rem !important;\n    padding-bottom: 1.5rem !important;\n  }\n\n  .py-sm-5 {\n    padding-top: 3rem !important;\n    padding-bottom: 3rem !important;\n  }\n\n  .pt-sm-0 {\n    padding-top: 0 !important;\n  }\n\n  .pt-sm-1 {\n    padding-top: 0.25rem !important;\n  }\n\n  .pt-sm-2 {\n    padding-top: 0.5rem !important;\n  }\n\n  .pt-sm-3 {\n    padding-top: 1rem !important;\n  }\n\n  .pt-sm-4 {\n    padding-top: 1.5rem !important;\n  }\n\n  .pt-sm-5 {\n    padding-top: 3rem !important;\n  }\n\n  .pe-sm-0 {\n    padding-left: 0 !important;\n  }\n\n  .pe-sm-1 {\n    padding-left: 0.25rem !important;\n  }\n\n  .pe-sm-2 {\n    padding-left: 0.5rem !important;\n  }\n\n  .pe-sm-3 {\n    padding-left: 1rem !important;\n  }\n\n  .pe-sm-4 {\n    padding-left: 1.5rem !important;\n  }\n\n  .pe-sm-5 {\n    padding-left: 3rem !important;\n  }\n\n  .pb-sm-0 {\n    padding-bottom: 0 !important;\n  }\n\n  .pb-sm-1 {\n    padding-bottom: 0.25rem !important;\n  }\n\n  .pb-sm-2 {\n    padding-bottom: 0.5rem !important;\n  }\n\n  .pb-sm-3 {\n    padding-bottom: 1rem !important;\n  }\n\n  .pb-sm-4 {\n    padding-bottom: 1.5rem !important;\n  }\n\n  .pb-sm-5 {\n    padding-bottom: 3rem !important;\n  }\n\n  .ps-sm-0 {\n    padding-right: 0 !important;\n  }\n\n  .ps-sm-1 {\n    padding-right: 0.25rem !important;\n  }\n\n  .ps-sm-2 {\n    padding-right: 0.5rem !important;\n  }\n\n  .ps-sm-3 {\n    padding-right: 1rem !important;\n  }\n\n  .ps-sm-4 {\n    padding-right: 1.5rem !important;\n  }\n\n  .ps-sm-5 {\n    padding-right: 3rem !important;\n  }\n\n  .text-sm-start {\n    text-align: right !important;\n  }\n\n  .text-sm-end {\n    text-align: left !important;\n  }\n\n  .text-sm-center {\n    text-align: center !important;\n  }\n}\n@media (min-width: 768px) {\n  .float-md-start {\n    float: right !important;\n  }\n\n  .float-md-end {\n    float: left !important;\n  }\n\n  .float-md-none {\n    float: none !important;\n  }\n\n  .d-md-inline {\n    display: inline !important;\n  }\n\n  .d-md-inline-block {\n    display: inline-block !important;\n  }\n\n  .d-md-block {\n    display: block !important;\n  }\n\n  .d-md-grid {\n    display: grid !important;\n  }\n\n  .d-md-table {\n    display: table !important;\n  }\n\n  .d-md-table-row {\n    display: table-row !important;\n  }\n\n  .d-md-table-cell {\n    display: table-cell !important;\n  }\n\n  .d-md-flex {\n    display: flex !important;\n  }\n\n  .d-md-inline-flex {\n    display: inline-flex !important;\n  }\n\n  .d-md-none {\n    display: none !important;\n  }\n\n  .flex-md-fill {\n    flex: 1 1 auto !important;\n  }\n\n  .flex-md-row {\n    flex-direction: row !important;\n  }\n\n  .flex-md-column {\n    flex-direction: column !important;\n  }\n\n  .flex-md-row-reverse {\n    flex-direction: row-reverse !important;\n  }\n\n  .flex-md-column-reverse {\n    flex-direction: column-reverse !important;\n  }\n\n  .flex-md-grow-0 {\n    flex-grow: 0 !important;\n  }\n\n  .flex-md-grow-1 {\n    flex-grow: 1 !important;\n  }\n\n  .flex-md-shrink-0 {\n    flex-shrink: 0 !important;\n  }\n\n  .flex-md-shrink-1 {\n    flex-shrink: 1 !important;\n  }\n\n  .flex-md-wrap {\n    flex-wrap: wrap !important;\n  }\n\n  .flex-md-nowrap {\n    flex-wrap: nowrap !important;\n  }\n\n  .flex-md-wrap-reverse {\n    flex-wrap: wrap-reverse !important;\n  }\n\n  .gap-md-0 {\n    gap: 0 !important;\n  }\n\n  .gap-md-1 {\n    gap: 0.25rem !important;\n  }\n\n  .gap-md-2 {\n    gap: 0.5rem !important;\n  }\n\n  .gap-md-3 {\n    gap: 1rem !important;\n  }\n\n  .gap-md-4 {\n    gap: 1.5rem !important;\n  }\n\n  .gap-md-5 {\n    gap: 3rem !important;\n  }\n\n  .justify-content-md-start {\n    justify-content: flex-start !important;\n  }\n\n  .justify-content-md-end {\n    justify-content: flex-end !important;\n  }\n\n  .justify-content-md-center {\n    justify-content: center !important;\n  }\n\n  .justify-content-md-between {\n    justify-content: space-between !important;\n  }\n\n  .justify-content-md-around {\n    justify-content: space-around !important;\n  }\n\n  .justify-content-md-evenly {\n    justify-content: space-evenly !important;\n  }\n\n  .align-items-md-start {\n    align-items: flex-start !important;\n  }\n\n  .align-items-md-end {\n    align-items: flex-end !important;\n  }\n\n  .align-items-md-center {\n    align-items: center !important;\n  }\n\n  .align-items-md-baseline {\n    align-items: baseline !important;\n  }\n\n  .align-items-md-stretch {\n    align-items: stretch !important;\n  }\n\n  .align-content-md-start {\n    align-content: flex-start !important;\n  }\n\n  .align-content-md-end {\n    align-content: flex-end !important;\n  }\n\n  .align-content-md-center {\n    align-content: center !important;\n  }\n\n  .align-content-md-between {\n    align-content: space-between !important;\n  }\n\n  .align-content-md-around {\n    align-content: space-around !important;\n  }\n\n  .align-content-md-stretch {\n    align-content: stretch !important;\n  }\n\n  .align-self-md-auto {\n    align-self: auto !important;\n  }\n\n  .align-self-md-start {\n    align-self: flex-start !important;\n  }\n\n  .align-self-md-end {\n    align-self: flex-end !important;\n  }\n\n  .align-self-md-center {\n    align-self: center !important;\n  }\n\n  .align-self-md-baseline {\n    align-self: baseline !important;\n  }\n\n  .align-self-md-stretch {\n    align-self: stretch !important;\n  }\n\n  .order-md-first {\n    order: -1 !important;\n  }\n\n  .order-md-0 {\n    order: 0 !important;\n  }\n\n  .order-md-1 {\n    order: 1 !important;\n  }\n\n  .order-md-2 {\n    order: 2 !important;\n  }\n\n  .order-md-3 {\n    order: 3 !important;\n  }\n\n  .order-md-4 {\n    order: 4 !important;\n  }\n\n  .order-md-5 {\n    order: 5 !important;\n  }\n\n  .order-md-last {\n    order: 6 !important;\n  }\n\n  .m-md-0 {\n    margin: 0 !important;\n  }\n\n  .m-md-1 {\n    margin: 0.25rem !important;\n  }\n\n  .m-md-2 {\n    margin: 0.5rem !important;\n  }\n\n  .m-md-3 {\n    margin: 1rem !important;\n  }\n\n  .m-md-4 {\n    margin: 1.5rem !important;\n  }\n\n  .m-md-5 {\n    margin: 3rem !important;\n  }\n\n  .m-md-auto {\n    margin: auto !important;\n  }\n\n  .mx-md-0 {\n    margin-left: 0 !important;\n    margin-right: 0 !important;\n  }\n\n  .mx-md-1 {\n    margin-left: 0.25rem !important;\n    margin-right: 0.25rem !important;\n  }\n\n  .mx-md-2 {\n    margin-left: 0.5rem !important;\n    margin-right: 0.5rem !important;\n  }\n\n  .mx-md-3 {\n    margin-left: 1rem !important;\n    margin-right: 1rem !important;\n  }\n\n  .mx-md-4 {\n    margin-left: 1.5rem !important;\n    margin-right: 1.5rem !important;\n  }\n\n  .mx-md-5 {\n    margin-left: 3rem !important;\n    margin-right: 3rem !important;\n  }\n\n  .mx-md-auto {\n    margin-left: auto !important;\n    margin-right: auto !important;\n  }\n\n  .my-md-0 {\n    margin-top: 0 !important;\n    margin-bottom: 0 !important;\n  }\n\n  .my-md-1 {\n    margin-top: 0.25rem !important;\n    margin-bottom: 0.25rem !important;\n  }\n\n  .my-md-2 {\n    margin-top: 0.5rem !important;\n    margin-bottom: 0.5rem !important;\n  }\n\n  .my-md-3 {\n    margin-top: 1rem !important;\n    margin-bottom: 1rem !important;\n  }\n\n  .my-md-4 {\n    margin-top: 1.5rem !important;\n    margin-bottom: 1.5rem !important;\n  }\n\n  .my-md-5 {\n    margin-top: 3rem !important;\n    margin-bottom: 3rem !important;\n  }\n\n  .my-md-auto {\n    margin-top: auto !important;\n    margin-bottom: auto !important;\n  }\n\n  .mt-md-0 {\n    margin-top: 0 !important;\n  }\n\n  .mt-md-1 {\n    margin-top: 0.25rem !important;\n  }\n\n  .mt-md-2 {\n    margin-top: 0.5rem !important;\n  }\n\n  .mt-md-3 {\n    margin-top: 1rem !important;\n  }\n\n  .mt-md-4 {\n    margin-top: 1.5rem !important;\n  }\n\n  .mt-md-5 {\n    margin-top: 3rem !important;\n  }\n\n  .mt-md-auto {\n    margin-top: auto !important;\n  }\n\n  .me-md-0 {\n    margin-left: 0 !important;\n  }\n\n  .me-md-1 {\n    margin-left: 0.25rem !important;\n  }\n\n  .me-md-2 {\n    margin-left: 0.5rem !important;\n  }\n\n  .me-md-3 {\n    margin-left: 1rem !important;\n  }\n\n  .me-md-4 {\n    margin-left: 1.5rem !important;\n  }\n\n  .me-md-5 {\n    margin-left: 3rem !important;\n  }\n\n  .me-md-auto {\n    margin-left: auto !important;\n  }\n\n  .mb-md-0 {\n    margin-bottom: 0 !important;\n  }\n\n  .mb-md-1 {\n    margin-bottom: 0.25rem !important;\n  }\n\n  .mb-md-2 {\n    margin-bottom: 0.5rem !important;\n  }\n\n  .mb-md-3 {\n    margin-bottom: 1rem !important;\n  }\n\n  .mb-md-4 {\n    margin-bottom: 1.5rem !important;\n  }\n\n  .mb-md-5 {\n    margin-bottom: 3rem !important;\n  }\n\n  .mb-md-auto {\n    margin-bottom: auto !important;\n  }\n\n  .ms-md-0 {\n    margin-right: 0 !important;\n  }\n\n  .ms-md-1 {\n    margin-right: 0.25rem !important;\n  }\n\n  .ms-md-2 {\n    margin-right: 0.5rem !important;\n  }\n\n  .ms-md-3 {\n    margin-right: 1rem !important;\n  }\n\n  .ms-md-4 {\n    margin-right: 1.5rem !important;\n  }\n\n  .ms-md-5 {\n    margin-right: 3rem !important;\n  }\n\n  .ms-md-auto {\n    margin-right: auto !important;\n  }\n\n  .p-md-0 {\n    padding: 0 !important;\n  }\n\n  .p-md-1 {\n    padding: 0.25rem !important;\n  }\n\n  .p-md-2 {\n    padding: 0.5rem !important;\n  }\n\n  .p-md-3 {\n    padding: 1rem !important;\n  }\n\n  .p-md-4 {\n    padding: 1.5rem !important;\n  }\n\n  .p-md-5 {\n    padding: 3rem !important;\n  }\n\n  .px-md-0 {\n    padding-left: 0 !important;\n    padding-right: 0 !important;\n  }\n\n  .px-md-1 {\n    padding-left: 0.25rem !important;\n    padding-right: 0.25rem !important;\n  }\n\n  .px-md-2 {\n    padding-left: 0.5rem !important;\n    padding-right: 0.5rem !important;\n  }\n\n  .px-md-3 {\n    padding-left: 1rem !important;\n    padding-right: 1rem !important;\n  }\n\n  .px-md-4 {\n    padding-left: 1.5rem !important;\n    padding-right: 1.5rem !important;\n  }\n\n  .px-md-5 {\n    padding-left: 3rem !important;\n    padding-right: 3rem !important;\n  }\n\n  .py-md-0 {\n    padding-top: 0 !important;\n    padding-bottom: 0 !important;\n  }\n\n  .py-md-1 {\n    padding-top: 0.25rem !important;\n    padding-bottom: 0.25rem !important;\n  }\n\n  .py-md-2 {\n    padding-top: 0.5rem !important;\n    padding-bottom: 0.5rem !important;\n  }\n\n  .py-md-3 {\n    padding-top: 1rem !important;\n    padding-bottom: 1rem !important;\n  }\n\n  .py-md-4 {\n    padding-top: 1.5rem !important;\n    padding-bottom: 1.5rem !important;\n  }\n\n  .py-md-5 {\n    padding-top: 3rem !important;\n    padding-bottom: 3rem !important;\n  }\n\n  .pt-md-0 {\n    padding-top: 0 !important;\n  }\n\n  .pt-md-1 {\n    padding-top: 0.25rem !important;\n  }\n\n  .pt-md-2 {\n    padding-top: 0.5rem !important;\n  }\n\n  .pt-md-3 {\n    padding-top: 1rem !important;\n  }\n\n  .pt-md-4 {\n    padding-top: 1.5rem !important;\n  }\n\n  .pt-md-5 {\n    padding-top: 3rem !important;\n  }\n\n  .pe-md-0 {\n    padding-left: 0 !important;\n  }\n\n  .pe-md-1 {\n    padding-left: 0.25rem !important;\n  }\n\n  .pe-md-2 {\n    padding-left: 0.5rem !important;\n  }\n\n  .pe-md-3 {\n    padding-left: 1rem !important;\n  }\n\n  .pe-md-4 {\n    padding-left: 1.5rem !important;\n  }\n\n  .pe-md-5 {\n    padding-left: 3rem !important;\n  }\n\n  .pb-md-0 {\n    padding-bottom: 0 !important;\n  }\n\n  .pb-md-1 {\n    padding-bottom: 0.25rem !important;\n  }\n\n  .pb-md-2 {\n    padding-bottom: 0.5rem !important;\n  }\n\n  .pb-md-3 {\n    padding-bottom: 1rem !important;\n  }\n\n  .pb-md-4 {\n    padding-bottom: 1.5rem !important;\n  }\n\n  .pb-md-5 {\n    padding-bottom: 3rem !important;\n  }\n\n  .ps-md-0 {\n    padding-right: 0 !important;\n  }\n\n  .ps-md-1 {\n    padding-right: 0.25rem !important;\n  }\n\n  .ps-md-2 {\n    padding-right: 0.5rem !important;\n  }\n\n  .ps-md-3 {\n    padding-right: 1rem !important;\n  }\n\n  .ps-md-4 {\n    padding-right: 1.5rem !important;\n  }\n\n  .ps-md-5 {\n    padding-right: 3rem !important;\n  }\n\n  .text-md-start {\n    text-align: right !important;\n  }\n\n  .text-md-end {\n    text-align: left !important;\n  }\n\n  .text-md-center {\n    text-align: center !important;\n  }\n}\n@media (min-width: 992px) {\n  .float-lg-start {\n    float: right !important;\n  }\n\n  .float-lg-end {\n    float: left !important;\n  }\n\n  .float-lg-none {\n    float: none !important;\n  }\n\n  .d-lg-inline {\n    display: inline !important;\n  }\n\n  .d-lg-inline-block {\n    display: inline-block !important;\n  }\n\n  .d-lg-block {\n    display: block !important;\n  }\n\n  .d-lg-grid {\n    display: grid !important;\n  }\n\n  .d-lg-table {\n    display: table !important;\n  }\n\n  .d-lg-table-row {\n    display: table-row !important;\n  }\n\n  .d-lg-table-cell {\n    display: table-cell !important;\n  }\n\n  .d-lg-flex {\n    display: flex !important;\n  }\n\n  .d-lg-inline-flex {\n    display: inline-flex !important;\n  }\n\n  .d-lg-none {\n    display: none !important;\n  }\n\n  .flex-lg-fill {\n    flex: 1 1 auto !important;\n  }\n\n  .flex-lg-row {\n    flex-direction: row !important;\n  }\n\n  .flex-lg-column {\n    flex-direction: column !important;\n  }\n\n  .flex-lg-row-reverse {\n    flex-direction: row-reverse !important;\n  }\n\n  .flex-lg-column-reverse {\n    flex-direction: column-reverse !important;\n  }\n\n  .flex-lg-grow-0 {\n    flex-grow: 0 !important;\n  }\n\n  .flex-lg-grow-1 {\n    flex-grow: 1 !important;\n  }\n\n  .flex-lg-shrink-0 {\n    flex-shrink: 0 !important;\n  }\n\n  .flex-lg-shrink-1 {\n    flex-shrink: 1 !important;\n  }\n\n  .flex-lg-wrap {\n    flex-wrap: wrap !important;\n  }\n\n  .flex-lg-nowrap {\n    flex-wrap: nowrap !important;\n  }\n\n  .flex-lg-wrap-reverse {\n    flex-wrap: wrap-reverse !important;\n  }\n\n  .gap-lg-0 {\n    gap: 0 !important;\n  }\n\n  .gap-lg-1 {\n    gap: 0.25rem !important;\n  }\n\n  .gap-lg-2 {\n    gap: 0.5rem !important;\n  }\n\n  .gap-lg-3 {\n    gap: 1rem !important;\n  }\n\n  .gap-lg-4 {\n    gap: 1.5rem !important;\n  }\n\n  .gap-lg-5 {\n    gap: 3rem !important;\n  }\n\n  .justify-content-lg-start {\n    justify-content: flex-start !important;\n  }\n\n  .justify-content-lg-end {\n    justify-content: flex-end !important;\n  }\n\n  .justify-content-lg-center {\n    justify-content: center !important;\n  }\n\n  .justify-content-lg-between {\n    justify-content: space-between !important;\n  }\n\n  .justify-content-lg-around {\n    justify-content: space-around !important;\n  }\n\n  .justify-content-lg-evenly {\n    justify-content: space-evenly !important;\n  }\n\n  .align-items-lg-start {\n    align-items: flex-start !important;\n  }\n\n  .align-items-lg-end {\n    align-items: flex-end !important;\n  }\n\n  .align-items-lg-center {\n    align-items: center !important;\n  }\n\n  .align-items-lg-baseline {\n    align-items: baseline !important;\n  }\n\n  .align-items-lg-stretch {\n    align-items: stretch !important;\n  }\n\n  .align-content-lg-start {\n    align-content: flex-start !important;\n  }\n\n  .align-content-lg-end {\n    align-content: flex-end !important;\n  }\n\n  .align-content-lg-center {\n    align-content: center !important;\n  }\n\n  .align-content-lg-between {\n    align-content: space-between !important;\n  }\n\n  .align-content-lg-around {\n    align-content: space-around !important;\n  }\n\n  .align-content-lg-stretch {\n    align-content: stretch !important;\n  }\n\n  .align-self-lg-auto {\n    align-self: auto !important;\n  }\n\n  .align-self-lg-start {\n    align-self: flex-start !important;\n  }\n\n  .align-self-lg-end {\n    align-self: flex-end !important;\n  }\n\n  .align-self-lg-center {\n    align-self: center !important;\n  }\n\n  .align-self-lg-baseline {\n    align-self: baseline !important;\n  }\n\n  .align-self-lg-stretch {\n    align-self: stretch !important;\n  }\n\n  .order-lg-first {\n    order: -1 !important;\n  }\n\n  .order-lg-0 {\n    order: 0 !important;\n  }\n\n  .order-lg-1 {\n    order: 1 !important;\n  }\n\n  .order-lg-2 {\n    order: 2 !important;\n  }\n\n  .order-lg-3 {\n    order: 3 !important;\n  }\n\n  .order-lg-4 {\n    order: 4 !important;\n  }\n\n  .order-lg-5 {\n    order: 5 !important;\n  }\n\n  .order-lg-last {\n    order: 6 !important;\n  }\n\n  .m-lg-0 {\n    margin: 0 !important;\n  }\n\n  .m-lg-1 {\n    margin: 0.25rem !important;\n  }\n\n  .m-lg-2 {\n    margin: 0.5rem !important;\n  }\n\n  .m-lg-3 {\n    margin: 1rem !important;\n  }\n\n  .m-lg-4 {\n    margin: 1.5rem !important;\n  }\n\n  .m-lg-5 {\n    margin: 3rem !important;\n  }\n\n  .m-lg-auto {\n    margin: auto !important;\n  }\n\n  .mx-lg-0 {\n    margin-left: 0 !important;\n    margin-right: 0 !important;\n  }\n\n  .mx-lg-1 {\n    margin-left: 0.25rem !important;\n    margin-right: 0.25rem !important;\n  }\n\n  .mx-lg-2 {\n    margin-left: 0.5rem !important;\n    margin-right: 0.5rem !important;\n  }\n\n  .mx-lg-3 {\n    margin-left: 1rem !important;\n    margin-right: 1rem !important;\n  }\n\n  .mx-lg-4 {\n    margin-left: 1.5rem !important;\n    margin-right: 1.5rem !important;\n  }\n\n  .mx-lg-5 {\n    margin-left: 3rem !important;\n    margin-right: 3rem !important;\n  }\n\n  .mx-lg-auto {\n    margin-left: auto !important;\n    margin-right: auto !important;\n  }\n\n  .my-lg-0 {\n    margin-top: 0 !important;\n    margin-bottom: 0 !important;\n  }\n\n  .my-lg-1 {\n    margin-top: 0.25rem !important;\n    margin-bottom: 0.25rem !important;\n  }\n\n  .my-lg-2 {\n    margin-top: 0.5rem !important;\n    margin-bottom: 0.5rem !important;\n  }\n\n  .my-lg-3 {\n    margin-top: 1rem !important;\n    margin-bottom: 1rem !important;\n  }\n\n  .my-lg-4 {\n    margin-top: 1.5rem !important;\n    margin-bottom: 1.5rem !important;\n  }\n\n  .my-lg-5 {\n    margin-top: 3rem !important;\n    margin-bottom: 3rem !important;\n  }\n\n  .my-lg-auto {\n    margin-top: auto !important;\n    margin-bottom: auto !important;\n  }\n\n  .mt-lg-0 {\n    margin-top: 0 !important;\n  }\n\n  .mt-lg-1 {\n    margin-top: 0.25rem !important;\n  }\n\n  .mt-lg-2 {\n    margin-top: 0.5rem !important;\n  }\n\n  .mt-lg-3 {\n    margin-top: 1rem !important;\n  }\n\n  .mt-lg-4 {\n    margin-top: 1.5rem !important;\n  }\n\n  .mt-lg-5 {\n    margin-top: 3rem !important;\n  }\n\n  .mt-lg-auto {\n    margin-top: auto !important;\n  }\n\n  .me-lg-0 {\n    margin-left: 0 !important;\n  }\n\n  .me-lg-1 {\n    margin-left: 0.25rem !important;\n  }\n\n  .me-lg-2 {\n    margin-left: 0.5rem !important;\n  }\n\n  .me-lg-3 {\n    margin-left: 1rem !important;\n  }\n\n  .me-lg-4 {\n    margin-left: 1.5rem !important;\n  }\n\n  .me-lg-5 {\n    margin-left: 3rem !important;\n  }\n\n  .me-lg-auto {\n    margin-left: auto !important;\n  }\n\n  .mb-lg-0 {\n    margin-bottom: 0 !important;\n  }\n\n  .mb-lg-1 {\n    margin-bottom: 0.25rem !important;\n  }\n\n  .mb-lg-2 {\n    margin-bottom: 0.5rem !important;\n  }\n\n  .mb-lg-3 {\n    margin-bottom: 1rem !important;\n  }\n\n  .mb-lg-4 {\n    margin-bottom: 1.5rem !important;\n  }\n\n  .mb-lg-5 {\n    margin-bottom: 3rem !important;\n  }\n\n  .mb-lg-auto {\n    margin-bottom: auto !important;\n  }\n\n  .ms-lg-0 {\n    margin-right: 0 !important;\n  }\n\n  .ms-lg-1 {\n    margin-right: 0.25rem !important;\n  }\n\n  .ms-lg-2 {\n    margin-right: 0.5rem !important;\n  }\n\n  .ms-lg-3 {\n    margin-right: 1rem !important;\n  }\n\n  .ms-lg-4 {\n    margin-right: 1.5rem !important;\n  }\n\n  .ms-lg-5 {\n    margin-right: 3rem !important;\n  }\n\n  .ms-lg-auto {\n    margin-right: auto !important;\n  }\n\n  .p-lg-0 {\n    padding: 0 !important;\n  }\n\n  .p-lg-1 {\n    padding: 0.25rem !important;\n  }\n\n  .p-lg-2 {\n    padding: 0.5rem !important;\n  }\n\n  .p-lg-3 {\n    padding: 1rem !important;\n  }\n\n  .p-lg-4 {\n    padding: 1.5rem !important;\n  }\n\n  .p-lg-5 {\n    padding: 3rem !important;\n  }\n\n  .px-lg-0 {\n    padding-left: 0 !important;\n    padding-right: 0 !important;\n  }\n\n  .px-lg-1 {\n    padding-left: 0.25rem !important;\n    padding-right: 0.25rem !important;\n  }\n\n  .px-lg-2 {\n    padding-left: 0.5rem !important;\n    padding-right: 0.5rem !important;\n  }\n\n  .px-lg-3 {\n    padding-left: 1rem !important;\n    padding-right: 1rem !important;\n  }\n\n  .px-lg-4 {\n    padding-left: 1.5rem !important;\n    padding-right: 1.5rem !important;\n  }\n\n  .px-lg-5 {\n    padding-left: 3rem !important;\n    padding-right: 3rem !important;\n  }\n\n  .py-lg-0 {\n    padding-top: 0 !important;\n    padding-bottom: 0 !important;\n  }\n\n  .py-lg-1 {\n    padding-top: 0.25rem !important;\n    padding-bottom: 0.25rem !important;\n  }\n\n  .py-lg-2 {\n    padding-top: 0.5rem !important;\n    padding-bottom: 0.5rem !important;\n  }\n\n  .py-lg-3 {\n    padding-top: 1rem !important;\n    padding-bottom: 1rem !important;\n  }\n\n  .py-lg-4 {\n    padding-top: 1.5rem !important;\n    padding-bottom: 1.5rem !important;\n  }\n\n  .py-lg-5 {\n    padding-top: 3rem !important;\n    padding-bottom: 3rem !important;\n  }\n\n  .pt-lg-0 {\n    padding-top: 0 !important;\n  }\n\n  .pt-lg-1 {\n    padding-top: 0.25rem !important;\n  }\n\n  .pt-lg-2 {\n    padding-top: 0.5rem !important;\n  }\n\n  .pt-lg-3 {\n    padding-top: 1rem !important;\n  }\n\n  .pt-lg-4 {\n    padding-top: 1.5rem !important;\n  }\n\n  .pt-lg-5 {\n    padding-top: 3rem !important;\n  }\n\n  .pe-lg-0 {\n    padding-left: 0 !important;\n  }\n\n  .pe-lg-1 {\n    padding-left: 0.25rem !important;\n  }\n\n  .pe-lg-2 {\n    padding-left: 0.5rem !important;\n  }\n\n  .pe-lg-3 {\n    padding-left: 1rem !important;\n  }\n\n  .pe-lg-4 {\n    padding-left: 1.5rem !important;\n  }\n\n  .pe-lg-5 {\n    padding-left: 3rem !important;\n  }\n\n  .pb-lg-0 {\n    padding-bottom: 0 !important;\n  }\n\n  .pb-lg-1 {\n    padding-bottom: 0.25rem !important;\n  }\n\n  .pb-lg-2 {\n    padding-bottom: 0.5rem !important;\n  }\n\n  .pb-lg-3 {\n    padding-bottom: 1rem !important;\n  }\n\n  .pb-lg-4 {\n    padding-bottom: 1.5rem !important;\n  }\n\n  .pb-lg-5 {\n    padding-bottom: 3rem !important;\n  }\n\n  .ps-lg-0 {\n    padding-right: 0 !important;\n  }\n\n  .ps-lg-1 {\n    padding-right: 0.25rem !important;\n  }\n\n  .ps-lg-2 {\n    padding-right: 0.5rem !important;\n  }\n\n  .ps-lg-3 {\n    padding-right: 1rem !important;\n  }\n\n  .ps-lg-4 {\n    padding-right: 1.5rem !important;\n  }\n\n  .ps-lg-5 {\n    padding-right: 3rem !important;\n  }\n\n  .text-lg-start {\n    text-align: right !important;\n  }\n\n  .text-lg-end {\n    text-align: left !important;\n  }\n\n  .text-lg-center {\n    text-align: center !important;\n  }\n}\n@media (min-width: 1200px) {\n  .float-xl-start {\n    float: right !important;\n  }\n\n  .float-xl-end {\n    float: left !important;\n  }\n\n  .float-xl-none {\n    float: none !important;\n  }\n\n  .d-xl-inline {\n    display: inline !important;\n  }\n\n  .d-xl-inline-block {\n    display: inline-block !important;\n  }\n\n  .d-xl-block {\n    display: block !important;\n  }\n\n  .d-xl-grid {\n    display: grid !important;\n  }\n\n  .d-xl-table {\n    display: table !important;\n  }\n\n  .d-xl-table-row {\n    display: table-row !important;\n  }\n\n  .d-xl-table-cell {\n    display: table-cell !important;\n  }\n\n  .d-xl-flex {\n    display: flex !important;\n  }\n\n  .d-xl-inline-flex {\n    display: inline-flex !important;\n  }\n\n  .d-xl-none {\n    display: none !important;\n  }\n\n  .flex-xl-fill {\n    flex: 1 1 auto !important;\n  }\n\n  .flex-xl-row {\n    flex-direction: row !important;\n  }\n\n  .flex-xl-column {\n    flex-direction: column !important;\n  }\n\n  .flex-xl-row-reverse {\n    flex-direction: row-reverse !important;\n  }\n\n  .flex-xl-column-reverse {\n    flex-direction: column-reverse !important;\n  }\n\n  .flex-xl-grow-0 {\n    flex-grow: 0 !important;\n  }\n\n  .flex-xl-grow-1 {\n    flex-grow: 1 !important;\n  }\n\n  .flex-xl-shrink-0 {\n    flex-shrink: 0 !important;\n  }\n\n  .flex-xl-shrink-1 {\n    flex-shrink: 1 !important;\n  }\n\n  .flex-xl-wrap {\n    flex-wrap: wrap !important;\n  }\n\n  .flex-xl-nowrap {\n    flex-wrap: nowrap !important;\n  }\n\n  .flex-xl-wrap-reverse {\n    flex-wrap: wrap-reverse !important;\n  }\n\n  .gap-xl-0 {\n    gap: 0 !important;\n  }\n\n  .gap-xl-1 {\n    gap: 0.25rem !important;\n  }\n\n  .gap-xl-2 {\n    gap: 0.5rem !important;\n  }\n\n  .gap-xl-3 {\n    gap: 1rem !important;\n  }\n\n  .gap-xl-4 {\n    gap: 1.5rem !important;\n  }\n\n  .gap-xl-5 {\n    gap: 3rem !important;\n  }\n\n  .justify-content-xl-start {\n    justify-content: flex-start !important;\n  }\n\n  .justify-content-xl-end {\n    justify-content: flex-end !important;\n  }\n\n  .justify-content-xl-center {\n    justify-content: center !important;\n  }\n\n  .justify-content-xl-between {\n    justify-content: space-between !important;\n  }\n\n  .justify-content-xl-around {\n    justify-content: space-around !important;\n  }\n\n  .justify-content-xl-evenly {\n    justify-content: space-evenly !important;\n  }\n\n  .align-items-xl-start {\n    align-items: flex-start !important;\n  }\n\n  .align-items-xl-end {\n    align-items: flex-end !important;\n  }\n\n  .align-items-xl-center {\n    align-items: center !important;\n  }\n\n  .align-items-xl-baseline {\n    align-items: baseline !important;\n  }\n\n  .align-items-xl-stretch {\n    align-items: stretch !important;\n  }\n\n  .align-content-xl-start {\n    align-content: flex-start !important;\n  }\n\n  .align-content-xl-end {\n    align-content: flex-end !important;\n  }\n\n  .align-content-xl-center {\n    align-content: center !important;\n  }\n\n  .align-content-xl-between {\n    align-content: space-between !important;\n  }\n\n  .align-content-xl-around {\n    align-content: space-around !important;\n  }\n\n  .align-content-xl-stretch {\n    align-content: stretch !important;\n  }\n\n  .align-self-xl-auto {\n    align-self: auto !important;\n  }\n\n  .align-self-xl-start {\n    align-self: flex-start !important;\n  }\n\n  .align-self-xl-end {\n    align-self: flex-end !important;\n  }\n\n  .align-self-xl-center {\n    align-self: center !important;\n  }\n\n  .align-self-xl-baseline {\n    align-self: baseline !important;\n  }\n\n  .align-self-xl-stretch {\n    align-self: stretch !important;\n  }\n\n  .order-xl-first {\n    order: -1 !important;\n  }\n\n  .order-xl-0 {\n    order: 0 !important;\n  }\n\n  .order-xl-1 {\n    order: 1 !important;\n  }\n\n  .order-xl-2 {\n    order: 2 !important;\n  }\n\n  .order-xl-3 {\n    order: 3 !important;\n  }\n\n  .order-xl-4 {\n    order: 4 !important;\n  }\n\n  .order-xl-5 {\n    order: 5 !important;\n  }\n\n  .order-xl-last {\n    order: 6 !important;\n  }\n\n  .m-xl-0 {\n    margin: 0 !important;\n  }\n\n  .m-xl-1 {\n    margin: 0.25rem !important;\n  }\n\n  .m-xl-2 {\n    margin: 0.5rem !important;\n  }\n\n  .m-xl-3 {\n    margin: 1rem !important;\n  }\n\n  .m-xl-4 {\n    margin: 1.5rem !important;\n  }\n\n  .m-xl-5 {\n    margin: 3rem !important;\n  }\n\n  .m-xl-auto {\n    margin: auto !important;\n  }\n\n  .mx-xl-0 {\n    margin-left: 0 !important;\n    margin-right: 0 !important;\n  }\n\n  .mx-xl-1 {\n    margin-left: 0.25rem !important;\n    margin-right: 0.25rem !important;\n  }\n\n  .mx-xl-2 {\n    margin-left: 0.5rem !important;\n    margin-right: 0.5rem !important;\n  }\n\n  .mx-xl-3 {\n    margin-left: 1rem !important;\n    margin-right: 1rem !important;\n  }\n\n  .mx-xl-4 {\n    margin-left: 1.5rem !important;\n    margin-right: 1.5rem !important;\n  }\n\n  .mx-xl-5 {\n    margin-left: 3rem !important;\n    margin-right: 3rem !important;\n  }\n\n  .mx-xl-auto {\n    margin-left: auto !important;\n    margin-right: auto !important;\n  }\n\n  .my-xl-0 {\n    margin-top: 0 !important;\n    margin-bottom: 0 !important;\n  }\n\n  .my-xl-1 {\n    margin-top: 0.25rem !important;\n    margin-bottom: 0.25rem !important;\n  }\n\n  .my-xl-2 {\n    margin-top: 0.5rem !important;\n    margin-bottom: 0.5rem !important;\n  }\n\n  .my-xl-3 {\n    margin-top: 1rem !important;\n    margin-bottom: 1rem !important;\n  }\n\n  .my-xl-4 {\n    margin-top: 1.5rem !important;\n    margin-bottom: 1.5rem !important;\n  }\n\n  .my-xl-5 {\n    margin-top: 3rem !important;\n    margin-bottom: 3rem !important;\n  }\n\n  .my-xl-auto {\n    margin-top: auto !important;\n    margin-bottom: auto !important;\n  }\n\n  .mt-xl-0 {\n    margin-top: 0 !important;\n  }\n\n  .mt-xl-1 {\n    margin-top: 0.25rem !important;\n  }\n\n  .mt-xl-2 {\n    margin-top: 0.5rem !important;\n  }\n\n  .mt-xl-3 {\n    margin-top: 1rem !important;\n  }\n\n  .mt-xl-4 {\n    margin-top: 1.5rem !important;\n  }\n\n  .mt-xl-5 {\n    margin-top: 3rem !important;\n  }\n\n  .mt-xl-auto {\n    margin-top: auto !important;\n  }\n\n  .me-xl-0 {\n    margin-left: 0 !important;\n  }\n\n  .me-xl-1 {\n    margin-left: 0.25rem !important;\n  }\n\n  .me-xl-2 {\n    margin-left: 0.5rem !important;\n  }\n\n  .me-xl-3 {\n    margin-left: 1rem !important;\n  }\n\n  .me-xl-4 {\n    margin-left: 1.5rem !important;\n  }\n\n  .me-xl-5 {\n    margin-left: 3rem !important;\n  }\n\n  .me-xl-auto {\n    margin-left: auto !important;\n  }\n\n  .mb-xl-0 {\n    margin-bottom: 0 !important;\n  }\n\n  .mb-xl-1 {\n    margin-bottom: 0.25rem !important;\n  }\n\n  .mb-xl-2 {\n    margin-bottom: 0.5rem !important;\n  }\n\n  .mb-xl-3 {\n    margin-bottom: 1rem !important;\n  }\n\n  .mb-xl-4 {\n    margin-bottom: 1.5rem !important;\n  }\n\n  .mb-xl-5 {\n    margin-bottom: 3rem !important;\n  }\n\n  .mb-xl-auto {\n    margin-bottom: auto !important;\n  }\n\n  .ms-xl-0 {\n    margin-right: 0 !important;\n  }\n\n  .ms-xl-1 {\n    margin-right: 0.25rem !important;\n  }\n\n  .ms-xl-2 {\n    margin-right: 0.5rem !important;\n  }\n\n  .ms-xl-3 {\n    margin-right: 1rem !important;\n  }\n\n  .ms-xl-4 {\n    margin-right: 1.5rem !important;\n  }\n\n  .ms-xl-5 {\n    margin-right: 3rem !important;\n  }\n\n  .ms-xl-auto {\n    margin-right: auto !important;\n  }\n\n  .p-xl-0 {\n    padding: 0 !important;\n  }\n\n  .p-xl-1 {\n    padding: 0.25rem !important;\n  }\n\n  .p-xl-2 {\n    padding: 0.5rem !important;\n  }\n\n  .p-xl-3 {\n    padding: 1rem !important;\n  }\n\n  .p-xl-4 {\n    padding: 1.5rem !important;\n  }\n\n  .p-xl-5 {\n    padding: 3rem !important;\n  }\n\n  .px-xl-0 {\n    padding-left: 0 !important;\n    padding-right: 0 !important;\n  }\n\n  .px-xl-1 {\n    padding-left: 0.25rem !important;\n    padding-right: 0.25rem !important;\n  }\n\n  .px-xl-2 {\n    padding-left: 0.5rem !important;\n    padding-right: 0.5rem !important;\n  }\n\n  .px-xl-3 {\n    padding-left: 1rem !important;\n    padding-right: 1rem !important;\n  }\n\n  .px-xl-4 {\n    padding-left: 1.5rem !important;\n    padding-right: 1.5rem !important;\n  }\n\n  .px-xl-5 {\n    padding-left: 3rem !important;\n    padding-right: 3rem !important;\n  }\n\n  .py-xl-0 {\n    padding-top: 0 !important;\n    padding-bottom: 0 !important;\n  }\n\n  .py-xl-1 {\n    padding-top: 0.25rem !important;\n    padding-bottom: 0.25rem !important;\n  }\n\n  .py-xl-2 {\n    padding-top: 0.5rem !important;\n    padding-bottom: 0.5rem !important;\n  }\n\n  .py-xl-3 {\n    padding-top: 1rem !important;\n    padding-bottom: 1rem !important;\n  }\n\n  .py-xl-4 {\n    padding-top: 1.5rem !important;\n    padding-bottom: 1.5rem !important;\n  }\n\n  .py-xl-5 {\n    padding-top: 3rem !important;\n    padding-bottom: 3rem !important;\n  }\n\n  .pt-xl-0 {\n    padding-top: 0 !important;\n  }\n\n  .pt-xl-1 {\n    padding-top: 0.25rem !important;\n  }\n\n  .pt-xl-2 {\n    padding-top: 0.5rem !important;\n  }\n\n  .pt-xl-3 {\n    padding-top: 1rem !important;\n  }\n\n  .pt-xl-4 {\n    padding-top: 1.5rem !important;\n  }\n\n  .pt-xl-5 {\n    padding-top: 3rem !important;\n  }\n\n  .pe-xl-0 {\n    padding-left: 0 !important;\n  }\n\n  .pe-xl-1 {\n    padding-left: 0.25rem !important;\n  }\n\n  .pe-xl-2 {\n    padding-left: 0.5rem !important;\n  }\n\n  .pe-xl-3 {\n    padding-left: 1rem !important;\n  }\n\n  .pe-xl-4 {\n    padding-left: 1.5rem !important;\n  }\n\n  .pe-xl-5 {\n    padding-left: 3rem !important;\n  }\n\n  .pb-xl-0 {\n    padding-bottom: 0 !important;\n  }\n\n  .pb-xl-1 {\n    padding-bottom: 0.25rem !important;\n  }\n\n  .pb-xl-2 {\n    padding-bottom: 0.5rem !important;\n  }\n\n  .pb-xl-3 {\n    padding-bottom: 1rem !important;\n  }\n\n  .pb-xl-4 {\n    padding-bottom: 1.5rem !important;\n  }\n\n  .pb-xl-5 {\n    padding-bottom: 3rem !important;\n  }\n\n  .ps-xl-0 {\n    padding-right: 0 !important;\n  }\n\n  .ps-xl-1 {\n    padding-right: 0.25rem !important;\n  }\n\n  .ps-xl-2 {\n    padding-right: 0.5rem !important;\n  }\n\n  .ps-xl-3 {\n    padding-right: 1rem !important;\n  }\n\n  .ps-xl-4 {\n    padding-right: 1.5rem !important;\n  }\n\n  .ps-xl-5 {\n    padding-right: 3rem !important;\n  }\n\n  .text-xl-start {\n    text-align: right !important;\n  }\n\n  .text-xl-end {\n    text-align: left !important;\n  }\n\n  .text-xl-center {\n    text-align: center !important;\n  }\n}\n@media (min-width: 1400px) {\n  .float-xxl-start {\n    float: right !important;\n  }\n\n  .float-xxl-end {\n    float: left !important;\n  }\n\n  .float-xxl-none {\n    float: none !important;\n  }\n\n  .d-xxl-inline {\n    display: inline !important;\n  }\n\n  .d-xxl-inline-block {\n    display: inline-block !important;\n  }\n\n  .d-xxl-block {\n    display: block !important;\n  }\n\n  .d-xxl-grid {\n    display: grid !important;\n  }\n\n  .d-xxl-table {\n    display: table !important;\n  }\n\n  .d-xxl-table-row {\n    display: table-row !important;\n  }\n\n  .d-xxl-table-cell {\n    display: table-cell !important;\n  }\n\n  .d-xxl-flex {\n    display: flex !important;\n  }\n\n  .d-xxl-inline-flex {\n    display: inline-flex !important;\n  }\n\n  .d-xxl-none {\n    display: none !important;\n  }\n\n  .flex-xxl-fill {\n    flex: 1 1 auto !important;\n  }\n\n  .flex-xxl-row {\n    flex-direction: row !important;\n  }\n\n  .flex-xxl-column {\n    flex-direction: column !important;\n  }\n\n  .flex-xxl-row-reverse {\n    flex-direction: row-reverse !important;\n  }\n\n  .flex-xxl-column-reverse {\n    flex-direction: column-reverse !important;\n  }\n\n  .flex-xxl-grow-0 {\n    flex-grow: 0 !important;\n  }\n\n  .flex-xxl-grow-1 {\n    flex-grow: 1 !important;\n  }\n\n  .flex-xxl-shrink-0 {\n    flex-shrink: 0 !important;\n  }\n\n  .flex-xxl-shrink-1 {\n    flex-shrink: 1 !important;\n  }\n\n  .flex-xxl-wrap {\n    flex-wrap: wrap !important;\n  }\n\n  .flex-xxl-nowrap {\n    flex-wrap: nowrap !important;\n  }\n\n  .flex-xxl-wrap-reverse {\n    flex-wrap: wrap-reverse !important;\n  }\n\n  .gap-xxl-0 {\n    gap: 0 !important;\n  }\n\n  .gap-xxl-1 {\n    gap: 0.25rem !important;\n  }\n\n  .gap-xxl-2 {\n    gap: 0.5rem !important;\n  }\n\n  .gap-xxl-3 {\n    gap: 1rem !important;\n  }\n\n  .gap-xxl-4 {\n    gap: 1.5rem !important;\n  }\n\n  .gap-xxl-5 {\n    gap: 3rem !important;\n  }\n\n  .justify-content-xxl-start {\n    justify-content: flex-start !important;\n  }\n\n  .justify-content-xxl-end {\n    justify-content: flex-end !important;\n  }\n\n  .justify-content-xxl-center {\n    justify-content: center !important;\n  }\n\n  .justify-content-xxl-between {\n    justify-content: space-between !important;\n  }\n\n  .justify-content-xxl-around {\n    justify-content: space-around !important;\n  }\n\n  .justify-content-xxl-evenly {\n    justify-content: space-evenly !important;\n  }\n\n  .align-items-xxl-start {\n    align-items: flex-start !important;\n  }\n\n  .align-items-xxl-end {\n    align-items: flex-end !important;\n  }\n\n  .align-items-xxl-center {\n    align-items: center !important;\n  }\n\n  .align-items-xxl-baseline {\n    align-items: baseline !important;\n  }\n\n  .align-items-xxl-stretch {\n    align-items: stretch !important;\n  }\n\n  .align-content-xxl-start {\n    align-content: flex-start !important;\n  }\n\n  .align-content-xxl-end {\n    align-content: flex-end !important;\n  }\n\n  .align-content-xxl-center {\n    align-content: center !important;\n  }\n\n  .align-content-xxl-between {\n    align-content: space-between !important;\n  }\n\n  .align-content-xxl-around {\n    align-content: space-around !important;\n  }\n\n  .align-content-xxl-stretch {\n    align-content: stretch !important;\n  }\n\n  .align-self-xxl-auto {\n    align-self: auto !important;\n  }\n\n  .align-self-xxl-start {\n    align-self: flex-start !important;\n  }\n\n  .align-self-xxl-end {\n    align-self: flex-end !important;\n  }\n\n  .align-self-xxl-center {\n    align-self: center !important;\n  }\n\n  .align-self-xxl-baseline {\n    align-self: baseline !important;\n  }\n\n  .align-self-xxl-stretch {\n    align-self: stretch !important;\n  }\n\n  .order-xxl-first {\n    order: -1 !important;\n  }\n\n  .order-xxl-0 {\n    order: 0 !important;\n  }\n\n  .order-xxl-1 {\n    order: 1 !important;\n  }\n\n  .order-xxl-2 {\n    order: 2 !important;\n  }\n\n  .order-xxl-3 {\n    order: 3 !important;\n  }\n\n  .order-xxl-4 {\n    order: 4 !important;\n  }\n\n  .order-xxl-5 {\n    order: 5 !important;\n  }\n\n  .order-xxl-last {\n    order: 6 !important;\n  }\n\n  .m-xxl-0 {\n    margin: 0 !important;\n  }\n\n  .m-xxl-1 {\n    margin: 0.25rem !important;\n  }\n\n  .m-xxl-2 {\n    margin: 0.5rem !important;\n  }\n\n  .m-xxl-3 {\n    margin: 1rem !important;\n  }\n\n  .m-xxl-4 {\n    margin: 1.5rem !important;\n  }\n\n  .m-xxl-5 {\n    margin: 3rem !important;\n  }\n\n  .m-xxl-auto {\n    margin: auto !important;\n  }\n\n  .mx-xxl-0 {\n    margin-left: 0 !important;\n    margin-right: 0 !important;\n  }\n\n  .mx-xxl-1 {\n    margin-left: 0.25rem !important;\n    margin-right: 0.25rem !important;\n  }\n\n  .mx-xxl-2 {\n    margin-left: 0.5rem !important;\n    margin-right: 0.5rem !important;\n  }\n\n  .mx-xxl-3 {\n    margin-left: 1rem !important;\n    margin-right: 1rem !important;\n  }\n\n  .mx-xxl-4 {\n    margin-left: 1.5rem !important;\n    margin-right: 1.5rem !important;\n  }\n\n  .mx-xxl-5 {\n    margin-left: 3rem !important;\n    margin-right: 3rem !important;\n  }\n\n  .mx-xxl-auto {\n    margin-left: auto !important;\n    margin-right: auto !important;\n  }\n\n  .my-xxl-0 {\n    margin-top: 0 !important;\n    margin-bottom: 0 !important;\n  }\n\n  .my-xxl-1 {\n    margin-top: 0.25rem !important;\n    margin-bottom: 0.25rem !important;\n  }\n\n  .my-xxl-2 {\n    margin-top: 0.5rem !important;\n    margin-bottom: 0.5rem !important;\n  }\n\n  .my-xxl-3 {\n    margin-top: 1rem !important;\n    margin-bottom: 1rem !important;\n  }\n\n  .my-xxl-4 {\n    margin-top: 1.5rem !important;\n    margin-bottom: 1.5rem !important;\n  }\n\n  .my-xxl-5 {\n    margin-top: 3rem !important;\n    margin-bottom: 3rem !important;\n  }\n\n  .my-xxl-auto {\n    margin-top: auto !important;\n    margin-bottom: auto !important;\n  }\n\n  .mt-xxl-0 {\n    margin-top: 0 !important;\n  }\n\n  .mt-xxl-1 {\n    margin-top: 0.25rem !important;\n  }\n\n  .mt-xxl-2 {\n    margin-top: 0.5rem !important;\n  }\n\n  .mt-xxl-3 {\n    margin-top: 1rem !important;\n  }\n\n  .mt-xxl-4 {\n    margin-top: 1.5rem !important;\n  }\n\n  .mt-xxl-5 {\n    margin-top: 3rem !important;\n  }\n\n  .mt-xxl-auto {\n    margin-top: auto !important;\n  }\n\n  .me-xxl-0 {\n    margin-left: 0 !important;\n  }\n\n  .me-xxl-1 {\n    margin-left: 0.25rem !important;\n  }\n\n  .me-xxl-2 {\n    margin-left: 0.5rem !important;\n  }\n\n  .me-xxl-3 {\n    margin-left: 1rem !important;\n  }\n\n  .me-xxl-4 {\n    margin-left: 1.5rem !important;\n  }\n\n  .me-xxl-5 {\n    margin-left: 3rem !important;\n  }\n\n  .me-xxl-auto {\n    margin-left: auto !important;\n  }\n\n  .mb-xxl-0 {\n    margin-bottom: 0 !important;\n  }\n\n  .mb-xxl-1 {\n    margin-bottom: 0.25rem !important;\n  }\n\n  .mb-xxl-2 {\n    margin-bottom: 0.5rem !important;\n  }\n\n  .mb-xxl-3 {\n    margin-bottom: 1rem !important;\n  }\n\n  .mb-xxl-4 {\n    margin-bottom: 1.5rem !important;\n  }\n\n  .mb-xxl-5 {\n    margin-bottom: 3rem !important;\n  }\n\n  .mb-xxl-auto {\n    margin-bottom: auto !important;\n  }\n\n  .ms-xxl-0 {\n    margin-right: 0 !important;\n  }\n\n  .ms-xxl-1 {\n    margin-right: 0.25rem !important;\n  }\n\n  .ms-xxl-2 {\n    margin-right: 0.5rem !important;\n  }\n\n  .ms-xxl-3 {\n    margin-right: 1rem !important;\n  }\n\n  .ms-xxl-4 {\n    margin-right: 1.5rem !important;\n  }\n\n  .ms-xxl-5 {\n    margin-right: 3rem !important;\n  }\n\n  .ms-xxl-auto {\n    margin-right: auto !important;\n  }\n\n  .p-xxl-0 {\n    padding: 0 !important;\n  }\n\n  .p-xxl-1 {\n    padding: 0.25rem !important;\n  }\n\n  .p-xxl-2 {\n    padding: 0.5rem !important;\n  }\n\n  .p-xxl-3 {\n    padding: 1rem !important;\n  }\n\n  .p-xxl-4 {\n    padding: 1.5rem !important;\n  }\n\n  .p-xxl-5 {\n    padding: 3rem !important;\n  }\n\n  .px-xxl-0 {\n    padding-left: 0 !important;\n    padding-right: 0 !important;\n  }\n\n  .px-xxl-1 {\n    padding-left: 0.25rem !important;\n    padding-right: 0.25rem !important;\n  }\n\n  .px-xxl-2 {\n    padding-left: 0.5rem !important;\n    padding-right: 0.5rem !important;\n  }\n\n  .px-xxl-3 {\n    padding-left: 1rem !important;\n    padding-right: 1rem !important;\n  }\n\n  .px-xxl-4 {\n    padding-left: 1.5rem !important;\n    padding-right: 1.5rem !important;\n  }\n\n  .px-xxl-5 {\n    padding-left: 3rem !important;\n    padding-right: 3rem !important;\n  }\n\n  .py-xxl-0 {\n    padding-top: 0 !important;\n    padding-bottom: 0 !important;\n  }\n\n  .py-xxl-1 {\n    padding-top: 0.25rem !important;\n    padding-bottom: 0.25rem !important;\n  }\n\n  .py-xxl-2 {\n    padding-top: 0.5rem !important;\n    padding-bottom: 0.5rem !important;\n  }\n\n  .py-xxl-3 {\n    padding-top: 1rem !important;\n    padding-bottom: 1rem !important;\n  }\n\n  .py-xxl-4 {\n    padding-top: 1.5rem !important;\n    padding-bottom: 1.5rem !important;\n  }\n\n  .py-xxl-5 {\n    padding-top: 3rem !important;\n    padding-bottom: 3rem !important;\n  }\n\n  .pt-xxl-0 {\n    padding-top: 0 !important;\n  }\n\n  .pt-xxl-1 {\n    padding-top: 0.25rem !important;\n  }\n\n  .pt-xxl-2 {\n    padding-top: 0.5rem !important;\n  }\n\n  .pt-xxl-3 {\n    padding-top: 1rem !important;\n  }\n\n  .pt-xxl-4 {\n    padding-top: 1.5rem !important;\n  }\n\n  .pt-xxl-5 {\n    padding-top: 3rem !important;\n  }\n\n  .pe-xxl-0 {\n    padding-left: 0 !important;\n  }\n\n  .pe-xxl-1 {\n    padding-left: 0.25rem !important;\n  }\n\n  .pe-xxl-2 {\n    padding-left: 0.5rem !important;\n  }\n\n  .pe-xxl-3 {\n    padding-left: 1rem !important;\n  }\n\n  .pe-xxl-4 {\n    padding-left: 1.5rem !important;\n  }\n\n  .pe-xxl-5 {\n    padding-left: 3rem !important;\n  }\n\n  .pb-xxl-0 {\n    padding-bottom: 0 !important;\n  }\n\n  .pb-xxl-1 {\n    padding-bottom: 0.25rem !important;\n  }\n\n  .pb-xxl-2 {\n    padding-bottom: 0.5rem !important;\n  }\n\n  .pb-xxl-3 {\n    padding-bottom: 1rem !important;\n  }\n\n  .pb-xxl-4 {\n    padding-bottom: 1.5rem !important;\n  }\n\n  .pb-xxl-5 {\n    padding-bottom: 3rem !important;\n  }\n\n  .ps-xxl-0 {\n    padding-right: 0 !important;\n  }\n\n  .ps-xxl-1 {\n    padding-right: 0.25rem !important;\n  }\n\n  .ps-xxl-2 {\n    padding-right: 0.5rem !important;\n  }\n\n  .ps-xxl-3 {\n    padding-right: 1rem !important;\n  }\n\n  .ps-xxl-4 {\n    padding-right: 1.5rem !important;\n  }\n\n  .ps-xxl-5 {\n    padding-right: 3rem !important;\n  }\n\n  .text-xxl-start {\n    text-align: right !important;\n  }\n\n  .text-xxl-end {\n    text-align: left !important;\n  }\n\n  .text-xxl-center {\n    text-align: center !important;\n  }\n}\n@media (min-width: 1200px) {\n  .fs-1 {\n    font-size: 2.5rem !important;\n  }\n\n  .fs-2 {\n    font-size: 2rem !important;\n  }\n\n  .fs-3 {\n    font-size: 1.75rem !important;\n  }\n\n  .fs-4 {\n    font-size: 1.5rem !important;\n  }\n}\n@media print {\n  .d-print-inline {\n    display: inline !important;\n  }\n\n  .d-print-inline-block {\n    display: inline-block !important;\n  }\n\n  .d-print-block {\n    display: block !important;\n  }\n\n  .d-print-grid {\n    display: grid !important;\n  }\n\n  .d-print-table {\n    display: table !important;\n  }\n\n  .d-print-table-row {\n    display: table-row !important;\n  }\n\n  .d-print-table-cell {\n    display: table-cell !important;\n  }\n\n  .d-print-flex {\n    display: flex !important;\n  }\n\n  .d-print-inline-flex {\n    display: inline-flex !important;\n  }\n\n  .d-print-none {\n    display: none !important;\n  }\n}\n/*# sourceMappingURL=bootstrap-utilities.rtl.css.map */","// stylelint-disable declaration-no-important\n\n// Hide content visually while keeping it accessible to assistive technologies\n//\n// See: https://www.a11yproject.com/posts/2013-01-11-how-to-hide-content/\n// See: https://hugogiraudel.com/2016/10/13/css-hide-and-seek/\n\n@mixin visually-hidden() {\n  position: absolute !important;\n  width: 1px !important;\n  height: 1px !important;\n  padding: 0 !important;\n  margin: -1px !important; // Fix for https://github.com/twbs/bootstrap/issues/25686\n  overflow: hidden !important;\n  clip: rect(0, 0, 0, 0) !important;\n  white-space: nowrap !important;\n  border: 0 !important;\n}\n\n// Use to only display content when it's focused, or one of its child elements is focused\n// (i.e. when focus is within the element/container that the class was applied to)\n//\n// Useful for \"Skip to main content\" links; see https://www.w3.org/TR/2013/NOTE-WCAG20-TECHS-20130905/G1\n\n@mixin visually-hidden-focusable() {\n  &:not(:focus):not(:focus-within) {\n    @include visually-hidden();\n  }\n}\n","//\n// Stretched link\n//\n\n.stretched-link {\n  &::#{$stretched-link-pseudo-element} {\n    position: absolute;\n    top: 0;\n    right: 0;\n    bottom: 0;\n    left: 0;\n    z-index: $stretched-link-z-index;\n    content: \"\";\n  }\n}\n","//\n// Text truncation\n//\n\n.text-truncate {\n  @include text-truncate();\n}\n","// Text truncate\n// Requires inline-block or block for proper styling\n\n@mixin text-truncate() {\n  overflow: hidden;\n  text-overflow: ellipsis;\n  white-space: nowrap;\n}\n",".vr {\n  display: inline-block;\n  align-self: stretch;\n  width: 1px;\n  min-height: 1em;\n  background-color: currentColor;\n  opacity: $hr-opacity;\n}\n","// Utility generator\n// Used to generate utilities & print utilities\n@mixin generate-utility($utility, $infix, $is-rfs-media-query: false) {\n  $values: map-get($utility, values);\n\n  // If the values are a list or string, convert it into a map\n  @if type-of($values) == \"string\" or type-of(nth($values, 1)) != \"list\" {\n    $values: zip($values, $values);\n  }\n\n  @each $key, $value in $values {\n    $properties: map-get($utility, property);\n\n    // Multiple properties are possible, for example with vertical or horizontal margins or paddings\n    @if type-of($properties) == \"string\" {\n      $properties: append((), $properties);\n    }\n\n    // Use custom class if present\n    $property-class: if(map-has-key($utility, class), map-get($utility, class), nth($properties, 1));\n    $property-class: if($property-class == null, \"\", $property-class);\n\n    // State params to generate pseudo-classes\n    $state: if(map-has-key($utility, state), map-get($utility, state), ());\n\n    $infix: if($property-class == \"\" and str-slice($infix, 1, 1) == \"-\", str-slice($infix, 2), $infix);\n\n    // Don't prefix if value key is null (eg. with shadow class)\n    $property-class-modifier: if($key, if($property-class == \"\" and $infix == \"\", \"\", \"-\") + $key, \"\");\n\n    @if map-get($utility, rfs) {\n      // Inside the media query\n      @if $is-rfs-media-query {\n        $val: rfs-value($value);\n\n        // Do not render anything if fluid and non fluid values are the same\n        $value: if($val == rfs-fluid-value($value), null, $val);\n      }\n      @else {\n        $value: rfs-fluid-value($value);\n      }\n    }\n\n    $is-css-var: map-get($utility, css-var);\n    $is-local-vars: map-get($utility, local-vars);\n    $is-rtl: map-get($utility, rtl);\n\n    @if $value != null {\n      @if $is-rtl == false {\n        /* rtl:begin:remove */\n      }\n\n      @if $is-css-var {\n        .#{$property-class + $infix + $property-class-modifier} {\n          --#{$variable-prefix}#{$property-class}: #{$value};\n        }\n\n        @each $pseudo in $state {\n          .#{$property-class + $infix + $property-class-modifier}-#{$pseudo}:#{$pseudo} {\n            --#{$variable-prefix}#{$property-class}: #{$value};\n          }\n        }\n      } @else {\n        .#{$property-class + $infix + $property-class-modifier} {\n          @each $property in $properties {\n            @if $is-local-vars {\n              @each $local-var, $value in $is-local-vars {\n                --#{$variable-prefix}#{$local-var}: #{$value};\n              }\n            }\n            #{$property}: $value if($enable-important-utilities, !important, null);\n          }\n        }\n\n        @each $pseudo in $state {\n          .#{$property-class + $infix + $property-class-modifier}-#{$pseudo}:#{$pseudo} {\n            @each $property in $properties {\n              #{$property}: $value if($enable-important-utilities, !important, null);\n            }\n          }\n        }\n      }\n\n      @if $is-rtl == false {\n        /* rtl:end:remove */\n      }\n    }\n  }\n}\n","// Loop over each breakpoint\n@each $breakpoint in map-keys($grid-breakpoints) {\n\n  // Generate media query if needed\n  @include media-breakpoint-up($breakpoint) {\n    $infix: breakpoint-infix($breakpoint, $grid-breakpoints);\n\n    // Loop over each utility property\n    @each $key, $utility in $utilities {\n      // The utility can be disabled with `false`, thus check if the utility is a map first\n      // Only proceed if responsive media queries are enabled or if it's the base media query\n      @if type-of($utility) == \"map\" and (map-get($utility, responsive) or $infix == \"\") {\n        @include generate-utility($utility, $infix);\n      }\n    }\n  }\n}\n\n// RFS rescaling\n@media (min-width: $rfs-mq-value) {\n  @each $breakpoint in map-keys($grid-breakpoints) {\n    $infix: breakpoint-infix($breakpoint, $grid-breakpoints);\n\n    @if (map-get($grid-breakpoints, $breakpoint) < $rfs-breakpoint) {\n      // Loop over each utility property\n      @each $key, $utility in $utilities {\n        // The utility can be disabled with `false`, thus check if the utility is a map first\n        // Only proceed if responsive media queries are enabled or if it's the base media query\n        @if type-of($utility) == \"map\" and map-get($utility, rfs) and (map-get($utility, responsive) or $infix == \"\") {\n          @include generate-utility($utility, $infix, true);\n        }\n      }\n    }\n  }\n}\n\n\n// Print utilities\n@media print {\n  @each $key, $utility in $utilities {\n    // The utility can be disabled with `false`, thus check if the utility is a map first\n    // Then check if the utility needs print styles\n    @if type-of($utility) == \"map\" and map-get($utility, print) == true {\n      @include generate-utility($utility, \"-print\");\n    }\n  }\n}\n"]}
