# Supplementary material for: Do popular apps have issues regarding energy efficiency?
Source: PeerJ Comput Sci. 2024 Feb 29;10:e1891. doi: 10.7717/peerj-cs.1891 (PMC10909214; doi:10.7717/peerj-cs.1891)
Supplement: Supplemental Information 1 — Code for getting reviews [file peerj-cs-10-1891-s001.zip › AppReviewCollector/TermProject_DotNet/TermProject_DotNet/wwwroot/lib/bootstrap/dist/css/bootstrap.css.map]

{"version":3,"sources":["bootstrap.css","../../scss/bootstrap.scss","../../scss/_root.scss","../../scss/_reboot.scss","../../scss/vendor/_rfs.scss","../../scss/_variables.scss","../../scss/mixins/_border-radius.scss","../../scss/_type.scss","../../scss/mixins/_lists.scss","../../scss/_images.scss","../../scss/mixins/_image.scss","../../scss/_containers.scss","../../scss/mixins/_container.scss","../../scss/mixins/_breakpoints.scss","../../scss/_grid.scss","../../scss/mixins/_grid.scss","../../scss/_tables.scss","../../scss/mixins/_table-variants.scss","../../scss/forms/_labels.scss","../../scss/forms/_form-text.scss","../../scss/forms/_form-control.scss","../../scss/mixins/_transition.scss","../../scss/mixins/_gradients.scss","../../scss/forms/_form-select.scss","../../scss/forms/_form-check.scss","../../scss/forms/_form-range.scss","../../scss/forms/_floating-labels.scss","../../scss/forms/_input-group.scss","../../scss/mixins/_forms.scss","../../scss/_buttons.scss","../../scss/mixins/_buttons.scss","../../scss/_transitions.scss","../../scss/_dropdown.scss","../../scss/mixins/_caret.scss","../../scss/_button-group.scss","../../scss/_nav.scss","../../scss/_navbar.scss","../../scss/_card.scss","../../scss/_accordion.scss","../../scss/_breadcrumb.scss","../../scss/_pagination.scss","../../scss/mixins/_pagination.scss","../../scss/_badge.scss","../../scss/_alert.scss","../../scss/mixins/_alert.scss","../../scss/_progress.scss","../../scss/_list-group.scss","../../scss/mixins/_list-group.scss","../../scss/_close.scss","../../scss/_toasts.scss","../../scss/_modal.scss","../../scss/mixins/_backdrop.scss","../../scss/_tooltip.scss","../../scss/mixins/_reset-text.scss","../../scss/_popover.scss","../../scss/_carousel.scss","../../scss/mixins/_clearfix.scss","../../scss/_spinners.scss","../../scss/_offcanvas.scss","../../scss/_placeholders.scss","../../scss/helpers/_colored-links.scss","../../scss/helpers/_ratio.scss","../../scss/helpers/_position.scss","../../scss/helpers/_stacks.scss","../../scss/helpers/_visually-hidden.scss","../../scss/mixins/_visually-hidden.scss","../../scss/helpers/_stretched-link.scss","../../scss/helpers/_text-truncation.scss","../../scss/mixins/_text-truncate.scss","../../scss/helpers/_vr.scss","../../scss/mixins/_utilities.scss","../../scss/utilities/_api.scss"],"names":[],"mappings":"AAAA,gBAAgB;ACAhB;;;;;EAAA;ACAA;EAQI,kBAAA;EAAA,oBAAA;EAAA,oBAAA;EAAA,kBAAA;EAAA,iBAAA;EAAA,oBAAA;EAAA,oBAAA;EAAA,mBAAA;EAAA,kBAAA;EAAA,kBAAA;EAAA,gBAAA;EAAA,kBAAA;EAAA,uBAAA;EAIA,sBAAA;EAAA,sBAAA;EAAA,sBAAA;EAAA,sBAAA;EAAA,sBAAA;EAAA,sBAAA;EAAA,sBAAA;EAAA,sBAAA;EAAA,sBAAA;EAIA,qBAAA;EAAA,uBAAA;EAAA,qBAAA;EAAA,kBAAA;EAAA,qBAAA;EAAA,oBAAA;EAAA,mBAAA;EAAA,kBAAA;EAIA,8BAAA;EAAA,iCAAA;EAAA,6BAAA;EAAA,2BAAA;EAAA,6BAAA;EAAA,4BAAA;EAAA,6BAAA;EAAA,yBAAA;EAGF,6BAAA;EACA,uBAAA;EACA,yBAAA;EAMA,qNAAA;EACA,yGAAA;EACA,yFAAA;EAQA,gDAAA;EACA,yBAAA;EACA,0BAAA;EACA,0BAAA;EACA,wBAAA;EAIA,kBAAA;AFSF;;AG3CA;;;EAGE,sBAAA;AH8CF;;AG/BI;EANJ;IAOM,uBAAA;EHmCJ;AACF;;AGtBA;EACE,SAAA;EACA,uCAAA;ECmPI,mCALI;ED5OR,uCAAA;EACA,uCAAA;EACA,2BAAA;EACA,qCAAA;EACA,mCAAA;EACA,8BAAA;EACA,6CAAA;AHyBF;;AGfA;EACE,cAAA;EACA,cEqkB4B;EFpkB5B,8BAAA;EACA,SAAA;EACA,aEokB4B;ALljB9B;;AGfA;EACE,WE8a4B;AL5Z9B;;AGRA;EACE,aAAA;EACA,qBE0gB4B;EFvgB5B,gBE0gB4B;EFzgB5B,gBE0gB4B;ALjgB9B;;AGLA;ECwMQ,iCAAA;AJ/LR;AI6BI;EDtCJ;IC+MQ,iBAAA;EJlMN;AACF;;AGTA;ECmMQ,iCAAA;AJtLR;AIoBI;EDjCJ;IC0MQ,eAAA;EJzLN;AACF;;AGbA;EC8LQ,+BAAA;AJ7KR;AIWI;ED5BJ;ICqMQ,kBAAA;EJhLN;AACF;;AGjBA;ECyLQ,iCAAA;AJpKR;AIEI;EDvBJ;ICgMQ,iBAAA;EJvKN;AACF;;AGrBA;ECgLM,kBALI;AJlJV;;AGpBA;EC2KM,eALI;AJ9IV;;AGbA;EACE,aAAA;EACA,mBEwT0B;ALxS5B;;AGLA;;EAEE,yCAAA;EAAA,iCAAA;EACA,YAAA;EACA,sCAAA;EAAA,8BAAA;AHQF;;AGFA;EACE,mBAAA;EACA,kBAAA;EACA,oBAAA;AHKF;;AGCA;;EAEE,kBAAA;AHEF;;AGCA;;;EAGE,aAAA;EACA,mBAAA;AHEF;;AGCA;;;;EAIE,gBAAA;AHEF;;AGCA;EACE,gBE6Y4B;AL3Y9B;;AGGA;EACE,qBAAA;EACA,cAAA;AHAF;;AGMA;EACE,gBAAA;AHHF;;AGWA;;EAEE,mBEsX4B;AL9X9B;;AGgBA;EC4EM,kBALI;AJnFV;;AGmBA;EACE,cEkb4B;EFjb5B,yBEyb4B;ALzc9B;;AGyBA;;EAEE,kBAAA;ECwDI,iBALI;EDjDR,cAAA;EACA,wBAAA;AHtBF;;AGyBA;EAAM,eAAA;AHrBN;;AGsBA;EAAM,WAAA;AHlBN;;AGuBA;EACE,cEpNQ;EFqNR,0BEwLwC;AL5M1C;AGsBE;EACE,cEuLsC;AL3M1C;;AG+BE;EAEE,cAAA;EACA,qBAAA;AH7BJ;;AGoCA;;;;EAIE,qCEmS4B;EDrRxB,cALI;EDPR,+BAAA;EACA,2BAAA;AHjCF;;AGwCA;EACE,cAAA;EACA,aAAA;EACA,mBAAA;EACA,cAAA;ECAI,kBALI;AJ/BV;AGyCE;ECLI,kBALI;EDYN,cAAA;EACA,kBAAA;AHvCJ;;AG2CA;ECZM,kBALI;EDmBR,cE1QQ;EF2QR,qBAAA;AHxCF;AG2CE;EACE,cAAA;AHzCJ;;AG6CA;EACE,sBAAA;ECxBI,kBALI;ED+BR,WEvTS;EFwTT,yBE/SS;ECEP,qBAAA;ANoQJ;AG4CE;EACE,UAAA;EC/BE,cALI;EDsCN,gBEgQ0B;AL1S9B;;AGmDA;EACE,gBAAA;AHhDF;;AGsDA;;EAEE,sBAAA;AHnDF;;AG2DA;EACE,oBAAA;EACA,yBAAA;AHxDF;;AG2DA;EACE,mBE8T4B;EF7T5B,sBE6T4B;EF5T5B,cE1VS;EF2VT,gBAAA;AHxDF;;AG+DA;EAEE,mBAAA;EACA,gCAAA;AH7DF;;AGgEA;;;;;;EAME,qBAAA;EACA,mBAAA;EACA,eAAA;AH7DF;;AGqEA;EACE,qBAAA;AHlEF;;AGwEA;EAEE,gBAAA;AHtEF;;AG8EA;EACE,UAAA;AH3EF;;AGgFA;;;;;EAKE,SAAA;EACA,oBAAA;EC9HI,kBALI;EDqIR,oBAAA;AH7EF;;AGiFA;;EAEE,oBAAA;AH9EF;;AGmFA;EACE,eAAA;AHhFF;;AGmFA;EAGE,iBAAA;AHlFF;AGqFE;EACE,UAAA;AHnFJ;;AG0FA;EACE,aAAA;AHvFF;;AG+FA;;;;EAIE,0BAAA;AH5FF;AG+FI;;;;EACE,eAAA;AH1FN;;AGiGA;EACE,UAAA;EACA,kBAAA;AH9FF;;AGmGA;EACE,gBAAA;AHhGF;;AG0GA;EACE,YAAA;EACA,UAAA;EACA,SAAA;EACA,SAAA;AHvGF;;AG+GA;EACE,WAAA;EACA,WAAA;EACA,UAAA;EACA,qBEmJ4B;EDtWtB,iCAAA;EDsNN,oBAAA;AH7GF;AI3QI;EDiXJ;ICxMQ,iBAAA;EJsGN;AACF;AG0GE;EACE,WAAA;AHxGJ;;AG+GA;;;;;;;EAOE,UAAA;AH5GF;;AG+GA;EACE,YAAA;AH5GF;;AGqHA;EACE,oBAAA;EACA,6BAAA;AHlHF;;AG0HA;;;;;;;CAAA;AAWA;EACE,wBAAA;AH1HF;;AG+HA;EACE,UAAA;AH5HF;;AGkIA;EACE,aAAA;AH/HF;;AGqIA;EACE,aAAA;EACA,0BAAA;AHlIF;;AGuIA;EACE,qBAAA;AHpIF;;AGyIA;EACE,SAAA;AHtIF;;AG6IA;EACE,kBAAA;EACA,eAAA;AH1IF;;AGkJA;EACE,wBAAA;AH/IF;;AGuJA;EACE,wBAAA;AHpJF;;AO/bA;EHyQM,kBALI;EGlQR,gBF6lB4B;AL3J9B;;AO7bE;EHsQM,iCAAA;EGpQJ,gBFglBkB;EE/kBlB,gBFikB0B;ALjI9B;AI/VI;EGpGF;IH6QM,eAAA;EJ0LN;AACF;;AOxcE;EHsQM,iCAAA;EGpQJ,gBFglBkB;EE/kBlB,gBFikB0B;ALtH9B;AI1WI;EGpGF;IH6QM,iBAAA;EJqMN;AACF;;AOndE;EHsQM,iCAAA;EGpQJ,gBFglBkB;EE/kBlB,gBFikB0B;AL3G9B;AIrXI;EGpGF;IH6QM,eAAA;EJgNN;AACF;;AO9dE;EHsQM,iCAAA;EGpQJ,gBFglBkB;EE/kBlB,gBFikB0B;ALhG9B;AIhYI;EGpGF;IH6QM,iBAAA;EJ2NN;AACF;;AOzeE;EHsQM,iCAAA;EGpQJ,gBFglBkB;EE/kBlB,gBFikB0B;ALrF9B;AI3YI;EGpGF;IH6QM,eAAA;EJsON;AACF;;AOpfE;EHsQM,iCAAA;EGpQJ,gBFglBkB;EE/kBlB,gBFikB0B;AL1E9B;AItZI;EGpGF;IH6QM,iBAAA;EJiPN;AACF;;AOzeA;ECrDE,eAAA;EACA,gBAAA;ARkiBF;;AOzeA;EC1DE,eAAA;EACA,gBAAA;ARuiBF;;AO3eA;EACE,qBAAA;AP8eF;AO5eE;EACE,oBFolB0B;ALtG9B;;AOpeA;EHsNM,kBALI;EG/MR,yBAAA;APueF;;AOneA;EACE,mBFgSO;EDjFH,kBALI;AJ6RV;AOpeE;EACE,gBAAA;APseJ;;AOleA;EACE,iBAAA;EACA,mBFsRO;EDjFH,kBALI;EG9LR,cFpFS;ALyjBX;AOneE;EACE,aAAA;APqeJ;;ASnkBA;ECIE,eAAA;EAGA,YAAA;AVikBF;;ASlkBA;EACE,gBJ08CkC;EIz8ClC,sBJPS;EIQT,yBAAA;EHGE,sBAAA;EIRF,eAAA;EAGA,YAAA;AV0kBF;;AS5jBA;EAEE,qBAAA;AT8jBF;;AS3jBA;EACE,qBAAA;EACA,cAAA;AT8jBF;;AS3jBA;EL+PM,kBALI;EKxPR,cJ1BS;ALwlBX;;AWhmBE;;;;;;;ECHA,WAAA;EACA,0CAAA;EACA,yCAAA;EACA,kBAAA;EACA,iBAAA;AZ6mBF;;AarjBI;EF5CE;IACE,gBNuce;EL8JrB;AACF;Aa3jBI;EF5CE;IACE,gBNuce;ELmKrB;AACF;AahkBI;EF5CE;IACE,gBNuce;ELwKrB;AACF;AarkBI;EF5CE;IACE,iBNuce;EL6KrB;AACF;Aa1kBI;EF5CE;IACE,iBNuce;ELkLrB;AACF;AczoBE;ECAA,qBAAA;EACA,gBAAA;EACA,aAAA;EACA,eAAA;EACA,yCAAA;EACA,4CAAA;EACA,2CAAA;Af4oBF;Ac/oBI;ECYF,cAAA;EACA,WAAA;EACA,eAAA;EACA,4CAAA;EACA,2CAAA;EACA,8BAAA;AfsoBF;;AevlBM;EACE,YAAA;Af0lBR;;AevlBM;EApCJ,cAAA;EACA,WAAA;Af+nBF;;AejnBE;EACE,cAAA;EACA,WAAA;AfonBJ;;AetnBE;EACE,cAAA;EACA,UAAA;AfynBJ;;Ae3nBE;EACE,cAAA;EACA,qBAAA;Af8nBJ;;AehoBE;EACE,cAAA;EACA,UAAA;AfmoBJ;;AeroBE;EACE,cAAA;EACA,UAAA;AfwoBJ;;Ae1oBE;EACE,cAAA;EACA,qBAAA;Af6oBJ;;Ae9mBM;EAhDJ,cAAA;EACA,WAAA;AfkqBF;;Ae7mBU;EAhEN,cAAA;EACA,kBAAA;AfirBJ;;AelnBU;EAhEN,cAAA;EACA,mBAAA;AfsrBJ;;AevnBU;EAhEN,cAAA;EACA,UAAA;Af2rBJ;;Ae5nBU;EAhEN,cAAA;EACA,mBAAA;AfgsBJ;;AejoBU;EAhEN,cAAA;EACA,mBAAA;AfqsBJ;;AetoBU;EAhEN,cAAA;EACA,UAAA;Af0sBJ;;Ae3oBU;EAhEN,cAAA;EACA,mBAAA;Af+sBJ;;AehpBU;EAhEN,cAAA;EACA,mBAAA;AfotBJ;;AerpBU;EAhEN,cAAA;EACA,UAAA;AfytBJ;;Ae1pBU;EAhEN,cAAA;EACA,mBAAA;Af8tBJ;;Ae/pBU;EAhEN,cAAA;EACA,mBAAA;AfmuBJ;;AepqBU;EAhEN,cAAA;EACA,WAAA;AfwuBJ;;AejqBY;EAxDV,wBAAA;Af6tBF;;AerqBY;EAxDV,yBAAA;AfiuBF;;AezqBY;EAxDV,gBAAA;AfquBF;;Ae7qBY;EAxDV,yBAAA;AfyuBF;;AejrBY;EAxDV,yBAAA;Af6uBF;;AerrBY;EAxDV,gBAAA;AfivBF;;AezrBY;EAxDV,yBAAA;AfqvBF;;Ae7rBY;EAxDV,yBAAA;AfyvBF;;AejsBY;EAxDV,gBAAA;Af6vBF;;AersBY;EAxDV,yBAAA;AfiwBF;;AezsBY;EAxDV,yBAAA;AfqwBF;;AelsBQ;;EAEE,gBAAA;AfqsBV;;AelsBQ;;EAEE,gBAAA;AfqsBV;;Ae5sBQ;;EAEE,sBAAA;Af+sBV;;Ae5sBQ;;EAEE,sBAAA;Af+sBV;;AettBQ;;EAEE,qBAAA;AfytBV;;AettBQ;;EAEE,qBAAA;AfytBV;;AehuBQ;;EAEE,mBAAA;AfmuBV;;AehuBQ;;EAEE,mBAAA;AfmuBV;;Ae1uBQ;;EAEE,qBAAA;Af6uBV;;Ae1uBQ;;EAEE,qBAAA;Af6uBV;;AepvBQ;;EAEE,mBAAA;AfuvBV;;AepvBQ;;EAEE,mBAAA;AfuvBV;;AahzBI;EESE;IACE,YAAA;Ef2yBN;;EexyBI;IApCJ,cAAA;IACA,WAAA;Efg1BA;;Eel0BA;IACE,cAAA;IACA,WAAA;Efq0BF;;Eev0BA;IACE,cAAA;IACA,UAAA;Ef00BF;;Ee50BA;IACE,cAAA;IACA,qBAAA;Ef+0BF;;Eej1BA;IACE,cAAA;IACA,UAAA;Efo1BF;;Eet1BA;IACE,cAAA;IACA,UAAA;Efy1BF;;Ee31BA;IACE,cAAA;IACA,qBAAA;Ef81BF;;Ee/zBI;IAhDJ,cAAA;IACA,WAAA;Efm3BA;;Ee9zBQ;IAhEN,cAAA;IACA,kBAAA;Efk4BF;;Een0BQ;IAhEN,cAAA;IACA,mBAAA;Efu4BF;;Eex0BQ;IAhEN,cAAA;IACA,UAAA;Ef44BF;;Ee70BQ;IAhEN,cAAA;IACA,mBAAA;Efi5BF;;Eel1BQ;IAhEN,cAAA;IACA,mBAAA;Efs5BF;;Eev1BQ;IAhEN,cAAA;IACA,UAAA;Ef25BF;;Ee51BQ;IAhEN,cAAA;IACA,mBAAA;Efg6BF;;Eej2BQ;IAhEN,cAAA;IACA,mBAAA;Efq6BF;;Eet2BQ;IAhEN,cAAA;IACA,UAAA;Ef06BF;;Ee32BQ;IAhEN,cAAA;IACA,mBAAA;Ef+6BF;;Eeh3BQ;IAhEN,cAAA;IACA,mBAAA;Efo7BF;;Eer3BQ;IAhEN,cAAA;IACA,WAAA;Efy7BF;;Eel3BU;IAxDV,cAAA;Ef86BA;;Eet3BU;IAxDV,wBAAA;Efk7BA;;Ee13BU;IAxDV,yBAAA;Efs7BA;;Ee93BU;IAxDV,gBAAA;Ef07BA;;Eel4BU;IAxDV,yBAAA;Ef87BA;;Eet4BU;IAxDV,yBAAA;Efk8BA;;Ee14BU;IAxDV,gBAAA;Efs8BA;;Ee94BU;IAxDV,yBAAA;Ef08BA;;Eel5BU;IAxDV,yBAAA;Ef88BA;;Eet5BU;IAxDV,gBAAA;Efk9BA;;Ee15BU;IAxDV,yBAAA;Efs9BA;;Ee95BU;IAxDV,yBAAA;Ef09BA;;Eev5BM;;IAEE,gBAAA;Ef05BR;;Eev5BM;;IAEE,gBAAA;Ef05BR;;Eej6BM;;IAEE,sBAAA;Efo6BR;;Eej6BM;;IAEE,sBAAA;Efo6BR;;Ee36BM;;IAEE,qBAAA;Ef86BR;;Ee36BM;;IAEE,qBAAA;Ef86BR;;Eer7BM;;IAEE,mBAAA;Efw7BR;;Eer7BM;;IAEE,mBAAA;Efw7BR;;Ee/7BM;;IAEE,qBAAA;Efk8BR;;Ee/7BM;;IAEE,qBAAA;Efk8BR;;Eez8BM;;IAEE,mBAAA;Ef48BR;;Eez8BM;;IAEE,mBAAA;Ef48BR;AACF;AatgCI;EESE;IACE,YAAA;EfggCN;;Ee7/BI;IApCJ,cAAA;IACA,WAAA;EfqiCA;;EevhCA;IACE,cAAA;IACA,WAAA;Ef0hCF;;Ee5hCA;IACE,cAAA;IACA,UAAA;Ef+hCF;;EejiCA;IACE,cAAA;IACA,qBAAA;EfoiCF;;EetiCA;IACE,cAAA;IACA,UAAA;EfyiCF;;Ee3iCA;IACE,cAAA;IACA,UAAA;Ef8iCF;;EehjCA;IACE,cAAA;IACA,qBAAA;EfmjCF;;EephCI;IAhDJ,cAAA;IACA,WAAA;EfwkCA;;EenhCQ;IAhEN,cAAA;IACA,kBAAA;EfulCF;;EexhCQ;IAhEN,cAAA;IACA,mBAAA;Ef4lCF;;Ee7hCQ;IAhEN,cAAA;IACA,UAAA;EfimCF;;EeliCQ;IAhEN,cAAA;IACA,mBAAA;EfsmCF;;EeviCQ;IAhEN,cAAA;IACA,mBAAA;Ef2mCF;;Ee5iCQ;IAhEN,cAAA;IACA,UAAA;EfgnCF;;EejjCQ;IAhEN,cAAA;IACA,mBAAA;EfqnCF;;EetjCQ;IAhEN,cAAA;IACA,mBAAA;Ef0nCF;;Ee3jCQ;IAhEN,cAAA;IACA,UAAA;Ef+nCF;;EehkCQ;IAhEN,cAAA;IACA,mBAAA;EfooCF;;EerkCQ;IAhEN,cAAA;IACA,mBAAA;EfyoCF;;Ee1kCQ;IAhEN,cAAA;IACA,WAAA;Ef8oCF;;EevkCU;IAxDV,cAAA;EfmoCA;;Ee3kCU;IAxDV,wBAAA;EfuoCA;;Ee/kCU;IAxDV,yBAAA;Ef2oCA;;EenlCU;IAxDV,gBAAA;Ef+oCA;;EevlCU;IAxDV,yBAAA;EfmpCA;;Ee3lCU;IAxDV,yBAAA;EfupCA;;Ee/lCU;IAxDV,gBAAA;Ef2pCA;;EenmCU;IAxDV,yBAAA;Ef+pCA;;EevmCU;IAxDV,yBAAA;EfmqCA;;Ee3mCU;IAxDV,gBAAA;EfuqCA;;Ee/mCU;IAxDV,yBAAA;Ef2qCA;;EennCU;IAxDV,yBAAA;Ef+qCA;;Ee5mCM;;IAEE,gBAAA;Ef+mCR;;Ee5mCM;;IAEE,gBAAA;Ef+mCR;;EetnCM;;IAEE,sBAAA;EfynCR;;EetnCM;;IAEE,sBAAA;EfynCR;;EehoCM;;IAEE,qBAAA;EfmoCR;;EehoCM;;IAEE,qBAAA;EfmoCR;;Ee1oCM;;IAEE,mBAAA;Ef6oCR;;Ee1oCM;;IAEE,mBAAA;Ef6oCR;;EeppCM;;IAEE,qBAAA;EfupCR;;EeppCM;;IAEE,qBAAA;EfupCR;;Ee9pCM;;IAEE,mBAAA;EfiqCR;;Ee9pCM;;IAEE,mBAAA;EfiqCR;AACF;Aa3tCI;EESE;IACE,YAAA;EfqtCN;;EeltCI;IApCJ,cAAA;IACA,WAAA;Ef0vCA;;Ee5uCA;IACE,cAAA;IACA,WAAA;Ef+uCF;;EejvCA;IACE,cAAA;IACA,UAAA;EfovCF;;EetvCA;IACE,cAAA;IACA,qBAAA;EfyvCF;;Ee3vCA;IACE,cAAA;IACA,UAAA;Ef8vCF;;EehwCA;IACE,cAAA;IACA,UAAA;EfmwCF;;EerwCA;IACE,cAAA;IACA,qBAAA;EfwwCF;;EezuCI;IAhDJ,cAAA;IACA,WAAA;Ef6xCA;;EexuCQ;IAhEN,cAAA;IACA,kBAAA;Ef4yCF;;Ee7uCQ;IAhEN,cAAA;IACA,mBAAA;EfizCF;;EelvCQ;IAhEN,cAAA;IACA,UAAA;EfszCF;;EevvCQ;IAhEN,cAAA;IACA,mBAAA;Ef2zCF;;Ee5vCQ;IAhEN,cAAA;IACA,mBAAA;Efg0CF;;EejwCQ;IAhEN,cAAA;IACA,UAAA;Efq0CF;;EetwCQ;IAhEN,cAAA;IACA,mBAAA;Ef00CF;;Ee3wCQ;IAhEN,cAAA;IACA,mBAAA;Ef+0CF;;EehxCQ;IAhEN,cAAA;IACA,UAAA;Efo1CF;;EerxCQ;IAhEN,cAAA;IACA,mBAAA;Efy1CF;;Ee1xCQ;IAhEN,cAAA;IACA,mBAAA;Ef81CF;;Ee/xCQ;IAhEN,cAAA;IACA,WAAA;Efm2CF;;Ee5xCU;IAxDV,cAAA;Efw1CA;;EehyCU;IAxDV,wBAAA;Ef41CA;;EepyCU;IAxDV,yBAAA;Efg2CA;;EexyCU;IAxDV,gBAAA;Efo2CA;;Ee5yCU;IAxDV,yBAAA;Efw2CA;;EehzCU;IAxDV,yBAAA;Ef42CA;;EepzCU;IAxDV,gBAAA;Efg3CA;;EexzCU;IAxDV,yBAAA;Efo3CA;;Ee5zCU;IAxDV,yBAAA;Efw3CA;;Eeh0CU;IAxDV,gBAAA;Ef43CA;;Eep0CU;IAxDV,yBAAA;Efg4CA;;Eex0CU;IAxDV,yBAAA;Efo4CA;;Eej0CM;;IAEE,gBAAA;Efo0CR;;Eej0CM;;IAEE,gBAAA;Efo0CR;;Ee30CM;;IAEE,sBAAA;Ef80CR;;Ee30CM;;IAEE,sBAAA;Ef80CR;;Eer1CM;;IAEE,qBAAA;Efw1CR;;Eer1CM;;IAEE,qBAAA;Efw1CR;;Ee/1CM;;IAEE,mBAAA;Efk2CR;;Ee/1CM;;IAEE,mBAAA;Efk2CR;;Eez2CM;;IAEE,qBAAA;Ef42CR;;Eez2CM;;IAEE,qBAAA;Ef42CR;;Een3CM;;IAEE,mBAAA;Efs3CR;;Een3CM;;IAEE,mBAAA;Efs3CR;AACF;Aah7CI;EESE;IACE,YAAA;Ef06CN;;Eev6CI;IApCJ,cAAA;IACA,WAAA;Ef+8CA;;Eej8CA;IACE,cAAA;IACA,WAAA;Efo8CF;;Eet8CA;IACE,cAAA;IACA,UAAA;Efy8CF;;Ee38CA;IACE,cAAA;IACA,qBAAA;Ef88CF;;Eeh9CA;IACE,cAAA;IACA,UAAA;Efm9CF;;Eer9CA;IACE,cAAA;IACA,UAAA;Efw9CF;;Ee19CA;IACE,cAAA;IACA,qBAAA;Ef69CF;;Ee97CI;IAhDJ,cAAA;IACA,WAAA;Efk/CA;;Ee77CQ;IAhEN,cAAA;IACA,kBAAA;EfigDF;;Eel8CQ;IAhEN,cAAA;IACA,mBAAA;EfsgDF;;Eev8CQ;IAhEN,cAAA;IACA,UAAA;Ef2gDF;;Ee58CQ;IAhEN,cAAA;IACA,mBAAA;EfghDF;;Eej9CQ;IAhEN,cAAA;IACA,mBAAA;EfqhDF;;Eet9CQ;IAhEN,cAAA;IACA,UAAA;Ef0hDF;;Ee39CQ;IAhEN,cAAA;IACA,mBAAA;Ef+hDF;;Eeh+CQ;IAhEN,cAAA;IACA,mBAAA;EfoiDF;;Eer+CQ;IAhEN,cAAA;IACA,UAAA;EfyiDF;;Ee1+CQ;IAhEN,cAAA;IACA,mBAAA;Ef8iDF;;Ee/+CQ;IAhEN,cAAA;IACA,mBAAA;EfmjDF;;Eep/CQ;IAhEN,cAAA;IACA,WAAA;EfwjDF;;Eej/CU;IAxDV,cAAA;Ef6iDA;;Eer/CU;IAxDV,wBAAA;EfijDA;;Eez/CU;IAxDV,yBAAA;EfqjDA;;Ee7/CU;IAxDV,gBAAA;EfyjDA;;EejgDU;IAxDV,yBAAA;Ef6jDA;;EergDU;IAxDV,yBAAA;EfikDA;;EezgDU;IAxDV,gBAAA;EfqkDA;;Ee7gDU;IAxDV,yBAAA;EfykDA;;EejhDU;IAxDV,yBAAA;Ef6kDA;;EerhDU;IAxDV,gBAAA;EfilDA;;EezhDU;IAxDV,yBAAA;EfqlDA;;Ee7hDU;IAxDV,yBAAA;EfylDA;;EethDM;;IAEE,gBAAA;EfyhDR;;EethDM;;IAEE,gBAAA;EfyhDR;;EehiDM;;IAEE,sBAAA;EfmiDR;;EehiDM;;IAEE,sBAAA;EfmiDR;;Ee1iDM;;IAEE,qBAAA;Ef6iDR;;Ee1iDM;;IAEE,qBAAA;Ef6iDR;;EepjDM;;IAEE,mBAAA;EfujDR;;EepjDM;;IAEE,mBAAA;EfujDR;;Ee9jDM;;IAEE,qBAAA;EfikDR;;Ee9jDM;;IAEE,qBAAA;EfikDR;;EexkDM;;IAEE,mBAAA;Ef2kDR;;EexkDM;;IAEE,mBAAA;Ef2kDR;AACF;AaroDI;EESE;IACE,YAAA;Ef+nDN;;Ee5nDI;IApCJ,cAAA;IACA,WAAA;EfoqDA;;EetpDA;IACE,cAAA;IACA,WAAA;EfypDF;;Ee3pDA;IACE,cAAA;IACA,UAAA;Ef8pDF;;EehqDA;IACE,cAAA;IACA,qBAAA;EfmqDF;;EerqDA;IACE,cAAA;IACA,UAAA;EfwqDF;;Ee1qDA;IACE,cAAA;IACA,UAAA;Ef6qDF;;Ee/qDA;IACE,cAAA;IACA,qBAAA;EfkrDF;;EenpDI;IAhDJ,cAAA;IACA,WAAA;EfusDA;;EelpDQ;IAhEN,cAAA;IACA,kBAAA;EfstDF;;EevpDQ;IAhEN,cAAA;IACA,mBAAA;Ef2tDF;;Ee5pDQ;IAhEN,cAAA;IACA,UAAA;EfguDF;;EejqDQ;IAhEN,cAAA;IACA,mBAAA;EfquDF;;EetqDQ;IAhEN,cAAA;IACA,mBAAA;Ef0uDF;;Ee3qDQ;IAhEN,cAAA;IACA,UAAA;Ef+uDF;;EehrDQ;IAhEN,cAAA;IACA,mBAAA;EfovDF;;EerrDQ;IAhEN,cAAA;IACA,mBAAA;EfyvDF;;Ee1rDQ;IAhEN,cAAA;IACA,UAAA;Ef8vDF;;Ee/rDQ;IAhEN,cAAA;IACA,mBAAA;EfmwDF;;EepsDQ;IAhEN,cAAA;IACA,mBAAA;EfwwDF;;EezsDQ;IAhEN,cAAA;IACA,WAAA;Ef6wDF;;EetsDU;IAxDV,cAAA;EfkwDA;;Ee1sDU;IAxDV,wBAAA;EfswDA;;Ee9sDU;IAxDV,yBAAA;Ef0wDA;;EeltDU;IAxDV,gBAAA;Ef8wDA;;EettDU;IAxDV,yBAAA;EfkxDA;;Ee1tDU;IAxDV,yBAAA;EfsxDA;;Ee9tDU;IAxDV,gBAAA;Ef0xDA;;EeluDU;IAxDV,yBAAA;Ef8xDA;;EetuDU;IAxDV,yBAAA;EfkyDA;;Ee1uDU;IAxDV,gBAAA;EfsyDA;;Ee9uDU;IAxDV,yBAAA;Ef0yDA;;EelvDU;IAxDV,yBAAA;Ef8yDA;;Ee3uDM;;IAEE,gBAAA;Ef8uDR;;Ee3uDM;;IAEE,gBAAA;Ef8uDR;;EervDM;;IAEE,sBAAA;EfwvDR;;EervDM;;IAEE,sBAAA;EfwvDR;;Ee/vDM;;IAEE,qBAAA;EfkwDR;;Ee/vDM;;IAEE,qBAAA;EfkwDR;;EezwDM;;IAEE,mBAAA;Ef4wDR;;EezwDM;;IAEE,mBAAA;Ef4wDR;;EenxDM;;IAEE,qBAAA;EfsxDR;;EenxDM;;IAEE,qBAAA;EfsxDR;;Ee7xDM;;IAEE,mBAAA;EfgyDR;;Ee7xDM;;IAEE,mBAAA;EfgyDR;AACF;AgBr5DA;EACE,0BAAA;EACA,iCAAA;EACA,iCAAA;EACA,0CAAA;EACA,gCAAA;EACA,wCAAA;EACA,+BAAA;EACA,yCAAA;EAEA,WAAA;EACA,mBXuWO;EWtWP,cXCS;EWAT,mBXwpB4B;EWvpB5B,qBXPS;AL65DX;AgB/4DE;EACE,sBAAA;EACA,oCAAA;EACA,wBX+d0B;EW9d1B,wDAAA;AhBi5DJ;AgB94DE;EACE,uBAAA;AhBg5DJ;AgB74DE;EACE,sBAAA;AhB+4DJ;AgB34DE;EACE,iCXypB0B;ALovC9B;;AgBp4DA;EACE,iBAAA;AhBu4DF;;AgB73DE;EACE,wBAAA;AhBg4DJ;;AgBj3DE;EACE,mBAAA;AhBo3DJ;AgBj3DI;EACE,mBAAA;AhBm3DN;;AgB52DE;EACE,sBAAA;AhB+2DJ;;AgBt2DE;EACE,gDAAA;EACA,oCAAA;AhBy2DJ;;AgBj2DA;EACE,+CAAA;EACA,mCAAA;AhBo2DF;;AgB51DE;EACE,8CAAA;EACA,kCAAA;AhB+1DJ;;AiBv9DE;EAME,sBAAA;EACA,8BAAA;EACA,8BAAA;EACA,6BAAA;EACA,6BAAA;EACA,4BAAA;EACA,4BAAA;EAEA,WAbQ;EAcR,qBAAA;AjBo9DJ;;AiBn+DE;EAME,sBAAA;EACA,8BAAA;EACA,8BAAA;EACA,6BAAA;EACA,6BAAA;EACA,4BAAA;EACA,4BAAA;EAEA,WAbQ;EAcR,qBAAA;AjBg+DJ;;AiB/+DE;EAME,sBAAA;EACA,8BAAA;EACA,8BAAA;EACA,6BAAA;EACA,6BAAA;EACA,4BAAA;EACA,4BAAA;EAEA,WAbQ;EAcR,qBAAA;AjB4+DJ;;AiB3/DE;EAME,sBAAA;EACA,8BAAA;EACA,8BAAA;EACA,6BAAA;EACA,6BAAA;EACA,4BAAA;EACA,4BAAA;EAEA,WAbQ;EAcR,qBAAA;AjBw/DJ;;AiBvgEE;EAME,sBAAA;EACA,8BAAA;EACA,8BAAA;EACA,6BAAA;EACA,6BAAA;EACA,4BAAA;EACA,4BAAA;EAEA,WAbQ;EAcR,qBAAA;AjBogEJ;;AiBnhEE;EAME,sBAAA;EACA,8BAAA;EACA,8BAAA;EACA,6BAAA;EACA,6BAAA;EACA,4BAAA;EACA,4BAAA;EAEA,WAbQ;EAcR,qBAAA;AjBghEJ;;AiB/hEE;EAME,sBAAA;EACA,8BAAA;EACA,8BAAA;EACA,6BAAA;EACA,6BAAA;EACA,4BAAA;EACA,4BAAA;EAEA,WAbQ;EAcR,qBAAA;AjB4hEJ;;AiB3iEE;EAME,sBAAA;EACA,8BAAA;EACA,8BAAA;EACA,6BAAA;EACA,6BAAA;EACA,4BAAA;EACA,4BAAA;EAEA,WAbQ;EAcR,qBAAA;AjBwiEJ;;AgBx6DI;EACE,gBAAA;EACA,iCAAA;AhB26DN;;Aal/DI;EGqEA;IACE,gBAAA;IACA,iCAAA;EhBi7DJ;AACF;Aaz/DI;EGqEA;IACE,gBAAA;IACA,iCAAA;EhBu7DJ;AACF;Aa//DI;EGqEA;IACE,gBAAA;IACA,iCAAA;EhB67DJ;AACF;AargEI;EGqEA;IACE,gBAAA;IACA,iCAAA;EhBm8DJ;AACF;Aa3gEI;EGqEA;IACE,gBAAA;IACA,iCAAA;EhBy8DJ;AACF;AkBzlEA;EACE,qBb8yBsC;AL6yCxC;;AkBllEA;EACE,iCAAA;EACA,oCAAA;EACA,gBAAA;EdoRI,kBALI;Ec3QR,gBbsjB4B;AL6hD9B;;AkB/kEA;EACE,+BAAA;EACA,kCAAA;Ed0QI,kBALI;AJ80DV;;AkB/kEA;EACE,gCAAA;EACA,mCAAA;EdoQI,mBALI;AJo1DV;;AmBhnEA;EACE,mBdsyBsC;EDtgBlC,kBALI;EevRR,cdKS;AL4mEX;;AoBtnEA;EACE,cAAA;EACA,WAAA;EACA,yBAAA;EhB8RI,eALI;EgBtRR,gBf2jB4B;Ee1jB5B,gBfgkB4B;Ee/jB5B,cfKS;EeJT,sBfLS;EeMT,4BAAA;EACA,yBAAA;EACA,wBAAA;EAAA,qBAAA;EAAA,gBAAA;EdGE,sBAAA;EeHE,wEDMJ;ApBonEF;AqBtnEM;EDhBN;ICiBQ,gBAAA;ErBynEN;AACF;AoBvnEE;EACE,gBAAA;ApBynEJ;AoBvnEI;EACE,eAAA;ApBynEN;AoBpnEE;EACE,cfjBO;EekBP,sBf3BO;Ee4BP,qBfozBoC;EenzBpC,UAAA;EAKE,kDf6rB0B;ALq7ChC;AoB3mEE;EAEE,aAAA;ApB4mEJ;AoBxmEE;EACE,cf1CO;Ee4CP,UAAA;ApBymEJ;AoB5mEE;EACE,cf1CO;Ee4CP,UAAA;ApBymEJ;AoBjmEE;EAEE,yBf1DO;Ee6DP,UAAA;ApBgmEJ;AoB5lEE;EACE,yBAAA;EACA,0BAAA;EACA,2BfgpB0B;EehpB1B,0BfgpB0B;Ee/oB1B,cf9DO;EiBbT,yBjBMS;EeuEP,oBAAA;EACA,qBAAA;EACA,mBAAA;EACA,eAAA;EACA,4Bfsa0B;Eera1B,gBAAA;ECtEE,qIDuEF;ApB8lEJ;AqBjqEM;EDuDJ;ICtDM,gBAAA;ErBoqEN;AACF;AoBhmEE;EACE,yBfm5B8B;AL+sClC;AoB/lEE;EACE,yBAAA;EACA,0BAAA;EACA,2Bf6nB0B;Ee7nB1B,0Bf6nB0B;Ee5nB1B,cfjFO;EiBbT,yBjBMS;Ee0FP,oBAAA;EACA,qBAAA;EACA,mBAAA;EACA,eAAA;EACA,4BfmZ0B;EelZ1B,gBAAA;ECzFE,6ID0FF;EC1FE,qID0FF;ApBimEJ;AqBvrEM;ED0EJ;ICzEM,wBAAA;IAAA,gBAAA;ErB0rEN;AACF;AoBnmEE;EACE,yBfg4B8B;ALquClC;;AoB5lEA;EACE,cAAA;EACA,WAAA;EACA,mBAAA;EACA,gBAAA;EACA,gBf+c4B;Ee9c5B,cf5GS;Ee6GT,6BAAA;EACA,yBAAA;EACA,mBAAA;ApB+lEF;AoB7lEE;EAEE,gBAAA;EACA,eAAA;ApB8lEJ;;AoBnlEA;EACE,sCfstBsC;EertBtC,uBAAA;EhBmJI,mBALI;EE7QN,qBAAA;ANutEJ;AoBplEE;EACE,uBAAA;EACA,wBAAA;EACA,0BfilB0B;EejlB1B,yBfilB0B;ALqgD9B;AoBnlEE;EACE,uBAAA;EACA,wBAAA;EACA,0Bf2kB0B;Ee3kB1B,yBf2kB0B;AL0gD9B;;AoBjlEA;EACE,oCfosBsC;EensBtC,oBAAA;EhBgII,kBALI;EE7QN,qBAAA;ANwuEJ;AoBllEE;EACE,oBAAA;EACA,qBAAA;EACA,wBfkkB0B;EelkB1B,uBfkkB0B;ALkhD9B;AoBjlEE;EACE,oBAAA;EACA,qBAAA;EACA,wBf4jB0B;Ee5jB1B,uBf4jB0B;ALuhD9B;;AoB3kEE;EACE,uCf2qBoC;ALm6CxC;AoB3kEE;EACE,sCfwqBoC;ALq6CxC;AoB1kEE;EACE,oCfqqBoC;ALu6CxC;;AoBvkEA;EACE,WfmqBsC;EelqBtC,YAAA;EACA,iBfkhB4B;ALwjD9B;AoBxkEE;EACE,eAAA;ApB0kEJ;AoBvkEE;EACE,aAAA;Ed/LA,sBAAA;ANywEJ;AoBtkEE;EACE,aAAA;EdpMA,sBAAA;AN6wEJ;;AuB3xEA;EACE,cAAA;EACA,WAAA;EACA,0CAAA;EAEA,uCAAA;EnB2RI,eALI;EmBnRR,gBlBwjB4B;EkBvjB5B,gBlB6jB4B;EkB5jB5B,clBES;EkBDT,sBlBRS;EkBST,iPAAA;EACA,4BAAA;EACA,yClBs6BkC;EkBr6BlC,0BlBs6BkC;EkBr6BlC,yBAAA;EjBFE,sBAAA;EeHE,wEEQJ;EACA,wBAAA;EAAA,qBAAA;EAAA,gBAAA;AvB2xEF;AqBhyEM;EEfN;IFgBQ,gBAAA;ErBmyEN;AACF;AuB9xEE;EACE,qBlB4zBoC;EkB3zBpC,UAAA;EAKE,kDlBu6B4B;ALq3ClC;AuBxxEE;EAEE,sBlBsrB0B;EkBrrB1B,sBAAA;AvByxEJ;AuBtxEE;EAEE,yBlBpCO;AL2zEX;AuBlxEE;EACE,kBAAA;EACA,0BAAA;AvBoxEJ;;AuBhxEA;EACE,oBlB+qB4B;EkB9qB5B,uBlB8qB4B;EkB7qB5B,oBlB8qB4B;EDrcxB,mBALI;AJgjEV;;AuBhxEA;EACE,mBlB4qB4B;EkB3qB5B,sBlB2qB4B;EkB1qB5B,kBlB2qB4B;EDzcxB,kBALI;AJujEV;;AwBn1EA;EACE,cAAA;EACA,kBnB22BwC;EmB12BxC,mBnB22BwC;EmB12BxC,uBnB22BwC;AL2+C1C;AwBp1EE;EACE,WAAA;EACA,mBAAA;AxBs1EJ;;AwBl1EA;EACE,UnB+1BwC;EmB91BxC,WnB81BwC;EmB71BxC,kBAAA;EACA,mBAAA;EACA,sBnBbS;EmBcT,4BAAA;EACA,2BAAA;EACA,wBAAA;EACA,qCnBk2BwC;EmBj2BxC,wBAAA;EAAA,qBAAA;EAAA,gBAAA;EACA,iCAAA;EAAA,mBAAA;AxBq1EF;AwBl1EE;ElBXE,qBAAA;ANg2EJ;AwBj1EE;EAEE,kBnBy1BsC;ALy/C1C;AwB/0EE;EACE,uBnBg1BsC;ALigD1C;AwB90EE;EACE,qBnB4yBoC;EmB3yBpC,UAAA;EACA,kDnByrB4B;ALupDhC;AwB70EE;EACE,yBnBZM;EmBaN,qBnBbM;AL41EV;AwB70EI;EAII,+OAAA;AxB40ER;AwBx0EI;EAII,uJAAA;AxBu0ER;AwBl0EE;EACE,yBnBjCM;EmBkCN,qBnBlCM;EmBuCJ,yOAAA;AxBg0EN;AwB5zEE;EACE,oBAAA;EACA,YAAA;EACA,YnBwzBuC;ALsgD3C;AwBvzEI;EACE,YnBgzBqC;ALygD3C;;AwB3yEA;EACE,mBnB2yBgC;ALmgDlC;AwB5yEE;EACE,UnBuyB8B;EmBtyB9B,mBAAA;EACA,wKAAA;EACA,gCAAA;ElB9FA,kBAAA;EeHE,iDGmGF;AxB8yEJ;AqB74EM;EGyFJ;IHxFM,gBAAA;ErBg5EN;AACF;AwBjzEI;EACE,0JAAA;AxBmzEN;AwBhzEI;EACE,iCnBsyB4B;EmBjyB1B,uJAAA;AxB8yER;;AwBxyEA;EACE,qBAAA;EACA,kBnBywBgC;ALkiDlC;;AwBxyEA;EACE,kBAAA;EACA,sBAAA;EACA,oBAAA;AxB2yEF;AwBvyEI;EACE,oBAAA;EACA,YAAA;EACA,anB2nBwB;AL8qD9B;;AyBv7EA;EACE,WAAA;EACA,cAAA;EACA,UAAA;EACA,6BAAA;EACA,wBAAA;EAAA,qBAAA;EAAA,gBAAA;AzB07EF;AyBx7EE;EACE,UAAA;AzB07EJ;AyBt7EI;EAA0B,kEpBk9Ba;ALu+C3C;AyBx7EI;EAA0B,kEpBi9Ba;AL0+C3C;AyBx7EE;EACE,SAAA;AzB07EJ;AyBv7EE;EACE,WpBm8BuC;EoBl8BvC,YpBk8BuC;EoBj8BvC,oBAAA;EHzBF,yBjBkCQ;EoBPN,SpBk8BuC;EC98BvC,mBAAA;EeHE,oHIkBF;EJlBE,4GIkBF;EACA,wBAAA;EAAA,gBAAA;AzBw7EJ;AqBv8EM;EIMJ;IJLM,wBAAA;IAAA,gBAAA;ErB08EN;AACF;AyB37EI;EHjCF,yBjBk+ByC;AL6/C3C;AyBz7EE;EACE,WpB46B8B;EoB36B9B,cpB46B8B;EoB36B9B,kBAAA;EACA,epB26B8B;EoB16B9B,yBpBpCO;EoBqCP,yBAAA;EnB7BA,mBAAA;ANy9EJ;AyBv7EE;EACE,WpBw6BuC;EoBv6BvC,YpBu6BuC;EiB19BzC,yBjBkCQ;EoBmBN,SpBw6BuC;EC98BvC,mBAAA;EeHE,iHI4CF;EJ5CE,4GI4CF;EACA,qBAAA;EAAA,gBAAA;AzBw7EJ;AqBj+EM;EIiCJ;IJhCM,qBAAA;IAAA,gBAAA;ErBo+EN;AACF;AyB37EI;EH3DF,yBjBk+ByC;ALuhD3C;AyBz7EE;EACE,WpBk5B8B;EoBj5B9B,cpBk5B8B;EoBj5B9B,kBAAA;EACA,epBi5B8B;EoBh5B9B,yBpB9DO;EoB+DP,yBAAA;EnBvDA,mBAAA;ANm/EJ;AyBv7EE;EACE,oBAAA;AzBy7EJ;AyBv7EI;EACE,yBpBtEK;AL+/EX;AyBt7EI;EACE,yBpB1EK;ALkgFX;;A0B/gFA;EACE,kBAAA;A1BkhFF;A0BhhFE;;EAEE,0BrB6+B8B;EqB5+B9B,iBrB6+B8B;ALqiDlC;A0B/gFE;EACE,kBAAA;EACA,MAAA;EACA,OAAA;EACA,YAAA;EACA,qBAAA;EACA,oBAAA;EACA,6BAAA;EACA,qBAAA;ELDE,gEKEF;A1BihFJ;AqB/gFM;EKXJ;ILYM,gBAAA;ErBkhFN;AACF;A0BlhFE;EACE,qBAAA;A1BohFJ;A0BlhFI;EACE,kBAAA;A1BohFN;A0BrhFI;EACE,kBAAA;A1BohFN;A0BjhFI;EAEE,qBrBu9B4B;EqBt9B5B,wBrBu9B4B;AL2jDlC;A0BrhFI;EAEE,qBrBu9B4B;EqBt9B5B,wBrBu9B4B;AL2jDlC;A0B/gFI;EACE,qBrBk9B4B;EqBj9B5B,wBrBk9B4B;AL+jDlC;A0B7gFE;EACE,qBrB48B8B;EqB38B9B,wBrB48B8B;ALmkDlC;A0BzgFI;EACE,arBs8B4B;EqBr8B5B,8DrBs8B4B;ALukDlC;A0B/gFI;;;EACE,arBs8B4B;EqBr8B5B,8DrBs8B4B;ALukDlC;A0BxgFI;EACE,arB+7B4B;EqB97B5B,8DrB+7B4B;AL2kDlC;;A2BhkFA;EACE,kBAAA;EACA,aAAA;EACA,eAAA;EACA,oBAAA;EACA,WAAA;A3BmkFF;A2BjkFE;;EAEE,kBAAA;EACA,cAAA;EACA,SAAA;EACA,YAAA;A3BmkFJ;A2B/jFE;;EAEE,UAAA;A3BikFJ;A2B3jFE;EACE,kBAAA;EACA,UAAA;A3B6jFJ;A2B3jFI;EACE,UAAA;A3B6jFN;;A2BljFA;EACE,aAAA;EACA,mBAAA;EACA,yBAAA;EvBsPI,eALI;EuB/OR,gBtBohB4B;EsBnhB5B,gBtByhB4B;EsBxhB5B,ctBlCS;EsBmCT,kBAAA;EACA,mBAAA;EACA,yBtB5CS;EsB6CT,yBAAA;ErBpCE,sBAAA;AN0lFJ;;A2B5iFA;;;;EAIE,oBAAA;EvBgOI,kBALI;EE7QN,qBAAA;ANmmFJ;;A2B5iFA;;;;EAIE,uBAAA;EvBuNI,mBALI;EE7QN,qBAAA;AN4mFJ;;A2B5iFA;;EAEE,mBAAA;A3B+iFF;;A2BliFI;;ErB/DA,0BAAA;EACA,6BAAA;ANsmFJ;A2BjiFI;;ErBtEA,0BAAA;EACA,6BAAA;AN2mFJ;A2B3hFE;EACE,iBAAA;ErBpEA,yBAAA;EACA,4BAAA;ANkmFJ;;A4B3nFE;EACE,aAAA;EACA,WAAA;EACA,mBvB+wBoC;EDtgBlC,kBALI;EwBjQN,cvB8+BqB;AL+oDzB;;A4B1nFE;EACE,kBAAA;EACA,SAAA;EACA,UAAA;EACA,aAAA;EACA,eAAA;EACA,uBAAA;EACA,kBAAA;ExB4PE,mBALI;EwBpPN,WAvBc;EAwBd,wCAvBiB;EtBHjB,sBAAA;ANupFJ;;A4BxnFI;;;;EAEE,cAAA;A5B6nFN;;A4B3qFI;EAoDE,qBvBm9BmB;EuBh9BjB,oCvBqyBgC;EuBpyBhC,4PAAA;EACA,4BAAA;EACA,2DAAA;EACA,gEAAA;A5BynFR;A4BtnFM;EACE,qBvBw8BiB;EuBv8BjB,iDA/Ca;A5BuqFrB;;A4BxrFI;EAyEI,oCvBmxBgC;EuBlxBhC,kFAAA;A5BmnFR;;A4B7rFI;EAiFE,qBvBs7BmB;AL0rDzB;A4B7mFQ;EAEE,uBvBk2B8B;EuBj2B9B,6dAAA;EACA,+DAAA;EACA,2EAAA;A5B8mFV;A4B1mFM;EACE,qBvBy6BiB;EuBx6BjB,iDA9Ea;A5B0rFrB;;A4B3sFI;EAsGE,qBvBi6BmB;ALwsDzB;A4BvmFM;EACE,yBvB85BiB;AL2sDzB;A4BtmFM;EACE,iDA5Fa;A5BosFrB;A4BrmFM;EACE,cvBs5BiB;ALitDzB;;A4BlmFI;EACE,kBAAA;A5BqmFN;;A4B5tFI;;;EA+HI,UAAA;A5BmmFR;A4B/lFM;;;EACE,UAAA;A5BmmFR;;A4BptFE;EACE,aAAA;EACA,WAAA;EACA,mBvB+wBoC;EDtgBlC,kBALI;EwBjQN,cvB8+BqB;ALwuDzB;;A4BntFE;EACE,kBAAA;EACA,SAAA;EACA,UAAA;EACA,aAAA;EACA,eAAA;EACA,uBAAA;EACA,kBAAA;ExB4PE,mBALI;EwBpPN,WAvBc;EAwBd,wCAvBiB;EtBHjB,sBAAA;ANgvFJ;;A4BjtFI;;;;EAEE,cAAA;A5BstFN;;A4BpwFI;EAoDE,qBvBm9BmB;EuBh9BjB,oCvBqyBgC;EuBpyBhC,4UAAA;EACA,4BAAA;EACA,2DAAA;EACA,gEAAA;A5BktFR;A4B/sFM;EACE,qBvBw8BiB;EuBv8BjB,iDA/Ca;A5BgwFrB;;A4BjxFI;EAyEI,oCvBmxBgC;EuBlxBhC,kFAAA;A5B4sFR;;A4BtxFI;EAiFE,qBvBs7BmB;ALmxDzB;A4BtsFQ;EAEE,uBvBk2B8B;EuBj2B9B,6iBAAA;EACA,+DAAA;EACA,2EAAA;A5BusFV;A4BnsFM;EACE,qBvBy6BiB;EuBx6BjB,iDA9Ea;A5BmxFrB;;A4BpyFI;EAsGE,qBvBi6BmB;ALiyDzB;A4BhsFM;EACE,yBvB85BiB;ALoyDzB;A4B/rFM;EACE,iDA5Fa;A5B6xFrB;A4B9rFM;EACE,cvBs5BiB;AL0yDzB;;A4B3rFI;EACE,kBAAA;A5B8rFN;;A4BrzFI;;;EAiII,UAAA;A5B0rFR;A4BxrFM;;;EACE,UAAA;A5B4rFR;;A6Bl0FA;EACE,qBAAA;EAEA,gBxB8jB4B;EwB7jB5B,gBxBmkB4B;EwBlkB5B,cxBQS;EwBPT,kBAAA;EACA,qBAAA;EAEA,sBAAA;EACA,eAAA;EACA,yBAAA;EAAA,sBAAA;EAAA,iBAAA;EACA,6BAAA;EACA,6BAAA;EC8GA,yBAAA;E1BsKI,eALI;EE7QN,sBAAA;EeHE,qIQGJ;A7Bq0FF;AqBp0FM;EQhBN;IRiBQ,gBAAA;ErBu0FN;AACF;A6Bx0FE;EACE,cxBLO;AL+0FX;A6Bt0FE;EAEE,UAAA;EACA,kDxB0sB4B;AL6nEhC;A6BzzFE;EAGE,oBAAA;EACA,axBguB0B;ALylE9B;;A6B7yFE;ECvCA,WAXQ;ERLR,yBjB4Ea;EyB1Db,qBzB0Da;AL8xFf;A8Br1FE;EACE,WAdY;ERRd,yBQMmB;EAkBjB,qBAjBa;A9Bw2FjB;A8Bp1FE;EAEE,WArBY;ERRd,yBQMmB;EAyBjB,qBAxBa;EA6BX,iDAAA;A9Bi1FN;A8B70FE;EAKE,WAlCa;EAmCb,yBArCkB;EAwClB,qBAvCc;A9Bg3FlB;A8Bv0FI;EAKI,iDAAA;A9Bq0FR;A8Bh0FE;EAEE,WAjDe;EAkDf,yBzBYW;EyBTX,qBzBSW;ALszFf;;A6B30FE;ECvCA,WAXQ;ERLR,yBjB4Ea;EyB1Db,qBzB0Da;AL4zFf;A8Bn3FE;EACE,WAdY;ERRd,yBQMmB;EAkBjB,qBAjBa;A9Bs4FjB;A8Bl3FE;EAEE,WArBY;ERRd,yBQMmB;EAyBjB,qBAxBa;EA6BX,kDAAA;A9B+2FN;A8B32FE;EAKE,WAlCa;EAmCb,yBArCkB;EAwClB,qBAvCc;A9B84FlB;A8Br2FI;EAKI,kDAAA;A9Bm2FR;A8B91FE;EAEE,WAjDe;EAkDf,yBzBYW;EyBTX,qBzBSW;ALo1Ff;;A6Bz2FE;ECvCA,WAXQ;ERLR,yBjB4Ea;EyB1Db,qBzB0Da;AL01Ff;A8Bj5FE;EACE,WAdY;ERRd,yBQMmB;EAkBjB,qBAjBa;A9Bo6FjB;A8Bh5FE;EAEE,WArBY;ERRd,yBQMmB;EAyBjB,qBAxBa;EA6BX,iDAAA;A9B64FN;A8Bz4FE;EAKE,WAlCa;EAmCb,yBArCkB;EAwClB,qBAvCc;A9B46FlB;A8Bn4FI;EAKI,iDAAA;A9Bi4FR;A8B53FE;EAEE,WAjDe;EAkDf,yBzBYW;EyBTX,qBzBSW;ALk3Ff;;A6Bv4FE;ECvCA,WAXQ;ERLR,yBjB4Ea;EyB1Db,qBzB0Da;ALw3Ff;A8B/6FE;EACE,WAdY;ERRd,yBQMmB;EAkBjB,qBAjBa;A9Bk8FjB;A8B96FE;EAEE,WArBY;ERRd,yBQMmB;EAyBjB,qBAxBa;EA6BX,iDAAA;A9B26FN;A8Bv6FE;EAKE,WAlCa;EAmCb,yBArCkB;EAwClB,qBAvCc;A9B08FlB;A8Bj6FI;EAKI,iDAAA;A9B+5FR;A8B15FE;EAEE,WAjDe;EAkDf,yBzBYW;EyBTX,qBzBSW;ALg5Ff;;A6Br6FE;ECvCA,WAXQ;ERLR,yBjB4Ea;EyB1Db,qBzB0Da;ALs5Ff;A8B78FE;EACE,WAdY;ERRd,yBQMmB;EAkBjB,qBAjBa;A9Bg+FjB;A8B58FE;EAEE,WArBY;ERRd,yBQMmB;EAyBjB,qBAxBa;EA6BX,gDAAA;A9By8FN;A8Br8FE;EAKE,WAlCa;EAmCb,yBArCkB;EAwClB,qBAvCc;A9Bw+FlB;A8B/7FI;EAKI,gDAAA;A9B67FR;A8Bx7FE;EAEE,WAjDe;EAkDf,yBzBYW;EyBTX,qBzBSW;AL86Ff;;A6Bn8FE;ECvCA,WAXQ;ERLR,yBjB4Ea;EyB1Db,qBzB0Da;ALo7Ff;A8B3+FE;EACE,WAdY;ERRd,yBQMmB;EAkBjB,qBAjBa;A9B8/FjB;A8B1+FE;EAEE,WArBY;ERRd,yBQMmB;EAyBjB,qBAxBa;EA6BX,gDAAA;A9Bu+FN;A8Bn+FE;EAKE,WAlCa;EAmCb,yBArCkB;EAwClB,qBAvCc;A9BsgGlB;A8B79FI;EAKI,gDAAA;A9B29FR;A8Bt9FE;EAEE,WAjDe;EAkDf,yBzBYW;EyBTX,qBzBSW;AL48Ff;;A6Bj+FE;ECvCA,WAXQ;ERLR,yBjB4Ea;EyB1Db,qBzB0Da;ALk9Ff;A8BzgGE;EACE,WAdY;ERRd,yBQMmB;EAkBjB,qBAjBa;A9B4hGjB;A8BxgGE;EAEE,WArBY;ERRd,yBQMmB;EAyBjB,qBAxBa;EA6BX,kDAAA;A9BqgGN;A8BjgGE;EAKE,WAlCa;EAmCb,yBArCkB;EAwClB,qBAvCc;A9BoiGlB;A8B3/FI;EAKI,kDAAA;A9By/FR;A8Bp/FE;EAEE,WAjDe;EAkDf,yBzBYW;EyBTX,qBzBSW;AL0+Ff;;A6B//FE;ECvCA,WAXQ;ERLR,yBjB4Ea;EyB1Db,qBzB0Da;ALg/Ff;A8BviGE;EACE,WAdY;ERRd,yBQMmB;EAkBjB,qBAjBa;A9B0jGjB;A8BtiGE;EAEE,WArBY;ERRd,yBQMmB;EAyBjB,qBAxBa;EA6BX,+CAAA;A9BmiGN;A8B/hGE;EAKE,WAlCa;EAmCb,yBArCkB;EAwClB,qBAvCc;A9BkkGlB;A8BzhGI;EAKI,+CAAA;A9BuhGR;A8BlhGE;EAEE,WAjDe;EAkDf,yBzBYW;EyBTX,qBzBSW;ALwgGf;;A6BvhGE;ECmBA,czBJa;EyBKb,qBzBLa;AL6gGf;A8BtgGE;EACE,WATY;EAUZ,yBzBTW;EyBUX,qBzBVW;ALkhGf;A8BrgGE;EAEE,iDAAA;A9BsgGJ;A8BngGE;EAKE,WArBa;EAsBb,yBzBxBW;EyByBX,qBzBzBW;AL0hGf;A8B//FI;EAKI,iDAAA;A9B6/FR;A8Bx/FE;EAEE,czBvCW;EyBwCX,6BAAA;A9By/FJ;;A6BhjGE;ECmBA,czBJa;EyBKb,qBzBLa;ALsiGf;A8B/hGE;EACE,WATY;EAUZ,yBzBTW;EyBUX,qBzBVW;AL2iGf;A8B9hGE;EAEE,kDAAA;A9B+hGJ;A8B5hGE;EAKE,WArBa;EAsBb,yBzBxBW;EyByBX,qBzBzBW;ALmjGf;A8BxhGI;EAKI,kDAAA;A9BshGR;A8BjhGE;EAEE,czBvCW;EyBwCX,6BAAA;A9BkhGJ;;A6BzkGE;ECmBA,czBJa;EyBKb,qBzBLa;AL+jGf;A8BxjGE;EACE,WATY;EAUZ,yBzBTW;EyBUX,qBzBVW;ALokGf;A8BvjGE;EAEE,gDAAA;A9BwjGJ;A8BrjGE;EAKE,WArBa;EAsBb,yBzBxBW;EyByBX,qBzBzBW;AL4kGf;A8BjjGI;EAKI,gDAAA;A9B+iGR;A8B1iGE;EAEE,czBvCW;EyBwCX,6BAAA;A9B2iGJ;;A6BlmGE;ECmBA,czBJa;EyBKb,qBzBLa;ALwlGf;A8BjlGE;EACE,WATY;EAUZ,yBzBTW;EyBUX,qBzBVW;AL6lGf;A8BhlGE;EAEE,iDAAA;A9BilGJ;A8B9kGE;EAKE,WArBa;EAsBb,yBzBxBW;EyByBX,qBzBzBW;ALqmGf;A8B1kGI;EAKI,iDAAA;A9BwkGR;A8BnkGE;EAEE,czBvCW;EyBwCX,6BAAA;A9BokGJ;;A6B3nGE;ECmBA,czBJa;EyBKb,qBzBLa;ALinGf;A8B1mGE;EACE,WATY;EAUZ,yBzBTW;EyBUX,qBzBVW;ALsnGf;A8BzmGE;EAEE,gDAAA;A9B0mGJ;A8BvmGE;EAKE,WArBa;EAsBb,yBzBxBW;EyByBX,qBzBzBW;AL8nGf;A8BnmGI;EAKI,gDAAA;A9BimGR;A8B5lGE;EAEE,czBvCW;EyBwCX,6BAAA;A9B6lGJ;;A6BppGE;ECmBA,czBJa;EyBKb,qBzBLa;AL0oGf;A8BnoGE;EACE,WATY;EAUZ,yBzBTW;EyBUX,qBzBVW;AL+oGf;A8BloGE;EAEE,gDAAA;A9BmoGJ;A8BhoGE;EAKE,WArBa;EAsBb,yBzBxBW;EyByBX,qBzBzBW;ALupGf;A8B5nGI;EAKI,gDAAA;A9B0nGR;A8BrnGE;EAEE,czBvCW;EyBwCX,6BAAA;A9BsnGJ;;A6B7qGE;ECmBA,czBJa;EyBKb,qBzBLa;ALmqGf;A8B5pGE;EACE,WATY;EAUZ,yBzBTW;EyBUX,qBzBVW;ALwqGf;A8B3pGE;EAEE,kDAAA;A9B4pGJ;A8BzpGE;EAKE,WArBa;EAsBb,yBzBxBW;EyByBX,qBzBzBW;ALgrGf;A8BrpGI;EAKI,kDAAA;A9BmpGR;A8B9oGE;EAEE,czBvCW;EyBwCX,6BAAA;A9B+oGJ;;A6BtsGE;ECmBA,czBJa;EyBKb,qBzBLa;AL4rGf;A8BrrGE;EACE,WATY;EAUZ,yBzBTW;EyBUX,qBzBVW;ALisGf;A8BprGE;EAEE,+CAAA;A9BqrGJ;A8BlrGE;EAKE,WArBa;EAsBb,yBzBxBW;EyByBX,qBzBzBW;ALysGf;A8B9qGI;EAKI,+CAAA;A9B4qGR;A8BvqGE;EAEE,czBvCW;EyBwCX,6BAAA;A9BwqGJ;;A6BntGA;EACE,gBxBuf4B;EwBtf5B,cxBzCQ;EwB0CR,0BxBmWwC;ALm3F1C;A6BptGE;EACE,cxBkWsC;ALo3F1C;A6B9sGE;EAEE,cxB/EO;AL8xGX;;A6BpsGA;ECuBE,oBAAA;E1BsKI,kBALI;EE7QN,qBAAA;AN+xGJ;;A6BtsGA;ECmBE,uBAAA;E1BsKI,mBALI;EE7QN,qBAAA;ANqyGJ;;A+BxzGA;EVgBM,gCUfJ;A/B2zGF;AqBxyGM;EUpBN;IVqBQ,gBAAA;ErB2yGN;AACF;A+B9zGE;EACE,UAAA;A/Bg0GJ;;A+B1zGE;EACE,aAAA;A/B6zGJ;;A+BzzGA;EACE,SAAA;EACA,gBAAA;EVDI,6BUEJ;A/B4zGF;AqB1zGM;EULN;IVMQ,gBAAA;ErB6zGN;AACF;A+B/zGE;EACE,QAAA;EACA,YAAA;EVNE,4BUOF;A/Bi0GJ;AqBp0GM;EUAJ;IVCM,gBAAA;ErBu0GN;AACF;;AgC51GA;;;;EAIE,kBAAA;AhC+1GF;;AgC51GA;EACE,mBAAA;AhC+1GF;AiC10GI;EACE,qBAAA;EACA,oB5B2fwB;E4B1fxB,uB5ByfwB;E4BxfxB,WAAA;EAhCJ,uBAAA;EACA,qCAAA;EACA,gBAAA;EACA,oCAAA;AjC62GF;AiCxzGI;EACE,cAAA;AjC0zGN;;AgCr2GA;EACE,kBAAA;EACA,a3B6gCkC;E2B5gClC,aAAA;EACA,gB3BmmCkC;E2BlmClC,iBAAA;EACA,SAAA;E5B+QI,eALI;E4BxQR,c3BPS;E2BQT,gBAAA;EACA,gBAAA;EACA,sB3BnBS;E2BoBT,4BAAA;EACA,qCAAA;E1BVE,sBAAA;ANm3GJ;AgCr2GE;EACE,SAAA;EACA,OAAA;EACA,oB3BslCgC;ALixEpC;;AgC31GI;EACE,oBAAA;AhC81GN;AgC51GM;EACE,WAAA;EACA,OAAA;AhC81GR;;AgC11GI;EACE,kBAAA;AhC61GN;AgC31GM;EACE,QAAA;EACA,UAAA;AhC61GR;;Aa51GI;EmBfA;IACE,oBAAA;EhC+2GJ;EgC72GI;IACE,WAAA;IACA,OAAA;EhC+2GN;;EgC32GE;IACE,kBAAA;EhC82GJ;EgC52GI;IACE,QAAA;IACA,UAAA;EhC82GN;AACF;Aa92GI;EmBfA;IACE,oBAAA;EhCg4GJ;EgC93GI;IACE,WAAA;IACA,OAAA;EhCg4GN;;EgC53GE;IACE,kBAAA;EhC+3GJ;EgC73GI;IACE,QAAA;IACA,UAAA;EhC+3GN;AACF;Aa/3GI;EmBfA;IACE,oBAAA;EhCi5GJ;EgC/4GI;IACE,WAAA;IACA,OAAA;EhCi5GN;;EgC74GE;IACE,kBAAA;EhCg5GJ;EgC94GI;IACE,QAAA;IACA,UAAA;EhCg5GN;AACF;Aah5GI;EmBfA;IACE,oBAAA;EhCk6GJ;EgCh6GI;IACE,WAAA;IACA,OAAA;EhCk6GN;;EgC95GE;IACE,kBAAA;EhCi6GJ;EgC/5GI;IACE,QAAA;IACA,UAAA;EhCi6GN;AACF;Aaj6GI;EmBfA;IACE,oBAAA;EhCm7GJ;EgCj7GI;IACE,WAAA;IACA,OAAA;EhCm7GN;;EgC/6GE;IACE,kBAAA;EhCk7GJ;EgCh7GI;IACE,QAAA;IACA,UAAA;EhCk7GN;AACF;AgCz6GE;EACE,SAAA;EACA,YAAA;EACA,aAAA;EACA,uB3B8iCgC;AL63EpC;AiCz9GI;EACE,qBAAA;EACA,oB5B2fwB;E4B1fxB,uB5ByfwB;E4BxfxB,WAAA;EAzBJ,aAAA;EACA,qCAAA;EACA,0BAAA;EACA,oCAAA;AjCq/GF;AiCv8GI;EACE,cAAA;AjCy8GN;;AgC/6GE;EACE,MAAA;EACA,WAAA;EACA,UAAA;EACA,aAAA;EACA,qB3BgiCgC;ALk5EpC;AiC9+GI;EACE,qBAAA;EACA,oB5B2fwB;E4B1fxB,uB5ByfwB;E4BxfxB,WAAA;EAlBJ,mCAAA;EACA,eAAA;EACA,sCAAA;EACA,wBAAA;AjCmgHF;AiC59GI;EACE,cAAA;AjC89GN;AgC17GI;EACE,iBAAA;AhC47GN;;AgCt7GE;EACE,MAAA;EACA,WAAA;EACA,UAAA;EACA,aAAA;EACA,sB3B+gCgC;AL06EpC;AiCtgHI;EACE,qBAAA;EACA,oB5B2fwB;E4B1fxB,uB5ByfwB;E4BxfxB,WAAA;AjCwgHN;AiC7/GM;EACE,aAAA;AjC+/GR;AiC5/GM;EACE,qBAAA;EACA,qB5BwesB;E4BvetB,uB5BsesB;E4BretB,WAAA;EA9BN,mCAAA;EACA,yBAAA;EACA,sCAAA;AjC6hHF;AiC5/GI;EACE,cAAA;AjC8/GN;AgCz8GI;EACE,iBAAA;AhC28GN;;AgCp8GA;EACE,SAAA;EACA,gBAAA;EACA,gBAAA;EACA,yCAAA;AhCu8GF;;AgCj8GA;EACE,cAAA;EACA,WAAA;EACA,qBAAA;EACA,WAAA;EACA,gB3B8b4B;E2B7b5B,c3BvHS;E2BwHT,mBAAA;EACA,qBAAA;EACA,mBAAA;EACA,6BAAA;EACA,SAAA;AhCo8GF;AgCt7GE;EAEE,c3B0+BgC;EiBnoClC,yBjBMS;AL2kHX;AgCn7GE;EAEE,W3B5JO;E2B6JP,qBAAA;EVjKF,yBjBkCQ;ALojHV;AgCj7GE;EAEE,c3B9JO;E2B+JP,oBAAA;EACA,6BAAA;AhCk7GJ;;AgC56GA;EACE,cAAA;AhC+6GF;;AgC36GA;EACE,cAAA;EACA,oB3By9BkC;E2Bx9BlC,gBAAA;E5B0GI,mBALI;E4BnGR,c3B/KS;E2BgLT,mBAAA;AhC86GF;;AgC16GA;EACE,cAAA;EACA,qBAAA;EACA,c3BpLS;ALimHX;;AgCz6GA;EACE,c3B/LS;E2BgMT,yB3B3LS;E2B4LT,iC3Bk7BkC;AL0/EpC;AgCz6GE;EACE,c3BrMO;ALgnHX;AgCz6GI;EAEE,W3B5MK;EiBJT,2CjB0pCkC;ALi+EpC;AgCv6GI;EAEE,W3BlNK;EiBJT,yBjBkCQ;AL6lHV;AgCr6GI;EAEE,c3BnNK;ALynHX;AgCl6GE;EACE,iC3By5BgC;AL2gFpC;AgCj6GE;EACE,c3B9NO;ALioHX;AgCh6GE;EACE,c3BhOO;ALkoHX;;AkC9oHA;;EAEE,kBAAA;EACA,oBAAA;EACA,sBAAA;AlCipHF;AkC/oHE;;EACE,kBAAA;EACA,cAAA;AlCkpHJ;AkC7oHE;;;;;;;;;;;;EAME,UAAA;AlCqpHJ;;AkChpHA;EACE,aAAA;EACA,eAAA;EACA,2BAAA;AlCmpHF;AkCjpHE;EACE,WAAA;AlCmpHJ;;AkC7oHE;;EAEE,iBAAA;AlCgpHJ;AkC5oHE;;E5BRE,0BAAA;EACA,6BAAA;ANwpHJ;AkCxoHE;;;E5BHE,yBAAA;EACA,4BAAA;ANgpHJ;;AkC3nHA;EACE,wBAAA;EACA,uBAAA;AlC8nHF;AkC5nHE;EAGE,cAAA;AlC4nHJ;AkCznHE;EACE,eAAA;AlC2nHJ;;AkCvnHA;EACE,uBAAA;EACA,sBAAA;AlC0nHF;;AkCvnHA;EACE,sBAAA;EACA,qBAAA;AlC0nHF;;AkCtmHA;EACE,sBAAA;EACA,uBAAA;EACA,uBAAA;AlCymHF;AkCvmHE;;EAEE,WAAA;AlCymHJ;AkCtmHE;;EAEE,gBAAA;AlCwmHJ;AkCpmHE;;E5BvFE,6BAAA;EACA,4BAAA;AN+rHJ;AkCpmHE;;E5B1GE,yBAAA;EACA,0BAAA;ANktHJ;;AmC1uHA;EACE,aAAA;EACA,eAAA;EACA,eAAA;EACA,gBAAA;EACA,gBAAA;AnC6uHF;;AmC1uHA;EACE,cAAA;EACA,oBAAA;EAGA,c9BoBQ;E8BnBR,qBAAA;EdHI,uGcIJ;AnC2uHF;AqB3uHM;EcPN;IdQQ,gBAAA;ErB8uHN;AACF;AmC9uHE;EAEE,c9B6ZsC;ALk1G1C;AmC1uHE;EACE,c9BhBO;E8BiBP,oBAAA;EACA,eAAA;AnC4uHJ;;AmCpuHA;EACE,gCAAA;AnCuuHF;AmCruHE;EACE,mBAAA;EACA,gBAAA;EACA,6BAAA;E7BlBA,+BAAA;EACA,gCAAA;AN0vHJ;AmCtuHI;EAEE,qC9BugC8B;E8BrgC9B,kBAAA;AnCsuHN;AmCnuHI;EACE,c9B3CK;E8B4CL,6BAAA;EACA,yBAAA;AnCquHN;AmCjuHE;;EAEE,c9BlDO;E8BmDP,sB9B1DO;E8B2DP,kC9B0/BgC;ALyuFpC;AmChuHE;EAEE,gBAAA;E7B5CA,yBAAA;EACA,0BAAA;AN8wHJ;;AmCvtHE;EACE,gBAAA;EACA,SAAA;E7BnEA,sBAAA;AN8xHJ;AmCvtHE;;EAEE,W9BpFO;EiBJT,yBjBkCQ;ALgxHV;;AmC/sHE;;EAEE,cAAA;EACA,kBAAA;AnCktHJ;;AmC7sHE;;EAEE,aAAA;EACA,YAAA;EACA,kBAAA;AnCgtHJ;;AmC1sHE;;EACE,WAAA;AnC8sHJ;;AmCpsHE;EACE,aAAA;AnCusHJ;AmCrsHE;EACE,cAAA;AnCusHJ;;AoC/zHA;EACE,kBAAA;EACA,aAAA;EACA,eAAA;EACA,mBAAA;EACA,8BAAA;EACA,mB/BkjCkC;E+BhjClC,sB/BgjCkC;ALixFpC;AoC1zHE;;;;;;;EACE,aAAA;EACA,kBAAA;EACA,mBAAA;EACA,8BAAA;ApCk0HJ;AoC9yHA;EACE,sB/ByhCkC;E+BxhClC,yB/BwhCkC;E+BvhClC,kB/BwhCkC;ED7yB9B,kBALI;EgCpOR,qBAAA;EACA,mBAAA;ApCgzHF;AoCnyHA;EACE,aAAA;EACA,sBAAA;EACA,eAAA;EACA,gBAAA;EACA,gBAAA;ApCqyHF;AoCnyHE;EACE,gBAAA;EACA,eAAA;ApCqyHJ;AoClyHE;EACE,gBAAA;ApCoyHJ;;AoC3xHA;EACE,mB/B68BkC;E+B58BlC,sB/B48BkC;ALk1FpC;;AoClxHA;EACE,gBAAA;EACA,YAAA;EAGA,mBAAA;ApCmxHF;;AoC/wHA;EACE,wBAAA;EhC6KI,kBALI;EgCtKR,cAAA;EACA,6BAAA;EACA,6BAAA;E9BzGE,sBAAA;EeHE,wCe8GJ;ApCkxHF;AqB53HM;EemGN;IflGQ,gBAAA;ErB+3HN;AACF;AoCrxHE;EACE,qBAAA;ApCuxHJ;AoCpxHE;EACE,qBAAA;EACA,UAAA;EACA,yBAAA;ApCsxHJ;;AoChxHA;EACE,qBAAA;EACA,YAAA;EACA,aAAA;EACA,sBAAA;EACA,4BAAA;EACA,2BAAA;EACA,qBAAA;ApCmxHF;;AoChxHA;EACE,yCAAA;EACA,gBAAA;ApCmxHF;;Aa72HI;EuBsGA;IAEI,iBAAA;IACA,2BAAA;EpC0wHN;EoCxwHM;IACE,mBAAA;EpC0wHR;EoCxwHQ;IACE,kBAAA;EpC0wHV;EoCvwHQ;IACE,qB/By5BwB;I+Bx5BxB,oB/Bw5BwB;ELi3FlC;EoCrwHM;IACE,iBAAA;EpCuwHR;EoCpwHM;IACE,wBAAA;IACA,gBAAA;EpCswHR;EoCnwHM;IACE,aAAA;EpCqwHR;EoClwHM;IACE,aAAA;EpCowHR;EoCjwHM;IACE,iBAAA;IACA,SAAA;IACA,aAAA;IACA,YAAA;IACA,8BAAA;IACA,6BAAA;IACA,eAAA;IACA,cAAA;IfhMJ,gBeiMI;IACA,eAAA;EpCmwHR;EoCjwHM;;IAEE,YAAA;IACA,aAAA;IACA,gBAAA;EpCmwHR;EoChwHM;IACE,aAAA;IACA,YAAA;IACA,UAAA;IACA,mBAAA;EpCkwHR;AACF;Aan6HI;EuBsGA;IAEI,iBAAA;IACA,2BAAA;EpC+zHN;EoC7zHM;IACE,mBAAA;EpC+zHR;EoC7zHQ;IACE,kBAAA;EpC+zHV;EoC5zHQ;IACE,qB/By5BwB;I+Bx5BxB,oB/Bw5BwB;ELs6FlC;EoC1zHM;IACE,iBAAA;EpC4zHR;EoCzzHM;IACE,wBAAA;IACA,gBAAA;EpC2zHR;EoCxzHM;IACE,aAAA;EpC0zHR;EoCvzHM;IACE,aAAA;EpCyzHR;EoCtzHM;IACE,iBAAA;IACA,SAAA;IACA,aAAA;IACA,YAAA;IACA,8BAAA;IACA,6BAAA;IACA,eAAA;IACA,cAAA;IfhMJ,gBeiMI;IACA,eAAA;EpCwzHR;EoCtzHM;;IAEE,YAAA;IACA,aAAA;IACA,gBAAA;EpCwzHR;EoCrzHM;IACE,aAAA;IACA,YAAA;IACA,UAAA;IACA,mBAAA;EpCuzHR;AACF;Aax9HI;EuBsGA;IAEI,iBAAA;IACA,2BAAA;EpCo3HN;EoCl3HM;IACE,mBAAA;EpCo3HR;EoCl3HQ;IACE,kBAAA;EpCo3HV;EoCj3HQ;IACE,qB/By5BwB;I+Bx5BxB,oB/Bw5BwB;EL29FlC;EoC/2HM;IACE,iBAAA;EpCi3HR;EoC92HM;IACE,wBAAA;IACA,gBAAA;EpCg3HR;EoC72HM;IACE,aAAA;EpC+2HR;EoC52HM;IACE,aAAA;EpC82HR;EoC32HM;IACE,iBAAA;IACA,SAAA;IACA,aAAA;IACA,YAAA;IACA,8BAAA;IACA,6BAAA;IACA,eAAA;IACA,cAAA;IfhMJ,gBeiMI;IACA,eAAA;EpC62HR;EoC32HM;;IAEE,YAAA;IACA,aAAA;IACA,gBAAA;EpC62HR;EoC12HM;IACE,aAAA;IACA,YAAA;IACA,UAAA;IACA,mBAAA;EpC42HR;AACF;Aa7gII;EuBsGA;IAEI,iBAAA;IACA,2BAAA;EpCy6HN;EoCv6HM;IACE,mBAAA;EpCy6HR;EoCv6HQ;IACE,kBAAA;EpCy6HV;EoCt6HQ;IACE,qB/By5BwB;I+Bx5BxB,oB/Bw5BwB;ELghGlC;EoCp6HM;IACE,iBAAA;EpCs6HR;EoCn6HM;IACE,wBAAA;IACA,gBAAA;EpCq6HR;EoCl6HM;IACE,aAAA;EpCo6HR;EoCj6HM;IACE,aAAA;EpCm6HR;EoCh6HM;IACE,iBAAA;IACA,SAAA;IACA,aAAA;IACA,YAAA;IACA,8BAAA;IACA,6BAAA;IACA,eAAA;IACA,cAAA;IfhMJ,gBeiMI;IACA,eAAA;EpCk6HR;EoCh6HM;;IAEE,YAAA;IACA,aAAA;IACA,gBAAA;EpCk6HR;EoC/5HM;IACE,aAAA;IACA,YAAA;IACA,UAAA;IACA,mBAAA;EpCi6HR;AACF;AalkII;EuBsGA;IAEI,iBAAA;IACA,2BAAA;EpC89HN;EoC59HM;IACE,mBAAA;EpC89HR;EoC59HQ;IACE,kBAAA;EpC89HV;EoC39HQ;IACE,qB/By5BwB;I+Bx5BxB,oB/Bw5BwB;ELqkGlC;EoCz9HM;IACE,iBAAA;EpC29HR;EoCx9HM;IACE,wBAAA;IACA,gBAAA;EpC09HR;EoCv9HM;IACE,aAAA;EpCy9HR;EoCt9HM;IACE,aAAA;EpCw9HR;EoCr9HM;IACE,iBAAA;IACA,SAAA;IACA,aAAA;IACA,YAAA;IACA,8BAAA;IACA,6BAAA;IACA,eAAA;IACA,cAAA;IfhMJ,gBeiMI;IACA,eAAA;EpCu9HR;EoCr9HM;;IAEE,YAAA;IACA,aAAA;IACA,gBAAA;EpCu9HR;EoCp9HM;IACE,aAAA;IACA,YAAA;IACA,UAAA;IACA,mBAAA;EpCs9HR;AACF;AoCjhII;EAEI,iBAAA;EACA,2BAAA;ApCkhIR;AoChhIQ;EACE,mBAAA;ApCkhIV;AoChhIU;EACE,kBAAA;ApCkhIZ;AoC/gIU;EACE,qB/By5BwB;E+Bx5BxB,oB/Bw5BwB;ALynGpC;AoC7gIQ;EACE,iBAAA;ApC+gIV;AoC5gIQ;EACE,wBAAA;EACA,gBAAA;ApC8gIV;AoC3gIQ;EACE,aAAA;ApC6gIV;AoC1gIQ;EACE,aAAA;ApC4gIV;AoCzgIQ;EACE,iBAAA;EACA,SAAA;EACA,aAAA;EACA,YAAA;EACA,8BAAA;EACA,6BAAA;EACA,eAAA;EACA,cAAA;EfhMJ,gBeiMI;EACA,eAAA;ApC2gIV;AoCzgIQ;;EAEE,YAAA;EACA,aAAA;EACA,gBAAA;ApC2gIV;AoCxgIQ;EACE,aAAA;EACA,YAAA;EACA,UAAA;EACA,mBAAA;ApC0gIV;;AoC5/HE;EACE,yB/Bw3BgC;ALuoGpC;AoC7/HI;EAEE,yB/Bo3B8B;AL0oGpC;AoCz/HI;EACE,0B/B42B8B;AL+oGpC;AoCz/HM;EAEE,yB/By2B4B;ALipGpC;AoCv/HM;EACE,yB/Bu2B4B;ALkpGpC;AoCr/HI;;EAEE,yB/Bg2B8B;ALupGpC;AoCn/HE;EACE,0B/By1BgC;E+Bx1BhC,gC/B61BgC;ALwpGpC;AoCl/HE;EACE,6PAAA;ApCo/HJ;AoCj/HE;EACE,0B/Bg1BgC;ALmqGpC;AoCj/HI;;;EAGE,yB/B60B8B;ALsqGpC;;AoC5+HE;EACE,W/BzRO;ALwwIX;AoC7+HI;EAEE,W/B7RK;AL2wIX;AoCz+HI;EACE,gC/BkzB8B;ALyrGpC;AoCz+HM;EAEE,gC/B+yB4B;AL2rGpC;AoCv+HM;EACE,gC/B6yB4B;AL4rGpC;AoCr+HI;;EAEE,W/BjTK;ALwxIX;AoCn+HE;EACE,gC/B+xBgC;E+B9xBhC,sC/BmyBgC;ALksGpC;AoCl+HE;EACE,mQAAA;ApCo+HJ;AoCj+HE;EACE,gC/BsxBgC;AL6sGpC;AoCl+HI;;;EAGE,W/BnUK;ALuyIX;;AqC3yIA;EACE,kBAAA;EACA,aAAA;EACA,sBAAA;EACA,YAAA;EAEA,qBAAA;EACA,sBhCHS;EgCIT,2BAAA;EACA,sCAAA;E/BME,sBAAA;ANwyIJ;AqC1yIE;EACE,eAAA;EACA,cAAA;ArC4yIJ;AqCzyIE;EACE,mBAAA;EACA,sBAAA;ArC2yIJ;AqCzyII;EACE,mBAAA;E/BCF,2CAAA;EACA,4CAAA;AN2yIJ;AqCzyII;EACE,sBAAA;E/BUF,+CAAA;EACA,8CAAA;ANkyIJ;AqCtyIE;;EAEE,aAAA;ArCwyIJ;;AqCpyIA;EAGE,cAAA;EACA,kBAAA;ArCqyIF;;AqCjyIA;EACE,qBhCqqCkC;AL+nGpC;;AqCjyIA;EACE,oBAAA;EACA,gBAAA;ArCoyIF;;AqCjyIA;EACE,gBAAA;ArCoyIF;;AqC5xIE;EACE,iBhC8SK;ALi/HT;;AqCvxIA;EACE,oBAAA;EACA,gBAAA;EAEA,qChC+oCkC;EgC9oClC,6CAAA;ArCyxIF;AqCvxIE;E/BpEE,0DAAA;AN81IJ;;AqCrxIA;EACE,oBAAA;EAEA,qChCooCkC;EgCnoClC,0CAAA;ArCuxIF;AqCrxIE;E/B/EE,0DAAA;ANu2IJ;;AqC9wIA;EACE,qBAAA;EACA,sBAAA;EACA,oBAAA;EACA,gBAAA;ArCixIF;;AqCvwIA;EACE,qBAAA;EACA,oBAAA;ArC0wIF;;AqCtwIA;EACE,kBAAA;EACA,MAAA;EACA,QAAA;EACA,SAAA;EACA,OAAA;EACA,ahCgPO;ECnWL,kCAAA;AN63IJ;;AqCtwIA;;;EAGE,WAAA;ArCywIF;;AqCtwIA;;E/BpHI,2CAAA;EACA,4CAAA;AN+3IJ;;AqCvwIA;;E/B3GI,+CAAA;EACA,8CAAA;ANu3IJ;;AqChwIE;EACE,sBhCskCgC;AL6rGpC;Aav2II;EwBgGJ;IAQI,aAAA;IACA,mBAAA;ErCmwIF;EqChwIE;IAEE,YAAA;IACA,gBAAA;ErCiwIJ;EqC/vII;IACE,cAAA;IACA,cAAA;ErCiwIN;EqC5vIM;I/BpJJ,0BAAA;IACA,6BAAA;ENm5IF;EqC7vIQ;;IAGE,0BAAA;ErC8vIV;EqC5vIQ;;IAGE,6BAAA;ErC6vIV;EqCzvIM;I/BrJJ,yBAAA;IACA,4BAAA;ENi5IF;EqC1vIQ;;IAGE,yBAAA;ErC2vIV;EqCzvIQ;;IAGE,4BAAA;ErC0vIV;AACF;;AsCx8IA;EACE,kBAAA;EACA,aAAA;EACA,mBAAA;EACA,WAAA;EACA,qBAAA;ElC4RI,eALI;EkCrRR,cjCMS;EiCLT,gBAAA;EACA,sBjCLS;EiCMT,SAAA;EhCKE,gBAAA;EgCHF,qBAAA;EjBAI,+JiBCJ;AtC28IF;AqBx8IM;EiBhBN;IjBiBQ,gBAAA;ErB28IN;AACF;AsC98IE;EACE,cjC6uCsC;EiC5uCtC,yBjC2uCsC;EiC1uCtC,+CAAA;AtCg9IJ;AsC98II;EACE,iSAAA;EACA,0BjCgvCoC;ALguG1C;AsC38IE;EACE,cAAA;EACA,cjCquCsC;EiCpuCtC,ejCouCsC;EiCnuCtC,iBAAA;EACA,WAAA;EACA,iSAAA;EACA,4BAAA;EACA,wBjC+tCsC;EgBtvCpC,sCiBwBF;AtC68IJ;AqBj+IM;EiBWJ;IjBVM,gBAAA;ErBo+IN;AACF;AsC/8IE;EACE,UAAA;AtCi9IJ;AsC98IE;EACE,UAAA;EACA,qBjCuyBoC;EiCtyBpC,UAAA;EACA,kDjCorB4B;AL4xHhC;;AsC58IA;EACE,gBAAA;AtC+8IF;;AsC58IA;EACE,sBjCpDS;EiCqDT,sCAAA;AtC+8IF;AsC78IE;EhCnCE,+BAAA;EACA,gCAAA;ANm/IJ;AsC98II;EhCtCA,2CAAA;EACA,4CAAA;ANu/IJ;AsC78IE;EACE,aAAA;AtC+8IJ;AsC38IE;EhClCE,mCAAA;EACA,kCAAA;ANg/IJ;AsC38IM;EhCtCF,+CAAA;EACA,8CAAA;ANo/IJ;AsC18II;EhC3CA,mCAAA;EACA,kCAAA;ANw/IJ;;AsCx8IA;EACE,qBAAA;AtC28IF;;AsCl8IE;EACE,eAAA;AtCq8IJ;AsCl8IE;EACE,eAAA;EACA,cAAA;EhCxFA,gBAAA;AN6hJJ;AsCl8II;EAAgB,aAAA;AtCq8IpB;AsCp8II;EAAe,gBAAA;AtCu8InB;AsCr8II;EhC9FA,gBAAA;ANsiJJ;;AuCzjJA;EACE,aAAA;EACA,eAAA;EACA,YAAA;EACA,mBlC4+CkC;EkC1+ClC,gBAAA;AvC2jJF;;AuCpjJE;EACE,oBlCi+CgC;ALslGpC;AuCrjJI;EACE,WAAA;EACA,qBlC69C8B;EkC59C9B,clCLK;EkCML,uFAAA;AvCujJN;AuCnjJE;EACE,clCXO;ALgkJX;;AwC9kJA;EACE,aAAA;EhCGA,eAAA;EACA,gBAAA;AR+kJF;;AwC/kJA;EACE,kBAAA;EACA,cAAA;EACA,cnC8BQ;EmC7BR,qBAAA;EACA,sBnCFS;EmCGT,yBAAA;EnBKI,qImBJJ;AxCklJF;AqB1kJM;EmBfN;InBgBQ,gBAAA;ErB6kJN;AACF;AwCrlJE;EACE,UAAA;EACA,cnCqasC;EmCnatC,yBnCRO;EmCSP,qBnCRO;AL8lJX;AwCnlJE;EACE,UAAA;EACA,cnC6ZsC;EmC5ZtC,yBnCfO;EmCgBP,UnCgqCgC;EmC/pChC,kDnC4sB4B;ALy4HhC;;AwChlJE;EACE,iBnCmpCgC;ALg8GpC;AwChlJE;EACE,UAAA;EACA,WnC9BO;EiBJT,yBjBkCQ;EmCEN,qBnCFM;ALolJV;AwC/kJE;EACE,cnC9BO;EmC+BP,oBAAA;EACA,sBnCtCO;EmCuCP,qBnCpCO;ALqnJX;;AyC5nJE;EACE,yBAAA;AzC+nJJ;;AyCxnJQ;EnCqCJ,+BAAA;EACA,kCAAA;ANulJJ;AyCvnJQ;EnCiBJ,gCAAA;EACA,mCAAA;ANymJJ;;AyCzoJE;EACE,uBAAA;ErCgSE,kBALI;AJk3IV;AyCtoJQ;EnCqCJ,8BAAA;EACA,iCAAA;ANomJJ;AyCpoJQ;EnCiBJ,+BAAA;EACA,kCAAA;ANsnJJ;;AyCtpJE;EACE,uBAAA;ErCgSE,mBALI;AJ+3IV;AyCnpJQ;EnCqCJ,8BAAA;EACA,iCAAA;ANinJJ;AyCjpJQ;EnCiBJ,+BAAA;EACA,kCAAA;ANmoJJ;;A0ClqJA;EACE,qBAAA;EACA,sBAAA;EtC8RI,iBALI;EsCvRR,gBrC6jB4B;EqC5jB5B,cAAA;EACA,WrCHS;EqCIT,kBAAA;EACA,mBAAA;EACA,wBAAA;EpCKE,sBAAA;ANiqJJ;A0CjqJE;EACE,aAAA;A1CmqJJ;;A0C9pJA;EACE,kBAAA;EACA,SAAA;A1CiqJF;;A2CxrJA;EACE,kBAAA;EACA,kBAAA;EACA,mBtCs5C8B;EsCr5C9B,6BAAA;ErCWE,sBAAA;ANirJJ;;A2CvrJA;EAEE,cAAA;A3CyrJF;;A2CrrJA;EACE,gBtCkjB4B;ALsoI9B;;A2ChrJA;EACE,mBtCu4C8B;AL4yGhC;A2ChrJE;EACE,kBAAA;EACA,MAAA;EACA,QAAA;EACA,UAAA;EACA,qBAAA;A3CkrJJ;;A2CnqJE;EClDA,cD8Cc;ErB5Cd,yBqB0CmB;EC1CnB,qBD2Ce;A3C8qJjB;A4CvtJE;EACE,cAAA;A5CytJJ;;A2C5qJE;EClDA,cD8Cc;ErB5Cd,yBqB0CmB;EC1CnB,qBD2Ce;A3CurJjB;A4ChuJE;EACE,cAAA;A5CkuJJ;;A2CrrJE;EClDA,cD8Cc;ErB5Cd,yBqB0CmB;EC1CnB,qBD2Ce;A3CgsJjB;A4CzuJE;EACE,cAAA;A5C2uJJ;;A2C9rJE;EClDA,cDgDgB;ErB9ChB,yBqB0CmB;EC1CnB,qBD2Ce;A3CysJjB;A4ClvJE;EACE,cAAA;A5CovJJ;;A2CvsJE;EClDA,cDgDgB;ErB9ChB,yBqB0CmB;EC1CnB,qBD2Ce;A3CktJjB;A4C3vJE;EACE,cAAA;A5C6vJJ;;A2ChtJE;EClDA,cD8Cc;ErB5Cd,yBqB0CmB;EC1CnB,qBD2Ce;A3C2tJjB;A4CpwJE;EACE,cAAA;A5CswJJ;;A2CztJE;EClDA,cDgDgB;ErB9ChB,yBqB0CmB;EC1CnB,qBD2Ce;A3CouJjB;A4C7wJE;EACE,cAAA;A5C+wJJ;;A2CluJE;EClDA,cD8Cc;ErB5Cd,yBqB0CmB;EC1CnB,qBD2Ce;A3C6uJjB;A4CtxJE;EACE,cAAA;A5CwxJJ;;A6C3xJE;EACE;IAAK,2BxCs6C2B;ELy3GlC;AACF;;A6CjyJE;EACE;IAAK,2BxCs6C2B;ELy3GlC;AACF;A6C3xJA;EACE,aAAA;EACA,YxC+5CkC;EwC95ClC,gBAAA;EzCwRI,kBALI;EyCjRR,yBxCLS;ECSP,sBAAA;AN0xJJ;;A6CzxJA;EACE,aAAA;EACA,sBAAA;EACA,uBAAA;EACA,gBAAA;EACA,WxCjBS;EwCkBT,kBAAA;EACA,mBAAA;EACA,yBxCUQ;EgBtBJ,2BwBaJ;A7C4xJF;AqBryJM;EwBAN;IxBCQ,gBAAA;ErBwyJN;AACF;;A6C9xJA;EvBYE,qMAAA;EuBVA,0BAAA;A7CiyJF;;A6C7xJE;EACE,0DAAA;EAAA,kDAAA;A7CgyJJ;A6C7xJM;EAJJ;IAKM,uBAAA;IAAA,eAAA;E7CgyJN;AACF;;A8Cx0JA;EACE,aAAA;EACA,sBAAA;EAGA,eAAA;EACA,gBAAA;ExCSE,sBAAA;ANi0JJ;;A8Ct0JA;EACE,qBAAA;EACA,sBAAA;A9Cy0JF;A8Cv0JE;EAEE,oCAAA;EACA,0BAAA;A9Cw0JJ;;A8C9zJA;EACE,WAAA;EACA,czClBS;EyCmBT,mBAAA;A9Ci0JF;A8C9zJE;EAEE,UAAA;EACA,czCzBO;EyC0BP,qBAAA;EACA,yBzCjCO;ALg2JX;A8C5zJE;EACE,czC7BO;EyC8BP,yBzCrCO;ALm2JX;;A8CrzJA;EACE,kBAAA;EACA,cAAA;EACA,oBAAA;EACA,czC3CS;EyC4CT,qBAAA;EACA,sBzCtDS;EyCuDT,sCAAA;A9CwzJF;A8CtzJE;ExCrCE,+BAAA;EACA,gCAAA;AN81JJ;A8CtzJE;ExC3BE,mCAAA;EACA,kCAAA;ANo1JJ;A8CtzJE;EAEE,czC7DO;EyC8DP,oBAAA;EACA,sBzCrEO;AL43JX;A8CnzJE;EACE,UAAA;EACA,WzC3EO;EyC4EP,yBzC9CM;EyC+CN,qBzC/CM;ALo2JV;A8ClzJE;EACE,mBAAA;A9CozJJ;A8ClzJI;EACE,gBAAA;EACA,qBzC8ZwB;ALs5I9B;;A8CtyJI;EACE,mBAAA;A9CyyJN;A8CtyJQ;ExCrCJ,kCAAA;EAZA,0BAAA;AN21JJ;A8CryJQ;ExCtDJ,gCAAA;EAYA,4BAAA;ANm1JJ;A8CpyJQ;EACE,aAAA;A9CsyJV;A8CnyJQ;EACE,qBzC6XoB;EyC5XpB,oBAAA;A9CqyJV;A8CnyJU;EACE,iBAAA;EACA,sBzCwXkB;AL66I9B;;Aaz2JI;EiC4CA;IACE,mBAAA;E9Ci0JJ;E8C9zJM;IxCrCJ,kCAAA;IAZA,0BAAA;ENm3JF;E8C7zJM;IxCtDJ,gCAAA;IAYA,4BAAA;EN22JF;E8C5zJM;IACE,aAAA;E9C8zJR;E8C3zJM;IACE,qBzC6XoB;IyC5XpB,oBAAA;E9C6zJR;E8C3zJQ;IACE,iBAAA;IACA,sBzCwXkB;ELq8I5B;AACF;Aal4JI;EiC4CA;IACE,mBAAA;E9Cy1JJ;E8Ct1JM;IxCrCJ,kCAAA;IAZA,0BAAA;EN24JF;E8Cr1JM;IxCtDJ,gCAAA;IAYA,4BAAA;ENm4JF;E8Cp1JM;IACE,aAAA;E9Cs1JR;E8Cn1JM;IACE,qBzC6XoB;IyC5XpB,oBAAA;E9Cq1JR;E8Cn1JQ;IACE,iBAAA;IACA,sBzCwXkB;EL69I5B;AACF;Aa15JI;EiC4CA;IACE,mBAAA;E9Ci3JJ;E8C92JM;IxCrCJ,kCAAA;IAZA,0BAAA;ENm6JF;E8C72JM;IxCtDJ,gCAAA;IAYA,4BAAA;EN25JF;E8C52JM;IACE,aAAA;E9C82JR;E8C32JM;IACE,qBzC6XoB;IyC5XpB,oBAAA;E9C62JR;E8C32JQ;IACE,iBAAA;IACA,sBzCwXkB;ELq/I5B;AACF;Aal7JI;EiC4CA;IACE,mBAAA;E9Cy4JJ;E8Ct4JM;IxCrCJ,kCAAA;IAZA,0BAAA;EN27JF;E8Cr4JM;IxCtDJ,gCAAA;IAYA,4BAAA;ENm7JF;E8Cp4JM;IACE,aAAA;E9Cs4JR;E8Cn4JM;IACE,qBzC6XoB;IyC5XpB,oBAAA;E9Cq4JR;E8Cn4JQ;IACE,iBAAA;IACA,sBzCwXkB;EL6gJ5B;AACF;Aa18JI;EiC4CA;IACE,mBAAA;E9Ci6JJ;E8C95JM;IxCrCJ,kCAAA;IAZA,0BAAA;ENm9JF;E8C75JM;IxCtDJ,gCAAA;IAYA,4BAAA;EN28JF;E8C55JM;IACE,aAAA;E9C85JR;E8C35JM;IACE,qBzC6XoB;IyC5XpB,oBAAA;E9C65JR;E8C35JQ;IACE,iBAAA;IACA,sBzCwXkB;ELqiJ5B;AACF;A8Ch5JA;ExC9HI,gBAAA;ANihKJ;A8Ch5JE;EACE,qBAAA;A9Ck5JJ;A8Ch5JI;EACE,sBAAA;A9Ck5JN;;A+CtiKE;EACE,cDiKyB;EChKzB,yBD+JsB;A9C04J1B;A+CtiKM;EAEE,cD2JqB;EC1JrB,yBAAA;A/CuiKR;A+CpiKM;EACE,W1CRG;E0CSH,yBDqJqB;ECpJrB,qBDoJqB;A9Ck5J7B;;A+CpjKE;EACE,cDiKyB;EChKzB,yBD+JsB;A9Cw5J1B;A+CpjKM;EAEE,cD2JqB;EC1JrB,yBAAA;A/CqjKR;A+CljKM;EACE,W1CRG;E0CSH,yBDqJqB;ECpJrB,qBDoJqB;A9Cg6J7B;;A+ClkKE;EACE,cDiKyB;EChKzB,yBD+JsB;A9Cs6J1B;A+ClkKM;EAEE,cD2JqB;EC1JrB,yBAAA;A/CmkKR;A+ChkKM;EACE,W1CRG;E0CSH,yBDqJqB;ECpJrB,qBDoJqB;A9C86J7B;;A+ChlKE;EACE,cDmK2B;EClK3B,yBD+JsB;A9Co7J1B;A+ChlKM;EAEE,cD6JuB;EC5JvB,yBAAA;A/CilKR;A+C9kKM;EACE,W1CRG;E0CSH,yBDuJuB;ECtJvB,qBDsJuB;A9C07J/B;;A+C9lKE;EACE,cDmK2B;EClK3B,yBD+JsB;A9Ck8J1B;A+C9lKM;EAEE,cD6JuB;EC5JvB,yBAAA;A/C+lKR;A+C5lKM;EACE,W1CRG;E0CSH,yBDuJuB;ECtJvB,qBDsJuB;A9Cw8J/B;;A+C5mKE;EACE,cDiKyB;EChKzB,yBD+JsB;A9Cg9J1B;A+C5mKM;EAEE,cD2JqB;EC1JrB,yBAAA;A/C6mKR;A+C1mKM;EACE,W1CRG;E0CSH,yBDqJqB;ECpJrB,qBDoJqB;A9Cw9J7B;;A+C1nKE;EACE,cDmK2B;EClK3B,yBD+JsB;A9C89J1B;A+C1nKM;EAEE,cD6JuB;EC5JvB,yBAAA;A/C2nKR;A+CxnKM;EACE,W1CRG;E0CSH,yBDuJuB;ECtJvB,qBDsJuB;A9Co+J/B;;A+CxoKE;EACE,cDiKyB;EChKzB,yBD+JsB;A9C4+J1B;A+CxoKM;EAEE,cD2JqB;EC1JrB,yBAAA;A/CyoKR;A+CtoKM;EACE,W1CRG;E0CSH,yBDqJqB;ECpJrB,qBDoJqB;A9Co/J7B;;AgDrpKA;EACE,uBAAA;EACA,U3CyiD2B;E2CxiD3B,W3CwiD2B;E2CviD3B,sBAAA;EACA,W3CQS;E2CPT,2WAAA;EACA,SAAA;E1COE,sBAAA;E0CLF,Y3CyiD2B;AL+mH7B;AgDrpKE;EACE,WAAA;EACA,qBAAA;EACA,a3CoiDyB;ALmnH7B;AgDppKE;EACE,UAAA;EACA,kD3C8sB4B;E2C7sB5B,U3C+hDyB;ALunH7B;AgDnpKE;EAEE,oBAAA;EACA,yBAAA;EAAA,sBAAA;EAAA,iBAAA;EACA,a3CyhDyB;AL2nH7B;;AgDhpKA;EACE,kD3CqhD2B;AL8nH7B;;AiDzrKA;EACE,Y5C40CkC;E4C30ClC,eAAA;E7CmSI,mBALI;E6C3RR,oBAAA;EACA,2C5C40CkC;E4C30ClC,4BAAA;EACA,oCAAA;EACA,6C5CsgB4B;EC5f1B,sBAAA;ANkrKJ;AiDzrKE;EACE,UAAA;AjD2rKJ;AiDxrKE;EACE,aAAA;AjD0rKJ;;AiDtrKA;EACE,0BAAA;EAAA,uBAAA;EAAA,kBAAA;EACA,eAAA;EACA,oBAAA;AjDyrKF;AiDvrKE;EACE,sB5CwdkB;ALiuJtB;;AiDrrKA;EACE,aAAA;EACA,mBAAA;EACA,uBAAA;EACA,c5CrBS;E4CsBT,2C5CszCkC;E4CrzClC,4BAAA;EACA,4CAAA;E3CVE,2CAAA;EACA,4CAAA;ANmsKJ;AiDvrKE;EACE,uBAAA;EACA,oB5CmyCgC;ALs5HpC;;AiDrrKA;EACE,gB5C8xCkC;E4C7xClC,qBAAA;AjDwrKF;;AkDluKA;EACE,eAAA;EACA,MAAA;EACA,OAAA;EACA,a7C0hCkC;E6CzhClC,aAAA;EACA,WAAA;EACA,YAAA;EACA,kBAAA;EACA,gBAAA;EAGA,UAAA;AlDmuKF;;AkD5tKA;EACE,kBAAA;EACA,WAAA;EACA,c7Cq1CkC;E6Cn1ClC,oBAAA;AlD8tKF;AkD3tKE;E7BlBI,mC6BmBF;EACA,8B7C22CgC;ALk3HpC;AqB7uKM;E6BcJ;I7BbM,gBAAA;ErBgvKN;AACF;AkDhuKE;EACE,e7Cy2CgC;ALy3HpC;AkD9tKE;EACE,sB7Cs2CgC;AL03HpC;;AkD5tKA;EACE,yBAAA;AlD+tKF;AkD7tKE;EACE,gBAAA;EACA,gBAAA;AlD+tKJ;AkD5tKE;EACE,gBAAA;AlD8tKJ;;AkD1tKA;EACE,aAAA;EACA,mBAAA;EACA,6BAAA;AlD6tKF;;AkDztKA;EACE,kBAAA;EACA,aAAA;EACA,sBAAA;EACA,WAAA;EAGA,oBAAA;EACA,sB7CpES;E6CqET,4BAAA;EACA,oCAAA;E5C3DE,qBAAA;E4C+DF,UAAA;AlDwtKF;;AkDptKA;ECpFE,eAAA;EACA,MAAA;EACA,OAAA;EACA,a9C+hCkC;E8C9hClC,YAAA;EACA,aAAA;EACA,sB9CUS;ALkyKX;AmDzyKE;EAAS,UAAA;AnD4yKX;AmD3yKE;EAAS,Y9Cq3CyB;ALy7HpC;;AkD9tKA;EACE,aAAA;EACA,cAAA;EACA,mBAAA;EACA,8BAAA;EACA,kB7CuyCkC;E6CtyClC,gCAAA;E5CtEE,0CAAA;EACA,2CAAA;ANwyKJ;AkDhuKE;EACE,sBAAA;EACA,oCAAA;AlDkuKJ;;AkD7tKA;EACE,gBAAA;EACA,gB7C6d4B;ALmwJ9B;;AkD3tKA;EACE,kBAAA;EAGA,cAAA;EACA,a7C8PO;AL89JT;;AkDxtKA;EACE,aAAA;EACA,eAAA;EACA,cAAA;EACA,mBAAA;EACA,yBAAA;EACA,gBAAA;EACA,6BAAA;E5CzFE,8CAAA;EACA,6CAAA;ANqzKJ;AkDvtKE;EACE,eAAA;AlDytKJ;;AapyKI;EqCkFF;IACE,gB7CyvCgC;I6CxvChC,oBAAA;ElDstKF;;EkDntKA;IACE,2BAAA;ElDstKF;;EkDntKA;IACE,+BAAA;ElDstKF;;EkD/sKA;IAAY,gB7CwuCsB;EL2+HlC;AACF;AavzKI;EqCuGF;;IAEE,gB7CouCgC;EL++HlC;AACF;Aa7zKI;EqC8GF;IAAY,iB7CguCsB;ELm/HlC;AACF;AkD3sKI;EACE,YAAA;EACA,eAAA;EACA,YAAA;EACA,SAAA;AlD6sKN;AkD3sKM;EACE,YAAA;EACA,SAAA;E5C3KJ,gBAAA;ANy3KJ;AkD1sKM;E5C/KF,gBAAA;AN43KJ;AkDzsKM;EACE,gBAAA;AlD2sKR;AkDxsKM;E5CvLF,gBAAA;ANk4KJ;;Aaz0KI;EqC0GA;IACE,YAAA;IACA,eAAA;IACA,YAAA;IACA,SAAA;ElDmuKJ;EkDjuKI;IACE,YAAA;IACA,SAAA;I5C3KJ,gBAAA;EN+4KF;EkDhuKI;I5C/KF,gBAAA;ENk5KF;EkD/tKI;IACE,gBAAA;ElDiuKN;EkD9tKI;I5CvLF,gBAAA;ENw5KF;AACF;Aah2KI;EqC0GA;IACE,YAAA;IACA,eAAA;IACA,YAAA;IACA,SAAA;ElDyvKJ;EkDvvKI;IACE,YAAA;IACA,SAAA;I5C3KJ,gBAAA;ENq6KF;EkDtvKI;I5C/KF,gBAAA;ENw6KF;EkDrvKI;IACE,gBAAA;ElDuvKN;EkDpvKI;I5CvLF,gBAAA;EN86KF;AACF;Aat3KI;EqC0GA;IACE,YAAA;IACA,eAAA;IACA,YAAA;IACA,SAAA;ElD+wKJ;EkD7wKI;IACE,YAAA;IACA,SAAA;I5C3KJ,gBAAA;EN27KF;EkD5wKI;I5C/KF,gBAAA;EN87KF;EkD3wKI;IACE,gBAAA;ElD6wKN;EkD1wKI;I5CvLF,gBAAA;ENo8KF;AACF;Aa54KI;EqC0GA;IACE,YAAA;IACA,eAAA;IACA,YAAA;IACA,SAAA;ElDqyKJ;EkDnyKI;IACE,YAAA;IACA,SAAA;I5C3KJ,gBAAA;ENi9KF;EkDlyKI;I5C/KF,gBAAA;ENo9KF;EkDjyKI;IACE,gBAAA;ElDmyKN;EkDhyKI;I5CvLF,gBAAA;EN09KF;AACF;Aal6KI;EqC0GA;IACE,YAAA;IACA,eAAA;IACA,YAAA;IACA,SAAA;ElD2zKJ;EkDzzKI;IACE,YAAA;IACA,SAAA;I5C3KJ,gBAAA;ENu+KF;EkDxzKI;I5C/KF,gBAAA;EN0+KF;EkDvzKI;IACE,gBAAA;ElDyzKN;EkDtzKI;I5CvLF,gBAAA;ENg/KF;AACF;AoDngLA;EACE,kBAAA;EACA,a/CoiCkC;E+CniClC,cAAA;EACA,S/CsxCkC;EgD1xClC,sChDwjB4B;EgDtjB5B,kBAAA;EACA,gBhDikB4B;EgDhkB5B,gBhDskB4B;EgDrkB5B,gBAAA;EACA,iBAAA;EACA,qBAAA;EACA,iBAAA;EACA,oBAAA;EACA,sBAAA;EACA,kBAAA;EACA,oBAAA;EACA,mBAAA;EACA,gBAAA;EjDsRI,mBALI;EgDrRR,qBAAA;EACA,UAAA;ApD+gLF;AoD7gLE;EAAS,Y/C0wCyB;ALswIpC;AoD9gLE;EACE,kBAAA;EACA,cAAA;EACA,a/C0wCgC;E+CzwChC,c/C0wCgC;ALswIpC;AoD9gLI;EACE,kBAAA;EACA,WAAA;EACA,yBAAA;EACA,mBAAA;ApDghLN;;AoD3gLA;EACE,iBAAA;ApD8gLF;AoD5gLE;EACE,SAAA;ApD8gLJ;AoD5gLI;EACE,SAAA;EACA,6BAAA;EACA,sB/CtBK;ALoiLX;;AoDzgLA;EACE,iBAAA;ApD4gLF;AoD1gLE;EACE,OAAA;EACA,a/C4uCgC;E+C3uChC,c/C0uCgC;ALkyIpC;AoD1gLI;EACE,WAAA;EACA,oCAAA;EACA,wB/CtCK;ALkjLX;;AoDvgLA;EACE,iBAAA;ApD0gLF;AoDxgLE;EACE,MAAA;ApD0gLJ;AoDxgLI;EACE,YAAA;EACA,6BAAA;EACA,yB/CpDK;AL8jLX;;AoDrgLA;EACE,iBAAA;ApDwgLF;AoDtgLE;EACE,QAAA;EACA,a/C8sCgC;E+C7sChC,c/C4sCgC;AL4zIpC;AoDtgLI;EACE,UAAA;EACA,oCAAA;EACA,uB/CpEK;AL4kLX;;AoDn/KA;EACE,gB/CwqCkC;E+CvqClC,uBAAA;EACA,W/CtGS;E+CuGT,kBAAA;EACA,sB/C9FS;ECCP,sBAAA;ANolLJ;;AsDvmLA;EACE,kBAAA;EACA,MAAA;EACA,wBAAA;EACA,ajDkiCkC;EiDjiClC,cAAA;EACA,gBjD4yCkC;EgDjzClC,sChDwjB4B;EgDtjB5B,kBAAA;EACA,gBhDikB4B;EgDhkB5B,gBhDskB4B;EgDrkB5B,gBAAA;EACA,iBAAA;EACA,qBAAA;EACA,iBAAA;EACA,oBAAA;EACA,sBAAA;EACA,kBAAA;EACA,oBAAA;EACA,mBAAA;EACA,gBAAA;EjDsRI,mBALI;EkDpRR,qBAAA;EACA,sBjDLS;EiDMT,4BAAA;EACA,oCAAA;EhDIE,qBAAA;ANinLJ;AsDjnLE;EACE,kBAAA;EACA,cAAA;EACA,WjD4yCgC;EiD3yChC,cjD4yCgC;ALu0IpC;AsDjnLI;EAEE,kBAAA;EACA,cAAA;EACA,WAAA;EACA,yBAAA;EACA,mBAAA;AtDknLN;;AsD5mLE;EACE,2BAAA;AtD+mLJ;AsD7mLI;EACE,SAAA;EACA,6BAAA;EACA,qCjD2xC8B;ALo1IpC;AsD5mLI;EACE,WjD4cwB;EiD3cxB,6BAAA;EACA,sBjDzCK;ALupLX;;AsDxmLE;EACE,yBAAA;EACA,ajD0wCgC;EiDzwChC,YjDwwCgC;ALm2IpC;AsDzmLI;EACE,OAAA;EACA,oCAAA;EACA,uCjDuwC8B;ALo2IpC;AsDxmLI;EACE,SjDwbwB;EiDvbxB,oCAAA;EACA,wBjD7DK;ALuqLX;;AsDpmLE;EACE,wBAAA;AtDumLJ;AsDrmLI;EACE,MAAA;EACA,oCAAA;EACA,wCjDqvC8B;ALk3IpC;AsDpmLI;EACE,QjDsawB;EiDraxB,oCAAA;EACA,yBjD/EK;ALqrLX;AsDjmLE;EACE,kBAAA;EACA,MAAA;EACA,SAAA;EACA,cAAA;EACA,WjDiuCgC;EiDhuChC,oBAAA;EACA,WAAA;EACA,gCAAA;AtDmmLJ;;AsD9lLE;EACE,0BAAA;EACA,ajDwtCgC;EiDvtChC,YjDstCgC;AL24IpC;AsD/lLI;EACE,QAAA;EACA,oCAAA;EACA,sCjDqtC8B;AL44IpC;AsD9lLI;EACE,UjDsYwB;EiDrYxB,oCAAA;EACA,uBjD/GK;AL+sLX;;AsD3kLA;EACE,oBAAA;EACA,gBAAA;ElDuJI,eALI;EkD/IR,yBjDwqCkC;EiDvqClC,2CAAA;EhDtHE,0CAAA;EACA,2CAAA;ANosLJ;AsD5kLE;EACE,aAAA;AtD8kLJ;;AsD1kLA;EACE,kBAAA;EACA,cjD3IS;ALwtLX;;AuD5tLA;EACE,kBAAA;AvD+tLF;;AuD5tLA;EACE,mBAAA;AvD+tLF;;AuD5tLA;EACE,kBAAA;EACA,WAAA;EACA,gBAAA;AvD+tLF;AwDrvLE;EACE,cAAA;EACA,WAAA;EACA,WAAA;AxDuvLJ;;AuDhuLA;EACE,kBAAA;EACA,aAAA;EACA,WAAA;EACA,WAAA;EACA,mBAAA;EACA,mCAAA;EAAA,2BAAA;ElClBI,sCkCmBJ;AvDmuLF;AqBlvLM;EkCQN;IlCPQ,gBAAA;ErBqvLN;AACF;;AuDruLA;;;EAGE,cAAA;AvDwuLF;;AuDruLA,qBAAA;AACA;;EAEE,2BAAA;AvDwuLF;;AuDruLA;;EAEE,4BAAA;AvDwuLF;;AuDruLA,mBAAA;AAQE;EACE,UAAA;EACA,4BAAA;EACA,eAAA;AvDiuLJ;AuD9tLE;;;EAGE,UAAA;EACA,UAAA;AvDguLJ;AuD7tLE;;EAEE,UAAA;EACA,UAAA;ElC/DE,2BkCgEF;AvD+tLJ;AqB3xLM;EkCwDJ;;IlCvDM,gBAAA;ErB+xLN;AACF;;AuD5tLA;;EAEE,kBAAA;EACA,MAAA;EACA,SAAA;EACA,UAAA;EAEA,aAAA;EACA,mBAAA;EACA,uBAAA;EACA,UlD05CmC;EkDz5CnC,UAAA;EACA,WlD7FS;EkD8FT,kBAAA;EACA,gBAAA;EACA,SAAA;EACA,YlDq5CmC;EgB9+C/B,8BkC0FJ;AvD8tLF;AqBpzLM;EkCqEN;;IlCpEQ,gBAAA;ErBwzLN;AACF;AuDjuLE;;;EAEE,WlDvGO;EkDwGP,qBAAA;EACA,UAAA;EACA,YlD64CiC;ALu1IrC;;AuDjuLA;EACE,OAAA;AvDouLF;;AuDjuLA;EACE,QAAA;AvDouLF;;AuD/tLA;;EAEE,qBAAA;EACA,WlD84CmC;EkD74CnC,YlD64CmC;EkD54CnC,4BAAA;EACA,wBAAA;EACA,0BAAA;AvDkuLF;;AuD/tLA;;;;;;;GAAA;AAQA;EACE,yQAAA;AvDkuLF;;AuDhuLA;EACE,0QAAA;AvDmuLF;;AuD3tLA;EACE,kBAAA;EACA,QAAA;EACA,SAAA;EACA,OAAA;EACA,UAAA;EACA,aAAA;EACA,uBAAA;EACA,UAAA;EAEA,iBlDs1CmC;EkDr1CnC,mBAAA;EACA,gBlDo1CmC;EkDn1CnC,gBAAA;AvD6tLF;AuD3tLE;EACE,uBAAA;EACA,cAAA;EACA,WlDm1CiC;EkDl1CjC,WlDm1CiC;EkDl1CjC,UAAA;EACA,iBlDm1CiC;EkDl1CjC,gBlDk1CiC;EkDj1CjC,mBAAA;EACA,eAAA;EACA,sBlD9KO;EkD+KP,4BAAA;EACA,SAAA;EAEA,kCAAA;EACA,qCAAA;EACA,YlD00CiC;EgBt/C/B,6BkC6KF;AvD4tLJ;AqBr4LM;EkCwJJ;IlCvJM,gBAAA;ErBw4LN;AACF;AuD9tLE;EACE,UlDu0CiC;ALy5IrC;;AuDvtLA;EACE,kBAAA;EACA,UAAA;EACA,elDi0CmC;EkDh0CnC,SAAA;EACA,oBlD8zCmC;EkD7zCnC,uBlD6zCmC;EkD5zCnC,WlDzMS;EkD0MT,kBAAA;AvD0tLF;;AuDptLE;;EAEE,gClDg0CiC;ALu5IrC;AuDptLE;EACE,sBlD5MO;ALk6LX;AuDntLE;EACE,WlDhNO;ALq6LX;;AyDl7LA;EACE;IAAK,0CAAA;EzDs7LL;AACF;;AyDx7LA;EACE;IAAK,0CAAA;EzDs7LL;AACF;AyDn7LA;EACE,qBAAA;EACA,WpDqhDwB;EoDphDxB,YpDohDwB;EoDnhDxB,wBpDqhDwB;EoDphDxB,iCAAA;EACA,+BAAA;EAEA,kBAAA;EACA,uDAAA;EAAA,+CAAA;AzDo7LF;;AyDj7LA;EACE,WpDghDwB;EoD/gDxB,YpD+gDwB;EoD9gDxB,mBpDghDwB;ALo6I1B;;AyD56LA;EACE;IACE,mBAAA;EzD+6LF;EyD76LA;IACE,UAAA;IACA,eAAA;EzD+6LF;AACF;;AyDt7LA;EACE;IACE,mBAAA;EzD+6LF;EyD76LA;IACE,UAAA;IACA,eAAA;EzD+6LF;AACF;AyD36LA;EACE,qBAAA;EACA,WpDm/CwB;EoDl/CxB,YpDk/CwB;EoDj/CxB,wBpDm/CwB;EoDl/CxB,8BAAA;EAEA,kBAAA;EACA,UAAA;EACA,qDAAA;EAAA,6CAAA;AzD46LF;;AyDz6LA;EACE,WpD8+CwB;EoD7+CxB,YpD6+CwB;AL+7I1B;;AyDx6LE;EACE;;IAEE,gCAAA;IAAA,wBAAA;EzD26LJ;AACF;A0D7+LA;EACE,eAAA;EACA,SAAA;EACA,arDgiCkC;EqD/hClC,aAAA;EACA,sBAAA;EACA,eAAA;EAEA,kBAAA;EACA,sBrDDS;EqDET,4BAAA;EACA,UAAA;ErCKI,sCqCHJ;A1D6+LF;AqBt+LM;EqCpBN;IrCqBQ,gBAAA;ErBy+LN;AACF;;A0D/+LA;EPdE,eAAA;EACA,MAAA;EACA,OAAA;EACA,a9C6hCkC;E8C5hClC,YAAA;EACA,aAAA;EACA,sB9CUS;ALu/LX;AmD9/LE;EAAS,UAAA;AnDigMX;AmDhgME;EAAS,Y9Cq3CyB;AL8oJpC;;A0D3/LA;EACE,aAAA;EACA,mBAAA;EACA,8BAAA;EACA,kBAAA;A1D8/LF;A0D5/LE;EACE,sBAAA;EACA,mBAAA;EACA,qBAAA;EACA,sBAAA;A1D8/LJ;;A0D1/LA;EACE,gBAAA;EACA,gBrDuiB4B;ALs9K9B;;A0D1/LA;EACE,YAAA;EACA,kBAAA;EACA,gBAAA;A1D6/LF;;A0D1/LA;EACE,MAAA;EACA,OAAA;EACA,YrDohDkC;EqDnhDlC,0CAAA;EACA,4BAAA;A1D6/LF;;A0D1/LA;EACE,MAAA;EACA,QAAA;EACA,YrD4gDkC;EqD3gDlC,yCAAA;EACA,2BAAA;A1D6/LF;;A0D1/LA;EACE,MAAA;EACA,QAAA;EACA,OAAA;EACA,YrDogDkC;EqDngDlC,gBAAA;EACA,2CAAA;EACA,4BAAA;A1D6/LF;;A0D1/LA;EACE,QAAA;EACA,OAAA;EACA,YrD2/CkC;EqD1/ClC,gBAAA;EACA,wCAAA;EACA,2BAAA;A1D6/LF;;A0D1/LA;EACE,eAAA;A1D6/LF;;A2D9kMA;EACE,qBAAA;EACA,eAAA;EACA,sBAAA;EACA,YAAA;EACA,8BAAA;EACA,YtD4sCkC;ALq4JpC;A2D/kME;EACE,qBAAA;EACA,WAAA;A3DilMJ;;A2D5kMA;EACE,iBAAA;A3D+kMF;;A2D5kMA;EACE,iBAAA;A3D+kMF;;A2D5kMA;EACE,iBAAA;A3D+kMF;;A2D1kME;EACE,2DAAA;EAAA,mDAAA;A3D6kMJ;;A2DzkMA;EACE;IACE,YtD+qCgC;EL65JlC;AACF;;A2D/kMA;EACE;IACE,YtD+qCgC;EL65JlC;AACF;A2DzkMA;EACE,uFAAA;EAAA,+EAAA;EACA,4BAAA;EAAA,oBAAA;EACA,sDAAA;EAAA,8CAAA;A3D2kMF;;A2DxkMA;EACE;IACE,+BAAA;IAAA,uBAAA;E3D2kMF;AACF;;A2D9kMA;EACE;IACE,+BAAA;IAAA,uBAAA;E3D2kMF;AACF;AwD1nME;EACE,cAAA;EACA,WAAA;EACA,WAAA;AxD4nMJ;;A4DhoME;EACE,cvD8EW;ALqjMf;A4DhoMM;EAEE,cAAA;A5DioMR;;A4DvoME;EACE,cvD8EW;AL4jMf;A4DvoMM;EAEE,cAAA;A5DwoMR;;A4D9oME;EACE,cvD8EW;ALmkMf;A4D9oMM;EAEE,cAAA;A5D+oMR;;A4DrpME;EACE,cvD8EW;AL0kMf;A4DrpMM;EAEE,cAAA;A5DspMR;;A4D5pME;EACE,cvD8EW;ALilMf;A4D5pMM;EAEE,cAAA;A5D6pMR;;A4DnqME;EACE,cvD8EW;ALwlMf;A4DnqMM;EAEE,cAAA;A5DoqMR;;A4D1qME;EACE,cvD8EW;AL+lMf;A4D1qMM;EAEE,cAAA;A5D2qMR;;A4DjrME;EACE,cvD8EW;ALsmMf;A4DjrMM;EAEE,cAAA;A5DkrMR;;A6DvrMA;EACE,kBAAA;EACA,WAAA;A7D0rMF;A6DxrME;EACE,cAAA;EACA,mCAAA;EACA,WAAA;A7D0rMJ;A6DvrME;EACE,kBAAA;EACA,MAAA;EACA,OAAA;EACA,WAAA;EACA,YAAA;A7DyrMJ;;A6DprME;EACE,uBAAA;A7DurMJ;;A6DxrME;EACE,qCAAA;A7D2rMJ;;A6D5rME;EACE,sCAAA;A7D+rMJ;;A6DhsME;EACE,sCAAA;A7DmsMJ;;A8DxtMA;EACE,eAAA;EACA,MAAA;EACA,QAAA;EACA,OAAA;EACA,azD0hCkC;ALisKpC;;A8DxtMA;EACE,eAAA;EACA,QAAA;EACA,SAAA;EACA,OAAA;EACA,azDkhCkC;ALysKpC;;A8DntMI;EACE,wBAAA;EAAA,gBAAA;EACA,MAAA;EACA,azDsgC8B;ALgtKpC;;AajrMI;EiDxCA;IACE,wBAAA;IAAA,gBAAA;IACA,MAAA;IACA,azDsgC8B;ELutKlC;AACF;AazrMI;EiDxCA;IACE,wBAAA;IAAA,gBAAA;IACA,MAAA;IACA,azDsgC8B;EL8tKlC;AACF;AahsMI;EiDxCA;IACE,wBAAA;IAAA,gBAAA;IACA,MAAA;IACA,azDsgC8B;ELquKlC;AACF;AavsMI;EiDxCA;IACE,wBAAA;IAAA,gBAAA;IACA,MAAA;IACA,azDsgC8B;EL4uKlC;AACF;Aa9sMI;EiDxCA;IACE,wBAAA;IAAA,gBAAA;IACA,MAAA;IACA,azDsgC8B;ELmvKlC;AACF;A+DnxMA;EACE,aAAA;EACA,mBAAA;EACA,mBAAA;EACA,mBAAA;A/DqxMF;;A+DlxMA;EACE,aAAA;EACA,cAAA;EACA,sBAAA;EACA,mBAAA;A/DqxMF;;AgE7xMA;;ECIE,6BAAA;EACA,qBAAA;EACA,sBAAA;EACA,qBAAA;EACA,uBAAA;EACA,2BAAA;EACA,iCAAA;EACA,8BAAA;EACA,oBAAA;AjE8xMF;;AkEzyME;EACE,kBAAA;EACA,MAAA;EACA,QAAA;EACA,SAAA;EACA,OAAA;EACA,U7D8asC;E6D7atC,WAAA;AlE4yMJ;;AmEpzMA;ECAE,gBAAA;EACA,uBAAA;EACA,mBAAA;ApEwzMF;;AqE9zMA;EACE,qBAAA;EACA,mBAAA;EACA,UAAA;EACA,eAAA;EACA,8BAAA;EACA,ahEuoB4B;AL0rL9B;;AsExwMQ;EAOI,mCAAA;AtEqwMZ;;AsE5wMQ;EAOI,8BAAA;AtEywMZ;;AsEhxMQ;EAOI,iCAAA;AtE6wMZ;;AsEpxMQ;EAOI,iCAAA;AtEixMZ;;AsExxMQ;EAOI,sCAAA;AtEqxMZ;;AsE5xMQ;EAOI,mCAAA;AtEyxMZ;;AsEhyMQ;EAOI,sBAAA;AtE6xMZ;;AsEpyMQ;EAOI,uBAAA;AtEiyMZ;;AsExyMQ;EAOI,sBAAA;AtEqyMZ;;AsE5yMQ;EAOI,qBAAA;AtEyyMZ;;AsEhzMQ;EAOI,wBAAA;AtE6yMZ;;AsEpzMQ;EAOI,uBAAA;AtEizMZ;;AsExzMQ;EAOI,wBAAA;AtEqzMZ;;AsE5zMQ;EAOI,qBAAA;AtEyzMZ;;AsEh0MQ;EAOI,yBAAA;AtE6zMZ;;AsEp0MQ;EAOI,2BAAA;AtEi0MZ;;AsEx0MQ;EAOI,4BAAA;AtEq0MZ;;AsE50MQ;EAOI,2BAAA;AtEy0MZ;;AsEh1MQ;EAOI,0BAAA;AtE60MZ;;AsEp1MQ;EAOI,gCAAA;AtEi1MZ;;AsEx1MQ;EAOI,yBAAA;AtEq1MZ;;AsE51MQ;EAOI,wBAAA;AtEy1MZ;;AsEh2MQ;EAOI,yBAAA;AtE61MZ;;AsEp2MQ;EAOI,6BAAA;AtEi2MZ;;AsEx2MQ;EAOI,8BAAA;AtEq2MZ;;AsE52MQ;EAOI,wBAAA;AtEy2MZ;;AsEh3MQ;EAOI,+BAAA;AtE62MZ;;AsEp3MQ;EAOI,wBAAA;AtEi3MZ;;AsEx3MQ;EAOI,wDAAA;AtEq3MZ;;AsE53MQ;EAOI,8DAAA;AtEy3MZ;;AsEh4MQ;EAOI,uDAAA;AtE63MZ;;AsEp4MQ;EAOI,2BAAA;AtEi4MZ;;AsEx4MQ;EAOI,2BAAA;AtEq4MZ;;AsE54MQ;EAOI,6BAAA;AtEy4MZ;;AsEh5MQ;EAOI,6BAAA;AtE64MZ;;AsEp5MQ;EAOI,0BAAA;AtEi5MZ;;AsEx5MQ;EAOI,mCAAA;EAAA,2BAAA;AtEq5MZ;;AsE55MQ;EAOI,iBAAA;AtEy5MZ;;AsEh6MQ;EAOI,mBAAA;AtE65MZ;;AsEp6MQ;EAOI,oBAAA;AtEi6MZ;;AsEx6MQ;EAOI,oBAAA;AtEq6MZ;;AsE56MQ;EAOI,sBAAA;AtEy6MZ;;AsEh7MQ;EAOI,uBAAA;AtE66MZ;;AsEp7MQ;EAOI,kBAAA;AtEi7MZ;;AsEx7MQ;EAOI,oBAAA;AtEq7MZ;;AsE57MQ;EAOI,qBAAA;AtEy7MZ;;AsEh8MQ;EAOI,mBAAA;AtE67MZ;;AsEp8MQ;EAOI,qBAAA;AtEi8MZ;;AsEx8MQ;EAOI,sBAAA;AtEq8MZ;;AsE58MQ;EAOI,2CAAA;AtEy8MZ;;AsEh9MQ;EAOI,sCAAA;AtE68MZ;;AsEp9MQ;EAOI,sCAAA;AtEi9MZ;;AsEx9MQ;EAOI,oCAAA;AtEq9MZ;;AsE59MQ;EAOI,oBAAA;AtEy9MZ;;AsEh+MQ;EAOI,wCAAA;AtE69MZ;;AsEp+MQ;EAOI,wBAAA;AtEi+MZ;;AsEx+MQ;EAOI,0CAAA;AtEq+MZ;;AsE5+MQ;EAOI,0BAAA;AtEy+MZ;;AsEh/MQ;EAOI,2CAAA;AtE6+MZ;;AsEp/MQ;EAOI,2BAAA;AtEi/MZ;;AsEx/MQ;EAOI,yCAAA;AtEq/MZ;;AsE5/MQ;EAOI,yBAAA;AtEy/MZ;;AsEhgNQ;EAOI,gCAAA;AtE6/MZ;;AsEpgNQ;EAOI,gCAAA;AtEigNZ;;AsExgNQ;EAOI,gCAAA;AtEqgNZ;;AsE5gNQ;EAOI,gCAAA;AtEygNZ;;AsEhhNQ;EAOI,gCAAA;AtE6gNZ;;AsEphNQ;EAOI,gCAAA;AtEihNZ;;AsExhNQ;EAOI,gCAAA;AtEqhNZ;;AsE5hNQ;EAOI,gCAAA;AtEyhNZ;;AsEhiNQ;EAOI,6BAAA;AtE6hNZ;;AsEpiNQ;EAOI,4BAAA;AtEiiNZ;;AsExiNQ;EAOI,4BAAA;AtEqiNZ;;AsE5iNQ;EAOI,4BAAA;AtEyiNZ;;AsEhjNQ;EAOI,4BAAA;AtE6iNZ;;AsEpjNQ;EAOI,4BAAA;AtEijNZ;;AsExjNQ;EAOI,qBAAA;AtEqjNZ;;AsE5jNQ;EAOI,qBAAA;AtEyjNZ;;AsEhkNQ;EAOI,qBAAA;AtE6jNZ;;AsEpkNQ;EAOI,sBAAA;AtEikNZ;;AsExkNQ;EAOI,sBAAA;AtEqkNZ;;AsE5kNQ;EAOI,0BAAA;AtEykNZ;;AsEhlNQ;EAOI,uBAAA;AtE6kNZ;;AsEplNQ;EAOI,2BAAA;AtEilNZ;;AsExlNQ;EAOI,sBAAA;AtEqlNZ;;AsE5lNQ;EAOI,sBAAA;AtEylNZ;;AsEhmNQ;EAOI,sBAAA;AtE6lNZ;;AsEpmNQ;EAOI,uBAAA;AtEimNZ;;AsExmNQ;EAOI,uBAAA;AtEqmNZ;;AsE5mNQ;EAOI,2BAAA;AtEymNZ;;AsEhnNQ;EAOI,wBAAA;AtE6mNZ;;AsEpnNQ;EAOI,4BAAA;AtEinNZ;;AsExnNQ;EAOI,yBAAA;AtEqnNZ;;AsE5nNQ;EAOI,8BAAA;AtEynNZ;;AsEhoNQ;EAOI,iCAAA;AtE6nNZ;;AsEpoNQ;EAOI,sCAAA;AtEioNZ;;AsExoNQ;EAOI,yCAAA;AtEqoNZ;;AsE5oNQ;EAOI,uBAAA;AtEyoNZ;;AsEhpNQ;EAOI,uBAAA;AtE6oNZ;;AsEppNQ;EAOI,yBAAA;AtEipNZ;;AsExpNQ;EAOI,yBAAA;AtEqpNZ;;AsE5pNQ;EAOI,0BAAA;AtEypNZ;;AsEhqNQ;EAOI,4BAAA;AtE6pNZ;;AsEpqNQ;EAOI,kCAAA;AtEiqNZ;;AsExqNQ;EAOI,iBAAA;AtEqqNZ;;AsE5qNQ;EAOI,uBAAA;AtEyqNZ;;AsEhrNQ;EAOI,sBAAA;AtE6qNZ;;AsEprNQ;EAOI,oBAAA;AtEirNZ;;AsExrNQ;EAOI,sBAAA;AtEqrNZ;;AsE5rNQ;EAOI,oBAAA;AtEyrNZ;;AsEhsNQ;EAOI,sCAAA;AtE6rNZ;;AsEpsNQ;EAOI,oCAAA;AtEisNZ;;AsExsNQ;EAOI,kCAAA;AtEqsNZ;;AsE5sNQ;EAOI,yCAAA;AtEysNZ;;AsEhtNQ;EAOI,wCAAA;AtE6sNZ;;AsEptNQ;EAOI,wCAAA;AtEitNZ;;AsExtNQ;EAOI,kCAAA;AtEqtNZ;;AsE5tNQ;EAOI,gCAAA;AtEytNZ;;AsEhuNQ;EAOI,8BAAA;AtE6tNZ;;AsEpuNQ;EAOI,gCAAA;AtEiuNZ;;AsExuNQ;EAOI,+BAAA;AtEquNZ;;AsE5uNQ;EAOI,oCAAA;AtEyuNZ;;AsEhvNQ;EAOI,kCAAA;AtE6uNZ;;AsEpvNQ;EAOI,gCAAA;AtEivNZ;;AsExvNQ;EAOI,uCAAA;AtEqvNZ;;AsE5vNQ;EAOI,sCAAA;AtEyvNZ;;AsEhwNQ;EAOI,iCAAA;AtE6vNZ;;AsEpwNQ;EAOI,2BAAA;AtEiwNZ;;AsExwNQ;EAOI,iCAAA;AtEqwNZ;;AsE5wNQ;EAOI,+BAAA;AtEywNZ;;AsEhxNQ;EAOI,6BAAA;AtE6wNZ;;AsEpxNQ;EAOI,+BAAA;AtEixNZ;;AsExxNQ;EAOI,8BAAA;AtEqxNZ;;AsE5xNQ;EAOI,oBAAA;AtEyxNZ;;AsEhyNQ;EAOI,mBAAA;AtE6xNZ;;AsEpyNQ;EAOI,mBAAA;AtEiyNZ;;AsExyNQ;EAOI,mBAAA;AtEqyNZ;;AsE5yNQ;EAOI,mBAAA;AtEyyNZ;;AsEhzNQ;EAOI,mBAAA;AtE6yNZ;;AsEpzNQ;EAOI,mBAAA;AtEizNZ;;AsExzNQ;EAOI,mBAAA;AtEqzNZ;;AsE5zNQ;EAOI,oBAAA;AtEyzNZ;;AsEh0NQ;EAOI,0BAAA;AtE6zNZ;;AsEp0NQ;EAOI,yBAAA;AtEi0NZ;;AsEx0NQ;EAOI,uBAAA;AtEq0NZ;;AsE50NQ;EAOI,yBAAA;AtEy0NZ;;AsEh1NQ;EAOI,uBAAA;AtE60NZ;;AsEp1NQ;EAOI,uBAAA;AtEi1NZ;;AsEx1NQ;EAOI,0BAAA;EAAA,yBAAA;AtEs1NZ;;AsE71NQ;EAOI,gCAAA;EAAA,+BAAA;AtE21NZ;;AsEl2NQ;EAOI,+BAAA;EAAA,8BAAA;AtEg2NZ;;AsEv2NQ;EAOI,6BAAA;EAAA,4BAAA;AtEq2NZ;;AsE52NQ;EAOI,+BAAA;EAAA,8BAAA;AtE02NZ;;AsEj3NQ;EAOI,6BAAA;EAAA,4BAAA;AtE+2NZ;;AsEt3NQ;EAOI,6BAAA;EAAA,4BAAA;AtEo3NZ;;AsE33NQ;EAOI,wBAAA;EAAA,2BAAA;AtEy3NZ;;AsEh4NQ;EAOI,8BAAA;EAAA,iCAAA;AtE83NZ;;AsEr4NQ;EAOI,6BAAA;EAAA,gCAAA;AtEm4NZ;;AsE14NQ;EAOI,2BAAA;EAAA,8BAAA;AtEw4NZ;;AsE/4NQ;EAOI,6BAAA;EAAA,gCAAA;AtE64NZ;;AsEp5NQ;EAOI,2BAAA;EAAA,8BAAA;AtEk5NZ;;AsEz5NQ;EAOI,2BAAA;EAAA,8BAAA;AtEu5NZ;;AsE95NQ;EAOI,wBAAA;AtE25NZ;;AsEl6NQ;EAOI,8BAAA;AtE+5NZ;;AsEt6NQ;EAOI,6BAAA;AtEm6NZ;;AsE16NQ;EAOI,2BAAA;AtEu6NZ;;AsE96NQ;EAOI,6BAAA;AtE26NZ;;AsEl7NQ;EAOI,2BAAA;AtE+6NZ;;AsEt7NQ;EAOI,2BAAA;AtEm7NZ;;AsE17NQ;EAOI,0BAAA;AtEu7NZ;;AsE97NQ;EAOI,gCAAA;AtE27NZ;;AsEl8NQ;EAOI,+BAAA;AtE+7NZ;;AsEt8NQ;EAOI,6BAAA;AtEm8NZ;;AsE18NQ;EAOI,+BAAA;AtEu8NZ;;AsE98NQ;EAOI,6BAAA;AtE28NZ;;AsEl9NQ;EAOI,6BAAA;AtE+8NZ;;AsEt9NQ;EAOI,2BAAA;AtEm9NZ;;AsE19NQ;EAOI,iCAAA;AtEu9NZ;;AsE99NQ;EAOI,gCAAA;AtE29NZ;;AsEl+NQ;EAOI,8BAAA;AtE+9NZ;;AsEt+NQ;EAOI,gCAAA;AtEm+NZ;;AsE1+NQ;EAOI,8BAAA;AtEu+NZ;;AsE9+NQ;EAOI,8BAAA;AtE2+NZ;;AsEl/NQ;EAOI,yBAAA;AtE++NZ;;AsEt/NQ;EAOI,+BAAA;AtEm/NZ;;AsE1/NQ;EAOI,8BAAA;AtEu/NZ;;AsE9/NQ;EAOI,4BAAA;AtE2/NZ;;AsElgOQ;EAOI,8BAAA;AtE+/NZ;;AsEtgOQ;EAOI,4BAAA;AtEmgOZ;;AsE1gOQ;EAOI,4BAAA;AtEugOZ;;AsE9gOQ;EAOI,qBAAA;AtE2gOZ;;AsElhOQ;EAOI,2BAAA;AtE+gOZ;;AsEthOQ;EAOI,0BAAA;AtEmhOZ;;AsE1hOQ;EAOI,wBAAA;AtEuhOZ;;AsE9hOQ;EAOI,0BAAA;AtE2hOZ;;AsEliOQ;EAOI,wBAAA;AtE+hOZ;;AsEtiOQ;EAOI,2BAAA;EAAA,0BAAA;AtEoiOZ;;AsE3iOQ;EAOI,iCAAA;EAAA,gCAAA;AtEyiOZ;;AsEhjOQ;EAOI,gCAAA;EAAA,+BAAA;AtE8iOZ;;AsErjOQ;EAOI,8BAAA;EAAA,6BAAA;AtEmjOZ;;AsE1jOQ;EAOI,gCAAA;EAAA,+BAAA;AtEwjOZ;;AsE/jOQ;EAOI,8BAAA;EAAA,6BAAA;AtE6jOZ;;AsEpkOQ;EAOI,yBAAA;EAAA,4BAAA;AtEkkOZ;;AsEzkOQ;EAOI,+BAAA;EAAA,kCAAA;AtEukOZ;;AsE9kOQ;EAOI,8BAAA;EAAA,iCAAA;AtE4kOZ;;AsEnlOQ;EAOI,4BAAA;EAAA,+BAAA;AtEilOZ;;AsExlOQ;EAOI,8BAAA;EAAA,iCAAA;AtEslOZ;;AsE7lOQ;EAOI,4BAAA;EAAA,+BAAA;AtE2lOZ;;AsElmOQ;EAOI,yBAAA;AtE+lOZ;;AsEtmOQ;EAOI,+BAAA;AtEmmOZ;;AsE1mOQ;EAOI,8BAAA;AtEumOZ;;AsE9mOQ;EAOI,4BAAA;AtE2mOZ;;AsElnOQ;EAOI,8BAAA;AtE+mOZ;;AsEtnOQ;EAOI,4BAAA;AtEmnOZ;;AsE1nOQ;EAOI,2BAAA;AtEunOZ;;AsE9nOQ;EAOI,iCAAA;AtE2nOZ;;AsEloOQ;EAOI,gCAAA;AtE+nOZ;;AsEtoOQ;EAOI,8BAAA;AtEmoOZ;;AsE1oOQ;EAOI,gCAAA;AtEuoOZ;;AsE9oOQ;EAOI,8BAAA;AtE2oOZ;;AsElpOQ;EAOI,4BAAA;AtE+oOZ;;AsEtpOQ;EAOI,kCAAA;AtEmpOZ;;AsE1pOQ;EAOI,iCAAA;AtEupOZ;;AsE9pOQ;EAOI,+BAAA;AtE2pOZ;;AsElqOQ;EAOI,iCAAA;AtE+pOZ;;AsEtqOQ;EAOI,+BAAA;AtEmqOZ;;AsE1qOQ;EAOI,0BAAA;AtEuqOZ;;AsE9qOQ;EAOI,gCAAA;AtE2qOZ;;AsElrOQ;EAOI,+BAAA;AtE+qOZ;;AsEtrOQ;EAOI,6BAAA;AtEmrOZ;;AsE1rOQ;EAOI,+BAAA;AtEurOZ;;AsE9rOQ;EAOI,6BAAA;AtE2rOZ;;AsElsOQ;EAOI,gDAAA;AtE+rOZ;;AsEtsOQ;EAOI,4CAAA;AtEmsOZ;;AsE1sOQ;EAOI,4CAAA;AtEusOZ;;AsE9sOQ;EAOI,0CAAA;AtE2sOZ;;AsEltOQ;EAOI,4CAAA;AtE+sOZ;;AsEttOQ;EAOI,6BAAA;AtEmtOZ;;AsE1tOQ;EAOI,0BAAA;AtEutOZ;;AsE9tOQ;EAOI,6BAAA;AtE2tOZ;;AsEluOQ;EAOI,6BAAA;AtE+tOZ;;AsEtuOQ;EAOI,2BAAA;AtEmuOZ;;AsE1uOQ;EAOI,+BAAA;AtEuuOZ;;AsE9uOQ;EAOI,2BAAA;AtE2uOZ;;AsElvOQ;EAOI,2BAAA;AtE+uOZ;;AsEtvOQ;EAOI,8BAAA;AtEmvOZ;;AsE1vOQ;EAOI,yBAAA;AtEuvOZ;;AsE9vOQ;EAOI,4BAAA;AtE2vOZ;;AsElwOQ;EAOI,2BAAA;AtE+vOZ;;AsEtwOQ;EAOI,yBAAA;AtEmwOZ;;AsE1wOQ;EAOI,2BAAA;AtEuwOZ;;AsE9wOQ;EAOI,4BAAA;AtE2wOZ;;AsElxOQ;EAOI,6BAAA;AtE+wOZ;;AsEtxOQ;EAOI,gCAAA;AtEmxOZ;;AsE1xOQ;EAOI,qCAAA;AtEuxOZ;;AsE9xOQ;EAOI,wCAAA;AtE2xOZ;;AsElyOQ;EAOI,oCAAA;AtE+xOZ;;AsEtyOQ;EAOI,oCAAA;AtEmyOZ;;AsE1yOQ;EAOI,qCAAA;AtEuyOZ;;AsE9yOQ;EAOI,8BAAA;AtE2yOZ;;AsElzOQ;EAOI,8BAAA;AtE+yOZ;;AsEp0OQ,qBAAA;AAcA;EAOI,gCAAA;EAAA,iCAAA;AtEqzOZ;;AsEvyOQ,mBAAA;AArBA;EAIQ,oBAAA;EAGJ,qEAAA;AtE2zOZ;;AsEl0OQ;EAIQ,oBAAA;EAGJ,uEAAA;AtEg0OZ;;AsEv0OQ;EAIQ,oBAAA;EAGJ,qEAAA;AtEq0OZ;;AsE50OQ;EAIQ,oBAAA;EAGJ,kEAAA;AtE00OZ;;AsEj1OQ;EAIQ,oBAAA;EAGJ,qEAAA;AtE+0OZ;;AsEt1OQ;EAIQ,oBAAA;EAGJ,oEAAA;AtEo1OZ;;AsE31OQ;EAIQ,oBAAA;EAGJ,mEAAA;AtEy1OZ;;AsEh2OQ;EAIQ,oBAAA;EAGJ,kEAAA;AtE81OZ;;AsEr2OQ;EAIQ,oBAAA;EAGJ,mEAAA;AtEm2OZ;;AsE12OQ;EAIQ,oBAAA;EAGJ,mEAAA;AtEw2OZ;;AsE/2OQ;EAIQ,oBAAA;EAGJ,kEAAA;AtE62OZ;;AsEp3OQ;EAIQ,oBAAA;EAGJ,yBAAA;AtEk3OZ;;AsEz3OQ;EAIQ,oBAAA;EAGJ,oCAAA;AtEu3OZ;;AsE93OQ;EAIQ,oBAAA;EAGJ,0CAAA;AtE43OZ;;AsEn4OQ;EAIQ,oBAAA;EAGJ,yBAAA;AtEi4OZ;;AsEl5OQ;EACE,uBAAA;AtEq5OV;;AsEt5OQ;EACE,sBAAA;AtEy5OV;;AsE15OQ;EACE,uBAAA;AtE65OV;;AsE95OQ;EACE,oBAAA;AtEi6OV;;AsEx5OQ;EAIQ,kBAAA;EAGJ,8EAAA;AtEs5OZ;;AsE75OQ;EAIQ,kBAAA;EAGJ,gFAAA;AtE25OZ;;AsEl6OQ;EAIQ,kBAAA;EAGJ,8EAAA;AtEg6OZ;;AsEv6OQ;EAIQ,kBAAA;EAGJ,2EAAA;AtEq6OZ;;AsE56OQ;EAIQ,kBAAA;EAGJ,8EAAA;AtE06OZ;;AsEj7OQ;EAIQ,kBAAA;EAGJ,6EAAA;AtE+6OZ;;AsEt7OQ;EAIQ,kBAAA;EAGJ,4EAAA;AtEo7OZ;;AsE37OQ;EAIQ,kBAAA;EAGJ,2EAAA;AtEy7OZ;;AsEh8OQ;EAIQ,kBAAA;EAGJ,4EAAA;AtE87OZ;;AsEr8OQ;EAIQ,kBAAA;EAGJ,4EAAA;AtEm8OZ;;AsE18OQ;EAIQ,kBAAA;EAGJ,2EAAA;AtEw8OZ;;AsE/8OQ;EAIQ,kBAAA;EAGJ,wCAAA;AtE68OZ;;AsE99OQ;EACE,oBAAA;AtEi+OV;;AsEl+OQ;EACE,qBAAA;AtEq+OV;;AsEt+OQ;EACE,oBAAA;AtEy+OV;;AsE1+OQ;EACE,qBAAA;AtE6+OV;;AsE9+OQ;EACE,kBAAA;AtEi/OV;;AsEx+OQ;EAOI,+CAAA;AtEq+OZ;;AsE5+OQ;EAOI,mCAAA;EAAA,gCAAA;EAAA,2BAAA;AtEy+OZ;;AsEh/OQ;EAOI,oCAAA;EAAA,iCAAA;EAAA,4BAAA;AtE6+OZ;;AsEp/OQ;EAOI,oCAAA;EAAA,iCAAA;EAAA,4BAAA;AtEi/OZ;;AsEx/OQ;EAOI,+BAAA;AtEq/OZ;;AsE5/OQ;EAOI,+BAAA;AtEy/OZ;;AsEhgPQ;EAOI,iCAAA;AtE6/OZ;;AsEpgPQ;EAOI,2BAAA;AtEigPZ;;AsExgPQ;EAOI,gCAAA;AtEqgPZ;;AsE5gPQ;EAOI,iCAAA;AtEygPZ;;AsEhhPQ;EAOI,gCAAA;AtE6gPZ;;AsEphPQ;EAOI,6BAAA;AtEihPZ;;AsExhPQ;EAOI,+BAAA;AtEqhPZ;;AsE5hPQ;EAOI,0CAAA;EAAA,2CAAA;AtE0hPZ;;AsEjiPQ;EAOI,2CAAA;EAAA,8CAAA;AtE+hPZ;;AsEtiPQ;EAOI,8CAAA;EAAA,6CAAA;AtEoiPZ;;AsE3iPQ;EAOI,6CAAA;EAAA,0CAAA;AtEyiPZ;;AsEhjPQ;EAOI,8BAAA;AtE6iPZ;;AsEpjPQ;EAOI,6BAAA;AtEijPZ;;AaxjPI;EyDAI;IAOI,sBAAA;EtEsjPV;;EsE7jPM;IAOI,uBAAA;EtE0jPV;;EsEjkPM;IAOI,sBAAA;EtE8jPV;;EsErkPM;IAOI,0BAAA;EtEkkPV;;EsEzkPM;IAOI,gCAAA;EtEskPV;;EsE7kPM;IAOI,yBAAA;EtE0kPV;;EsEjlPM;IAOI,wBAAA;EtE8kPV;;EsErlPM;IAOI,yBAAA;EtEklPV;;EsEzlPM;IAOI,6BAAA;EtEslPV;;EsE7lPM;IAOI,8BAAA;EtE0lPV;;EsEjmPM;IAOI,wBAAA;EtE8lPV;;EsErmPM;IAOI,+BAAA;EtEkmPV;;EsEzmPM;IAOI,wBAAA;EtEsmPV;;EsE7mPM;IAOI,yBAAA;EtE0mPV;;EsEjnPM;IAOI,8BAAA;EtE8mPV;;EsErnPM;IAOI,iCAAA;EtEknPV;;EsEznPM;IAOI,sCAAA;EtEsnPV;;EsE7nPM;IAOI,yCAAA;EtE0nPV;;EsEjoPM;IAOI,uBAAA;EtE8nPV;;EsEroPM;IAOI,uBAAA;EtEkoPV;;EsEzoPM;IAOI,yBAAA;EtEsoPV;;EsE7oPM;IAOI,yBAAA;EtE0oPV;;EsEjpPM;IAOI,0BAAA;EtE8oPV;;EsErpPM;IAOI,4BAAA;EtEkpPV;;EsEzpPM;IAOI,kCAAA;EtEspPV;;EsE7pPM;IAOI,iBAAA;EtE0pPV;;EsEjqPM;IAOI,uBAAA;EtE8pPV;;EsErqPM;IAOI,sBAAA;EtEkqPV;;EsEzqPM;IAOI,oBAAA;EtEsqPV;;EsE7qPM;IAOI,sBAAA;EtE0qPV;;EsEjrPM;IAOI,oBAAA;EtE8qPV;;EsErrPM;IAOI,sCAAA;EtEkrPV;;EsEzrPM;IAOI,oCAAA;EtEsrPV;;EsE7rPM;IAOI,kCAAA;EtE0rPV;;EsEjsPM;IAOI,yCAAA;EtE8rPV;;EsErsPM;IAOI,wCAAA;EtEksPV;;EsEzsPM;IAOI,wCAAA;EtEssPV;;EsE7sPM;IAOI,kCAAA;EtE0sPV;;EsEjtPM;IAOI,gCAAA;EtE8sPV;;EsErtPM;IAOI,8BAAA;EtEktPV;;EsEztPM;IAOI,gCAAA;EtEstPV;;EsE7tPM;IAOI,+BAAA;EtE0tPV;;EsEjuPM;IAOI,oCAAA;EtE8tPV;;EsEruPM;IAOI,kCAAA;EtEkuPV;;EsEzuPM;IAOI,gCAAA;EtEsuPV;;EsE7uPM;IAOI,uCAAA;EtE0uPV;;EsEjvPM;IAOI,sCAAA;EtE8uPV;;EsErvPM;IAOI,iCAAA;EtEkvPV;;EsEzvPM;IAOI,2BAAA;EtEsvPV;;EsE7vPM;IAOI,iCAAA;EtE0vPV;;EsEjwPM;IAOI,+BAAA;EtE8vPV;;EsErwPM;IAOI,6BAAA;EtEkwPV;;EsEzwPM;IAOI,+BAAA;EtEswPV;;EsE7wPM;IAOI,8BAAA;EtE0wPV;;EsEjxPM;IAOI,oBAAA;EtE8wPV;;EsErxPM;IAOI,mBAAA;EtEkxPV;;EsEzxPM;IAOI,mBAAA;EtEsxPV;;EsE7xPM;IAOI,mBAAA;EtE0xPV;;EsEjyPM;IAOI,mBAAA;EtE8xPV;;EsEryPM;IAOI,mBAAA;EtEkyPV;;EsEzyPM;IAOI,mBAAA;EtEsyPV;;EsE7yPM;IAOI,mBAAA;EtE0yPV;;EsEjzPM;IAOI,oBAAA;EtE8yPV;;EsErzPM;IAOI,0BAAA;EtEkzPV;;EsEzzPM;IAOI,yBAAA;EtEszPV;;EsE7zPM;IAOI,uBAAA;EtE0zPV;;EsEj0PM;IAOI,yBAAA;EtE8zPV;;EsEr0PM;IAOI,uBAAA;EtEk0PV;;EsEz0PM;IAOI,uBAAA;EtEs0PV;;EsE70PM;IAOI,0BAAA;IAAA,yBAAA;EtE20PV;;EsEl1PM;IAOI,gCAAA;IAAA,+BAAA;EtEg1PV;;EsEv1PM;IAOI,+BAAA;IAAA,8BAAA;EtEq1PV;;EsE51PM;IAOI,6BAAA;IAAA,4BAAA;EtE01PV;;EsEj2PM;IAOI,+BAAA;IAAA,8BAAA;EtE+1PV;;EsEt2PM;IAOI,6BAAA;IAAA,4BAAA;EtEo2PV;;EsE32PM;IAOI,6BAAA;IAAA,4BAAA;EtEy2PV;;EsEh3PM;IAOI,wBAAA;IAAA,2BAAA;EtE82PV;;EsEr3PM;IAOI,8BAAA;IAAA,iCAAA;EtEm3PV;;EsE13PM;IAOI,6BAAA;IAAA,gCAAA;EtEw3PV;;EsE/3PM;IAOI,2BAAA;IAAA,8BAAA;EtE63PV;;EsEp4PM;IAOI,6BAAA;IAAA,gCAAA;EtEk4PV;;EsEz4PM;IAOI,2BAAA;IAAA,8BAAA;EtEu4PV;;EsE94PM;IAOI,2BAAA;IAAA,8BAAA;EtE44PV;;EsEn5PM;IAOI,wBAAA;EtEg5PV;;EsEv5PM;IAOI,8BAAA;EtEo5PV;;EsE35PM;IAOI,6BAAA;EtEw5PV;;EsE/5PM;IAOI,2BAAA;EtE45PV;;EsEn6PM;IAOI,6BAAA;EtEg6PV;;EsEv6PM;IAOI,2BAAA;EtEo6PV;;EsE36PM;IAOI,2BAAA;EtEw6PV;;EsE/6PM;IAOI,0BAAA;EtE46PV;;EsEn7PM;IAOI,gCAAA;EtEg7PV;;EsEv7PM;IAOI,+BAAA;EtEo7PV;;EsE37PM;IAOI,6BAAA;EtEw7PV;;EsE/7PM;IAOI,+BAAA;EtE47PV;;EsEn8PM;IAOI,6BAAA;EtEg8PV;;EsEv8PM;IAOI,6BAAA;EtEo8PV;;EsE38PM;IAOI,2BAAA;EtEw8PV;;EsE/8PM;IAOI,iCAAA;EtE48PV;;EsEn9PM;IAOI,gCAAA;EtEg9PV;;EsEv9PM;IAOI,8BAAA;EtEo9PV;;EsE39PM;IAOI,gCAAA;EtEw9PV;;EsE/9PM;IAOI,8BAAA;EtE49PV;;EsEn+PM;IAOI,8BAAA;EtEg+PV;;EsEv+PM;IAOI,yBAAA;EtEo+PV;;EsE3+PM;IAOI,+BAAA;EtEw+PV;;EsE/+PM;IAOI,8BAAA;EtE4+PV;;EsEn/PM;IAOI,4BAAA;EtEg/PV;;EsEv/PM;IAOI,8BAAA;EtEo/PV;;EsE3/PM;IAOI,4BAAA;EtEw/PV;;EsE//PM;IAOI,4BAAA;EtE4/PV;;EsEngQM;IAOI,qBAAA;EtEggQV;;EsEvgQM;IAOI,2BAAA;EtEogQV;;EsE3gQM;IAOI,0BAAA;EtEwgQV;;EsE/gQM;IAOI,wBAAA;EtE4gQV;;EsEnhQM;IAOI,0BAAA;EtEghQV;;EsEvhQM;IAOI,wBAAA;EtEohQV;;EsE3hQM;IAOI,2BAAA;IAAA,0BAAA;EtEyhQV;;EsEhiQM;IAOI,iCAAA;IAAA,gCAAA;EtE8hQV;;EsEriQM;IAOI,gCAAA;IAAA,+BAAA;EtEmiQV;;EsE1iQM;IAOI,8BAAA;IAAA,6BAAA;EtEwiQV;;EsE/iQM;IAOI,gCAAA;IAAA,+BAAA;EtE6iQV;;EsEpjQM;IAOI,8BAAA;IAAA,6BAAA;EtEkjQV;;EsEzjQM;IAOI,yBAAA;IAAA,4BAAA;EtEujQV;;EsE9jQM;IAOI,+BAAA;IAAA,kCAAA;EtE4jQV;;EsEnkQM;IAOI,8BAAA;IAAA,iCAAA;EtEikQV;;EsExkQM;IAOI,4BAAA;IAAA,+BAAA;EtEskQV;;EsE7kQM;IAOI,8BAAA;IAAA,iCAAA;EtE2kQV;;EsEllQM;IAOI,4BAAA;IAAA,+BAAA;EtEglQV;;EsEvlQM;IAOI,yBAAA;EtEolQV;;EsE3lQM;IAOI,+BAAA;EtEwlQV;;EsE/lQM;IAOI,8BAAA;EtE4lQV;;EsEnmQM;IAOI,4BAAA;EtEgmQV;;EsEvmQM;IAOI,8BAAA;EtEomQV;;EsE3mQM;IAOI,4BAAA;EtEwmQV;;EsE/mQM;IAOI,2BAAA;EtE4mQV;;EsEnnQM;IAOI,iCAAA;EtEgnQV;;EsEvnQM;IAOI,gCAAA;EtEonQV;;EsE3nQM;IAOI,8BAAA;EtEwnQV;;EsE/nQM;IAOI,gCAAA;EtE4nQV;;EsEnoQM;IAOI,8BAAA;EtEgoQV;;EsEvoQM;IAOI,4BAAA;EtEooQV;;EsE3oQM;IAOI,kCAAA;EtEwoQV;;EsE/oQM;IAOI,iCAAA;EtE4oQV;;EsEnpQM;IAOI,+BAAA;EtEgpQV;;EsEvpQM;IAOI,iCAAA;EtEopQV;;EsE3pQM;IAOI,+BAAA;EtEwpQV;;EsE/pQM;IAOI,0BAAA;EtE4pQV;;EsEnqQM;IAOI,gCAAA;EtEgqQV;;EsEvqQM;IAOI,+BAAA;EtEoqQV;;EsE3qQM;IAOI,6BAAA;EtEwqQV;;EsE/qQM;IAOI,+BAAA;EtE4qQV;;EsEnrQM;IAOI,6BAAA;EtEgrQV;;EsEvrQM;IAOI,2BAAA;EtEorQV;;EsE3rQM;IAOI,4BAAA;EtEwrQV;;EsE/rQM;IAOI,6BAAA;EtE4rQV;AACF;AapsQI;EyDAI;IAOI,sBAAA;EtEisQV;;EsExsQM;IAOI,uBAAA;EtEqsQV;;EsE5sQM;IAOI,sBAAA;EtEysQV;;EsEhtQM;IAOI,0BAAA;EtE6sQV;;EsEptQM;IAOI,gCAAA;EtEitQV;;EsExtQM;IAOI,yBAAA;EtEqtQV;;EsE5tQM;IAOI,wBAAA;EtEytQV;;EsEhuQM;IAOI,yBAAA;EtE6tQV;;EsEpuQM;IAOI,6BAAA;EtEiuQV;;EsExuQM;IAOI,8BAAA;EtEquQV;;EsE5uQM;IAOI,wBAAA;EtEyuQV;;EsEhvQM;IAOI,+BAAA;EtE6uQV;;EsEpvQM;IAOI,wBAAA;EtEivQV;;EsExvQM;IAOI,yBAAA;EtEqvQV;;EsE5vQM;IAOI,8BAAA;EtEyvQV;;EsEhwQM;IAOI,iCAAA;EtE6vQV;;EsEpwQM;IAOI,sCAAA;EtEiwQV;;EsExwQM;IAOI,yCAAA;EtEqwQV;;EsE5wQM;IAOI,uBAAA;EtEywQV;;EsEhxQM;IAOI,uBAAA;EtE6wQV;;EsEpxQM;IAOI,yBAAA;EtEixQV;;EsExxQM;IAOI,yBAAA;EtEqxQV;;EsE5xQM;IAOI,0BAAA;EtEyxQV;;EsEhyQM;IAOI,4BAAA;EtE6xQV;;EsEpyQM;IAOI,kCAAA;EtEiyQV;;EsExyQM;IAOI,iBAAA;EtEqyQV;;EsE5yQM;IAOI,uBAAA;EtEyyQV;;EsEhzQM;IAOI,sBAAA;EtE6yQV;;EsEpzQM;IAOI,oBAAA;EtEizQV;;EsExzQM;IAOI,sBAAA;EtEqzQV;;EsE5zQM;IAOI,oBAAA;EtEyzQV;;EsEh0QM;IAOI,sCAAA;EtE6zQV;;EsEp0QM;IAOI,oCAAA;EtEi0QV;;EsEx0QM;IAOI,kCAAA;EtEq0QV;;EsE50QM;IAOI,yCAAA;EtEy0QV;;EsEh1QM;IAOI,wCAAA;EtE60QV;;EsEp1QM;IAOI,wCAAA;EtEi1QV;;EsEx1QM;IAOI,kCAAA;EtEq1QV;;EsE51QM;IAOI,gCAAA;EtEy1QV;;EsEh2QM;IAOI,8BAAA;EtE61QV;;EsEp2QM;IAOI,gCAAA;EtEi2QV;;EsEx2QM;IAOI,+BAAA;EtEq2QV;;EsE52QM;IAOI,oCAAA;EtEy2QV;;EsEh3QM;IAOI,kCAAA;EtE62QV;;EsEp3QM;IAOI,gCAAA;EtEi3QV;;EsEx3QM;IAOI,uCAAA;EtEq3QV;;EsE53QM;IAOI,sCAAA;EtEy3QV;;EsEh4QM;IAOI,iCAAA;EtE63QV;;EsEp4QM;IAOI,2BAAA;EtEi4QV;;EsEx4QM;IAOI,iCAAA;EtEq4QV;;EsE54QM;IAOI,+BAAA;EtEy4QV;;EsEh5QM;IAOI,6BAAA;EtE64QV;;EsEp5QM;IAOI,+BAAA;EtEi5QV;;EsEx5QM;IAOI,8BAAA;EtEq5QV;;EsE55QM;IAOI,oBAAA;EtEy5QV;;EsEh6QM;IAOI,mBAAA;EtE65QV;;EsEp6QM;IAOI,mBAAA;EtEi6QV;;EsEx6QM;IAOI,mBAAA;EtEq6QV;;EsE56QM;IAOI,mBAAA;EtEy6QV;;EsEh7QM;IAOI,mBAAA;EtE66QV;;EsEp7QM;IAOI,mBAAA;EtEi7QV;;EsEx7QM;IAOI,mBAAA;EtEq7QV;;EsE57QM;IAOI,oBAAA;EtEy7QV;;EsEh8QM;IAOI,0BAAA;EtE67QV;;EsEp8QM;IAOI,yBAAA;EtEi8QV;;EsEx8QM;IAOI,uBAAA;EtEq8QV;;EsE58QM;IAOI,yBAAA;EtEy8QV;;EsEh9QM;IAOI,uBAAA;EtE68QV;;EsEp9QM;IAOI,uBAAA;EtEi9QV;;EsEx9QM;IAOI,0BAAA;IAAA,yBAAA;EtEs9QV;;EsE79QM;IAOI,gCAAA;IAAA,+BAAA;EtE29QV;;EsEl+QM;IAOI,+BAAA;IAAA,8BAAA;EtEg+QV;;EsEv+QM;IAOI,6BAAA;IAAA,4BAAA;EtEq+QV;;EsE5+QM;IAOI,+BAAA;IAAA,8BAAA;EtE0+QV;;EsEj/QM;IAOI,6BAAA;IAAA,4BAAA;EtE++QV;;EsEt/QM;IAOI,6BAAA;IAAA,4BAAA;EtEo/QV;;EsE3/QM;IAOI,wBAAA;IAAA,2BAAA;EtEy/QV;;EsEhgRM;IAOI,8BAAA;IAAA,iCAAA;EtE8/QV;;EsErgRM;IAOI,6BAAA;IAAA,gCAAA;EtEmgRV;;EsE1gRM;IAOI,2BAAA;IAAA,8BAAA;EtEwgRV;;EsE/gRM;IAOI,6BAAA;IAAA,gCAAA;EtE6gRV;;EsEphRM;IAOI,2BAAA;IAAA,8BAAA;EtEkhRV;;EsEzhRM;IAOI,2BAAA;IAAA,8BAAA;EtEuhRV;;EsE9hRM;IAOI,wBAAA;EtE2hRV;;EsEliRM;IAOI,8BAAA;EtE+hRV;;EsEtiRM;IAOI,6BAAA;EtEmiRV;;EsE1iRM;IAOI,2BAAA;EtEuiRV;;EsE9iRM;IAOI,6BAAA;EtE2iRV;;EsEljRM;IAOI,2BAAA;EtE+iRV;;EsEtjRM;IAOI,2BAAA;EtEmjRV;;EsE1jRM;IAOI,0BAAA;EtEujRV;;EsE9jRM;IAOI,gCAAA;EtE2jRV;;EsElkRM;IAOI,+BAAA;EtE+jRV;;EsEtkRM;IAOI,6BAAA;EtEmkRV;;EsE1kRM;IAOI,+BAAA;EtEukRV;;EsE9kRM;IAOI,6BAAA;EtE2kRV;;EsEllRM;IAOI,6BAAA;EtE+kRV;;EsEtlRM;IAOI,2BAAA;EtEmlRV;;EsE1lRM;IAOI,iCAAA;EtEulRV;;EsE9lRM;IAOI,gCAAA;EtE2lRV;;EsElmRM;IAOI,8BAAA;EtE+lRV;;EsEtmRM;IAOI,gCAAA;EtEmmRV;;EsE1mRM;IAOI,8BAAA;EtEumRV;;EsE9mRM;IAOI,8BAAA;EtE2mRV;;EsElnRM;IAOI,yBAAA;EtE+mRV;;EsEtnRM;IAOI,+BAAA;EtEmnRV;;EsE1nRM;IAOI,8BAAA;EtEunRV;;EsE9nRM;IAOI,4BAAA;EtE2nRV;;EsEloRM;IAOI,8BAAA;EtE+nRV;;EsEtoRM;IAOI,4BAAA;EtEmoRV;;EsE1oRM;IAOI,4BAAA;EtEuoRV;;EsE9oRM;IAOI,qBAAA;EtE2oRV;;EsElpRM;IAOI,2BAAA;EtE+oRV;;EsEtpRM;IAOI,0BAAA;EtEmpRV;;EsE1pRM;IAOI,wBAAA;EtEupRV;;EsE9pRM;IAOI,0BAAA;EtE2pRV;;EsElqRM;IAOI,wBAAA;EtE+pRV;;EsEtqRM;IAOI,2BAAA;IAAA,0BAAA;EtEoqRV;;EsE3qRM;IAOI,iCAAA;IAAA,gCAAA;EtEyqRV;;EsEhrRM;IAOI,gCAAA;IAAA,+BAAA;EtE8qRV;;EsErrRM;IAOI,8BAAA;IAAA,6BAAA;EtEmrRV;;EsE1rRM;IAOI,gCAAA;IAAA,+BAAA;EtEwrRV;;EsE/rRM;IAOI,8BAAA;IAAA,6BAAA;EtE6rRV;;EsEpsRM;IAOI,yBAAA;IAAA,4BAAA;EtEksRV;;EsEzsRM;IAOI,+BAAA;IAAA,kCAAA;EtEusRV;;EsE9sRM;IAOI,8BAAA;IAAA,iCAAA;EtE4sRV;;EsEntRM;IAOI,4BAAA;IAAA,+BAAA;EtEitRV;;EsExtRM;IAOI,8BAAA;IAAA,iCAAA;EtEstRV;;EsE7tRM;IAOI,4BAAA;IAAA,+BAAA;EtE2tRV;;EsEluRM;IAOI,yBAAA;EtE+tRV;;EsEtuRM;IAOI,+BAAA;EtEmuRV;;EsE1uRM;IAOI,8BAAA;EtEuuRV;;EsE9uRM;IAOI,4BAAA;EtE2uRV;;EsElvRM;IAOI,8BAAA;EtE+uRV;;EsEtvRM;IAOI,4BAAA;EtEmvRV;;EsE1vRM;IAOI,2BAAA;EtEuvRV;;EsE9vRM;IAOI,iCAAA;EtE2vRV;;EsElwRM;IAOI,gCAAA;EtE+vRV;;EsEtwRM;IAOI,8BAAA;EtEmwRV;;EsE1wRM;IAOI,gCAAA;EtEuwRV;;EsE9wRM;IAOI,8BAAA;EtE2wRV;;EsElxRM;IAOI,4BAAA;EtE+wRV;;EsEtxRM;IAOI,kCAAA;EtEmxRV;;EsE1xRM;IAOI,iCAAA;EtEuxRV;;EsE9xRM;IAOI,+BAAA;EtE2xRV;;EsElyRM;IAOI,iCAAA;EtE+xRV;;EsEtyRM;IAOI,+BAAA;EtEmyRV;;EsE1yRM;IAOI,0BAAA;EtEuyRV;;EsE9yRM;IAOI,gCAAA;EtE2yRV;;EsElzRM;IAOI,+BAAA;EtE+yRV;;EsEtzRM;IAOI,6BAAA;EtEmzRV;;EsE1zRM;IAOI,+BAAA;EtEuzRV;;EsE9zRM;IAOI,6BAAA;EtE2zRV;;EsEl0RM;IAOI,2BAAA;EtE+zRV;;EsEt0RM;IAOI,4BAAA;EtEm0RV;;EsE10RM;IAOI,6BAAA;EtEu0RV;AACF;Aa/0RI;EyDAI;IAOI,sBAAA;EtE40RV;;EsEn1RM;IAOI,uBAAA;EtEg1RV;;EsEv1RM;IAOI,sBAAA;EtEo1RV;;EsE31RM;IAOI,0BAAA;EtEw1RV;;EsE/1RM;IAOI,gCAAA;EtE41RV;;EsEn2RM;IAOI,yBAAA;EtEg2RV;;EsEv2RM;IAOI,wBAAA;EtEo2RV;;EsE32RM;IAOI,yBAAA;EtEw2RV;;EsE/2RM;IAOI,6BAAA;EtE42RV;;EsEn3RM;IAOI,8BAAA;EtEg3RV;;EsEv3RM;IAOI,wBAAA;EtEo3RV;;EsE33RM;IAOI,+BAAA;EtEw3RV;;EsE/3RM;IAOI,wBAAA;EtE43RV;;EsEn4RM;IAOI,yBAAA;EtEg4RV;;EsEv4RM;IAOI,8BAAA;EtEo4RV;;EsE34RM;IAOI,iCAAA;EtEw4RV;;EsE/4RM;IAOI,sCAAA;EtE44RV;;EsEn5RM;IAOI,yCAAA;EtEg5RV;;EsEv5RM;IAOI,uBAAA;EtEo5RV;;EsE35RM;IAOI,uBAAA;EtEw5RV;;EsE/5RM;IAOI,yBAAA;EtE45RV;;EsEn6RM;IAOI,yBAAA;EtEg6RV;;EsEv6RM;IAOI,0BAAA;EtEo6RV;;EsE36RM;IAOI,4BAAA;EtEw6RV;;EsE/6RM;IAOI,kCAAA;EtE46RV;;EsEn7RM;IAOI,iBAAA;EtEg7RV;;EsEv7RM;IAOI,uBAAA;EtEo7RV;;EsE37RM;IAOI,sBAAA;EtEw7RV;;EsE/7RM;IAOI,oBAAA;EtE47RV;;EsEn8RM;IAOI,sBAAA;EtEg8RV;;EsEv8RM;IAOI,oBAAA;EtEo8RV;;EsE38RM;IAOI,sCAAA;EtEw8RV;;EsE/8RM;IAOI,oCAAA;EtE48RV;;EsEn9RM;IAOI,kCAAA;EtEg9RV;;EsEv9RM;IAOI,yCAAA;EtEo9RV;;EsE39RM;IAOI,wCAAA;EtEw9RV;;EsE/9RM;IAOI,wCAAA;EtE49RV;;EsEn+RM;IAOI,kCAAA;EtEg+RV;;EsEv+RM;IAOI,gCAAA;EtEo+RV;;EsE3+RM;IAOI,8BAAA;EtEw+RV;;EsE/+RM;IAOI,gCAAA;EtE4+RV;;EsEn/RM;IAOI,+BAAA;EtEg/RV;;EsEv/RM;IAOI,oCAAA;EtEo/RV;;EsE3/RM;IAOI,kCAAA;EtEw/RV;;EsE//RM;IAOI,gCAAA;EtE4/RV;;EsEngSM;IAOI,uCAAA;EtEggSV;;EsEvgSM;IAOI,sCAAA;EtEogSV;;EsE3gSM;IAOI,iCAAA;EtEwgSV;;EsE/gSM;IAOI,2BAAA;EtE4gSV;;EsEnhSM;IAOI,iCAAA;EtEghSV;;EsEvhSM;IAOI,+BAAA;EtEohSV;;EsE3hSM;IAOI,6BAAA;EtEwhSV;;EsE/hSM;IAOI,+BAAA;EtE4hSV;;EsEniSM;IAOI,8BAAA;EtEgiSV;;EsEviSM;IAOI,oBAAA;EtEoiSV;;EsE3iSM;IAOI,mBAAA;EtEwiSV;;EsE/iSM;IAOI,mBAAA;EtE4iSV;;EsEnjSM;IAOI,mBAAA;EtEgjSV;;EsEvjSM;IAOI,mBAAA;EtEojSV;;EsE3jSM;IAOI,mBAAA;EtEwjSV;;EsE/jSM;IAOI,mBAAA;EtE4jSV;;EsEnkSM;IAOI,mBAAA;EtEgkSV;;EsEvkSM;IAOI,oBAAA;EtEokSV;;EsE3kSM;IAOI,0BAAA;EtEwkSV;;EsE/kSM;IAOI,yBAAA;EtE4kSV;;EsEnlSM;IAOI,uBAAA;EtEglSV;;EsEvlSM;IAOI,yBAAA;EtEolSV;;EsE3lSM;IAOI,uBAAA;EtEwlSV;;EsE/lSM;IAOI,uBAAA;EtE4lSV;;EsEnmSM;IAOI,0BAAA;IAAA,yBAAA;EtEimSV;;EsExmSM;IAOI,gCAAA;IAAA,+BAAA;EtEsmSV;;EsE7mSM;IAOI,+BAAA;IAAA,8BAAA;EtE2mSV;;EsElnSM;IAOI,6BAAA;IAAA,4BAAA;EtEgnSV;;EsEvnSM;IAOI,+BAAA;IAAA,8BAAA;EtEqnSV;;EsE5nSM;IAOI,6BAAA;IAAA,4BAAA;EtE0nSV;;EsEjoSM;IAOI,6BAAA;IAAA,4BAAA;EtE+nSV;;EsEtoSM;IAOI,wBAAA;IAAA,2BAAA;EtEooSV;;EsE3oSM;IAOI,8BAAA;IAAA,iCAAA;EtEyoSV;;EsEhpSM;IAOI,6BAAA;IAAA,gCAAA;EtE8oSV;;EsErpSM;IAOI,2BAAA;IAAA,8BAAA;EtEmpSV;;EsE1pSM;IAOI,6BAAA;IAAA,gCAAA;EtEwpSV;;EsE/pSM;IAOI,2BAAA;IAAA,8BAAA;EtE6pSV;;EsEpqSM;IAOI,2BAAA;IAAA,8BAAA;EtEkqSV;;EsEzqSM;IAOI,wBAAA;EtEsqSV;;EsE7qSM;IAOI,8BAAA;EtE0qSV;;EsEjrSM;IAOI,6BAAA;EtE8qSV;;EsErrSM;IAOI,2BAAA;EtEkrSV;;EsEzrSM;IAOI,6BAAA;EtEsrSV;;EsE7rSM;IAOI,2BAAA;EtE0rSV;;EsEjsSM;IAOI,2BAAA;EtE8rSV;;EsErsSM;IAOI,0BAAA;EtEksSV;;EsEzsSM;IAOI,gCAAA;EtEssSV;;EsE7sSM;IAOI,+BAAA;EtE0sSV;;EsEjtSM;IAOI,6BAAA;EtE8sSV;;EsErtSM;IAOI,+BAAA;EtEktSV;;EsEztSM;IAOI,6BAAA;EtEstSV;;EsE7tSM;IAOI,6BAAA;EtE0tSV;;EsEjuSM;IAOI,2BAAA;EtE8tSV;;EsEruSM;IAOI,iCAAA;EtEkuSV;;EsEzuSM;IAOI,gCAAA;EtEsuSV;;EsE7uSM;IAOI,8BAAA;EtE0uSV;;EsEjvSM;IAOI,gCAAA;EtE8uSV;;EsErvSM;IAOI,8BAAA;EtEkvSV;;EsEzvSM;IAOI,8BAAA;EtEsvSV;;EsE7vSM;IAOI,yBAAA;EtE0vSV;;EsEjwSM;IAOI,+BAAA;EtE8vSV;;EsErwSM;IAOI,8BAAA;EtEkwSV;;EsEzwSM;IAOI,4BAAA;EtEswSV;;EsE7wSM;IAOI,8BAAA;EtE0wSV;;EsEjxSM;IAOI,4BAAA;EtE8wSV;;EsErxSM;IAOI,4BAAA;EtEkxSV;;EsEzxSM;IAOI,qBAAA;EtEsxSV;;EsE7xSM;IAOI,2BAAA;EtE0xSV;;EsEjySM;IAOI,0BAAA;EtE8xSV;;EsErySM;IAOI,wBAAA;EtEkySV;;EsEzySM;IAOI,0BAAA;EtEsySV;;EsE7ySM;IAOI,wBAAA;EtE0ySV;;EsEjzSM;IAOI,2BAAA;IAAA,0BAAA;EtE+ySV;;EsEtzSM;IAOI,iCAAA;IAAA,gCAAA;EtEozSV;;EsE3zSM;IAOI,gCAAA;IAAA,+BAAA;EtEyzSV;;EsEh0SM;IAOI,8BAAA;IAAA,6BAAA;EtE8zSV;;EsEr0SM;IAOI,gCAAA;IAAA,+BAAA;EtEm0SV;;EsE10SM;IAOI,8BAAA;IAAA,6BAAA;EtEw0SV;;EsE/0SM;IAOI,yBAAA;IAAA,4BAAA;EtE60SV;;EsEp1SM;IAOI,+BAAA;IAAA,kCAAA;EtEk1SV;;EsEz1SM;IAOI,8BAAA;IAAA,iCAAA;EtEu1SV;;EsE91SM;IAOI,4BAAA;IAAA,+BAAA;EtE41SV;;EsEn2SM;IAOI,8BAAA;IAAA,iCAAA;EtEi2SV;;EsEx2SM;IAOI,4BAAA;IAAA,+BAAA;EtEs2SV;;EsE72SM;IAOI,yBAAA;EtE02SV;;EsEj3SM;IAOI,+BAAA;EtE82SV;;EsEr3SM;IAOI,8BAAA;EtEk3SV;;EsEz3SM;IAOI,4BAAA;EtEs3SV;;EsE73SM;IAOI,8BAAA;EtE03SV;;EsEj4SM;IAOI,4BAAA;EtE83SV;;EsEr4SM;IAOI,2BAAA;EtEk4SV;;EsEz4SM;IAOI,iCAAA;EtEs4SV;;EsE74SM;IAOI,gCAAA;EtE04SV;;EsEj5SM;IAOI,8BAAA;EtE84SV;;EsEr5SM;IAOI,gCAAA;EtEk5SV;;EsEz5SM;IAOI,8BAAA;EtEs5SV;;EsE75SM;IAOI,4BAAA;EtE05SV;;EsEj6SM;IAOI,kCAAA;EtE85SV;;EsEr6SM;IAOI,iCAAA;EtEk6SV;;EsEz6SM;IAOI,+BAAA;EtEs6SV;;EsE76SM;IAOI,iCAAA;EtE06SV;;EsEj7SM;IAOI,+BAAA;EtE86SV;;EsEr7SM;IAOI,0BAAA;EtEk7SV;;EsEz7SM;IAOI,gCAAA;EtEs7SV;;EsE77SM;IAOI,+BAAA;EtE07SV;;EsEj8SM;IAOI,6BAAA;EtE87SV;;EsEr8SM;IAOI,+BAAA;EtEk8SV;;EsEz8SM;IAOI,6BAAA;EtEs8SV;;EsE78SM;IAOI,2BAAA;EtE08SV;;EsEj9SM;IAOI,4BAAA;EtE88SV;;EsEr9SM;IAOI,6BAAA;EtEk9SV;AACF;Aa19SI;EyDAI;IAOI,sBAAA;EtEu9SV;;EsE99SM;IAOI,uBAAA;EtE29SV;;EsEl+SM;IAOI,sBAAA;EtE+9SV;;EsEt+SM;IAOI,0BAAA;EtEm+SV;;EsE1+SM;IAOI,gCAAA;EtEu+SV;;EsE9+SM;IAOI,yBAAA;EtE2+SV;;EsEl/SM;IAOI,wBAAA;EtE++SV;;EsEt/SM;IAOI,yBAAA;EtEm/SV;;EsE1/SM;IAOI,6BAAA;EtEu/SV;;EsE9/SM;IAOI,8BAAA;EtE2/SV;;EsElgTM;IAOI,wBAAA;EtE+/SV;;EsEtgTM;IAOI,+BAAA;EtEmgTV;;EsE1gTM;IAOI,wBAAA;EtEugTV;;EsE9gTM;IAOI,yBAAA;EtE2gTV;;EsElhTM;IAOI,8BAAA;EtE+gTV;;EsEthTM;IAOI,iCAAA;EtEmhTV;;EsE1hTM;IAOI,sCAAA;EtEuhTV;;EsE9hTM;IAOI,yCAAA;EtE2hTV;;EsEliTM;IAOI,uBAAA;EtE+hTV;;EsEtiTM;IAOI,uBAAA;EtEmiTV;;EsE1iTM;IAOI,yBAAA;EtEuiTV;;EsE9iTM;IAOI,yBAAA;EtE2iTV;;EsEljTM;IAOI,0BAAA;EtE+iTV;;EsEtjTM;IAOI,4BAAA;EtEmjTV;;EsE1jTM;IAOI,kCAAA;EtEujTV;;EsE9jTM;IAOI,iBAAA;EtE2jTV;;EsElkTM;IAOI,uBAAA;EtE+jTV;;EsEtkTM;IAOI,sBAAA;EtEmkTV;;EsE1kTM;IAOI,oBAAA;EtEukTV;;EsE9kTM;IAOI,sBAAA;EtE2kTV;;EsEllTM;IAOI,oBAAA;EtE+kTV;;EsEtlTM;IAOI,sCAAA;EtEmlTV;;EsE1lTM;IAOI,oCAAA;EtEulTV;;EsE9lTM;IAOI,kCAAA;EtE2lTV;;EsElmTM;IAOI,yCAAA;EtE+lTV;;EsEtmTM;IAOI,wCAAA;EtEmmTV;;EsE1mTM;IAOI,wCAAA;EtEumTV;;EsE9mTM;IAOI,kCAAA;EtE2mTV;;EsElnTM;IAOI,gCAAA;EtE+mTV;;EsEtnTM;IAOI,8BAAA;EtEmnTV;;EsE1nTM;IAOI,gCAAA;EtEunTV;;EsE9nTM;IAOI,+BAAA;EtE2nTV;;EsEloTM;IAOI,oCAAA;EtE+nTV;;EsEtoTM;IAOI,kCAAA;EtEmoTV;;EsE1oTM;IAOI,gCAAA;EtEuoTV;;EsE9oTM;IAOI,uCAAA;EtE2oTV;;EsElpTM;IAOI,sCAAA;EtE+oTV;;EsEtpTM;IAOI,iCAAA;EtEmpTV;;EsE1pTM;IAOI,2BAAA;EtEupTV;;EsE9pTM;IAOI,iCAAA;EtE2pTV;;EsElqTM;IAOI,+BAAA;EtE+pTV;;EsEtqTM;IAOI,6BAAA;EtEmqTV;;EsE1qTM;IAOI,+BAAA;EtEuqTV;;EsE9qTM;IAOI,8BAAA;EtE2qTV;;EsElrTM;IAOI,oBAAA;EtE+qTV;;EsEtrTM;IAOI,mBAAA;EtEmrTV;;EsE1rTM;IAOI,mBAAA;EtEurTV;;EsE9rTM;IAOI,mBAAA;EtE2rTV;;EsElsTM;IAOI,mBAAA;EtE+rTV;;EsEtsTM;IAOI,mBAAA;EtEmsTV;;EsE1sTM;IAOI,mBAAA;EtEusTV;;EsE9sTM;IAOI,mBAAA;EtE2sTV;;EsEltTM;IAOI,oBAAA;EtE+sTV;;EsEttTM;IAOI,0BAAA;EtEmtTV;;EsE1tTM;IAOI,yBAAA;EtEutTV;;EsE9tTM;IAOI,uBAAA;EtE2tTV;;EsEluTM;IAOI,yBAAA;EtE+tTV;;EsEtuTM;IAOI,uBAAA;EtEmuTV;;EsE1uTM;IAOI,uBAAA;EtEuuTV;;EsE9uTM;IAOI,0BAAA;IAAA,yBAAA;EtE4uTV;;EsEnvTM;IAOI,gCAAA;IAAA,+BAAA;EtEivTV;;EsExvTM;IAOI,+BAAA;IAAA,8BAAA;EtEsvTV;;EsE7vTM;IAOI,6BAAA;IAAA,4BAAA;EtE2vTV;;EsElwTM;IAOI,+BAAA;IAAA,8BAAA;EtEgwTV;;EsEvwTM;IAOI,6BAAA;IAAA,4BAAA;EtEqwTV;;EsE5wTM;IAOI,6BAAA;IAAA,4BAAA;EtE0wTV;;EsEjxTM;IAOI,wBAAA;IAAA,2BAAA;EtE+wTV;;EsEtxTM;IAOI,8BAAA;IAAA,iCAAA;EtEoxTV;;EsE3xTM;IAOI,6BAAA;IAAA,gCAAA;EtEyxTV;;EsEhyTM;IAOI,2BAAA;IAAA,8BAAA;EtE8xTV;;EsEryTM;IAOI,6BAAA;IAAA,gCAAA;EtEmyTV;;EsE1yTM;IAOI,2BAAA;IAAA,8BAAA;EtEwyTV;;EsE/yTM;IAOI,2BAAA;IAAA,8BAAA;EtE6yTV;;EsEpzTM;IAOI,wBAAA;EtEizTV;;EsExzTM;IAOI,8BAAA;EtEqzTV;;EsE5zTM;IAOI,6BAAA;EtEyzTV;;EsEh0TM;IAOI,2BAAA;EtE6zTV;;EsEp0TM;IAOI,6BAAA;EtEi0TV;;EsEx0TM;IAOI,2BAAA;EtEq0TV;;EsE50TM;IAOI,2BAAA;EtEy0TV;;EsEh1TM;IAOI,0BAAA;EtE60TV;;EsEp1TM;IAOI,gCAAA;EtEi1TV;;EsEx1TM;IAOI,+BAAA;EtEq1TV;;EsE51TM;IAOI,6BAAA;EtEy1TV;;EsEh2TM;IAOI,+BAAA;EtE61TV;;EsEp2TM;IAOI,6BAAA;EtEi2TV;;EsEx2TM;IAOI,6BAAA;EtEq2TV;;EsE52TM;IAOI,2BAAA;EtEy2TV;;EsEh3TM;IAOI,iCAAA;EtE62TV;;EsEp3TM;IAOI,gCAAA;EtEi3TV;;EsEx3TM;IAOI,8BAAA;EtEq3TV;;EsE53TM;IAOI,gCAAA;EtEy3TV;;EsEh4TM;IAOI,8BAAA;EtE63TV;;EsEp4TM;IAOI,8BAAA;EtEi4TV;;EsEx4TM;IAOI,yBAAA;EtEq4TV;;EsE54TM;IAOI,+BAAA;EtEy4TV;;EsEh5TM;IAOI,8BAAA;EtE64TV;;EsEp5TM;IAOI,4BAAA;EtEi5TV;;EsEx5TM;IAOI,8BAAA;EtEq5TV;;EsE55TM;IAOI,4BAAA;EtEy5TV;;EsEh6TM;IAOI,4BAAA;EtE65TV;;EsEp6TM;IAOI,qBAAA;EtEi6TV;;EsEx6TM;IAOI,2BAAA;EtEq6TV;;EsE56TM;IAOI,0BAAA;EtEy6TV;;EsEh7TM;IAOI,wBAAA;EtE66TV;;EsEp7TM;IAOI,0BAAA;EtEi7TV;;EsEx7TM;IAOI,wBAAA;EtEq7TV;;EsE57TM;IAOI,2BAAA;IAAA,0BAAA;EtE07TV;;EsEj8TM;IAOI,iCAAA;IAAA,gCAAA;EtE+7TV;;EsEt8TM;IAOI,gCAAA;IAAA,+BAAA;EtEo8TV;;EsE38TM;IAOI,8BAAA;IAAA,6BAAA;EtEy8TV;;EsEh9TM;IAOI,gCAAA;IAAA,+BAAA;EtE88TV;;EsEr9TM;IAOI,8BAAA;IAAA,6BAAA;EtEm9TV;;EsE19TM;IAOI,yBAAA;IAAA,4BAAA;EtEw9TV;;EsE/9TM;IAOI,+BAAA;IAAA,kCAAA;EtE69TV;;EsEp+TM;IAOI,8BAAA;IAAA,iCAAA;EtEk+TV;;EsEz+TM;IAOI,4BAAA;IAAA,+BAAA;EtEu+TV;;EsE9+TM;IAOI,8BAAA;IAAA,iCAAA;EtE4+TV;;EsEn/TM;IAOI,4BAAA;IAAA,+BAAA;EtEi/TV;;EsEx/TM;IAOI,yBAAA;EtEq/TV;;EsE5/TM;IAOI,+BAAA;EtEy/TV;;EsEhgUM;IAOI,8BAAA;EtE6/TV;;EsEpgUM;IAOI,4BAAA;EtEigUV;;EsExgUM;IAOI,8BAAA;EtEqgUV;;EsE5gUM;IAOI,4BAAA;EtEygUV;;EsEhhUM;IAOI,2BAAA;EtE6gUV;;EsEphUM;IAOI,iCAAA;EtEihUV;;EsExhUM;IAOI,gCAAA;EtEqhUV;;EsE5hUM;IAOI,8BAAA;EtEyhUV;;EsEhiUM;IAOI,gCAAA;EtE6hUV;;EsEpiUM;IAOI,8BAAA;EtEiiUV;;EsExiUM;IAOI,4BAAA;EtEqiUV;;EsE5iUM;IAOI,kCAAA;EtEyiUV;;EsEhjUM;IAOI,iCAAA;EtE6iUV;;EsEpjUM;IAOI,+BAAA;EtEijUV;;EsExjUM;IAOI,iCAAA;EtEqjUV;;EsE5jUM;IAOI,+BAAA;EtEyjUV;;EsEhkUM;IAOI,0BAAA;EtE6jUV;;EsEpkUM;IAOI,gCAAA;EtEikUV;;EsExkUM;IAOI,+BAAA;EtEqkUV;;EsE5kUM;IAOI,6BAAA;EtEykUV;;EsEhlUM;IAOI,+BAAA;EtE6kUV;;EsEplUM;IAOI,6BAAA;EtEilUV;;EsExlUM;IAOI,2BAAA;EtEqlUV;;EsE5lUM;IAOI,4BAAA;EtEylUV;;EsEhmUM;IAOI,6BAAA;EtE6lUV;AACF;AarmUI;EyDAI;IAOI,sBAAA;EtEkmUV;;EsEzmUM;IAOI,uBAAA;EtEsmUV;;EsE7mUM;IAOI,sBAAA;EtE0mUV;;EsEjnUM;IAOI,0BAAA;EtE8mUV;;EsErnUM;IAOI,gCAAA;EtEknUV;;EsEznUM;IAOI,yBAAA;EtEsnUV;;EsE7nUM;IAOI,wBAAA;EtE0nUV;;EsEjoUM;IAOI,yBAAA;EtE8nUV;;EsEroUM;IAOI,6BAAA;EtEkoUV;;EsEzoUM;IAOI,8BAAA;EtEsoUV;;EsE7oUM;IAOI,wBAAA;EtE0oUV;;EsEjpUM;IAOI,+BAAA;EtE8oUV;;EsErpUM;IAOI,wBAAA;EtEkpUV;;EsEzpUM;IAOI,yBAAA;EtEspUV;;EsE7pUM;IAOI,8BAAA;EtE0pUV;;EsEjqUM;IAOI,iCAAA;EtE8pUV;;EsErqUM;IAOI,sCAAA;EtEkqUV;;EsEzqUM;IAOI,yCAAA;EtEsqUV;;EsE7qUM;IAOI,uBAAA;EtE0qUV;;EsEjrUM;IAOI,uBAAA;EtE8qUV;;EsErrUM;IAOI,yBAAA;EtEkrUV;;EsEzrUM;IAOI,yBAAA;EtEsrUV;;EsE7rUM;IAOI,0BAAA;EtE0rUV;;EsEjsUM;IAOI,4BAAA;EtE8rUV;;EsErsUM;IAOI,kCAAA;EtEksUV;;EsEzsUM;IAOI,iBAAA;EtEssUV;;EsE7sUM;IAOI,uBAAA;EtE0sUV;;EsEjtUM;IAOI,sBAAA;EtE8sUV;;EsErtUM;IAOI,oBAAA;EtEktUV;;EsEztUM;IAOI,sBAAA;EtEstUV;;EsE7tUM;IAOI,oBAAA;EtE0tUV;;EsEjuUM;IAOI,sCAAA;EtE8tUV;;EsEruUM;IAOI,oCAAA;EtEkuUV;;EsEzuUM;IAOI,kCAAA;EtEsuUV;;EsE7uUM;IAOI,yCAAA;EtE0uUV;;EsEjvUM;IAOI,wCAAA;EtE8uUV;;EsErvUM;IAOI,wCAAA;EtEkvUV;;EsEzvUM;IAOI,kCAAA;EtEsvUV;;EsE7vUM;IAOI,gCAAA;EtE0vUV;;EsEjwUM;IAOI,8BAAA;EtE8vUV;;EsErwUM;IAOI,gCAAA;EtEkwUV;;EsEzwUM;IAOI,+BAAA;EtEswUV;;EsE7wUM;IAOI,oCAAA;EtE0wUV;;EsEjxUM;IAOI,kCAAA;EtE8wUV;;EsErxUM;IAOI,gCAAA;EtEkxUV;;EsEzxUM;IAOI,uCAAA;EtEsxUV;;EsE7xUM;IAOI,sCAAA;EtE0xUV;;EsEjyUM;IAOI,iCAAA;EtE8xUV;;EsEryUM;IAOI,2BAAA;EtEkyUV;;EsEzyUM;IAOI,iCAAA;EtEsyUV;;EsE7yUM;IAOI,+BAAA;EtE0yUV;;EsEjzUM;IAOI,6BAAA;EtE8yUV;;EsErzUM;IAOI,+BAAA;EtEkzUV;;EsEzzUM;IAOI,8BAAA;EtEszUV;;EsE7zUM;IAOI,oBAAA;EtE0zUV;;EsEj0UM;IAOI,mBAAA;EtE8zUV;;EsEr0UM;IAOI,mBAAA;EtEk0UV;;EsEz0UM;IAOI,mBAAA;EtEs0UV;;EsE70UM;IAOI,mBAAA;EtE00UV;;EsEj1UM;IAOI,mBAAA;EtE80UV;;EsEr1UM;IAOI,mBAAA;EtEk1UV;;EsEz1UM;IAOI,mBAAA;EtEs1UV;;EsE71UM;IAOI,oBAAA;EtE01UV;;EsEj2UM;IAOI,0BAAA;EtE81UV;;EsEr2UM;IAOI,yBAAA;EtEk2UV;;EsEz2UM;IAOI,uBAAA;EtEs2UV;;EsE72UM;IAOI,yBAAA;EtE02UV;;EsEj3UM;IAOI,uBAAA;EtE82UV;;EsEr3UM;IAOI,uBAAA;EtEk3UV;;EsEz3UM;IAOI,0BAAA;IAAA,yBAAA;EtEu3UV;;EsE93UM;IAOI,gCAAA;IAAA,+BAAA;EtE43UV;;EsEn4UM;IAOI,+BAAA;IAAA,8BAAA;EtEi4UV;;EsEx4UM;IAOI,6BAAA;IAAA,4BAAA;EtEs4UV;;EsE74UM;IAOI,+BAAA;IAAA,8BAAA;EtE24UV;;EsEl5UM;IAOI,6BAAA;IAAA,4BAAA;EtEg5UV;;EsEv5UM;IAOI,6BAAA;IAAA,4BAAA;EtEq5UV;;EsE55UM;IAOI,wBAAA;IAAA,2BAAA;EtE05UV;;EsEj6UM;IAOI,8BAAA;IAAA,iCAAA;EtE+5UV;;EsEt6UM;IAOI,6BAAA;IAAA,gCAAA;EtEo6UV;;EsE36UM;IAOI,2BAAA;IAAA,8BAAA;EtEy6UV;;EsEh7UM;IAOI,6BAAA;IAAA,gCAAA;EtE86UV;;EsEr7UM;IAOI,2BAAA;IAAA,8BAAA;EtEm7UV;;EsE17UM;IAOI,2BAAA;IAAA,8BAAA;EtEw7UV;;EsE/7UM;IAOI,wBAAA;EtE47UV;;EsEn8UM;IAOI,8BAAA;EtEg8UV;;EsEv8UM;IAOI,6BAAA;EtEo8UV;;EsE38UM;IAOI,2BAAA;EtEw8UV;;EsE/8UM;IAOI,6BAAA;EtE48UV;;EsEn9UM;IAOI,2BAAA;EtEg9UV;;EsEv9UM;IAOI,2BAAA;EtEo9UV;;EsE39UM;IAOI,0BAAA;EtEw9UV;;EsE/9UM;IAOI,gCAAA;EtE49UV;;EsEn+UM;IAOI,+BAAA;EtEg+UV;;EsEv+UM;IAOI,6BAAA;EtEo+UV;;EsE3+UM;IAOI,+BAAA;EtEw+UV;;EsE/+UM;IAOI,6BAAA;EtE4+UV;;EsEn/UM;IAOI,6BAAA;EtEg/UV;;EsEv/UM;IAOI,2BAAA;EtEo/UV;;EsE3/UM;IAOI,iCAAA;EtEw/UV;;EsE//UM;IAOI,gCAAA;EtE4/UV;;EsEngVM;IAOI,8BAAA;EtEggVV;;EsEvgVM;IAOI,gCAAA;EtEogVV;;EsE3gVM;IAOI,8BAAA;EtEwgVV;;EsE/gVM;IAOI,8BAAA;EtE4gVV;;EsEnhVM;IAOI,yBAAA;EtEghVV;;EsEvhVM;IAOI,+BAAA;EtEohVV;;EsE3hVM;IAOI,8BAAA;EtEwhVV;;EsE/hVM;IAOI,4BAAA;EtE4hVV;;EsEniVM;IAOI,8BAAA;EtEgiVV;;EsEviVM;IAOI,4BAAA;EtEoiVV;;EsE3iVM;IAOI,4BAAA;EtEwiVV;;EsE/iVM;IAOI,qBAAA;EtE4iVV;;EsEnjVM;IAOI,2BAAA;EtEgjVV;;EsEvjVM;IAOI,0BAAA;EtEojVV;;EsE3jVM;IAOI,wBAAA;EtEwjVV;;EsE/jVM;IAOI,0BAAA;EtE4jVV;;EsEnkVM;IAOI,wBAAA;EtEgkVV;;EsEvkVM;IAOI,2BAAA;IAAA,0BAAA;EtEqkVV;;EsE5kVM;IAOI,iCAAA;IAAA,gCAAA;EtE0kVV;;EsEjlVM;IAOI,gCAAA;IAAA,+BAAA;EtE+kVV;;EsEtlVM;IAOI,8BAAA;IAAA,6BAAA;EtEolVV;;EsE3lVM;IAOI,gCAAA;IAAA,+BAAA;EtEylVV;;EsEhmVM;IAOI,8BAAA;IAAA,6BAAA;EtE8lVV;;EsErmVM;IAOI,yBAAA;IAAA,4BAAA;EtEmmVV;;EsE1mVM;IAOI,+BAAA;IAAA,kCAAA;EtEwmVV;;EsE/mVM;IAOI,8BAAA;IAAA,iCAAA;EtE6mVV;;EsEpnVM;IAOI,4BAAA;IAAA,+BAAA;EtEknVV;;EsEznVM;IAOI,8BAAA;IAAA,iCAAA;EtEunVV;;EsE9nVM;IAOI,4BAAA;IAAA,+BAAA;EtE4nVV;;EsEnoVM;IAOI,yBAAA;EtEgoVV;;EsEvoVM;IAOI,+BAAA;EtEooVV;;EsE3oVM;IAOI,8BAAA;EtEwoVV;;EsE/oVM;IAOI,4BAAA;EtE4oVV;;EsEnpVM;IAOI,8BAAA;EtEgpVV;;EsEvpVM;IAOI,4BAAA;EtEopVV;;EsE3pVM;IAOI,2BAAA;EtEwpVV;;EsE/pVM;IAOI,iCAAA;EtE4pVV;;EsEnqVM;IAOI,gCAAA;EtEgqVV;;EsEvqVM;IAOI,8BAAA;EtEoqVV;;EsE3qVM;IAOI,gCAAA;EtEwqVV;;EsE/qVM;IAOI,8BAAA;EtE4qVV;;EsEnrVM;IAOI,4BAAA;EtEgrVV;;EsEvrVM;IAOI,kCAAA;EtEorVV;;EsE3rVM;IAOI,iCAAA;EtEwrVV;;EsE/rVM;IAOI,+BAAA;EtE4rVV;;EsEnsVM;IAOI,iCAAA;EtEgsVV;;EsEvsVM;IAOI,+BAAA;EtEosVV;;EsE3sVM;IAOI,0BAAA;EtEwsVV;;EsE/sVM;IAOI,gCAAA;EtE4sVV;;EsEntVM;IAOI,+BAAA;EtEgtVV;;EsEvtVM;IAOI,6BAAA;EtEotVV;;EsE3tVM;IAOI,+BAAA;EtEwtVV;;EsE/tVM;IAOI,6BAAA;EtE4tVV;;EsEnuVM;IAOI,2BAAA;EtEguVV;;EsEvuVM;IAOI,4BAAA;EtEouVV;;EsE3uVM;IAOI,6BAAA;EtEwuVV;AACF;AuE5xVA;ED4CQ;IAOI,4BAAA;EtE6uVV;;EsEpvVM;IAOI,0BAAA;EtEivVV;;EsExvVM;IAOI,6BAAA;EtEqvVV;;EsE5vVM;IAOI,4BAAA;EtEyvVV;AACF;AuE1xVA;EDyBQ;IAOI,0BAAA;EtE8vVV;;EsErwVM;IAOI,gCAAA;EtEkwVV;;EsEzwVM;IAOI,yBAAA;EtEswVV;;EsE7wVM;IAOI,wBAAA;EtE0wVV;;EsEjxVM;IAOI,yBAAA;EtE8wVV;;EsErxVM;IAOI,6BAAA;EtEkxVV;;EsEzxVM;IAOI,8BAAA;EtEsxVV;;EsE7xVM;IAOI,wBAAA;EtE0xVV;;EsEjyVM;IAOI,+BAAA;EtE8xVV;;EsEryVM;IAOI,wBAAA;EtEkyVV;AACF","file":"bootstrap.css","sourcesContent":["@charset \"UTF-8\";\n/*!\n * Bootstrap v5.1.0 (https://getbootstrap.com/)\n * Copyright 2011-2021 The Bootstrap Authors\n * Copyright 2011-2021 Twitter, Inc.\n * Licensed under MIT (https://github.com/twbs/bootstrap/blob/main/LICENSE)\n */\n:root {\n  --bs-blue: #0d6efd;\n  --bs-indigo: #6610f2;\n  --bs-purple: #6f42c1;\n  --bs-pink: #d63384;\n  --bs-red: #dc3545;\n  --bs-orange: #fd7e14;\n  --bs-yellow: #ffc107;\n  --bs-green: #198754;\n  --bs-teal: #20c997;\n  --bs-cyan: #0dcaf0;\n  --bs-white: #fff;\n  --bs-gray: #6c757d;\n  --bs-gray-dark: #343a40;\n  --bs-gray-100: #f8f9fa;\n  --bs-gray-200: #e9ecef;\n  --bs-gray-300: #dee2e6;\n  --bs-gray-400: #ced4da;\n  --bs-gray-500: #adb5bd;\n  --bs-gray-600: #6c757d;\n  --bs-gray-700: #495057;\n  --bs-gray-800: #343a40;\n  --bs-gray-900: #212529;\n  --bs-primary: #0d6efd;\n  --bs-secondary: #6c757d;\n  --bs-success: #198754;\n  --bs-info: #0dcaf0;\n  --bs-warning: #ffc107;\n  --bs-danger: #dc3545;\n  --bs-light: #f8f9fa;\n  --bs-dark: #212529;\n  --bs-primary-rgb: 13, 110, 253;\n  --bs-secondary-rgb: 108, 117, 125;\n  --bs-success-rgb: 25, 135, 84;\n  --bs-info-rgb: 13, 202, 240;\n  --bs-warning-rgb: 255, 193, 7;\n  --bs-danger-rgb: 220, 53, 69;\n  --bs-light-rgb: 248, 249, 250;\n  --bs-dark-rgb: 33, 37, 41;\n  --bs-white-rgb: 255, 255, 255;\n  --bs-black-rgb: 0, 0, 0;\n  --bs-body-rgb: 33, 37, 41;\n  --bs-font-sans-serif: system-ui, -apple-system, \"Segoe UI\", Roboto, \"Helvetica Neue\", Arial, \"Noto Sans\", \"Liberation Sans\", sans-serif, \"Apple Color Emoji\", \"Segoe UI Emoji\", \"Segoe UI Symbol\", \"Noto Color Emoji\";\n  --bs-font-monospace: SFMono-Regular, Menlo, Monaco, Consolas, \"Liberation Mono\", \"Courier New\", monospace;\n  --bs-gradient: linear-gradient(180deg, rgba(255, 255, 255, 0.15), rgba(255, 255, 255, 0));\n  --bs-body-font-family: var(--bs-font-sans-serif);\n  --bs-body-font-size: 1rem;\n  --bs-body-font-weight: 400;\n  --bs-body-line-height: 1.5;\n  --bs-body-color: #212529;\n  --bs-body-bg: #fff;\n}\n\n*,\n*::before,\n*::after {\n  box-sizing: border-box;\n}\n\n@media (prefers-reduced-motion: no-preference) {\n  :root {\n    scroll-behavior: smooth;\n  }\n}\n\nbody {\n  margin: 0;\n  font-family: var(--bs-body-font-family);\n  font-size: var(--bs-body-font-size);\n  font-weight: var(--bs-body-font-weight);\n  line-height: var(--bs-body-line-height);\n  color: var(--bs-body-color);\n  text-align: var(--bs-body-text-align);\n  background-color: var(--bs-body-bg);\n  -webkit-text-size-adjust: 100%;\n  -webkit-tap-highlight-color: rgba(0, 0, 0, 0);\n}\n\nhr {\n  margin: 1rem 0;\n  color: inherit;\n  background-color: currentColor;\n  border: 0;\n  opacity: 0.25;\n}\n\nhr:not([size]) {\n  height: 1px;\n}\n\nh6, .h6, h5, .h5, h4, .h4, h3, .h3, h2, .h2, h1, .h1 {\n  margin-top: 0;\n  margin-bottom: 0.5rem;\n  font-weight: 500;\n  line-height: 1.2;\n}\n\nh1, .h1 {\n  font-size: calc(1.375rem + 1.5vw);\n}\n@media (min-width: 1200px) {\n  h1, .h1 {\n    font-size: 2.5rem;\n  }\n}\n\nh2, .h2 {\n  font-size: calc(1.325rem + 0.9vw);\n}\n@media (min-width: 1200px) {\n  h2, .h2 {\n    font-size: 2rem;\n  }\n}\n\nh3, .h3 {\n  font-size: calc(1.3rem + 0.6vw);\n}\n@media (min-width: 1200px) {\n  h3, .h3 {\n    font-size: 1.75rem;\n  }\n}\n\nh4, .h4 {\n  font-size: calc(1.275rem + 0.3vw);\n}\n@media (min-width: 1200px) {\n  h4, .h4 {\n    font-size: 1.5rem;\n  }\n}\n\nh5, .h5 {\n  font-size: 1.25rem;\n}\n\nh6, .h6 {\n  font-size: 1rem;\n}\n\np {\n  margin-top: 0;\n  margin-bottom: 1rem;\n}\n\nabbr[title],\nabbr[data-bs-original-title] {\n  text-decoration: underline dotted;\n  cursor: help;\n  text-decoration-skip-ink: none;\n}\n\naddress {\n  margin-bottom: 1rem;\n  font-style: normal;\n  line-height: inherit;\n}\n\nol,\nul {\n  padding-left: 2rem;\n}\n\nol,\nul,\ndl {\n  margin-top: 0;\n  margin-bottom: 1rem;\n}\n\nol ol,\nul ul,\nol ul,\nul ol {\n  margin-bottom: 0;\n}\n\ndt {\n  font-weight: 700;\n}\n\ndd {\n  margin-bottom: 0.5rem;\n  margin-left: 0;\n}\n\nblockquote {\n  margin: 0 0 1rem;\n}\n\nb,\nstrong {\n  font-weight: bolder;\n}\n\nsmall, .small {\n  font-size: 0.875em;\n}\n\nmark, .mark {\n  padding: 0.2em;\n  background-color: #fcf8e3;\n}\n\nsub,\nsup {\n  position: relative;\n  font-size: 0.75em;\n  line-height: 0;\n  vertical-align: baseline;\n}\n\nsub {\n  bottom: -0.25em;\n}\n\nsup {\n  top: -0.5em;\n}\n\na {\n  color: #0d6efd;\n  text-decoration: underline;\n}\na:hover {\n  color: #0a58ca;\n}\n\na:not([href]):not([class]), a:not([href]):not([class]):hover {\n  color: inherit;\n  text-decoration: none;\n}\n\npre,\ncode,\nkbd,\nsamp {\n  font-family: var(--bs-font-monospace);\n  font-size: 1em;\n  direction: ltr /* rtl:ignore */;\n  unicode-bidi: bidi-override;\n}\n\npre {\n  display: block;\n  margin-top: 0;\n  margin-bottom: 1rem;\n  overflow: auto;\n  font-size: 0.875em;\n}\npre code {\n  font-size: inherit;\n  color: inherit;\n  word-break: normal;\n}\n\ncode {\n  font-size: 0.875em;\n  color: #d63384;\n  word-wrap: break-word;\n}\na > code {\n  color: inherit;\n}\n\nkbd {\n  padding: 0.2rem 0.4rem;\n  font-size: 0.875em;\n  color: #fff;\n  background-color: #212529;\n  border-radius: 0.2rem;\n}\nkbd kbd {\n  padding: 0;\n  font-size: 1em;\n  font-weight: 700;\n}\n\nfigure {\n  margin: 0 0 1rem;\n}\n\nimg,\nsvg {\n  vertical-align: middle;\n}\n\ntable {\n  caption-side: bottom;\n  border-collapse: collapse;\n}\n\ncaption {\n  padding-top: 0.5rem;\n  padding-bottom: 0.5rem;\n  color: #6c757d;\n  text-align: left;\n}\n\nth {\n  text-align: inherit;\n  text-align: -webkit-match-parent;\n}\n\nthead,\ntbody,\ntfoot,\ntr,\ntd,\nth {\n  border-color: inherit;\n  border-style: solid;\n  border-width: 0;\n}\n\nlabel {\n  display: inline-block;\n}\n\nbutton {\n  border-radius: 0;\n}\n\nbutton:focus:not(:focus-visible) {\n  outline: 0;\n}\n\ninput,\nbutton,\nselect,\noptgroup,\ntextarea {\n  margin: 0;\n  font-family: inherit;\n  font-size: inherit;\n  line-height: inherit;\n}\n\nbutton,\nselect {\n  text-transform: none;\n}\n\n[role=button] {\n  cursor: pointer;\n}\n\nselect {\n  word-wrap: normal;\n}\nselect:disabled {\n  opacity: 1;\n}\n\n[list]::-webkit-calendar-picker-indicator {\n  display: none;\n}\n\nbutton,\n[type=button],\n[type=reset],\n[type=submit] {\n  -webkit-appearance: button;\n}\nbutton:not(:disabled),\n[type=button]:not(:disabled),\n[type=reset]:not(:disabled),\n[type=submit]:not(:disabled) {\n  cursor: pointer;\n}\n\n::-moz-focus-inner {\n  padding: 0;\n  border-style: none;\n}\n\ntextarea {\n  resize: vertical;\n}\n\nfieldset {\n  min-width: 0;\n  padding: 0;\n  margin: 0;\n  border: 0;\n}\n\nlegend {\n  float: left;\n  width: 100%;\n  padding: 0;\n  margin-bottom: 0.5rem;\n  font-size: calc(1.275rem + 0.3vw);\n  line-height: inherit;\n}\n@media (min-width: 1200px) {\n  legend {\n    font-size: 1.5rem;\n  }\n}\nlegend + * {\n  clear: left;\n}\n\n::-webkit-datetime-edit-fields-wrapper,\n::-webkit-datetime-edit-text,\n::-webkit-datetime-edit-minute,\n::-webkit-datetime-edit-hour-field,\n::-webkit-datetime-edit-day-field,\n::-webkit-datetime-edit-month-field,\n::-webkit-datetime-edit-year-field {\n  padding: 0;\n}\n\n::-webkit-inner-spin-button {\n  height: auto;\n}\n\n[type=search] {\n  outline-offset: -2px;\n  -webkit-appearance: textfield;\n}\n\n/* rtl:raw:\n[type=\"tel\"],\n[type=\"url\"],\n[type=\"email\"],\n[type=\"number\"] {\n  direction: ltr;\n}\n*/\n::-webkit-search-decoration {\n  -webkit-appearance: none;\n}\n\n::-webkit-color-swatch-wrapper {\n  padding: 0;\n}\n\n::file-selector-button {\n  font: inherit;\n}\n\n::-webkit-file-upload-button {\n  font: inherit;\n  -webkit-appearance: button;\n}\n\noutput {\n  display: inline-block;\n}\n\niframe {\n  border: 0;\n}\n\nsummary {\n  display: list-item;\n  cursor: pointer;\n}\n\nprogress {\n  vertical-align: baseline;\n}\n\n[hidden] {\n  display: none !important;\n}\n\n.lead {\n  font-size: 1.25rem;\n  font-weight: 300;\n}\n\n.display-1 {\n  font-size: calc(1.625rem + 4.5vw);\n  font-weight: 300;\n  line-height: 1.2;\n}\n@media (min-width: 1200px) {\n  .display-1 {\n    font-size: 5rem;\n  }\n}\n\n.display-2 {\n  font-size: calc(1.575rem + 3.9vw);\n  font-weight: 300;\n  line-height: 1.2;\n}\n@media (min-width: 1200px) {\n  .display-2 {\n    font-size: 4.5rem;\n  }\n}\n\n.display-3 {\n  font-size: calc(1.525rem + 3.3vw);\n  font-weight: 300;\n  line-height: 1.2;\n}\n@media (min-width: 1200px) {\n  .display-3 {\n    font-size: 4rem;\n  }\n}\n\n.display-4 {\n  font-size: calc(1.475rem + 2.7vw);\n  font-weight: 300;\n  line-height: 1.2;\n}\n@media (min-width: 1200px) {\n  .display-4 {\n    font-size: 3.5rem;\n  }\n}\n\n.display-5 {\n  font-size: calc(1.425rem + 2.1vw);\n  font-weight: 300;\n  line-height: 1.2;\n}\n@media (min-width: 1200px) {\n  .display-5 {\n    font-size: 3rem;\n  }\n}\n\n.display-6 {\n  font-size: calc(1.375rem + 1.5vw);\n  font-weight: 300;\n  line-height: 1.2;\n}\n@media (min-width: 1200px) {\n  .display-6 {\n    font-size: 2.5rem;\n  }\n}\n\n.list-unstyled {\n  padding-left: 0;\n  list-style: none;\n}\n\n.list-inline {\n  padding-left: 0;\n  list-style: none;\n}\n\n.list-inline-item {\n  display: inline-block;\n}\n.list-inline-item:not(:last-child) {\n  margin-right: 0.5rem;\n}\n\n.initialism {\n  font-size: 0.875em;\n  text-transform: uppercase;\n}\n\n.blockquote {\n  margin-bottom: 1rem;\n  font-size: 1.25rem;\n}\n.blockquote > :last-child {\n  margin-bottom: 0;\n}\n\n.blockquote-footer {\n  margin-top: -1rem;\n  margin-bottom: 1rem;\n  font-size: 0.875em;\n  color: #6c757d;\n}\n.blockquote-footer::before {\n  content: \"— \";\n}\n\n.img-fluid {\n  max-width: 100%;\n  height: auto;\n}\n\n.img-thumbnail {\n  padding: 0.25rem;\n  background-color: #fff;\n  border: 1px solid #dee2e6;\n  border-radius: 0.25rem;\n  max-width: 100%;\n  height: auto;\n}\n\n.figure {\n  display: inline-block;\n}\n\n.figure-img {\n  margin-bottom: 0.5rem;\n  line-height: 1;\n}\n\n.figure-caption {\n  font-size: 0.875em;\n  color: #6c757d;\n}\n\n.container,\n.container-fluid,\n.container-xxl,\n.container-xl,\n.container-lg,\n.container-md,\n.container-sm {\n  width: 100%;\n  padding-right: var(--bs-gutter-x, 0.75rem);\n  padding-left: var(--bs-gutter-x, 0.75rem);\n  margin-right: auto;\n  margin-left: auto;\n}\n\n@media (min-width: 576px) {\n  .container-sm, .container {\n    max-width: 540px;\n  }\n}\n@media (min-width: 768px) {\n  .container-md, .container-sm, .container {\n    max-width: 720px;\n  }\n}\n@media (min-width: 992px) {\n  .container-lg, .container-md, .container-sm, .container {\n    max-width: 960px;\n  }\n}\n@media (min-width: 1200px) {\n  .container-xl, .container-lg, .container-md, .container-sm, .container {\n    max-width: 1140px;\n  }\n}\n@media (min-width: 1400px) {\n  .container-xxl, .container-xl, .container-lg, .container-md, .container-sm, .container {\n    max-width: 1320px;\n  }\n}\n.row {\n  --bs-gutter-x: 1.5rem;\n  --bs-gutter-y: 0;\n  display: flex;\n  flex-wrap: wrap;\n  margin-top: calc(var(--bs-gutter-y) * -1);\n  margin-right: calc(var(--bs-gutter-x) * -.5);\n  margin-left: calc(var(--bs-gutter-x) * -.5);\n}\n.row > * {\n  flex-shrink: 0;\n  width: 100%;\n  max-width: 100%;\n  padding-right: calc(var(--bs-gutter-x) * .5);\n  padding-left: calc(var(--bs-gutter-x) * .5);\n  margin-top: var(--bs-gutter-y);\n}\n\n.col {\n  flex: 1 0 0%;\n}\n\n.row-cols-auto > * {\n  flex: 0 0 auto;\n  width: auto;\n}\n\n.row-cols-1 > * {\n  flex: 0 0 auto;\n  width: 100%;\n}\n\n.row-cols-2 > * {\n  flex: 0 0 auto;\n  width: 50%;\n}\n\n.row-cols-3 > * {\n  flex: 0 0 auto;\n  width: 33.3333333333%;\n}\n\n.row-cols-4 > * {\n  flex: 0 0 auto;\n  width: 25%;\n}\n\n.row-cols-5 > * {\n  flex: 0 0 auto;\n  width: 20%;\n}\n\n.row-cols-6 > * {\n  flex: 0 0 auto;\n  width: 16.6666666667%;\n}\n\n.col-auto {\n  flex: 0 0 auto;\n  width: auto;\n}\n\n.col-1 {\n  flex: 0 0 auto;\n  width: 8.33333333%;\n}\n\n.col-2 {\n  flex: 0 0 auto;\n  width: 16.66666667%;\n}\n\n.col-3 {\n  flex: 0 0 auto;\n  width: 25%;\n}\n\n.col-4 {\n  flex: 0 0 auto;\n  width: 33.33333333%;\n}\n\n.col-5 {\n  flex: 0 0 auto;\n  width: 41.66666667%;\n}\n\n.col-6 {\n  flex: 0 0 auto;\n  width: 50%;\n}\n\n.col-7 {\n  flex: 0 0 auto;\n  width: 58.33333333%;\n}\n\n.col-8 {\n  flex: 0 0 auto;\n  width: 66.66666667%;\n}\n\n.col-9 {\n  flex: 0 0 auto;\n  width: 75%;\n}\n\n.col-10 {\n  flex: 0 0 auto;\n  width: 83.33333333%;\n}\n\n.col-11 {\n  flex: 0 0 auto;\n  width: 91.66666667%;\n}\n\n.col-12 {\n  flex: 0 0 auto;\n  width: 100%;\n}\n\n.offset-1 {\n  margin-left: 8.33333333%;\n}\n\n.offset-2 {\n  margin-left: 16.66666667%;\n}\n\n.offset-3 {\n  margin-left: 25%;\n}\n\n.offset-4 {\n  margin-left: 33.33333333%;\n}\n\n.offset-5 {\n  margin-left: 41.66666667%;\n}\n\n.offset-6 {\n  margin-left: 50%;\n}\n\n.offset-7 {\n  margin-left: 58.33333333%;\n}\n\n.offset-8 {\n  margin-left: 66.66666667%;\n}\n\n.offset-9 {\n  margin-left: 75%;\n}\n\n.offset-10 {\n  margin-left: 83.33333333%;\n}\n\n.offset-11 {\n  margin-left: 91.66666667%;\n}\n\n.g-0,\n.gx-0 {\n  --bs-gutter-x: 0;\n}\n\n.g-0,\n.gy-0 {\n  --bs-gutter-y: 0;\n}\n\n.g-1,\n.gx-1 {\n  --bs-gutter-x: 0.25rem;\n}\n\n.g-1,\n.gy-1 {\n  --bs-gutter-y: 0.25rem;\n}\n\n.g-2,\n.gx-2 {\n  --bs-gutter-x: 0.5rem;\n}\n\n.g-2,\n.gy-2 {\n  --bs-gutter-y: 0.5rem;\n}\n\n.g-3,\n.gx-3 {\n  --bs-gutter-x: 1rem;\n}\n\n.g-3,\n.gy-3 {\n  --bs-gutter-y: 1rem;\n}\n\n.g-4,\n.gx-4 {\n  --bs-gutter-x: 1.5rem;\n}\n\n.g-4,\n.gy-4 {\n  --bs-gutter-y: 1.5rem;\n}\n\n.g-5,\n.gx-5 {\n  --bs-gutter-x: 3rem;\n}\n\n.g-5,\n.gy-5 {\n  --bs-gutter-y: 3rem;\n}\n\n@media (min-width: 576px) {\n  .col-sm {\n    flex: 1 0 0%;\n  }\n\n  .row-cols-sm-auto > * {\n    flex: 0 0 auto;\n    width: auto;\n  }\n\n  .row-cols-sm-1 > * {\n    flex: 0 0 auto;\n    width: 100%;\n  }\n\n  .row-cols-sm-2 > * {\n    flex: 0 0 auto;\n    width: 50%;\n  }\n\n  .row-cols-sm-3 > * {\n    flex: 0 0 auto;\n    width: 33.3333333333%;\n  }\n\n  .row-cols-sm-4 > * {\n    flex: 0 0 auto;\n    width: 25%;\n  }\n\n  .row-cols-sm-5 > * {\n    flex: 0 0 auto;\n    width: 20%;\n  }\n\n  .row-cols-sm-6 > * {\n    flex: 0 0 auto;\n    width: 16.6666666667%;\n  }\n\n  .col-sm-auto {\n    flex: 0 0 auto;\n    width: auto;\n  }\n\n  .col-sm-1 {\n    flex: 0 0 auto;\n    width: 8.33333333%;\n  }\n\n  .col-sm-2 {\n    flex: 0 0 auto;\n    width: 16.66666667%;\n  }\n\n  .col-sm-3 {\n    flex: 0 0 auto;\n    width: 25%;\n  }\n\n  .col-sm-4 {\n    flex: 0 0 auto;\n    width: 33.33333333%;\n  }\n\n  .col-sm-5 {\n    flex: 0 0 auto;\n    width: 41.66666667%;\n  }\n\n  .col-sm-6 {\n    flex: 0 0 auto;\n    width: 50%;\n  }\n\n  .col-sm-7 {\n    flex: 0 0 auto;\n    width: 58.33333333%;\n  }\n\n  .col-sm-8 {\n    flex: 0 0 auto;\n    width: 66.66666667%;\n  }\n\n  .col-sm-9 {\n    flex: 0 0 auto;\n    width: 75%;\n  }\n\n  .col-sm-10 {\n    flex: 0 0 auto;\n    width: 83.33333333%;\n  }\n\n  .col-sm-11 {\n    flex: 0 0 auto;\n    width: 91.66666667%;\n  }\n\n  .col-sm-12 {\n    flex: 0 0 auto;\n    width: 100%;\n  }\n\n  .offset-sm-0 {\n    margin-left: 0;\n  }\n\n  .offset-sm-1 {\n    margin-left: 8.33333333%;\n  }\n\n  .offset-sm-2 {\n    margin-left: 16.66666667%;\n  }\n\n  .offset-sm-3 {\n    margin-left: 25%;\n  }\n\n  .offset-sm-4 {\n    margin-left: 33.33333333%;\n  }\n\n  .offset-sm-5 {\n    margin-left: 41.66666667%;\n  }\n\n  .offset-sm-6 {\n    margin-left: 50%;\n  }\n\n  .offset-sm-7 {\n    margin-left: 58.33333333%;\n  }\n\n  .offset-sm-8 {\n    margin-left: 66.66666667%;\n  }\n\n  .offset-sm-9 {\n    margin-left: 75%;\n  }\n\n  .offset-sm-10 {\n    margin-left: 83.33333333%;\n  }\n\n  .offset-sm-11 {\n    margin-left: 91.66666667%;\n  }\n\n  .g-sm-0,\n.gx-sm-0 {\n    --bs-gutter-x: 0;\n  }\n\n  .g-sm-0,\n.gy-sm-0 {\n    --bs-gutter-y: 0;\n  }\n\n  .g-sm-1,\n.gx-sm-1 {\n    --bs-gutter-x: 0.25rem;\n  }\n\n  .g-sm-1,\n.gy-sm-1 {\n    --bs-gutter-y: 0.25rem;\n  }\n\n  .g-sm-2,\n.gx-sm-2 {\n    --bs-gutter-x: 0.5rem;\n  }\n\n  .g-sm-2,\n.gy-sm-2 {\n    --bs-gutter-y: 0.5rem;\n  }\n\n  .g-sm-3,\n.gx-sm-3 {\n    --bs-gutter-x: 1rem;\n  }\n\n  .g-sm-3,\n.gy-sm-3 {\n    --bs-gutter-y: 1rem;\n  }\n\n  .g-sm-4,\n.gx-sm-4 {\n    --bs-gutter-x: 1.5rem;\n  }\n\n  .g-sm-4,\n.gy-sm-4 {\n    --bs-gutter-y: 1.5rem;\n  }\n\n  .g-sm-5,\n.gx-sm-5 {\n    --bs-gutter-x: 3rem;\n  }\n\n  .g-sm-5,\n.gy-sm-5 {\n    --bs-gutter-y: 3rem;\n  }\n}\n@media (min-width: 768px) {\n  .col-md {\n    flex: 1 0 0%;\n  }\n\n  .row-cols-md-auto > * {\n    flex: 0 0 auto;\n    width: auto;\n  }\n\n  .row-cols-md-1 > * {\n    flex: 0 0 auto;\n    width: 100%;\n  }\n\n  .row-cols-md-2 > * {\n    flex: 0 0 auto;\n    width: 50%;\n  }\n\n  .row-cols-md-3 > * {\n    flex: 0 0 auto;\n    width: 33.3333333333%;\n  }\n\n  .row-cols-md-4 > * {\n    flex: 0 0 auto;\n    width: 25%;\n  }\n\n  .row-cols-md-5 > * {\n    flex: 0 0 auto;\n    width: 20%;\n  }\n\n  .row-cols-md-6 > * {\n    flex: 0 0 auto;\n    width: 16.6666666667%;\n  }\n\n  .col-md-auto {\n    flex: 0 0 auto;\n    width: auto;\n  }\n\n  .col-md-1 {\n    flex: 0 0 auto;\n    width: 8.33333333%;\n  }\n\n  .col-md-2 {\n    flex: 0 0 auto;\n    width: 16.66666667%;\n  }\n\n  .col-md-3 {\n    flex: 0 0 auto;\n    width: 25%;\n  }\n\n  .col-md-4 {\n    flex: 0 0 auto;\n    width: 33.33333333%;\n  }\n\n  .col-md-5 {\n    flex: 0 0 auto;\n    width: 41.66666667%;\n  }\n\n  .col-md-6 {\n    flex: 0 0 auto;\n    width: 50%;\n  }\n\n  .col-md-7 {\n    flex: 0 0 auto;\n    width: 58.33333333%;\n  }\n\n  .col-md-8 {\n    flex: 0 0 auto;\n    width: 66.66666667%;\n  }\n\n  .col-md-9 {\n    flex: 0 0 auto;\n    width: 75%;\n  }\n\n  .col-md-10 {\n    flex: 0 0 auto;\n    width: 83.33333333%;\n  }\n\n  .col-md-11 {\n    flex: 0 0 auto;\n    width: 91.66666667%;\n  }\n\n  .col-md-12 {\n    flex: 0 0 auto;\n    width: 100%;\n  }\n\n  .offset-md-0 {\n    margin-left: 0;\n  }\n\n  .offset-md-1 {\n    margin-left: 8.33333333%;\n  }\n\n  .offset-md-2 {\n    margin-left: 16.66666667%;\n  }\n\n  .offset-md-3 {\n    margin-left: 25%;\n  }\n\n  .offset-md-4 {\n    margin-left: 33.33333333%;\n  }\n\n  .offset-md-5 {\n    margin-left: 41.66666667%;\n  }\n\n  .offset-md-6 {\n    margin-left: 50%;\n  }\n\n  .offset-md-7 {\n    margin-left: 58.33333333%;\n  }\n\n  .offset-md-8 {\n    margin-left: 66.66666667%;\n  }\n\n  .offset-md-9 {\n    margin-left: 75%;\n  }\n\n  .offset-md-10 {\n    margin-left: 83.33333333%;\n  }\n\n  .offset-md-11 {\n    margin-left: 91.66666667%;\n  }\n\n  .g-md-0,\n.gx-md-0 {\n    --bs-gutter-x: 0;\n  }\n\n  .g-md-0,\n.gy-md-0 {\n    --bs-gutter-y: 0;\n  }\n\n  .g-md-1,\n.gx-md-1 {\n    --bs-gutter-x: 0.25rem;\n  }\n\n  .g-md-1,\n.gy-md-1 {\n    --bs-gutter-y: 0.25rem;\n  }\n\n  .g-md-2,\n.gx-md-2 {\n    --bs-gutter-x: 0.5rem;\n  }\n\n  .g-md-2,\n.gy-md-2 {\n    --bs-gutter-y: 0.5rem;\n  }\n\n  .g-md-3,\n.gx-md-3 {\n    --bs-gutter-x: 1rem;\n  }\n\n  .g-md-3,\n.gy-md-3 {\n    --bs-gutter-y: 1rem;\n  }\n\n  .g-md-4,\n.gx-md-4 {\n    --bs-gutter-x: 1.5rem;\n  }\n\n  .g-md-4,\n.gy-md-4 {\n    --bs-gutter-y: 1.5rem;\n  }\n\n  .g-md-5,\n.gx-md-5 {\n    --bs-gutter-x: 3rem;\n  }\n\n  .g-md-5,\n.gy-md-5 {\n    --bs-gutter-y: 3rem;\n  }\n}\n@media (min-width: 992px) {\n  .col-lg {\n    flex: 1 0 0%;\n  }\n\n  .row-cols-lg-auto > * {\n    flex: 0 0 auto;\n    width: auto;\n  }\n\n  .row-cols-lg-1 > * {\n    flex: 0 0 auto;\n    width: 100%;\n  }\n\n  .row-cols-lg-2 > * {\n    flex: 0 0 auto;\n    width: 50%;\n  }\n\n  .row-cols-lg-3 > * {\n    flex: 0 0 auto;\n    width: 33.3333333333%;\n  }\n\n  .row-cols-lg-4 > * {\n    flex: 0 0 auto;\n    width: 25%;\n  }\n\n  .row-cols-lg-5 > * {\n    flex: 0 0 auto;\n    width: 20%;\n  }\n\n  .row-cols-lg-6 > * {\n    flex: 0 0 auto;\n    width: 16.6666666667%;\n  }\n\n  .col-lg-auto {\n    flex: 0 0 auto;\n    width: auto;\n  }\n\n  .col-lg-1 {\n    flex: 0 0 auto;\n    width: 8.33333333%;\n  }\n\n  .col-lg-2 {\n    flex: 0 0 auto;\n    width: 16.66666667%;\n  }\n\n  .col-lg-3 {\n    flex: 0 0 auto;\n    width: 25%;\n  }\n\n  .col-lg-4 {\n    flex: 0 0 auto;\n    width: 33.33333333%;\n  }\n\n  .col-lg-5 {\n    flex: 0 0 auto;\n    width: 41.66666667%;\n  }\n\n  .col-lg-6 {\n    flex: 0 0 auto;\n    width: 50%;\n  }\n\n  .col-lg-7 {\n    flex: 0 0 auto;\n    width: 58.33333333%;\n  }\n\n  .col-lg-8 {\n    flex: 0 0 auto;\n    width: 66.66666667%;\n  }\n\n  .col-lg-9 {\n    flex: 0 0 auto;\n    width: 75%;\n  }\n\n  .col-lg-10 {\n    flex: 0 0 auto;\n    width: 83.33333333%;\n  }\n\n  .col-lg-11 {\n    flex: 0 0 auto;\n    width: 91.66666667%;\n  }\n\n  .col-lg-12 {\n    flex: 0 0 auto;\n    width: 100%;\n  }\n\n  .offset-lg-0 {\n    margin-left: 0;\n  }\n\n  .offset-lg-1 {\n    margin-left: 8.33333333%;\n  }\n\n  .offset-lg-2 {\n    margin-left: 16.66666667%;\n  }\n\n  .offset-lg-3 {\n    margin-left: 25%;\n  }\n\n  .offset-lg-4 {\n    margin-left: 33.33333333%;\n  }\n\n  .offset-lg-5 {\n    margin-left: 41.66666667%;\n  }\n\n  .offset-lg-6 {\n    margin-left: 50%;\n  }\n\n  .offset-lg-7 {\n    margin-left: 58.33333333%;\n  }\n\n  .offset-lg-8 {\n    margin-left: 66.66666667%;\n  }\n\n  .offset-lg-9 {\n    margin-left: 75%;\n  }\n\n  .offset-lg-10 {\n    margin-left: 83.33333333%;\n  }\n\n  .offset-lg-11 {\n    margin-left: 91.66666667%;\n  }\n\n  .g-lg-0,\n.gx-lg-0 {\n    --bs-gutter-x: 0;\n  }\n\n  .g-lg-0,\n.gy-lg-0 {\n    --bs-gutter-y: 0;\n  }\n\n  .g-lg-1,\n.gx-lg-1 {\n    --bs-gutter-x: 0.25rem;\n  }\n\n  .g-lg-1,\n.gy-lg-1 {\n    --bs-gutter-y: 0.25rem;\n  }\n\n  .g-lg-2,\n.gx-lg-2 {\n    --bs-gutter-x: 0.5rem;\n  }\n\n  .g-lg-2,\n.gy-lg-2 {\n    --bs-gutter-y: 0.5rem;\n  }\n\n  .g-lg-3,\n.gx-lg-3 {\n    --bs-gutter-x: 1rem;\n  }\n\n  .g-lg-3,\n.gy-lg-3 {\n    --bs-gutter-y: 1rem;\n  }\n\n  .g-lg-4,\n.gx-lg-4 {\n    --bs-gutter-x: 1.5rem;\n  }\n\n  .g-lg-4,\n.gy-lg-4 {\n    --bs-gutter-y: 1.5rem;\n  }\n\n  .g-lg-5,\n.gx-lg-5 {\n    --bs-gutter-x: 3rem;\n  }\n\n  .g-lg-5,\n.gy-lg-5 {\n    --bs-gutter-y: 3rem;\n  }\n}\n@media (min-width: 1200px) {\n  .col-xl {\n    flex: 1 0 0%;\n  }\n\n  .row-cols-xl-auto > * {\n    flex: 0 0 auto;\n    width: auto;\n  }\n\n  .row-cols-xl-1 > * {\n    flex: 0 0 auto;\n    width: 100%;\n  }\n\n  .row-cols-xl-2 > * {\n    flex: 0 0 auto;\n    width: 50%;\n  }\n\n  .row-cols-xl-3 > * {\n    flex: 0 0 auto;\n    width: 33.3333333333%;\n  }\n\n  .row-cols-xl-4 > * {\n    flex: 0 0 auto;\n    width: 25%;\n  }\n\n  .row-cols-xl-5 > * {\n    flex: 0 0 auto;\n    width: 20%;\n  }\n\n  .row-cols-xl-6 > * {\n    flex: 0 0 auto;\n    width: 16.6666666667%;\n  }\n\n  .col-xl-auto {\n    flex: 0 0 auto;\n    width: auto;\n  }\n\n  .col-xl-1 {\n    flex: 0 0 auto;\n    width: 8.33333333%;\n  }\n\n  .col-xl-2 {\n    flex: 0 0 auto;\n    width: 16.66666667%;\n  }\n\n  .col-xl-3 {\n    flex: 0 0 auto;\n    width: 25%;\n  }\n\n  .col-xl-4 {\n    flex: 0 0 auto;\n    width: 33.33333333%;\n  }\n\n  .col-xl-5 {\n    flex: 0 0 auto;\n    width: 41.66666667%;\n  }\n\n  .col-xl-6 {\n    flex: 0 0 auto;\n    width: 50%;\n  }\n\n  .col-xl-7 {\n    flex: 0 0 auto;\n    width: 58.33333333%;\n  }\n\n  .col-xl-8 {\n    flex: 0 0 auto;\n    width: 66.66666667%;\n  }\n\n  .col-xl-9 {\n    flex: 0 0 auto;\n    width: 75%;\n  }\n\n  .col-xl-10 {\n    flex: 0 0 auto;\n    width: 83.33333333%;\n  }\n\n  .col-xl-11 {\n    flex: 0 0 auto;\n    width: 91.66666667%;\n  }\n\n  .col-xl-12 {\n    flex: 0 0 auto;\n    width: 100%;\n  }\n\n  .offset-xl-0 {\n    margin-left: 0;\n  }\n\n  .offset-xl-1 {\n    margin-left: 8.33333333%;\n  }\n\n  .offset-xl-2 {\n    margin-left: 16.66666667%;\n  }\n\n  .offset-xl-3 {\n    margin-left: 25%;\n  }\n\n  .offset-xl-4 {\n    margin-left: 33.33333333%;\n  }\n\n  .offset-xl-5 {\n    margin-left: 41.66666667%;\n  }\n\n  .offset-xl-6 {\n    margin-left: 50%;\n  }\n\n  .offset-xl-7 {\n    margin-left: 58.33333333%;\n  }\n\n  .offset-xl-8 {\n    margin-left: 66.66666667%;\n  }\n\n  .offset-xl-9 {\n    margin-left: 75%;\n  }\n\n  .offset-xl-10 {\n    margin-left: 83.33333333%;\n  }\n\n  .offset-xl-11 {\n    margin-left: 91.66666667%;\n  }\n\n  .g-xl-0,\n.gx-xl-0 {\n    --bs-gutter-x: 0;\n  }\n\n  .g-xl-0,\n.gy-xl-0 {\n    --bs-gutter-y: 0;\n  }\n\n  .g-xl-1,\n.gx-xl-1 {\n    --bs-gutter-x: 0.25rem;\n  }\n\n  .g-xl-1,\n.gy-xl-1 {\n    --bs-gutter-y: 0.25rem;\n  }\n\n  .g-xl-2,\n.gx-xl-2 {\n    --bs-gutter-x: 0.5rem;\n  }\n\n  .g-xl-2,\n.gy-xl-2 {\n    --bs-gutter-y: 0.5rem;\n  }\n\n  .g-xl-3,\n.gx-xl-3 {\n    --bs-gutter-x: 1rem;\n  }\n\n  .g-xl-3,\n.gy-xl-3 {\n    --bs-gutter-y: 1rem;\n  }\n\n  .g-xl-4,\n.gx-xl-4 {\n    --bs-gutter-x: 1.5rem;\n  }\n\n  .g-xl-4,\n.gy-xl-4 {\n    --bs-gutter-y: 1.5rem;\n  }\n\n  .g-xl-5,\n.gx-xl-5 {\n    --bs-gutter-x: 3rem;\n  }\n\n  .g-xl-5,\n.gy-xl-5 {\n    --bs-gutter-y: 3rem;\n  }\n}\n@media (min-width: 1400px) {\n  .col-xxl {\n    flex: 1 0 0%;\n  }\n\n  .row-cols-xxl-auto > * {\n    flex: 0 0 auto;\n    width: auto;\n  }\n\n  .row-cols-xxl-1 > * {\n    flex: 0 0 auto;\n    width: 100%;\n  }\n\n  .row-cols-xxl-2 > * {\n    flex: 0 0 auto;\n    width: 50%;\n  }\n\n  .row-cols-xxl-3 > * {\n    flex: 0 0 auto;\n    width: 33.3333333333%;\n  }\n\n  .row-cols-xxl-4 > * {\n    flex: 0 0 auto;\n    width: 25%;\n  }\n\n  .row-cols-xxl-5 > * {\n    flex: 0 0 auto;\n    width: 20%;\n  }\n\n  .row-cols-xxl-6 > * {\n    flex: 0 0 auto;\n    width: 16.6666666667%;\n  }\n\n  .col-xxl-auto {\n    flex: 0 0 auto;\n    width: auto;\n  }\n\n  .col-xxl-1 {\n    flex: 0 0 auto;\n    width: 8.33333333%;\n  }\n\n  .col-xxl-2 {\n    flex: 0 0 auto;\n    width: 16.66666667%;\n  }\n\n  .col-xxl-3 {\n    flex: 0 0 auto;\n    width: 25%;\n  }\n\n  .col-xxl-4 {\n    flex: 0 0 auto;\n    width: 33.33333333%;\n  }\n\n  .col-xxl-5 {\n    flex: 0 0 auto;\n    width: 41.66666667%;\n  }\n\n  .col-xxl-6 {\n    flex: 0 0 auto;\n    width: 50%;\n  }\n\n  .col-xxl-7 {\n    flex: 0 0 auto;\n    width: 58.33333333%;\n  }\n\n  .col-xxl-8 {\n    flex: 0 0 auto;\n    width: 66.66666667%;\n  }\n\n  .col-xxl-9 {\n    flex: 0 0 auto;\n    width: 75%;\n  }\n\n  .col-xxl-10 {\n    flex: 0 0 auto;\n    width: 83.33333333%;\n  }\n\n  .col-xxl-11 {\n    flex: 0 0 auto;\n    width: 91.66666667%;\n  }\n\n  .col-xxl-12 {\n    flex: 0 0 auto;\n    width: 100%;\n  }\n\n  .offset-xxl-0 {\n    margin-left: 0;\n  }\n\n  .offset-xxl-1 {\n    margin-left: 8.33333333%;\n  }\n\n  .offset-xxl-2 {\n    margin-left: 16.66666667%;\n  }\n\n  .offset-xxl-3 {\n    margin-left: 25%;\n  }\n\n  .offset-xxl-4 {\n    margin-left: 33.33333333%;\n  }\n\n  .offset-xxl-5 {\n    margin-left: 41.66666667%;\n  }\n\n  .offset-xxl-6 {\n    margin-left: 50%;\n  }\n\n  .offset-xxl-7 {\n    margin-left: 58.33333333%;\n  }\n\n  .offset-xxl-8 {\n    margin-left: 66.66666667%;\n  }\n\n  .offset-xxl-9 {\n    margin-left: 75%;\n  }\n\n  .offset-xxl-10 {\n    margin-left: 83.33333333%;\n  }\n\n  .offset-xxl-11 {\n    margin-left: 91.66666667%;\n  }\n\n  .g-xxl-0,\n.gx-xxl-0 {\n    --bs-gutter-x: 0;\n  }\n\n  .g-xxl-0,\n.gy-xxl-0 {\n    --bs-gutter-y: 0;\n  }\n\n  .g-xxl-1,\n.gx-xxl-1 {\n    --bs-gutter-x: 0.25rem;\n  }\n\n  .g-xxl-1,\n.gy-xxl-1 {\n    --bs-gutter-y: 0.25rem;\n  }\n\n  .g-xxl-2,\n.gx-xxl-2 {\n    --bs-gutter-x: 0.5rem;\n  }\n\n  .g-xxl-2,\n.gy-xxl-2 {\n    --bs-gutter-y: 0.5rem;\n  }\n\n  .g-xxl-3,\n.gx-xxl-3 {\n    --bs-gutter-x: 1rem;\n  }\n\n  .g-xxl-3,\n.gy-xxl-3 {\n    --bs-gutter-y: 1rem;\n  }\n\n  .g-xxl-4,\n.gx-xxl-4 {\n    --bs-gutter-x: 1.5rem;\n  }\n\n  .g-xxl-4,\n.gy-xxl-4 {\n    --bs-gutter-y: 1.5rem;\n  }\n\n  .g-xxl-5,\n.gx-xxl-5 {\n    --bs-gutter-x: 3rem;\n  }\n\n  .g-xxl-5,\n.gy-xxl-5 {\n    --bs-gutter-y: 3rem;\n  }\n}\n.table {\n  --bs-table-bg: transparent;\n  --bs-table-accent-bg: transparent;\n  --bs-table-striped-color: #212529;\n  --bs-table-striped-bg: rgba(0, 0, 0, 0.05);\n  --bs-table-active-color: #212529;\n  --bs-table-active-bg: rgba(0, 0, 0, 0.1);\n  --bs-table-hover-color: #212529;\n  --bs-table-hover-bg: rgba(0, 0, 0, 0.075);\n  width: 100%;\n  margin-bottom: 1rem;\n  color: #212529;\n  vertical-align: top;\n  border-color: #dee2e6;\n}\n.table > :not(caption) > * > * {\n  padding: 0.5rem 0.5rem;\n  background-color: var(--bs-table-bg);\n  border-bottom-width: 1px;\n  box-shadow: inset 0 0 0 9999px var(--bs-table-accent-bg);\n}\n.table > tbody {\n  vertical-align: inherit;\n}\n.table > thead {\n  vertical-align: bottom;\n}\n.table > :not(:last-child) > :last-child > * {\n  border-bottom-color: currentColor;\n}\n\n.caption-top {\n  caption-side: top;\n}\n\n.table-sm > :not(caption) > * > * {\n  padding: 0.25rem 0.25rem;\n}\n\n.table-bordered > :not(caption) > * {\n  border-width: 1px 0;\n}\n.table-bordered > :not(caption) > * > * {\n  border-width: 0 1px;\n}\n\n.table-borderless > :not(caption) > * > * {\n  border-bottom-width: 0;\n}\n\n.table-striped > tbody > tr:nth-of-type(odd) {\n  --bs-table-accent-bg: var(--bs-table-striped-bg);\n  color: var(--bs-table-striped-color);\n}\n\n.table-active {\n  --bs-table-accent-bg: var(--bs-table-active-bg);\n  color: var(--bs-table-active-color);\n}\n\n.table-hover > tbody > tr:hover {\n  --bs-table-accent-bg: var(--bs-table-hover-bg);\n  color: var(--bs-table-hover-color);\n}\n\n.table-primary {\n  --bs-table-bg: #cfe2ff;\n  --bs-table-striped-bg: #c5d7f2;\n  --bs-table-striped-color: #000;\n  --bs-table-active-bg: #bacbe6;\n  --bs-table-active-color: #000;\n  --bs-table-hover-bg: #bfd1ec;\n  --bs-table-hover-color: #000;\n  color: #000;\n  border-color: #bacbe6;\n}\n\n.table-secondary {\n  --bs-table-bg: #e2e3e5;\n  --bs-table-striped-bg: #d7d8da;\n  --bs-table-striped-color: #000;\n  --bs-table-active-bg: #cbccce;\n  --bs-table-active-color: #000;\n  --bs-table-hover-bg: #d1d2d4;\n  --bs-table-hover-color: #000;\n  color: #000;\n  border-color: #cbccce;\n}\n\n.table-success {\n  --bs-table-bg: #d1e7dd;\n  --bs-table-striped-bg: #c7dbd2;\n  --bs-table-striped-color: #000;\n  --bs-table-active-bg: #bcd0c7;\n  --bs-table-active-color: #000;\n  --bs-table-hover-bg: #c1d6cc;\n  --bs-table-hover-color: #000;\n  color: #000;\n  border-color: #bcd0c7;\n}\n\n.table-info {\n  --bs-table-bg: #cff4fc;\n  --bs-table-striped-bg: #c5e8ef;\n  --bs-table-striped-color: #000;\n  --bs-table-active-bg: #badce3;\n  --bs-table-active-color: #000;\n  --bs-table-hover-bg: #bfe2e9;\n  --bs-table-hover-color: #000;\n  color: #000;\n  border-color: #badce3;\n}\n\n.table-warning {\n  --bs-table-bg: #fff3cd;\n  --bs-table-striped-bg: #f2e7c3;\n  --bs-table-striped-color: #000;\n  --bs-table-active-bg: #e6dbb9;\n  --bs-table-active-color: #000;\n  --bs-table-hover-bg: #ece1be;\n  --bs-table-hover-color: #000;\n  color: #000;\n  border-color: #e6dbb9;\n}\n\n.table-danger {\n  --bs-table-bg: #f8d7da;\n  --bs-table-striped-bg: #eccccf;\n  --bs-table-striped-color: #000;\n  --bs-table-active-bg: #dfc2c4;\n  --bs-table-active-color: #000;\n  --bs-table-hover-bg: #e5c7ca;\n  --bs-table-hover-color: #000;\n  color: #000;\n  border-color: #dfc2c4;\n}\n\n.table-light {\n  --bs-table-bg: #f8f9fa;\n  --bs-table-striped-bg: #ecedee;\n  --bs-table-striped-color: #000;\n  --bs-table-active-bg: #dfe0e1;\n  --bs-table-active-color: #000;\n  --bs-table-hover-bg: #e5e6e7;\n  --bs-table-hover-color: #000;\n  color: #000;\n  border-color: #dfe0e1;\n}\n\n.table-dark {\n  --bs-table-bg: #212529;\n  --bs-table-striped-bg: #2c3034;\n  --bs-table-striped-color: #fff;\n  --bs-table-active-bg: #373b3e;\n  --bs-table-active-color: #fff;\n  --bs-table-hover-bg: #323539;\n  --bs-table-hover-color: #fff;\n  color: #fff;\n  border-color: #373b3e;\n}\n\n.table-responsive {\n  overflow-x: auto;\n  -webkit-overflow-scrolling: touch;\n}\n\n@media (max-width: 575.98px) {\n  .table-responsive-sm {\n    overflow-x: auto;\n    -webkit-overflow-scrolling: touch;\n  }\n}\n@media (max-width: 767.98px) {\n  .table-responsive-md {\n    overflow-x: auto;\n    -webkit-overflow-scrolling: touch;\n  }\n}\n@media (max-width: 991.98px) {\n  .table-responsive-lg {\n    overflow-x: auto;\n    -webkit-overflow-scrolling: touch;\n  }\n}\n@media (max-width: 1199.98px) {\n  .table-responsive-xl {\n    overflow-x: auto;\n    -webkit-overflow-scrolling: touch;\n  }\n}\n@media (max-width: 1399.98px) {\n  .table-responsive-xxl {\n    overflow-x: auto;\n    -webkit-overflow-scrolling: touch;\n  }\n}\n.form-label {\n  margin-bottom: 0.5rem;\n}\n\n.col-form-label {\n  padding-top: calc(0.375rem + 1px);\n  padding-bottom: calc(0.375rem + 1px);\n  margin-bottom: 0;\n  font-size: inherit;\n  line-height: 1.5;\n}\n\n.col-form-label-lg {\n  padding-top: calc(0.5rem + 1px);\n  padding-bottom: calc(0.5rem + 1px);\n  font-size: 1.25rem;\n}\n\n.col-form-label-sm {\n  padding-top: calc(0.25rem + 1px);\n  padding-bottom: calc(0.25rem + 1px);\n  font-size: 0.875rem;\n}\n\n.form-text {\n  margin-top: 0.25rem;\n  font-size: 0.875em;\n  color: #6c757d;\n}\n\n.form-control {\n  display: block;\n  width: 100%;\n  padding: 0.375rem 0.75rem;\n  font-size: 1rem;\n  font-weight: 400;\n  line-height: 1.5;\n  color: #212529;\n  background-color: #fff;\n  background-clip: padding-box;\n  border: 1px solid #ced4da;\n  appearance: none;\n  border-radius: 0.25rem;\n  transition: border-color 0.15s ease-in-out, box-shadow 0.15s ease-in-out;\n}\n@media (prefers-reduced-motion: reduce) {\n  .form-control {\n    transition: none;\n  }\n}\n.form-control[type=file] {\n  overflow: hidden;\n}\n.form-control[type=file]:not(:disabled):not([readonly]) {\n  cursor: pointer;\n}\n.form-control:focus {\n  color: #212529;\n  background-color: #fff;\n  border-color: #86b7fe;\n  outline: 0;\n  box-shadow: 0 0 0 0.25rem rgba(13, 110, 253, 0.25);\n}\n.form-control::-webkit-date-and-time-value {\n  height: 1.5em;\n}\n.form-control::placeholder {\n  color: #6c757d;\n  opacity: 1;\n}\n.form-control:disabled, .form-control[readonly] {\n  background-color: #e9ecef;\n  opacity: 1;\n}\n.form-control::file-selector-button {\n  padding: 0.375rem 0.75rem;\n  margin: -0.375rem -0.75rem;\n  margin-inline-end: 0.75rem;\n  color: #212529;\n  background-color: #e9ecef;\n  pointer-events: none;\n  border-color: inherit;\n  border-style: solid;\n  border-width: 0;\n  border-inline-end-width: 1px;\n  border-radius: 0;\n  transition: color 0.15s ease-in-out, background-color 0.15s ease-in-out, border-color 0.15s ease-in-out, box-shadow 0.15s ease-in-out;\n}\n@media (prefers-reduced-motion: reduce) {\n  .form-control::file-selector-button {\n    transition: none;\n  }\n}\n.form-control:hover:not(:disabled):not([readonly])::file-selector-button {\n  background-color: #dde0e3;\n}\n.form-control::-webkit-file-upload-button {\n  padding: 0.375rem 0.75rem;\n  margin: -0.375rem -0.75rem;\n  margin-inline-end: 0.75rem;\n  color: #212529;\n  background-color: #e9ecef;\n  pointer-events: none;\n  border-color: inherit;\n  border-style: solid;\n  border-width: 0;\n  border-inline-end-width: 1px;\n  border-radius: 0;\n  transition: color 0.15s ease-in-out, background-color 0.15s ease-in-out, border-color 0.15s ease-in-out, box-shadow 0.15s ease-in-out;\n}\n@media (prefers-reduced-motion: reduce) {\n  .form-control::-webkit-file-upload-button {\n    transition: none;\n  }\n}\n.form-control:hover:not(:disabled):not([readonly])::-webkit-file-upload-button {\n  background-color: #dde0e3;\n}\n\n.form-control-plaintext {\n  display: block;\n  width: 100%;\n  padding: 0.375rem 0;\n  margin-bottom: 0;\n  line-height: 1.5;\n  color: #212529;\n  background-color: transparent;\n  border: solid transparent;\n  border-width: 1px 0;\n}\n.form-control-plaintext.form-control-sm, .form-control-plaintext.form-control-lg {\n  padding-right: 0;\n  padding-left: 0;\n}\n\n.form-control-sm {\n  min-height: calc(1.5em + 0.5rem + 2px);\n  padding: 0.25rem 0.5rem;\n  font-size: 0.875rem;\n  border-radius: 0.2rem;\n}\n.form-control-sm::file-selector-button {\n  padding: 0.25rem 0.5rem;\n  margin: -0.25rem -0.5rem;\n  margin-inline-end: 0.5rem;\n}\n.form-control-sm::-webkit-file-upload-button {\n  padding: 0.25rem 0.5rem;\n  margin: -0.25rem -0.5rem;\n  margin-inline-end: 0.5rem;\n}\n\n.form-control-lg {\n  min-height: calc(1.5em + 1rem + 2px);\n  padding: 0.5rem 1rem;\n  font-size: 1.25rem;\n  border-radius: 0.3rem;\n}\n.form-control-lg::file-selector-button {\n  padding: 0.5rem 1rem;\n  margin: -0.5rem -1rem;\n  margin-inline-end: 1rem;\n}\n.form-control-lg::-webkit-file-upload-button {\n  padding: 0.5rem 1rem;\n  margin: -0.5rem -1rem;\n  margin-inline-end: 1rem;\n}\n\ntextarea.form-control {\n  min-height: calc(1.5em + 0.75rem + 2px);\n}\ntextarea.form-control-sm {\n  min-height: calc(1.5em + 0.5rem + 2px);\n}\ntextarea.form-control-lg {\n  min-height: calc(1.5em + 1rem + 2px);\n}\n\n.form-control-color {\n  width: 3rem;\n  height: auto;\n  padding: 0.375rem;\n}\n.form-control-color:not(:disabled):not([readonly]) {\n  cursor: pointer;\n}\n.form-control-color::-moz-color-swatch {\n  height: 1.5em;\n  border-radius: 0.25rem;\n}\n.form-control-color::-webkit-color-swatch {\n  height: 1.5em;\n  border-radius: 0.25rem;\n}\n\n.form-select {\n  display: block;\n  width: 100%;\n  padding: 0.375rem 2.25rem 0.375rem 0.75rem;\n  -moz-padding-start: calc(0.75rem - 3px);\n  font-size: 1rem;\n  font-weight: 400;\n  line-height: 1.5;\n  color: #212529;\n  background-color: #fff;\n  background-image: url(\"data:image/svg+xml,%3csvg xmlns='http://www.w3.org/2000/svg' viewBox='0 0 16 16'%3e%3cpath fill='none' stroke='%23343a40' stroke-linecap='round' stroke-linejoin='round' stroke-width='2' d='M2 5l6 6 6-6'/%3e%3c/svg%3e\");\n  background-repeat: no-repeat;\n  background-position: right 0.75rem center;\n  background-size: 16px 12px;\n  border: 1px solid #ced4da;\n  border-radius: 0.25rem;\n  transition: border-color 0.15s ease-in-out, box-shadow 0.15s ease-in-out;\n  appearance: none;\n}\n@media (prefers-reduced-motion: reduce) {\n  .form-select {\n    transition: none;\n  }\n}\n.form-select:focus {\n  border-color: #86b7fe;\n  outline: 0;\n  box-shadow: 0 0 0 0.25rem rgba(13, 110, 253, 0.25);\n}\n.form-select[multiple], .form-select[size]:not([size=\"1\"]) {\n  padding-right: 0.75rem;\n  background-image: none;\n}\n.form-select:disabled {\n  background-color: #e9ecef;\n}\n.form-select:-moz-focusring {\n  color: transparent;\n  text-shadow: 0 0 0 #212529;\n}\n\n.form-select-sm {\n  padding-top: 0.25rem;\n  padding-bottom: 0.25rem;\n  padding-left: 0.5rem;\n  font-size: 0.875rem;\n}\n\n.form-select-lg {\n  padding-top: 0.5rem;\n  padding-bottom: 0.5rem;\n  padding-left: 1rem;\n  font-size: 1.25rem;\n}\n\n.form-check {\n  display: block;\n  min-height: 1.5rem;\n  padding-left: 1.5em;\n  margin-bottom: 0.125rem;\n}\n.form-check .form-check-input {\n  float: left;\n  margin-left: -1.5em;\n}\n\n.form-check-input {\n  width: 1em;\n  height: 1em;\n  margin-top: 0.25em;\n  vertical-align: top;\n  background-color: #fff;\n  background-repeat: no-repeat;\n  background-position: center;\n  background-size: contain;\n  border: 1px solid rgba(0, 0, 0, 0.25);\n  appearance: none;\n  color-adjust: exact;\n}\n.form-check-input[type=checkbox] {\n  border-radius: 0.25em;\n}\n.form-check-input[type=radio] {\n  border-radius: 50%;\n}\n.form-check-input:active {\n  filter: brightness(90%);\n}\n.form-check-input:focus {\n  border-color: #86b7fe;\n  outline: 0;\n  box-shadow: 0 0 0 0.25rem rgba(13, 110, 253, 0.25);\n}\n.form-check-input:checked {\n  background-color: #0d6efd;\n  border-color: #0d6efd;\n}\n.form-check-input:checked[type=checkbox] {\n  background-image: url(\"data:image/svg+xml,%3csvg xmlns='http://www.w3.org/2000/svg' viewBox='0 0 20 20'%3e%3cpath fill='none' stroke='%23fff' stroke-linecap='round' stroke-linejoin='round' stroke-width='3' d='M6 10l3 3l6-6'/%3e%3c/svg%3e\");\n}\n.form-check-input:checked[type=radio] {\n  background-image: url(\"data:image/svg+xml,%3csvg xmlns='http://www.w3.org/2000/svg' viewBox='-4 -4 8 8'%3e%3ccircle r='2' fill='%23fff'/%3e%3c/svg%3e\");\n}\n.form-check-input[type=checkbox]:indeterminate {\n  background-color: #0d6efd;\n  border-color: #0d6efd;\n  background-image: url(\"data:image/svg+xml,%3csvg xmlns='http://www.w3.org/2000/svg' viewBox='0 0 20 20'%3e%3cpath fill='none' stroke='%23fff' stroke-linecap='round' stroke-linejoin='round' stroke-width='3' d='M6 10h8'/%3e%3c/svg%3e\");\n}\n.form-check-input:disabled {\n  pointer-events: none;\n  filter: none;\n  opacity: 0.5;\n}\n.form-check-input[disabled] ~ .form-check-label, .form-check-input:disabled ~ .form-check-label {\n  opacity: 0.5;\n}\n\n.form-switch {\n  padding-left: 2.5em;\n}\n.form-switch .form-check-input {\n  width: 2em;\n  margin-left: -2.5em;\n  background-image: url(\"data:image/svg+xml,%3csvg xmlns='http://www.w3.org/2000/svg' viewBox='-4 -4 8 8'%3e%3ccircle r='3' fill='rgba%280, 0, 0, 0.25%29'/%3e%3c/svg%3e\");\n  background-position: left center;\n  border-radius: 2em;\n  transition: background-position 0.15s ease-in-out;\n}\n@media (prefers-reduced-motion: reduce) {\n  .form-switch .form-check-input {\n    transition: none;\n  }\n}\n.form-switch .form-check-input:focus {\n  background-image: url(\"data:image/svg+xml,%3csvg xmlns='http://www.w3.org/2000/svg' viewBox='-4 -4 8 8'%3e%3ccircle r='3' fill='%2386b7fe'/%3e%3c/svg%3e\");\n}\n.form-switch .form-check-input:checked {\n  background-position: right center;\n  background-image: url(\"data:image/svg+xml,%3csvg xmlns='http://www.w3.org/2000/svg' viewBox='-4 -4 8 8'%3e%3ccircle r='3' fill='%23fff'/%3e%3c/svg%3e\");\n}\n\n.form-check-inline {\n  display: inline-block;\n  margin-right: 1rem;\n}\n\n.btn-check {\n  position: absolute;\n  clip: rect(0, 0, 0, 0);\n  pointer-events: none;\n}\n.btn-check[disabled] + .btn, .btn-check:disabled + .btn {\n  pointer-events: none;\n  filter: none;\n  opacity: 0.65;\n}\n\n.form-range {\n  width: 100%;\n  height: 1.5rem;\n  padding: 0;\n  background-color: transparent;\n  appearance: none;\n}\n.form-range:focus {\n  outline: 0;\n}\n.form-range:focus::-webkit-slider-thumb {\n  box-shadow: 0 0 0 1px #fff, 0 0 0 0.25rem rgba(13, 110, 253, 0.25);\n}\n.form-range:focus::-moz-range-thumb {\n  box-shadow: 0 0 0 1px #fff, 0 0 0 0.25rem rgba(13, 110, 253, 0.25);\n}\n.form-range::-moz-focus-outer {\n  border: 0;\n}\n.form-range::-webkit-slider-thumb {\n  width: 1rem;\n  height: 1rem;\n  margin-top: -0.25rem;\n  background-color: #0d6efd;\n  border: 0;\n  border-radius: 1rem;\n  transition: background-color 0.15s ease-in-out, border-color 0.15s ease-in-out, box-shadow 0.15s ease-in-out;\n  appearance: none;\n}\n@media (prefers-reduced-motion: reduce) {\n  .form-range::-webkit-slider-thumb {\n    transition: none;\n  }\n}\n.form-range::-webkit-slider-thumb:active {\n  background-color: #b6d4fe;\n}\n.form-range::-webkit-slider-runnable-track {\n  width: 100%;\n  height: 0.5rem;\n  color: transparent;\n  cursor: pointer;\n  background-color: #dee2e6;\n  border-color: transparent;\n  border-radius: 1rem;\n}\n.form-range::-moz-range-thumb {\n  width: 1rem;\n  height: 1rem;\n  background-color: #0d6efd;\n  border: 0;\n  border-radius: 1rem;\n  transition: background-color 0.15s ease-in-out, border-color 0.15s ease-in-out, box-shadow 0.15s ease-in-out;\n  appearance: none;\n}\n@media (prefers-reduced-motion: reduce) {\n  .form-range::-moz-range-thumb {\n    transition: none;\n  }\n}\n.form-range::-moz-range-thumb:active {\n  background-color: #b6d4fe;\n}\n.form-range::-moz-range-track {\n  width: 100%;\n  height: 0.5rem;\n  color: transparent;\n  cursor: pointer;\n  background-color: #dee2e6;\n  border-color: transparent;\n  border-radius: 1rem;\n}\n.form-range:disabled {\n  pointer-events: none;\n}\n.form-range:disabled::-webkit-slider-thumb {\n  background-color: #adb5bd;\n}\n.form-range:disabled::-moz-range-thumb {\n  background-color: #adb5bd;\n}\n\n.form-floating {\n  position: relative;\n}\n.form-floating > .form-control,\n.form-floating > .form-select {\n  height: calc(3.5rem + 2px);\n  line-height: 1.25;\n}\n.form-floating > label {\n  position: absolute;\n  top: 0;\n  left: 0;\n  height: 100%;\n  padding: 1rem 0.75rem;\n  pointer-events: none;\n  border: 1px solid transparent;\n  transform-origin: 0 0;\n  transition: opacity 0.1s ease-in-out, transform 0.1s ease-in-out;\n}\n@media (prefers-reduced-motion: reduce) {\n  .form-floating > label {\n    transition: none;\n  }\n}\n.form-floating > .form-control {\n  padding: 1rem 0.75rem;\n}\n.form-floating > .form-control::placeholder {\n  color: transparent;\n}\n.form-floating > .form-control:focus, .form-floating > .form-control:not(:placeholder-shown) {\n  padding-top: 1.625rem;\n  padding-bottom: 0.625rem;\n}\n.form-floating > .form-control:-webkit-autofill {\n  padding-top: 1.625rem;\n  padding-bottom: 0.625rem;\n}\n.form-floating > .form-select {\n  padding-top: 1.625rem;\n  padding-bottom: 0.625rem;\n}\n.form-floating > .form-control:focus ~ label,\n.form-floating > .form-control:not(:placeholder-shown) ~ label,\n.form-floating > .form-select ~ label {\n  opacity: 0.65;\n  transform: scale(0.85) translateY(-0.5rem) translateX(0.15rem);\n}\n.form-floating > .form-control:-webkit-autofill ~ label {\n  opacity: 0.65;\n  transform: scale(0.85) translateY(-0.5rem) translateX(0.15rem);\n}\n\n.input-group {\n  position: relative;\n  display: flex;\n  flex-wrap: wrap;\n  align-items: stretch;\n  width: 100%;\n}\n.input-group > .form-control,\n.input-group > .form-select {\n  position: relative;\n  flex: 1 1 auto;\n  width: 1%;\n  min-width: 0;\n}\n.input-group > .form-control:focus,\n.input-group > .form-select:focus {\n  z-index: 3;\n}\n.input-group .btn {\n  position: relative;\n  z-index: 2;\n}\n.input-group .btn:focus {\n  z-index: 3;\n}\n\n.input-group-text {\n  display: flex;\n  align-items: center;\n  padding: 0.375rem 0.75rem;\n  font-size: 1rem;\n  font-weight: 400;\n  line-height: 1.5;\n  color: #212529;\n  text-align: center;\n  white-space: nowrap;\n  background-color: #e9ecef;\n  border: 1px solid #ced4da;\n  border-radius: 0.25rem;\n}\n\n.input-group-lg > .form-control,\n.input-group-lg > .form-select,\n.input-group-lg > .input-group-text,\n.input-group-lg > .btn {\n  padding: 0.5rem 1rem;\n  font-size: 1.25rem;\n  border-radius: 0.3rem;\n}\n\n.input-group-sm > .form-control,\n.input-group-sm > .form-select,\n.input-group-sm > .input-group-text,\n.input-group-sm > .btn {\n  padding: 0.25rem 0.5rem;\n  font-size: 0.875rem;\n  border-radius: 0.2rem;\n}\n\n.input-group-lg > .form-select,\n.input-group-sm > .form-select {\n  padding-right: 3rem;\n}\n\n.input-group:not(.has-validation) > :not(:last-child):not(.dropdown-toggle):not(.dropdown-menu),\n.input-group:not(.has-validation) > .dropdown-toggle:nth-last-child(n+3) {\n  border-top-right-radius: 0;\n  border-bottom-right-radius: 0;\n}\n.input-group.has-validation > :nth-last-child(n+3):not(.dropdown-toggle):not(.dropdown-menu),\n.input-group.has-validation > .dropdown-toggle:nth-last-child(n+4) {\n  border-top-right-radius: 0;\n  border-bottom-right-radius: 0;\n}\n.input-group > :not(:first-child):not(.dropdown-menu):not(.valid-tooltip):not(.valid-feedback):not(.invalid-tooltip):not(.invalid-feedback) {\n  margin-left: -1px;\n  border-top-left-radius: 0;\n  border-bottom-left-radius: 0;\n}\n\n.valid-feedback {\n  display: none;\n  width: 100%;\n  margin-top: 0.25rem;\n  font-size: 0.875em;\n  color: #198754;\n}\n\n.valid-tooltip {\n  position: absolute;\n  top: 100%;\n  z-index: 5;\n  display: none;\n  max-width: 100%;\n  padding: 0.25rem 0.5rem;\n  margin-top: 0.1rem;\n  font-size: 0.875rem;\n  color: #fff;\n  background-color: rgba(25, 135, 84, 0.9);\n  border-radius: 0.25rem;\n}\n\n.was-validated :valid ~ .valid-feedback,\n.was-validated :valid ~ .valid-tooltip,\n.is-valid ~ .valid-feedback,\n.is-valid ~ .valid-tooltip {\n  display: block;\n}\n\n.was-validated .form-control:valid, .form-control.is-valid {\n  border-color: #198754;\n  padding-right: calc(1.5em + 0.75rem);\n  background-image: url(\"data:image/svg+xml,%3csvg xmlns='http://www.w3.org/2000/svg' viewBox='0 0 8 8'%3e%3cpath fill='%23198754' d='M2.3 6.73L.6 4.53c-.4-1.04.46-1.4 1.1-.8l1.1 1.4 3.4-3.8c.6-.63 1.6-.27 1.2.7l-4 4.6c-.43.5-.8.4-1.1.1z'/%3e%3c/svg%3e\");\n  background-repeat: no-repeat;\n  background-position: right calc(0.375em + 0.1875rem) center;\n  background-size: calc(0.75em + 0.375rem) calc(0.75em + 0.375rem);\n}\n.was-validated .form-control:valid:focus, .form-control.is-valid:focus {\n  border-color: #198754;\n  box-shadow: 0 0 0 0.25rem rgba(25, 135, 84, 0.25);\n}\n\n.was-validated textarea.form-control:valid, textarea.form-control.is-valid {\n  padding-right: calc(1.5em + 0.75rem);\n  background-position: top calc(0.375em + 0.1875rem) right calc(0.375em + 0.1875rem);\n}\n\n.was-validated .form-select:valid, .form-select.is-valid {\n  border-color: #198754;\n}\n.was-validated .form-select:valid:not([multiple]):not([size]), .was-validated .form-select:valid:not([multiple])[size=\"1\"], .form-select.is-valid:not([multiple]):not([size]), .form-select.is-valid:not([multiple])[size=\"1\"] {\n  padding-right: 4.125rem;\n  background-image: url(\"data:image/svg+xml,%3csvg xmlns='http://www.w3.org/2000/svg' viewBox='0 0 16 16'%3e%3cpath fill='none' stroke='%23343a40' stroke-linecap='round' stroke-linejoin='round' stroke-width='2' d='M2 5l6 6 6-6'/%3e%3c/svg%3e\"), url(\"data:image/svg+xml,%3csvg xmlns='http://www.w3.org/2000/svg' viewBox='0 0 8 8'%3e%3cpath fill='%23198754' d='M2.3 6.73L.6 4.53c-.4-1.04.46-1.4 1.1-.8l1.1 1.4 3.4-3.8c.6-.63 1.6-.27 1.2.7l-4 4.6c-.43.5-.8.4-1.1.1z'/%3e%3c/svg%3e\");\n  background-position: right 0.75rem center, center right 2.25rem;\n  background-size: 16px 12px, calc(0.75em + 0.375rem) calc(0.75em + 0.375rem);\n}\n.was-validated .form-select:valid:focus, .form-select.is-valid:focus {\n  border-color: #198754;\n  box-shadow: 0 0 0 0.25rem rgba(25, 135, 84, 0.25);\n}\n\n.was-validated .form-check-input:valid, .form-check-input.is-valid {\n  border-color: #198754;\n}\n.was-validated .form-check-input:valid:checked, .form-check-input.is-valid:checked {\n  background-color: #198754;\n}\n.was-validated .form-check-input:valid:focus, .form-check-input.is-valid:focus {\n  box-shadow: 0 0 0 0.25rem rgba(25, 135, 84, 0.25);\n}\n.was-validated .form-check-input:valid ~ .form-check-label, .form-check-input.is-valid ~ .form-check-label {\n  color: #198754;\n}\n\n.form-check-inline .form-check-input ~ .valid-feedback {\n  margin-left: 0.5em;\n}\n\n.was-validated .input-group .form-control:valid, .input-group .form-control.is-valid,\n.was-validated .input-group .form-select:valid,\n.input-group .form-select.is-valid {\n  z-index: 1;\n}\n.was-validated .input-group .form-control:valid:focus, .input-group .form-control.is-valid:focus,\n.was-validated .input-group .form-select:valid:focus,\n.input-group .form-select.is-valid:focus {\n  z-index: 3;\n}\n\n.invalid-feedback {\n  display: none;\n  width: 100%;\n  margin-top: 0.25rem;\n  font-size: 0.875em;\n  color: #dc3545;\n}\n\n.invalid-tooltip {\n  position: absolute;\n  top: 100%;\n  z-index: 5;\n  display: none;\n  max-width: 100%;\n  padding: 0.25rem 0.5rem;\n  margin-top: 0.1rem;\n  font-size: 0.875rem;\n  color: #fff;\n  background-color: rgba(220, 53, 69, 0.9);\n  border-radius: 0.25rem;\n}\n\n.was-validated :invalid ~ .invalid-feedback,\n.was-validated :invalid ~ .invalid-tooltip,\n.is-invalid ~ .invalid-feedback,\n.is-invalid ~ .invalid-tooltip {\n  display: block;\n}\n\n.was-validated .form-control:invalid, .form-control.is-invalid {\n  border-color: #dc3545;\n  padding-right: calc(1.5em + 0.75rem);\n  background-image: url(\"data:image/svg+xml,%3csvg xmlns='http://www.w3.org/2000/svg' viewBox='0 0 12 12' width='12' height='12' fill='none' stroke='%23dc3545'%3e%3ccircle cx='6' cy='6' r='4.5'/%3e%3cpath stroke-linejoin='round' d='M5.8 3.6h.4L6 6.5z'/%3e%3ccircle cx='6' cy='8.2' r='.6' fill='%23dc3545' stroke='none'/%3e%3c/svg%3e\");\n  background-repeat: no-repeat;\n  background-position: right calc(0.375em + 0.1875rem) center;\n  background-size: calc(0.75em + 0.375rem) calc(0.75em + 0.375rem);\n}\n.was-validated .form-control:invalid:focus, .form-control.is-invalid:focus {\n  border-color: #dc3545;\n  box-shadow: 0 0 0 0.25rem rgba(220, 53, 69, 0.25);\n}\n\n.was-validated textarea.form-control:invalid, textarea.form-control.is-invalid {\n  padding-right: calc(1.5em + 0.75rem);\n  background-position: top calc(0.375em + 0.1875rem) right calc(0.375em + 0.1875rem);\n}\n\n.was-validated .form-select:invalid, .form-select.is-invalid {\n  border-color: #dc3545;\n}\n.was-validated .form-select:invalid:not([multiple]):not([size]), .was-validated .form-select:invalid:not([multiple])[size=\"1\"], .form-select.is-invalid:not([multiple]):not([size]), .form-select.is-invalid:not([multiple])[size=\"1\"] {\n  padding-right: 4.125rem;\n  background-image: url(\"data:image/svg+xml,%3csvg xmlns='http://www.w3.org/2000/svg' viewBox='0 0 16 16'%3e%3cpath fill='none' stroke='%23343a40' stroke-linecap='round' stroke-linejoin='round' stroke-width='2' d='M2 5l6 6 6-6'/%3e%3c/svg%3e\"), url(\"data:image/svg+xml,%3csvg xmlns='http://www.w3.org/2000/svg' viewBox='0 0 12 12' width='12' height='12' fill='none' stroke='%23dc3545'%3e%3ccircle cx='6' cy='6' r='4.5'/%3e%3cpath stroke-linejoin='round' d='M5.8 3.6h.4L6 6.5z'/%3e%3ccircle cx='6' cy='8.2' r='.6' fill='%23dc3545' stroke='none'/%3e%3c/svg%3e\");\n  background-position: right 0.75rem center, center right 2.25rem;\n  background-size: 16px 12px, calc(0.75em + 0.375rem) calc(0.75em + 0.375rem);\n}\n.was-validated .form-select:invalid:focus, .form-select.is-invalid:focus {\n  border-color: #dc3545;\n  box-shadow: 0 0 0 0.25rem rgba(220, 53, 69, 0.25);\n}\n\n.was-validated .form-check-input:invalid, .form-check-input.is-invalid {\n  border-color: #dc3545;\n}\n.was-validated .form-check-input:invalid:checked, .form-check-input.is-invalid:checked {\n  background-color: #dc3545;\n}\n.was-validated .form-check-input:invalid:focus, .form-check-input.is-invalid:focus {\n  box-shadow: 0 0 0 0.25rem rgba(220, 53, 69, 0.25);\n}\n.was-validated .form-check-input:invalid ~ .form-check-label, .form-check-input.is-invalid ~ .form-check-label {\n  color: #dc3545;\n}\n\n.form-check-inline .form-check-input ~ .invalid-feedback {\n  margin-left: 0.5em;\n}\n\n.was-validated .input-group .form-control:invalid, .input-group .form-control.is-invalid,\n.was-validated .input-group .form-select:invalid,\n.input-group .form-select.is-invalid {\n  z-index: 2;\n}\n.was-validated .input-group .form-control:invalid:focus, .input-group .form-control.is-invalid:focus,\n.was-validated .input-group .form-select:invalid:focus,\n.input-group .form-select.is-invalid:focus {\n  z-index: 3;\n}\n\n.btn {\n  display: inline-block;\n  font-weight: 400;\n  line-height: 1.5;\n  color: #212529;\n  text-align: center;\n  text-decoration: none;\n  vertical-align: middle;\n  cursor: pointer;\n  user-select: none;\n  background-color: transparent;\n  border: 1px solid transparent;\n  padding: 0.375rem 0.75rem;\n  font-size: 1rem;\n  border-radius: 0.25rem;\n  transition: color 0.15s ease-in-out, background-color 0.15s ease-in-out, border-color 0.15s ease-in-out, box-shadow 0.15s ease-in-out;\n}\n@media (prefers-reduced-motion: reduce) {\n  .btn {\n    transition: none;\n  }\n}\n.btn:hover {\n  color: #212529;\n}\n.btn-check:focus + .btn, .btn:focus {\n  outline: 0;\n  box-shadow: 0 0 0 0.25rem rgba(13, 110, 253, 0.25);\n}\n.btn:disabled, .btn.disabled, fieldset:disabled .btn {\n  pointer-events: none;\n  opacity: 0.65;\n}\n\n.btn-primary {\n  color: #fff;\n  background-color: #0d6efd;\n  border-color: #0d6efd;\n}\n.btn-primary:hover {\n  color: #fff;\n  background-color: #0b5ed7;\n  border-color: #0a58ca;\n}\n.btn-check:focus + .btn-primary, .btn-primary:focus {\n  color: #fff;\n  background-color: #0b5ed7;\n  border-color: #0a58ca;\n  box-shadow: 0 0 0 0.25rem rgba(49, 132, 253, 0.5);\n}\n.btn-check:checked + .btn-primary, .btn-check:active + .btn-primary, .btn-primary:active, .btn-primary.active, .show > .btn-primary.dropdown-toggle {\n  color: #fff;\n  background-color: #0a58ca;\n  border-color: #0a53be;\n}\n.btn-check:checked + .btn-primary:focus, .btn-check:active + .btn-primary:focus, .btn-primary:active:focus, .btn-primary.active:focus, .show > .btn-primary.dropdown-toggle:focus {\n  box-shadow: 0 0 0 0.25rem rgba(49, 132, 253, 0.5);\n}\n.btn-primary:disabled, .btn-primary.disabled {\n  color: #fff;\n  background-color: #0d6efd;\n  border-color: #0d6efd;\n}\n\n.btn-secondary {\n  color: #fff;\n  background-color: #6c757d;\n  border-color: #6c757d;\n}\n.btn-secondary:hover {\n  color: #fff;\n  background-color: #5c636a;\n  border-color: #565e64;\n}\n.btn-check:focus + .btn-secondary, .btn-secondary:focus {\n  color: #fff;\n  background-color: #5c636a;\n  border-color: #565e64;\n  box-shadow: 0 0 0 0.25rem rgba(130, 138, 145, 0.5);\n}\n.btn-check:checked + .btn-secondary, .btn-check:active + .btn-secondary, .btn-secondary:active, .btn-secondary.active, .show > .btn-secondary.dropdown-toggle {\n  color: #fff;\n  background-color: #565e64;\n  border-color: #51585e;\n}\n.btn-check:checked + .btn-secondary:focus, .btn-check:active + .btn-secondary:focus, .btn-secondary:active:focus, .btn-secondary.active:focus, .show > .btn-secondary.dropdown-toggle:focus {\n  box-shadow: 0 0 0 0.25rem rgba(130, 138, 145, 0.5);\n}\n.btn-secondary:disabled, .btn-secondary.disabled {\n  color: #fff;\n  background-color: #6c757d;\n  border-color: #6c757d;\n}\n\n.btn-success {\n  color: #fff;\n  background-color: #198754;\n  border-color: #198754;\n}\n.btn-success:hover {\n  color: #fff;\n  background-color: #157347;\n  border-color: #146c43;\n}\n.btn-check:focus + .btn-success, .btn-success:focus {\n  color: #fff;\n  background-color: #157347;\n  border-color: #146c43;\n  box-shadow: 0 0 0 0.25rem rgba(60, 153, 110, 0.5);\n}\n.btn-check:checked + .btn-success, .btn-check:active + .btn-success, .btn-success:active, .btn-success.active, .show > .btn-success.dropdown-toggle {\n  color: #fff;\n  background-color: #146c43;\n  border-color: #13653f;\n}\n.btn-check:checked + .btn-success:focus, .btn-check:active + .btn-success:focus, .btn-success:active:focus, .btn-success.active:focus, .show > .btn-success.dropdown-toggle:focus {\n  box-shadow: 0 0 0 0.25rem rgba(60, 153, 110, 0.5);\n}\n.btn-success:disabled, .btn-success.disabled {\n  color: #fff;\n  background-color: #198754;\n  border-color: #198754;\n}\n\n.btn-info {\n  color: #000;\n  background-color: #0dcaf0;\n  border-color: #0dcaf0;\n}\n.btn-info:hover {\n  color: #000;\n  background-color: #31d2f2;\n  border-color: #25cff2;\n}\n.btn-check:focus + .btn-info, .btn-info:focus {\n  color: #000;\n  background-color: #31d2f2;\n  border-color: #25cff2;\n  box-shadow: 0 0 0 0.25rem rgba(11, 172, 204, 0.5);\n}\n.btn-check:checked + .btn-info, .btn-check:active + .btn-info, .btn-info:active, .btn-info.active, .show > .btn-info.dropdown-toggle {\n  color: #000;\n  background-color: #3dd5f3;\n  border-color: #25cff2;\n}\n.btn-check:checked + .btn-info:focus, .btn-check:active + .btn-info:focus, .btn-info:active:focus, .btn-info.active:focus, .show > .btn-info.dropdown-toggle:focus {\n  box-shadow: 0 0 0 0.25rem rgba(11, 172, 204, 0.5);\n}\n.btn-info:disabled, .btn-info.disabled {\n  color: #000;\n  background-color: #0dcaf0;\n  border-color: #0dcaf0;\n}\n\n.btn-warning {\n  color: #000;\n  background-color: #ffc107;\n  border-color: #ffc107;\n}\n.btn-warning:hover {\n  color: #000;\n  background-color: #ffca2c;\n  border-color: #ffc720;\n}\n.btn-check:focus + .btn-warning, .btn-warning:focus {\n  color: #000;\n  background-color: #ffca2c;\n  border-color: #ffc720;\n  box-shadow: 0 0 0 0.25rem rgba(217, 164, 6, 0.5);\n}\n.btn-check:checked + .btn-warning, .btn-check:active + .btn-warning, .btn-warning:active, .btn-warning.active, .show > .btn-warning.dropdown-toggle {\n  color: #000;\n  background-color: #ffcd39;\n  border-color: #ffc720;\n}\n.btn-check:checked + .btn-warning:focus, .btn-check:active + .btn-warning:focus, .btn-warning:active:focus, .btn-warning.active:focus, .show > .btn-warning.dropdown-toggle:focus {\n  box-shadow: 0 0 0 0.25rem rgba(217, 164, 6, 0.5);\n}\n.btn-warning:disabled, .btn-warning.disabled {\n  color: #000;\n  background-color: #ffc107;\n  border-color: #ffc107;\n}\n\n.btn-danger {\n  color: #fff;\n  background-color: #dc3545;\n  border-color: #dc3545;\n}\n.btn-danger:hover {\n  color: #fff;\n  background-color: #bb2d3b;\n  border-color: #b02a37;\n}\n.btn-check:focus + .btn-danger, .btn-danger:focus {\n  color: #fff;\n  background-color: #bb2d3b;\n  border-color: #b02a37;\n  box-shadow: 0 0 0 0.25rem rgba(225, 83, 97, 0.5);\n}\n.btn-check:checked + .btn-danger, .btn-check:active + .btn-danger, .btn-danger:active, .btn-danger.active, .show > .btn-danger.dropdown-toggle {\n  color: #fff;\n  background-color: #b02a37;\n  border-color: #a52834;\n}\n.btn-check:checked + .btn-danger:focus, .btn-check:active + .btn-danger:focus, .btn-danger:active:focus, .btn-danger.active:focus, .show > .btn-danger.dropdown-toggle:focus {\n  box-shadow: 0 0 0 0.25rem rgba(225, 83, 97, 0.5);\n}\n.btn-danger:disabled, .btn-danger.disabled {\n  color: #fff;\n  background-color: #dc3545;\n  border-color: #dc3545;\n}\n\n.btn-light {\n  color: #000;\n  background-color: #f8f9fa;\n  border-color: #f8f9fa;\n}\n.btn-light:hover {\n  color: #000;\n  background-color: #f9fafb;\n  border-color: #f9fafb;\n}\n.btn-check:focus + .btn-light, .btn-light:focus {\n  color: #000;\n  background-color: #f9fafb;\n  border-color: #f9fafb;\n  box-shadow: 0 0 0 0.25rem rgba(211, 212, 213, 0.5);\n}\n.btn-check:checked + .btn-light, .btn-check:active + .btn-light, .btn-light:active, .btn-light.active, .show > .btn-light.dropdown-toggle {\n  color: #000;\n  background-color: #f9fafb;\n  border-color: #f9fafb;\n}\n.btn-check:checked + .btn-light:focus, .btn-check:active + .btn-light:focus, .btn-light:active:focus, .btn-light.active:focus, .show > .btn-light.dropdown-toggle:focus {\n  box-shadow: 0 0 0 0.25rem rgba(211, 212, 213, 0.5);\n}\n.btn-light:disabled, .btn-light.disabled {\n  color: #000;\n  background-color: #f8f9fa;\n  border-color: #f8f9fa;\n}\n\n.btn-dark {\n  color: #fff;\n  background-color: #212529;\n  border-color: #212529;\n}\n.btn-dark:hover {\n  color: #fff;\n  background-color: #1c1f23;\n  border-color: #1a1e21;\n}\n.btn-check:focus + .btn-dark, .btn-dark:focus {\n  color: #fff;\n  background-color: #1c1f23;\n  border-color: #1a1e21;\n  box-shadow: 0 0 0 0.25rem rgba(66, 70, 73, 0.5);\n}\n.btn-check:checked + .btn-dark, .btn-check:active + .btn-dark, .btn-dark:active, .btn-dark.active, .show > .btn-dark.dropdown-toggle {\n  color: #fff;\n  background-color: #1a1e21;\n  border-color: #191c1f;\n}\n.btn-check:checked + .btn-dark:focus, .btn-check:active + .btn-dark:focus, .btn-dark:active:focus, .btn-dark.active:focus, .show > .btn-dark.dropdown-toggle:focus {\n  box-shadow: 0 0 0 0.25rem rgba(66, 70, 73, 0.5);\n}\n.btn-dark:disabled, .btn-dark.disabled {\n  color: #fff;\n  background-color: #212529;\n  border-color: #212529;\n}\n\n.btn-outline-primary {\n  color: #0d6efd;\n  border-color: #0d6efd;\n}\n.btn-outline-primary:hover {\n  color: #fff;\n  background-color: #0d6efd;\n  border-color: #0d6efd;\n}\n.btn-check:focus + .btn-outline-primary, .btn-outline-primary:focus {\n  box-shadow: 0 0 0 0.25rem rgba(13, 110, 253, 0.5);\n}\n.btn-check:checked + .btn-outline-primary, .btn-check:active + .btn-outline-primary, .btn-outline-primary:active, .btn-outline-primary.active, .btn-outline-primary.dropdown-toggle.show {\n  color: #fff;\n  background-color: #0d6efd;\n  border-color: #0d6efd;\n}\n.btn-check:checked + .btn-outline-primary:focus, .btn-check:active + .btn-outline-primary:focus, .btn-outline-primary:active:focus, .btn-outline-primary.active:focus, .btn-outline-primary.dropdown-toggle.show:focus {\n  box-shadow: 0 0 0 0.25rem rgba(13, 110, 253, 0.5);\n}\n.btn-outline-primary:disabled, .btn-outline-primary.disabled {\n  color: #0d6efd;\n  background-color: transparent;\n}\n\n.btn-outline-secondary {\n  color: #6c757d;\n  border-color: #6c757d;\n}\n.btn-outline-secondary:hover {\n  color: #fff;\n  background-color: #6c757d;\n  border-color: #6c757d;\n}\n.btn-check:focus + .btn-outline-secondary, .btn-outline-secondary:focus {\n  box-shadow: 0 0 0 0.25rem rgba(108, 117, 125, 0.5);\n}\n.btn-check:checked + .btn-outline-secondary, .btn-check:active + .btn-outline-secondary, .btn-outline-secondary:active, .btn-outline-secondary.active, .btn-outline-secondary.dropdown-toggle.show {\n  color: #fff;\n  background-color: #6c757d;\n  border-color: #6c757d;\n}\n.btn-check:checked + .btn-outline-secondary:focus, .btn-check:active + .btn-outline-secondary:focus, .btn-outline-secondary:active:focus, .btn-outline-secondary.active:focus, .btn-outline-secondary.dropdown-toggle.show:focus {\n  box-shadow: 0 0 0 0.25rem rgba(108, 117, 125, 0.5);\n}\n.btn-outline-secondary:disabled, .btn-outline-secondary.disabled {\n  color: #6c757d;\n  background-color: transparent;\n}\n\n.btn-outline-success {\n  color: #198754;\n  border-color: #198754;\n}\n.btn-outline-success:hover {\n  color: #fff;\n  background-color: #198754;\n  border-color: #198754;\n}\n.btn-check:focus + .btn-outline-success, .btn-outline-success:focus {\n  box-shadow: 0 0 0 0.25rem rgba(25, 135, 84, 0.5);\n}\n.btn-check:checked + .btn-outline-success, .btn-check:active + .btn-outline-success, .btn-outline-success:active, .btn-outline-success.active, .btn-outline-success.dropdown-toggle.show {\n  color: #fff;\n  background-color: #198754;\n  border-color: #198754;\n}\n.btn-check:checked + .btn-outline-success:focus, .btn-check:active + .btn-outline-success:focus, .btn-outline-success:active:focus, .btn-outline-success.active:focus, .btn-outline-success.dropdown-toggle.show:focus {\n  box-shadow: 0 0 0 0.25rem rgba(25, 135, 84, 0.5);\n}\n.btn-outline-success:disabled, .btn-outline-success.disabled {\n  color: #198754;\n  background-color: transparent;\n}\n\n.btn-outline-info {\n  color: #0dcaf0;\n  border-color: #0dcaf0;\n}\n.btn-outline-info:hover {\n  color: #000;\n  background-color: #0dcaf0;\n  border-color: #0dcaf0;\n}\n.btn-check:focus + .btn-outline-info, .btn-outline-info:focus {\n  box-shadow: 0 0 0 0.25rem rgba(13, 202, 240, 0.5);\n}\n.btn-check:checked + .btn-outline-info, .btn-check:active + .btn-outline-info, .btn-outline-info:active, .btn-outline-info.active, .btn-outline-info.dropdown-toggle.show {\n  color: #000;\n  background-color: #0dcaf0;\n  border-color: #0dcaf0;\n}\n.btn-check:checked + .btn-outline-info:focus, .btn-check:active + .btn-outline-info:focus, .btn-outline-info:active:focus, .btn-outline-info.active:focus, .btn-outline-info.dropdown-toggle.show:focus {\n  box-shadow: 0 0 0 0.25rem rgba(13, 202, 240, 0.5);\n}\n.btn-outline-info:disabled, .btn-outline-info.disabled {\n  color: #0dcaf0;\n  background-color: transparent;\n}\n\n.btn-outline-warning {\n  color: #ffc107;\n  border-color: #ffc107;\n}\n.btn-outline-warning:hover {\n  color: #000;\n  background-color: #ffc107;\n  border-color: #ffc107;\n}\n.btn-check:focus + .btn-outline-warning, .btn-outline-warning:focus {\n  box-shadow: 0 0 0 0.25rem rgba(255, 193, 7, 0.5);\n}\n.btn-check:checked + .btn-outline-warning, .btn-check:active + .btn-outline-warning, .btn-outline-warning:active, .btn-outline-warning.active, .btn-outline-warning.dropdown-toggle.show {\n  color: #000;\n  background-color: #ffc107;\n  border-color: #ffc107;\n}\n.btn-check:checked + .btn-outline-warning:focus, .btn-check:active + .btn-outline-warning:focus, .btn-outline-warning:active:focus, .btn-outline-warning.active:focus, .btn-outline-warning.dropdown-toggle.show:focus {\n  box-shadow: 0 0 0 0.25rem rgba(255, 193, 7, 0.5);\n}\n.btn-outline-warning:disabled, .btn-outline-warning.disabled {\n  color: #ffc107;\n  background-color: transparent;\n}\n\n.btn-outline-danger {\n  color: #dc3545;\n  border-color: #dc3545;\n}\n.btn-outline-danger:hover {\n  color: #fff;\n  background-color: #dc3545;\n  border-color: #dc3545;\n}\n.btn-check:focus + .btn-outline-danger, .btn-outline-danger:focus {\n  box-shadow: 0 0 0 0.25rem rgba(220, 53, 69, 0.5);\n}\n.btn-check:checked + .btn-outline-danger, .btn-check:active + .btn-outline-danger, .btn-outline-danger:active, .btn-outline-danger.active, .btn-outline-danger.dropdown-toggle.show {\n  color: #fff;\n  background-color: #dc3545;\n  border-color: #dc3545;\n}\n.btn-check:checked + .btn-outline-danger:focus, .btn-check:active + .btn-outline-danger:focus, .btn-outline-danger:active:focus, .btn-outline-danger.active:focus, .btn-outline-danger.dropdown-toggle.show:focus {\n  box-shadow: 0 0 0 0.25rem rgba(220, 53, 69, 0.5);\n}\n.btn-outline-danger:disabled, .btn-outline-danger.disabled {\n  color: #dc3545;\n  background-color: transparent;\n}\n\n.btn-outline-light {\n  color: #f8f9fa;\n  border-color: #f8f9fa;\n}\n.btn-outline-light:hover {\n  color: #000;\n  background-color: #f8f9fa;\n  border-color: #f8f9fa;\n}\n.btn-check:focus + .btn-outline-light, .btn-outline-light:focus {\n  box-shadow: 0 0 0 0.25rem rgba(248, 249, 250, 0.5);\n}\n.btn-check:checked + .btn-outline-light, .btn-check:active + .btn-outline-light, .btn-outline-light:active, .btn-outline-light.active, .btn-outline-light.dropdown-toggle.show {\n  color: #000;\n  background-color: #f8f9fa;\n  border-color: #f8f9fa;\n}\n.btn-check:checked + .btn-outline-light:focus, .btn-check:active + .btn-outline-light:focus, .btn-outline-light:active:focus, .btn-outline-light.active:focus, .btn-outline-light.dropdown-toggle.show:focus {\n  box-shadow: 0 0 0 0.25rem rgba(248, 249, 250, 0.5);\n}\n.btn-outline-light:disabled, .btn-outline-light.disabled {\n  color: #f8f9fa;\n  background-color: transparent;\n}\n\n.btn-outline-dark {\n  color: #212529;\n  border-color: #212529;\n}\n.btn-outline-dark:hover {\n  color: #fff;\n  background-color: #212529;\n  border-color: #212529;\n}\n.btn-check:focus + .btn-outline-dark, .btn-outline-dark:focus {\n  box-shadow: 0 0 0 0.25rem rgba(33, 37, 41, 0.5);\n}\n.btn-check:checked + .btn-outline-dark, .btn-check:active + .btn-outline-dark, .btn-outline-dark:active, .btn-outline-dark.active, .btn-outline-dark.dropdown-toggle.show {\n  color: #fff;\n  background-color: #212529;\n  border-color: #212529;\n}\n.btn-check:checked + .btn-outline-dark:focus, .btn-check:active + .btn-outline-dark:focus, .btn-outline-dark:active:focus, .btn-outline-dark.active:focus, .btn-outline-dark.dropdown-toggle.show:focus {\n  box-shadow: 0 0 0 0.25rem rgba(33, 37, 41, 0.5);\n}\n.btn-outline-dark:disabled, .btn-outline-dark.disabled {\n  color: #212529;\n  background-color: transparent;\n}\n\n.btn-link {\n  font-weight: 400;\n  color: #0d6efd;\n  text-decoration: underline;\n}\n.btn-link:hover {\n  color: #0a58ca;\n}\n.btn-link:disabled, .btn-link.disabled {\n  color: #6c757d;\n}\n\n.btn-lg, .btn-group-lg > .btn {\n  padding: 0.5rem 1rem;\n  font-size: 1.25rem;\n  border-radius: 0.3rem;\n}\n\n.btn-sm, .btn-group-sm > .btn {\n  padding: 0.25rem 0.5rem;\n  font-size: 0.875rem;\n  border-radius: 0.2rem;\n}\n\n.fade {\n  transition: opacity 0.15s linear;\n}\n@media (prefers-reduced-motion: reduce) {\n  .fade {\n    transition: none;\n  }\n}\n.fade:not(.show) {\n  opacity: 0;\n}\n\n.collapse:not(.show) {\n  display: none;\n}\n\n.collapsing {\n  height: 0;\n  overflow: hidden;\n  transition: height 0.35s ease;\n}\n@media (prefers-reduced-motion: reduce) {\n  .collapsing {\n    transition: none;\n  }\n}\n.collapsing.collapse-horizontal {\n  width: 0;\n  height: auto;\n  transition: width 0.35s ease;\n}\n@media (prefers-reduced-motion: reduce) {\n  .collapsing.collapse-horizontal {\n    transition: none;\n  }\n}\n\n.dropup,\n.dropend,\n.dropdown,\n.dropstart {\n  position: relative;\n}\n\n.dropdown-toggle {\n  white-space: nowrap;\n}\n.dropdown-toggle::after {\n  display: inline-block;\n  margin-left: 0.255em;\n  vertical-align: 0.255em;\n  content: \"\";\n  border-top: 0.3em solid;\n  border-right: 0.3em solid transparent;\n  border-bottom: 0;\n  border-left: 0.3em solid transparent;\n}\n.dropdown-toggle:empty::after {\n  margin-left: 0;\n}\n\n.dropdown-menu {\n  position: absolute;\n  z-index: 1000;\n  display: none;\n  min-width: 10rem;\n  padding: 0.5rem 0;\n  margin: 0;\n  font-size: 1rem;\n  color: #212529;\n  text-align: left;\n  list-style: none;\n  background-color: #fff;\n  background-clip: padding-box;\n  border: 1px solid rgba(0, 0, 0, 0.15);\n  border-radius: 0.25rem;\n}\n.dropdown-menu[data-bs-popper] {\n  top: 100%;\n  left: 0;\n  margin-top: 0.125rem;\n}\n\n.dropdown-menu-start {\n  --bs-position: start;\n}\n.dropdown-menu-start[data-bs-popper] {\n  right: auto;\n  left: 0;\n}\n\n.dropdown-menu-end {\n  --bs-position: end;\n}\n.dropdown-menu-end[data-bs-popper] {\n  right: 0;\n  left: auto;\n}\n\n@media (min-width: 576px) {\n  .dropdown-menu-sm-start {\n    --bs-position: start;\n  }\n  .dropdown-menu-sm-start[data-bs-popper] {\n    right: auto;\n    left: 0;\n  }\n\n  .dropdown-menu-sm-end {\n    --bs-position: end;\n  }\n  .dropdown-menu-sm-end[data-bs-popper] {\n    right: 0;\n    left: auto;\n  }\n}\n@media (min-width: 768px) {\n  .dropdown-menu-md-start {\n    --bs-position: start;\n  }\n  .dropdown-menu-md-start[data-bs-popper] {\n    right: auto;\n    left: 0;\n  }\n\n  .dropdown-menu-md-end {\n    --bs-position: end;\n  }\n  .dropdown-menu-md-end[data-bs-popper] {\n    right: 0;\n    left: auto;\n  }\n}\n@media (min-width: 992px) {\n  .dropdown-menu-lg-start {\n    --bs-position: start;\n  }\n  .dropdown-menu-lg-start[data-bs-popper] {\n    right: auto;\n    left: 0;\n  }\n\n  .dropdown-menu-lg-end {\n    --bs-position: end;\n  }\n  .dropdown-menu-lg-end[data-bs-popper] {\n    right: 0;\n    left: auto;\n  }\n}\n@media (min-width: 1200px) {\n  .dropdown-menu-xl-start {\n    --bs-position: start;\n  }\n  .dropdown-menu-xl-start[data-bs-popper] {\n    right: auto;\n    left: 0;\n  }\n\n  .dropdown-menu-xl-end {\n    --bs-position: end;\n  }\n  .dropdown-menu-xl-end[data-bs-popper] {\n    right: 0;\n    left: auto;\n  }\n}\n@media (min-width: 1400px) {\n  .dropdown-menu-xxl-start {\n    --bs-position: start;\n  }\n  .dropdown-menu-xxl-start[data-bs-popper] {\n    right: auto;\n    left: 0;\n  }\n\n  .dropdown-menu-xxl-end {\n    --bs-position: end;\n  }\n  .dropdown-menu-xxl-end[data-bs-popper] {\n    right: 0;\n    left: auto;\n  }\n}\n.dropup .dropdown-menu[data-bs-popper] {\n  top: auto;\n  bottom: 100%;\n  margin-top: 0;\n  margin-bottom: 0.125rem;\n}\n.dropup .dropdown-toggle::after {\n  display: inline-block;\n  margin-left: 0.255em;\n  vertical-align: 0.255em;\n  content: \"\";\n  border-top: 0;\n  border-right: 0.3em solid transparent;\n  border-bottom: 0.3em solid;\n  border-left: 0.3em solid transparent;\n}\n.dropup .dropdown-toggle:empty::after {\n  margin-left: 0;\n}\n\n.dropend .dropdown-menu[data-bs-popper] {\n  top: 0;\n  right: auto;\n  left: 100%;\n  margin-top: 0;\n  margin-left: 0.125rem;\n}\n.dropend .dropdown-toggle::after {\n  display: inline-block;\n  margin-left: 0.255em;\n  vertical-align: 0.255em;\n  content: \"\";\n  border-top: 0.3em solid transparent;\n  border-right: 0;\n  border-bottom: 0.3em solid transparent;\n  border-left: 0.3em solid;\n}\n.dropend .dropdown-toggle:empty::after {\n  margin-left: 0;\n}\n.dropend .dropdown-toggle::after {\n  vertical-align: 0;\n}\n\n.dropstart .dropdown-menu[data-bs-popper] {\n  top: 0;\n  right: 100%;\n  left: auto;\n  margin-top: 0;\n  margin-right: 0.125rem;\n}\n.dropstart .dropdown-toggle::after {\n  display: inline-block;\n  margin-left: 0.255em;\n  vertical-align: 0.255em;\n  content: \"\";\n}\n.dropstart .dropdown-toggle::after {\n  display: none;\n}\n.dropstart .dropdown-toggle::before {\n  display: inline-block;\n  margin-right: 0.255em;\n  vertical-align: 0.255em;\n  content: \"\";\n  border-top: 0.3em solid transparent;\n  border-right: 0.3em solid;\n  border-bottom: 0.3em solid transparent;\n}\n.dropstart .dropdown-toggle:empty::after {\n  margin-left: 0;\n}\n.dropstart .dropdown-toggle::before {\n  vertical-align: 0;\n}\n\n.dropdown-divider {\n  height: 0;\n  margin: 0.5rem 0;\n  overflow: hidden;\n  border-top: 1px solid rgba(0, 0, 0, 0.15);\n}\n\n.dropdown-item {\n  display: block;\n  width: 100%;\n  padding: 0.25rem 1rem;\n  clear: both;\n  font-weight: 400;\n  color: #212529;\n  text-align: inherit;\n  text-decoration: none;\n  white-space: nowrap;\n  background-color: transparent;\n  border: 0;\n}\n.dropdown-item:hover, .dropdown-item:focus {\n  color: #1e2125;\n  background-color: #e9ecef;\n}\n.dropdown-item.active, .dropdown-item:active {\n  color: #fff;\n  text-decoration: none;\n  background-color: #0d6efd;\n}\n.dropdown-item.disabled, .dropdown-item:disabled {\n  color: #adb5bd;\n  pointer-events: none;\n  background-color: transparent;\n}\n\n.dropdown-menu.show {\n  display: block;\n}\n\n.dropdown-header {\n  display: block;\n  padding: 0.5rem 1rem;\n  margin-bottom: 0;\n  font-size: 0.875rem;\n  color: #6c757d;\n  white-space: nowrap;\n}\n\n.dropdown-item-text {\n  display: block;\n  padding: 0.25rem 1rem;\n  color: #212529;\n}\n\n.dropdown-menu-dark {\n  color: #dee2e6;\n  background-color: #343a40;\n  border-color: rgba(0, 0, 0, 0.15);\n}\n.dropdown-menu-dark .dropdown-item {\n  color: #dee2e6;\n}\n.dropdown-menu-dark .dropdown-item:hover, .dropdown-menu-dark .dropdown-item:focus {\n  color: #fff;\n  background-color: rgba(255, 255, 255, 0.15);\n}\n.dropdown-menu-dark .dropdown-item.active, .dropdown-menu-dark .dropdown-item:active {\n  color: #fff;\n  background-color: #0d6efd;\n}\n.dropdown-menu-dark .dropdown-item.disabled, .dropdown-menu-dark .dropdown-item:disabled {\n  color: #adb5bd;\n}\n.dropdown-menu-dark .dropdown-divider {\n  border-color: rgba(0, 0, 0, 0.15);\n}\n.dropdown-menu-dark .dropdown-item-text {\n  color: #dee2e6;\n}\n.dropdown-menu-dark .dropdown-header {\n  color: #adb5bd;\n}\n\n.btn-group,\n.btn-group-vertical {\n  position: relative;\n  display: inline-flex;\n  vertical-align: middle;\n}\n.btn-group > .btn,\n.btn-group-vertical > .btn {\n  position: relative;\n  flex: 1 1 auto;\n}\n.btn-group > .btn-check:checked + .btn,\n.btn-group > .btn-check:focus + .btn,\n.btn-group > .btn:hover,\n.btn-group > .btn:focus,\n.btn-group > .btn:active,\n.btn-group > .btn.active,\n.btn-group-vertical > .btn-check:checked + .btn,\n.btn-group-vertical > .btn-check:focus + .btn,\n.btn-group-vertical > .btn:hover,\n.btn-group-vertical > .btn:focus,\n.btn-group-vertical > .btn:active,\n.btn-group-vertical > .btn.active {\n  z-index: 1;\n}\n\n.btn-toolbar {\n  display: flex;\n  flex-wrap: wrap;\n  justify-content: flex-start;\n}\n.btn-toolbar .input-group {\n  width: auto;\n}\n\n.btn-group > .btn:not(:first-child),\n.btn-group > .btn-group:not(:first-child) {\n  margin-left: -1px;\n}\n.btn-group > .btn:not(:last-child):not(.dropdown-toggle),\n.btn-group > .btn-group:not(:last-child) > .btn {\n  border-top-right-radius: 0;\n  border-bottom-right-radius: 0;\n}\n.btn-group > .btn:nth-child(n+3),\n.btn-group > :not(.btn-check) + .btn,\n.btn-group > .btn-group:not(:first-child) > .btn {\n  border-top-left-radius: 0;\n  border-bottom-left-radius: 0;\n}\n\n.dropdown-toggle-split {\n  padding-right: 0.5625rem;\n  padding-left: 0.5625rem;\n}\n.dropdown-toggle-split::after, .dropup .dropdown-toggle-split::after, .dropend .dropdown-toggle-split::after {\n  margin-left: 0;\n}\n.dropstart .dropdown-toggle-split::before {\n  margin-right: 0;\n}\n\n.btn-sm + .dropdown-toggle-split, .btn-group-sm > .btn + .dropdown-toggle-split {\n  padding-right: 0.375rem;\n  padding-left: 0.375rem;\n}\n\n.btn-lg + .dropdown-toggle-split, .btn-group-lg > .btn + .dropdown-toggle-split {\n  padding-right: 0.75rem;\n  padding-left: 0.75rem;\n}\n\n.btn-group-vertical {\n  flex-direction: column;\n  align-items: flex-start;\n  justify-content: center;\n}\n.btn-group-vertical > .btn,\n.btn-group-vertical > .btn-group {\n  width: 100%;\n}\n.btn-group-vertical > .btn:not(:first-child),\n.btn-group-vertical > .btn-group:not(:first-child) {\n  margin-top: -1px;\n}\n.btn-group-vertical > .btn:not(:last-child):not(.dropdown-toggle),\n.btn-group-vertical > .btn-group:not(:last-child) > .btn {\n  border-bottom-right-radius: 0;\n  border-bottom-left-radius: 0;\n}\n.btn-group-vertical > .btn ~ .btn,\n.btn-group-vertical > .btn-group:not(:first-child) > .btn {\n  border-top-left-radius: 0;\n  border-top-right-radius: 0;\n}\n\n.nav {\n  display: flex;\n  flex-wrap: wrap;\n  padding-left: 0;\n  margin-bottom: 0;\n  list-style: none;\n}\n\n.nav-link {\n  display: block;\n  padding: 0.5rem 1rem;\n  color: #0d6efd;\n  text-decoration: none;\n  transition: color 0.15s ease-in-out, background-color 0.15s ease-in-out, border-color 0.15s ease-in-out;\n}\n@media (prefers-reduced-motion: reduce) {\n  .nav-link {\n    transition: none;\n  }\n}\n.nav-link:hover, .nav-link:focus {\n  color: #0a58ca;\n}\n.nav-link.disabled {\n  color: #6c757d;\n  pointer-events: none;\n  cursor: default;\n}\n\n.nav-tabs {\n  border-bottom: 1px solid #dee2e6;\n}\n.nav-tabs .nav-link {\n  margin-bottom: -1px;\n  background: none;\n  border: 1px solid transparent;\n  border-top-left-radius: 0.25rem;\n  border-top-right-radius: 0.25rem;\n}\n.nav-tabs .nav-link:hover, .nav-tabs .nav-link:focus {\n  border-color: #e9ecef #e9ecef #dee2e6;\n  isolation: isolate;\n}\n.nav-tabs .nav-link.disabled {\n  color: #6c757d;\n  background-color: transparent;\n  border-color: transparent;\n}\n.nav-tabs .nav-link.active,\n.nav-tabs .nav-item.show .nav-link {\n  color: #495057;\n  background-color: #fff;\n  border-color: #dee2e6 #dee2e6 #fff;\n}\n.nav-tabs .dropdown-menu {\n  margin-top: -1px;\n  border-top-left-radius: 0;\n  border-top-right-radius: 0;\n}\n\n.nav-pills .nav-link {\n  background: none;\n  border: 0;\n  border-radius: 0.25rem;\n}\n.nav-pills .nav-link.active,\n.nav-pills .show > .nav-link {\n  color: #fff;\n  background-color: #0d6efd;\n}\n\n.nav-fill > .nav-link,\n.nav-fill .nav-item {\n  flex: 1 1 auto;\n  text-align: center;\n}\n\n.nav-justified > .nav-link,\n.nav-justified .nav-item {\n  flex-basis: 0;\n  flex-grow: 1;\n  text-align: center;\n}\n\n.nav-fill .nav-item .nav-link,\n.nav-justified .nav-item .nav-link {\n  width: 100%;\n}\n\n.tab-content > .tab-pane {\n  display: none;\n}\n.tab-content > .active {\n  display: block;\n}\n\n.navbar {\n  position: relative;\n  display: flex;\n  flex-wrap: wrap;\n  align-items: center;\n  justify-content: space-between;\n  padding-top: 0.5rem;\n  padding-bottom: 0.5rem;\n}\n.navbar > .container,\n.navbar > .container-fluid,\n.navbar > .container-sm,\n.navbar > .container-md,\n.navbar > .container-lg,\n.navbar > .container-xl,\n.navbar > .container-xxl {\n  display: flex;\n  flex-wrap: inherit;\n  align-items: center;\n  justify-content: space-between;\n}\n.navbar-brand {\n  padding-top: 0.3125rem;\n  padding-bottom: 0.3125rem;\n  margin-right: 1rem;\n  font-size: 1.25rem;\n  text-decoration: none;\n  white-space: nowrap;\n}\n.navbar-nav {\n  display: flex;\n  flex-direction: column;\n  padding-left: 0;\n  margin-bottom: 0;\n  list-style: none;\n}\n.navbar-nav .nav-link {\n  padding-right: 0;\n  padding-left: 0;\n}\n.navbar-nav .dropdown-menu {\n  position: static;\n}\n\n.navbar-text {\n  padding-top: 0.5rem;\n  padding-bottom: 0.5rem;\n}\n\n.navbar-collapse {\n  flex-basis: 100%;\n  flex-grow: 1;\n  align-items: center;\n}\n\n.navbar-toggler {\n  padding: 0.25rem 0.75rem;\n  font-size: 1.25rem;\n  line-height: 1;\n  background-color: transparent;\n  border: 1px solid transparent;\n  border-radius: 0.25rem;\n  transition: box-shadow 0.15s ease-in-out;\n}\n@media (prefers-reduced-motion: reduce) {\n  .navbar-toggler {\n    transition: none;\n  }\n}\n.navbar-toggler:hover {\n  text-decoration: none;\n}\n.navbar-toggler:focus {\n  text-decoration: none;\n  outline: 0;\n  box-shadow: 0 0 0 0.25rem;\n}\n\n.navbar-toggler-icon {\n  display: inline-block;\n  width: 1.5em;\n  height: 1.5em;\n  vertical-align: middle;\n  background-repeat: no-repeat;\n  background-position: center;\n  background-size: 100%;\n}\n\n.navbar-nav-scroll {\n  max-height: var(--bs-scroll-height, 75vh);\n  overflow-y: auto;\n}\n\n@media (min-width: 576px) {\n  .navbar-expand-sm {\n    flex-wrap: nowrap;\n    justify-content: flex-start;\n  }\n  .navbar-expand-sm .navbar-nav {\n    flex-direction: row;\n  }\n  .navbar-expand-sm .navbar-nav .dropdown-menu {\n    position: absolute;\n  }\n  .navbar-expand-sm .navbar-nav .nav-link {\n    padding-right: 0.5rem;\n    padding-left: 0.5rem;\n  }\n  .navbar-expand-sm .navbar-nav-scroll {\n    overflow: visible;\n  }\n  .navbar-expand-sm .navbar-collapse {\n    display: flex !important;\n    flex-basis: auto;\n  }\n  .navbar-expand-sm .navbar-toggler {\n    display: none;\n  }\n  .navbar-expand-sm .offcanvas-header {\n    display: none;\n  }\n  .navbar-expand-sm .offcanvas {\n    position: inherit;\n    bottom: 0;\n    z-index: 1000;\n    flex-grow: 1;\n    visibility: visible !important;\n    background-color: transparent;\n    border-right: 0;\n    border-left: 0;\n    transition: none;\n    transform: none;\n  }\n  .navbar-expand-sm .offcanvas-top,\n.navbar-expand-sm .offcanvas-bottom {\n    height: auto;\n    border-top: 0;\n    border-bottom: 0;\n  }\n  .navbar-expand-sm .offcanvas-body {\n    display: flex;\n    flex-grow: 0;\n    padding: 0;\n    overflow-y: visible;\n  }\n}\n@media (min-width: 768px) {\n  .navbar-expand-md {\n    flex-wrap: nowrap;\n    justify-content: flex-start;\n  }\n  .navbar-expand-md .navbar-nav {\n    flex-direction: row;\n  }\n  .navbar-expand-md .navbar-nav .dropdown-menu {\n    position: absolute;\n  }\n  .navbar-expand-md .navbar-nav .nav-link {\n    padding-right: 0.5rem;\n    padding-left: 0.5rem;\n  }\n  .navbar-expand-md .navbar-nav-scroll {\n    overflow: visible;\n  }\n  .navbar-expand-md .navbar-collapse {\n    display: flex !important;\n    flex-basis: auto;\n  }\n  .navbar-expand-md .navbar-toggler {\n    display: none;\n  }\n  .navbar-expand-md .offcanvas-header {\n    display: none;\n  }\n  .navbar-expand-md .offcanvas {\n    position: inherit;\n    bottom: 0;\n    z-index: 1000;\n    flex-grow: 1;\n    visibility: visible !important;\n    background-color: transparent;\n    border-right: 0;\n    border-left: 0;\n    transition: none;\n    transform: none;\n  }\n  .navbar-expand-md .offcanvas-top,\n.navbar-expand-md .offcanvas-bottom {\n    height: auto;\n    border-top: 0;\n    border-bottom: 0;\n  }\n  .navbar-expand-md .offcanvas-body {\n    display: flex;\n    flex-grow: 0;\n    padding: 0;\n    overflow-y: visible;\n  }\n}\n@media (min-width: 992px) {\n  .navbar-expand-lg {\n    flex-wrap: nowrap;\n    justify-content: flex-start;\n  }\n  .navbar-expand-lg .navbar-nav {\n    flex-direction: row;\n  }\n  .navbar-expand-lg .navbar-nav .dropdown-menu {\n    position: absolute;\n  }\n  .navbar-expand-lg .navbar-nav .nav-link {\n    padding-right: 0.5rem;\n    padding-left: 0.5rem;\n  }\n  .navbar-expand-lg .navbar-nav-scroll {\n    overflow: visible;\n  }\n  .navbar-expand-lg .navbar-collapse {\n    display: flex !important;\n    flex-basis: auto;\n  }\n  .navbar-expand-lg .navbar-toggler {\n    display: none;\n  }\n  .navbar-expand-lg .offcanvas-header {\n    display: none;\n  }\n  .navbar-expand-lg .offcanvas {\n    position: inherit;\n    bottom: 0;\n    z-index: 1000;\n    flex-grow: 1;\n    visibility: visible !important;\n    background-color: transparent;\n    border-right: 0;\n    border-left: 0;\n    transition: none;\n    transform: none;\n  }\n  .navbar-expand-lg .offcanvas-top,\n.navbar-expand-lg .offcanvas-bottom {\n    height: auto;\n    border-top: 0;\n    border-bottom: 0;\n  }\n  .navbar-expand-lg .offcanvas-body {\n    display: flex;\n    flex-grow: 0;\n    padding: 0;\n    overflow-y: visible;\n  }\n}\n@media (min-width: 1200px) {\n  .navbar-expand-xl {\n    flex-wrap: nowrap;\n    justify-content: flex-start;\n  }\n  .navbar-expand-xl .navbar-nav {\n    flex-direction: row;\n  }\n  .navbar-expand-xl .navbar-nav .dropdown-menu {\n    position: absolute;\n  }\n  .navbar-expand-xl .navbar-nav .nav-link {\n    padding-right: 0.5rem;\n    padding-left: 0.5rem;\n  }\n  .navbar-expand-xl .navbar-nav-scroll {\n    overflow: visible;\n  }\n  .navbar-expand-xl .navbar-collapse {\n    display: flex !important;\n    flex-basis: auto;\n  }\n  .navbar-expand-xl .navbar-toggler {\n    display: none;\n  }\n  .navbar-expand-xl .offcanvas-header {\n    display: none;\n  }\n  .navbar-expand-xl .offcanvas {\n    position: inherit;\n    bottom: 0;\n    z-index: 1000;\n    flex-grow: 1;\n    visibility: visible !important;\n    background-color: transparent;\n    border-right: 0;\n    border-left: 0;\n    transition: none;\n    transform: none;\n  }\n  .navbar-expand-xl .offcanvas-top,\n.navbar-expand-xl .offcanvas-bottom {\n    height: auto;\n    border-top: 0;\n    border-bottom: 0;\n  }\n  .navbar-expand-xl .offcanvas-body {\n    display: flex;\n    flex-grow: 0;\n    padding: 0;\n    overflow-y: visible;\n  }\n}\n@media (min-width: 1400px) {\n  .navbar-expand-xxl {\n    flex-wrap: nowrap;\n    justify-content: flex-start;\n  }\n  .navbar-expand-xxl .navbar-nav {\n    flex-direction: row;\n  }\n  .navbar-expand-xxl .navbar-nav .dropdown-menu {\n    position: absolute;\n  }\n  .navbar-expand-xxl .navbar-nav .nav-link {\n    padding-right: 0.5rem;\n    padding-left: 0.5rem;\n  }\n  .navbar-expand-xxl .navbar-nav-scroll {\n    overflow: visible;\n  }\n  .navbar-expand-xxl .navbar-collapse {\n    display: flex !important;\n    flex-basis: auto;\n  }\n  .navbar-expand-xxl .navbar-toggler {\n    display: none;\n  }\n  .navbar-expand-xxl .offcanvas-header {\n    display: none;\n  }\n  .navbar-expand-xxl .offcanvas {\n    position: inherit;\n    bottom: 0;\n    z-index: 1000;\n    flex-grow: 1;\n    visibility: visible !important;\n    background-color: transparent;\n    border-right: 0;\n    border-left: 0;\n    transition: none;\n    transform: none;\n  }\n  .navbar-expand-xxl .offcanvas-top,\n.navbar-expand-xxl .offcanvas-bottom {\n    height: auto;\n    border-top: 0;\n    border-bottom: 0;\n  }\n  .navbar-expand-xxl .offcanvas-body {\n    display: flex;\n    flex-grow: 0;\n    padding: 0;\n    overflow-y: visible;\n  }\n}\n.navbar-expand {\n  flex-wrap: nowrap;\n  justify-content: flex-start;\n}\n.navbar-expand .navbar-nav {\n  flex-direction: row;\n}\n.navbar-expand .navbar-nav .dropdown-menu {\n  position: absolute;\n}\n.navbar-expand .navbar-nav .nav-link {\n  padding-right: 0.5rem;\n  padding-left: 0.5rem;\n}\n.navbar-expand .navbar-nav-scroll {\n  overflow: visible;\n}\n.navbar-expand .navbar-collapse {\n  display: flex !important;\n  flex-basis: auto;\n}\n.navbar-expand .navbar-toggler {\n  display: none;\n}\n.navbar-expand .offcanvas-header {\n  display: none;\n}\n.navbar-expand .offcanvas {\n  position: inherit;\n  bottom: 0;\n  z-index: 1000;\n  flex-grow: 1;\n  visibility: visible !important;\n  background-color: transparent;\n  border-right: 0;\n  border-left: 0;\n  transition: none;\n  transform: none;\n}\n.navbar-expand .offcanvas-top,\n.navbar-expand .offcanvas-bottom {\n  height: auto;\n  border-top: 0;\n  border-bottom: 0;\n}\n.navbar-expand .offcanvas-body {\n  display: flex;\n  flex-grow: 0;\n  padding: 0;\n  overflow-y: visible;\n}\n\n.navbar-light .navbar-brand {\n  color: rgba(0, 0, 0, 0.9);\n}\n.navbar-light .navbar-brand:hover, .navbar-light .navbar-brand:focus {\n  color: rgba(0, 0, 0, 0.9);\n}\n.navbar-light .navbar-nav .nav-link {\n  color: rgba(0, 0, 0, 0.55);\n}\n.navbar-light .navbar-nav .nav-link:hover, .navbar-light .navbar-nav .nav-link:focus {\n  color: rgba(0, 0, 0, 0.7);\n}\n.navbar-light .navbar-nav .nav-link.disabled {\n  color: rgba(0, 0, 0, 0.3);\n}\n.navbar-light .navbar-nav .show > .nav-link,\n.navbar-light .navbar-nav .nav-link.active {\n  color: rgba(0, 0, 0, 0.9);\n}\n.navbar-light .navbar-toggler {\n  color: rgba(0, 0, 0, 0.55);\n  border-color: rgba(0, 0, 0, 0.1);\n}\n.navbar-light .navbar-toggler-icon {\n  background-image: url(\"data:image/svg+xml,%3csvg xmlns='http://www.w3.org/2000/svg' viewBox='0 0 30 30'%3e%3cpath stroke='rgba%280, 0, 0, 0.55%29' stroke-linecap='round' stroke-miterlimit='10' stroke-width='2' d='M4 7h22M4 15h22M4 23h22'/%3e%3c/svg%3e\");\n}\n.navbar-light .navbar-text {\n  color: rgba(0, 0, 0, 0.55);\n}\n.navbar-light .navbar-text a,\n.navbar-light .navbar-text a:hover,\n.navbar-light .navbar-text a:focus {\n  color: rgba(0, 0, 0, 0.9);\n}\n\n.navbar-dark .navbar-brand {\n  color: #fff;\n}\n.navbar-dark .navbar-brand:hover, .navbar-dark .navbar-brand:focus {\n  color: #fff;\n}\n.navbar-dark .navbar-nav .nav-link {\n  color: rgba(255, 255, 255, 0.55);\n}\n.navbar-dark .navbar-nav .nav-link:hover, .navbar-dark .navbar-nav .nav-link:focus {\n  color: rgba(255, 255, 255, 0.75);\n}\n.navbar-dark .navbar-nav .nav-link.disabled {\n  color: rgba(255, 255, 255, 0.25);\n}\n.navbar-dark .navbar-nav .show > .nav-link,\n.navbar-dark .navbar-nav .nav-link.active {\n  color: #fff;\n}\n.navbar-dark .navbar-toggler {\n  color: rgba(255, 255, 255, 0.55);\n  border-color: rgba(255, 255, 255, 0.1);\n}\n.navbar-dark .navbar-toggler-icon {\n  background-image: url(\"data:image/svg+xml,%3csvg xmlns='http://www.w3.org/2000/svg' viewBox='0 0 30 30'%3e%3cpath stroke='rgba%28255, 255, 255, 0.55%29' stroke-linecap='round' stroke-miterlimit='10' stroke-width='2' d='M4 7h22M4 15h22M4 23h22'/%3e%3c/svg%3e\");\n}\n.navbar-dark .navbar-text {\n  color: rgba(255, 255, 255, 0.55);\n}\n.navbar-dark .navbar-text a,\n.navbar-dark .navbar-text a:hover,\n.navbar-dark .navbar-text a:focus {\n  color: #fff;\n}\n\n.card {\n  position: relative;\n  display: flex;\n  flex-direction: column;\n  min-width: 0;\n  word-wrap: break-word;\n  background-color: #fff;\n  background-clip: border-box;\n  border: 1px solid rgba(0, 0, 0, 0.125);\n  border-radius: 0.25rem;\n}\n.card > hr {\n  margin-right: 0;\n  margin-left: 0;\n}\n.card > .list-group {\n  border-top: inherit;\n  border-bottom: inherit;\n}\n.card > .list-group:first-child {\n  border-top-width: 0;\n  border-top-left-radius: calc(0.25rem - 1px);\n  border-top-right-radius: calc(0.25rem - 1px);\n}\n.card > .list-group:last-child {\n  border-bottom-width: 0;\n  border-bottom-right-radius: calc(0.25rem - 1px);\n  border-bottom-left-radius: calc(0.25rem - 1px);\n}\n.card > .card-header + .list-group,\n.card > .list-group + .card-footer {\n  border-top: 0;\n}\n\n.card-body {\n  flex: 1 1 auto;\n  padding: 1rem 1rem;\n}\n\n.card-title {\n  margin-bottom: 0.5rem;\n}\n\n.card-subtitle {\n  margin-top: -0.25rem;\n  margin-bottom: 0;\n}\n\n.card-text:last-child {\n  margin-bottom: 0;\n}\n\n.card-link + .card-link {\n  margin-left: 1rem;\n}\n\n.card-header {\n  padding: 0.5rem 1rem;\n  margin-bottom: 0;\n  background-color: rgba(0, 0, 0, 0.03);\n  border-bottom: 1px solid rgba(0, 0, 0, 0.125);\n}\n.card-header:first-child {\n  border-radius: calc(0.25rem - 1px) calc(0.25rem - 1px) 0 0;\n}\n\n.card-footer {\n  padding: 0.5rem 1rem;\n  background-color: rgba(0, 0, 0, 0.03);\n  border-top: 1px solid rgba(0, 0, 0, 0.125);\n}\n.card-footer:last-child {\n  border-radius: 0 0 calc(0.25rem - 1px) calc(0.25rem - 1px);\n}\n\n.card-header-tabs {\n  margin-right: -0.5rem;\n  margin-bottom: -0.5rem;\n  margin-left: -0.5rem;\n  border-bottom: 0;\n}\n\n.card-header-pills {\n  margin-right: -0.5rem;\n  margin-left: -0.5rem;\n}\n\n.card-img-overlay {\n  position: absolute;\n  top: 0;\n  right: 0;\n  bottom: 0;\n  left: 0;\n  padding: 1rem;\n  border-radius: calc(0.25rem - 1px);\n}\n\n.card-img,\n.card-img-top,\n.card-img-bottom {\n  width: 100%;\n}\n\n.card-img,\n.card-img-top {\n  border-top-left-radius: calc(0.25rem - 1px);\n  border-top-right-radius: calc(0.25rem - 1px);\n}\n\n.card-img,\n.card-img-bottom {\n  border-bottom-right-radius: calc(0.25rem - 1px);\n  border-bottom-left-radius: calc(0.25rem - 1px);\n}\n\n.card-group > .card {\n  margin-bottom: 0.75rem;\n}\n@media (min-width: 576px) {\n  .card-group {\n    display: flex;\n    flex-flow: row wrap;\n  }\n  .card-group > .card {\n    flex: 1 0 0%;\n    margin-bottom: 0;\n  }\n  .card-group > .card + .card {\n    margin-left: 0;\n    border-left: 0;\n  }\n  .card-group > .card:not(:last-child) {\n    border-top-right-radius: 0;\n    border-bottom-right-radius: 0;\n  }\n  .card-group > .card:not(:last-child) .card-img-top,\n.card-group > .card:not(:last-child) .card-header {\n    border-top-right-radius: 0;\n  }\n  .card-group > .card:not(:last-child) .card-img-bottom,\n.card-group > .card:not(:last-child) .card-footer {\n    border-bottom-right-radius: 0;\n  }\n  .card-group > .card:not(:first-child) {\n    border-top-left-radius: 0;\n    border-bottom-left-radius: 0;\n  }\n  .card-group > .card:not(:first-child) .card-img-top,\n.card-group > .card:not(:first-child) .card-header {\n    border-top-left-radius: 0;\n  }\n  .card-group > .card:not(:first-child) .card-img-bottom,\n.card-group > .card:not(:first-child) .card-footer {\n    border-bottom-left-radius: 0;\n  }\n}\n\n.accordion-button {\n  position: relative;\n  display: flex;\n  align-items: center;\n  width: 100%;\n  padding: 1rem 1.25rem;\n  font-size: 1rem;\n  color: #212529;\n  text-align: left;\n  background-color: #fff;\n  border: 0;\n  border-radius: 0;\n  overflow-anchor: none;\n  transition: color 0.15s ease-in-out, background-color 0.15s ease-in-out, border-color 0.15s ease-in-out, box-shadow 0.15s ease-in-out, border-radius 0.15s ease;\n}\n@media (prefers-reduced-motion: reduce) {\n  .accordion-button {\n    transition: none;\n  }\n}\n.accordion-button:not(.collapsed) {\n  color: #0c63e4;\n  background-color: #e7f1ff;\n  box-shadow: inset 0 -1px 0 rgba(0, 0, 0, 0.125);\n}\n.accordion-button:not(.collapsed)::after {\n  background-image: url(\"data:image/svg+xml,%3csvg xmlns='http://www.w3.org/2000/svg' viewBox='0 0 16 16' fill='%230c63e4'%3e%3cpath fill-rule='evenodd' d='M1.646 4.646a.5.5 0 0 1 .708 0L8 10.293l5.646-5.647a.5.5 0 0 1 .708.708l-6 6a.5.5 0 0 1-.708 0l-6-6a.5.5 0 0 1 0-.708z'/%3e%3c/svg%3e\");\n  transform: rotate(-180deg);\n}\n.accordion-button::after {\n  flex-shrink: 0;\n  width: 1.25rem;\n  height: 1.25rem;\n  margin-left: auto;\n  content: \"\";\n  background-image: url(\"data:image/svg+xml,%3csvg xmlns='http://www.w3.org/2000/svg' viewBox='0 0 16 16' fill='%23212529'%3e%3cpath fill-rule='evenodd' d='M1.646 4.646a.5.5 0 0 1 .708 0L8 10.293l5.646-5.647a.5.5 0 0 1 .708.708l-6 6a.5.5 0 0 1-.708 0l-6-6a.5.5 0 0 1 0-.708z'/%3e%3c/svg%3e\");\n  background-repeat: no-repeat;\n  background-size: 1.25rem;\n  transition: transform 0.2s ease-in-out;\n}\n@media (prefers-reduced-motion: reduce) {\n  .accordion-button::after {\n    transition: none;\n  }\n}\n.accordion-button:hover {\n  z-index: 2;\n}\n.accordion-button:focus {\n  z-index: 3;\n  border-color: #86b7fe;\n  outline: 0;\n  box-shadow: 0 0 0 0.25rem rgba(13, 110, 253, 0.25);\n}\n\n.accordion-header {\n  margin-bottom: 0;\n}\n\n.accordion-item {\n  background-color: #fff;\n  border: 1px solid rgba(0, 0, 0, 0.125);\n}\n.accordion-item:first-of-type {\n  border-top-left-radius: 0.25rem;\n  border-top-right-radius: 0.25rem;\n}\n.accordion-item:first-of-type .accordion-button {\n  border-top-left-radius: calc(0.25rem - 1px);\n  border-top-right-radius: calc(0.25rem - 1px);\n}\n.accordion-item:not(:first-of-type) {\n  border-top: 0;\n}\n.accordion-item:last-of-type {\n  border-bottom-right-radius: 0.25rem;\n  border-bottom-left-radius: 0.25rem;\n}\n.accordion-item:last-of-type .accordion-button.collapsed {\n  border-bottom-right-radius: calc(0.25rem - 1px);\n  border-bottom-left-radius: calc(0.25rem - 1px);\n}\n.accordion-item:last-of-type .accordion-collapse {\n  border-bottom-right-radius: 0.25rem;\n  border-bottom-left-radius: 0.25rem;\n}\n\n.accordion-body {\n  padding: 1rem 1.25rem;\n}\n\n.accordion-flush .accordion-collapse {\n  border-width: 0;\n}\n.accordion-flush .accordion-item {\n  border-right: 0;\n  border-left: 0;\n  border-radius: 0;\n}\n.accordion-flush .accordion-item:first-child {\n  border-top: 0;\n}\n.accordion-flush .accordion-item:last-child {\n  border-bottom: 0;\n}\n.accordion-flush .accordion-item .accordion-button {\n  border-radius: 0;\n}\n\n.breadcrumb {\n  display: flex;\n  flex-wrap: wrap;\n  padding: 0 0;\n  margin-bottom: 1rem;\n  list-style: none;\n}\n\n.breadcrumb-item + .breadcrumb-item {\n  padding-left: 0.5rem;\n}\n.breadcrumb-item + .breadcrumb-item::before {\n  float: left;\n  padding-right: 0.5rem;\n  color: #6c757d;\n  content: var(--bs-breadcrumb-divider, \"/\") /* rtl: var(--bs-breadcrumb-divider, \"/\") */;\n}\n.breadcrumb-item.active {\n  color: #6c757d;\n}\n\n.pagination {\n  display: flex;\n  padding-left: 0;\n  list-style: none;\n}\n\n.page-link {\n  position: relative;\n  display: block;\n  color: #0d6efd;\n  text-decoration: none;\n  background-color: #fff;\n  border: 1px solid #dee2e6;\n  transition: color 0.15s ease-in-out, background-color 0.15s ease-in-out, border-color 0.15s ease-in-out, box-shadow 0.15s ease-in-out;\n}\n@media (prefers-reduced-motion: reduce) {\n  .page-link {\n    transition: none;\n  }\n}\n.page-link:hover {\n  z-index: 2;\n  color: #0a58ca;\n  background-color: #e9ecef;\n  border-color: #dee2e6;\n}\n.page-link:focus {\n  z-index: 3;\n  color: #0a58ca;\n  background-color: #e9ecef;\n  outline: 0;\n  box-shadow: 0 0 0 0.25rem rgba(13, 110, 253, 0.25);\n}\n\n.page-item:not(:first-child) .page-link {\n  margin-left: -1px;\n}\n.page-item.active .page-link {\n  z-index: 3;\n  color: #fff;\n  background-color: #0d6efd;\n  border-color: #0d6efd;\n}\n.page-item.disabled .page-link {\n  color: #6c757d;\n  pointer-events: none;\n  background-color: #fff;\n  border-color: #dee2e6;\n}\n\n.page-link {\n  padding: 0.375rem 0.75rem;\n}\n\n.page-item:first-child .page-link {\n  border-top-left-radius: 0.25rem;\n  border-bottom-left-radius: 0.25rem;\n}\n.page-item:last-child .page-link {\n  border-top-right-radius: 0.25rem;\n  border-bottom-right-radius: 0.25rem;\n}\n\n.pagination-lg .page-link {\n  padding: 0.75rem 1.5rem;\n  font-size: 1.25rem;\n}\n.pagination-lg .page-item:first-child .page-link {\n  border-top-left-radius: 0.3rem;\n  border-bottom-left-radius: 0.3rem;\n}\n.pagination-lg .page-item:last-child .page-link {\n  border-top-right-radius: 0.3rem;\n  border-bottom-right-radius: 0.3rem;\n}\n\n.pagination-sm .page-link {\n  padding: 0.25rem 0.5rem;\n  font-size: 0.875rem;\n}\n.pagination-sm .page-item:first-child .page-link {\n  border-top-left-radius: 0.2rem;\n  border-bottom-left-radius: 0.2rem;\n}\n.pagination-sm .page-item:last-child .page-link {\n  border-top-right-radius: 0.2rem;\n  border-bottom-right-radius: 0.2rem;\n}\n\n.badge {\n  display: inline-block;\n  padding: 0.35em 0.65em;\n  font-size: 0.75em;\n  font-weight: 700;\n  line-height: 1;\n  color: #fff;\n  text-align: center;\n  white-space: nowrap;\n  vertical-align: baseline;\n  border-radius: 0.25rem;\n}\n.badge:empty {\n  display: none;\n}\n\n.btn .badge {\n  position: relative;\n  top: -1px;\n}\n\n.alert {\n  position: relative;\n  padding: 1rem 1rem;\n  margin-bottom: 1rem;\n  border: 1px solid transparent;\n  border-radius: 0.25rem;\n}\n\n.alert-heading {\n  color: inherit;\n}\n\n.alert-link {\n  font-weight: 700;\n}\n\n.alert-dismissible {\n  padding-right: 3rem;\n}\n.alert-dismissible .btn-close {\n  position: absolute;\n  top: 0;\n  right: 0;\n  z-index: 2;\n  padding: 1.25rem 1rem;\n}\n\n.alert-primary {\n  color: #084298;\n  background-color: #cfe2ff;\n  border-color: #b6d4fe;\n}\n.alert-primary .alert-link {\n  color: #06357a;\n}\n\n.alert-secondary {\n  color: #41464b;\n  background-color: #e2e3e5;\n  border-color: #d3d6d8;\n}\n.alert-secondary .alert-link {\n  color: #34383c;\n}\n\n.alert-success {\n  color: #0f5132;\n  background-color: #d1e7dd;\n  border-color: #badbcc;\n}\n.alert-success .alert-link {\n  color: #0c4128;\n}\n\n.alert-info {\n  color: #055160;\n  background-color: #cff4fc;\n  border-color: #b6effb;\n}\n.alert-info .alert-link {\n  color: #04414d;\n}\n\n.alert-warning {\n  color: #664d03;\n  background-color: #fff3cd;\n  border-color: #ffecb5;\n}\n.alert-warning .alert-link {\n  color: #523e02;\n}\n\n.alert-danger {\n  color: #842029;\n  background-color: #f8d7da;\n  border-color: #f5c2c7;\n}\n.alert-danger .alert-link {\n  color: #6a1a21;\n}\n\n.alert-light {\n  color: #636464;\n  background-color: #fefefe;\n  border-color: #fdfdfe;\n}\n.alert-light .alert-link {\n  color: #4f5050;\n}\n\n.alert-dark {\n  color: #141619;\n  background-color: #d3d3d4;\n  border-color: #bcbebf;\n}\n.alert-dark .alert-link {\n  color: #101214;\n}\n\n@keyframes progress-bar-stripes {\n  0% {\n    background-position-x: 1rem;\n  }\n}\n.progress {\n  display: flex;\n  height: 1rem;\n  overflow: hidden;\n  font-size: 0.75rem;\n  background-color: #e9ecef;\n  border-radius: 0.25rem;\n}\n\n.progress-bar {\n  display: flex;\n  flex-direction: column;\n  justify-content: center;\n  overflow: hidden;\n  color: #fff;\n  text-align: center;\n  white-space: nowrap;\n  background-color: #0d6efd;\n  transition: width 0.6s ease;\n}\n@media (prefers-reduced-motion: reduce) {\n  .progress-bar {\n    transition: none;\n  }\n}\n\n.progress-bar-striped {\n  background-image: linear-gradient(45deg, rgba(255, 255, 255, 0.15) 25%, transparent 25%, transparent 50%, rgba(255, 255, 255, 0.15) 50%, rgba(255, 255, 255, 0.15) 75%, transparent 75%, transparent);\n  background-size: 1rem 1rem;\n}\n\n.progress-bar-animated {\n  animation: 1s linear infinite progress-bar-stripes;\n}\n@media (prefers-reduced-motion: reduce) {\n  .progress-bar-animated {\n    animation: none;\n  }\n}\n\n.list-group {\n  display: flex;\n  flex-direction: column;\n  padding-left: 0;\n  margin-bottom: 0;\n  border-radius: 0.25rem;\n}\n\n.list-group-numbered {\n  list-style-type: none;\n  counter-reset: section;\n}\n.list-group-numbered > li::before {\n  content: counters(section, \".\") \". \";\n  counter-increment: section;\n}\n\n.list-group-item-action {\n  width: 100%;\n  color: #495057;\n  text-align: inherit;\n}\n.list-group-item-action:hover, .list-group-item-action:focus {\n  z-index: 1;\n  color: #495057;\n  text-decoration: none;\n  background-color: #f8f9fa;\n}\n.list-group-item-action:active {\n  color: #212529;\n  background-color: #e9ecef;\n}\n\n.list-group-item {\n  position: relative;\n  display: block;\n  padding: 0.5rem 1rem;\n  color: #212529;\n  text-decoration: none;\n  background-color: #fff;\n  border: 1px solid rgba(0, 0, 0, 0.125);\n}\n.list-group-item:first-child {\n  border-top-left-radius: inherit;\n  border-top-right-radius: inherit;\n}\n.list-group-item:last-child {\n  border-bottom-right-radius: inherit;\n  border-bottom-left-radius: inherit;\n}\n.list-group-item.disabled, .list-group-item:disabled {\n  color: #6c757d;\n  pointer-events: none;\n  background-color: #fff;\n}\n.list-group-item.active {\n  z-index: 2;\n  color: #fff;\n  background-color: #0d6efd;\n  border-color: #0d6efd;\n}\n.list-group-item + .list-group-item {\n  border-top-width: 0;\n}\n.list-group-item + .list-group-item.active {\n  margin-top: -1px;\n  border-top-width: 1px;\n}\n\n.list-group-horizontal {\n  flex-direction: row;\n}\n.list-group-horizontal > .list-group-item:first-child {\n  border-bottom-left-radius: 0.25rem;\n  border-top-right-radius: 0;\n}\n.list-group-horizontal > .list-group-item:last-child {\n  border-top-right-radius: 0.25rem;\n  border-bottom-left-radius: 0;\n}\n.list-group-horizontal > .list-group-item.active {\n  margin-top: 0;\n}\n.list-group-horizontal > .list-group-item + .list-group-item {\n  border-top-width: 1px;\n  border-left-width: 0;\n}\n.list-group-horizontal > .list-group-item + .list-group-item.active {\n  margin-left: -1px;\n  border-left-width: 1px;\n}\n\n@media (min-width: 576px) {\n  .list-group-horizontal-sm {\n    flex-direction: row;\n  }\n  .list-group-horizontal-sm > .list-group-item:first-child {\n    border-bottom-left-radius: 0.25rem;\n    border-top-right-radius: 0;\n  }\n  .list-group-horizontal-sm > .list-group-item:last-child {\n    border-top-right-radius: 0.25rem;\n    border-bottom-left-radius: 0;\n  }\n  .list-group-horizontal-sm > .list-group-item.active {\n    margin-top: 0;\n  }\n  .list-group-horizontal-sm > .list-group-item + .list-group-item {\n    border-top-width: 1px;\n    border-left-width: 0;\n  }\n  .list-group-horizontal-sm > .list-group-item + .list-group-item.active {\n    margin-left: -1px;\n    border-left-width: 1px;\n  }\n}\n@media (min-width: 768px) {\n  .list-group-horizontal-md {\n    flex-direction: row;\n  }\n  .list-group-horizontal-md > .list-group-item:first-child {\n    border-bottom-left-radius: 0.25rem;\n    border-top-right-radius: 0;\n  }\n  .list-group-horizontal-md > .list-group-item:last-child {\n    border-top-right-radius: 0.25rem;\n    border-bottom-left-radius: 0;\n  }\n  .list-group-horizontal-md > .list-group-item.active {\n    margin-top: 0;\n  }\n  .list-group-horizontal-md > .list-group-item + .list-group-item {\n    border-top-width: 1px;\n    border-left-width: 0;\n  }\n  .list-group-horizontal-md > .list-group-item + .list-group-item.active {\n    margin-left: -1px;\n    border-left-width: 1px;\n  }\n}\n@media (min-width: 992px) {\n  .list-group-horizontal-lg {\n    flex-direction: row;\n  }\n  .list-group-horizontal-lg > .list-group-item:first-child {\n    border-bottom-left-radius: 0.25rem;\n    border-top-right-radius: 0;\n  }\n  .list-group-horizontal-lg > .list-group-item:last-child {\n    border-top-right-radius: 0.25rem;\n    border-bottom-left-radius: 0;\n  }\n  .list-group-horizontal-lg > .list-group-item.active {\n    margin-top: 0;\n  }\n  .list-group-horizontal-lg > .list-group-item + .list-group-item {\n    border-top-width: 1px;\n    border-left-width: 0;\n  }\n  .list-group-horizontal-lg > .list-group-item + .list-group-item.active {\n    margin-left: -1px;\n    border-left-width: 1px;\n  }\n}\n@media (min-width: 1200px) {\n  .list-group-horizontal-xl {\n    flex-direction: row;\n  }\n  .list-group-horizontal-xl > .list-group-item:first-child {\n    border-bottom-left-radius: 0.25rem;\n    border-top-right-radius: 0;\n  }\n  .list-group-horizontal-xl > .list-group-item:last-child {\n    border-top-right-radius: 0.25rem;\n    border-bottom-left-radius: 0;\n  }\n  .list-group-horizontal-xl > .list-group-item.active {\n    margin-top: 0;\n  }\n  .list-group-horizontal-xl > .list-group-item + .list-group-item {\n    border-top-width: 1px;\n    border-left-width: 0;\n  }\n  .list-group-horizontal-xl > .list-group-item + .list-group-item.active {\n    margin-left: -1px;\n    border-left-width: 1px;\n  }\n}\n@media (min-width: 1400px) {\n  .list-group-horizontal-xxl {\n    flex-direction: row;\n  }\n  .list-group-horizontal-xxl > .list-group-item:first-child {\n    border-bottom-left-radius: 0.25rem;\n    border-top-right-radius: 0;\n  }\n  .list-group-horizontal-xxl > .list-group-item:last-child {\n    border-top-right-radius: 0.25rem;\n    border-bottom-left-radius: 0;\n  }\n  .list-group-horizontal-xxl > .list-group-item.active {\n    margin-top: 0;\n  }\n  .list-group-horizontal-xxl > .list-group-item + .list-group-item {\n    border-top-width: 1px;\n    border-left-width: 0;\n  }\n  .list-group-horizontal-xxl > .list-group-item + .list-group-item.active {\n    margin-left: -1px;\n    border-left-width: 1px;\n  }\n}\n.list-group-flush {\n  border-radius: 0;\n}\n.list-group-flush > .list-group-item {\n  border-width: 0 0 1px;\n}\n.list-group-flush > .list-group-item:last-child {\n  border-bottom-width: 0;\n}\n\n.list-group-item-primary {\n  color: #084298;\n  background-color: #cfe2ff;\n}\n.list-group-item-primary.list-group-item-action:hover, .list-group-item-primary.list-group-item-action:focus {\n  color: #084298;\n  background-color: #bacbe6;\n}\n.list-group-item-primary.list-group-item-action.active {\n  color: #fff;\n  background-color: #084298;\n  border-color: #084298;\n}\n\n.list-group-item-secondary {\n  color: #41464b;\n  background-color: #e2e3e5;\n}\n.list-group-item-secondary.list-group-item-action:hover, .list-group-item-secondary.list-group-item-action:focus {\n  color: #41464b;\n  background-color: #cbccce;\n}\n.list-group-item-secondary.list-group-item-action.active {\n  color: #fff;\n  background-color: #41464b;\n  border-color: #41464b;\n}\n\n.list-group-item-success {\n  color: #0f5132;\n  background-color: #d1e7dd;\n}\n.list-group-item-success.list-group-item-action:hover, .list-group-item-success.list-group-item-action:focus {\n  color: #0f5132;\n  background-color: #bcd0c7;\n}\n.list-group-item-success.list-group-item-action.active {\n  color: #fff;\n  background-color: #0f5132;\n  border-color: #0f5132;\n}\n\n.list-group-item-info {\n  color: #055160;\n  background-color: #cff4fc;\n}\n.list-group-item-info.list-group-item-action:hover, .list-group-item-info.list-group-item-action:focus {\n  color: #055160;\n  background-color: #badce3;\n}\n.list-group-item-info.list-group-item-action.active {\n  color: #fff;\n  background-color: #055160;\n  border-color: #055160;\n}\n\n.list-group-item-warning {\n  color: #664d03;\n  background-color: #fff3cd;\n}\n.list-group-item-warning.list-group-item-action:hover, .list-group-item-warning.list-group-item-action:focus {\n  color: #664d03;\n  background-color: #e6dbb9;\n}\n.list-group-item-warning.list-group-item-action.active {\n  color: #fff;\n  background-color: #664d03;\n  border-color: #664d03;\n}\n\n.list-group-item-danger {\n  color: #842029;\n  background-color: #f8d7da;\n}\n.list-group-item-danger.list-group-item-action:hover, .list-group-item-danger.list-group-item-action:focus {\n  color: #842029;\n  background-color: #dfc2c4;\n}\n.list-group-item-danger.list-group-item-action.active {\n  color: #fff;\n  background-color: #842029;\n  border-color: #842029;\n}\n\n.list-group-item-light {\n  color: #636464;\n  background-color: #fefefe;\n}\n.list-group-item-light.list-group-item-action:hover, .list-group-item-light.list-group-item-action:focus {\n  color: #636464;\n  background-color: #e5e5e5;\n}\n.list-group-item-light.list-group-item-action.active {\n  color: #fff;\n  background-color: #636464;\n  border-color: #636464;\n}\n\n.list-group-item-dark {\n  color: #141619;\n  background-color: #d3d3d4;\n}\n.list-group-item-dark.list-group-item-action:hover, .list-group-item-dark.list-group-item-action:focus {\n  color: #141619;\n  background-color: #bebebf;\n}\n.list-group-item-dark.list-group-item-action.active {\n  color: #fff;\n  background-color: #141619;\n  border-color: #141619;\n}\n\n.btn-close {\n  box-sizing: content-box;\n  width: 1em;\n  height: 1em;\n  padding: 0.25em 0.25em;\n  color: #000;\n  background: transparent url(\"data:image/svg+xml,%3csvg xmlns='http://www.w3.org/2000/svg' viewBox='0 0 16 16' fill='%23000'%3e%3cpath d='M.293.293a1 1 0 011.414 0L8 6.586 14.293.293a1 1 0 111.414 1.414L9.414 8l6.293 6.293a1 1 0 01-1.414 1.414L8 9.414l-6.293 6.293a1 1 0 01-1.414-1.414L6.586 8 .293 1.707a1 1 0 010-1.414z'/%3e%3c/svg%3e\") center/1em auto no-repeat;\n  border: 0;\n  border-radius: 0.25rem;\n  opacity: 0.5;\n}\n.btn-close:hover {\n  color: #000;\n  text-decoration: none;\n  opacity: 0.75;\n}\n.btn-close:focus {\n  outline: 0;\n  box-shadow: 0 0 0 0.25rem rgba(13, 110, 253, 0.25);\n  opacity: 1;\n}\n.btn-close:disabled, .btn-close.disabled {\n  pointer-events: none;\n  user-select: none;\n  opacity: 0.25;\n}\n\n.btn-close-white {\n  filter: invert(1) grayscale(100%) brightness(200%);\n}\n\n.toast {\n  width: 350px;\n  max-width: 100%;\n  font-size: 0.875rem;\n  pointer-events: auto;\n  background-color: rgba(255, 255, 255, 0.85);\n  background-clip: padding-box;\n  border: 1px solid rgba(0, 0, 0, 0.1);\n  box-shadow: 0 0.5rem 1rem rgba(0, 0, 0, 0.15);\n  border-radius: 0.25rem;\n}\n.toast.showing {\n  opacity: 0;\n}\n.toast:not(.show) {\n  display: none;\n}\n\n.toast-container {\n  width: max-content;\n  max-width: 100%;\n  pointer-events: none;\n}\n.toast-container > :not(:last-child) {\n  margin-bottom: 0.75rem;\n}\n\n.toast-header {\n  display: flex;\n  align-items: center;\n  padding: 0.5rem 0.75rem;\n  color: #6c757d;\n  background-color: rgba(255, 255, 255, 0.85);\n  background-clip: padding-box;\n  border-bottom: 1px solid rgba(0, 0, 0, 0.05);\n  border-top-left-radius: calc(0.25rem - 1px);\n  border-top-right-radius: calc(0.25rem - 1px);\n}\n.toast-header .btn-close {\n  margin-right: -0.375rem;\n  margin-left: 0.75rem;\n}\n\n.toast-body {\n  padding: 0.75rem;\n  word-wrap: break-word;\n}\n\n.modal {\n  position: fixed;\n  top: 0;\n  left: 0;\n  z-index: 1055;\n  display: none;\n  width: 100%;\n  height: 100%;\n  overflow-x: hidden;\n  overflow-y: auto;\n  outline: 0;\n}\n\n.modal-dialog {\n  position: relative;\n  width: auto;\n  margin: 0.5rem;\n  pointer-events: none;\n}\n.modal.fade .modal-dialog {\n  transition: transform 0.3s ease-out;\n  transform: translate(0, -50px);\n}\n@media (prefers-reduced-motion: reduce) {\n  .modal.fade .modal-dialog {\n    transition: none;\n  }\n}\n.modal.show .modal-dialog {\n  transform: none;\n}\n.modal.modal-static .modal-dialog {\n  transform: scale(1.02);\n}\n\n.modal-dialog-scrollable {\n  height: calc(100% - 1rem);\n}\n.modal-dialog-scrollable .modal-content {\n  max-height: 100%;\n  overflow: hidden;\n}\n.modal-dialog-scrollable .modal-body {\n  overflow-y: auto;\n}\n\n.modal-dialog-centered {\n  display: flex;\n  align-items: center;\n  min-height: calc(100% - 1rem);\n}\n\n.modal-content {\n  position: relative;\n  display: flex;\n  flex-direction: column;\n  width: 100%;\n  pointer-events: auto;\n  background-color: #fff;\n  background-clip: padding-box;\n  border: 1px solid rgba(0, 0, 0, 0.2);\n  border-radius: 0.3rem;\n  outline: 0;\n}\n\n.modal-backdrop {\n  position: fixed;\n  top: 0;\n  left: 0;\n  z-index: 1050;\n  width: 100vw;\n  height: 100vh;\n  background-color: #000;\n}\n.modal-backdrop.fade {\n  opacity: 0;\n}\n.modal-backdrop.show {\n  opacity: 0.5;\n}\n\n.modal-header {\n  display: flex;\n  flex-shrink: 0;\n  align-items: center;\n  justify-content: space-between;\n  padding: 1rem 1rem;\n  border-bottom: 1px solid #dee2e6;\n  border-top-left-radius: calc(0.3rem - 1px);\n  border-top-right-radius: calc(0.3rem - 1px);\n}\n.modal-header .btn-close {\n  padding: 0.5rem 0.5rem;\n  margin: -0.5rem -0.5rem -0.5rem auto;\n}\n\n.modal-title {\n  margin-bottom: 0;\n  line-height: 1.5;\n}\n\n.modal-body {\n  position: relative;\n  flex: 1 1 auto;\n  padding: 1rem;\n}\n\n.modal-footer {\n  display: flex;\n  flex-wrap: wrap;\n  flex-shrink: 0;\n  align-items: center;\n  justify-content: flex-end;\n  padding: 0.75rem;\n  border-top: 1px solid #dee2e6;\n  border-bottom-right-radius: calc(0.3rem - 1px);\n  border-bottom-left-radius: calc(0.3rem - 1px);\n}\n.modal-footer > * {\n  margin: 0.25rem;\n}\n\n@media (min-width: 576px) {\n  .modal-dialog {\n    max-width: 500px;\n    margin: 1.75rem auto;\n  }\n\n  .modal-dialog-scrollable {\n    height: calc(100% - 3.5rem);\n  }\n\n  .modal-dialog-centered {\n    min-height: calc(100% - 3.5rem);\n  }\n\n  .modal-sm {\n    max-width: 300px;\n  }\n}\n@media (min-width: 992px) {\n  .modal-lg,\n.modal-xl {\n    max-width: 800px;\n  }\n}\n@media (min-width: 1200px) {\n  .modal-xl {\n    max-width: 1140px;\n  }\n}\n.modal-fullscreen {\n  width: 100vw;\n  max-width: none;\n  height: 100%;\n  margin: 0;\n}\n.modal-fullscreen .modal-content {\n  height: 100%;\n  border: 0;\n  border-radius: 0;\n}\n.modal-fullscreen .modal-header {\n  border-radius: 0;\n}\n.modal-fullscreen .modal-body {\n  overflow-y: auto;\n}\n.modal-fullscreen .modal-footer {\n  border-radius: 0;\n}\n\n@media (max-width: 575.98px) {\n  .modal-fullscreen-sm-down {\n    width: 100vw;\n    max-width: none;\n    height: 100%;\n    margin: 0;\n  }\n  .modal-fullscreen-sm-down .modal-content {\n    height: 100%;\n    border: 0;\n    border-radius: 0;\n  }\n  .modal-fullscreen-sm-down .modal-header {\n    border-radius: 0;\n  }\n  .modal-fullscreen-sm-down .modal-body {\n    overflow-y: auto;\n  }\n  .modal-fullscreen-sm-down .modal-footer {\n    border-radius: 0;\n  }\n}\n@media (max-width: 767.98px) {\n  .modal-fullscreen-md-down {\n    width: 100vw;\n    max-width: none;\n    height: 100%;\n    margin: 0;\n  }\n  .modal-fullscreen-md-down .modal-content {\n    height: 100%;\n    border: 0;\n    border-radius: 0;\n  }\n  .modal-fullscreen-md-down .modal-header {\n    border-radius: 0;\n  }\n  .modal-fullscreen-md-down .modal-body {\n    overflow-y: auto;\n  }\n  .modal-fullscreen-md-down .modal-footer {\n    border-radius: 0;\n  }\n}\n@media (max-width: 991.98px) {\n  .modal-fullscreen-lg-down {\n    width: 100vw;\n    max-width: none;\n    height: 100%;\n    margin: 0;\n  }\n  .modal-fullscreen-lg-down .modal-content {\n    height: 100%;\n    border: 0;\n    border-radius: 0;\n  }\n  .modal-fullscreen-lg-down .modal-header {\n    border-radius: 0;\n  }\n  .modal-fullscreen-lg-down .modal-body {\n    overflow-y: auto;\n  }\n  .modal-fullscreen-lg-down .modal-footer {\n    border-radius: 0;\n  }\n}\n@media (max-width: 1199.98px) {\n  .modal-fullscreen-xl-down {\n    width: 100vw;\n    max-width: none;\n    height: 100%;\n    margin: 0;\n  }\n  .modal-fullscreen-xl-down .modal-content {\n    height: 100%;\n    border: 0;\n    border-radius: 0;\n  }\n  .modal-fullscreen-xl-down .modal-header {\n    border-radius: 0;\n  }\n  .modal-fullscreen-xl-down .modal-body {\n    overflow-y: auto;\n  }\n  .modal-fullscreen-xl-down .modal-footer {\n    border-radius: 0;\n  }\n}\n@media (max-width: 1399.98px) {\n  .modal-fullscreen-xxl-down {\n    width: 100vw;\n    max-width: none;\n    height: 100%;\n    margin: 0;\n  }\n  .modal-fullscreen-xxl-down .modal-content {\n    height: 100%;\n    border: 0;\n    border-radius: 0;\n  }\n  .modal-fullscreen-xxl-down .modal-header {\n    border-radius: 0;\n  }\n  .modal-fullscreen-xxl-down .modal-body {\n    overflow-y: auto;\n  }\n  .modal-fullscreen-xxl-down .modal-footer {\n    border-radius: 0;\n  }\n}\n.tooltip {\n  position: absolute;\n  z-index: 1080;\n  display: block;\n  margin: 0;\n  font-family: var(--bs-font-sans-serif);\n  font-style: normal;\n  font-weight: 400;\n  line-height: 1.5;\n  text-align: left;\n  text-align: start;\n  text-decoration: none;\n  text-shadow: none;\n  text-transform: none;\n  letter-spacing: normal;\n  word-break: normal;\n  word-spacing: normal;\n  white-space: normal;\n  line-break: auto;\n  font-size: 0.875rem;\n  word-wrap: break-word;\n  opacity: 0;\n}\n.tooltip.show {\n  opacity: 0.9;\n}\n.tooltip .tooltip-arrow {\n  position: absolute;\n  display: block;\n  width: 0.8rem;\n  height: 0.4rem;\n}\n.tooltip .tooltip-arrow::before {\n  position: absolute;\n  content: \"\";\n  border-color: transparent;\n  border-style: solid;\n}\n\n.bs-tooltip-top, .bs-tooltip-auto[data-popper-placement^=top] {\n  padding: 0.4rem 0;\n}\n.bs-tooltip-top .tooltip-arrow, .bs-tooltip-auto[data-popper-placement^=top] .tooltip-arrow {\n  bottom: 0;\n}\n.bs-tooltip-top .tooltip-arrow::before, .bs-tooltip-auto[data-popper-placement^=top] .tooltip-arrow::before {\n  top: -1px;\n  border-width: 0.4rem 0.4rem 0;\n  border-top-color: #000;\n}\n\n.bs-tooltip-end, .bs-tooltip-auto[data-popper-placement^=right] {\n  padding: 0 0.4rem;\n}\n.bs-tooltip-end .tooltip-arrow, .bs-tooltip-auto[data-popper-placement^=right] .tooltip-arrow {\n  left: 0;\n  width: 0.4rem;\n  height: 0.8rem;\n}\n.bs-tooltip-end .tooltip-arrow::before, .bs-tooltip-auto[data-popper-placement^=right] .tooltip-arrow::before {\n  right: -1px;\n  border-width: 0.4rem 0.4rem 0.4rem 0;\n  border-right-color: #000;\n}\n\n.bs-tooltip-bottom, .bs-tooltip-auto[data-popper-placement^=bottom] {\n  padding: 0.4rem 0;\n}\n.bs-tooltip-bottom .tooltip-arrow, .bs-tooltip-auto[data-popper-placement^=bottom] .tooltip-arrow {\n  top: 0;\n}\n.bs-tooltip-bottom .tooltip-arrow::before, .bs-tooltip-auto[data-popper-placement^=bottom] .tooltip-arrow::before {\n  bottom: -1px;\n  border-width: 0 0.4rem 0.4rem;\n  border-bottom-color: #000;\n}\n\n.bs-tooltip-start, .bs-tooltip-auto[data-popper-placement^=left] {\n  padding: 0 0.4rem;\n}\n.bs-tooltip-start .tooltip-arrow, .bs-tooltip-auto[data-popper-placement^=left] .tooltip-arrow {\n  right: 0;\n  width: 0.4rem;\n  height: 0.8rem;\n}\n.bs-tooltip-start .tooltip-arrow::before, .bs-tooltip-auto[data-popper-placement^=left] .tooltip-arrow::before {\n  left: -1px;\n  border-width: 0.4rem 0 0.4rem 0.4rem;\n  border-left-color: #000;\n}\n\n.tooltip-inner {\n  max-width: 200px;\n  padding: 0.25rem 0.5rem;\n  color: #fff;\n  text-align: center;\n  background-color: #000;\n  border-radius: 0.25rem;\n}\n\n.popover {\n  position: absolute;\n  top: 0;\n  left: 0 /* rtl:ignore */;\n  z-index: 1070;\n  display: block;\n  max-width: 276px;\n  font-family: var(--bs-font-sans-serif);\n  font-style: normal;\n  font-weight: 400;\n  line-height: 1.5;\n  text-align: left;\n  text-align: start;\n  text-decoration: none;\n  text-shadow: none;\n  text-transform: none;\n  letter-spacing: normal;\n  word-break: normal;\n  word-spacing: normal;\n  white-space: normal;\n  line-break: auto;\n  font-size: 0.875rem;\n  word-wrap: break-word;\n  background-color: #fff;\n  background-clip: padding-box;\n  border: 1px solid rgba(0, 0, 0, 0.2);\n  border-radius: 0.3rem;\n}\n.popover .popover-arrow {\n  position: absolute;\n  display: block;\n  width: 1rem;\n  height: 0.5rem;\n}\n.popover .popover-arrow::before, .popover .popover-arrow::after {\n  position: absolute;\n  display: block;\n  content: \"\";\n  border-color: transparent;\n  border-style: solid;\n}\n\n.bs-popover-top > .popover-arrow, .bs-popover-auto[data-popper-placement^=top] > .popover-arrow {\n  bottom: calc(-0.5rem - 1px);\n}\n.bs-popover-top > .popover-arrow::before, .bs-popover-auto[data-popper-placement^=top] > .popover-arrow::before {\n  bottom: 0;\n  border-width: 0.5rem 0.5rem 0;\n  border-top-color: rgba(0, 0, 0, 0.25);\n}\n.bs-popover-top > .popover-arrow::after, .bs-popover-auto[data-popper-placement^=top] > .popover-arrow::after {\n  bottom: 1px;\n  border-width: 0.5rem 0.5rem 0;\n  border-top-color: #fff;\n}\n\n.bs-popover-end > .popover-arrow, .bs-popover-auto[data-popper-placement^=right] > .popover-arrow {\n  left: calc(-0.5rem - 1px);\n  width: 0.5rem;\n  height: 1rem;\n}\n.bs-popover-end > .popover-arrow::before, .bs-popover-auto[data-popper-placement^=right] > .popover-arrow::before {\n  left: 0;\n  border-width: 0.5rem 0.5rem 0.5rem 0;\n  border-right-color: rgba(0, 0, 0, 0.25);\n}\n.bs-popover-end > .popover-arrow::after, .bs-popover-auto[data-popper-placement^=right] > .popover-arrow::after {\n  left: 1px;\n  border-width: 0.5rem 0.5rem 0.5rem 0;\n  border-right-color: #fff;\n}\n\n.bs-popover-bottom > .popover-arrow, .bs-popover-auto[data-popper-placement^=bottom] > .popover-arrow {\n  top: calc(-0.5rem - 1px);\n}\n.bs-popover-bottom > .popover-arrow::before, .bs-popover-auto[data-popper-placement^=bottom] > .popover-arrow::before {\n  top: 0;\n  border-width: 0 0.5rem 0.5rem 0.5rem;\n  border-bottom-color: rgba(0, 0, 0, 0.25);\n}\n.bs-popover-bottom > .popover-arrow::after, .bs-popover-auto[data-popper-placement^=bottom] > .popover-arrow::after {\n  top: 1px;\n  border-width: 0 0.5rem 0.5rem 0.5rem;\n  border-bottom-color: #fff;\n}\n.bs-popover-bottom .popover-header::before, .bs-popover-auto[data-popper-placement^=bottom] .popover-header::before {\n  position: absolute;\n  top: 0;\n  left: 50%;\n  display: block;\n  width: 1rem;\n  margin-left: -0.5rem;\n  content: \"\";\n  border-bottom: 1px solid #f0f0f0;\n}\n\n.bs-popover-start > .popover-arrow, .bs-popover-auto[data-popper-placement^=left] > .popover-arrow {\n  right: calc(-0.5rem - 1px);\n  width: 0.5rem;\n  height: 1rem;\n}\n.bs-popover-start > .popover-arrow::before, .bs-popover-auto[data-popper-placement^=left] > .popover-arrow::before {\n  right: 0;\n  border-width: 0.5rem 0 0.5rem 0.5rem;\n  border-left-color: rgba(0, 0, 0, 0.25);\n}\n.bs-popover-start > .popover-arrow::after, .bs-popover-auto[data-popper-placement^=left] > .popover-arrow::after {\n  right: 1px;\n  border-width: 0.5rem 0 0.5rem 0.5rem;\n  border-left-color: #fff;\n}\n\n.popover-header {\n  padding: 0.5rem 1rem;\n  margin-bottom: 0;\n  font-size: 1rem;\n  background-color: #f0f0f0;\n  border-bottom: 1px solid rgba(0, 0, 0, 0.2);\n  border-top-left-radius: calc(0.3rem - 1px);\n  border-top-right-radius: calc(0.3rem - 1px);\n}\n.popover-header:empty {\n  display: none;\n}\n\n.popover-body {\n  padding: 1rem 1rem;\n  color: #212529;\n}\n\n.carousel {\n  position: relative;\n}\n\n.carousel.pointer-event {\n  touch-action: pan-y;\n}\n\n.carousel-inner {\n  position: relative;\n  width: 100%;\n  overflow: hidden;\n}\n.carousel-inner::after {\n  display: block;\n  clear: both;\n  content: \"\";\n}\n\n.carousel-item {\n  position: relative;\n  display: none;\n  float: left;\n  width: 100%;\n  margin-right: -100%;\n  backface-visibility: hidden;\n  transition: transform 0.6s ease-in-out;\n}\n@media (prefers-reduced-motion: reduce) {\n  .carousel-item {\n    transition: none;\n  }\n}\n\n.carousel-item.active,\n.carousel-item-next,\n.carousel-item-prev {\n  display: block;\n}\n\n/* rtl:begin:ignore */\n.carousel-item-next:not(.carousel-item-start),\n.active.carousel-item-end {\n  transform: translateX(100%);\n}\n\n.carousel-item-prev:not(.carousel-item-end),\n.active.carousel-item-start {\n  transform: translateX(-100%);\n}\n\n/* rtl:end:ignore */\n.carousel-fade .carousel-item {\n  opacity: 0;\n  transition-property: opacity;\n  transform: none;\n}\n.carousel-fade .carousel-item.active,\n.carousel-fade .carousel-item-next.carousel-item-start,\n.carousel-fade .carousel-item-prev.carousel-item-end {\n  z-index: 1;\n  opacity: 1;\n}\n.carousel-fade .active.carousel-item-start,\n.carousel-fade .active.carousel-item-end {\n  z-index: 0;\n  opacity: 0;\n  transition: opacity 0s 0.6s;\n}\n@media (prefers-reduced-motion: reduce) {\n  .carousel-fade .active.carousel-item-start,\n.carousel-fade .active.carousel-item-end {\n    transition: none;\n  }\n}\n\n.carousel-control-prev,\n.carousel-control-next {\n  position: absolute;\n  top: 0;\n  bottom: 0;\n  z-index: 1;\n  display: flex;\n  align-items: center;\n  justify-content: center;\n  width: 15%;\n  padding: 0;\n  color: #fff;\n  text-align: center;\n  background: none;\n  border: 0;\n  opacity: 0.5;\n  transition: opacity 0.15s ease;\n}\n@media (prefers-reduced-motion: reduce) {\n  .carousel-control-prev,\n.carousel-control-next {\n    transition: none;\n  }\n}\n.carousel-control-prev:hover, .carousel-control-prev:focus,\n.carousel-control-next:hover,\n.carousel-control-next:focus {\n  color: #fff;\n  text-decoration: none;\n  outline: 0;\n  opacity: 0.9;\n}\n\n.carousel-control-prev {\n  left: 0;\n}\n\n.carousel-control-next {\n  right: 0;\n}\n\n.carousel-control-prev-icon,\n.carousel-control-next-icon {\n  display: inline-block;\n  width: 2rem;\n  height: 2rem;\n  background-repeat: no-repeat;\n  background-position: 50%;\n  background-size: 100% 100%;\n}\n\n/* rtl:options: {\n  \"autoRename\": true,\n  \"stringMap\":[ {\n    \"name\"    : \"prev-next\",\n    \"search\"  : \"prev\",\n    \"replace\" : \"next\"\n  } ]\n} */\n.carousel-control-prev-icon {\n  background-image: url(\"data:image/svg+xml,%3csvg xmlns='http://www.w3.org/2000/svg' viewBox='0 0 16 16' fill='%23fff'%3e%3cpath d='M11.354 1.646a.5.5 0 0 1 0 .708L5.707 8l5.647 5.646a.5.5 0 0 1-.708.708l-6-6a.5.5 0 0 1 0-.708l6-6a.5.5 0 0 1 .708 0z'/%3e%3c/svg%3e\");\n}\n\n.carousel-control-next-icon {\n  background-image: url(\"data:image/svg+xml,%3csvg xmlns='http://www.w3.org/2000/svg' viewBox='0 0 16 16' fill='%23fff'%3e%3cpath d='M4.646 1.646a.5.5 0 0 1 .708 0l6 6a.5.5 0 0 1 0 .708l-6 6a.5.5 0 0 1-.708-.708L10.293 8 4.646 2.354a.5.5 0 0 1 0-.708z'/%3e%3c/svg%3e\");\n}\n\n.carousel-indicators {\n  position: absolute;\n  right: 0;\n  bottom: 0;\n  left: 0;\n  z-index: 2;\n  display: flex;\n  justify-content: center;\n  padding: 0;\n  margin-right: 15%;\n  margin-bottom: 1rem;\n  margin-left: 15%;\n  list-style: none;\n}\n.carousel-indicators [data-bs-target] {\n  box-sizing: content-box;\n  flex: 0 1 auto;\n  width: 30px;\n  height: 3px;\n  padding: 0;\n  margin-right: 3px;\n  margin-left: 3px;\n  text-indent: -999px;\n  cursor: pointer;\n  background-color: #fff;\n  background-clip: padding-box;\n  border: 0;\n  border-top: 10px solid transparent;\n  border-bottom: 10px solid transparent;\n  opacity: 0.5;\n  transition: opacity 0.6s ease;\n}\n@media (prefers-reduced-motion: reduce) {\n  .carousel-indicators [data-bs-target] {\n    transition: none;\n  }\n}\n.carousel-indicators .active {\n  opacity: 1;\n}\n\n.carousel-caption {\n  position: absolute;\n  right: 15%;\n  bottom: 1.25rem;\n  left: 15%;\n  padding-top: 1.25rem;\n  padding-bottom: 1.25rem;\n  color: #fff;\n  text-align: center;\n}\n\n.carousel-dark .carousel-control-prev-icon,\n.carousel-dark .carousel-control-next-icon {\n  filter: invert(1) grayscale(100);\n}\n.carousel-dark .carousel-indicators [data-bs-target] {\n  background-color: #000;\n}\n.carousel-dark .carousel-caption {\n  color: #000;\n}\n\n@keyframes spinner-border {\n  to {\n    transform: rotate(360deg) /* rtl:ignore */;\n  }\n}\n.spinner-border {\n  display: inline-block;\n  width: 2rem;\n  height: 2rem;\n  vertical-align: -0.125em;\n  border: 0.25em solid currentColor;\n  border-right-color: transparent;\n  border-radius: 50%;\n  animation: 0.75s linear infinite spinner-border;\n}\n\n.spinner-border-sm {\n  width: 1rem;\n  height: 1rem;\n  border-width: 0.2em;\n}\n\n@keyframes spinner-grow {\n  0% {\n    transform: scale(0);\n  }\n  50% {\n    opacity: 1;\n    transform: none;\n  }\n}\n.spinner-grow {\n  display: inline-block;\n  width: 2rem;\n  height: 2rem;\n  vertical-align: -0.125em;\n  background-color: currentColor;\n  border-radius: 50%;\n  opacity: 0;\n  animation: 0.75s linear infinite spinner-grow;\n}\n\n.spinner-grow-sm {\n  width: 1rem;\n  height: 1rem;\n}\n\n@media (prefers-reduced-motion: reduce) {\n  .spinner-border,\n.spinner-grow {\n    animation-duration: 1.5s;\n  }\n}\n.offcanvas {\n  position: fixed;\n  bottom: 0;\n  z-index: 1045;\n  display: flex;\n  flex-direction: column;\n  max-width: 100%;\n  visibility: hidden;\n  background-color: #fff;\n  background-clip: padding-box;\n  outline: 0;\n  transition: transform 0.3s ease-in-out;\n}\n@media (prefers-reduced-motion: reduce) {\n  .offcanvas {\n    transition: none;\n  }\n}\n\n.offcanvas-backdrop {\n  position: fixed;\n  top: 0;\n  left: 0;\n  z-index: 1040;\n  width: 100vw;\n  height: 100vh;\n  background-color: #000;\n}\n.offcanvas-backdrop.fade {\n  opacity: 0;\n}\n.offcanvas-backdrop.show {\n  opacity: 0.5;\n}\n\n.offcanvas-header {\n  display: flex;\n  align-items: center;\n  justify-content: space-between;\n  padding: 1rem 1rem;\n}\n.offcanvas-header .btn-close {\n  padding: 0.5rem 0.5rem;\n  margin-top: -0.5rem;\n  margin-right: -0.5rem;\n  margin-bottom: -0.5rem;\n}\n\n.offcanvas-title {\n  margin-bottom: 0;\n  line-height: 1.5;\n}\n\n.offcanvas-body {\n  flex-grow: 1;\n  padding: 1rem 1rem;\n  overflow-y: auto;\n}\n\n.offcanvas-start {\n  top: 0;\n  left: 0;\n  width: 400px;\n  border-right: 1px solid rgba(0, 0, 0, 0.2);\n  transform: translateX(-100%);\n}\n\n.offcanvas-end {\n  top: 0;\n  right: 0;\n  width: 400px;\n  border-left: 1px solid rgba(0, 0, 0, 0.2);\n  transform: translateX(100%);\n}\n\n.offcanvas-top {\n  top: 0;\n  right: 0;\n  left: 0;\n  height: 30vh;\n  max-height: 100%;\n  border-bottom: 1px solid rgba(0, 0, 0, 0.2);\n  transform: translateY(-100%);\n}\n\n.offcanvas-bottom {\n  right: 0;\n  left: 0;\n  height: 30vh;\n  max-height: 100%;\n  border-top: 1px solid rgba(0, 0, 0, 0.2);\n  transform: translateY(100%);\n}\n\n.offcanvas.show {\n  transform: none;\n}\n\n.placeholder {\n  display: inline-block;\n  min-height: 1em;\n  vertical-align: middle;\n  cursor: wait;\n  background-color: currentColor;\n  opacity: 0.5;\n}\n.placeholder.btn::before {\n  display: inline-block;\n  content: \"\";\n}\n\n.placeholder-xs {\n  min-height: 0.6em;\n}\n\n.placeholder-sm {\n  min-height: 0.8em;\n}\n\n.placeholder-lg {\n  min-height: 1.2em;\n}\n\n.placeholder-glow .placeholder {\n  animation: placeholder-glow 2s ease-in-out infinite;\n}\n\n@keyframes placeholder-glow {\n  50% {\n    opacity: 0.2;\n  }\n}\n.placeholder-wave {\n  mask-image: linear-gradient(130deg, #000 55%, rgba(0, 0, 0, 0.8) 75%, #000 95%);\n  mask-size: 200% 100%;\n  animation: placeholder-wave 2s linear infinite;\n}\n\n@keyframes placeholder-wave {\n  100% {\n    mask-position: -200% 0%;\n  }\n}\n.clearfix::after {\n  display: block;\n  clear: both;\n  content: \"\";\n}\n\n.link-primary {\n  color: #0d6efd;\n}\n.link-primary:hover, .link-primary:focus {\n  color: #0a58ca;\n}\n\n.link-secondary {\n  color: #6c757d;\n}\n.link-secondary:hover, .link-secondary:focus {\n  color: #565e64;\n}\n\n.link-success {\n  color: #198754;\n}\n.link-success:hover, .link-success:focus {\n  color: #146c43;\n}\n\n.link-info {\n  color: #0dcaf0;\n}\n.link-info:hover, .link-info:focus {\n  color: #3dd5f3;\n}\n\n.link-warning {\n  color: #ffc107;\n}\n.link-warning:hover, .link-warning:focus {\n  color: #ffcd39;\n}\n\n.link-danger {\n  color: #dc3545;\n}\n.link-danger:hover, .link-danger:focus {\n  color: #b02a37;\n}\n\n.link-light {\n  color: #f8f9fa;\n}\n.link-light:hover, .link-light:focus {\n  color: #f9fafb;\n}\n\n.link-dark {\n  color: #212529;\n}\n.link-dark:hover, .link-dark:focus {\n  color: #1a1e21;\n}\n\n.ratio {\n  position: relative;\n  width: 100%;\n}\n.ratio::before {\n  display: block;\n  padding-top: var(--bs-aspect-ratio);\n  content: \"\";\n}\n.ratio > * {\n  position: absolute;\n  top: 0;\n  left: 0;\n  width: 100%;\n  height: 100%;\n}\n\n.ratio-1x1 {\n  --bs-aspect-ratio: 100%;\n}\n\n.ratio-4x3 {\n  --bs-aspect-ratio: calc(3 / 4 * 100%);\n}\n\n.ratio-16x9 {\n  --bs-aspect-ratio: calc(9 / 16 * 100%);\n}\n\n.ratio-21x9 {\n  --bs-aspect-ratio: calc(9 / 21 * 100%);\n}\n\n.fixed-top {\n  position: fixed;\n  top: 0;\n  right: 0;\n  left: 0;\n  z-index: 1030;\n}\n\n.fixed-bottom {\n  position: fixed;\n  right: 0;\n  bottom: 0;\n  left: 0;\n  z-index: 1030;\n}\n\n.sticky-top {\n  position: sticky;\n  top: 0;\n  z-index: 1020;\n}\n\n@media (min-width: 576px) {\n  .sticky-sm-top {\n    position: sticky;\n    top: 0;\n    z-index: 1020;\n  }\n}\n@media (min-width: 768px) {\n  .sticky-md-top {\n    position: sticky;\n    top: 0;\n    z-index: 1020;\n  }\n}\n@media (min-width: 992px) {\n  .sticky-lg-top {\n    position: sticky;\n    top: 0;\n    z-index: 1020;\n  }\n}\n@media (min-width: 1200px) {\n  .sticky-xl-top {\n    position: sticky;\n    top: 0;\n    z-index: 1020;\n  }\n}\n@media (min-width: 1400px) {\n  .sticky-xxl-top {\n    position: sticky;\n    top: 0;\n    z-index: 1020;\n  }\n}\n.hstack {\n  display: flex;\n  flex-direction: row;\n  align-items: center;\n  align-self: stretch;\n}\n\n.vstack {\n  display: flex;\n  flex: 1 1 auto;\n  flex-direction: column;\n  align-self: stretch;\n}\n\n.visually-hidden,\n.visually-hidden-focusable:not(:focus):not(:focus-within) {\n  position: absolute !important;\n  width: 1px !important;\n  height: 1px !important;\n  padding: 0 !important;\n  margin: -1px !important;\n  overflow: hidden !important;\n  clip: rect(0, 0, 0, 0) !important;\n  white-space: nowrap !important;\n  border: 0 !important;\n}\n\n.stretched-link::after {\n  position: absolute;\n  top: 0;\n  right: 0;\n  bottom: 0;\n  left: 0;\n  z-index: 1;\n  content: \"\";\n}\n\n.text-truncate {\n  overflow: hidden;\n  text-overflow: ellipsis;\n  white-space: nowrap;\n}\n\n.vr {\n  display: inline-block;\n  align-self: stretch;\n  width: 1px;\n  min-height: 1em;\n  background-color: currentColor;\n  opacity: 0.25;\n}\n\n.align-baseline {\n  vertical-align: baseline !important;\n}\n\n.align-top {\n  vertical-align: top !important;\n}\n\n.align-middle {\n  vertical-align: middle !important;\n}\n\n.align-bottom {\n  vertical-align: bottom !important;\n}\n\n.align-text-bottom {\n  vertical-align: text-bottom !important;\n}\n\n.align-text-top {\n  vertical-align: text-top !important;\n}\n\n.float-start {\n  float: left !important;\n}\n\n.float-end {\n  float: right !important;\n}\n\n.float-none {\n  float: none !important;\n}\n\n.opacity-0 {\n  opacity: 0 !important;\n}\n\n.opacity-25 {\n  opacity: 0.25 !important;\n}\n\n.opacity-50 {\n  opacity: 0.5 !important;\n}\n\n.opacity-75 {\n  opacity: 0.75 !important;\n}\n\n.opacity-100 {\n  opacity: 1 !important;\n}\n\n.overflow-auto {\n  overflow: auto !important;\n}\n\n.overflow-hidden {\n  overflow: hidden !important;\n}\n\n.overflow-visible {\n  overflow: visible !important;\n}\n\n.overflow-scroll {\n  overflow: scroll !important;\n}\n\n.d-inline {\n  display: inline !important;\n}\n\n.d-inline-block {\n  display: inline-block !important;\n}\n\n.d-block {\n  display: block !important;\n}\n\n.d-grid {\n  display: grid !important;\n}\n\n.d-table {\n  display: table !important;\n}\n\n.d-table-row {\n  display: table-row !important;\n}\n\n.d-table-cell {\n  display: table-cell !important;\n}\n\n.d-flex {\n  display: flex !important;\n}\n\n.d-inline-flex {\n  display: inline-flex !important;\n}\n\n.d-none {\n  display: none !important;\n}\n\n.shadow {\n  box-shadow: 0 0.5rem 1rem rgba(0, 0, 0, 0.15) !important;\n}\n\n.shadow-sm {\n  box-shadow: 0 0.125rem 0.25rem rgba(0, 0, 0, 0.075) !important;\n}\n\n.shadow-lg {\n  box-shadow: 0 1rem 3rem rgba(0, 0, 0, 0.175) !important;\n}\n\n.shadow-none {\n  box-shadow: none !important;\n}\n\n.position-static {\n  position: static !important;\n}\n\n.position-relative {\n  position: relative !important;\n}\n\n.position-absolute {\n  position: absolute !important;\n}\n\n.position-fixed {\n  position: fixed !important;\n}\n\n.position-sticky {\n  position: sticky !important;\n}\n\n.top-0 {\n  top: 0 !important;\n}\n\n.top-50 {\n  top: 50% !important;\n}\n\n.top-100 {\n  top: 100% !important;\n}\n\n.bottom-0 {\n  bottom: 0 !important;\n}\n\n.bottom-50 {\n  bottom: 50% !important;\n}\n\n.bottom-100 {\n  bottom: 100% !important;\n}\n\n.start-0 {\n  left: 0 !important;\n}\n\n.start-50 {\n  left: 50% !important;\n}\n\n.start-100 {\n  left: 100% !important;\n}\n\n.end-0 {\n  right: 0 !important;\n}\n\n.end-50 {\n  right: 50% !important;\n}\n\n.end-100 {\n  right: 100% !important;\n}\n\n.translate-middle {\n  transform: translate(-50%, -50%) !important;\n}\n\n.translate-middle-x {\n  transform: translateX(-50%) !important;\n}\n\n.translate-middle-y {\n  transform: translateY(-50%) !important;\n}\n\n.border {\n  border: 1px solid #dee2e6 !important;\n}\n\n.border-0 {\n  border: 0 !important;\n}\n\n.border-top {\n  border-top: 1px solid #dee2e6 !important;\n}\n\n.border-top-0 {\n  border-top: 0 !important;\n}\n\n.border-end {\n  border-right: 1px solid #dee2e6 !important;\n}\n\n.border-end-0 {\n  border-right: 0 !important;\n}\n\n.border-bottom {\n  border-bottom: 1px solid #dee2e6 !important;\n}\n\n.border-bottom-0 {\n  border-bottom: 0 !important;\n}\n\n.border-start {\n  border-left: 1px solid #dee2e6 !important;\n}\n\n.border-start-0 {\n  border-left: 0 !important;\n}\n\n.border-primary {\n  border-color: #0d6efd !important;\n}\n\n.border-secondary {\n  border-color: #6c757d !important;\n}\n\n.border-success {\n  border-color: #198754 !important;\n}\n\n.border-info {\n  border-color: #0dcaf0 !important;\n}\n\n.border-warning {\n  border-color: #ffc107 !important;\n}\n\n.border-danger {\n  border-color: #dc3545 !important;\n}\n\n.border-light {\n  border-color: #f8f9fa !important;\n}\n\n.border-dark {\n  border-color: #212529 !important;\n}\n\n.border-white {\n  border-color: #fff !important;\n}\n\n.border-1 {\n  border-width: 1px !important;\n}\n\n.border-2 {\n  border-width: 2px !important;\n}\n\n.border-3 {\n  border-width: 3px !important;\n}\n\n.border-4 {\n  border-width: 4px !important;\n}\n\n.border-5 {\n  border-width: 5px !important;\n}\n\n.w-25 {\n  width: 25% !important;\n}\n\n.w-50 {\n  width: 50% !important;\n}\n\n.w-75 {\n  width: 75% !important;\n}\n\n.w-100 {\n  width: 100% !important;\n}\n\n.w-auto {\n  width: auto !important;\n}\n\n.mw-100 {\n  max-width: 100% !important;\n}\n\n.vw-100 {\n  width: 100vw !important;\n}\n\n.min-vw-100 {\n  min-width: 100vw !important;\n}\n\n.h-25 {\n  height: 25% !important;\n}\n\n.h-50 {\n  height: 50% !important;\n}\n\n.h-75 {\n  height: 75% !important;\n}\n\n.h-100 {\n  height: 100% !important;\n}\n\n.h-auto {\n  height: auto !important;\n}\n\n.mh-100 {\n  max-height: 100% !important;\n}\n\n.vh-100 {\n  height: 100vh !important;\n}\n\n.min-vh-100 {\n  min-height: 100vh !important;\n}\n\n.flex-fill {\n  flex: 1 1 auto !important;\n}\n\n.flex-row {\n  flex-direction: row !important;\n}\n\n.flex-column {\n  flex-direction: column !important;\n}\n\n.flex-row-reverse {\n  flex-direction: row-reverse !important;\n}\n\n.flex-column-reverse {\n  flex-direction: column-reverse !important;\n}\n\n.flex-grow-0 {\n  flex-grow: 0 !important;\n}\n\n.flex-grow-1 {\n  flex-grow: 1 !important;\n}\n\n.flex-shrink-0 {\n  flex-shrink: 0 !important;\n}\n\n.flex-shrink-1 {\n  flex-shrink: 1 !important;\n}\n\n.flex-wrap {\n  flex-wrap: wrap !important;\n}\n\n.flex-nowrap {\n  flex-wrap: nowrap !important;\n}\n\n.flex-wrap-reverse {\n  flex-wrap: wrap-reverse !important;\n}\n\n.gap-0 {\n  gap: 0 !important;\n}\n\n.gap-1 {\n  gap: 0.25rem !important;\n}\n\n.gap-2 {\n  gap: 0.5rem !important;\n}\n\n.gap-3 {\n  gap: 1rem !important;\n}\n\n.gap-4 {\n  gap: 1.5rem !important;\n}\n\n.gap-5 {\n  gap: 3rem !important;\n}\n\n.justify-content-start {\n  justify-content: flex-start !important;\n}\n\n.justify-content-end {\n  justify-content: flex-end !important;\n}\n\n.justify-content-center {\n  justify-content: center !important;\n}\n\n.justify-content-between {\n  justify-content: space-between !important;\n}\n\n.justify-content-around {\n  justify-content: space-around !important;\n}\n\n.justify-content-evenly {\n  justify-content: space-evenly !important;\n}\n\n.align-items-start {\n  align-items: flex-start !important;\n}\n\n.align-items-end {\n  align-items: flex-end !important;\n}\n\n.align-items-center {\n  align-items: center !important;\n}\n\n.align-items-baseline {\n  align-items: baseline !important;\n}\n\n.align-items-stretch {\n  align-items: stretch !important;\n}\n\n.align-content-start {\n  align-content: flex-start !important;\n}\n\n.align-content-end {\n  align-content: flex-end !important;\n}\n\n.align-content-center {\n  align-content: center !important;\n}\n\n.align-content-between {\n  align-content: space-between !important;\n}\n\n.align-content-around {\n  align-content: space-around !important;\n}\n\n.align-content-stretch {\n  align-content: stretch !important;\n}\n\n.align-self-auto {\n  align-self: auto !important;\n}\n\n.align-self-start {\n  align-self: flex-start !important;\n}\n\n.align-self-end {\n  align-self: flex-end !important;\n}\n\n.align-self-center {\n  align-self: center !important;\n}\n\n.align-self-baseline {\n  align-self: baseline !important;\n}\n\n.align-self-stretch {\n  align-self: stretch !important;\n}\n\n.order-first {\n  order: -1 !important;\n}\n\n.order-0 {\n  order: 0 !important;\n}\n\n.order-1 {\n  order: 1 !important;\n}\n\n.order-2 {\n  order: 2 !important;\n}\n\n.order-3 {\n  order: 3 !important;\n}\n\n.order-4 {\n  order: 4 !important;\n}\n\n.order-5 {\n  order: 5 !important;\n}\n\n.order-last {\n  order: 6 !important;\n}\n\n.m-0 {\n  margin: 0 !important;\n}\n\n.m-1 {\n  margin: 0.25rem !important;\n}\n\n.m-2 {\n  margin: 0.5rem !important;\n}\n\n.m-3 {\n  margin: 1rem !important;\n}\n\n.m-4 {\n  margin: 1.5rem !important;\n}\n\n.m-5 {\n  margin: 3rem !important;\n}\n\n.m-auto {\n  margin: auto !important;\n}\n\n.mx-0 {\n  margin-right: 0 !important;\n  margin-left: 0 !important;\n}\n\n.mx-1 {\n  margin-right: 0.25rem !important;\n  margin-left: 0.25rem !important;\n}\n\n.mx-2 {\n  margin-right: 0.5rem !important;\n  margin-left: 0.5rem !important;\n}\n\n.mx-3 {\n  margin-right: 1rem !important;\n  margin-left: 1rem !important;\n}\n\n.mx-4 {\n  margin-right: 1.5rem !important;\n  margin-left: 1.5rem !important;\n}\n\n.mx-5 {\n  margin-right: 3rem !important;\n  margin-left: 3rem !important;\n}\n\n.mx-auto {\n  margin-right: auto !important;\n  margin-left: auto !important;\n}\n\n.my-0 {\n  margin-top: 0 !important;\n  margin-bottom: 0 !important;\n}\n\n.my-1 {\n  margin-top: 0.25rem !important;\n  margin-bottom: 0.25rem !important;\n}\n\n.my-2 {\n  margin-top: 0.5rem !important;\n  margin-bottom: 0.5rem !important;\n}\n\n.my-3 {\n  margin-top: 1rem !important;\n  margin-bottom: 1rem !important;\n}\n\n.my-4 {\n  margin-top: 1.5rem !important;\n  margin-bottom: 1.5rem !important;\n}\n\n.my-5 {\n  margin-top: 3rem !important;\n  margin-bottom: 3rem !important;\n}\n\n.my-auto {\n  margin-top: auto !important;\n  margin-bottom: auto !important;\n}\n\n.mt-0 {\n  margin-top: 0 !important;\n}\n\n.mt-1 {\n  margin-top: 0.25rem !important;\n}\n\n.mt-2 {\n  margin-top: 0.5rem !important;\n}\n\n.mt-3 {\n  margin-top: 1rem !important;\n}\n\n.mt-4 {\n  margin-top: 1.5rem !important;\n}\n\n.mt-5 {\n  margin-top: 3rem !important;\n}\n\n.mt-auto {\n  margin-top: auto !important;\n}\n\n.me-0 {\n  margin-right: 0 !important;\n}\n\n.me-1 {\n  margin-right: 0.25rem !important;\n}\n\n.me-2 {\n  margin-right: 0.5rem !important;\n}\n\n.me-3 {\n  margin-right: 1rem !important;\n}\n\n.me-4 {\n  margin-right: 1.5rem !important;\n}\n\n.me-5 {\n  margin-right: 3rem !important;\n}\n\n.me-auto {\n  margin-right: auto !important;\n}\n\n.mb-0 {\n  margin-bottom: 0 !important;\n}\n\n.mb-1 {\n  margin-bottom: 0.25rem !important;\n}\n\n.mb-2 {\n  margin-bottom: 0.5rem !important;\n}\n\n.mb-3 {\n  margin-bottom: 1rem !important;\n}\n\n.mb-4 {\n  margin-bottom: 1.5rem !important;\n}\n\n.mb-5 {\n  margin-bottom: 3rem !important;\n}\n\n.mb-auto {\n  margin-bottom: auto !important;\n}\n\n.ms-0 {\n  margin-left: 0 !important;\n}\n\n.ms-1 {\n  margin-left: 0.25rem !important;\n}\n\n.ms-2 {\n  margin-left: 0.5rem !important;\n}\n\n.ms-3 {\n  margin-left: 1rem !important;\n}\n\n.ms-4 {\n  margin-left: 1.5rem !important;\n}\n\n.ms-5 {\n  margin-left: 3rem !important;\n}\n\n.ms-auto {\n  margin-left: auto !important;\n}\n\n.p-0 {\n  padding: 0 !important;\n}\n\n.p-1 {\n  padding: 0.25rem !important;\n}\n\n.p-2 {\n  padding: 0.5rem !important;\n}\n\n.p-3 {\n  padding: 1rem !important;\n}\n\n.p-4 {\n  padding: 1.5rem !important;\n}\n\n.p-5 {\n  padding: 3rem !important;\n}\n\n.px-0 {\n  padding-right: 0 !important;\n  padding-left: 0 !important;\n}\n\n.px-1 {\n  padding-right: 0.25rem !important;\n  padding-left: 0.25rem !important;\n}\n\n.px-2 {\n  padding-right: 0.5rem !important;\n  padding-left: 0.5rem !important;\n}\n\n.px-3 {\n  padding-right: 1rem !important;\n  padding-left: 1rem !important;\n}\n\n.px-4 {\n  padding-right: 1.5rem !important;\n  padding-left: 1.5rem !important;\n}\n\n.px-5 {\n  padding-right: 3rem !important;\n  padding-left: 3rem !important;\n}\n\n.py-0 {\n  padding-top: 0 !important;\n  padding-bottom: 0 !important;\n}\n\n.py-1 {\n  padding-top: 0.25rem !important;\n  padding-bottom: 0.25rem !important;\n}\n\n.py-2 {\n  padding-top: 0.5rem !important;\n  padding-bottom: 0.5rem !important;\n}\n\n.py-3 {\n  padding-top: 1rem !important;\n  padding-bottom: 1rem !important;\n}\n\n.py-4 {\n  padding-top: 1.5rem !important;\n  padding-bottom: 1.5rem !important;\n}\n\n.py-5 {\n  padding-top: 3rem !important;\n  padding-bottom: 3rem !important;\n}\n\n.pt-0 {\n  padding-top: 0 !important;\n}\n\n.pt-1 {\n  padding-top: 0.25rem !important;\n}\n\n.pt-2 {\n  padding-top: 0.5rem !important;\n}\n\n.pt-3 {\n  padding-top: 1rem !important;\n}\n\n.pt-4 {\n  padding-top: 1.5rem !important;\n}\n\n.pt-5 {\n  padding-top: 3rem !important;\n}\n\n.pe-0 {\n  padding-right: 0 !important;\n}\n\n.pe-1 {\n  padding-right: 0.25rem !important;\n}\n\n.pe-2 {\n  padding-right: 0.5rem !important;\n}\n\n.pe-3 {\n  padding-right: 1rem !important;\n}\n\n.pe-4 {\n  padding-right: 1.5rem !important;\n}\n\n.pe-5 {\n  padding-right: 3rem !important;\n}\n\n.pb-0 {\n  padding-bottom: 0 !important;\n}\n\n.pb-1 {\n  padding-bottom: 0.25rem !important;\n}\n\n.pb-2 {\n  padding-bottom: 0.5rem !important;\n}\n\n.pb-3 {\n  padding-bottom: 1rem !important;\n}\n\n.pb-4 {\n  padding-bottom: 1.5rem !important;\n}\n\n.pb-5 {\n  padding-bottom: 3rem !important;\n}\n\n.ps-0 {\n  padding-left: 0 !important;\n}\n\n.ps-1 {\n  padding-left: 0.25rem !important;\n}\n\n.ps-2 {\n  padding-left: 0.5rem !important;\n}\n\n.ps-3 {\n  padding-left: 1rem !important;\n}\n\n.ps-4 {\n  padding-left: 1.5rem !important;\n}\n\n.ps-5 {\n  padding-left: 3rem !important;\n}\n\n.font-monospace {\n  font-family: var(--bs-font-monospace) !important;\n}\n\n.fs-1 {\n  font-size: calc(1.375rem + 1.5vw) !important;\n}\n\n.fs-2 {\n  font-size: calc(1.325rem + 0.9vw) !important;\n}\n\n.fs-3 {\n  font-size: calc(1.3rem + 0.6vw) !important;\n}\n\n.fs-4 {\n  font-size: calc(1.275rem + 0.3vw) !important;\n}\n\n.fs-5 {\n  font-size: 1.25rem !important;\n}\n\n.fs-6 {\n  font-size: 1rem !important;\n}\n\n.fst-italic {\n  font-style: italic !important;\n}\n\n.fst-normal {\n  font-style: normal !important;\n}\n\n.fw-light {\n  font-weight: 300 !important;\n}\n\n.fw-lighter {\n  font-weight: lighter !important;\n}\n\n.fw-normal {\n  font-weight: 400 !important;\n}\n\n.fw-bold {\n  font-weight: 700 !important;\n}\n\n.fw-bolder {\n  font-weight: bolder !important;\n}\n\n.lh-1 {\n  line-height: 1 !important;\n}\n\n.lh-sm {\n  line-height: 1.25 !important;\n}\n\n.lh-base {\n  line-height: 1.5 !important;\n}\n\n.lh-lg {\n  line-height: 2 !important;\n}\n\n.text-start {\n  text-align: left !important;\n}\n\n.text-end {\n  text-align: right !important;\n}\n\n.text-center {\n  text-align: center !important;\n}\n\n.text-decoration-none {\n  text-decoration: none !important;\n}\n\n.text-decoration-underline {\n  text-decoration: underline !important;\n}\n\n.text-decoration-line-through {\n  text-decoration: line-through !important;\n}\n\n.text-lowercase {\n  text-transform: lowercase !important;\n}\n\n.text-uppercase {\n  text-transform: uppercase !important;\n}\n\n.text-capitalize {\n  text-transform: capitalize !important;\n}\n\n.text-wrap {\n  white-space: normal !important;\n}\n\n.text-nowrap {\n  white-space: nowrap !important;\n}\n\n/* rtl:begin:remove */\n.text-break {\n  word-wrap: break-word !important;\n  word-break: break-word !important;\n}\n\n/* rtl:end:remove */\n.text-primary {\n  --bs-text-opacity: 1;\n  color: rgba(var(--bs-primary-rgb), var(--bs-text-opacity)) !important;\n}\n\n.text-secondary {\n  --bs-text-opacity: 1;\n  color: rgba(var(--bs-secondary-rgb), var(--bs-text-opacity)) !important;\n}\n\n.text-success {\n  --bs-text-opacity: 1;\n  color: rgba(var(--bs-success-rgb), var(--bs-text-opacity)) !important;\n}\n\n.text-info {\n  --bs-text-opacity: 1;\n  color: rgba(var(--bs-info-rgb), var(--bs-text-opacity)) !important;\n}\n\n.text-warning {\n  --bs-text-opacity: 1;\n  color: rgba(var(--bs-warning-rgb), var(--bs-text-opacity)) !important;\n}\n\n.text-danger {\n  --bs-text-opacity: 1;\n  color: rgba(var(--bs-danger-rgb), var(--bs-text-opacity)) !important;\n}\n\n.text-light {\n  --bs-text-opacity: 1;\n  color: rgba(var(--bs-light-rgb), var(--bs-text-opacity)) !important;\n}\n\n.text-dark {\n  --bs-text-opacity: 1;\n  color: rgba(var(--bs-dark-rgb), var(--bs-text-opacity)) !important;\n}\n\n.text-black {\n  --bs-text-opacity: 1;\n  color: rgba(var(--bs-black-rgb), var(--bs-text-opacity)) !important;\n}\n\n.text-white {\n  --bs-text-opacity: 1;\n  color: rgba(var(--bs-white-rgb), var(--bs-text-opacity)) !important;\n}\n\n.text-body {\n  --bs-text-opacity: 1;\n  color: rgba(var(--bs-body-rgb), var(--bs-text-opacity)) !important;\n}\n\n.text-muted {\n  --bs-text-opacity: 1;\n  color: #6c757d !important;\n}\n\n.text-black-50 {\n  --bs-text-opacity: 1;\n  color: rgba(0, 0, 0, 0.5) !important;\n}\n\n.text-white-50 {\n  --bs-text-opacity: 1;\n  color: rgba(255, 255, 255, 0.5) !important;\n}\n\n.text-reset {\n  --bs-text-opacity: 1;\n  color: inherit !important;\n}\n\n.text-opacity-25 {\n  --bs-text-opacity: 0.25;\n}\n\n.text-opacity-50 {\n  --bs-text-opacity: 0.5;\n}\n\n.text-opacity-75 {\n  --bs-text-opacity: 0.75;\n}\n\n.text-opacity-100 {\n  --bs-text-opacity: 1;\n}\n\n.bg-primary {\n  --bs-bg-opacity: 1;\n  background-color: rgba(var(--bs-primary-rgb), var(--bs-bg-opacity)) !important;\n}\n\n.bg-secondary {\n  --bs-bg-opacity: 1;\n  background-color: rgba(var(--bs-secondary-rgb), var(--bs-bg-opacity)) !important;\n}\n\n.bg-success {\n  --bs-bg-opacity: 1;\n  background-color: rgba(var(--bs-success-rgb), var(--bs-bg-opacity)) !important;\n}\n\n.bg-info {\n  --bs-bg-opacity: 1;\n  background-color: rgba(var(--bs-info-rgb), var(--bs-bg-opacity)) !important;\n}\n\n.bg-warning {\n  --bs-bg-opacity: 1;\n  background-color: rgba(var(--bs-warning-rgb), var(--bs-bg-opacity)) !important;\n}\n\n.bg-danger {\n  --bs-bg-opacity: 1;\n  background-color: rgba(var(--bs-danger-rgb), var(--bs-bg-opacity)) !important;\n}\n\n.bg-light {\n  --bs-bg-opacity: 1;\n  background-color: rgba(var(--bs-light-rgb), var(--bs-bg-opacity)) !important;\n}\n\n.bg-dark {\n  --bs-bg-opacity: 1;\n  background-color: rgba(var(--bs-dark-rgb), var(--bs-bg-opacity)) !important;\n}\n\n.bg-black {\n  --bs-bg-opacity: 1;\n  background-color: rgba(var(--bs-black-rgb), var(--bs-bg-opacity)) !important;\n}\n\n.bg-white {\n  --bs-bg-opacity: 1;\n  background-color: rgba(var(--bs-white-rgb), var(--bs-bg-opacity)) !important;\n}\n\n.bg-body {\n  --bs-bg-opacity: 1;\n  background-color: rgba(var(--bs-body-rgb), var(--bs-bg-opacity)) !important;\n}\n\n.bg-transparent {\n  --bs-bg-opacity: 1;\n  background-color: transparent !important;\n}\n\n.bg-opacity-10 {\n  --bs-bg-opacity: 0.1;\n}\n\n.bg-opacity-25 {\n  --bs-bg-opacity: 0.25;\n}\n\n.bg-opacity-50 {\n  --bs-bg-opacity: 0.5;\n}\n\n.bg-opacity-75 {\n  --bs-bg-opacity: 0.75;\n}\n\n.bg-opacity-100 {\n  --bs-bg-opacity: 1;\n}\n\n.bg-gradient {\n  background-image: var(--bs-gradient) !important;\n}\n\n.user-select-all {\n  user-select: all !important;\n}\n\n.user-select-auto {\n  user-select: auto !important;\n}\n\n.user-select-none {\n  user-select: none !important;\n}\n\n.pe-none {\n  pointer-events: none !important;\n}\n\n.pe-auto {\n  pointer-events: auto !important;\n}\n\n.rounded {\n  border-radius: 0.25rem !important;\n}\n\n.rounded-0 {\n  border-radius: 0 !important;\n}\n\n.rounded-1 {\n  border-radius: 0.2rem !important;\n}\n\n.rounded-2 {\n  border-radius: 0.25rem !important;\n}\n\n.rounded-3 {\n  border-radius: 0.3rem !important;\n}\n\n.rounded-circle {\n  border-radius: 50% !important;\n}\n\n.rounded-pill {\n  border-radius: 50rem !important;\n}\n\n.rounded-top {\n  border-top-left-radius: 0.25rem !important;\n  border-top-right-radius: 0.25rem !important;\n}\n\n.rounded-end {\n  border-top-right-radius: 0.25rem !important;\n  border-bottom-right-radius: 0.25rem !important;\n}\n\n.rounded-bottom {\n  border-bottom-right-radius: 0.25rem !important;\n  border-bottom-left-radius: 0.25rem !important;\n}\n\n.rounded-start {\n  border-bottom-left-radius: 0.25rem !important;\n  border-top-left-radius: 0.25rem !important;\n}\n\n.visible {\n  visibility: visible !important;\n}\n\n.invisible {\n  visibility: hidden !important;\n}\n\n@media (min-width: 576px) {\n  .float-sm-start {\n    float: left !important;\n  }\n\n  .float-sm-end {\n    float: right !important;\n  }\n\n  .float-sm-none {\n    float: none !important;\n  }\n\n  .d-sm-inline {\n    display: inline !important;\n  }\n\n  .d-sm-inline-block {\n    display: inline-block !important;\n  }\n\n  .d-sm-block {\n    display: block !important;\n  }\n\n  .d-sm-grid {\n    display: grid !important;\n  }\n\n  .d-sm-table {\n    display: table !important;\n  }\n\n  .d-sm-table-row {\n    display: table-row !important;\n  }\n\n  .d-sm-table-cell {\n    display: table-cell !important;\n  }\n\n  .d-sm-flex {\n    display: flex !important;\n  }\n\n  .d-sm-inline-flex {\n    display: inline-flex !important;\n  }\n\n  .d-sm-none {\n    display: none !important;\n  }\n\n  .flex-sm-fill {\n    flex: 1 1 auto !important;\n  }\n\n  .flex-sm-row {\n    flex-direction: row !important;\n  }\n\n  .flex-sm-column {\n    flex-direction: column !important;\n  }\n\n  .flex-sm-row-reverse {\n    flex-direction: row-reverse !important;\n  }\n\n  .flex-sm-column-reverse {\n    flex-direction: column-reverse !important;\n  }\n\n  .flex-sm-grow-0 {\n    flex-grow: 0 !important;\n  }\n\n  .flex-sm-grow-1 {\n    flex-grow: 1 !important;\n  }\n\n  .flex-sm-shrink-0 {\n    flex-shrink: 0 !important;\n  }\n\n  .flex-sm-shrink-1 {\n    flex-shrink: 1 !important;\n  }\n\n  .flex-sm-wrap {\n    flex-wrap: wrap !important;\n  }\n\n  .flex-sm-nowrap {\n    flex-wrap: nowrap !important;\n  }\n\n  .flex-sm-wrap-reverse {\n    flex-wrap: wrap-reverse !important;\n  }\n\n  .gap-sm-0 {\n    gap: 0 !important;\n  }\n\n  .gap-sm-1 {\n    gap: 0.25rem !important;\n  }\n\n  .gap-sm-2 {\n    gap: 0.5rem !important;\n  }\n\n  .gap-sm-3 {\n    gap: 1rem !important;\n  }\n\n  .gap-sm-4 {\n    gap: 1.5rem !important;\n  }\n\n  .gap-sm-5 {\n    gap: 3rem !important;\n  }\n\n  .justify-content-sm-start {\n    justify-content: flex-start !important;\n  }\n\n  .justify-content-sm-end {\n    justify-content: flex-end !important;\n  }\n\n  .justify-content-sm-center {\n    justify-content: center !important;\n  }\n\n  .justify-content-sm-between {\n    justify-content: space-between !important;\n  }\n\n  .justify-content-sm-around {\n    justify-content: space-around !important;\n  }\n\n  .justify-content-sm-evenly {\n    justify-content: space-evenly !important;\n  }\n\n  .align-items-sm-start {\n    align-items: flex-start !important;\n  }\n\n  .align-items-sm-end {\n    align-items: flex-end !important;\n  }\n\n  .align-items-sm-center {\n    align-items: center !important;\n  }\n\n  .align-items-sm-baseline {\n    align-items: baseline !important;\n  }\n\n  .align-items-sm-stretch {\n    align-items: stretch !important;\n  }\n\n  .align-content-sm-start {\n    align-content: flex-start !important;\n  }\n\n  .align-content-sm-end {\n    align-content: flex-end !important;\n  }\n\n  .align-content-sm-center {\n    align-content: center !important;\n  }\n\n  .align-content-sm-between {\n    align-content: space-between !important;\n  }\n\n  .align-content-sm-around {\n    align-content: space-around !important;\n  }\n\n  .align-content-sm-stretch {\n    align-content: stretch !important;\n  }\n\n  .align-self-sm-auto {\n    align-self: auto !important;\n  }\n\n  .align-self-sm-start {\n    align-self: flex-start !important;\n  }\n\n  .align-self-sm-end {\n    align-self: flex-end !important;\n  }\n\n  .align-self-sm-center {\n    align-self: center !important;\n  }\n\n  .align-self-sm-baseline {\n    align-self: baseline !important;\n  }\n\n  .align-self-sm-stretch {\n    align-self: stretch !important;\n  }\n\n  .order-sm-first {\n    order: -1 !important;\n  }\n\n  .order-sm-0 {\n    order: 0 !important;\n  }\n\n  .order-sm-1 {\n    order: 1 !important;\n  }\n\n  .order-sm-2 {\n    order: 2 !important;\n  }\n\n  .order-sm-3 {\n    order: 3 !important;\n  }\n\n  .order-sm-4 {\n    order: 4 !important;\n  }\n\n  .order-sm-5 {\n    order: 5 !important;\n  }\n\n  .order-sm-last {\n    order: 6 !important;\n  }\n\n  .m-sm-0 {\n    margin: 0 !important;\n  }\n\n  .m-sm-1 {\n    margin: 0.25rem !important;\n  }\n\n  .m-sm-2 {\n    margin: 0.5rem !important;\n  }\n\n  .m-sm-3 {\n    margin: 1rem !important;\n  }\n\n  .m-sm-4 {\n    margin: 1.5rem !important;\n  }\n\n  .m-sm-5 {\n    margin: 3rem !important;\n  }\n\n  .m-sm-auto {\n    margin: auto !important;\n  }\n\n  .mx-sm-0 {\n    margin-right: 0 !important;\n    margin-left: 0 !important;\n  }\n\n  .mx-sm-1 {\n    margin-right: 0.25rem !important;\n    margin-left: 0.25rem !important;\n  }\n\n  .mx-sm-2 {\n    margin-right: 0.5rem !important;\n    margin-left: 0.5rem !important;\n  }\n\n  .mx-sm-3 {\n    margin-right: 1rem !important;\n    margin-left: 1rem !important;\n  }\n\n  .mx-sm-4 {\n    margin-right: 1.5rem !important;\n    margin-left: 1.5rem !important;\n  }\n\n  .mx-sm-5 {\n    margin-right: 3rem !important;\n    margin-left: 3rem !important;\n  }\n\n  .mx-sm-auto {\n    margin-right: auto !important;\n    margin-left: auto !important;\n  }\n\n  .my-sm-0 {\n    margin-top: 0 !important;\n    margin-bottom: 0 !important;\n  }\n\n  .my-sm-1 {\n    margin-top: 0.25rem !important;\n    margin-bottom: 0.25rem !important;\n  }\n\n  .my-sm-2 {\n    margin-top: 0.5rem !important;\n    margin-bottom: 0.5rem !important;\n  }\n\n  .my-sm-3 {\n    margin-top: 1rem !important;\n    margin-bottom: 1rem !important;\n  }\n\n  .my-sm-4 {\n    margin-top: 1.5rem !important;\n    margin-bottom: 1.5rem !important;\n  }\n\n  .my-sm-5 {\n    margin-top: 3rem !important;\n    margin-bottom: 3rem !important;\n  }\n\n  .my-sm-auto {\n    margin-top: auto !important;\n    margin-bottom: auto !important;\n  }\n\n  .mt-sm-0 {\n    margin-top: 0 !important;\n  }\n\n  .mt-sm-1 {\n    margin-top: 0.25rem !important;\n  }\n\n  .mt-sm-2 {\n    margin-top: 0.5rem !important;\n  }\n\n  .mt-sm-3 {\n    margin-top: 1rem !important;\n  }\n\n  .mt-sm-4 {\n    margin-top: 1.5rem !important;\n  }\n\n  .mt-sm-5 {\n    margin-top: 3rem !important;\n  }\n\n  .mt-sm-auto {\n    margin-top: auto !important;\n  }\n\n  .me-sm-0 {\n    margin-right: 0 !important;\n  }\n\n  .me-sm-1 {\n    margin-right: 0.25rem !important;\n  }\n\n  .me-sm-2 {\n    margin-right: 0.5rem !important;\n  }\n\n  .me-sm-3 {\n    margin-right: 1rem !important;\n  }\n\n  .me-sm-4 {\n    margin-right: 1.5rem !important;\n  }\n\n  .me-sm-5 {\n    margin-right: 3rem !important;\n  }\n\n  .me-sm-auto {\n    margin-right: auto !important;\n  }\n\n  .mb-sm-0 {\n    margin-bottom: 0 !important;\n  }\n\n  .mb-sm-1 {\n    margin-bottom: 0.25rem !important;\n  }\n\n  .mb-sm-2 {\n    margin-bottom: 0.5rem !important;\n  }\n\n  .mb-sm-3 {\n    margin-bottom: 1rem !important;\n  }\n\n  .mb-sm-4 {\n    margin-bottom: 1.5rem !important;\n  }\n\n  .mb-sm-5 {\n    margin-bottom: 3rem !important;\n  }\n\n  .mb-sm-auto {\n    margin-bottom: auto !important;\n  }\n\n  .ms-sm-0 {\n    margin-left: 0 !important;\n  }\n\n  .ms-sm-1 {\n    margin-left: 0.25rem !important;\n  }\n\n  .ms-sm-2 {\n    margin-left: 0.5rem !important;\n  }\n\n  .ms-sm-3 {\n    margin-left: 1rem !important;\n  }\n\n  .ms-sm-4 {\n    margin-left: 1.5rem !important;\n  }\n\n  .ms-sm-5 {\n    margin-left: 3rem !important;\n  }\n\n  .ms-sm-auto {\n    margin-left: auto !important;\n  }\n\n  .p-sm-0 {\n    padding: 0 !important;\n  }\n\n  .p-sm-1 {\n    padding: 0.25rem !important;\n  }\n\n  .p-sm-2 {\n    padding: 0.5rem !important;\n  }\n\n  .p-sm-3 {\n    padding: 1rem !important;\n  }\n\n  .p-sm-4 {\n    padding: 1.5rem !important;\n  }\n\n  .p-sm-5 {\n    padding: 3rem !important;\n  }\n\n  .px-sm-0 {\n    padding-right: 0 !important;\n    padding-left: 0 !important;\n  }\n\n  .px-sm-1 {\n    padding-right: 0.25rem !important;\n    padding-left: 0.25rem !important;\n  }\n\n  .px-sm-2 {\n    padding-right: 0.5rem !important;\n    padding-left: 0.5rem !important;\n  }\n\n  .px-sm-3 {\n    padding-right: 1rem !important;\n    padding-left: 1rem !important;\n  }\n\n  .px-sm-4 {\n    padding-right: 1.5rem !important;\n    padding-left: 1.5rem !important;\n  }\n\n  .px-sm-5 {\n    padding-right: 3rem !important;\n    padding-left: 3rem !important;\n  }\n\n  .py-sm-0 {\n    padding-top: 0 !important;\n    padding-bottom: 0 !important;\n  }\n\n  .py-sm-1 {\n    padding-top: 0.25rem !important;\n    padding-bottom: 0.25rem !important;\n  }\n\n  .py-sm-2 {\n    padding-top: 0.5rem !important;\n    padding-bottom: 0.5rem !important;\n  }\n\n  .py-sm-3 {\n    padding-top: 1rem !important;\n    padding-bottom: 1rem !important;\n  }\n\n  .py-sm-4 {\n    padding-top: 1.5rem !important;\n    padding-bottom: 1.5rem !important;\n  }\n\n  .py-sm-5 {\n    padding-top: 3rem !important;\n    padding-bottom: 3rem !important;\n  }\n\n  .pt-sm-0 {\n    padding-top: 0 !important;\n  }\n\n  .pt-sm-1 {\n    padding-top: 0.25rem !important;\n  }\n\n  .pt-sm-2 {\n    padding-top: 0.5rem !important;\n  }\n\n  .pt-sm-3 {\n    padding-top: 1rem !important;\n  }\n\n  .pt-sm-4 {\n    padding-top: 1.5rem !important;\n  }\n\n  .pt-sm-5 {\n    padding-top: 3rem !important;\n  }\n\n  .pe-sm-0 {\n    padding-right: 0 !important;\n  }\n\n  .pe-sm-1 {\n    padding-right: 0.25rem !important;\n  }\n\n  .pe-sm-2 {\n    padding-right: 0.5rem !important;\n  }\n\n  .pe-sm-3 {\n    padding-right: 1rem !important;\n  }\n\n  .pe-sm-4 {\n    padding-right: 1.5rem !important;\n  }\n\n  .pe-sm-5 {\n    padding-right: 3rem !important;\n  }\n\n  .pb-sm-0 {\n    padding-bottom: 0 !important;\n  }\n\n  .pb-sm-1 {\n    padding-bottom: 0.25rem !important;\n  }\n\n  .pb-sm-2 {\n    padding-bottom: 0.5rem !important;\n  }\n\n  .pb-sm-3 {\n    padding-bottom: 1rem !important;\n  }\n\n  .pb-sm-4 {\n    padding-bottom: 1.5rem !important;\n  }\n\n  .pb-sm-5 {\n    padding-bottom: 3rem !important;\n  }\n\n  .ps-sm-0 {\n    padding-left: 0 !important;\n  }\n\n  .ps-sm-1 {\n    padding-left: 0.25rem !important;\n  }\n\n  .ps-sm-2 {\n    padding-left: 0.5rem !important;\n  }\n\n  .ps-sm-3 {\n    padding-left: 1rem !important;\n  }\n\n  .ps-sm-4 {\n    padding-left: 1.5rem !important;\n  }\n\n  .ps-sm-5 {\n    padding-left: 3rem !important;\n  }\n\n  .text-sm-start {\n    text-align: left !important;\n  }\n\n  .text-sm-end {\n    text-align: right !important;\n  }\n\n  .text-sm-center {\n    text-align: center !important;\n  }\n}\n@media (min-width: 768px) {\n  .float-md-start {\n    float: left !important;\n  }\n\n  .float-md-end {\n    float: right !important;\n  }\n\n  .float-md-none {\n    float: none !important;\n  }\n\n  .d-md-inline {\n    display: inline !important;\n  }\n\n  .d-md-inline-block {\n    display: inline-block !important;\n  }\n\n  .d-md-block {\n    display: block !important;\n  }\n\n  .d-md-grid {\n    display: grid !important;\n  }\n\n  .d-md-table {\n    display: table !important;\n  }\n\n  .d-md-table-row {\n    display: table-row !important;\n  }\n\n  .d-md-table-cell {\n    display: table-cell !important;\n  }\n\n  .d-md-flex {\n    display: flex !important;\n  }\n\n  .d-md-inline-flex {\n    display: inline-flex !important;\n  }\n\n  .d-md-none {\n    display: none !important;\n  }\n\n  .flex-md-fill {\n    flex: 1 1 auto !important;\n  }\n\n  .flex-md-row {\n    flex-direction: row !important;\n  }\n\n  .flex-md-column {\n    flex-direction: column !important;\n  }\n\n  .flex-md-row-reverse {\n    flex-direction: row-reverse !important;\n  }\n\n  .flex-md-column-reverse {\n    flex-direction: column-reverse !important;\n  }\n\n  .flex-md-grow-0 {\n    flex-grow: 0 !important;\n  }\n\n  .flex-md-grow-1 {\n    flex-grow: 1 !important;\n  }\n\n  .flex-md-shrink-0 {\n    flex-shrink: 0 !important;\n  }\n\n  .flex-md-shrink-1 {\n    flex-shrink: 1 !important;\n  }\n\n  .flex-md-wrap {\n    flex-wrap: wrap !important;\n  }\n\n  .flex-md-nowrap {\n    flex-wrap: nowrap !important;\n  }\n\n  .flex-md-wrap-reverse {\n    flex-wrap: wrap-reverse !important;\n  }\n\n  .gap-md-0 {\n    gap: 0 !important;\n  }\n\n  .gap-md-1 {\n    gap: 0.25rem !important;\n  }\n\n  .gap-md-2 {\n    gap: 0.5rem !important;\n  }\n\n  .gap-md-3 {\n    gap: 1rem !important;\n  }\n\n  .gap-md-4 {\n    gap: 1.5rem !important;\n  }\n\n  .gap-md-5 {\n    gap: 3rem !important;\n  }\n\n  .justify-content-md-start {\n    justify-content: flex-start !important;\n  }\n\n  .justify-content-md-end {\n    justify-content: flex-end !important;\n  }\n\n  .justify-content-md-center {\n    justify-content: center !important;\n  }\n\n  .justify-content-md-between {\n    justify-content: space-between !important;\n  }\n\n  .justify-content-md-around {\n    justify-content: space-around !important;\n  }\n\n  .justify-content-md-evenly {\n    justify-content: space-evenly !important;\n  }\n\n  .align-items-md-start {\n    align-items: flex-start !important;\n  }\n\n  .align-items-md-end {\n    align-items: flex-end !important;\n  }\n\n  .align-items-md-center {\n    align-items: center !important;\n  }\n\n  .align-items-md-baseline {\n    align-items: baseline !important;\n  }\n\n  .align-items-md-stretch {\n    align-items: stretch !important;\n  }\n\n  .align-content-md-start {\n    align-content: flex-start !important;\n  }\n\n  .align-content-md-end {\n    align-content: flex-end !important;\n  }\n\n  .align-content-md-center {\n    align-content: center !important;\n  }\n\n  .align-content-md-between {\n    align-content: space-between !important;\n  }\n\n  .align-content-md-around {\n    align-content: space-around !important;\n  }\n\n  .align-content-md-stretch {\n    align-content: stretch !important;\n  }\n\n  .align-self-md-auto {\n    align-self: auto !important;\n  }\n\n  .align-self-md-start {\n    align-self: flex-start !important;\n  }\n\n  .align-self-md-end {\n    align-self: flex-end !important;\n  }\n\n  .align-self-md-center {\n    align-self: center !important;\n  }\n\n  .align-self-md-baseline {\n    align-self: baseline !important;\n  }\n\n  .align-self-md-stretch {\n    align-self: stretch !important;\n  }\n\n  .order-md-first {\n    order: -1 !important;\n  }\n\n  .order-md-0 {\n    order: 0 !important;\n  }\n\n  .order-md-1 {\n    order: 1 !important;\n  }\n\n  .order-md-2 {\n    order: 2 !important;\n  }\n\n  .order-md-3 {\n    order: 3 !important;\n  }\n\n  .order-md-4 {\n    order: 4 !important;\n  }\n\n  .order-md-5 {\n    order: 5 !important;\n  }\n\n  .order-md-last {\n    order: 6 !important;\n  }\n\n  .m-md-0 {\n    margin: 0 !important;\n  }\n\n  .m-md-1 {\n    margin: 0.25rem !important;\n  }\n\n  .m-md-2 {\n    margin: 0.5rem !important;\n  }\n\n  .m-md-3 {\n    margin: 1rem !important;\n  }\n\n  .m-md-4 {\n    margin: 1.5rem !important;\n  }\n\n  .m-md-5 {\n    margin: 3rem !important;\n  }\n\n  .m-md-auto {\n    margin: auto !important;\n  }\n\n  .mx-md-0 {\n    margin-right: 0 !important;\n    margin-left: 0 !important;\n  }\n\n  .mx-md-1 {\n    margin-right: 0.25rem !important;\n    margin-left: 0.25rem !important;\n  }\n\n  .mx-md-2 {\n    margin-right: 0.5rem !important;\n    margin-left: 0.5rem !important;\n  }\n\n  .mx-md-3 {\n    margin-right: 1rem !important;\n    margin-left: 1rem !important;\n  }\n\n  .mx-md-4 {\n    margin-right: 1.5rem !important;\n    margin-left: 1.5rem !important;\n  }\n\n  .mx-md-5 {\n    margin-right: 3rem !important;\n    margin-left: 3rem !important;\n  }\n\n  .mx-md-auto {\n    margin-right: auto !important;\n    margin-left: auto !important;\n  }\n\n  .my-md-0 {\n    margin-top: 0 !important;\n    margin-bottom: 0 !important;\n  }\n\n  .my-md-1 {\n    margin-top: 0.25rem !important;\n    margin-bottom: 0.25rem !important;\n  }\n\n  .my-md-2 {\n    margin-top: 0.5rem !important;\n    margin-bottom: 0.5rem !important;\n  }\n\n  .my-md-3 {\n    margin-top: 1rem !important;\n    margin-bottom: 1rem !important;\n  }\n\n  .my-md-4 {\n    margin-top: 1.5rem !important;\n    margin-bottom: 1.5rem !important;\n  }\n\n  .my-md-5 {\n    margin-top: 3rem !important;\n    margin-bottom: 3rem !important;\n  }\n\n  .my-md-auto {\n    margin-top: auto !important;\n    margin-bottom: auto !important;\n  }\n\n  .mt-md-0 {\n    margin-top: 0 !important;\n  }\n\n  .mt-md-1 {\n    margin-top: 0.25rem !important;\n  }\n\n  .mt-md-2 {\n    margin-top: 0.5rem !important;\n  }\n\n  .mt-md-3 {\n    margin-top: 1rem !important;\n  }\n\n  .mt-md-4 {\n    margin-top: 1.5rem !important;\n  }\n\n  .mt-md-5 {\n    margin-top: 3rem !important;\n  }\n\n  .mt-md-auto {\n    margin-top: auto !important;\n  }\n\n  .me-md-0 {\n    margin-right: 0 !important;\n  }\n\n  .me-md-1 {\n    margin-right: 0.25rem !important;\n  }\n\n  .me-md-2 {\n    margin-right: 0.5rem !important;\n  }\n\n  .me-md-3 {\n    margin-right: 1rem !important;\n  }\n\n  .me-md-4 {\n    margin-right: 1.5rem !important;\n  }\n\n  .me-md-5 {\n    margin-right: 3rem !important;\n  }\n\n  .me-md-auto {\n    margin-right: auto !important;\n  }\n\n  .mb-md-0 {\n    margin-bottom: 0 !important;\n  }\n\n  .mb-md-1 {\n    margin-bottom: 0.25rem !important;\n  }\n\n  .mb-md-2 {\n    margin-bottom: 0.5rem !important;\n  }\n\n  .mb-md-3 {\n    margin-bottom: 1rem !important;\n  }\n\n  .mb-md-4 {\n    margin-bottom: 1.5rem !important;\n  }\n\n  .mb-md-5 {\n    margin-bottom: 3rem !important;\n  }\n\n  .mb-md-auto {\n    margin-bottom: auto !important;\n  }\n\n  .ms-md-0 {\n    margin-left: 0 !important;\n  }\n\n  .ms-md-1 {\n    margin-left: 0.25rem !important;\n  }\n\n  .ms-md-2 {\n    margin-left: 0.5rem !important;\n  }\n\n  .ms-md-3 {\n    margin-left: 1rem !important;\n  }\n\n  .ms-md-4 {\n    margin-left: 1.5rem !important;\n  }\n\n  .ms-md-5 {\n    margin-left: 3rem !important;\n  }\n\n  .ms-md-auto {\n    margin-left: auto !important;\n  }\n\n  .p-md-0 {\n    padding: 0 !important;\n  }\n\n  .p-md-1 {\n    padding: 0.25rem !important;\n  }\n\n  .p-md-2 {\n    padding: 0.5rem !important;\n  }\n\n  .p-md-3 {\n    padding: 1rem !important;\n  }\n\n  .p-md-4 {\n    padding: 1.5rem !important;\n  }\n\n  .p-md-5 {\n    padding: 3rem !important;\n  }\n\n  .px-md-0 {\n    padding-right: 0 !important;\n    padding-left: 0 !important;\n  }\n\n  .px-md-1 {\n    padding-right: 0.25rem !important;\n    padding-left: 0.25rem !important;\n  }\n\n  .px-md-2 {\n    padding-right: 0.5rem !important;\n    padding-left: 0.5rem !important;\n  }\n\n  .px-md-3 {\n    padding-right: 1rem !important;\n    padding-left: 1rem !important;\n  }\n\n  .px-md-4 {\n    padding-right: 1.5rem !important;\n    padding-left: 1.5rem !important;\n  }\n\n  .px-md-5 {\n    padding-right: 3rem !important;\n    padding-left: 3rem !important;\n  }\n\n  .py-md-0 {\n    padding-top: 0 !important;\n    padding-bottom: 0 !important;\n  }\n\n  .py-md-1 {\n    padding-top: 0.25rem !important;\n    padding-bottom: 0.25rem !important;\n  }\n\n  .py-md-2 {\n    padding-top: 0.5rem !important;\n    padding-bottom: 0.5rem !important;\n  }\n\n  .py-md-3 {\n    padding-top: 1rem !important;\n    padding-bottom: 1rem !important;\n  }\n\n  .py-md-4 {\n    padding-top: 1.5rem !important;\n    padding-bottom: 1.5rem !important;\n  }\n\n  .py-md-5 {\n    padding-top: 3rem !important;\n    padding-bottom: 3rem !important;\n  }\n\n  .pt-md-0 {\n    padding-top: 0 !important;\n  }\n\n  .pt-md-1 {\n    padding-top: 0.25rem !important;\n  }\n\n  .pt-md-2 {\n    padding-top: 0.5rem !important;\n  }\n\n  .pt-md-3 {\n    padding-top: 1rem !important;\n  }\n\n  .pt-md-4 {\n    padding-top: 1.5rem !important;\n  }\n\n  .pt-md-5 {\n    padding-top: 3rem !important;\n  }\n\n  .pe-md-0 {\n    padding-right: 0 !important;\n  }\n\n  .pe-md-1 {\n    padding-right: 0.25rem !important;\n  }\n\n  .pe-md-2 {\n    padding-right: 0.5rem !important;\n  }\n\n  .pe-md-3 {\n    padding-right: 1rem !important;\n  }\n\n  .pe-md-4 {\n    padding-right: 1.5rem !important;\n  }\n\n  .pe-md-5 {\n    padding-right: 3rem !important;\n  }\n\n  .pb-md-0 {\n    padding-bottom: 0 !important;\n  }\n\n  .pb-md-1 {\n    padding-bottom: 0.25rem !important;\n  }\n\n  .pb-md-2 {\n    padding-bottom: 0.5rem !important;\n  }\n\n  .pb-md-3 {\n    padding-bottom: 1rem !important;\n  }\n\n  .pb-md-4 {\n    padding-bottom: 1.5rem !important;\n  }\n\n  .pb-md-5 {\n    padding-bottom: 3rem !important;\n  }\n\n  .ps-md-0 {\n    padding-left: 0 !important;\n  }\n\n  .ps-md-1 {\n    padding-left: 0.25rem !important;\n  }\n\n  .ps-md-2 {\n    padding-left: 0.5rem !important;\n  }\n\n  .ps-md-3 {\n    padding-left: 1rem !important;\n  }\n\n  .ps-md-4 {\n    padding-left: 1.5rem !important;\n  }\n\n  .ps-md-5 {\n    padding-left: 3rem !important;\n  }\n\n  .text-md-start {\n    text-align: left !important;\n  }\n\n  .text-md-end {\n    text-align: right !important;\n  }\n\n  .text-md-center {\n    text-align: center !important;\n  }\n}\n@media (min-width: 992px) {\n  .float-lg-start {\n    float: left !important;\n  }\n\n  .float-lg-end {\n    float: right !important;\n  }\n\n  .float-lg-none {\n    float: none !important;\n  }\n\n  .d-lg-inline {\n    display: inline !important;\n  }\n\n  .d-lg-inline-block {\n    display: inline-block !important;\n  }\n\n  .d-lg-block {\n    display: block !important;\n  }\n\n  .d-lg-grid {\n    display: grid !important;\n  }\n\n  .d-lg-table {\n    display: table !important;\n  }\n\n  .d-lg-table-row {\n    display: table-row !important;\n  }\n\n  .d-lg-table-cell {\n    display: table-cell !important;\n  }\n\n  .d-lg-flex {\n    display: flex !important;\n  }\n\n  .d-lg-inline-flex {\n    display: inline-flex !important;\n  }\n\n  .d-lg-none {\n    display: none !important;\n  }\n\n  .flex-lg-fill {\n    flex: 1 1 auto !important;\n  }\n\n  .flex-lg-row {\n    flex-direction: row !important;\n  }\n\n  .flex-lg-column {\n    flex-direction: column !important;\n  }\n\n  .flex-lg-row-reverse {\n    flex-direction: row-reverse !important;\n  }\n\n  .flex-lg-column-reverse {\n    flex-direction: column-reverse !important;\n  }\n\n  .flex-lg-grow-0 {\n    flex-grow: 0 !important;\n  }\n\n  .flex-lg-grow-1 {\n    flex-grow: 1 !important;\n  }\n\n  .flex-lg-shrink-0 {\n    flex-shrink: 0 !important;\n  }\n\n  .flex-lg-shrink-1 {\n    flex-shrink: 1 !important;\n  }\n\n  .flex-lg-wrap {\n    flex-wrap: wrap !important;\n  }\n\n  .flex-lg-nowrap {\n    flex-wrap: nowrap !important;\n  }\n\n  .flex-lg-wrap-reverse {\n    flex-wrap: wrap-reverse !important;\n  }\n\n  .gap-lg-0 {\n    gap: 0 !important;\n  }\n\n  .gap-lg-1 {\n    gap: 0.25rem !important;\n  }\n\n  .gap-lg-2 {\n    gap: 0.5rem !important;\n  }\n\n  .gap-lg-3 {\n    gap: 1rem !important;\n  }\n\n  .gap-lg-4 {\n    gap: 1.5rem !important;\n  }\n\n  .gap-lg-5 {\n    gap: 3rem !important;\n  }\n\n  .justify-content-lg-start {\n    justify-content: flex-start !important;\n  }\n\n  .justify-content-lg-end {\n    justify-content: flex-end !important;\n  }\n\n  .justify-content-lg-center {\n    justify-content: center !important;\n  }\n\n  .justify-content-lg-between {\n    justify-content: space-between !important;\n  }\n\n  .justify-content-lg-around {\n    justify-content: space-around !important;\n  }\n\n  .justify-content-lg-evenly {\n    justify-content: space-evenly !important;\n  }\n\n  .align-items-lg-start {\n    align-items: flex-start !important;\n  }\n\n  .align-items-lg-end {\n    align-items: flex-end !important;\n  }\n\n  .align-items-lg-center {\n    align-items: center !important;\n  }\n\n  .align-items-lg-baseline {\n    align-items: baseline !important;\n  }\n\n  .align-items-lg-stretch {\n    align-items: stretch !important;\n  }\n\n  .align-content-lg-start {\n    align-content: flex-start !important;\n  }\n\n  .align-content-lg-end {\n    align-content: flex-end !important;\n  }\n\n  .align-content-lg-center {\n    align-content: center !important;\n  }\n\n  .align-content-lg-between {\n    align-content: space-between !important;\n  }\n\n  .align-content-lg-around {\n    align-content: space-around !important;\n  }\n\n  .align-content-lg-stretch {\n    align-content: stretch !important;\n  }\n\n  .align-self-lg-auto {\n    align-self: auto !important;\n  }\n\n  .align-self-lg-start {\n    align-self: flex-start !important;\n  }\n\n  .align-self-lg-end {\n    align-self: flex-end !important;\n  }\n\n  .align-self-lg-center {\n    align-self: center !important;\n  }\n\n  .align-self-lg-baseline {\n    align-self: baseline !important;\n  }\n\n  .align-self-lg-stretch {\n    align-self: stretch !important;\n  }\n\n  .order-lg-first {\n    order: -1 !important;\n  }\n\n  .order-lg-0 {\n    order: 0 !important;\n  }\n\n  .order-lg-1 {\n    order: 1 !important;\n  }\n\n  .order-lg-2 {\n    order: 2 !important;\n  }\n\n  .order-lg-3 {\n    order: 3 !important;\n  }\n\n  .order-lg-4 {\n    order: 4 !important;\n  }\n\n  .order-lg-5 {\n    order: 5 !important;\n  }\n\n  .order-lg-last {\n    order: 6 !important;\n  }\n\n  .m-lg-0 {\n    margin: 0 !important;\n  }\n\n  .m-lg-1 {\n    margin: 0.25rem !important;\n  }\n\n  .m-lg-2 {\n    margin: 0.5rem !important;\n  }\n\n  .m-lg-3 {\n    margin: 1rem !important;\n  }\n\n  .m-lg-4 {\n    margin: 1.5rem !important;\n  }\n\n  .m-lg-5 {\n    margin: 3rem !important;\n  }\n\n  .m-lg-auto {\n    margin: auto !important;\n  }\n\n  .mx-lg-0 {\n    margin-right: 0 !important;\n    margin-left: 0 !important;\n  }\n\n  .mx-lg-1 {\n    margin-right: 0.25rem !important;\n    margin-left: 0.25rem !important;\n  }\n\n  .mx-lg-2 {\n    margin-right: 0.5rem !important;\n    margin-left: 0.5rem !important;\n  }\n\n  .mx-lg-3 {\n    margin-right: 1rem !important;\n    margin-left: 1rem !important;\n  }\n\n  .mx-lg-4 {\n    margin-right: 1.5rem !important;\n    margin-left: 1.5rem !important;\n  }\n\n  .mx-lg-5 {\n    margin-right: 3rem !important;\n    margin-left: 3rem !important;\n  }\n\n  .mx-lg-auto {\n    margin-right: auto !important;\n    margin-left: auto !important;\n  }\n\n  .my-lg-0 {\n    margin-top: 0 !important;\n    margin-bottom: 0 !important;\n  }\n\n  .my-lg-1 {\n    margin-top: 0.25rem !important;\n    margin-bottom: 0.25rem !important;\n  }\n\n  .my-lg-2 {\n    margin-top: 0.5rem !important;\n    margin-bottom: 0.5rem !important;\n  }\n\n  .my-lg-3 {\n    margin-top: 1rem !important;\n    margin-bottom: 1rem !important;\n  }\n\n  .my-lg-4 {\n    margin-top: 1.5rem !important;\n    margin-bottom: 1.5rem !important;\n  }\n\n  .my-lg-5 {\n    margin-top: 3rem !important;\n    margin-bottom: 3rem !important;\n  }\n\n  .my-lg-auto {\n    margin-top: auto !important;\n    margin-bottom: auto !important;\n  }\n\n  .mt-lg-0 {\n    margin-top: 0 !important;\n  }\n\n  .mt-lg-1 {\n    margin-top: 0.25rem !important;\n  }\n\n  .mt-lg-2 {\n    margin-top: 0.5rem !important;\n  }\n\n  .mt-lg-3 {\n    margin-top: 1rem !important;\n  }\n\n  .mt-lg-4 {\n    margin-top: 1.5rem !important;\n  }\n\n  .mt-lg-5 {\n    margin-top: 3rem !important;\n  }\n\n  .mt-lg-auto {\n    margin-top: auto !important;\n  }\n\n  .me-lg-0 {\n    margin-right: 0 !important;\n  }\n\n  .me-lg-1 {\n    margin-right: 0.25rem !important;\n  }\n\n  .me-lg-2 {\n    margin-right: 0.5rem !important;\n  }\n\n  .me-lg-3 {\n    margin-right: 1rem !important;\n  }\n\n  .me-lg-4 {\n    margin-right: 1.5rem !important;\n  }\n\n  .me-lg-5 {\n    margin-right: 3rem !important;\n  }\n\n  .me-lg-auto {\n    margin-right: auto !important;\n  }\n\n  .mb-lg-0 {\n    margin-bottom: 0 !important;\n  }\n\n  .mb-lg-1 {\n    margin-bottom: 0.25rem !important;\n  }\n\n  .mb-lg-2 {\n    margin-bottom: 0.5rem !important;\n  }\n\n  .mb-lg-3 {\n    margin-bottom: 1rem !important;\n  }\n\n  .mb-lg-4 {\n    margin-bottom: 1.5rem !important;\n  }\n\n  .mb-lg-5 {\n    margin-bottom: 3rem !important;\n  }\n\n  .mb-lg-auto {\n    margin-bottom: auto !important;\n  }\n\n  .ms-lg-0 {\n    margin-left: 0 !important;\n  }\n\n  .ms-lg-1 {\n    margin-left: 0.25rem !important;\n  }\n\n  .ms-lg-2 {\n    margin-left: 0.5rem !important;\n  }\n\n  .ms-lg-3 {\n    margin-left: 1rem !important;\n  }\n\n  .ms-lg-4 {\n    margin-left: 1.5rem !important;\n  }\n\n  .ms-lg-5 {\n    margin-left: 3rem !important;\n  }\n\n  .ms-lg-auto {\n    margin-left: auto !important;\n  }\n\n  .p-lg-0 {\n    padding: 0 !important;\n  }\n\n  .p-lg-1 {\n    padding: 0.25rem !important;\n  }\n\n  .p-lg-2 {\n    padding: 0.5rem !important;\n  }\n\n  .p-lg-3 {\n    padding: 1rem !important;\n  }\n\n  .p-lg-4 {\n    padding: 1.5rem !important;\n  }\n\n  .p-lg-5 {\n    padding: 3rem !important;\n  }\n\n  .px-lg-0 {\n    padding-right: 0 !important;\n    padding-left: 0 !important;\n  }\n\n  .px-lg-1 {\n    padding-right: 0.25rem !important;\n    padding-left: 0.25rem !important;\n  }\n\n  .px-lg-2 {\n    padding-right: 0.5rem !important;\n    padding-left: 0.5rem !important;\n  }\n\n  .px-lg-3 {\n    padding-right: 1rem !important;\n    padding-left: 1rem !important;\n  }\n\n  .px-lg-4 {\n    padding-right: 1.5rem !important;\n    padding-left: 1.5rem !important;\n  }\n\n  .px-lg-5 {\n    padding-right: 3rem !important;\n    padding-left: 3rem !important;\n  }\n\n  .py-lg-0 {\n    padding-top: 0 !important;\n    padding-bottom: 0 !important;\n  }\n\n  .py-lg-1 {\n    padding-top: 0.25rem !important;\n    padding-bottom: 0.25rem !important;\n  }\n\n  .py-lg-2 {\n    padding-top: 0.5rem !important;\n    padding-bottom: 0.5rem !important;\n  }\n\n  .py-lg-3 {\n    padding-top: 1rem !important;\n    padding-bottom: 1rem !important;\n  }\n\n  .py-lg-4 {\n    padding-top: 1.5rem !important;\n    padding-bottom: 1.5rem !important;\n  }\n\n  .py-lg-5 {\n    padding-top: 3rem !important;\n    padding-bottom: 3rem !important;\n  }\n\n  .pt-lg-0 {\n    padding-top: 0 !important;\n  }\n\n  .pt-lg-1 {\n    padding-top: 0.25rem !important;\n  }\n\n  .pt-lg-2 {\n    padding-top: 0.5rem !important;\n  }\n\n  .pt-lg-3 {\n    padding-top: 1rem !important;\n  }\n\n  .pt-lg-4 {\n    padding-top: 1.5rem !important;\n  }\n\n  .pt-lg-5 {\n    padding-top: 3rem !important;\n  }\n\n  .pe-lg-0 {\n    padding-right: 0 !important;\n  }\n\n  .pe-lg-1 {\n    padding-right: 0.25rem !important;\n  }\n\n  .pe-lg-2 {\n    padding-right: 0.5rem !important;\n  }\n\n  .pe-lg-3 {\n    padding-right: 1rem !important;\n  }\n\n  .pe-lg-4 {\n    padding-right: 1.5rem !important;\n  }\n\n  .pe-lg-5 {\n    padding-right: 3rem !important;\n  }\n\n  .pb-lg-0 {\n    padding-bottom: 0 !important;\n  }\n\n  .pb-lg-1 {\n    padding-bottom: 0.25rem !important;\n  }\n\n  .pb-lg-2 {\n    padding-bottom: 0.5rem !important;\n  }\n\n  .pb-lg-3 {\n    padding-bottom: 1rem !important;\n  }\n\n  .pb-lg-4 {\n    padding-bottom: 1.5rem !important;\n  }\n\n  .pb-lg-5 {\n    padding-bottom: 3rem !important;\n  }\n\n  .ps-lg-0 {\n    padding-left: 0 !important;\n  }\n\n  .ps-lg-1 {\n    padding-left: 0.25rem !important;\n  }\n\n  .ps-lg-2 {\n    padding-left: 0.5rem !important;\n  }\n\n  .ps-lg-3 {\n    padding-left: 1rem !important;\n  }\n\n  .ps-lg-4 {\n    padding-left: 1.5rem !important;\n  }\n\n  .ps-lg-5 {\n    padding-left: 3rem !important;\n  }\n\n  .text-lg-start {\n    text-align: left !important;\n  }\n\n  .text-lg-end {\n    text-align: right !important;\n  }\n\n  .text-lg-center {\n    text-align: center !important;\n  }\n}\n@media (min-width: 1200px) {\n  .float-xl-start {\n    float: left !important;\n  }\n\n  .float-xl-end {\n    float: right !important;\n  }\n\n  .float-xl-none {\n    float: none !important;\n  }\n\n  .d-xl-inline {\n    display: inline !important;\n  }\n\n  .d-xl-inline-block {\n    display: inline-block !important;\n  }\n\n  .d-xl-block {\n    display: block !important;\n  }\n\n  .d-xl-grid {\n    display: grid !important;\n  }\n\n  .d-xl-table {\n    display: table !important;\n  }\n\n  .d-xl-table-row {\n    display: table-row !important;\n  }\n\n  .d-xl-table-cell {\n    display: table-cell !important;\n  }\n\n  .d-xl-flex {\n    display: flex !important;\n  }\n\n  .d-xl-inline-flex {\n    display: inline-flex !important;\n  }\n\n  .d-xl-none {\n    display: none !important;\n  }\n\n  .flex-xl-fill {\n    flex: 1 1 auto !important;\n  }\n\n  .flex-xl-row {\n    flex-direction: row !important;\n  }\n\n  .flex-xl-column {\n    flex-direction: column !important;\n  }\n\n  .flex-xl-row-reverse {\n    flex-direction: row-reverse !important;\n  }\n\n  .flex-xl-column-reverse {\n    flex-direction: column-reverse !important;\n  }\n\n  .flex-xl-grow-0 {\n    flex-grow: 0 !important;\n  }\n\n  .flex-xl-grow-1 {\n    flex-grow: 1 !important;\n  }\n\n  .flex-xl-shrink-0 {\n    flex-shrink: 0 !important;\n  }\n\n  .flex-xl-shrink-1 {\n    flex-shrink: 1 !important;\n  }\n\n  .flex-xl-wrap {\n    flex-wrap: wrap !important;\n  }\n\n  .flex-xl-nowrap {\n    flex-wrap: nowrap !important;\n  }\n\n  .flex-xl-wrap-reverse {\n    flex-wrap: wrap-reverse !important;\n  }\n\n  .gap-xl-0 {\n    gap: 0 !important;\n  }\n\n  .gap-xl-1 {\n    gap: 0.25rem !important;\n  }\n\n  .gap-xl-2 {\n    gap: 0.5rem !important;\n  }\n\n  .gap-xl-3 {\n    gap: 1rem !important;\n  }\n\n  .gap-xl-4 {\n    gap: 1.5rem !important;\n  }\n\n  .gap-xl-5 {\n    gap: 3rem !important;\n  }\n\n  .justify-content-xl-start {\n    justify-content: flex-start !important;\n  }\n\n  .justify-content-xl-end {\n    justify-content: flex-end !important;\n  }\n\n  .justify-content-xl-center {\n    justify-content: center !important;\n  }\n\n  .justify-content-xl-between {\n    justify-content: space-between !important;\n  }\n\n  .justify-content-xl-around {\n    justify-content: space-around !important;\n  }\n\n  .justify-content-xl-evenly {\n    justify-content: space-evenly !important;\n  }\n\n  .align-items-xl-start {\n    align-items: flex-start !important;\n  }\n\n  .align-items-xl-end {\n    align-items: flex-end !important;\n  }\n\n  .align-items-xl-center {\n    align-items: center !important;\n  }\n\n  .align-items-xl-baseline {\n    align-items: baseline !important;\n  }\n\n  .align-items-xl-stretch {\n    align-items: stretch !important;\n  }\n\n  .align-content-xl-start {\n    align-content: flex-start !important;\n  }\n\n  .align-content-xl-end {\n    align-content: flex-end !important;\n  }\n\n  .align-content-xl-center {\n    align-content: center !important;\n  }\n\n  .align-content-xl-between {\n    align-content: space-between !important;\n  }\n\n  .align-content-xl-around {\n    align-content: space-around !important;\n  }\n\n  .align-content-xl-stretch {\n    align-content: stretch !important;\n  }\n\n  .align-self-xl-auto {\n    align-self: auto !important;\n  }\n\n  .align-self-xl-start {\n    align-self: flex-start !important;\n  }\n\n  .align-self-xl-end {\n    align-self: flex-end !important;\n  }\n\n  .align-self-xl-center {\n    align-self: center !important;\n  }\n\n  .align-self-xl-baseline {\n    align-self: baseline !important;\n  }\n\n  .align-self-xl-stretch {\n    align-self: stretch !important;\n  }\n\n  .order-xl-first {\n    order: -1 !important;\n  }\n\n  .order-xl-0 {\n    order: 0 !important;\n  }\n\n  .order-xl-1 {\n    order: 1 !important;\n  }\n\n  .order-xl-2 {\n    order: 2 !important;\n  }\n\n  .order-xl-3 {\n    order: 3 !important;\n  }\n\n  .order-xl-4 {\n    order: 4 !important;\n  }\n\n  .order-xl-5 {\n    order: 5 !important;\n  }\n\n  .order-xl-last {\n    order: 6 !important;\n  }\n\n  .m-xl-0 {\n    margin: 0 !important;\n  }\n\n  .m-xl-1 {\n    margin: 0.25rem !important;\n  }\n\n  .m-xl-2 {\n    margin: 0.5rem !important;\n  }\n\n  .m-xl-3 {\n    margin: 1rem !important;\n  }\n\n  .m-xl-4 {\n    margin: 1.5rem !important;\n  }\n\n  .m-xl-5 {\n    margin: 3rem !important;\n  }\n\n  .m-xl-auto {\n    margin: auto !important;\n  }\n\n  .mx-xl-0 {\n    margin-right: 0 !important;\n    margin-left: 0 !important;\n  }\n\n  .mx-xl-1 {\n    margin-right: 0.25rem !important;\n    margin-left: 0.25rem !important;\n  }\n\n  .mx-xl-2 {\n    margin-right: 0.5rem !important;\n    margin-left: 0.5rem !important;\n  }\n\n  .mx-xl-3 {\n    margin-right: 1rem !important;\n    margin-left: 1rem !important;\n  }\n\n  .mx-xl-4 {\n    margin-right: 1.5rem !important;\n    margin-left: 1.5rem !important;\n  }\n\n  .mx-xl-5 {\n    margin-right: 3rem !important;\n    margin-left: 3rem !important;\n  }\n\n  .mx-xl-auto {\n    margin-right: auto !important;\n    margin-left: auto !important;\n  }\n\n  .my-xl-0 {\n    margin-top: 0 !important;\n    margin-bottom: 0 !important;\n  }\n\n  .my-xl-1 {\n    margin-top: 0.25rem !important;\n    margin-bottom: 0.25rem !important;\n  }\n\n  .my-xl-2 {\n    margin-top: 0.5rem !important;\n    margin-bottom: 0.5rem !important;\n  }\n\n  .my-xl-3 {\n    margin-top: 1rem !important;\n    margin-bottom: 1rem !important;\n  }\n\n  .my-xl-4 {\n    margin-top: 1.5rem !important;\n    margin-bottom: 1.5rem !important;\n  }\n\n  .my-xl-5 {\n    margin-top: 3rem !important;\n    margin-bottom: 3rem !important;\n  }\n\n  .my-xl-auto {\n    margin-top: auto !important;\n    margin-bottom: auto !important;\n  }\n\n  .mt-xl-0 {\n    margin-top: 0 !important;\n  }\n\n  .mt-xl-1 {\n    margin-top: 0.25rem !important;\n  }\n\n  .mt-xl-2 {\n    margin-top: 0.5rem !important;\n  }\n\n  .mt-xl-3 {\n    margin-top: 1rem !important;\n  }\n\n  .mt-xl-4 {\n    margin-top: 1.5rem !important;\n  }\n\n  .mt-xl-5 {\n    margin-top: 3rem !important;\n  }\n\n  .mt-xl-auto {\n    margin-top: auto !important;\n  }\n\n  .me-xl-0 {\n    margin-right: 0 !important;\n  }\n\n  .me-xl-1 {\n    margin-right: 0.25rem !important;\n  }\n\n  .me-xl-2 {\n    margin-right: 0.5rem !important;\n  }\n\n  .me-xl-3 {\n    margin-right: 1rem !important;\n  }\n\n  .me-xl-4 {\n    margin-right: 1.5rem !important;\n  }\n\n  .me-xl-5 {\n    margin-right: 3rem !important;\n  }\n\n  .me-xl-auto {\n    margin-right: auto !important;\n  }\n\n  .mb-xl-0 {\n    margin-bottom: 0 !important;\n  }\n\n  .mb-xl-1 {\n    margin-bottom: 0.25rem !important;\n  }\n\n  .mb-xl-2 {\n    margin-bottom: 0.5rem !important;\n  }\n\n  .mb-xl-3 {\n    margin-bottom: 1rem !important;\n  }\n\n  .mb-xl-4 {\n    margin-bottom: 1.5rem !important;\n  }\n\n  .mb-xl-5 {\n    margin-bottom: 3rem !important;\n  }\n\n  .mb-xl-auto {\n    margin-bottom: auto !important;\n  }\n\n  .ms-xl-0 {\n    margin-left: 0 !important;\n  }\n\n  .ms-xl-1 {\n    margin-left: 0.25rem !important;\n  }\n\n  .ms-xl-2 {\n    margin-left: 0.5rem !important;\n  }\n\n  .ms-xl-3 {\n    margin-left: 1rem !important;\n  }\n\n  .ms-xl-4 {\n    margin-left: 1.5rem !important;\n  }\n\n  .ms-xl-5 {\n    margin-left: 3rem !important;\n  }\n\n  .ms-xl-auto {\n    margin-left: auto !important;\n  }\n\n  .p-xl-0 {\n    padding: 0 !important;\n  }\n\n  .p-xl-1 {\n    padding: 0.25rem !important;\n  }\n\n  .p-xl-2 {\n    padding: 0.5rem !important;\n  }\n\n  .p-xl-3 {\n    padding: 1rem !important;\n  }\n\n  .p-xl-4 {\n    padding: 1.5rem !important;\n  }\n\n  .p-xl-5 {\n    padding: 3rem !important;\n  }\n\n  .px-xl-0 {\n    padding-right: 0 !important;\n    padding-left: 0 !important;\n  }\n\n  .px-xl-1 {\n    padding-right: 0.25rem !important;\n    padding-left: 0.25rem !important;\n  }\n\n  .px-xl-2 {\n    padding-right: 0.5rem !important;\n    padding-left: 0.5rem !important;\n  }\n\n  .px-xl-3 {\n    padding-right: 1rem !important;\n    padding-left: 1rem !important;\n  }\n\n  .px-xl-4 {\n    padding-right: 1.5rem !important;\n    padding-left: 1.5rem !important;\n  }\n\n  .px-xl-5 {\n    padding-right: 3rem !important;\n    padding-left: 3rem !important;\n  }\n\n  .py-xl-0 {\n    padding-top: 0 !important;\n    padding-bottom: 0 !important;\n  }\n\n  .py-xl-1 {\n    padding-top: 0.25rem !important;\n    padding-bottom: 0.25rem !important;\n  }\n\n  .py-xl-2 {\n    padding-top: 0.5rem !important;\n    padding-bottom: 0.5rem !important;\n  }\n\n  .py-xl-3 {\n    padding-top: 1rem !important;\n    padding-bottom: 1rem !important;\n  }\n\n  .py-xl-4 {\n    padding-top: 1.5rem !important;\n    padding-bottom: 1.5rem !important;\n  }\n\n  .py-xl-5 {\n    padding-top: 3rem !important;\n    padding-bottom: 3rem !important;\n  }\n\n  .pt-xl-0 {\n    padding-top: 0 !important;\n  }\n\n  .pt-xl-1 {\n    padding-top: 0.25rem !important;\n  }\n\n  .pt-xl-2 {\n    padding-top: 0.5rem !important;\n  }\n\n  .pt-xl-3 {\n    padding-top: 1rem !important;\n  }\n\n  .pt-xl-4 {\n    padding-top: 1.5rem !important;\n  }\n\n  .pt-xl-5 {\n    padding-top: 3rem !important;\n  }\n\n  .pe-xl-0 {\n    padding-right: 0 !important;\n  }\n\n  .pe-xl-1 {\n    padding-right: 0.25rem !important;\n  }\n\n  .pe-xl-2 {\n    padding-right: 0.5rem !important;\n  }\n\n  .pe-xl-3 {\n    padding-right: 1rem !important;\n  }\n\n  .pe-xl-4 {\n    padding-right: 1.5rem !important;\n  }\n\n  .pe-xl-5 {\n    padding-right: 3rem !important;\n  }\n\n  .pb-xl-0 {\n    padding-bottom: 0 !important;\n  }\n\n  .pb-xl-1 {\n    padding-bottom: 0.25rem !important;\n  }\n\n  .pb-xl-2 {\n    padding-bottom: 0.5rem !important;\n  }\n\n  .pb-xl-3 {\n    padding-bottom: 1rem !important;\n  }\n\n  .pb-xl-4 {\n    padding-bottom: 1.5rem !important;\n  }\n\n  .pb-xl-5 {\n    padding-bottom: 3rem !important;\n  }\n\n  .ps-xl-0 {\n    padding-left: 0 !important;\n  }\n\n  .ps-xl-1 {\n    padding-left: 0.25rem !important;\n  }\n\n  .ps-xl-2 {\n    padding-left: 0.5rem !important;\n  }\n\n  .ps-xl-3 {\n    padding-left: 1rem !important;\n  }\n\n  .ps-xl-4 {\n    padding-left: 1.5rem !important;\n  }\n\n  .ps-xl-5 {\n    padding-left: 3rem !important;\n  }\n\n  .text-xl-start {\n    text-align: left !important;\n  }\n\n  .text-xl-end {\n    text-align: right !important;\n  }\n\n  .text-xl-center {\n    text-align: center !important;\n  }\n}\n@media (min-width: 1400px) {\n  .float-xxl-start {\n    float: left !important;\n  }\n\n  .float-xxl-end {\n    float: right !important;\n  }\n\n  .float-xxl-none {\n    float: none !important;\n  }\n\n  .d-xxl-inline {\n    display: inline !important;\n  }\n\n  .d-xxl-inline-block {\n    display: inline-block !important;\n  }\n\n  .d-xxl-block {\n    display: block !important;\n  }\n\n  .d-xxl-grid {\n    display: grid !important;\n  }\n\n  .d-xxl-table {\n    display: table !important;\n  }\n\n  .d-xxl-table-row {\n    display: table-row !important;\n  }\n\n  .d-xxl-table-cell {\n    display: table-cell !important;\n  }\n\n  .d-xxl-flex {\n    display: flex !important;\n  }\n\n  .d-xxl-inline-flex {\n    display: inline-flex !important;\n  }\n\n  .d-xxl-none {\n    display: none !important;\n  }\n\n  .flex-xxl-fill {\n    flex: 1 1 auto !important;\n  }\n\n  .flex-xxl-row {\n    flex-direction: row !important;\n  }\n\n  .flex-xxl-column {\n    flex-direction: column !important;\n  }\n\n  .flex-xxl-row-reverse {\n    flex-direction: row-reverse !important;\n  }\n\n  .flex-xxl-column-reverse {\n    flex-direction: column-reverse !important;\n  }\n\n  .flex-xxl-grow-0 {\n    flex-grow: 0 !important;\n  }\n\n  .flex-xxl-grow-1 {\n    flex-grow: 1 !important;\n  }\n\n  .flex-xxl-shrink-0 {\n    flex-shrink: 0 !important;\n  }\n\n  .flex-xxl-shrink-1 {\n    flex-shrink: 1 !important;\n  }\n\n  .flex-xxl-wrap {\n    flex-wrap: wrap !important;\n  }\n\n  .flex-xxl-nowrap {\n    flex-wrap: nowrap !important;\n  }\n\n  .flex-xxl-wrap-reverse {\n    flex-wrap: wrap-reverse !important;\n  }\n\n  .gap-xxl-0 {\n    gap: 0 !important;\n  }\n\n  .gap-xxl-1 {\n    gap: 0.25rem !important;\n  }\n\n  .gap-xxl-2 {\n    gap: 0.5rem !important;\n  }\n\n  .gap-xxl-3 {\n    gap: 1rem !important;\n  }\n\n  .gap-xxl-4 {\n    gap: 1.5rem !important;\n  }\n\n  .gap-xxl-5 {\n    gap: 3rem !important;\n  }\n\n  .justify-content-xxl-start {\n    justify-content: flex-start !important;\n  }\n\n  .justify-content-xxl-end {\n    justify-content: flex-end !important;\n  }\n\n  .justify-content-xxl-center {\n    justify-content: center !important;\n  }\n\n  .justify-content-xxl-between {\n    justify-content: space-between !important;\n  }\n\n  .justify-content-xxl-around {\n    justify-content: space-around !important;\n  }\n\n  .justify-content-xxl-evenly {\n    justify-content: space-evenly !important;\n  }\n\n  .align-items-xxl-start {\n    align-items: flex-start !important;\n  }\n\n  .align-items-xxl-end {\n    align-items: flex-end !important;\n  }\n\n  .align-items-xxl-center {\n    align-items: center !important;\n  }\n\n  .align-items-xxl-baseline {\n    align-items: baseline !important;\n  }\n\n  .align-items-xxl-stretch {\n    align-items: stretch !important;\n  }\n\n  .align-content-xxl-start {\n    align-content: flex-start !important;\n  }\n\n  .align-content-xxl-end {\n    align-content: flex-end !important;\n  }\n\n  .align-content-xxl-center {\n    align-content: center !important;\n  }\n\n  .align-content-xxl-between {\n    align-content: space-between !important;\n  }\n\n  .align-content-xxl-around {\n    align-content: space-around !important;\n  }\n\n  .align-content-xxl-stretch {\n    align-content: stretch !important;\n  }\n\n  .align-self-xxl-auto {\n    align-self: auto !important;\n  }\n\n  .align-self-xxl-start {\n    align-self: flex-start !important;\n  }\n\n  .align-self-xxl-end {\n    align-self: flex-end !important;\n  }\n\n  .align-self-xxl-center {\n    align-self: center !important;\n  }\n\n  .align-self-xxl-baseline {\n    align-self: baseline !important;\n  }\n\n  .align-self-xxl-stretch {\n    align-self: stretch !important;\n  }\n\n  .order-xxl-first {\n    order: -1 !important;\n  }\n\n  .order-xxl-0 {\n    order: 0 !important;\n  }\n\n  .order-xxl-1 {\n    order: 1 !important;\n  }\n\n  .order-xxl-2 {\n    order: 2 !important;\n  }\n\n  .order-xxl-3 {\n    order: 3 !important;\n  }\n\n  .order-xxl-4 {\n    order: 4 !important;\n  }\n\n  .order-xxl-5 {\n    order: 5 !important;\n  }\n\n  .order-xxl-last {\n    order: 6 !important;\n  }\n\n  .m-xxl-0 {\n    margin: 0 !important;\n  }\n\n  .m-xxl-1 {\n    margin: 0.25rem !important;\n  }\n\n  .m-xxl-2 {\n    margin: 0.5rem !important;\n  }\n\n  .m-xxl-3 {\n    margin: 1rem !important;\n  }\n\n  .m-xxl-4 {\n    margin: 1.5rem !important;\n  }\n\n  .m-xxl-5 {\n    margin: 3rem !important;\n  }\n\n  .m-xxl-auto {\n    margin: auto !important;\n  }\n\n  .mx-xxl-0 {\n    margin-right: 0 !important;\n    margin-left: 0 !important;\n  }\n\n  .mx-xxl-1 {\n    margin-right: 0.25rem !important;\n    margin-left: 0.25rem !important;\n  }\n\n  .mx-xxl-2 {\n    margin-right: 0.5rem !important;\n    margin-left: 0.5rem !important;\n  }\n\n  .mx-xxl-3 {\n    margin-right: 1rem !important;\n    margin-left: 1rem !important;\n  }\n\n  .mx-xxl-4 {\n    margin-right: 1.5rem !important;\n    margin-left: 1.5rem !important;\n  }\n\n  .mx-xxl-5 {\n    margin-right: 3rem !important;\n    margin-left: 3rem !important;\n  }\n\n  .mx-xxl-auto {\n    margin-right: auto !important;\n    margin-left: auto !important;\n  }\n\n  .my-xxl-0 {\n    margin-top: 0 !important;\n    margin-bottom: 0 !important;\n  }\n\n  .my-xxl-1 {\n    margin-top: 0.25rem !important;\n    margin-bottom: 0.25rem !important;\n  }\n\n  .my-xxl-2 {\n    margin-top: 0.5rem !important;\n    margin-bottom: 0.5rem !important;\n  }\n\n  .my-xxl-3 {\n    margin-top: 1rem !important;\n    margin-bottom: 1rem !important;\n  }\n\n  .my-xxl-4 {\n    margin-top: 1.5rem !important;\n    margin-bottom: 1.5rem !important;\n  }\n\n  .my-xxl-5 {\n    margin-top: 3rem !important;\n    margin-bottom: 3rem !important;\n  }\n\n  .my-xxl-auto {\n    margin-top: auto !important;\n    margin-bottom: auto !important;\n  }\n\n  .mt-xxl-0 {\n    margin-top: 0 !important;\n  }\n\n  .mt-xxl-1 {\n    margin-top: 0.25rem !important;\n  }\n\n  .mt-xxl-2 {\n    margin-top: 0.5rem !important;\n  }\n\n  .mt-xxl-3 {\n    margin-top: 1rem !important;\n  }\n\n  .mt-xxl-4 {\n    margin-top: 1.5rem !important;\n  }\n\n  .mt-xxl-5 {\n    margin-top: 3rem !important;\n  }\n\n  .mt-xxl-auto {\n    margin-top: auto !important;\n  }\n\n  .me-xxl-0 {\n    margin-right: 0 !important;\n  }\n\n  .me-xxl-1 {\n    margin-right: 0.25rem !important;\n  }\n\n  .me-xxl-2 {\n    margin-right: 0.5rem !important;\n  }\n\n  .me-xxl-3 {\n    margin-right: 1rem !important;\n  }\n\n  .me-xxl-4 {\n    margin-right: 1.5rem !important;\n  }\n\n  .me-xxl-5 {\n    margin-right: 3rem !important;\n  }\n\n  .me-xxl-auto {\n    margin-right: auto !important;\n  }\n\n  .mb-xxl-0 {\n    margin-bottom: 0 !important;\n  }\n\n  .mb-xxl-1 {\n    margin-bottom: 0.25rem !important;\n  }\n\n  .mb-xxl-2 {\n    margin-bottom: 0.5rem !important;\n  }\n\n  .mb-xxl-3 {\n    margin-bottom: 1rem !important;\n  }\n\n  .mb-xxl-4 {\n    margin-bottom: 1.5rem !important;\n  }\n\n  .mb-xxl-5 {\n    margin-bottom: 3rem !important;\n  }\n\n  .mb-xxl-auto {\n    margin-bottom: auto !important;\n  }\n\n  .ms-xxl-0 {\n    margin-left: 0 !important;\n  }\n\n  .ms-xxl-1 {\n    margin-left: 0.25rem !important;\n  }\n\n  .ms-xxl-2 {\n    margin-left: 0.5rem !important;\n  }\n\n  .ms-xxl-3 {\n    margin-left: 1rem !important;\n  }\n\n  .ms-xxl-4 {\n    margin-left: 1.5rem !important;\n  }\n\n  .ms-xxl-5 {\n    margin-left: 3rem !important;\n  }\n\n  .ms-xxl-auto {\n    margin-left: auto !important;\n  }\n\n  .p-xxl-0 {\n    padding: 0 !important;\n  }\n\n  .p-xxl-1 {\n    padding: 0.25rem !important;\n  }\n\n  .p-xxl-2 {\n    padding: 0.5rem !important;\n  }\n\n  .p-xxl-3 {\n    padding: 1rem !important;\n  }\n\n  .p-xxl-4 {\n    padding: 1.5rem !important;\n  }\n\n  .p-xxl-5 {\n    padding: 3rem !important;\n  }\n\n  .px-xxl-0 {\n    padding-right: 0 !important;\n    padding-left: 0 !important;\n  }\n\n  .px-xxl-1 {\n    padding-right: 0.25rem !important;\n    padding-left: 0.25rem !important;\n  }\n\n  .px-xxl-2 {\n    padding-right: 0.5rem !important;\n    padding-left: 0.5rem !important;\n  }\n\n  .px-xxl-3 {\n    padding-right: 1rem !important;\n    padding-left: 1rem !important;\n  }\n\n  .px-xxl-4 {\n    padding-right: 1.5rem !important;\n    padding-left: 1.5rem !important;\n  }\n\n  .px-xxl-5 {\n    padding-right: 3rem !important;\n    padding-left: 3rem !important;\n  }\n\n  .py-xxl-0 {\n    padding-top: 0 !important;\n    padding-bottom: 0 !important;\n  }\n\n  .py-xxl-1 {\n    padding-top: 0.25rem !important;\n    padding-bottom: 0.25rem !important;\n  }\n\n  .py-xxl-2 {\n    padding-top: 0.5rem !important;\n    padding-bottom: 0.5rem !important;\n  }\n\n  .py-xxl-3 {\n    padding-top: 1rem !important;\n    padding-bottom: 1rem !important;\n  }\n\n  .py-xxl-4 {\n    padding-top: 1.5rem !important;\n    padding-bottom: 1.5rem !important;\n  }\n\n  .py-xxl-5 {\n    padding-top: 3rem !important;\n    padding-bottom: 3rem !important;\n  }\n\n  .pt-xxl-0 {\n    padding-top: 0 !important;\n  }\n\n  .pt-xxl-1 {\n    padding-top: 0.25rem !important;\n  }\n\n  .pt-xxl-2 {\n    padding-top: 0.5rem !important;\n  }\n\n  .pt-xxl-3 {\n    padding-top: 1rem !important;\n  }\n\n  .pt-xxl-4 {\n    padding-top: 1.5rem !important;\n  }\n\n  .pt-xxl-5 {\n    padding-top: 3rem !important;\n  }\n\n  .pe-xxl-0 {\n    padding-right: 0 !important;\n  }\n\n  .pe-xxl-1 {\n    padding-right: 0.25rem !important;\n  }\n\n  .pe-xxl-2 {\n    padding-right: 0.5rem !important;\n  }\n\n  .pe-xxl-3 {\n    padding-right: 1rem !important;\n  }\n\n  .pe-xxl-4 {\n    padding-right: 1.5rem !important;\n  }\n\n  .pe-xxl-5 {\n    padding-right: 3rem !important;\n  }\n\n  .pb-xxl-0 {\n    padding-bottom: 0 !important;\n  }\n\n  .pb-xxl-1 {\n    padding-bottom: 0.25rem !important;\n  }\n\n  .pb-xxl-2 {\n    padding-bottom: 0.5rem !important;\n  }\n\n  .pb-xxl-3 {\n    padding-bottom: 1rem !important;\n  }\n\n  .pb-xxl-4 {\n    padding-bottom: 1.5rem !important;\n  }\n\n  .pb-xxl-5 {\n    padding-bottom: 3rem !important;\n  }\n\n  .ps-xxl-0 {\n    padding-left: 0 !important;\n  }\n\n  .ps-xxl-1 {\n    padding-left: 0.25rem !important;\n  }\n\n  .ps-xxl-2 {\n    padding-left: 0.5rem !important;\n  }\n\n  .ps-xxl-3 {\n    padding-left: 1rem !important;\n  }\n\n  .ps-xxl-4 {\n    padding-left: 1.5rem !important;\n  }\n\n  .ps-xxl-5 {\n    padding-left: 3rem !important;\n  }\n\n  .text-xxl-start {\n    text-align: left !important;\n  }\n\n  .text-xxl-end {\n    text-align: right !important;\n  }\n\n  .text-xxl-center {\n    text-align: center !important;\n  }\n}\n@media (min-width: 1200px) {\n  .fs-1 {\n    font-size: 2.5rem !important;\n  }\n\n  .fs-2 {\n    font-size: 2rem !important;\n  }\n\n  .fs-3 {\n    font-size: 1.75rem !important;\n  }\n\n  .fs-4 {\n    font-size: 1.5rem !important;\n  }\n}\n@media print {\n  .d-print-inline {\n    display: inline !important;\n  }\n\n  .d-print-inline-block {\n    display: inline-block !important;\n  }\n\n  .d-print-block {\n    display: block !important;\n  }\n\n  .d-print-grid {\n    display: grid !important;\n  }\n\n  .d-print-table {\n    display: table !important;\n  }\n\n  .d-print-table-row {\n    display: table-row !important;\n  }\n\n  .d-print-table-cell {\n    display: table-cell !important;\n  }\n\n  .d-print-flex {\n    display: flex !important;\n  }\n\n  .d-print-inline-flex {\n    display: inline-flex !important;\n  }\n\n  .d-print-none {\n    display: none !important;\n  }\n}\n\n/*# sourceMappingURL=bootstrap.css.map */\n","/*!\n * Bootstrap v5.1.0 (https://getbootstrap.com/)\n * Copyright 2011-2021 The Bootstrap Authors\n * Copyright 2011-2021 Twitter, Inc.\n * Licensed under MIT (https://github.com/twbs/bootstrap/blob/main/LICENSE)\n */\n\n// scss-docs-start import-stack\n// Configuration\n@import \"functions\";\n@import \"variables\";\n@import \"mixins\";\n@import \"utilities\";\n\n// Layout & components\n@import \"root\";\n@import \"reboot\";\n@import \"type\";\n@import \"images\";\n@import \"containers\";\n@import \"grid\";\n@import \"tables\";\n@import \"forms\";\n@import \"buttons\";\n@import \"transitions\";\n@import \"dropdown\";\n@import \"button-group\";\n@import \"nav\";\n@import \"navbar\";\n@import \"card\";\n@import \"accordion\";\n@import \"breadcrumb\";\n@import \"pagination\";\n@import \"badge\";\n@import \"alert\";\n@import \"progress\";\n@import \"list-group\";\n@import \"close\";\n@import \"toasts\";\n@import \"modal\";\n@import \"tooltip\";\n@import \"popover\";\n@import \"carousel\";\n@import \"spinners\";\n@import \"offcanvas\";\n@import \"placeholders\";\n\n// Helpers\n@import \"helpers\";\n\n// Utilities\n@import \"utilities/api\";\n// scss-docs-end import-stack\n",":root {\n  // Note: Custom variable values only support SassScript inside `#{}`.\n\n  // Colors\n  //\n  // Generate palettes for full colors, grays, and theme colors.\n\n  @each $color, $value in $colors {\n    --#{$variable-prefix}#{$color}: #{$value};\n  }\n\n  @each $color, $value in $grays {\n    --#{$variable-prefix}gray-#{$color}: #{$value};\n  }\n\n  @each $color, $value in $theme-colors {\n    --#{$variable-prefix}#{$color}: #{$value};\n  }\n\n  @each $color, $value in $theme-colors-rgb {\n    --#{$variable-prefix}#{$color}-rgb: #{$value};\n  }\n\n  --#{$variable-prefix}white-rgb: #{to-rgb($white)};\n  --#{$variable-prefix}black-rgb: #{to-rgb($black)};\n  --#{$variable-prefix}body-rgb: #{to-rgb($body-color)};\n\n  // Fonts\n\n  // Note: Use `inspect` for lists so that quoted items keep the quotes.\n  // See https://github.com/sass/sass/issues/2383#issuecomment-336349172\n  --#{$variable-prefix}font-sans-serif: #{inspect($font-family-sans-serif)};\n  --#{$variable-prefix}font-monospace: #{inspect($font-family-monospace)};\n  --#{$variable-prefix}gradient: #{$gradient};\n\n  // Root and body\n  // stylelint-disable custom-property-empty-line-before\n  // scss-docs-start root-body-variables\n  @if $font-size-root != null {\n    --#{$variable-prefix}root-font-size: #{$font-size-root};\n  }\n  --#{$variable-prefix}body-font-family: #{$font-family-base};\n  --#{$variable-prefix}body-font-size: #{$font-size-base};\n  --#{$variable-prefix}body-font-weight: #{$font-weight-base};\n  --#{$variable-prefix}body-line-height: #{$line-height-base};\n  --#{$variable-prefix}body-color: #{$body-color};\n  @if $body-text-align != null {\n    --#{$variable-prefix}body-text-align: #{$body-text-align};\n  }\n  --#{$variable-prefix}body-bg: #{$body-bg};\n  // scss-docs-end root-body-variables\n  // stylelint-enable custom-property-empty-line-before\n}\n","// stylelint-disable declaration-no-important, selector-no-qualifying-type, property-no-vendor-prefix\n\n\n// Reboot\n//\n// Normalization of HTML elements, manually forked from Normalize.css to remove\n// styles targeting irrelevant browsers while applying new styles.\n//\n// Normalize is licensed MIT. https://github.com/necolas/normalize.css\n\n\n// Document\n//\n// Change from `box-sizing: content-box` so that `width` is not affected by `padding` or `border`.\n\n*,\n*::before,\n*::after {\n  box-sizing: border-box;\n}\n\n\n// Root\n//\n// Ability to the value of the root font sizes, affecting the value of `rem`.\n// null by default, thus nothing is generated.\n\n:root {\n  @if $font-size-root != null {\n    font-size: var(--#{$variable-prefix}-root-font-size);\n  }\n\n  @if $enable-smooth-scroll {\n    @media (prefers-reduced-motion: no-preference) {\n      scroll-behavior: smooth;\n    }\n  }\n}\n\n\n// Body\n//\n// 1. Remove the margin in all browsers.\n// 2. As a best practice, apply a default `background-color`.\n// 3. Prevent adjustments of font size after orientation changes in iOS.\n// 4. Change the default tap highlight to be completely transparent in iOS.\n\n// scss-docs-start reboot-body-rules\nbody {\n  margin: 0; // 1\n  font-family: var(--#{$variable-prefix}body-font-family);\n  @include font-size(var(--#{$variable-prefix}body-font-size));\n  font-weight: var(--#{$variable-prefix}body-font-weight);\n  line-height: var(--#{$variable-prefix}body-line-height);\n  color: var(--#{$variable-prefix}body-color);\n  text-align: var(--#{$variable-prefix}body-text-align);\n  background-color: var(--#{$variable-prefix}body-bg); // 2\n  -webkit-text-size-adjust: 100%; // 3\n  -webkit-tap-highlight-color: rgba($black, 0); // 4\n}\n// scss-docs-end reboot-body-rules\n\n\n// Content grouping\n//\n// 1. Reset Firefox's gray color\n// 2. Set correct height and prevent the `size` attribute to make the `hr` look like an input field\n\nhr {\n  margin: $hr-margin-y 0;\n  color: $hr-color; // 1\n  background-color: currentColor;\n  border: 0;\n  opacity: $hr-opacity;\n}\n\nhr:not([size]) {\n  height: $hr-height; // 2\n}\n\n\n// Typography\n//\n// 1. Remove top margins from headings\n//    By default, `<h1>`-`<h6>` all receive top and bottom margins. We nuke the top\n//    margin for easier control within type scales as it avoids margin collapsing.\n\n%heading {\n  margin-top: 0; // 1\n  margin-bottom: $headings-margin-bottom;\n  font-family: $headings-font-family;\n  font-style: $headings-font-style;\n  font-weight: $headings-font-weight;\n  line-height: $headings-line-height;\n  color: $headings-color;\n}\n\nh1 {\n  @extend %heading;\n  @include font-size($h1-font-size);\n}\n\nh2 {\n  @extend %heading;\n  @include font-size($h2-font-size);\n}\n\nh3 {\n  @extend %heading;\n  @include font-size($h3-font-size);\n}\n\nh4 {\n  @extend %heading;\n  @include font-size($h4-font-size);\n}\n\nh5 {\n  @extend %heading;\n  @include font-size($h5-font-size);\n}\n\nh6 {\n  @extend %heading;\n  @include font-size($h6-font-size);\n}\n\n\n// Reset margins on paragraphs\n//\n// Similarly, the top margin on `<p>`s get reset. However, we also reset the\n// bottom margin to use `rem` units instead of `em`.\n\np {\n  margin-top: 0;\n  margin-bottom: $paragraph-margin-bottom;\n}\n\n\n// Abbreviations\n//\n// 1. Duplicate behavior to the data-bs-* attribute for our tooltip plugin\n// 2. Add the correct text decoration in Chrome, Edge, Opera, and Safari.\n// 3. Add explicit cursor to indicate changed behavior.\n// 4. Prevent the text-decoration to be skipped.\n\nabbr[title],\nabbr[data-bs-original-title] { // 1\n  text-decoration: underline dotted; // 2\n  cursor: help; // 3\n  text-decoration-skip-ink: none; // 4\n}\n\n\n// Address\n\naddress {\n  margin-bottom: 1rem;\n  font-style: normal;\n  line-height: inherit;\n}\n\n\n// Lists\n\nol,\nul {\n  padding-left: 2rem;\n}\n\nol,\nul,\ndl {\n  margin-top: 0;\n  margin-bottom: 1rem;\n}\n\nol ol,\nul ul,\nol ul,\nul ol {\n  margin-bottom: 0;\n}\n\ndt {\n  font-weight: $dt-font-weight;\n}\n\n// 1. Undo browser default\n\ndd {\n  margin-bottom: .5rem;\n  margin-left: 0; // 1\n}\n\n\n// Blockquote\n\nblockquote {\n  margin: 0 0 1rem;\n}\n\n\n// Strong\n//\n// Add the correct font weight in Chrome, Edge, and Safari\n\nb,\nstrong {\n  font-weight: $font-weight-bolder;\n}\n\n\n// Small\n//\n// Add the correct font size in all browsers\n\nsmall {\n  @include font-size($small-font-size);\n}\n\n\n// Mark\n\nmark {\n  padding: $mark-padding;\n  background-color: $mark-bg;\n}\n\n\n// Sub and Sup\n//\n// Prevent `sub` and `sup` elements from affecting the line height in\n// all browsers.\n\nsub,\nsup {\n  position: relative;\n  @include font-size($sub-sup-font-size);\n  line-height: 0;\n  vertical-align: baseline;\n}\n\nsub { bottom: -.25em; }\nsup { top: -.5em; }\n\n\n// Links\n\na {\n  color: $link-color;\n  text-decoration: $link-decoration;\n\n  &:hover {\n    color: $link-hover-color;\n    text-decoration: $link-hover-decoration;\n  }\n}\n\n// And undo these styles for placeholder links/named anchors (without href).\n// It would be more straightforward to just use a[href] in previous block, but that\n// causes specificity issues in many other styles that are too complex to fix.\n// See https://github.com/twbs/bootstrap/issues/19402\n\na:not([href]):not([class]) {\n  &,\n  &:hover {\n    color: inherit;\n    text-decoration: none;\n  }\n}\n\n\n// Code\n\npre,\ncode,\nkbd,\nsamp {\n  font-family: $font-family-code;\n  @include font-size(1em); // Correct the odd `em` font sizing in all browsers.\n  direction: ltr #{\"/* rtl:ignore */\"};\n  unicode-bidi: bidi-override;\n}\n\n// 1. Remove browser default top margin\n// 2. Reset browser default of `1em` to use `rem`s\n// 3. Don't allow content to break outside\n\npre {\n  display: block;\n  margin-top: 0; // 1\n  margin-bottom: 1rem; // 2\n  overflow: auto; // 3\n  @include font-size($code-font-size);\n  color: $pre-color;\n\n  // Account for some code outputs that place code tags in pre tags\n  code {\n    @include font-size(inherit);\n    color: inherit;\n    word-break: normal;\n  }\n}\n\ncode {\n  @include font-size($code-font-size);\n  color: $code-color;\n  word-wrap: break-word;\n\n  // Streamline the style when inside anchors to avoid broken underline and more\n  a > & {\n    color: inherit;\n  }\n}\n\nkbd {\n  padding: $kbd-padding-y $kbd-padding-x;\n  @include font-size($kbd-font-size);\n  color: $kbd-color;\n  background-color: $kbd-bg;\n  @include border-radius($border-radius-sm);\n\n  kbd {\n    padding: 0;\n    @include font-size(1em);\n    font-weight: $nested-kbd-font-weight;\n  }\n}\n\n\n// Figures\n//\n// Apply a consistent margin strategy (matches our type styles).\n\nfigure {\n  margin: 0 0 1rem;\n}\n\n\n// Images and content\n\nimg,\nsvg {\n  vertical-align: middle;\n}\n\n\n// Tables\n//\n// Prevent double borders\n\ntable {\n  caption-side: bottom;\n  border-collapse: collapse;\n}\n\ncaption {\n  padding-top: $table-cell-padding-y;\n  padding-bottom: $table-cell-padding-y;\n  color: $table-caption-color;\n  text-align: left;\n}\n\n// 1. Removes font-weight bold by inheriting\n// 2. Matches default `<td>` alignment by inheriting `text-align`.\n// 3. Fix alignment for Safari\n\nth {\n  font-weight: $table-th-font-weight; // 1\n  text-align: inherit; // 2\n  text-align: -webkit-match-parent; // 3\n}\n\nthead,\ntbody,\ntfoot,\ntr,\ntd,\nth {\n  border-color: inherit;\n  border-style: solid;\n  border-width: 0;\n}\n\n\n// Forms\n//\n// 1. Allow labels to use `margin` for spacing.\n\nlabel {\n  display: inline-block; // 1\n}\n\n// Remove the default `border-radius` that macOS Chrome adds.\n// See https://github.com/twbs/bootstrap/issues/24093\n\nbutton {\n  // stylelint-disable-next-line property-disallowed-list\n  border-radius: 0;\n}\n\n// Explicitly remove focus outline in Chromium when it shouldn't be\n// visible (e.g. as result of mouse click or touch tap). It already\n// should be doing this automatically, but seems to currently be\n// confused and applies its very visible two-tone outline anyway.\n\nbutton:focus:not(:focus-visible) {\n  outline: 0;\n}\n\n// 1. Remove the margin in Firefox and Safari\n\ninput,\nbutton,\nselect,\noptgroup,\ntextarea {\n  margin: 0; // 1\n  font-family: inherit;\n  @include font-size(inherit);\n  line-height: inherit;\n}\n\n// Remove the inheritance of text transform in Firefox\nbutton,\nselect {\n  text-transform: none;\n}\n// Set the cursor for non-`<button>` buttons\n//\n// Details at https://github.com/twbs/bootstrap/pull/30562\n[role=\"button\"] {\n  cursor: pointer;\n}\n\nselect {\n  // Remove the inheritance of word-wrap in Safari.\n  // See https://github.com/twbs/bootstrap/issues/24990\n  word-wrap: normal;\n\n  // Undo the opacity change from Chrome\n  &:disabled {\n    opacity: 1;\n  }\n}\n\n// Remove the dropdown arrow in Chrome from inputs built with datalists.\n// See https://stackoverflow.com/a/54997118\n\n[list]::-webkit-calendar-picker-indicator {\n  display: none;\n}\n\n// 1. Prevent a WebKit bug where (2) destroys native `audio` and `video`\n//    controls in Android 4.\n// 2. Correct the inability to style clickable types in iOS and Safari.\n// 3. Opinionated: add \"hand\" cursor to non-disabled button elements.\n\nbutton,\n[type=\"button\"], // 1\n[type=\"reset\"],\n[type=\"submit\"] {\n  -webkit-appearance: button; // 2\n\n  @if $enable-button-pointers {\n    &:not(:disabled) {\n      cursor: pointer; // 3\n    }\n  }\n}\n\n// Remove inner border and padding from Firefox, but don't restore the outline like Normalize.\n\n::-moz-focus-inner {\n  padding: 0;\n  border-style: none;\n}\n\n// 1. Textareas should really only resize vertically so they don't break their (horizontal) containers.\n\ntextarea {\n  resize: vertical; // 1\n}\n\n// 1. Browsers set a default `min-width: min-content;` on fieldsets,\n//    unlike e.g. `<div>`s, which have `min-width: 0;` by default.\n//    So we reset that to ensure fieldsets behave more like a standard block element.\n//    See https://github.com/twbs/bootstrap/issues/12359\n//    and https://html.spec.whatwg.org/multipage/#the-fieldset-and-legend-elements\n// 2. Reset the default outline behavior of fieldsets so they don't affect page layout.\n\nfieldset {\n  min-width: 0; // 1\n  padding: 0; // 2\n  margin: 0; // 2\n  border: 0; // 2\n}\n\n// 1. By using `float: left`, the legend will behave like a block element.\n//    This way the border of a fieldset wraps around the legend if present.\n// 2. Fix wrapping bug.\n//    See https://github.com/twbs/bootstrap/issues/29712\n\nlegend {\n  float: left; // 1\n  width: 100%;\n  padding: 0;\n  margin-bottom: $legend-margin-bottom;\n  @include font-size($legend-font-size);\n  font-weight: $legend-font-weight;\n  line-height: inherit;\n\n  + * {\n    clear: left; // 2\n  }\n}\n\n// Fix height of inputs with a type of datetime-local, date, month, week, or time\n// See https://github.com/twbs/bootstrap/issues/18842\n\n::-webkit-datetime-edit-fields-wrapper,\n::-webkit-datetime-edit-text,\n::-webkit-datetime-edit-minute,\n::-webkit-datetime-edit-hour-field,\n::-webkit-datetime-edit-day-field,\n::-webkit-datetime-edit-month-field,\n::-webkit-datetime-edit-year-field {\n  padding: 0;\n}\n\n::-webkit-inner-spin-button {\n  height: auto;\n}\n\n// 1. Correct the outline style in Safari.\n// 2. This overrides the extra rounded corners on search inputs in iOS so that our\n//    `.form-control` class can properly style them. Note that this cannot simply\n//    be added to `.form-control` as it's not specific enough. For details, see\n//    https://github.com/twbs/bootstrap/issues/11586.\n\n[type=\"search\"] {\n  outline-offset: -2px; // 1\n  -webkit-appearance: textfield; // 2\n}\n\n// 1. A few input types should stay LTR\n// See https://rtlstyling.com/posts/rtl-styling#form-inputs\n// 2. RTL only output\n// See https://rtlcss.com/learn/usage-guide/control-directives/#raw\n\n/* rtl:raw:\n[type=\"tel\"],\n[type=\"url\"],\n[type=\"email\"],\n[type=\"number\"] {\n  direction: ltr;\n}\n*/\n\n// Remove the inner padding in Chrome and Safari on macOS.\n\n::-webkit-search-decoration {\n  -webkit-appearance: none;\n}\n\n// Remove padding around color pickers in webkit browsers\n\n::-webkit-color-swatch-wrapper {\n  padding: 0;\n}\n\n\n// Inherit font family and line height for file input buttons\n\n::file-selector-button {\n  font: inherit;\n}\n\n// 1. Change font properties to `inherit`\n// 2. Correct the inability to style clickable types in iOS and Safari.\n\n::-webkit-file-upload-button {\n  font: inherit; // 1\n  -webkit-appearance: button; // 2\n}\n\n// Correct element displays\n\noutput {\n  display: inline-block;\n}\n\n// Remove border from iframe\n\niframe {\n  border: 0;\n}\n\n// Summary\n//\n// 1. Add the correct display in all browsers\n\nsummary {\n  display: list-item; // 1\n  cursor: pointer;\n}\n\n\n// Progress\n//\n// Add the correct vertical alignment in Chrome, Firefox, and Opera.\n\nprogress {\n  vertical-align: baseline;\n}\n\n\n// Hidden attribute\n//\n// Always hide an element with the `hidden` HTML attribute.\n\n[hidden] {\n  display: none !important;\n}\n","// stylelint-disable property-blacklist, scss/dollar-variable-default\n\n// SCSS RFS mixin\n//\n// Automated responsive values for font sizes, paddings, margins and much more\n//\n// Licensed under MIT (https://github.com/twbs/rfs/blob/main/LICENSE)\n\n// Configuration\n\n// Base value\n$rfs-base-value: 1.25rem !default;\n$rfs-unit: rem !default;\n\n@if $rfs-unit != rem and $rfs-unit != px {\n  @error \"`#{$rfs-unit}` is not a valid unit for $rfs-unit. Use `px` or `rem`.\";\n}\n\n// Breakpoint at where values start decreasing if screen width is smaller\n$rfs-breakpoint: 1200px !default;\n$rfs-breakpoint-unit: px !default;\n\n@if $rfs-breakpoint-unit != px and $rfs-breakpoint-unit != em and $rfs-breakpoint-unit != rem {\n  @error \"`#{$rfs-breakpoint-unit}` is not a valid unit for $rfs-breakpoint-unit. Use `px`, `em` or `rem`.\";\n}\n\n// Resize values based on screen height and width\n$rfs-two-dimensional: false !default;\n\n// Factor of decrease\n$rfs-factor: 10 !default;\n\n@if type-of($rfs-factor) != number or $rfs-factor <= 1 {\n  @error \"`#{$rfs-factor}` is not a valid  $rfs-factor, it must be greater than 1.\";\n}\n\n// Mode. Possibilities: \"min-media-query\", \"max-media-query\"\n$rfs-mode: min-media-query !default;\n\n// Generate enable or disable classes. Possibilities: false, \"enable\" or \"disable\"\n$rfs-class: false !default;\n\n// 1 rem = $rfs-rem-value px\n$rfs-rem-value: 16 !default;\n\n// Safari iframe resize bug: https://github.com/twbs/rfs/issues/14\n$rfs-safari-iframe-resize-bug-fix: false !default;\n\n// Disable RFS by setting $enable-rfs to false\n$enable-rfs: true !default;\n\n// Cache $rfs-base-value unit\n$rfs-base-value-unit: unit($rfs-base-value);\n\n@function divide($dividend, $divisor, $precision: 10) {\n  $sign: if($dividend > 0 and $divisor > 0 or $dividend < 0 and $divisor < 0, 1, -1);\n  $dividend: abs($dividend);\n  $divisor: abs($divisor);\n  @if $dividend == 0 {\n    @return 0;\n  }\n  @if $divisor == 0 {\n    @error \"Cannot divide by 0\";\n  }\n  $remainder: $dividend;\n  $result: 0;\n  $factor: 10;\n  @while ($remainder > 0 and $precision >= 0) {\n    $quotient: 0;\n    @while ($remainder >= $divisor) {\n      $remainder: $remainder - $divisor;\n      $quotient: $quotient + 1;\n    }\n    $result: $result * 10 + $quotient;\n    $factor: $factor * .1;\n    $remainder: $remainder * 10;\n    $precision: $precision - 1;\n    @if ($precision < 0 and $remainder >= $divisor * 5) {\n      $result: $result + 1;\n    }\n  }\n  $result: $result * $factor * $sign;\n  $dividend-unit: unit($dividend);\n  $divisor-unit: unit($divisor);\n  $unit-map: (\n    \"px\": 1px,\n    \"rem\": 1rem,\n    \"em\": 1em,\n    \"%\": 1%\n  );\n  @if ($dividend-unit != $divisor-unit and map-has-key($unit-map, $dividend-unit)) {\n    $result: $result * map-get($unit-map, $dividend-unit);\n  }\n  @return $result;\n}\n\n// Remove px-unit from $rfs-base-value for calculations\n@if $rfs-base-value-unit == px {\n  $rfs-base-value: divide($rfs-base-value, $rfs-base-value * 0 + 1);\n}\n@else if $rfs-base-value-unit == rem {\n  $rfs-base-value: divide($rfs-base-value, divide($rfs-base-value * 0 + 1, $rfs-rem-value));\n}\n\n// Cache $rfs-breakpoint unit to prevent multiple calls\n$rfs-breakpoint-unit-cache: unit($rfs-breakpoint);\n\n// Remove unit from $rfs-breakpoint for calculations\n@if $rfs-breakpoint-unit-cache == px {\n  $rfs-breakpoint: divide($rfs-breakpoint, $rfs-breakpoint * 0 + 1);\n}\n@else if $rfs-breakpoint-unit-cache == rem or $rfs-breakpoint-unit-cache == \"em\" {\n  $rfs-breakpoint: divide($rfs-breakpoint, divide($rfs-breakpoint * 0 + 1, $rfs-rem-value));\n}\n\n// Calculate the media query value\n$rfs-mq-value: if($rfs-breakpoint-unit == px, #{$rfs-breakpoint}px, #{divide($rfs-breakpoint, $rfs-rem-value)}#{$rfs-breakpoint-unit});\n$rfs-mq-property-width: if($rfs-mode == max-media-query, max-width, min-width);\n$rfs-mq-property-height: if($rfs-mode == max-media-query, max-height, min-height);\n\n// Internal mixin used to determine which media query needs to be used\n@mixin _rfs-media-query {\n  @if $rfs-two-dimensional {\n    @if $rfs-mode == max-media-query {\n      @media (#{$rfs-mq-property-width}: #{$rfs-mq-value}), (#{$rfs-mq-property-height}: #{$rfs-mq-value}) {\n        @content;\n      }\n    }\n    @else {\n      @media (#{$rfs-mq-property-width}: #{$rfs-mq-value}) and (#{$rfs-mq-property-height}: #{$rfs-mq-value}) {\n        @content;\n      }\n    }\n  }\n  @else {\n    @media (#{$rfs-mq-property-width}: #{$rfs-mq-value}) {\n      @content;\n    }\n  }\n}\n\n// Internal mixin that adds disable classes to the selector if needed.\n@mixin _rfs-rule {\n  @if $rfs-class == disable and $rfs-mode == max-media-query {\n    // Adding an extra class increases specificity, which prevents the media query to override the property\n    &,\n    .disable-rfs &,\n    &.disable-rfs {\n      @content;\n    }\n  }\n  @else if $rfs-class == enable and $rfs-mode == min-media-query {\n    .enable-rfs &,\n    &.enable-rfs {\n      @content;\n    }\n  }\n  @else {\n    @content;\n  }\n}\n\n// Internal mixin that adds enable classes to the selector if needed.\n@mixin _rfs-media-query-rule {\n\n  @if $rfs-class == enable {\n    @if $rfs-mode == min-media-query {\n      @content;\n    }\n\n    @include _rfs-media-query {\n      .enable-rfs &,\n      &.enable-rfs {\n        @content;\n      }\n    }\n  }\n  @else {\n    @if $rfs-class == disable and $rfs-mode == min-media-query {\n      .disable-rfs &,\n      &.disable-rfs {\n        @content;\n      }\n    }\n    @include _rfs-media-query {\n      @content;\n    }\n  }\n}\n\n// Helper function to get the formatted non-responsive value\n@function rfs-value($values) {\n  // Convert to list\n  $values: if(type-of($values) != list, ($values,), $values);\n\n  $val: '';\n\n  // Loop over each value and calculate value\n  @each $value in $values {\n    @if $value == 0 {\n      $val: $val + ' 0';\n    }\n    @else {\n      // Cache $value unit\n      $unit: if(type-of($value) == \"number\", unit($value), false);\n\n      @if $unit == px {\n        // Convert to rem if needed\n        $val: $val + ' ' + if($rfs-unit == rem, #{divide($value, $value * 0 + $rfs-rem-value)}rem, $value);\n      }\n      @else if $unit == rem {\n        // Convert to px if needed\n        $val: $val + ' ' + if($rfs-unit == px, #{divide($value, $value * 0 + 1) * $rfs-rem-value}px, $value);\n      }\n      @else {\n        // If $value isn't a number (like inherit) or $value has a unit (not px or rem, like 1.5em) or $ is 0, just print the value\n        $val: $val + ' ' + $value;\n      }\n    }\n  }\n\n  // Remove first space\n  @return unquote(str-slice($val, 2));\n}\n\n// Helper function to get the responsive value calculated by RFS\n@function rfs-fluid-value($values) {\n  // Convert to list\n  $values: if(type-of($values) != list, ($values,), $values);\n\n  $val: '';\n\n  // Loop over each value and calculate value\n  @each $value in $values {\n    @if $value == 0 {\n      $val: $val + ' 0';\n    }\n\n    @else {\n      // Cache $value unit\n      $unit: if(type-of($value) == \"number\", unit($value), false);\n\n      // If $value isn't a number (like inherit) or $value has a unit (not px or rem, like 1.5em) or $ is 0, just print the value\n      @if not $unit or $unit != px and $unit != rem {\n        $val: $val + ' ' + $value;\n      }\n\n      @else {\n        // Remove unit from $value for calculations\n        $value: divide($value, $value * 0 + if($unit == px, 1, divide(1, $rfs-rem-value)));\n\n        // Only add the media query if the value is greater than the minimum value\n        @if abs($value) <= $rfs-base-value or not $enable-rfs {\n          $val: $val + ' ' +  if($rfs-unit == rem, #{divide($value, $rfs-rem-value)}rem, #{$value}px);\n        }\n        @else {\n          // Calculate the minimum value\n          $value-min: $rfs-base-value + divide(abs($value) - $rfs-base-value, $rfs-factor);\n\n          // Calculate difference between $value and the minimum value\n          $value-diff: abs($value) - $value-min;\n\n          // Base value formatting\n          $min-width: if($rfs-unit == rem, #{divide($value-min, $rfs-rem-value)}rem, #{$value-min}px);\n\n          // Use negative value if needed\n          $min-width: if($value < 0, -$min-width, $min-width);\n\n          // Use `vmin` if two-dimensional is enabled\n          $variable-unit: if($rfs-two-dimensional, vmin, vw);\n\n          // Calculate the variable width between 0 and $rfs-breakpoint\n          $variable-width: #{divide($value-diff * 100, $rfs-breakpoint)}#{$variable-unit};\n\n          // Return the calculated value\n          $val: $val + ' calc(' + $min-width + if($value < 0, ' - ', ' + ') + $variable-width + ')';\n        }\n      }\n    }\n  }\n\n  // Remove first space\n  @return unquote(str-slice($val, 2));\n}\n\n// RFS mixin\n@mixin rfs($values, $property: font-size) {\n  @if $values != null {\n    $val: rfs-value($values);\n    $fluidVal: rfs-fluid-value($values);\n\n    // Do not print the media query if responsive & non-responsive values are the same\n    @if $val == $fluidVal {\n      #{$property}: $val;\n    }\n    @else {\n      @include _rfs-rule {\n        #{$property}: if($rfs-mode == max-media-query, $val, $fluidVal);\n\n        // Include safari iframe resize fix if needed\n        min-width: if($rfs-safari-iframe-resize-bug-fix, (0 * 1vw), null);\n      }\n\n      @include _rfs-media-query-rule {\n        #{$property}: if($rfs-mode == max-media-query, $fluidVal, $val);\n      }\n    }\n  }\n}\n\n// Shorthand helper mixins\n@mixin font-size($value) {\n  @include rfs($value);\n}\n\n@mixin padding($value) {\n  @include rfs($value, padding);\n}\n\n@mixin padding-top($value) {\n  @include rfs($value, padding-top);\n}\n\n@mixin padding-right($value) {\n  @include rfs($value, padding-right);\n}\n\n@mixin padding-bottom($value) {\n  @include rfs($value, padding-bottom);\n}\n\n@mixin padding-left($value) {\n  @include rfs($value, padding-left);\n}\n\n@mixin margin($value) {\n  @include rfs($value, margin);\n}\n\n@mixin margin-top($value) {\n  @include rfs($value, margin-top);\n}\n\n@mixin margin-right($value) {\n  @include rfs($value, margin-right);\n}\n\n@mixin margin-bottom($value) {\n  @include rfs($value, margin-bottom);\n}\n\n@mixin margin-left($value) {\n  @include rfs($value, margin-left);\n}\n","// Variables\n//\n// Variables should follow the `$component-state-property-size` formula for\n// consistent naming. Ex: $nav-link-disabled-color and $modal-content-box-shadow-xs.\n\n// Color system\n\n// scss-docs-start gray-color-variables\n$white:    #fff !default;\n$gray-100: #f8f9fa !default;\n$gray-200: #e9ecef !default;\n$gray-300: #dee2e6 !default;\n$gray-400: #ced4da !default;\n$gray-500: #adb5bd !default;\n$gray-600: #6c757d !default;\n$gray-700: #495057 !default;\n$gray-800: #343a40 !default;\n$gray-900: #212529 !default;\n$black:    #000 !default;\n// scss-docs-end gray-color-variables\n\n// fusv-disable\n// scss-docs-start gray-colors-map\n$grays: (\n  \"100\": $gray-100,\n  \"200\": $gray-200,\n  \"300\": $gray-300,\n  \"400\": $gray-400,\n  \"500\": $gray-500,\n  \"600\": $gray-600,\n  \"700\": $gray-700,\n  \"800\": $gray-800,\n  \"900\": $gray-900\n) !default;\n// scss-docs-end gray-colors-map\n// fusv-enable\n\n// scss-docs-start color-variables\n$blue:    #0d6efd !default;\n$indigo:  #6610f2 !default;\n$purple:  #6f42c1 !default;\n$pink:    #d63384 !default;\n$red:     #dc3545 !default;\n$orange:  #fd7e14 !default;\n$yellow:  #ffc107 !default;\n$green:   #198754 !default;\n$teal:    #20c997 !default;\n$cyan:    #0dcaf0 !default;\n// scss-docs-end color-variables\n\n// scss-docs-start colors-map\n$colors: (\n  \"blue\":       $blue,\n  \"indigo\":     $indigo,\n  \"purple\":     $purple,\n  \"pink\":       $pink,\n  \"red\":        $red,\n  \"orange\":     $orange,\n  \"yellow\":     $yellow,\n  \"green\":      $green,\n  \"teal\":       $teal,\n  \"cyan\":       $cyan,\n  \"white\":      $white,\n  \"gray\":       $gray-600,\n  \"gray-dark\":  $gray-800\n) !default;\n// scss-docs-end colors-map\n\n// scss-docs-start theme-color-variables\n$primary:       $blue !default;\n$secondary:     $gray-600 !default;\n$success:       $green !default;\n$info:          $cyan !default;\n$warning:       $yellow !default;\n$danger:        $red !default;\n$light:         $gray-100 !default;\n$dark:          $gray-900 !default;\n// scss-docs-end theme-color-variables\n\n// scss-docs-start theme-colors-map\n$theme-colors: (\n  \"primary\":    $primary,\n  \"secondary\":  $secondary,\n  \"success\":    $success,\n  \"info\":       $info,\n  \"warning\":    $warning,\n  \"danger\":     $danger,\n  \"light\":      $light,\n  \"dark\":       $dark\n) !default;\n// scss-docs-end theme-colors-map\n\n// scss-docs-start theme-colors-rgb\n$theme-colors-rgb: map-loop($theme-colors, to-rgb, \"$value\") !default;\n// scss-docs-end theme-colors-rgb\n\n// The contrast ratio to reach against white, to determine if color changes from \"light\" to \"dark\". Acceptable values for WCAG 2.0 are 3, 4.5 and 7.\n// See https://www.w3.org/TR/WCAG20/#visual-audio-contrast-contrast\n$min-contrast-ratio:   4.5 !default;\n\n// Customize the light and dark text colors for use in our color contrast function.\n$color-contrast-dark:      $black !default;\n$color-contrast-light:     $white !default;\n\n// fusv-disable\n$blue-100: tint-color($blue, 80%) !default;\n$blue-200: tint-color($blue, 60%) !default;\n$blue-300: tint-color($blue, 40%) !default;\n$blue-400: tint-color($blue, 20%) !default;\n$blue-500: $blue !default;\n$blue-600: shade-color($blue, 20%) !default;\n$blue-700: shade-color($blue, 40%) !default;\n$blue-800: shade-color($blue, 60%) !default;\n$blue-900: shade-color($blue, 80%) !default;\n\n$indigo-100: tint-color($indigo, 80%) !default;\n$indigo-200: tint-color($indigo, 60%) !default;\n$indigo-300: tint-color($indigo, 40%) !default;\n$indigo-400: tint-color($indigo, 20%) !default;\n$indigo-500: $indigo !default;\n$indigo-600: shade-color($indigo, 20%) !default;\n$indigo-700: shade-color($indigo, 40%) !default;\n$indigo-800: shade-color($indigo, 60%) !default;\n$indigo-900: shade-color($indigo, 80%) !default;\n\n$purple-100: tint-color($purple, 80%) !default;\n$purple-200: tint-color($purple, 60%) !default;\n$purple-300: tint-color($purple, 40%) !default;\n$purple-400: tint-color($purple, 20%) !default;\n$purple-500: $purple !default;\n$purple-600: shade-color($purple, 20%) !default;\n$purple-700: shade-color($purple, 40%) !default;\n$purple-800: shade-color($purple, 60%) !default;\n$purple-900: shade-color($purple, 80%) !default;\n\n$pink-100: tint-color($pink, 80%) !default;\n$pink-200: tint-color($pink, 60%) !default;\n$pink-300: tint-color($pink, 40%) !default;\n$pink-400: tint-color($pink, 20%) !default;\n$pink-500: $pink !default;\n$pink-600: shade-color($pink, 20%) !default;\n$pink-700: shade-color($pink, 40%) !default;\n$pink-800: shade-color($pink, 60%) !default;\n$pink-900: shade-color($pink, 80%) !default;\n\n$red-100: tint-color($red, 80%) !default;\n$red-200: tint-color($red, 60%) !default;\n$red-300: tint-color($red, 40%) !default;\n$red-400: tint-color($red, 20%) !default;\n$red-500: $red !default;\n$red-600: shade-color($red, 20%) !default;\n$red-700: shade-color($red, 40%) !default;\n$red-800: shade-color($red, 60%) !default;\n$red-900: shade-color($red, 80%) !default;\n\n$orange-100: tint-color($orange, 80%) !default;\n$orange-200: tint-color($orange, 60%) !default;\n$orange-300: tint-color($orange, 40%) !default;\n$orange-400: tint-color($orange, 20%) !default;\n$orange-500: $orange !default;\n$orange-600: shade-color($orange, 20%) !default;\n$orange-700: shade-color($orange, 40%) !default;\n$orange-800: shade-color($orange, 60%) !default;\n$orange-900: shade-color($orange, 80%) !default;\n\n$yellow-100: tint-color($yellow, 80%) !default;\n$yellow-200: tint-color($yellow, 60%) !default;\n$yellow-300: tint-color($yellow, 40%) !default;\n$yellow-400: tint-color($yellow, 20%) !default;\n$yellow-500: $yellow !default;\n$yellow-600: shade-color($yellow, 20%) !default;\n$yellow-700: shade-color($yellow, 40%) !default;\n$yellow-800: shade-color($yellow, 60%) !default;\n$yellow-900: shade-color($yellow, 80%) !default;\n\n$green-100: tint-color($green, 80%) !default;\n$green-200: tint-color($green, 60%) !default;\n$green-300: tint-color($green, 40%) !default;\n$green-400: tint-color($green, 20%) !default;\n$green-500: $green !default;\n$green-600: shade-color($green, 20%) !default;\n$green-700: shade-color($green, 40%) !default;\n$green-800: shade-color($green, 60%) !default;\n$green-900: shade-color($green, 80%) !default;\n\n$teal-100: tint-color($teal, 80%) !default;\n$teal-200: tint-color($teal, 60%) !default;\n$teal-300: tint-color($teal, 40%) !default;\n$teal-400: tint-color($teal, 20%) !default;\n$teal-500: $teal !default;\n$teal-600: shade-color($teal, 20%) !default;\n$teal-700: shade-color($teal, 40%) !default;\n$teal-800: shade-color($teal, 60%) !default;\n$teal-900: shade-color($teal, 80%) !default;\n\n$cyan-100: tint-color($cyan, 80%) !default;\n$cyan-200: tint-color($cyan, 60%) !default;\n$cyan-300: tint-color($cyan, 40%) !default;\n$cyan-400: tint-color($cyan, 20%) !default;\n$cyan-500: $cyan !default;\n$cyan-600: shade-color($cyan, 20%) !default;\n$cyan-700: shade-color($cyan, 40%) !default;\n$cyan-800: shade-color($cyan, 60%) !default;\n$cyan-900: shade-color($cyan, 80%) !default;\n\n$blues: (\n  \"blue-100\": $blue-100,\n  \"blue-200\": $blue-200,\n  \"blue-300\": $blue-300,\n  \"blue-400\": $blue-400,\n  \"blue-500\": $blue-500,\n  \"blue-600\": $blue-600,\n  \"blue-700\": $blue-700,\n  \"blue-800\": $blue-800,\n  \"blue-900\": $blue-900\n) !default;\n\n$indigos: (\n  \"indigo-100\": $indigo-100,\n  \"indigo-200\": $indigo-200,\n  \"indigo-300\": $indigo-300,\n  \"indigo-400\": $indigo-400,\n  \"indigo-500\": $indigo-500,\n  \"indigo-600\": $indigo-600,\n  \"indigo-700\": $indigo-700,\n  \"indigo-800\": $indigo-800,\n  \"indigo-900\": $indigo-900\n) !default;\n\n$purples: (\n  \"purple-100\": $purple-200,\n  \"purple-200\": $purple-100,\n  \"purple-300\": $purple-300,\n  \"purple-400\": $purple-400,\n  \"purple-500\": $purple-500,\n  \"purple-600\": $purple-600,\n  \"purple-700\": $purple-700,\n  \"purple-800\": $purple-800,\n  \"purple-900\": $purple-900\n) !default;\n\n$pinks: (\n  \"pink-100\": $pink-100,\n  \"pink-200\": $pink-200,\n  \"pink-300\": $pink-300,\n  \"pink-400\": $pink-400,\n  \"pink-500\": $pink-500,\n  \"pink-600\": $pink-600,\n  \"pink-700\": $pink-700,\n  \"pink-800\": $pink-800,\n  \"pink-900\": $pink-900\n) !default;\n\n$reds: (\n  \"red-100\": $red-100,\n  \"red-200\": $red-200,\n  \"red-300\": $red-300,\n  \"red-400\": $red-400,\n  \"red-500\": $red-500,\n  \"red-600\": $red-600,\n  \"red-700\": $red-700,\n  \"red-800\": $red-800,\n  \"red-900\": $red-900\n) !default;\n\n$oranges: (\n  \"orange-100\": $orange-100,\n  \"orange-200\": $orange-200,\n  \"orange-300\": $orange-300,\n  \"orange-400\": $orange-400,\n  \"orange-500\": $orange-500,\n  \"orange-600\": $orange-600,\n  \"orange-700\": $orange-700,\n  \"orange-800\": $orange-800,\n  \"orange-900\": $orange-900\n) !default;\n\n$yellows: (\n  \"yellow-100\": $yellow-100,\n  \"yellow-200\": $yellow-200,\n  \"yellow-300\": $yellow-300,\n  \"yellow-400\": $yellow-400,\n  \"yellow-500\": $yellow-500,\n  \"yellow-600\": $yellow-600,\n  \"yellow-700\": $yellow-700,\n  \"yellow-800\": $yellow-800,\n  \"yellow-900\": $yellow-900\n) !default;\n\n$greens: (\n  \"green-100\": $green-100,\n  \"green-200\": $green-200,\n  \"green-300\": $green-300,\n  \"green-400\": $green-400,\n  \"green-500\": $green-500,\n  \"green-600\": $green-600,\n  \"green-700\": $green-700,\n  \"green-800\": $green-800,\n  \"green-900\": $green-900\n) !default;\n\n$teals: (\n  \"teal-100\": $teal-100,\n  \"teal-200\": $teal-200,\n  \"teal-300\": $teal-300,\n  \"teal-400\": $teal-400,\n  \"teal-500\": $teal-500,\n  \"teal-600\": $teal-600,\n  \"teal-700\": $teal-700,\n  \"teal-800\": $teal-800,\n  \"teal-900\": $teal-900\n) !default;\n\n$cyans: (\n  \"cyan-100\": $cyan-100,\n  \"cyan-200\": $cyan-200,\n  \"cyan-300\": $cyan-300,\n  \"cyan-400\": $cyan-400,\n  \"cyan-500\": $cyan-500,\n  \"cyan-600\": $cyan-600,\n  \"cyan-700\": $cyan-700,\n  \"cyan-800\": $cyan-800,\n  \"cyan-900\": $cyan-900\n) !default;\n// fusv-enable\n\n// Characters which are escaped by the escape-svg function\n$escaped-characters: (\n  (\"<\", \"%3c\"),\n  (\">\", \"%3e\"),\n  (\"#\", \"%23\"),\n  (\"(\", \"%28\"),\n  (\")\", \"%29\"),\n) !default;\n\n// Options\n//\n// Quickly modify global styling by enabling or disabling optional features.\n\n$enable-caret:                true !default;\n$enable-rounded:              true !default;\n$enable-shadows:              false !default;\n$enable-gradients:            false !default;\n$enable-transitions:          true !default;\n$enable-reduced-motion:       true !default;\n$enable-smooth-scroll:        true !default;\n$enable-grid-classes:         true !default;\n$enable-cssgrid:              false !default;\n$enable-button-pointers:      true !default;\n$enable-rfs:                  true !default;\n$enable-validation-icons:     true !default;\n$enable-negative-margins:     false !default;\n$enable-deprecation-messages: true !default;\n$enable-important-utilities:  true !default;\n\n// Prefix for :root CSS variables\n\n$variable-prefix:             bs- !default;\n\n// Gradient\n//\n// The gradient which is added to components if `$enable-gradients` is `true`\n// This gradient is also added to elements with `.bg-gradient`\n// scss-docs-start variable-gradient\n$gradient: linear-gradient(180deg, rgba($white, .15), rgba($white, 0)) !default;\n// scss-docs-end variable-gradient\n\n// Spacing\n//\n// Control the default styling of most Bootstrap elements by modifying these\n// variables. Mostly focused on spacing.\n// You can add more entries to the $spacers map, should you need more variation.\n\n// scss-docs-start spacer-variables-maps\n$spacer: 1rem !default;\n$spacers: (\n  0: 0,\n  1: $spacer * .25,\n  2: $spacer * .5,\n  3: $spacer,\n  4: $spacer * 1.5,\n  5: $spacer * 3,\n) !default;\n\n$negative-spacers: if($enable-negative-margins, negativify-map($spacers), null) !default;\n// scss-docs-end spacer-variables-maps\n\n// Position\n//\n// Define the edge positioning anchors of the position utilities.\n\n// scss-docs-start position-map\n$position-values: (\n  0: 0,\n  50: 50%,\n  100: 100%\n) !default;\n// scss-docs-end position-map\n\n// Body\n//\n// Settings for the `<body>` element.\n\n$body-bg:                   $white !default;\n$body-color:                $gray-900 !default;\n$body-text-align:           null !default;\n\n// Utilities maps\n//\n// Extends the default `$theme-colors` maps to help create our utilities.\n\n// scss-docs-start utilities-colors\n$utilities-colors: map-merge(\n  $theme-colors-rgb,\n  (\n    \"black\": to-rgb($black),\n    \"white\": to-rgb($white),\n    \"body\":  to-rgb($body-color)\n  )\n) !default;\n// scss-docs-end utilities-colors\n\n// scss-docs-start utilities-text-colors\n$utilities-text-colors: map-loop($utilities-colors, rgba-css-var, \"$key\", \"text\") !default;\n// scss-docs-end utilities-text-colors\n\n// scss-docs-start utilities-bg-colors\n$utilities-bg-colors: map-loop($utilities-colors, rgba-css-var, \"$key\", \"bg\") !default;\n// scss-docs-end utilities-bg-colors\n\n// Links\n//\n// Style anchor elements.\n\n$link-color:                              $primary !default;\n$link-decoration:                         underline !default;\n$link-shade-percentage:                   20% !default;\n$link-hover-color:                        shift-color($link-color, $link-shade-percentage) !default;\n$link-hover-decoration:                   null !default;\n\n$stretched-link-pseudo-element:           after !default;\n$stretched-link-z-index:                  1 !default;\n\n// Paragraphs\n//\n// Style p element.\n\n$paragraph-margin-bottom:   1rem !default;\n\n\n// Grid breakpoints\n//\n// Define the minimum dimensions at which your layout will change,\n// adapting to different screen sizes, for use in media queries.\n\n// scss-docs-start grid-breakpoints\n$grid-breakpoints: (\n  xs: 0,\n  sm: 576px,\n  md: 768px,\n  lg: 992px,\n  xl: 1200px,\n  xxl: 1400px\n) !default;\n// scss-docs-end grid-breakpoints\n\n@include _assert-ascending($grid-breakpoints, \"$grid-breakpoints\");\n@include _assert-starts-at-zero($grid-breakpoints, \"$grid-breakpoints\");\n\n\n// Grid containers\n//\n// Define the maximum width of `.container` for different screen sizes.\n\n// scss-docs-start container-max-widths\n$container-max-widths: (\n  sm: 540px,\n  md: 720px,\n  lg: 960px,\n  xl: 1140px,\n  xxl: 1320px\n) !default;\n// scss-docs-end container-max-widths\n\n@include _assert-ascending($container-max-widths, \"$container-max-widths\");\n\n\n// Grid columns\n//\n// Set the number of columns and specify the width of the gutters.\n\n$grid-columns:                12 !default;\n$grid-gutter-width:           1.5rem !default;\n$grid-row-columns:            6 !default;\n\n$gutters: $spacers !default;\n\n// Container padding\n\n$container-padding-x: $grid-gutter-width * .5 !default;\n\n\n// Components\n//\n// Define common padding and border radius sizes and more.\n\n// scss-docs-start border-variables\n$border-width:                1px !default;\n$border-widths: (\n  1: 1px,\n  2: 2px,\n  3: 3px,\n  4: 4px,\n  5: 5px\n) !default;\n\n$border-color:                $gray-300 !default;\n// scss-docs-end border-variables\n\n// scss-docs-start border-radius-variables\n$border-radius:               .25rem !default;\n$border-radius-sm:            .2rem !default;\n$border-radius-lg:            .3rem !default;\n$border-radius-pill:          50rem !default;\n// scss-docs-end border-radius-variables\n\n// scss-docs-start box-shadow-variables\n$box-shadow:                  0 .5rem 1rem rgba($black, .15) !default;\n$box-shadow-sm:               0 .125rem .25rem rgba($black, .075) !default;\n$box-shadow-lg:               0 1rem 3rem rgba($black, .175) !default;\n$box-shadow-inset:            inset 0 1px 2px rgba($black, .075) !default;\n// scss-docs-end box-shadow-variables\n\n$component-active-color:      $white !default;\n$component-active-bg:         $primary !default;\n\n// scss-docs-start caret-variables\n$caret-width:                 .3em !default;\n$caret-vertical-align:        $caret-width * .85 !default;\n$caret-spacing:               $caret-width * .85 !default;\n// scss-docs-end caret-variables\n\n$transition-base:             all .2s ease-in-out !default;\n$transition-fade:             opacity .15s linear !default;\n// scss-docs-start collapse-transition\n$transition-collapse:         height .35s ease !default;\n$transition-collapse-width:   width .35s ease !default;\n// scss-docs-end collapse-transition\n\n// stylelint-disable function-disallowed-list\n// scss-docs-start aspect-ratios\n$aspect-ratios: (\n  \"1x1\": 100%,\n  \"4x3\": calc(3 / 4 * 100%),\n  \"16x9\": calc(9 / 16 * 100%),\n  \"21x9\": calc(9 / 21 * 100%)\n) !default;\n// scss-docs-end aspect-ratios\n// stylelint-enable function-disallowed-list\n\n// Typography\n//\n// Font, line-height, and color for body text, headings, and more.\n\n// scss-docs-start font-variables\n// stylelint-disable value-keyword-case\n$font-family-sans-serif:      system-ui, -apple-system, \"Segoe UI\", Roboto, \"Helvetica Neue\", Arial, \"Noto Sans\", \"Liberation Sans\", sans-serif, \"Apple Color Emoji\", \"Segoe UI Emoji\", \"Segoe UI Symbol\", \"Noto Color Emoji\" !default;\n$font-family-monospace:       SFMono-Regular, Menlo, Monaco, Consolas, \"Liberation Mono\", \"Courier New\", monospace !default;\n// stylelint-enable value-keyword-case\n$font-family-base:            var(--#{$variable-prefix}font-sans-serif) !default;\n$font-family-code:            var(--#{$variable-prefix}font-monospace) !default;\n\n// $font-size-root affects the value of `rem`, which is used for as well font sizes, paddings, and margins\n// $font-size-base affects the font size of the body text\n$font-size-root:              null !default;\n$font-size-base:              1rem !default; // Assumes the browser default, typically `16px`\n$font-size-sm:                $font-size-base * .875 !default;\n$font-size-lg:                $font-size-base * 1.25 !default;\n\n$font-weight-lighter:         lighter !default;\n$font-weight-light:           300 !default;\n$font-weight-normal:          400 !default;\n$font-weight-bold:            700 !default;\n$font-weight-bolder:          bolder !default;\n\n$font-weight-base:            $font-weight-normal !default;\n\n$line-height-base:            1.5 !default;\n$line-height-sm:              1.25 !default;\n$line-height-lg:              2 !default;\n\n$h1-font-size:                $font-size-base * 2.5 !default;\n$h2-font-size:                $font-size-base * 2 !default;\n$h3-font-size:                $font-size-base * 1.75 !default;\n$h4-font-size:                $font-size-base * 1.5 !default;\n$h5-font-size:                $font-size-base * 1.25 !default;\n$h6-font-size:                $font-size-base !default;\n// scss-docs-end font-variables\n\n// scss-docs-start font-sizes\n$font-sizes: (\n  1: $h1-font-size,\n  2: $h2-font-size,\n  3: $h3-font-size,\n  4: $h4-font-size,\n  5: $h5-font-size,\n  6: $h6-font-size\n) !default;\n// scss-docs-end font-sizes\n\n// scss-docs-start headings-variables\n$headings-margin-bottom:      $spacer * .5 !default;\n$headings-font-family:        null !default;\n$headings-font-style:         null !default;\n$headings-font-weight:        500 !default;\n$headings-line-height:        1.2 !default;\n$headings-color:              null !default;\n// scss-docs-end headings-variables\n\n// scss-docs-start display-headings\n$display-font-sizes: (\n  1: 5rem,\n  2: 4.5rem,\n  3: 4rem,\n  4: 3.5rem,\n  5: 3rem,\n  6: 2.5rem\n) !default;\n\n$display-font-weight: 300 !default;\n$display-line-height: $headings-line-height !default;\n// scss-docs-end display-headings\n\n// scss-docs-start type-variables\n$lead-font-size:              $font-size-base * 1.25 !default;\n$lead-font-weight:            300 !default;\n\n$small-font-size:             .875em !default;\n\n$sub-sup-font-size:           .75em !default;\n\n$text-muted:                  $gray-600 !default;\n\n$initialism-font-size:        $small-font-size !default;\n\n$blockquote-margin-y:         $spacer !default;\n$blockquote-font-size:        $font-size-base * 1.25 !default;\n$blockquote-footer-color:     $gray-600 !default;\n$blockquote-footer-font-size: $small-font-size !default;\n\n$hr-margin-y:                 $spacer !default;\n$hr-color:                    inherit !default;\n$hr-height:                   $border-width !default;\n$hr-opacity:                  .25 !default;\n\n$legend-margin-bottom:        .5rem !default;\n$legend-font-size:            1.5rem !default;\n$legend-font-weight:          null !default;\n\n$mark-padding:                .2em !default;\n\n$dt-font-weight:              $font-weight-bold !default;\n\n$nested-kbd-font-weight:      $font-weight-bold !default;\n\n$list-inline-padding:         .5rem !default;\n\n$mark-bg:                     #fcf8e3 !default;\n// scss-docs-end type-variables\n\n\n// Tables\n//\n// Customizes the `.table` component with basic values, each used across all table variations.\n\n// scss-docs-start table-variables\n$table-cell-padding-y:        .5rem !default;\n$table-cell-padding-x:        .5rem !default;\n$table-cell-padding-y-sm:     .25rem !default;\n$table-cell-padding-x-sm:     .25rem !default;\n\n$table-cell-vertical-align:   top !default;\n\n$table-color:                 $body-color !default;\n$table-bg:                    transparent !default;\n$table-accent-bg:             transparent !default;\n\n$table-th-font-weight:        null !default;\n\n$table-striped-color:         $table-color !default;\n$table-striped-bg-factor:     .05 !default;\n$table-striped-bg:            rgba($black, $table-striped-bg-factor) !default;\n\n$table-active-color:          $table-color !default;\n$table-active-bg-factor:      .1 !default;\n$table-active-bg:             rgba($black, $table-active-bg-factor) !default;\n\n$table-hover-color:           $table-color !default;\n$table-hover-bg-factor:       .075 !default;\n$table-hover-bg:              rgba($black, $table-hover-bg-factor) !default;\n\n$table-border-factor:         .1 !default;\n$table-border-width:          $border-width !default;\n$table-border-color:          $border-color !default;\n\n$table-striped-order:         odd !default;\n\n$table-group-separator-color: currentColor !default;\n\n$table-caption-color:         $text-muted !default;\n\n$table-bg-scale:              -80% !default;\n// scss-docs-end table-variables\n\n// scss-docs-start table-loop\n$table-variants: (\n  \"primary\":    shift-color($primary, $table-bg-scale),\n  \"secondary\":  shift-color($secondary, $table-bg-scale),\n  \"success\":    shift-color($success, $table-bg-scale),\n  \"info\":       shift-color($info, $table-bg-scale),\n  \"warning\":    shift-color($warning, $table-bg-scale),\n  \"danger\":     shift-color($danger, $table-bg-scale),\n  \"light\":      $light,\n  \"dark\":       $dark,\n) !default;\n// scss-docs-end table-loop\n\n\n// Buttons + Forms\n//\n// Shared variables that are reassigned to `$input-` and `$btn-` specific variables.\n\n// scss-docs-start input-btn-variables\n$input-btn-padding-y:         .375rem !default;\n$input-btn-padding-x:         .75rem !default;\n$input-btn-font-family:       null !default;\n$input-btn-font-size:         $font-size-base !default;\n$input-btn-line-height:       $line-height-base !default;\n\n$input-btn-focus-width:         .25rem !default;\n$input-btn-focus-color-opacity: .25 !default;\n$input-btn-focus-color:         rgba($component-active-bg, $input-btn-focus-color-opacity) !default;\n$input-btn-focus-blur:          0 !default;\n$input-btn-focus-box-shadow:    0 0 $input-btn-focus-blur $input-btn-focus-width $input-btn-focus-color !default;\n\n$input-btn-padding-y-sm:      .25rem !default;\n$input-btn-padding-x-sm:      .5rem !default;\n$input-btn-font-size-sm:      $font-size-sm !default;\n\n$input-btn-padding-y-lg:      .5rem !default;\n$input-btn-padding-x-lg:      1rem !default;\n$input-btn-font-size-lg:      $font-size-lg !default;\n\n$input-btn-border-width:      $border-width !default;\n// scss-docs-end input-btn-variables\n\n\n// Buttons\n//\n// For each of Bootstrap's buttons, define text, background, and border color.\n\n// scss-docs-start btn-variables\n$btn-padding-y:               $input-btn-padding-y !default;\n$btn-padding-x:               $input-btn-padding-x !default;\n$btn-font-family:             $input-btn-font-family !default;\n$btn-font-size:               $input-btn-font-size !default;\n$btn-line-height:             $input-btn-line-height !default;\n$btn-white-space:             null !default; // Set to `nowrap` to prevent text wrapping\n\n$btn-padding-y-sm:            $input-btn-padding-y-sm !default;\n$btn-padding-x-sm:            $input-btn-padding-x-sm !default;\n$btn-font-size-sm:            $input-btn-font-size-sm !default;\n\n$btn-padding-y-lg:            $input-btn-padding-y-lg !default;\n$btn-padding-x-lg:            $input-btn-padding-x-lg !default;\n$btn-font-size-lg:            $input-btn-font-size-lg !default;\n\n$btn-border-width:            $input-btn-border-width !default;\n\n$btn-font-weight:             $font-weight-normal !default;\n$btn-box-shadow:              inset 0 1px 0 rgba($white, .15), 0 1px 1px rgba($black, .075) !default;\n$btn-focus-width:             $input-btn-focus-width !default;\n$btn-focus-box-shadow:        $input-btn-focus-box-shadow !default;\n$btn-disabled-opacity:        .65 !default;\n$btn-active-box-shadow:       inset 0 3px 5px rgba($black, .125) !default;\n\n$btn-link-color:              $link-color !default;\n$btn-link-hover-color:        $link-hover-color !default;\n$btn-link-disabled-color:     $gray-600 !default;\n\n// Allows for customizing button radius independently from global border radius\n$btn-border-radius:           $border-radius !default;\n$btn-border-radius-sm:        $border-radius-sm !default;\n$btn-border-radius-lg:        $border-radius-lg !default;\n\n$btn-transition:              color .15s ease-in-out, background-color .15s ease-in-out, border-color .15s ease-in-out, box-shadow .15s ease-in-out !default;\n\n$btn-hover-bg-shade-amount:       15% !default;\n$btn-hover-bg-tint-amount:        15% !default;\n$btn-hover-border-shade-amount:   20% !default;\n$btn-hover-border-tint-amount:    10% !default;\n$btn-active-bg-shade-amount:      20% !default;\n$btn-active-bg-tint-amount:       20% !default;\n$btn-active-border-shade-amount:  25% !default;\n$btn-active-border-tint-amount:   10% !default;\n// scss-docs-end btn-variables\n\n\n// Forms\n\n// scss-docs-start form-text-variables\n$form-text-margin-top:                  .25rem !default;\n$form-text-font-size:                   $small-font-size !default;\n$form-text-font-style:                  null !default;\n$form-text-font-weight:                 null !default;\n$form-text-color:                       $text-muted !default;\n// scss-docs-end form-text-variables\n\n// scss-docs-start form-label-variables\n$form-label-margin-bottom:              .5rem !default;\n$form-label-font-size:                  null !default;\n$form-label-font-style:                 null !default;\n$form-label-font-weight:                null !default;\n$form-label-color:                      null !default;\n// scss-docs-end form-label-variables\n\n// scss-docs-start form-input-variables\n$input-padding-y:                       $input-btn-padding-y !default;\n$input-padding-x:                       $input-btn-padding-x !default;\n$input-font-family:                     $input-btn-font-family !default;\n$input-font-size:                       $input-btn-font-size !default;\n$input-font-weight:                     $font-weight-base !default;\n$input-line-height:                     $input-btn-line-height !default;\n\n$input-padding-y-sm:                    $input-btn-padding-y-sm !default;\n$input-padding-x-sm:                    $input-btn-padding-x-sm !default;\n$input-font-size-sm:                    $input-btn-font-size-sm !default;\n\n$input-padding-y-lg:                    $input-btn-padding-y-lg !default;\n$input-padding-x-lg:                    $input-btn-padding-x-lg !default;\n$input-font-size-lg:                    $input-btn-font-size-lg !default;\n\n$input-bg:                              $body-bg !default;\n$input-disabled-bg:                     $gray-200 !default;\n$input-disabled-border-color:           null !default;\n\n$input-color:                           $body-color !default;\n$input-border-color:                    $gray-400 !default;\n$input-border-width:                    $input-btn-border-width !default;\n$input-box-shadow:                      $box-shadow-inset !default;\n\n$input-border-radius:                   $border-radius !default;\n$input-border-radius-sm:                $border-radius-sm !default;\n$input-border-radius-lg:                $border-radius-lg !default;\n\n$input-focus-bg:                        $input-bg !default;\n$input-focus-border-color:              tint-color($component-active-bg, 50%) !default;\n$input-focus-color:                     $input-color !default;\n$input-focus-width:                     $input-btn-focus-width !default;\n$input-focus-box-shadow:                $input-btn-focus-box-shadow !default;\n\n$input-placeholder-color:               $gray-600 !default;\n$input-plaintext-color:                 $body-color !default;\n\n$input-height-border:                   $input-border-width * 2 !default;\n\n$input-height-inner:                    add($input-line-height * 1em, $input-padding-y * 2) !default;\n$input-height-inner-half:               add($input-line-height * .5em, $input-padding-y) !default;\n$input-height-inner-quarter:            add($input-line-height * .25em, $input-padding-y * .5) !default;\n\n$input-height:                          add($input-line-height * 1em, add($input-padding-y * 2, $input-height-border, false)) !default;\n$input-height-sm:                       add($input-line-height * 1em, add($input-padding-y-sm * 2, $input-height-border, false)) !default;\n$input-height-lg:                       add($input-line-height * 1em, add($input-padding-y-lg * 2, $input-height-border, false)) !default;\n\n$input-transition:                      border-color .15s ease-in-out, box-shadow .15s ease-in-out !default;\n\n$form-color-width:                      3rem !default;\n// scss-docs-end form-input-variables\n\n// scss-docs-start form-check-variables\n$form-check-input-width:                  1em !default;\n$form-check-min-height:                   $font-size-base * $line-height-base !default;\n$form-check-padding-start:                $form-check-input-width + .5em !default;\n$form-check-margin-bottom:                .125rem !default;\n$form-check-label-color:                  null !default;\n$form-check-label-cursor:                 null !default;\n$form-check-transition:                   null !default;\n\n$form-check-input-active-filter:          brightness(90%) !default;\n\n$form-check-input-bg:                     $input-bg !default;\n$form-check-input-border:                 1px solid rgba($black, .25) !default;\n$form-check-input-border-radius:          .25em !default;\n$form-check-radio-border-radius:          50% !default;\n$form-check-input-focus-border:           $input-focus-border-color !default;\n$form-check-input-focus-box-shadow:       $input-btn-focus-box-shadow !default;\n\n$form-check-input-checked-color:          $component-active-color !default;\n$form-check-input-checked-bg-color:       $component-active-bg !default;\n$form-check-input-checked-border-color:   $form-check-input-checked-bg-color !default;\n$form-check-input-checked-bg-image:       url(\"data:image/svg+xml,<svg xmlns='http://www.w3.org/2000/svg' viewBox='0 0 20 20'><path fill='none' stroke='#{$form-check-input-checked-color}' stroke-linecap='round' stroke-linejoin='round' stroke-width='3' d='M6 10l3 3l6-6'/></svg>\") !default;\n$form-check-radio-checked-bg-image:       url(\"data:image/svg+xml,<svg xmlns='http://www.w3.org/2000/svg' viewBox='-4 -4 8 8'><circle r='2' fill='#{$form-check-input-checked-color}'/></svg>\") !default;\n\n$form-check-input-indeterminate-color:          $component-active-color !default;\n$form-check-input-indeterminate-bg-color:       $component-active-bg !default;\n$form-check-input-indeterminate-border-color:   $form-check-input-indeterminate-bg-color !default;\n$form-check-input-indeterminate-bg-image:       url(\"data:image/svg+xml,<svg xmlns='http://www.w3.org/2000/svg' viewBox='0 0 20 20'><path fill='none' stroke='#{$form-check-input-indeterminate-color}' stroke-linecap='round' stroke-linejoin='round' stroke-width='3' d='M6 10h8'/></svg>\") !default;\n\n$form-check-input-disabled-opacity:        .5 !default;\n$form-check-label-disabled-opacity:        $form-check-input-disabled-opacity !default;\n$form-check-btn-check-disabled-opacity:    $btn-disabled-opacity !default;\n\n$form-check-inline-margin-end:    1rem !default;\n// scss-docs-end form-check-variables\n\n// scss-docs-start form-switch-variables\n$form-switch-color:               rgba(0, 0, 0, .25) !default;\n$form-switch-width:               2em !default;\n$form-switch-padding-start:       $form-switch-width + .5em !default;\n$form-switch-bg-image:            url(\"data:image/svg+xml,<svg xmlns='http://www.w3.org/2000/svg' viewBox='-4 -4 8 8'><circle r='3' fill='#{$form-switch-color}'/></svg>\") !default;\n$form-switch-border-radius:       $form-switch-width !default;\n$form-switch-transition:          background-position .15s ease-in-out !default;\n\n$form-switch-focus-color:         $input-focus-border-color !default;\n$form-switch-focus-bg-image:      url(\"data:image/svg+xml,<svg xmlns='http://www.w3.org/2000/svg' viewBox='-4 -4 8 8'><circle r='3' fill='#{$form-switch-focus-color}'/></svg>\") !default;\n\n$form-switch-checked-color:       $component-active-color !default;\n$form-switch-checked-bg-image:    url(\"data:image/svg+xml,<svg xmlns='http://www.w3.org/2000/svg' viewBox='-4 -4 8 8'><circle r='3' fill='#{$form-switch-checked-color}'/></svg>\") !default;\n$form-switch-checked-bg-position: right center !default;\n// scss-docs-end form-switch-variables\n\n// scss-docs-start input-group-variables\n$input-group-addon-padding-y:           $input-padding-y !default;\n$input-group-addon-padding-x:           $input-padding-x !default;\n$input-group-addon-font-weight:         $input-font-weight !default;\n$input-group-addon-color:               $input-color !default;\n$input-group-addon-bg:                  $gray-200 !default;\n$input-group-addon-border-color:        $input-border-color !default;\n// scss-docs-end input-group-variables\n\n// scss-docs-start form-select-variables\n$form-select-padding-y:             $input-padding-y !default;\n$form-select-padding-x:             $input-padding-x !default;\n$form-select-font-family:           $input-font-family !default;\n$form-select-font-size:             $input-font-size !default;\n$form-select-indicator-padding:     $form-select-padding-x * 3 !default; // Extra padding for background-image\n$form-select-font-weight:           $input-font-weight !default;\n$form-select-line-height:           $input-line-height !default;\n$form-select-color:                 $input-color !default;\n$form-select-bg:                    $input-bg !default;\n$form-select-disabled-color:        null !default;\n$form-select-disabled-bg:           $gray-200 !default;\n$form-select-disabled-border-color: $input-disabled-border-color !default;\n$form-select-bg-position:           right $form-select-padding-x center !default;\n$form-select-bg-size:               16px 12px !default; // In pixels because image dimensions\n$form-select-indicator-color:       $gray-800 !default;\n$form-select-indicator:             url(\"data:image/svg+xml,<svg xmlns='http://www.w3.org/2000/svg' viewBox='0 0 16 16'><path fill='none' stroke='#{$form-select-indicator-color}' stroke-linecap='round' stroke-linejoin='round' stroke-width='2' d='M2 5l6 6 6-6'/></svg>\") !default;\n\n$form-select-feedback-icon-padding-end: $form-select-padding-x * 2.5 + $form-select-indicator-padding !default;\n$form-select-feedback-icon-position:    center right $form-select-indicator-padding !default;\n$form-select-feedback-icon-size:        $input-height-inner-half $input-height-inner-half !default;\n\n$form-select-border-width:        $input-border-width !default;\n$form-select-border-color:        $input-border-color !default;\n$form-select-border-radius:       $border-radius !default;\n$form-select-box-shadow:          $box-shadow-inset !default;\n\n$form-select-focus-border-color:  $input-focus-border-color !default;\n$form-select-focus-width:         $input-focus-width !default;\n$form-select-focus-box-shadow:    0 0 0 $form-select-focus-width $input-btn-focus-color !default;\n\n$form-select-padding-y-sm:        $input-padding-y-sm !default;\n$form-select-padding-x-sm:        $input-padding-x-sm !default;\n$form-select-font-size-sm:        $input-font-size-sm !default;\n\n$form-select-padding-y-lg:        $input-padding-y-lg !default;\n$form-select-padding-x-lg:        $input-padding-x-lg !default;\n$form-select-font-size-lg:        $input-font-size-lg !default;\n\n$form-select-transition:          $input-transition !default;\n// scss-docs-end form-select-variables\n\n// scss-docs-start form-range-variables\n$form-range-track-width:          100% !default;\n$form-range-track-height:         .5rem !default;\n$form-range-track-cursor:         pointer !default;\n$form-range-track-bg:             $gray-300 !default;\n$form-range-track-border-radius:  1rem !default;\n$form-range-track-box-shadow:     $box-shadow-inset !default;\n\n$form-range-thumb-width:                   1rem !default;\n$form-range-thumb-height:                  $form-range-thumb-width !default;\n$form-range-thumb-bg:                      $component-active-bg !default;\n$form-range-thumb-border:                  0 !default;\n$form-range-thumb-border-radius:           1rem !default;\n$form-range-thumb-box-shadow:              0 .1rem .25rem rgba($black, .1) !default;\n$form-range-thumb-focus-box-shadow:        0 0 0 1px $body-bg, $input-focus-box-shadow !default;\n$form-range-thumb-focus-box-shadow-width:  $input-focus-width !default; // For focus box shadow issue in Edge\n$form-range-thumb-active-bg:               tint-color($component-active-bg, 70%) !default;\n$form-range-thumb-disabled-bg:             $gray-500 !default;\n$form-range-thumb-transition:              background-color .15s ease-in-out, border-color .15s ease-in-out, box-shadow .15s ease-in-out !default;\n// scss-docs-end form-range-variables\n\n// scss-docs-start form-file-variables\n$form-file-button-color:          $input-color !default;\n$form-file-button-bg:             $input-group-addon-bg !default;\n$form-file-button-hover-bg:       shade-color($form-file-button-bg, 5%) !default;\n// scss-docs-end form-file-variables\n\n// scss-docs-start form-floating-variables\n$form-floating-height:            add(3.5rem, $input-height-border) !default;\n$form-floating-line-height:       1.25 !default;\n$form-floating-padding-x:         $input-padding-x !default;\n$form-floating-padding-y:         1rem !default;\n$form-floating-input-padding-t:   1.625rem !default;\n$form-floating-input-padding-b:   .625rem !default;\n$form-floating-label-opacity:     .65 !default;\n$form-floating-label-transform:   scale(.85) translateY(-.5rem) translateX(.15rem) !default;\n$form-floating-transition:        opacity .1s ease-in-out, transform .1s ease-in-out !default;\n// scss-docs-end form-floating-variables\n\n// Form validation\n\n// scss-docs-start form-feedback-variables\n$form-feedback-margin-top:          $form-text-margin-top !default;\n$form-feedback-font-size:           $form-text-font-size !default;\n$form-feedback-font-style:          $form-text-font-style !default;\n$form-feedback-valid-color:         $success !default;\n$form-feedback-invalid-color:       $danger !default;\n\n$form-feedback-icon-valid-color:    $form-feedback-valid-color !default;\n$form-feedback-icon-valid:          url(\"data:image/svg+xml,<svg xmlns='http://www.w3.org/2000/svg' viewBox='0 0 8 8'><path fill='#{$form-feedback-icon-valid-color}' d='M2.3 6.73L.6 4.53c-.4-1.04.46-1.4 1.1-.8l1.1 1.4 3.4-3.8c.6-.63 1.6-.27 1.2.7l-4 4.6c-.43.5-.8.4-1.1.1z'/></svg>\") !default;\n$form-feedback-icon-invalid-color:  $form-feedback-invalid-color !default;\n$form-feedback-icon-invalid:        url(\"data:image/svg+xml,<svg xmlns='http://www.w3.org/2000/svg' viewBox='0 0 12 12' width='12' height='12' fill='none' stroke='#{$form-feedback-icon-invalid-color}'><circle cx='6' cy='6' r='4.5'/><path stroke-linejoin='round' d='M5.8 3.6h.4L6 6.5z'/><circle cx='6' cy='8.2' r='.6' fill='#{$form-feedback-icon-invalid-color}' stroke='none'/></svg>\") !default;\n// scss-docs-end form-feedback-variables\n\n// scss-docs-start form-validation-states\n$form-validation-states: (\n  \"valid\": (\n    \"color\": $form-feedback-valid-color,\n    \"icon\": $form-feedback-icon-valid\n  ),\n  \"invalid\": (\n    \"color\": $form-feedback-invalid-color,\n    \"icon\": $form-feedback-icon-invalid\n  )\n) !default;\n// scss-docs-end form-validation-states\n\n// Z-index master list\n//\n// Warning: Avoid customizing these values. They're used for a bird's eye view\n// of components dependent on the z-axis and are designed to all work together.\n\n// scss-docs-start zindex-stack\n$zindex-dropdown:                   1000 !default;\n$zindex-sticky:                     1020 !default;\n$zindex-fixed:                      1030 !default;\n$zindex-offcanvas-backdrop:         1040 !default;\n$zindex-offcanvas:                  1045 !default;\n$zindex-modal-backdrop:             1050 !default;\n$zindex-modal:                      1055 !default;\n$zindex-popover:                    1070 !default;\n$zindex-tooltip:                    1080 !default;\n// scss-docs-end zindex-stack\n\n\n// Navs\n\n// scss-docs-start nav-variables\n$nav-link-padding-y:                .5rem !default;\n$nav-link-padding-x:                1rem !default;\n$nav-link-font-size:                null !default;\n$nav-link-font-weight:              null !default;\n$nav-link-color:                    $link-color !default;\n$nav-link-hover-color:              $link-hover-color !default;\n$nav-link-transition:               color .15s ease-in-out, background-color .15s ease-in-out, border-color .15s ease-in-out !default;\n$nav-link-disabled-color:           $gray-600 !default;\n\n$nav-tabs-border-color:             $gray-300 !default;\n$nav-tabs-border-width:             $border-width !default;\n$nav-tabs-border-radius:            $border-radius !default;\n$nav-tabs-link-hover-border-color:  $gray-200 $gray-200 $nav-tabs-border-color !default;\n$nav-tabs-link-active-color:        $gray-700 !default;\n$nav-tabs-link-active-bg:           $body-bg !default;\n$nav-tabs-link-active-border-color: $gray-300 $gray-300 $nav-tabs-link-active-bg !default;\n\n$nav-pills-border-radius:           $border-radius !default;\n$nav-pills-link-active-color:       $component-active-color !default;\n$nav-pills-link-active-bg:          $component-active-bg !default;\n// scss-docs-end nav-variables\n\n\n// Navbar\n\n// scss-docs-start navbar-variables\n$navbar-padding-y:                  $spacer * .5 !default;\n$navbar-padding-x:                  null !default;\n\n$navbar-nav-link-padding-x:         .5rem !default;\n\n$navbar-brand-font-size:            $font-size-lg !default;\n// Compute the navbar-brand padding-y so the navbar-brand will have the same height as navbar-text and nav-link\n$nav-link-height:                   $font-size-base * $line-height-base + $nav-link-padding-y * 2 !default;\n$navbar-brand-height:               $navbar-brand-font-size * $line-height-base !default;\n$navbar-brand-padding-y:            ($nav-link-height - $navbar-brand-height) * .5 !default;\n$navbar-brand-margin-end:           1rem !default;\n\n$navbar-toggler-padding-y:          .25rem !default;\n$navbar-toggler-padding-x:          .75rem !default;\n$navbar-toggler-font-size:          $font-size-lg !default;\n$navbar-toggler-border-radius:      $btn-border-radius !default;\n$navbar-toggler-focus-width:        $btn-focus-width !default;\n$navbar-toggler-transition:         box-shadow .15s ease-in-out !default;\n// scss-docs-end navbar-variables\n\n// scss-docs-start navbar-theme-variables\n$navbar-dark-color:                 rgba($white, .55) !default;\n$navbar-dark-hover-color:           rgba($white, .75) !default;\n$navbar-dark-active-color:          $white !default;\n$navbar-dark-disabled-color:        rgba($white, .25) !default;\n$navbar-dark-toggler-icon-bg:       url(\"data:image/svg+xml,<svg xmlns='http://www.w3.org/2000/svg' viewBox='0 0 30 30'><path stroke='#{$navbar-dark-color}' stroke-linecap='round' stroke-miterlimit='10' stroke-width='2' d='M4 7h22M4 15h22M4 23h22'/></svg>\") !default;\n$navbar-dark-toggler-border-color:  rgba($white, .1) !default;\n\n$navbar-light-color:                rgba($black, .55) !default;\n$navbar-light-hover-color:          rgba($black, .7) !default;\n$navbar-light-active-color:         rgba($black, .9) !default;\n$navbar-light-disabled-color:       rgba($black, .3) !default;\n$navbar-light-toggler-icon-bg:      url(\"data:image/svg+xml,<svg xmlns='http://www.w3.org/2000/svg' viewBox='0 0 30 30'><path stroke='#{$navbar-light-color}' stroke-linecap='round' stroke-miterlimit='10' stroke-width='2' d='M4 7h22M4 15h22M4 23h22'/></svg>\") !default;\n$navbar-light-toggler-border-color: rgba($black, .1) !default;\n\n$navbar-light-brand-color:                $navbar-light-active-color !default;\n$navbar-light-brand-hover-color:          $navbar-light-active-color !default;\n$navbar-dark-brand-color:                 $navbar-dark-active-color !default;\n$navbar-dark-brand-hover-color:           $navbar-dark-active-color !default;\n// scss-docs-end navbar-theme-variables\n\n\n// Dropdowns\n//\n// Dropdown menu container and contents.\n\n// scss-docs-start dropdown-variables\n$dropdown-min-width:                10rem !default;\n$dropdown-padding-x:                0 !default;\n$dropdown-padding-y:                .5rem !default;\n$dropdown-spacer:                   .125rem !default;\n$dropdown-font-size:                $font-size-base !default;\n$dropdown-color:                    $body-color !default;\n$dropdown-bg:                       $white !default;\n$dropdown-border-color:             rgba($black, .15) !default;\n$dropdown-border-radius:            $border-radius !default;\n$dropdown-border-width:             $border-width !default;\n$dropdown-inner-border-radius:      subtract($dropdown-border-radius, $dropdown-border-width) !default;\n$dropdown-divider-bg:               $dropdown-border-color !default;\n$dropdown-divider-margin-y:         $spacer * .5 !default;\n$dropdown-box-shadow:               $box-shadow !default;\n\n$dropdown-link-color:               $gray-900 !default;\n$dropdown-link-hover-color:         shade-color($gray-900, 10%) !default;\n$dropdown-link-hover-bg:            $gray-200 !default;\n\n$dropdown-link-active-color:        $component-active-color !default;\n$dropdown-link-active-bg:           $component-active-bg !default;\n\n$dropdown-link-disabled-color:      $gray-500 !default;\n\n$dropdown-item-padding-y:           $spacer * .25 !default;\n$dropdown-item-padding-x:           $spacer !default;\n\n$dropdown-header-color:             $gray-600 !default;\n$dropdown-header-padding:           $dropdown-padding-y $dropdown-item-padding-x !default;\n// scss-docs-end dropdown-variables\n\n// scss-docs-start dropdown-dark-variables\n$dropdown-dark-color:               $gray-300 !default;\n$dropdown-dark-bg:                  $gray-800 !default;\n$dropdown-dark-border-color:        $dropdown-border-color !default;\n$dropdown-dark-divider-bg:          $dropdown-divider-bg !default;\n$dropdown-dark-box-shadow:          null !default;\n$dropdown-dark-link-color:          $dropdown-dark-color !default;\n$dropdown-dark-link-hover-color:    $white !default;\n$dropdown-dark-link-hover-bg:       rgba($white, .15) !default;\n$dropdown-dark-link-active-color:   $dropdown-link-active-color !default;\n$dropdown-dark-link-active-bg:      $dropdown-link-active-bg !default;\n$dropdown-dark-link-disabled-color: $gray-500 !default;\n$dropdown-dark-header-color:        $gray-500 !default;\n// scss-docs-end dropdown-dark-variables\n\n\n// Pagination\n\n// scss-docs-start pagination-variables\n$pagination-padding-y:              .375rem !default;\n$pagination-padding-x:              .75rem !default;\n$pagination-padding-y-sm:           .25rem !default;\n$pagination-padding-x-sm:           .5rem !default;\n$pagination-padding-y-lg:           .75rem !default;\n$pagination-padding-x-lg:           1.5rem !default;\n\n$pagination-color:                  $link-color !default;\n$pagination-bg:                     $white !default;\n$pagination-border-width:           $border-width !default;\n$pagination-border-radius:          $border-radius !default;\n$pagination-margin-start:           -$pagination-border-width !default;\n$pagination-border-color:           $gray-300 !default;\n\n$pagination-focus-color:            $link-hover-color !default;\n$pagination-focus-bg:               $gray-200 !default;\n$pagination-focus-box-shadow:       $input-btn-focus-box-shadow !default;\n$pagination-focus-outline:          0 !default;\n\n$pagination-hover-color:            $link-hover-color !default;\n$pagination-hover-bg:               $gray-200 !default;\n$pagination-hover-border-color:     $gray-300 !default;\n\n$pagination-active-color:           $component-active-color !default;\n$pagination-active-bg:              $component-active-bg !default;\n$pagination-active-border-color:    $pagination-active-bg !default;\n\n$pagination-disabled-color:         $gray-600 !default;\n$pagination-disabled-bg:            $white !default;\n$pagination-disabled-border-color:  $gray-300 !default;\n\n$pagination-transition:              color .15s ease-in-out, background-color .15s ease-in-out, border-color .15s ease-in-out, box-shadow .15s ease-in-out !default;\n\n$pagination-border-radius-sm:       $border-radius-sm !default;\n$pagination-border-radius-lg:       $border-radius-lg !default;\n// scss-docs-end pagination-variables\n\n\n// Placeholders\n\n// scss-docs-start placeholders\n$placeholder-opacity-max:           .5 !default;\n$placeholder-opacity-min:           .2 !default;\n// scss-docs-end placeholders\n\n// Cards\n\n// scss-docs-start card-variables\n$card-spacer-y:                     $spacer !default;\n$card-spacer-x:                     $spacer !default;\n$card-title-spacer-y:               $spacer * .5 !default;\n$card-border-width:                 $border-width !default;\n$card-border-color:                 rgba($black, .125) !default;\n$card-border-radius:                $border-radius !default;\n$card-box-shadow:                   null !default;\n$card-inner-border-radius:          subtract($card-border-radius, $card-border-width) !default;\n$card-cap-padding-y:                $card-spacer-y * .5 !default;\n$card-cap-padding-x:                $card-spacer-x !default;\n$card-cap-bg:                       rgba($black, .03) !default;\n$card-cap-color:                    null !default;\n$card-height:                       null !default;\n$card-color:                        null !default;\n$card-bg:                           $white !default;\n$card-img-overlay-padding:          $spacer !default;\n$card-group-margin:                 $grid-gutter-width * .5 !default;\n// scss-docs-end card-variables\n\n// Accordion\n\n// scss-docs-start accordion-variables\n$accordion-padding-y:                     1rem !default;\n$accordion-padding-x:                     1.25rem !default;\n$accordion-color:                         $body-color !default;\n$accordion-bg:                            $body-bg !default;\n$accordion-border-width:                  $border-width !default;\n$accordion-border-color:                  rgba($black, .125) !default;\n$accordion-border-radius:                 $border-radius !default;\n$accordion-inner-border-radius:           subtract($accordion-border-radius, $accordion-border-width) !default;\n\n$accordion-body-padding-y:                $accordion-padding-y !default;\n$accordion-body-padding-x:                $accordion-padding-x !default;\n\n$accordion-button-padding-y:              $accordion-padding-y !default;\n$accordion-button-padding-x:              $accordion-padding-x !default;\n$accordion-button-color:                  $accordion-color !default;\n$accordion-button-bg:                     $accordion-bg !default;\n$accordion-transition:                    $btn-transition, border-radius .15s ease !default;\n$accordion-button-active-bg:              tint-color($component-active-bg, 90%) !default;\n$accordion-button-active-color:           shade-color($primary, 10%) !default;\n\n$accordion-button-focus-border-color:     $input-focus-border-color !default;\n$accordion-button-focus-box-shadow:       $btn-focus-box-shadow !default;\n\n$accordion-icon-width:                    1.25rem !default;\n$accordion-icon-color:                    $accordion-button-color !default;\n$accordion-icon-active-color:             $accordion-button-active-color !default;\n$accordion-icon-transition:               transform .2s ease-in-out !default;\n$accordion-icon-transform:                rotate(-180deg) !default;\n\n$accordion-button-icon:         url(\"data:image/svg+xml,<svg xmlns='http://www.w3.org/2000/svg' viewBox='0 0 16 16' fill='#{$accordion-icon-color}'><path fill-rule='evenodd' d='M1.646 4.646a.5.5 0 0 1 .708 0L8 10.293l5.646-5.647a.5.5 0 0 1 .708.708l-6 6a.5.5 0 0 1-.708 0l-6-6a.5.5 0 0 1 0-.708z'/></svg>\") !default;\n$accordion-button-active-icon:  url(\"data:image/svg+xml,<svg xmlns='http://www.w3.org/2000/svg' viewBox='0 0 16 16' fill='#{$accordion-icon-active-color}'><path fill-rule='evenodd' d='M1.646 4.646a.5.5 0 0 1 .708 0L8 10.293l5.646-5.647a.5.5 0 0 1 .708.708l-6 6a.5.5 0 0 1-.708 0l-6-6a.5.5 0 0 1 0-.708z'/></svg>\") !default;\n// scss-docs-end accordion-variables\n\n// Tooltips\n\n// scss-docs-start tooltip-variables\n$tooltip-font-size:                 $font-size-sm !default;\n$tooltip-max-width:                 200px !default;\n$tooltip-color:                     $white !default;\n$tooltip-bg:                        $black !default;\n$tooltip-border-radius:             $border-radius !default;\n$tooltip-opacity:                   .9 !default;\n$tooltip-padding-y:                 $spacer * .25 !default;\n$tooltip-padding-x:                 $spacer * .5 !default;\n$tooltip-margin:                    0 !default;\n\n$tooltip-arrow-width:               .8rem !default;\n$tooltip-arrow-height:              .4rem !default;\n$tooltip-arrow-color:               $tooltip-bg !default;\n// scss-docs-end tooltip-variables\n\n// Form tooltips must come after regular tooltips\n// scss-docs-start tooltip-feedback-variables\n$form-feedback-tooltip-padding-y:     $tooltip-padding-y !default;\n$form-feedback-tooltip-padding-x:     $tooltip-padding-x !default;\n$form-feedback-tooltip-font-size:     $tooltip-font-size !default;\n$form-feedback-tooltip-line-height:   null !default;\n$form-feedback-tooltip-opacity:       $tooltip-opacity !default;\n$form-feedback-tooltip-border-radius: $tooltip-border-radius !default;\n// scss-docs-end tooltip-feedback-variables\n\n\n// Popovers\n\n// scss-docs-start popover-variables\n$popover-font-size:                 $font-size-sm !default;\n$popover-bg:                        $white !default;\n$popover-max-width:                 276px !default;\n$popover-border-width:              $border-width !default;\n$popover-border-color:              rgba($black, .2) !default;\n$popover-border-radius:             $border-radius-lg !default;\n$popover-inner-border-radius:       subtract($popover-border-radius, $popover-border-width) !default;\n$popover-box-shadow:                $box-shadow !default;\n\n$popover-header-bg:                 shade-color($popover-bg, 6%) !default;\n$popover-header-color:              $headings-color !default;\n$popover-header-padding-y:          .5rem !default;\n$popover-header-padding-x:          $spacer !default;\n\n$popover-body-color:                $body-color !default;\n$popover-body-padding-y:            $spacer !default;\n$popover-body-padding-x:            $spacer !default;\n\n$popover-arrow-width:               1rem !default;\n$popover-arrow-height:              .5rem !default;\n$popover-arrow-color:               $popover-bg !default;\n\n$popover-arrow-outer-color:         fade-in($popover-border-color, .05) !default;\n// scss-docs-end popover-variables\n\n\n// Toasts\n\n// scss-docs-start toast-variables\n$toast-max-width:                   350px !default;\n$toast-padding-x:                   .75rem !default;\n$toast-padding-y:                   .5rem !default;\n$toast-font-size:                   .875rem !default;\n$toast-color:                       null !default;\n$toast-background-color:            rgba($white, .85) !default;\n$toast-border-width:                1px !default;\n$toast-border-color:                rgba(0, 0, 0, .1) !default;\n$toast-border-radius:               $border-radius !default;\n$toast-box-shadow:                  $box-shadow !default;\n$toast-spacing:                     $container-padding-x !default;\n\n$toast-header-color:                $gray-600 !default;\n$toast-header-background-color:     rgba($white, .85) !default;\n$toast-header-border-color:         rgba(0, 0, 0, .05) !default;\n// scss-docs-end toast-variables\n\n\n// Badges\n\n// scss-docs-start badge-variables\n$badge-font-size:                   .75em !default;\n$badge-font-weight:                 $font-weight-bold !default;\n$badge-color:                       $white !default;\n$badge-padding-y:                   .35em !default;\n$badge-padding-x:                   .65em !default;\n$badge-border-radius:               $border-radius !default;\n// scss-docs-end badge-variables\n\n\n// Modals\n\n// scss-docs-start modal-variables\n$modal-inner-padding:               $spacer !default;\n\n$modal-footer-margin-between:       .5rem !default;\n\n$modal-dialog-margin:               .5rem !default;\n$modal-dialog-margin-y-sm-up:       1.75rem !default;\n\n$modal-title-line-height:           $line-height-base !default;\n\n$modal-content-color:               null !default;\n$modal-content-bg:                  $white !default;\n$modal-content-border-color:        rgba($black, .2) !default;\n$modal-content-border-width:        $border-width !default;\n$modal-content-border-radius:       $border-radius-lg !default;\n$modal-content-inner-border-radius: subtract($modal-content-border-radius, $modal-content-border-width) !default;\n$modal-content-box-shadow-xs:       $box-shadow-sm !default;\n$modal-content-box-shadow-sm-up:    $box-shadow !default;\n\n$modal-backdrop-bg:                 $black !default;\n$modal-backdrop-opacity:            .5 !default;\n$modal-header-border-color:         $border-color !default;\n$modal-footer-border-color:         $modal-header-border-color !default;\n$modal-header-border-width:         $modal-content-border-width !default;\n$modal-footer-border-width:         $modal-header-border-width !default;\n$modal-header-padding-y:            $modal-inner-padding !default;\n$modal-header-padding-x:            $modal-inner-padding !default;\n$modal-header-padding:              $modal-header-padding-y $modal-header-padding-x !default; // Keep this for backwards compatibility\n\n$modal-sm:                          300px !default;\n$modal-md:                          500px !default;\n$modal-lg:                          800px !default;\n$modal-xl:                          1140px !default;\n\n$modal-fade-transform:              translate(0, -50px) !default;\n$modal-show-transform:              none !default;\n$modal-transition:                  transform .3s ease-out !default;\n$modal-scale-transform:             scale(1.02) !default;\n// scss-docs-end modal-variables\n\n\n// Alerts\n//\n// Define alert colors, border radius, and padding.\n\n// scss-docs-start alert-variables\n$alert-padding-y:               $spacer !default;\n$alert-padding-x:               $spacer !default;\n$alert-margin-bottom:           1rem !default;\n$alert-border-radius:           $border-radius !default;\n$alert-link-font-weight:        $font-weight-bold !default;\n$alert-border-width:            $border-width !default;\n$alert-bg-scale:                -80% !default;\n$alert-border-scale:            -70% !default;\n$alert-color-scale:             40% !default;\n$alert-dismissible-padding-r:   $alert-padding-x * 3 !default; // 3x covers width of x plus default padding on either side\n// scss-docs-end alert-variables\n\n\n// Progress bars\n\n// scss-docs-start progress-variables\n$progress-height:                   1rem !default;\n$progress-font-size:                $font-size-base * .75 !default;\n$progress-bg:                       $gray-200 !default;\n$progress-border-radius:            $border-radius !default;\n$progress-box-shadow:               $box-shadow-inset !default;\n$progress-bar-color:                $white !default;\n$progress-bar-bg:                   $primary !default;\n$progress-bar-animation-timing:     1s linear infinite !default;\n$progress-bar-transition:           width .6s ease !default;\n// scss-docs-end progress-variables\n\n\n// List group\n\n// scss-docs-start list-group-variables\n$list-group-color:                  $gray-900 !default;\n$list-group-bg:                     $white !default;\n$list-group-border-color:           rgba($black, .125) !default;\n$list-group-border-width:           $border-width !default;\n$list-group-border-radius:          $border-radius !default;\n\n$list-group-item-padding-y:         $spacer * .5 !default;\n$list-group-item-padding-x:         $spacer !default;\n$list-group-item-bg-scale:          -80% !default;\n$list-group-item-color-scale:       40% !default;\n\n$list-group-hover-bg:               $gray-100 !default;\n$list-group-active-color:           $component-active-color !default;\n$list-group-active-bg:              $component-active-bg !default;\n$list-group-active-border-color:    $list-group-active-bg !default;\n\n$list-group-disabled-color:         $gray-600 !default;\n$list-group-disabled-bg:            $list-group-bg !default;\n\n$list-group-action-color:           $gray-700 !default;\n$list-group-action-hover-color:     $list-group-action-color !default;\n\n$list-group-action-active-color:    $body-color !default;\n$list-group-action-active-bg:       $gray-200 !default;\n// scss-docs-end list-group-variables\n\n\n// Image thumbnails\n\n// scss-docs-start thumbnail-variables\n$thumbnail-padding:                 .25rem !default;\n$thumbnail-bg:                      $body-bg !default;\n$thumbnail-border-width:            $border-width !default;\n$thumbnail-border-color:            $gray-300 !default;\n$thumbnail-border-radius:           $border-radius !default;\n$thumbnail-box-shadow:              $box-shadow-sm !default;\n// scss-docs-end thumbnail-variables\n\n\n// Figures\n\n// scss-docs-start figure-variables\n$figure-caption-font-size:          $small-font-size !default;\n$figure-caption-color:              $gray-600 !default;\n// scss-docs-end figure-variables\n\n\n// Breadcrumbs\n\n// scss-docs-start breadcrumb-variables\n$breadcrumb-font-size:              null !default;\n$breadcrumb-padding-y:              0 !default;\n$breadcrumb-padding-x:              0 !default;\n$breadcrumb-item-padding-x:         .5rem !default;\n$breadcrumb-margin-bottom:          1rem !default;\n$breadcrumb-bg:                     null !default;\n$breadcrumb-divider-color:          $gray-600 !default;\n$breadcrumb-active-color:           $gray-600 !default;\n$breadcrumb-divider:                quote(\"/\") !default;\n$breadcrumb-divider-flipped:        $breadcrumb-divider !default;\n$breadcrumb-border-radius:          null !default;\n// scss-docs-end breadcrumb-variables\n\n// Carousel\n\n// scss-docs-start carousel-variables\n$carousel-control-color:             $white !default;\n$carousel-control-width:             15% !default;\n$carousel-control-opacity:           .5 !default;\n$carousel-control-hover-opacity:     .9 !default;\n$carousel-control-transition:        opacity .15s ease !default;\n\n$carousel-indicator-width:           30px !default;\n$carousel-indicator-height:          3px !default;\n$carousel-indicator-hit-area-height: 10px !default;\n$carousel-indicator-spacer:          3px !default;\n$carousel-indicator-opacity:         .5 !default;\n$carousel-indicator-active-bg:       $white !default;\n$carousel-indicator-active-opacity:  1 !default;\n$carousel-indicator-transition:      opacity .6s ease !default;\n\n$carousel-caption-width:             70% !default;\n$carousel-caption-color:             $white !default;\n$carousel-caption-padding-y:         1.25rem !default;\n$carousel-caption-spacer:            1.25rem !default;\n\n$carousel-control-icon-width:        2rem !default;\n\n$carousel-control-prev-icon-bg:      url(\"data:image/svg+xml,<svg xmlns='http://www.w3.org/2000/svg' viewBox='0 0 16 16' fill='#{$carousel-control-color}'><path d='M11.354 1.646a.5.5 0 0 1 0 .708L5.707 8l5.647 5.646a.5.5 0 0 1-.708.708l-6-6a.5.5 0 0 1 0-.708l6-6a.5.5 0 0 1 .708 0z'/></svg>\") !default;\n$carousel-control-next-icon-bg:      url(\"data:image/svg+xml,<svg xmlns='http://www.w3.org/2000/svg' viewBox='0 0 16 16' fill='#{$carousel-control-color}'><path d='M4.646 1.646a.5.5 0 0 1 .708 0l6 6a.5.5 0 0 1 0 .708l-6 6a.5.5 0 0 1-.708-.708L10.293 8 4.646 2.354a.5.5 0 0 1 0-.708z'/></svg>\") !default;\n\n$carousel-transition-duration:       .6s !default;\n$carousel-transition:                transform $carousel-transition-duration ease-in-out !default; // Define transform transition first if using multiple transitions (e.g., `transform 2s ease, opacity .5s ease-out`)\n\n$carousel-dark-indicator-active-bg:  $black !default;\n$carousel-dark-caption-color:        $black !default;\n$carousel-dark-control-icon-filter:  invert(1) grayscale(100) !default;\n// scss-docs-end carousel-variables\n\n\n// Spinners\n\n// scss-docs-start spinner-variables\n$spinner-width:           2rem !default;\n$spinner-height:          $spinner-width !default;\n$spinner-vertical-align:  -.125em !default;\n$spinner-border-width:    .25em !default;\n$spinner-animation-speed: .75s !default;\n\n$spinner-width-sm:        1rem !default;\n$spinner-height-sm:       $spinner-width-sm !default;\n$spinner-border-width-sm: .2em !default;\n// scss-docs-end spinner-variables\n\n\n// Close\n\n// scss-docs-start close-variables\n$btn-close-width:            1em !default;\n$btn-close-height:           $btn-close-width !default;\n$btn-close-padding-x:        .25em !default;\n$btn-close-padding-y:        $btn-close-padding-x !default;\n$btn-close-color:            $black !default;\n$btn-close-bg:               url(\"data:image/svg+xml,<svg xmlns='http://www.w3.org/2000/svg' viewBox='0 0 16 16' fill='#{$btn-close-color}'><path d='M.293.293a1 1 0 011.414 0L8 6.586 14.293.293a1 1 0 111.414 1.414L9.414 8l6.293 6.293a1 1 0 01-1.414 1.414L8 9.414l-6.293 6.293a1 1 0 01-1.414-1.414L6.586 8 .293 1.707a1 1 0 010-1.414z'/></svg>\") !default;\n$btn-close-focus-shadow:     $input-btn-focus-box-shadow !default;\n$btn-close-opacity:          .5 !default;\n$btn-close-hover-opacity:    .75 !default;\n$btn-close-focus-opacity:    1 !default;\n$btn-close-disabled-opacity: .25 !default;\n$btn-close-white-filter:     invert(1) grayscale(100%) brightness(200%) !default;\n// scss-docs-end close-variables\n\n\n// Offcanvas\n\n// scss-docs-start offcanvas-variables\n$offcanvas-padding-y:               $modal-inner-padding !default;\n$offcanvas-padding-x:               $modal-inner-padding !default;\n$offcanvas-horizontal-width:        400px !default;\n$offcanvas-vertical-height:         30vh !default;\n$offcanvas-transition-duration:     .3s !default;\n$offcanvas-border-color:            $modal-content-border-color !default;\n$offcanvas-border-width:            $modal-content-border-width !default;\n$offcanvas-title-line-height:       $modal-title-line-height !default;\n$offcanvas-bg-color:                $modal-content-bg !default;\n$offcanvas-color:                   $modal-content-color !default;\n$offcanvas-box-shadow:              $modal-c
[truncated: 136,544 more chars]
