# Supplementary material for: Do popular apps have issues regarding energy efficiency?
Source: PeerJ Comput Sci. 2024 Feb 29;10:e1891. doi: 10.7717/peerj-cs.1891 (PMC10909214; doi:10.7717/peerj-cs.1891)
Supplement: Supplemental Information 1 — Code for getting reviews [file peerj-cs-10-1891-s001.zip › AppReviewCollector/TermProject_DotNet/TermProject_DotNet/wwwroot/lib/bootstrap/dist/css/bootstrap.rtl.min.css.map]

{"version":3,"sources":["../../scss/bootstrap.scss","../../scss/_root.scss","../../scss/_reboot.scss","dist/css/bootstrap.rtl.css","../../scss/vendor/_rfs.scss","../../scss/mixins/_border-radius.scss","bootstrap.css","../../scss/_type.scss","../../scss/mixins/_lists.scss","../../scss/_images.scss","../../scss/mixins/_image.scss","../../scss/_containers.scss","../../scss/mixins/_container.scss","../../scss/mixins/_breakpoints.scss","../../scss/_grid.scss","../../scss/mixins/_grid.scss","../../scss/_tables.scss","../../scss/mixins/_table-variants.scss","../../scss/forms/_labels.scss","../../scss/forms/_form-text.scss","../../scss/forms/_form-control.scss","../../scss/mixins/_transition.scss","../../scss/mixins/_gradients.scss","../../scss/forms/_form-select.scss","../../scss/forms/_form-check.scss","../../scss/forms/_form-range.scss","../../scss/forms/_floating-labels.scss","../../scss/forms/_input-group.scss","../../scss/mixins/_forms.scss","../../scss/_buttons.scss","../../scss/mixins/_buttons.scss","../../scss/_transitions.scss","../../scss/_dropdown.scss","../../scss/mixins/_caret.scss","../../scss/_button-group.scss","../../scss/_nav.scss","../../scss/_navbar.scss","../../scss/_card.scss","../../scss/_accordion.scss","../../scss/_breadcrumb.scss","../../scss/_pagination.scss","../../scss/mixins/_pagination.scss","../../scss/_badge.scss","../../scss/_alert.scss","../../scss/mixins/_alert.scss","../../scss/_progress.scss","../../scss/_list-group.scss","../../scss/mixins/_list-group.scss","../../scss/_close.scss","../../scss/_toasts.scss","../../scss/_modal.scss","../../scss/mixins/_backdrop.scss","../../scss/_tooltip.scss","../../scss/mixins/_reset-text.scss","../../scss/_popover.scss","../../scss/_carousel.scss","../../scss/mixins/_clearfix.scss","../../scss/_spinners.scss","../../scss/_offcanvas.scss","../../scss/_placeholders.scss","../../scss/helpers/_colored-links.scss","../../scss/helpers/_ratio.scss","../../scss/helpers/_position.scss","../../scss/helpers/_stacks.scss","../../scss/helpers/_visually-hidden.scss","../../scss/mixins/_visually-hidden.scss","../../scss/helpers/_stretched-link.scss","../../scss/helpers/_text-truncation.scss","../../scss/mixins/_text-truncate.scss","../../scss/helpers/_vr.scss","../../scss/mixins/_utilities.scss","../../scss/utilities/_api.scss"],"names":[],"mappings":"iBAAA;;;;;ACAA,MAQI,UAAA,QAAA,YAAA,QAAA,YAAA,QAAA,UAAA,QAAA,SAAA,QAAA,YAAA,QAAA,YAAA,QAAA,WAAA,QAAA,UAAA,QAAA,UAAA,QAAA,WAAA,KAAA,UAAA,QAAA,eAAA,QAIA,cAAA,QAAA,cAAA,QAAA,cAAA,QAAA,cAAA,QAAA,cAAA,QAAA,cAAA,QAAA,cAAA,QAAA,cAAA,QAAA,cAAA,QAIA,aAAA,QAAA,eAAA,QAAA,aAAA,QAAA,UAAA,QAAA,aAAA,QAAA,YAAA,QAAA,WAAA,QAAA,UAAA,QAIA,iBAAA,EAAA,CAAA,GAAA,CAAA,IAAA,mBAAA,GAAA,CAAA,GAAA,CAAA,IAAA,iBAAA,EAAA,CAAA,GAAA,CAAA,GAAA,cAAA,EAAA,CAAA,GAAA,CAAA,IAAA,iBAAA,GAAA,CAAA,GAAA,CAAA,EAAA,gBAAA,GAAA,CAAA,EAAA,CAAA,GAAA,eAAA,GAAA,CAAA,GAAA,CAAA,IAAA,cAAA,EAAA,CAAA,EAAA,CAAA,GAGF,eAAA,GAAA,CAAA,GAAA,CAAA,IACA,eAAA,CAAA,CAAA,CAAA,CAAA,EACA,cAAA,EAAA,CAAA,EAAA,CAAA,GAMA,qBAAA,SAAA,CAAA,aAAA,CAAA,UAAA,CAAA,MAAA,CAAA,gBAAA,CAAA,KAAA,CAAA,WAAA,CAAA,iBAAA,CAAA,UAAA,CAAA,mBAAA,CAAA,gBAAA,CAAA,iBAAA,CAAA,mBACA,oBAAA,cAAA,CAAA,KAAA,CAAA,MAAA,CAAA,QAAA,CAAA,iBAAA,CAAA,aAAA,CAAA,UACA,cAAA,2EAQA,sBAAA,0BACA,oBAAA,KACA,sBAAA,IACA,sBAAA,IACA,gBAAA,QAIA,aAAA,KClCF,EC+CA,QADA,SD3CE,WAAA,WAeE,8CANJ,MAOM,gBAAA,QAcN,KACE,OAAA,EACA,YAAA,2BEmPI,UAAA,yBFjPJ,YAAA,2BACA,YAAA,2BACA,MAAA,qBACA,WAAA,0BACA,iBAAA,kBACA,yBAAA,KACA,4BAAA,YAUF,GACE,OAAA,KAAA,EACA,MAAA,QACA,iBAAA,aACA,OAAA,EACA,QAAA,IAGF,eACE,OAAA,IAUF,IAAA,IAAA,IAAA,IAAA,IAAA,IAAA,GAAA,GAAA,GAAA,GAAA,GAAA,GACE,WAAA,EACA,cAAA,MAGA,YAAA,IACA,YAAA,IAIF,IAAA,GEwMQ,UAAA,uBAlKJ,0BFtCJ,IAAA,GE+MQ,UAAA,QF1MR,IAAA,GEmMQ,UAAA,sBAlKJ,0BFjCJ,IAAA,GE0MQ,UAAA,MFrMR,IAAA,GE8LQ,UAAA,oBAlKJ,0BF5BJ,IAAA,GEqMQ,UAAA,SFhMR,IAAA,GEyLQ,UAAA,sBAlKJ,0BFvBJ,IAAA,GEgMQ,UAAA,QF3LR,IAAA,GEgLM,UAAA,QF3KN,IAAA,GE2KM,UAAA,KFhKN,EACE,WAAA,EACA,cAAA,KCmBF,6BDRA,YAEE,wBAAA,UAAA,OAAA,gBAAA,UAAA,OACA,OAAA,KACA,iCAAA,KAAA,yBAAA,KAMF,QACE,cAAA,KACA,WAAA,OACA,YAAA,QAMF,GCIA,GDFE,cAAA,KCQF,GDLA,GCIA,GDDE,WAAA,EACA,cAAA,KAGF,MCKA,MACA,MAFA,MDAE,cAAA,EAGF,GACE,YAAA,IAKF,GACE,cAAA,MACA,aAAA,EAMF,WACE,OAAA,EAAA,EAAA,KAQF,ECNA,ODQE,YAAA,OAQF,OAAA,ME4EM,UAAA,OFrEN,MAAA,KACE,QAAA,KACA,iBAAA,QASF,ICpBA,IDsBE,SAAA,SEwDI,UAAA,MFtDJ,YAAA,EACA,eAAA,SAGF,IAAM,OAAA,OACN,IAAM,IAAA,MAKN,EACE,MAAA,QACA,gBAAA,UAEA,QACE,MAAA,QAWF,2BAAA,iCAEE,MAAA,QACA,gBAAA,KCxBJ,KACA,ID8BA,IC7BA,KDiCE,YAAA,yBEcI,UAAA,IFZJ,UAAA,IACA,aAAA,cAOF,IACE,QAAA,MACA,WAAA,EACA,cAAA,KACA,SAAA,KEAI,UAAA,OFKJ,SELI,UAAA,QFOF,MAAA,QACA,WAAA,OAIJ,KEZM,UAAA,OFcJ,MAAA,QACA,UAAA,WAGA,OACE,MAAA,QAIJ,IACE,QAAA,MAAA,MExBI,UAAA,OF0BJ,MAAA,KACA,iBAAA,QG7SE,cAAA,MHgTF,QACE,QAAA,EE/BE,UAAA,IFiCF,YAAA,IASJ,OACE,OAAA,EAAA,EAAA,KAMF,ICjDA,IDmDE,eAAA,OAQF,MACE,aAAA,OACA,gBAAA,SAGF,QACE,YAAA,MACA,eAAA,MACA,MAAA,QACA,WAAA,MAOF,GAEE,WAAA,QACA,WAAA,qBCxDF,MAGA,GAFA,MAGA,GDuDA,MCzDA,GD+DE,aAAA,QACA,aAAA,MACA,aAAA,EAQF,MACE,QAAA,aAMF,OAEE,cAAA,EAQF,iCACE,QAAA,ECtEF,OD2EA,MCzEA,SADA,OAEA,SD6EE,OAAA,EACA,YAAA,QE9HI,UAAA,QFgIJ,YAAA,QAIF,OC5EA,OD8EE,eAAA,KAKF,cACE,OAAA,QAGF,OAGE,UAAA,OAGA,gBACE,QAAA,EAOJ,0CACE,QAAA,KClFF,cACA,aACA,cDwFA,OAIE,mBAAA,OCxFF,6BACA,4BACA,6BDyFI,sBACE,OAAA,QAON,mBACE,QAAA,EACA,aAAA,KAKF,SACE,OAAA,SAUF,SACE,UAAA,EACA,QAAA,EACA,OAAA,EACA,OAAA,EAQF,OACE,MAAA,MACA,MAAA,KACA,QAAA,EACA,cAAA,MEnNM,UAAA,sBFsNN,YAAA,QExXE,0BFiXJ,OExMQ,UAAA,QFiNN,SACE,MAAA,MChGJ,kCDuGA,uCCxGA,mCADA,+BAGA,oCAJA,6BAKA,mCD4GE,QAAA,EAGF,4BACE,OAAA,KASF,cACE,eAAA,KACA,mBAAA,UC5GF,aACA,cHpbA,WGkbA,WG7aE,UAAA,IJ6iBF,4BACE,mBAAA,KAKF,+BACE,QAAA,EAMF,uBACE,KAAA,QAMF,6BACE,KAAA,QACA,mBAAA,OAKF,OACE,QAAA,aAKF,OACE,OAAA,EAOF,QACE,QAAA,UACA,OAAA,QAQF,SACE,eAAA,SAQF,SACE,QAAA,eKnlBF,MHyQM,UAAA,QGvQJ,YAAA,IAKA,WHsQM,UAAA,uBGpQJ,YAAA,IACA,YAAA,IHiGA,0BGpGF,WH6QM,UAAA,MG7QN,WHsQM,UAAA,uBGpQJ,YAAA,IACA,YAAA,IHiGA,0BGpGF,WH6QM,UAAA,QG7QN,WHsQM,UAAA,uBGpQJ,YAAA,IACA,YAAA,IHiGA,0BGpGF,WH6QM,UAAA,MG7QN,WHsQM,UAAA,uBGpQJ,YAAA,IACA,YAAA,IHiGA,0BGpGF,WH6QM,UAAA,QG7QN,WHsQM,UAAA,uBGpQJ,YAAA,IACA,YAAA,IHiGA,0BGpGF,WH6QM,UAAA,MG7QN,WHsQM,UAAA,uBGpQJ,YAAA,IACA,YAAA,IHiGA,0BGpGF,WH6QM,UAAA,QGvPR,eCrDE,cAAA,EACA,WAAA,KDyDF,aC1DE,cAAA,EACA,WAAA,KD4DF,kBACE,QAAA,aAEA,mCACE,YAAA,MAUJ,YHsNM,UAAA,OGpNJ,eAAA,UAIF,YACE,cAAA,KH+MI,UAAA,QG5MJ,wBACE,cAAA,EAIJ,mBACE,WAAA,MACA,cAAA,KHqMI,UAAA,OGnMJ,MAAA,QAEA,2BACE,QAAA,KE9FJ,WCIE,UAAA,KAGA,OAAA,KDDF,eACE,QAAA,OACA,iBAAA,KACA,OAAA,IAAA,MAAA,QJGE,cAAA,OKRF,UAAA,KAGA,OAAA,KDcF,QAEE,QAAA,aAGF,YACE,cAAA,MACA,YAAA,EAGF,gBL+PM,UAAA,OK7PJ,MAAA,QElCA,WRmmBF,iBAGA,cACA,cACA,cAHA,cADA,eSvmBE,MAAA,KACA,aAAA,0BACA,cAAA,0BACA,YAAA,KACA,aAAA,KCwDE,yBF5CE,WAAA,cACE,UAAA,OE2CJ,yBF5CE,WAAA,cAAA,cACE,UAAA,OE2CJ,yBF5CE,WAAA,cAAA,cAAA,cACE,UAAA,OE2CJ,0BF5CE,WAAA,cAAA,cAAA,cAAA,cACE,UAAA,QE2CJ,0BF5CE,WAAA,cAAA,cAAA,cAAA,cAAA,eACE,UAAA,QGfN,KCAA,cAAA,OACA,cAAA,EACA,QAAA,KACA,UAAA,KACA,WAAA,8BACA,YAAA,+BACA,aAAA,+BDHE,OCYF,YAAA,EACA,MAAA,KACA,UAAA,KACA,aAAA,8BACA,cAAA,8BACA,WAAA,mBA+CI,KACE,KAAA,EAAA,EAAA,GAGF,iBApCJ,KAAA,EAAA,EAAA,KACA,MAAA,KAcA,cACE,KAAA,EAAA,EAAA,KACA,MAAA,KAFF,cACE,KAAA,EAAA,EAAA,KACA,MAAA,IAFF,cACE,KAAA,EAAA,EAAA,KACA,MAAA,eAFF,cACE,KAAA,EAAA,EAAA,KACA,MAAA,IAFF,cACE,KAAA,EAAA,EAAA,KACA,MAAA,IAFF,cACE,KAAA,EAAA,EAAA,KACA,MAAA,eA+BE,UAhDJ,KAAA,EAAA,EAAA,KACA,MAAA,KAqDQ,OAhEN,KAAA,EAAA,EAAA,KACA,MAAA,YA+DM,OAhEN,KAAA,EAAA,EAAA,KACA,MAAA,aA+DM,OAhEN,KAAA,EAAA,EAAA,KACA,MAAA,IA+DM,OAhEN,KAAA,EAAA,EAAA,KACA,MAAA,aA+DM,OAhEN,KAAA,EAAA,EAAA,KACA,MAAA,aA+DM,OAhEN,KAAA,EAAA,EAAA,KACA,MAAA,IA+DM,OAhEN,KAAA,EAAA,EAAA,KACA,MAAA,aA+DM,OAhEN,KAAA,EAAA,EAAA,KACA,MAAA,aA+DM,OAhEN,KAAA,EAAA,EAAA,KACA,MAAA,IA+DM,QAhEN,KAAA,EAAA,EAAA,KACA,MAAA,aA+DM,QAhEN,KAAA,EAAA,EAAA,KACA,MAAA,aA+DM,QAhEN,KAAA,EAAA,EAAA,KACA,MAAA,KAuEQ,UAxDV,aAAA,YAwDU,UAxDV,aAAA,aAwDU,UAxDV,aAAA,IAwDU,UAxDV,aAAA,aAwDU,UAxDV,aAAA,aAwDU,UAxDV,aAAA,IAwDU,UAxDV,aAAA,aAwDU,UAxDV,aAAA,aAwDU,UAxDV,aAAA,IAwDU,WAxDV,aAAA,aAwDU,WAxDV,aAAA,aAmEM,KZqsBR,MYnsBU,cAAA,EAGF,KZqsBR,MYnsBU,cAAA,EAPF,KZ+sBR,MY7sBU,cAAA,QAGF,KZ+sBR,MY7sBU,cAAA,QAPF,KZytBR,MYvtBU,cAAA,OAGF,KZytBR,MYvtBU,cAAA,OAPF,KZmuBR,MYjuBU,cAAA,KAGF,KZmuBR,MYjuBU,cAAA,KAPF,KZ6uBR,MY3uBU,cAAA,OAGF,KZ6uBR,MY3uBU,cAAA,OAPF,KZuvBR,MYrvBU,cAAA,KAGF,KZuvBR,MYrvBU,cAAA,KFzDN,yBESE,QACE,KAAA,EAAA,EAAA,GAGF,oBApCJ,KAAA,EAAA,EAAA,KACA,MAAA,KAcA,iBACE,KAAA,EAAA,EAAA,KACA,MAAA,KAFF,iBACE,KAAA,EAAA,EAAA,KACA,MAAA,IAFF,iBACE,KAAA,EAAA,EAAA,KACA,MAAA,eAFF,iBACE,KAAA,EAAA,EAAA,KACA,MAAA,IAFF,iBACE,KAAA,EAAA,EAAA,KACA,MAAA,IAFF,iBACE,KAAA,EAAA,EAAA,KACA,MAAA,eA+BE,aAhDJ,KAAA,EAAA,EAAA,KACA,MAAA,KAqDQ,UAhEN,KAAA,EAAA,EAAA,KACA,MAAA,YA+DM,UAhEN,KAAA,EAAA,EAAA,KACA,MAAA,aA+DM,UAhEN,KAAA,EAAA,EAAA,KACA,MAAA,IA+DM,UAhEN,KAAA,EAAA,EAAA,KACA,MAAA,aA+DM,UAhEN,KAAA,EAAA,EAAA,KACA,MAAA,aA+DM,UAhEN,KAAA,EAAA,EAAA,KACA,MAAA,IA+DM,UAhEN,KAAA,EAAA,EAAA,KACA,MAAA,aA+DM,UAhEN,KAAA,EAAA,EAAA,KACA,MAAA,aA+DM,UAhEN,KAAA,EAAA,EAAA,KACA,MAAA,IA+DM,WAhEN,KAAA,EAAA,EAAA,KACA,MAAA,aA+DM,WAhEN,KAAA,EAAA,EAAA,KACA,MAAA,aA+DM,WAhEN,KAAA,EAAA,EAAA,KACA,MAAA,KAuEQ,aAxDV,aAAA,EAwDU,aAxDV,aAAA,YAwDU,aAxDV,aAAA,aAwDU,aAxDV,aAAA,IAwDU,aAxDV,aAAA,aAwDU,aAxDV,aAAA,aAwDU,aAxDV,aAAA,IAwDU,aAxDV,aAAA,aAwDU,aAxDV,aAAA,aAwDU,aAxDV,aAAA,IAwDU,cAxDV,aAAA,aAwDU,cAxDV,aAAA,aAmEM,QZ05BR,SYx5BU,cAAA,EAGF,QZ05BR,SYx5BU,cAAA,EAPF,QZo6BR,SYl6BU,cAAA,QAGF,QZo6BR,SYl6BU,cAAA,QAPF,QZ86BR,SY56BU,cAAA,OAGF,QZ86BR,SY56BU,cAAA,OAPF,QZw7BR,SYt7BU,cAAA,KAGF,QZw7BR,SYt7BU,cAAA,KAPF,QZk8BR,SYh8BU,cAAA,OAGF,QZk8BR,SYh8BU,cAAA,OAPF,QZ48BR,SY18BU,cAAA,KAGF,QZ48BR,SY18BU,cAAA,MFzDN,yBESE,QACE,KAAA,EAAA,EAAA,GAGF,oBApCJ,KAAA,EAAA,EAAA,KACA,MAAA,KAcA,iBACE,KAAA,EAAA,EAAA,KACA,MAAA,KAFF,iBACE,KAAA,EAAA,EAAA,KACA,MAAA,IAFF,iBACE,KAAA,EAAA,EAAA,KACA,MAAA,eAFF,iBACE,KAAA,EAAA,EAAA,KACA,MAAA,IAFF,iBACE,KAAA,EAAA,EAAA,KACA,MAAA,IAFF,iBACE,KAAA,EAAA,EAAA,KACA,MAAA,eA+BE,aAhDJ,KAAA,EAAA,EAAA,KACA,MAAA,KAqDQ,UAhEN,KAAA,EAAA,EAAA,KACA,MAAA,YA+DM,UAhEN,KAAA,EAAA,EAAA,KACA,MAAA,aA+DM,UAhEN,KAAA,EAAA,EAAA,KACA,MAAA,IA+DM,UAhEN,KAAA,EAAA,EAAA,KACA,MAAA,aA+DM,UAhEN,KAAA,EAAA,EAAA,KACA,MAAA,aA+DM,UAhEN,KAAA,EAAA,EAAA,KACA,MAAA,IA+DM,UAhEN,KAAA,EAAA,EAAA,KACA,MAAA,aA+DM,UAhEN,KAAA,EAAA,EAAA,KACA,MAAA,aA+DM,UAhEN,KAAA,EAAA,EAAA,KACA,MAAA,IA+DM,WAhEN,KAAA,EAAA,EAAA,KACA,MAAA,aA+DM,WAhEN,KAAA,EAAA,EAAA,KACA,MAAA,aA+DM,WAhEN,KAAA,EAAA,EAAA,KACA,MAAA,KAuEQ,aAxDV,aAAA,EAwDU,aAxDV,aAAA,YAwDU,aAxDV,aAAA,aAwDU,aAxDV,aAAA,IAwDU,aAxDV,aAAA,aAwDU,aAxDV,aAAA,aAwDU,aAxDV,aAAA,IAwDU,aAxDV,aAAA,aAwDU,aAxDV,aAAA,aAwDU,aAxDV,aAAA,IAwDU,cAxDV,aAAA,aAwDU,cAxDV,aAAA,aAmEM,QZ+mCR,SY7mCU,cAAA,EAGF,QZ+mCR,SY7mCU,cAAA,EAPF,QZynCR,SYvnCU,cAAA,QAGF,QZynCR,SYvnCU,cAAA,QAPF,QZmoCR,SYjoCU,cAAA,OAGF,QZmoCR,SYjoCU,cAAA,OAPF,QZ6oCR,SY3oCU,cAAA,KAGF,QZ6oCR,SY3oCU,cAAA,KAPF,QZupCR,SYrpCU,cAAA,OAGF,QZupCR,SYrpCU,cAAA,OAPF,QZiqCR,SY/pCU,cAAA,KAGF,QZiqCR,SY/pCU,cAAA,MFzDN,yBESE,QACE,KAAA,EAAA,EAAA,GAGF,oBApCJ,KAAA,EAAA,EAAA,KACA,MAAA,KAcA,iBACE,KAAA,EAAA,EAAA,KACA,MAAA,KAFF,iBACE,KAAA,EAAA,EAAA,KACA,MAAA,IAFF,iBACE,KAAA,EAAA,EAAA,KACA,MAAA,eAFF,iBACE,KAAA,EAAA,EAAA,KACA,MAAA,IAFF,iBACE,KAAA,EAAA,EAAA,KACA,MAAA,IAFF,iBACE,KAAA,EAAA,EAAA,KACA,MAAA,eA+BE,aAhDJ,KAAA,EAAA,EAAA,KACA,MAAA,KAqDQ,UAhEN,KAAA,EAAA,EAAA,KACA,MAAA,YA+DM,UAhEN,KAAA,EAAA,EAAA,KACA,MAAA,aA+DM,UAhEN,KAAA,EAAA,EAAA,KACA,MAAA,IA+DM,UAhEN,KAAA,EAAA,EAAA,KACA,MAAA,aA+DM,UAhEN,KAAA,EAAA,EAAA,KACA,MAAA,aA+DM,UAhEN,KAAA,EAAA,EAAA,KACA,MAAA,IA+DM,UAhEN,KAAA,EAAA,EAAA,KACA,MAAA,aA+DM,UAhEN,KAAA,EAAA,EAAA,KACA,MAAA,aA+DM,UAhEN,KAAA,EAAA,EAAA,KACA,MAAA,IA+DM,WAhEN,KAAA,EAAA,EAAA,KACA,MAAA,aA+DM,WAhEN,KAAA,EAAA,EAAA,KACA,MAAA,aA+DM,WAhEN,KAAA,EAAA,EAAA,KACA,MAAA,KAuEQ,aAxDV,aAAA,EAwDU,aAxDV,aAAA,YAwDU,aAxDV,aAAA,aAwDU,aAxDV,aAAA,IAwDU,aAxDV,aAAA,aAwDU,aAxDV,aAAA,aAwDU,aAxDV,aAAA,IAwDU,aAxDV,aAAA,aAwDU,aAxDV,aAAA,aAwDU,aAxDV,aAAA,IAwDU,cAxDV,aAAA,aAwDU,cAxDV,aAAA,aAmEM,QZo0CR,SYl0CU,cAAA,EAGF,QZo0CR,SYl0CU,cAAA,EAPF,QZ80CR,SY50CU,cAAA,QAGF,QZ80CR,SY50CU,cAAA,QAPF,QZw1CR,SYt1CU,cAAA,OAGF,QZw1CR,SYt1CU,cAAA,OAPF,QZk2CR,SYh2CU,cAAA,KAGF,QZk2CR,SYh2CU,cAAA,KAPF,QZ42CR,SY12CU,cAAA,OAGF,QZ42CR,SY12CU,cAAA,OAPF,QZs3CR,SYp3CU,cAAA,KAGF,QZs3CR,SYp3CU,cAAA,MFzDN,0BESE,QACE,KAAA,EAAA,EAAA,GAGF,oBApCJ,KAAA,EAAA,EAAA,KACA,MAAA,KAcA,iBACE,KAAA,EAAA,EAAA,KACA,MAAA,KAFF,iBACE,KAAA,EAAA,EAAA,KACA,MAAA,IAFF,iBACE,KAAA,EAAA,EAAA,KACA,MAAA,eAFF,iBACE,KAAA,EAAA,EAAA,KACA,MAAA,IAFF,iBACE,KAAA,EAAA,EAAA,KACA,MAAA,IAFF,iBACE,KAAA,EAAA,EAAA,KACA,MAAA,eA+BE,aAhDJ,KAAA,EAAA,EAAA,KACA,MAAA,KAqDQ,UAhEN,KAAA,EAAA,EAAA,KACA,MAAA,YA+DM,UAhEN,KAAA,EAAA,EAAA,KACA,MAAA,aA+DM,UAhEN,KAAA,EAAA,EAAA,KACA,MAAA,IA+DM,UAhEN,KAAA,EAAA,EAAA,KACA,MAAA,aA+DM,UAhEN,KAAA,EAAA,EAAA,KACA,MAAA,aA+DM,UAhEN,KAAA,EAAA,EAAA,KACA,MAAA,IA+DM,UAhEN,KAAA,EAAA,EAAA,KACA,MAAA,aA+DM,UAhEN,KAAA,EAAA,EAAA,KACA,MAAA,aA+DM,UAhEN,KAAA,EAAA,EAAA,KACA,MAAA,IA+DM,WAhEN,KAAA,EAAA,EAAA,KACA,MAAA,aA+DM,WAhEN,KAAA,EAAA,EAAA,KACA,MAAA,aA+DM,WAhEN,KAAA,EAAA,EAAA,KACA,MAAA,KAuEQ,aAxDV,aAAA,EAwDU,aAxDV,aAAA,YAwDU,aAxDV,aAAA,aAwDU,aAxDV,aAAA,IAwDU,aAxDV,aAAA,aAwDU,aAxDV,aAAA,aAwDU,aAxDV,aAAA,IAwDU,aAxDV,aAAA,aAwDU,aAxDV,aAAA,aAwDU,aAxDV,aAAA,IAwDU,cAxDV,aAAA,aAwDU,cAxDV,aAAA,aAmEM,QZyhDR,SYvhDU,cAAA,EAGF,QZyhDR,SYvhDU,cAAA,EAPF,QZmiDR,SYjiDU,cAAA,QAGF,QZmiDR,SYjiDU,cAAA,QAPF,QZ6iDR,SY3iDU,cAAA,OAGF,QZ6iDR,SY3iDU,cAAA,OAPF,QZujDR,SYrjDU,cAAA,KAGF,QZujDR,SYrjDU,cAAA,KAPF,QZikDR,SY/jDU,cAAA,OAGF,QZikDR,SY/jDU,cAAA,OAPF,QZ2kDR,SYzkDU,cAAA,KAGF,QZ2kDR,SYzkDU,cAAA,MFzDN,0BESE,SACE,KAAA,EAAA,EAAA,GAGF,qBApCJ,KAAA,EAAA,EAAA,KACA,MAAA,KAcA,kBACE,KAAA,EAAA,EAAA,KACA,MAAA,KAFF,kBACE,KAAA,EAAA,EAAA,KACA,MAAA,IAFF,kBACE,KAAA,EAAA,EAAA,KACA,MAAA,eAFF,kBACE,KAAA,EAAA,EAAA,KACA,MAAA,IAFF,kBACE,KAAA,EAAA,EAAA,KACA,MAAA,IAFF,kBACE,KAAA,EAAA,EAAA,KACA,MAAA,eA+BE,cAhDJ,KAAA,EAAA,EAAA,KACA,MAAA,KAqDQ,WAhEN,KAAA,EAAA,EAAA,KACA,MAAA,YA+DM,WAhEN,KAAA,EAAA,EAAA,KACA,MAAA,aA+DM,WAhEN,KAAA,EAAA,EAAA,KACA,MAAA,IA+DM,WAhEN,KAAA,EAAA,EAAA,KACA,MAAA,aA+DM,WAhEN,KAAA,EAAA,EAAA,KACA,MAAA,aA+DM,WAhEN,KAAA,EAAA,EAAA,KACA,MAAA,IA+DM,WAhEN,KAAA,EAAA,EAAA,KACA,MAAA,aA+DM,WAhEN,KAAA,EAAA,EAAA,KACA,MAAA,aA+DM,WAhEN,KAAA,EAAA,EAAA,KACA,MAAA,IA+DM,YAhEN,KAAA,EAAA,EAAA,KACA,MAAA,aA+DM,YAhEN,KAAA,EAAA,EAAA,KACA,MAAA,aA+DM,YAhEN,KAAA,EAAA,EAAA,KACA,MAAA,KAuEQ,cAxDV,aAAA,EAwDU,cAxDV,aAAA,YAwDU,cAxDV,aAAA,aAwDU,cAxDV,aAAA,IAwDU,cAxDV,aAAA,aAwDU,cAxDV,aAAA,aAwDU,cAxDV,aAAA,IAwDU,cAxDV,aAAA,aAwDU,cAxDV,aAAA,aAwDU,cAxDV,aAAA,IAwDU,eAxDV,aAAA,aAwDU,eAxDV,aAAA,aAmEM,SZ8uDR,UY5uDU,cAAA,EAGF,SZ8uDR,UY5uDU,cAAA,EAPF,SZwvDR,UYtvDU,cAAA,QAGF,SZwvDR,UYtvDU,cAAA,QAPF,SZkwDR,UYhwDU,cAAA,OAGF,SZkwDR,UYhwDU,cAAA,OAPF,SZ4wDR,UY1wDU,cAAA,KAGF,SZ4wDR,UY1wDU,cAAA,KAPF,SZsxDR,UYpxDU,cAAA,OAGF,SZsxDR,UYpxDU,cAAA,OAPF,SZgyDR,UY9xDU,cAAA,KAGF,SZgyDR,UY9xDU,cAAA,MCpHV,OACE,cAAA,YACA,qBAAA,YACA,yBAAA,QACA,sBAAA,oBACA,wBAAA,QACA,qBAAA,mBACA,uBAAA,QACA,oBAAA,qBAEA,MAAA,KACA,cAAA,KACA,MAAA,QACA,eAAA,IACA,aAAA,QAOA,yBACE,QAAA,MAAA,MACA,iBAAA,mBACA,oBAAA,IACA,WAAA,MAAA,EAAA,EAAA,EAAA,OAAA,0BAGF,aACE,eAAA,QAGF,aACE,eAAA,OAIF,uCACE,oBAAA,aASJ,aACE,aAAA,IAUA,4BACE,QAAA,OAAA,OAeF,gCACE,aAAA,IAAA,EAGA,kCACE,aAAA,EAAA,IAOJ,oCACE,oBAAA,EASF,yCACE,qBAAA,2BACA,MAAA,8BAQJ,cACE,qBAAA,0BACA,MAAA,6BAQA,4BACE,qBAAA,yBACA,MAAA,4BCxHF,eAME,cAAA,QACA,sBAAA,QACA,yBAAA,KACA,qBAAA,QACA,wBAAA,KACA,oBAAA,QACA,uBAAA,KAEA,MAAA,KACA,aAAA,QAfF,iBAME,cAAA,QACA,sBAAA,QACA,yBAAA,KACA,qBAAA,QACA,wBAAA,KACA,oBAAA,QACA,uBAAA,KAEA,MAAA,KACA,aAAA,QAfF,eAME,cAAA,QACA,sBAAA,QACA,yBAAA,KACA,qBAAA,QACA,wBAAA,KACA,oBAAA,QACA,uBAAA,KAEA,MAAA,KACA,aAAA,QAfF,YAME,cAAA,QACA,sBAAA,QACA,yBAAA,KACA,qBAAA,QACA,wBAAA,KACA,oBAAA,QACA,uBAAA,KAEA,MAAA,KACA,aAAA,QAfF,eAME,cAAA,QACA,sBAAA,QACA,yBAAA,KACA,qBAAA,QACA,wBAAA,KACA,oBAAA,QACA,uBAAA,KAEA,MAAA,KACA,aAAA,QAfF,cAME,cAAA,QACA,sBAAA,QACA,yBAAA,KACA,qBAAA,QACA,wBAAA,KACA,oBAAA,QACA,uBAAA,KAEA,MAAA,KACA,aAAA,QAfF,aAME,cAAA,QACA,sBAAA,QACA,yBAAA,KACA,qBAAA,QACA,wBAAA,KACA,oBAAA,QACA,uBAAA,KAEA,MAAA,KACA,aAAA,QAfF,YAME,cAAA,QACA,sBAAA,QACA,yBAAA,KACA,qBAAA,QACA,wBAAA,KACA,oBAAA,QACA,uBAAA,KAEA,MAAA,KACA,aAAA,QDgIA,kBACE,WAAA,KACA,2BAAA,MHvEF,4BGqEA,qBACE,WAAA,KACA,2BAAA,OHvEF,4BGqEA,qBACE,WAAA,KACA,2BAAA,OHvEF,4BGqEA,qBACE,WAAA,KACA,2BAAA,OHvEF,6BGqEA,qBACE,WAAA,KACA,2BAAA,OHvEF,6BGqEA,sBACE,WAAA,KACA,2BAAA,OE/IN,YACE,cAAA,MASF,gBACE,YAAA,oBACA,eAAA,oBACA,cAAA,EdoRI,UAAA,QchRJ,YAAA,IAIF,mBACE,YAAA,kBACA,eAAA,kBd0QI,UAAA,QctQN,mBACE,YAAA,mBACA,eAAA,mBdoQI,UAAA,QejSN,WACE,WAAA,OfgSI,UAAA,Oe5RJ,MAAA,QCLF,cACE,QAAA,MACA,MAAA,KACA,QAAA,QAAA,OhB8RI,UAAA,KgB3RJ,YAAA,IACA,YAAA,IACA,MAAA,QACA,iBAAA,KACA,gBAAA,YACA,OAAA,IAAA,MAAA,QACA,mBAAA,KAAA,gBAAA,KAAA,WAAA,KfGE,cAAA,OgBHE,WAAA,aAAA,KAAA,WAAA,CAAA,WAAA,KAAA,YAIA,uCDhBN,cCiBQ,WAAA,MDGN,yBACE,SAAA,OAEA,wDACE,OAAA,QAKJ,oBACE,MAAA,QACA,iBAAA,KACA,aAAA,QACA,QAAA,EAKE,WAAA,EAAA,EAAA,EAAA,OAAA,qBAOJ,2CAEE,OAAA,MAIF,gCACE,MAAA,QAEA,QAAA,EAHF,2BACE,MAAA,QAEA,QAAA,EAQF,uBAAA,wBAEE,iBAAA,QAGA,QAAA,EAIF,oCACE,QAAA,QAAA,OACA,OAAA,SAAA,QACA,mBAAA,OAAA,kBAAA,OACA,MAAA,QE3EF,iBAAA,QF6EE,eAAA,KACA,aAAA,QACA,aAAA,MACA,aAAA,EACA,wBAAA,IACA,cAAA,ECtEE,WAAA,MAAA,KAAA,WAAA,CAAA,iBAAA,KAAA,WAAA,CAAA,aAAA,KAAA,WAAA,CAAA,WAAA,KAAA,YAIA,uCDuDJ,oCCtDM,WAAA,MDqEN,yEACE,iBAAA,QAGF,0CACE,QAAA,QAAA,OACA,OAAA,SAAA,QACA,mBAAA,OAAA,kBAAA,OACA,MAAA,QE9FF,iBAAA,QFgGE,eAAA,KACA,aAAA,QACA,aAAA,MACA,aAAA,EACA,wBAAA,IACA,cAAA,ECzFE,mBAAA,MAAA,KAAA,WAAA,CAAA,iBAAA,KAAA,WAAA,CAAA,aAAA,KAAA,WAAA,CAAA,WAAA,KAAA,YAAA,WAAA,MAAA,KAAA,WAAA,CAAA,iBAAA,KAAA,WAAA,CAAA,aAAA,KAAA,WAAA,CAAA,WAAA,KAAA,YAIA,uCD0EJ,0CCzEM,mBAAA,KAAA,WAAA,MDwFN,+EACE,iBAAA,QASJ,wBACE,QAAA,MACA,MAAA,KACA,QAAA,QAAA,EACA,cAAA,EACA,YAAA,IACA,MAAA,QACA,iBAAA,YACA,OAAA,MAAA,YACA,aAAA,IAAA,EAEA,wCAAA,wCAEE,aAAA,EACA,cAAA,EAWJ,iBACE,WAAA,0BACA,QAAA,OAAA,MhBmJI,UAAA,QClRF,cAAA,MemIF,uCACE,QAAA,OAAA,MACA,OAAA,QAAA,OACA,mBAAA,MAAA,kBAAA,MAGF,6CACE,QAAA,OAAA,MACA,OAAA,QAAA,OACA,mBAAA,MAAA,kBAAA,MAIJ,iBACE,WAAA,yBACA,QAAA,MAAA,KhBgII,UAAA,QClRF,cAAA,MesJF,uCACE,QAAA,MAAA,KACA,OAAA,OAAA,MACA,mBAAA,KAAA,kBAAA,KAGF,6CACE,QAAA,MAAA,KACA,OAAA,OAAA,MACA,mBAAA,KAAA,kBAAA,KAQF,sBACE,WAAA,2BAGF,yBACE,WAAA,0BAGF,yBACE,WAAA,yBAKJ,oBACE,MAAA,KACA,OAAA,KACA,QAAA,QAEA,mDACE,OAAA,QAGF,uCACE,OAAA,Mf/LA,cAAA,OemMF,0CACE,OAAA,MfpMA,cAAA,OkBdJ,aACE,QAAA,MACA,MAAA,KACA,QAAA,QAAA,OAAA,QAAA,QAEA,mBAAA,oBnB2RI,UAAA,KmBxRJ,YAAA,IACA,YAAA,IACA,MAAA,QACA,iBAAA,KACA,iBAAA,gOACA,kBAAA,UACA,oBAAA,KAAA,OAAA,OACA,gBAAA,KAAA,KACA,OAAA,IAAA,MAAA,QlBFE,cAAA,OgBHE,WAAA,aAAA,KAAA,WAAA,CAAA,WAAA,KAAA,YESJ,mBAAA,KAAA,gBAAA,KAAA,WAAA,KFLI,uCEfN,aFgBQ,WAAA,MEMN,mBACE,aAAA,QACA,QAAA,EAKE,WAAA,EAAA,EAAA,EAAA,OAAA,qBAIJ,uBAAA,mCAEE,aAAA,OACA,iBAAA,KAGF,sBAEE,iBAAA,QAKF,4BACE,MAAA,YACA,YAAA,EAAA,EAAA,EAAA,QAIJ,gBACE,YAAA,OACA,eAAA,OACA,cAAA,MnByOI,UAAA,QmBrON,gBACE,YAAA,MACA,eAAA,MACA,cAAA,KnBkOI,UAAA,QoBjSN,YACE,QAAA,MACA,WAAA,OACA,cAAA,MACA,cAAA,QAEA,8BACE,MAAA,MACA,aAAA,OAIJ,kBACE,MAAA,IACA,OAAA,IACA,WAAA,MACA,eAAA,IACA,iBAAA,KACA,kBAAA,UACA,oBAAA,OACA,gBAAA,QACA,OAAA,IAAA,MAAA,gBACA,mBAAA,KAAA,gBAAA,KAAA,WAAA,KACA,2BAAA,MAAA,aAAA,MAGA,iCnBXE,cAAA,MmBeF,8BAEE,cAAA,IAGF,yBACE,OAAA,gBAGF,wBACE,aAAA,QACA,QAAA,EACA,WAAA,EAAA,EAAA,EAAA,OAAA,qBAGF,0BACE,iBAAA,QACA,aAAA,QAEA,yCAII,iBAAA,8NAIJ,sCAII,iBAAA,sIAKN,+CACE,iBAAA,QACA,aAAA,QAKE,iBAAA,wNAIJ,2BACE,eAAA,KACA,OAAA,KACA,QAAA,GAOA,6CAAA,8CACE,QAAA,GAcN,aACE,cAAA,MAEA,+BACE,MAAA,IACA,aAAA,OACA,iBAAA,uJACA,oBAAA,MAAA,OnB9FA,cAAA,IgBHE,WAAA,oBAAA,KAAA,YAIA,uCGyFJ,+BHxFM,WAAA,MGgGJ,qCACE,iBAAA,yIAGF,uCACE,oBAAA,KAAA,OAKE,iBAAA,sIAMR,mBACE,QAAA,aACA,YAAA,KAGF,WACE,SAAA,SACA,KAAA,cACA,eAAA,KAIE,yBAAA,0BACE,eAAA,KACA,OAAA,KACA,QAAA,IC9IN,YACE,MAAA,KACA,OAAA,OACA,QAAA,EACA,iBAAA,YACA,mBAAA,KAAA,gBAAA,KAAA,WAAA,KAEA,kBACE,QAAA,EAIA,wCAA0B,WAAA,EAAA,EAAA,EAAA,IAAA,IAAA,CAAA,EAAA,EAAA,EAAA,OAAA,qBAC1B,oCAA0B,WAAA,EAAA,EAAA,EAAA,IAAA,IAAA,CAAA,EAAA,EAAA,EAAA,OAAA,qBAG5B,8BACE,OAAA,EAGF,kCACE,MAAA,KACA,OAAA,KACA,WAAA,QHzBF,iBAAA,QG2BE,OAAA,EpBZA,cAAA,KgBHE,mBAAA,iBAAA,KAAA,WAAA,CAAA,aAAA,KAAA,WAAA,CAAA,WAAA,KAAA,YAAA,WAAA,iBAAA,KAAA,WAAA,CAAA,aAAA,KAAA,WAAA,CAAA,WAAA,KAAA,YImBF,mBAAA,KAAA,WAAA,KJfE,uCIMJ,kCJLM,mBAAA,KAAA,WAAA,MIgBJ,yCHjCF,iBAAA,QGsCA,2CACE,MAAA,KACA,OAAA,MACA,MAAA,YACA,OAAA,QACA,iBAAA,QACA,aAAA,YpB7BA,cAAA,KoBkCF,8BACE,MAAA,KACA,OAAA,KHnDF,iBAAA,QGqDE,OAAA,EpBtCA,cAAA,KgBHE,gBAAA,iBAAA,KAAA,WAAA,CAAA,aAAA,KAAA,WAAA,CAAA,WAAA,KAAA,YAAA,WAAA,iBAAA,KAAA,WAAA,CAAA,aAAA,KAAA,WAAA,CAAA,WAAA,KAAA,YI6CF,gBAAA,KAAA,WAAA,KJzCE,uCIiCJ,8BJhCM,gBAAA,KAAA,WAAA,MI0CJ,qCH3DF,iBAAA,QGgEA,8BACE,MAAA,KACA,OAAA,MACA,MAAA,YACA,OAAA,QACA,iBAAA,QACA,aAAA,YpBvDA,cAAA,KoB4DF,qBACE,eAAA,KAEA,2CACE,iBAAA,QAGF,uCACE,iBAAA,QCvFN,eACE,SAAA,SAEA,6BvB6iFF,4BuB3iFI,OAAA,mBACA,YAAA,KAGF,qBACE,SAAA,SACA,IAAA,EACA,MAAA,EACA,OAAA,KACA,QAAA,KAAA,OACA,eAAA,KACA,OAAA,IAAA,MAAA,YACA,iBAAA,KAAA,ELDE,WAAA,QAAA,IAAA,WAAA,CAAA,UAAA,IAAA,YAIA,uCKXJ,qBLYM,WAAA,MKCN,6BACE,QAAA,KAAA,OAEA,+CACE,MAAA,YADF,0CACE,MAAA,YAGF,0DAEE,YAAA,SACA,eAAA,QAHF,mCAAA,qDAEE,YAAA,SACA,eAAA,QAGF,8CACE,YAAA,SACA,eAAA,QAIJ,4BACE,YAAA,SACA,eAAA,QAMA,gEACE,QAAA,IACA,UAAA,WAAA,mBAAA,oBAFF,yCvBijFJ,2DACA,kCuBjjFM,QAAA,IACA,UAAA,WAAA,mBAAA,oBAKF,oDACE,QAAA,IACA,UAAA,WAAA,mBAAA,oBCtDN,aACE,SAAA,SACA,QAAA,KACA,UAAA,KACA,YAAA,QACA,MAAA,KAEA,2BxBymFF,0BwBvmFI,SAAA,SACA,KAAA,EAAA,EAAA,KACA,MAAA,GACA,UAAA,EAIF,iCxBumFF,gCwBrmFI,QAAA,EAMF,kBACE,SAAA,SACA,QAAA,EAEA,wBACE,QAAA,EAWN,kBACE,QAAA,KACA,YAAA,OACA,QAAA,QAAA,OvBsPI,UAAA,KuBpPJ,YAAA,IACA,YAAA,IACA,MAAA,QACA,WAAA,OACA,YAAA,OACA,iBAAA,QACA,OAAA,IAAA,MAAA,QtBpCE,cAAA,OFqoFJ,qBwBvlFA,8BxBqlFA,6BACA,kCwBllFE,QAAA,MAAA,KvBgOI,UAAA,QClRF,cAAA,MF8oFJ,qBwBvlFA,8BxBqlFA,6BACA,kCwBllFE,QAAA,OAAA,MvBuNI,UAAA,QClRF,cAAA,MsBgEJ,6BxBqlFA,6BwBnlFE,aAAA,KxBwlFF,uEwB3kFI,8FtB/DA,uBAAA,EACA,0BAAA,EF8oFJ,iEwBzkFI,2FtBtEA,uBAAA,EACA,0BAAA,EsBgFF,0IACE,aAAA,KtBpEA,wBAAA,EACA,2BAAA,EuBzBF,gBACE,QAAA,KACA,MAAA,KACA,WAAA,OxByQE,UAAA,OwBtQF,MAAA,QAGF,eACE,SAAA,SACA,IAAA,KACA,QAAA,EACA,QAAA,KACA,UAAA,KACA,QAAA,OAAA,MACA,WAAA,MxB4PE,UAAA,QwBzPF,MAAA,KACA,iBAAA,mBvB1BA,cAAA,OFisFJ,0BACA,yByBnqFI,sCzBiqFJ,qCyB/pFM,QAAA,MA9CF,uBAAA,mCAoDE,aAAA,QAGE,aAAA,qBACA,iBAAA,2OACA,kBAAA,UACA,oBAAA,KAAA,wBAAA,OACA,gBAAA,sBAAA,sBAGF,6BAAA,yCACE,aAAA,QACA,WAAA,EAAA,EAAA,EAAA,OAAA,oBAhEJ,2CAAA,+BAyEI,aAAA,qBACA,oBAAA,IAAA,wBAAA,KAAA,wBA1EJ,sBAAA,kCAiFE,aAAA,QAGE,kDAAA,gDAAA,8DAAA,4DAEE,aAAA,SACA,iBAAA,+NAAA,CAAA,2OACA,oBAAA,KAAA,OAAA,MAAA,CAAA,OAAA,KAAA,QACA,gBAAA,KAAA,IAAA,CAAA,sBAAA,sBAIJ,4BAAA,wCACE,aAAA,QACA,WAAA,EAAA,EAAA,EAAA,OAAA,oBA/FJ,2BAAA,uCAsGE,aAAA,QAEA,mCAAA,+CACE,iBAAA,QAGF,iCAAA,6CACE,WAAA,EAAA,EAAA,EAAA,OAAA,oBAGF,6CAAA,yDACE,MAAA,QAKJ,qDACE,aAAA,KAvHF,oCzBswFJ,mCyBtwFI,gDzBqwFJ,+CyBtoFQ,QAAA,EAIF,0CzBwoFN,yCyBxoFM,sDzBuoFN,qDyBtoFQ,QAAA,EAjHN,kBACE,QAAA,KACA,MAAA,KACA,WAAA,OxByQE,UAAA,OwBtQF,MAAA,QAGF,iBACE,SAAA,SACA,IAAA,KACA,QAAA,EACA,QAAA,KACA,UAAA,KACA,QAAA,OAAA,MACA,WAAA,MxB4PE,UAAA,QwBzPF,MAAA,KACA,iBAAA,mBvB1BA,cAAA,OF0xFJ,8BACA,6ByB5vFI,0CzB0vFJ,yCyBxvFM,QAAA,MA9CF,yBAAA,qCAoDE,aAAA,QAGE,aAAA,qBACA,iBAAA,2TACA,kBAAA,UACA,oBAAA,KAAA,wBAAA,OACA,gBAAA,sBAAA,sBAGF,+BAAA,2CACE,aAAA,QACA,WAAA,EAAA,EAAA,EAAA,OAAA,oBAhEJ,6CAAA,iCAyEI,aAAA,qBACA,oBAAA,IAAA,wBAAA,KAAA,wBA1EJ,wBAAA,oCAiFE,aAAA,QAGE,oDAAA,kDAAA,gEAAA,8DAEE,aAAA,SACA,iBAAA,+NAAA,CAAA,2TACA,oBAAA,KAAA,OAAA,MAAA,CAAA,OAAA,KAAA,QACA,gBAAA,KAAA,IAAA,CAAA,sBAAA,sBAIJ,8BAAA,0CACE,aAAA,QACA,WAAA,EAAA,EAAA,EAAA,OAAA,oBA/FJ,6BAAA,yCAsGE,aAAA,QAEA,qCAAA,iDACE,iBAAA,QAGF,mCAAA,+CACE,WAAA,EAAA,EAAA,EAAA,OAAA,oBAGF,+CAAA,2DACE,MAAA,QAKJ,uDACE,aAAA,KAvHF,sCzB+1FJ,qCyB/1FI,kDzB81FJ,iDyB7tFQ,QAAA,EAEF,4CzBiuFN,2CyBjuFM,wDzBguFN,uDyB/tFQ,QAAA,ECtIR,KACE,QAAA,aAEA,YAAA,IACA,YAAA,IACA,MAAA,QACA,WAAA,OACA,gBAAA,KAEA,eAAA,OACA,OAAA,QACA,oBAAA,KAAA,iBAAA,KAAA,YAAA,KACA,iBAAA,YACA,OAAA,IAAA,MAAA,YC8GA,QAAA,QAAA,O1BsKI,UAAA,KClRF,cAAA,OgBHE,WAAA,MAAA,KAAA,WAAA,CAAA,iBAAA,KAAA,WAAA,CAAA,aAAA,KAAA,WAAA,CAAA,WAAA,KAAA,YAIA,uCQhBN,KRiBQ,WAAA,MQAN,WACE,MAAA,QAIF,sBAAA,WAEE,QAAA,EACA,WAAA,EAAA,EAAA,EAAA,OAAA,qBAcF,cAAA,cAAA,uBAGE,eAAA,KACA,QAAA,IAYF,aCvCA,MAAA,KRhBA,iBAAA,QQkBA,aAAA,QAGA,mBACE,MAAA,KRtBF,iBAAA,QQwBE,aAAA,QAGF,8BAAA,mBAEE,MAAA,KR7BF,iBAAA,QQ+BE,aAAA,QAKE,WAAA,EAAA,EAAA,EAAA,OAAA,oBAIJ,+BAAA,gCAAA,oBAAA,oBAAA,mCAKE,MAAA,KACA,iBAAA,QAGA,aAAA,QAEA,qCAAA,sCAAA,0BAAA,0BAAA,yCAKI,WAAA,EAAA,EAAA,EAAA,OAAA,oBAKN,sBAAA,sBAEE,MAAA,KACA,iBAAA,QAGA,aAAA,QDZF,eCvCA,MAAA,KRhBA,iBAAA,QQkBA,aAAA,QAGA,qBACE,MAAA,KRtBF,iBAAA,QQwBE,aAAA,QAGF,gCAAA,qBAEE,MAAA,KR7BF,iBAAA,QQ+BE,aAAA,QAKE,WAAA,EAAA,EAAA,EAAA,OAAA,qBAIJ,iCAAA,kCAAA,sBAAA,sBAAA,qCAKE,MAAA,KACA,iBAAA,QAGA,aAAA,QAEA,uCAAA,wCAAA,4BAAA,4BAAA,2CAKI,WAAA,EAAA,EAAA,EAAA,OAAA,qBAKN,wBAAA,wBAEE,MAAA,KACA,iBAAA,QAGA,aAAA,QDZF,aCvCA,MAAA,KRhBA,iBAAA,QQkBA,aAAA,QAGA,mBACE,MAAA,KRtBF,iBAAA,QQwBE,aAAA,QAGF,8BAAA,mBAEE,MAAA,KR7BF,iBAAA,QQ+BE,aAAA,QAKE,WAAA,EAAA,EAAA,EAAA,OAAA,oBAIJ,+BAAA,gCAAA,oBAAA,oBAAA,mCAKE,MAAA,KACA,iBAAA,QAGA,aAAA,QAEA,qCAAA,sCAAA,0BAAA,0BAAA,yCAKI,WAAA,EAAA,EAAA,EAAA,OAAA,oBAKN,sBAAA,sBAEE,MAAA,KACA,iBAAA,QAGA,aAAA,QDZF,UCvCA,MAAA,KRhBA,iBAAA,QQkBA,aAAA,QAGA,gBACE,MAAA,KRtBF,iBAAA,QQwBE,aAAA,QAGF,2BAAA,gBAEE,MAAA,KR7BF,iBAAA,QQ+BE,aAAA,QAKE,WAAA,EAAA,EAAA,EAAA,OAAA,oBAIJ,4BAAA,6BAAA,iBAAA,iBAAA,gCAKE,MAAA,KACA,iBAAA,QAGA,aAAA,QAEA,kCAAA,mCAAA,uBAAA,uBAAA,sCAKI,WAAA,EAAA,EAAA,EAAA,OAAA,oBAKN,mBAAA,mBAEE,MAAA,KACA,iBAAA,QAGA,aAAA,QDZF,aCvCA,MAAA,KRhBA,iBAAA,QQkBA,aAAA,QAGA,mBACE,MAAA,KRtBF,iBAAA,QQwBE,aAAA,QAGF,8BAAA,mBAEE,MAAA,KR7BF,iBAAA,QQ+BE,aAAA,QAKE,WAAA,EAAA,EAAA,EAAA,OAAA,mBAIJ,+BAAA,gCAAA,oBAAA,oBAAA,mCAKE,MAAA,KACA,iBAAA,QAGA,aAAA,QAEA,qCAAA,sCAAA,0BAAA,0BAAA,yCAKI,WAAA,EAAA,EAAA,EAAA,OAAA,mBAKN,sBAAA,sBAEE,MAAA,KACA,iBAAA,QAGA,aAAA,QDZF,YCvCA,MAAA,KRhBA,iBAAA,QQkBA,aAAA,QAGA,kBACE,MAAA,KRtBF,iBAAA,QQwBE,aAAA,QAGF,6BAAA,kBAEE,MAAA,KR7BF,iBAAA,QQ+BE,aAAA,QAKE,WAAA,EAAA,EAAA,EAAA,OAAA,mBAIJ,8BAAA,+BAAA,mBAAA,mBAAA,kCAKE,MAAA,KACA,iBAAA,QAGA,aAAA,QAEA,oCAAA,qCAAA,yBAAA,yBAAA,wCAKI,WAAA,EAAA,EAAA,EAAA,OAAA,mBAKN,qBAAA,qBAEE,MAAA,KACA,iBAAA,QAGA,aAAA,QDZF,WCvCA,MAAA,KRhBA,iBAAA,QQkBA,aAAA,QAGA,iBACE,MAAA,KRtBF,iBAAA,QQwBE,aAAA,QAGF,4BAAA,iBAEE,MAAA,KR7BF,iBAAA,QQ+BE,aAAA,QAKE,WAAA,EAAA,EAAA,EAAA,OAAA,qBAIJ,6BAAA,8BAAA,kBAAA,kBAAA,iCAKE,MAAA,KACA,iBAAA,QAGA,aAAA,QAEA,mCAAA,oCAAA,wBAAA,wBAAA,uCAKI,WAAA,EAAA,EAAA,EAAA,OAAA,qBAKN,oBAAA,oBAEE,MAAA,KACA,iBAAA,QAGA,aAAA,QDZF,UCvCA,MAAA,KRhBA,iBAAA,QQkBA,aAAA,QAGA,gBACE,MAAA,KRtBF,iBAAA,QQwBE,aAAA,QAGF,2BAAA,gBAEE,MAAA,KR7BF,iBAAA,QQ+BE,aAAA,QAKE,WAAA,EAAA,EAAA,EAAA,OAAA,kBAIJ,4BAAA,6BAAA,iBAAA,iBAAA,gCAKE,MAAA,KACA,iBAAA,QAGA,aAAA,QAEA,kCAAA,mCAAA,uBAAA,uBAAA,sCAKI,WAAA,EAAA,EAAA,EAAA,OAAA,kBAKN,mBAAA,mBAEE,MAAA,KACA,iBAAA,QAGA,aAAA,QDNF,qBCmBA,MAAA,QACA,aAAA,QAEA,2BACE,MAAA,KACA,iBAAA,QACA,aAAA,QAGF,sCAAA,2BAEE,WAAA,EAAA,EAAA,EAAA,OAAA,oBAGF,uCAAA,wCAAA,4BAAA,0CAAA,4BAKE,MAAA,KACA,iBAAA,QACA,aAAA,QAEA,6CAAA,8CAAA,kCAAA,gDAAA,kCAKI,WAAA,EAAA,EAAA,EAAA,OAAA,oBAKN,8BAAA,8BAEE,MAAA,QACA,iBAAA,YDvDF,uBCmBA,MAAA,QACA,aAAA,QAEA,6BACE,MAAA,KACA,iBAAA,QACA,aAAA,QAGF,wCAAA,6BAEE,WAAA,EAAA,EAAA,EAAA,OAAA,qBAGF,yCAAA,0CAAA,8BAAA,4CAAA,8BAKE,MAAA,KACA,iBAAA,QACA,aAAA,QAEA,+CAAA,gDAAA,oCAAA,kDAAA,oCAKI,WAAA,EAAA,EAAA,EAAA,OAAA,qBAKN,gCAAA,gCAEE,MAAA,QACA,iBAAA,YDvDF,qBCmBA,MAAA,QACA,aAAA,QAEA,2BACE,MAAA,KACA,iBAAA,QACA,aAAA,QAGF,sCAAA,2BAEE,WAAA,EAAA,EAAA,EAAA,OAAA,mBAGF,uCAAA,wCAAA,4BAAA,0CAAA,4BAKE,MAAA,KACA,iBAAA,QACA,aAAA,QAEA,6CAAA,8CAAA,kCAAA,gDAAA,kCAKI,WAAA,EAAA,EAAA,EAAA,OAAA,mBAKN,8BAAA,8BAEE,MAAA,QACA,iBAAA,YDvDF,kBCmBA,MAAA,QACA,aAAA,QAEA,wBACE,MAAA,KACA,iBAAA,QACA,aAAA,QAGF,mCAAA,wBAEE,WAAA,EAAA,EAAA,EAAA,OAAA,oBAGF,oCAAA,qCAAA,yBAAA,uCAAA,yBAKE,MAAA,KACA,iBAAA,QACA,aAAA,QAEA,0CAAA,2CAAA,+BAAA,6CAAA,+BAKI,WAAA,EAAA,EAAA,EAAA,OAAA,oBAKN,2BAAA,2BAEE,MAAA,QACA,iBAAA,YDvDF,qBCmBA,MAAA,QACA,aAAA,QAEA,2BACE,MAAA,KACA,iBAAA,QACA,aAAA,QAGF,sCAAA,2BAEE,WAAA,EAAA,EAAA,EAAA,OAAA,mBAGF,uCAAA,wCAAA,4BAAA,0CAAA,4BAKE,MAAA,KACA,iBAAA,QACA,aAAA,QAEA,6CAAA,8CAAA,kCAAA,gDAAA,kCAKI,WAAA,EAAA,EAAA,EAAA,OAAA,mBAKN,8BAAA,8BAEE,MAAA,QACA,iBAAA,YDvDF,oBCmBA,MAAA,QACA,aAAA,QAEA,0BACE,MAAA,KACA,iBAAA,QACA,aAAA,QAGF,qCAAA,0BAEE,WAAA,EAAA,EAAA,EAAA,OAAA,mBAGF,sCAAA,uCAAA,2BAAA,yCAAA,2BAKE,MAAA,KACA,iBAAA,QACA,aAAA,QAEA,4CAAA,6CAAA,iCAAA,+CAAA,iCAKI,WAAA,EAAA,EAAA,EAAA,OAAA,mBAKN,6BAAA,6BAEE,MAAA,QACA,iBAAA,YDvDF,mBCmBA,MAAA,QACA,aAAA,QAEA,yBACE,MAAA,KACA,iBAAA,QACA,aAAA,QAGF,oCAAA,yBAEE,WAAA,EAAA,EAAA,EAAA,OAAA,qBAGF,qCAAA,sCAAA,0BAAA,wCAAA,0BAKE,MAAA,KACA,iBAAA,QACA,aAAA,QAEA,2CAAA,4CAAA,gCAAA,8CAAA,gCAKI,WAAA,EAAA,EAAA,EAAA,OAAA,qBAKN,4BAAA,4BAEE,MAAA,QACA,iBAAA,YDvDF,kBCmBA,MAAA,QACA,aAAA,QAEA,wBACE,MAAA,KACA,iBAAA,QACA,aAAA,QAGF,mCAAA,wBAEE,WAAA,EAAA,EAAA,EAAA,OAAA,kBAGF,oCAAA,qCAAA,yBAAA,uCAAA,yBAKE,MAAA,KACA,iBAAA,QACA,aAAA,QAEA,0CAAA,2CAAA,+BAAA,6CAAA,+BAKI,WAAA,EAAA,EAAA,EAAA,OAAA,kBAKN,2BAAA,2BAEE,MAAA,QACA,iBAAA,YD3CJ,UACE,YAAA,IACA,MAAA,QACA,gBAAA,UAEA,gBACE,MAAA,QAQF,mBAAA,mBAEE,MAAA,QAWJ,mBAAA,QCuBE,QAAA,MAAA,K1BsKI,UAAA,QClRF,cAAA,MwByFJ,mBAAA,QCmBE,QAAA,OAAA,M1BsKI,UAAA,QClRF,cAAA,M0BnBJ,MVgBM,WAAA,QAAA,KAAA,OAIA,uCUpBN,MVqBQ,WAAA,MUlBN,iBACE,QAAA,EAMF,qBACE,QAAA,KAIJ,YACE,OAAA,EACA,SAAA,OVDI,WAAA,OAAA,KAAA,KAIA,uCULN,YVMQ,WAAA,MUDN,gCACE,MAAA,EACA,OAAA,KVNE,WAAA,MAAA,KAAA,KAIA,uCUAJ,gCVCM,WAAA,MlBo3GR,UADA,SAEA,W6Bz4GA,QAIE,SAAA,SAGF,iBACE,YAAA,OCqBE,wBACE,QAAA,aACA,aAAA,OACA,eAAA,OACA,QAAA,GAhCJ,WAAA,KAAA,MACA,YAAA,KAAA,MAAA,YACA,cAAA,EACA,aAAA,KAAA,MAAA,YAqDE,8BACE,aAAA,ED3CN,eACE,SAAA,SACA,QAAA,KACA,QAAA,KACA,UAAA,MACA,QAAA,MAAA,EACA,OAAA,E5B+QI,UAAA,K4B7QJ,MAAA,QACA,WAAA,MACA,WAAA,KACA,iBAAA,KACA,gBAAA,YACA,OAAA,IAAA,MAAA,gB3BVE,cAAA,O2BcF,+BACE,IAAA,KACA,MAAA,EACA,WAAA,QAYA,qBACE,cAAA,MAEA,qCACE,KAAA,KACA,MAAA,EAIJ,mBACE,cAAA,IAEA,mCACE,KAAA,EACA,MAAA,KnBCJ,yBmBfA,wBACE,cAAA,MAEA,wCACE,KAAA,KACA,MAAA,EAIJ,sBACE,cAAA,IAEA,sCACE,KAAA,EACA,MAAA,MnBCJ,yBmBfA,wBACE,cAAA,MAEA,wCACE,KAAA,KACA,MAAA,EAIJ,sBACE,cAAA,IAEA,sCACE,KAAA,EACA,MAAA,MnBCJ,yBmBfA,wBACE,cAAA,MAEA,wCACE,KAAA,KACA,MAAA,EAIJ,sBACE,cAAA,IAEA,sCACE,KAAA,EACA,MAAA,MnBCJ,0BmBfA,wBACE,cAAA,MAEA,wCACE,KAAA,KACA,MAAA,EAIJ,sBACE,cAAA,IAEA,sCACE,KAAA,EACA,MAAA,MnBCJ,0BmBfA,yBACE,cAAA,MAEA,yCACE,KAAA,KACA,MAAA,EAIJ,uBACE,cAAA,IAEA,uCACE,KAAA,EACA,MAAA,MAUN,uCACE,IAAA,KACA,OAAA,KACA,WAAA,EACA,cAAA,QC9CA,gCACE,QAAA,aACA,aAAA,OACA,eAAA,OACA,QAAA,GAzBJ,WAAA,EACA,YAAA,KAAA,MAAA,YACA,cAAA,KAAA,MACA,aAAA,KAAA,MAAA,YA8CE,sCACE,aAAA,ED0BJ,wCACE,IAAA,EACA,KAAA,KACA,MAAA,KACA,WAAA,EACA,aAAA,QC5DA,iCACE,QAAA,aACA,aAAA,OACA,eAAA,OACA,QAAA,GAlBJ,WAAA,KAAA,MAAA,YACA,YAAA,EACA,cAAA,KAAA,MAAA,YACA,aAAA,KAAA,MAuCE,uCACE,aAAA,EDoCF,iCACE,eAAA,EAMJ,0CACE,IAAA,EACA,KAAA,KACA,MAAA,KACA,WAAA,EACA,YAAA,QC7EA,mCACE,QAAA,aACA,aAAA,OACA,eAAA,OACA,QAAA,GAWA,mCACE,QAAA,KAGF,oCACE,QAAA,aACA,YAAA,OACA,eAAA,OACA,QAAA,GA9BN,WAAA,KAAA,MAAA,YACA,YAAA,KAAA,MACA,cAAA,KAAA,MAAA,YAiCE,yCACE,aAAA,EDqDF,oCACE,eAAA,EAON,kBACE,OAAA,EACA,OAAA,MAAA,EACA,SAAA,OACA,WAAA,IAAA,MAAA,gBAMF,eACE,QAAA,MACA,MAAA,KACA,QAAA,OAAA,KACA,MAAA,KACA,YAAA,IACA,MAAA,QACA,WAAA,QACA,gBAAA,KACA,YAAA,OACA,iBAAA,YACA,OAAA,EAcA,qBAAA,qBAEE,MAAA,QVzJF,iBAAA,QU8JA,sBAAA,sBAEE,MAAA,KACA,gBAAA,KVjKF,iBAAA,QUqKA,wBAAA,wBAEE,MAAA,QACA,eAAA,KACA,iBAAA,YAMJ,oBACE,QAAA,MAIF,iBACE,QAAA,MACA,QAAA,MAAA,KACA,cAAA,E5B0GI,UAAA,Q4BxGJ,MAAA,QACA,YAAA,OAIF,oBACE,QAAA,MACA,QAAA,OAAA,KACA,MAAA,QAIF,oBACE,MAAA,QACA,iBAAA,QACA,aAAA,gBAGA,mCACE,MAAA,QAEA,yCAAA,yCAEE,MAAA,KVhNJ,iBAAA,sBUoNE,0CAAA,0CAEE,MAAA,KVtNJ,iBAAA,QU0NE,4CAAA,4CAEE,MAAA,QAIJ,sCACE,aAAA,gBAGF,wCACE,MAAA,QAGF,qCACE,MAAA,QE5OJ,W/ByrHA,oB+BvrHE,SAAA,SACA,QAAA,YACA,eAAA,O/B2rHF,yB+BzrHE,gBACE,SAAA,SACA,KAAA,EAAA,EAAA,K/BisHJ,4CACA,0CAIA,gCADA,gCADA,+BADA,+B+B9rHE,mC/BurHF,iCAIA,uBADA,uBADA,sBADA,sB+BlrHI,QAAA,EAKJ,aACE,QAAA,KACA,UAAA,KACA,gBAAA,WAEA,0BACE,MAAA,K/B8rHJ,wC+BxrHE,kCAEE,aAAA,K/B0rHJ,4C+BtrHE,uD7BRE,uBAAA,EACA,0BAAA,EFmsHJ,6C+BnrHE,+B/BkrHF,iCErrHI,wBAAA,EACA,2BAAA,E6BqBJ,uBACE,aAAA,SACA,cAAA,SAEA,8BAAA,uCAAA,sCAGE,aAAA,EAGF,0CACE,YAAA,EAIJ,0CAAA,+BACE,aAAA,QACA,cAAA,QAGF,0CAAA,+BACE,aAAA,OACA,cAAA,OAoBF,oBACE,eAAA,OACA,YAAA,WACA,gBAAA,OAEA,yB/BipHF,+B+B/oHI,MAAA,K/BmpHJ,iD+BhpHE,2CAEE,WAAA,K/BkpHJ,qD+B9oHE,gE7BvFE,0BAAA,EACA,2BAAA,EFyuHJ,sD+B9oHE,8B7B1GE,wBAAA,EACA,uBAAA,E8BxBJ,KACE,QAAA,KACA,UAAA,KACA,cAAA,EACA,cAAA,EACA,WAAA,KAGF,UACE,QAAA,MACA,QAAA,MAAA,KAGA,MAAA,QACA,gBAAA,KdHI,WAAA,MAAA,KAAA,WAAA,CAAA,iBAAA,KAAA,WAAA,CAAA,aAAA,KAAA,YAIA,uCcPN,UdQQ,WAAA,McCN,gBAAA,gBAEE,MAAA,QAKF,mBACE,MAAA,QACA,eAAA,KACA,OAAA,QAQJ,UACE,cAAA,IAAA,MAAA,QAEA,oBACE,cAAA,KACA,WAAA,IACA,OAAA,IAAA,MAAA,Y9BlBA,wBAAA,OACA,uBAAA,O8BoBA,0BAAA,0BAEE,aAAA,QAAA,QAAA,QAEA,UAAA,QAGF,6BACE,MAAA,QACA,iBAAA,YACA,aAAA,YhC+wHN,mCgC3wHE,2BAEE,MAAA,QACA,iBAAA,KACA,aAAA,QAAA,QAAA,KAGF,yBAEE,WAAA,K9B5CA,wBAAA,EACA,uBAAA,E8BuDF,qBACE,WAAA,IACA,OAAA,E9BnEA,cAAA,O8BuEF,4BhCiwHF,2BgC/vHI,MAAA,KbxFF,iBAAA,QnB61HF,oBgC1vHE,oBAEE,KAAA,EAAA,EAAA,KACA,WAAA,OhC6vHJ,yBgCxvHE,yBAEE,WAAA,EACA,UAAA,EACA,WAAA,OAMF,8BhCqvHF,mCgCpvHI,MAAA,KAUF,uBACE,QAAA,KAEF,qBACE,QAAA,MCxHJ,QACE,SAAA,SACA,QAAA,KACA,UAAA,KACA,YAAA,OACA,gBAAA,cACA,YAAA,MAEA,eAAA,MAOA,mBjCo2HF,yBAGA,sBADA,sBADA,sBAGA,sBACA,uBiCx2HI,QAAA,KACA,UAAA,QACA,YAAA,OACA,gBAAA,cAoBJ,cACE,YAAA,SACA,eAAA,SACA,YAAA,KhC2OI,UAAA,QgCzOJ,gBAAA,KACA,YAAA,OAaF,YACE,QAAA,KACA,eAAA,OACA,cAAA,EACA,cAAA,EACA,WAAA,KAEA,sBACE,aAAA,EACA,cAAA,EAGF,2BACE,SAAA,OASJ,aACE,YAAA,MACA,eAAA,MAYF,iBACE,WAAA,KACA,UAAA,EAGA,YAAA,OAIF,gBACE,QAAA,OAAA,OhC6KI,UAAA,QgC3KJ,YAAA,EACA,iBAAA,YACA,OAAA,IAAA,MAAA,Y/BzGE,cAAA,OgBHE,WAAA,WAAA,KAAA,YAIA,uCemGN,gBflGQ,WAAA,Me2GN,sBACE,gBAAA,KAGF,sBACE,gBAAA,KACA,QAAA,EACA,WAAA,EAAA,EAAA,EAAA,OAMJ,qBACE,QAAA,aACA,MAAA,MACA,OAAA,MACA,eAAA,OACA,kBAAA,UACA,oBAAA,OACA,gBAAA,KAGF,mBACE,WAAA,6BACA,WAAA,KvB1FE,yBuBsGA,kBAEI,UAAA,OACA,gBAAA,WAEA,8BACE,eAAA,IAEA,6CACE,SAAA,SAGF,wCACE,aAAA,MACA,cAAA,MAIJ,qCACE,SAAA,QAGF,mCACE,QAAA,eACA,WAAA,KAGF,kCACE,QAAA,KAGF,oCACE,QAAA,KAGF,6BACE,SAAA,QACA,OAAA,EACA,QAAA,KACA,UAAA,EACA,WAAA,kBACA,iBAAA,YACA,YAAA,EACA,aAAA,EfhMJ,WAAA,KekMI,UAAA,KjC6yHV,oCiC3yHQ,iCAEE,OAAA,KACA,WAAA,EACA,cAAA,EAGF,kCACE,QAAA,KACA,UAAA,EACA,QAAA,EACA,WAAA,SvBhKN,yBuBsGA,kBAEI,UAAA,OACA,gBAAA,WAEA,8BACE,eAAA,IAEA,6CACE,SAAA,SAGF,wCACE,aAAA,MACA,cAAA,MAIJ,qCACE,SAAA,QAGF,mCACE,QAAA,eACA,WAAA,KAGF,kCACE,QAAA,KAGF,oCACE,QAAA,KAGF,6BACE,SAAA,QACA,OAAA,EACA,QAAA,KACA,UAAA,EACA,WAAA,kBACA,iBAAA,YACA,YAAA,EACA,aAAA,EfhMJ,WAAA,KekMI,UAAA,KjCk2HV,oCiCh2HQ,iCAEE,OAAA,KACA,WAAA,EACA,cAAA,EAGF,kCACE,QAAA,KACA,UAAA,EACA,QAAA,EACA,WAAA,SvBhKN,yBuBsGA,kBAEI,UAAA,OACA,gBAAA,WAEA,8BACE,eAAA,IAEA,6CACE,SAAA,SAGF,wCACE,aAAA,MACA,cAAA,MAIJ,qCACE,SAAA,QAGF,mCACE,QAAA,eACA,WAAA,KAGF,kCACE,QAAA,KAGF,oCACE,QAAA,KAGF,6BACE,SAAA,QACA,OAAA,EACA,QAAA,KACA,UAAA,EACA,WAAA,kBACA,iBAAA,YACA,YAAA,EACA,aAAA,EfhMJ,WAAA,KekMI,UAAA,KjCu5HV,oCiCr5HQ,iCAEE,OAAA,KACA,WAAA,EACA,cAAA,EAGF,kCACE,QAAA,KACA,UAAA,EACA,QAAA,EACA,WAAA,SvBhKN,0BuBsGA,kBAEI,UAAA,OACA,gBAAA,WAEA,8BACE,eAAA,IAEA,6CACE,SAAA,SAGF,wCACE,aAAA,MACA,cAAA,MAIJ,qCACE,SAAA,QAGF,mCACE,QAAA,eACA,WAAA,KAGF,kCACE,QAAA,KAGF,oCACE,QAAA,KAGF,6BACE,SAAA,QACA,OAAA,EACA,QAAA,KACA,UAAA,EACA,WAAA,kBACA,iBAAA,YACA,YAAA,EACA,aAAA,EfhMJ,WAAA,KekMI,UAAA,KjC48HV,oCiC18HQ,iCAEE,OAAA,KACA,WAAA,EACA,cAAA,EAGF,kCACE,QAAA,KACA,UAAA,EACA,QAAA,EACA,WAAA,SvBhKN,0BuBsGA,mBAEI,UAAA,OACA,gBAAA,WAEA,+BACE,eAAA,IAEA,8CACE,SAAA,SAGF,yCACE,aAAA,MACA,cAAA,MAIJ,sCACE,SAAA,QAGF,oCACE,QAAA,eACA,WAAA,KAGF,mCACE,QAAA,KAGF,qCACE,QAAA,KAGF,8BACE,SAAA,QACA,OAAA,EACA,QAAA,KACA,UAAA,EACA,WAAA,kBACA,iBAAA,YACA,YAAA,EACA,aAAA,EfhMJ,WAAA,KekMI,UAAA,KjCigIV,qCiC//HQ,kCAEE,OAAA,KACA,WAAA,EACA,cAAA,EAGF,mCACE,QAAA,KACA,UAAA,EACA,QAAA,EACA,WAAA,SA1DN,eAEI,UAAA,OACA,gBAAA,WAEA,2BACE,eAAA,IAEA,0CACE,SAAA,SAGF,qCACE,aAAA,MACA,cAAA,MAIJ,kCACE,SAAA,QAGF,gCACE,QAAA,eACA,WAAA,KAGF,+BACE,QAAA,KAGF,iCACE,QAAA,KAGF,0BACE,SAAA,QACA,OAAA,EACA,QAAA,KACA,UAAA,EACA,WAAA,kBACA,iBAAA,YACA,YAAA,EACA,aAAA,EfhMJ,WAAA,KekMI,UAAA,KjCqjIV,iCiCnjIQ,8BAEE,OAAA,KACA,WAAA,EACA,cAAA,EAGF,+BACE,QAAA,KACA,UAAA,EACA,QAAA,EACA,WAAA,QAcR,4BACE,MAAA,eAEA,kCAAA,kCAEE,MAAA,eAKF,oCACE,MAAA,gBAEA,0CAAA,0CAEE,MAAA,eAGF,6CACE,MAAA,ejCmiIR,2CiC/hII,0CAEE,MAAA,eAIJ,8BACE,MAAA,gBACA,aAAA,eAGF,mCACE,iBAAA,4OAGF,2BACE,MAAA,gBAEA,6BjC4hIJ,mCADA,mCiCxhIM,MAAA,eAOJ,2BACE,MAAA,KAEA,iCAAA,iCAEE,MAAA,KAKF,mCACE,MAAA,sBAEA,yCAAA,yCAEE,MAAA,sBAGF,4CACE,MAAA,sBjCmhIR,0CiC/gII,yCAEE,MAAA,KAIJ,6BACE,MAAA,sBACA,aAAA,qBAGF,kCACE,iBAAA,kPAGF,0BACE,MAAA,sBACA,4BjC6gIJ,kCADA,kCiCzgIM,MAAA,KCvUN,MACE,SAAA,SACA,QAAA,KACA,eAAA,OACA,UAAA,EAEA,UAAA,WACA,iBAAA,KACA,gBAAA,WACA,OAAA,IAAA,MAAA,iBhCME,cAAA,OgCFF,SACE,YAAA,EACA,aAAA,EAGF,kBACE,WAAA,QACA,cAAA,QAEA,8BACE,iBAAA,EhCCF,wBAAA,mBACA,uBAAA,mBgCEA,6BACE,oBAAA,EhCUF,0BAAA,mBACA,2BAAA,mBgCJF,+BlCg1IF,+BkC90II,WAAA,EAIJ,WAGE,KAAA,EAAA,EAAA,KACA,QAAA,KAAA,KAIF,YACE,cAAA,MAGF,eACE,WAAA,QACA,cAAA,EAGF,sBACE,cAAA,EAQA,sBACE,aAAA,KAQJ,aACE,QAAA,MAAA,KACA,cAAA,EAEA,iBAAA,gBACA,cAAA,IAAA,MAAA,iBAEA,yBhCpEE,cAAA,mBAAA,mBAAA,EAAA,EgCyEJ,aACE,QAAA,MAAA,KAEA,iBAAA,gBACA,WAAA,IAAA,MAAA,iBAEA,wBhC/EE,cAAA,EAAA,EAAA,mBAAA,mBgCyFJ,kBACE,YAAA,OACA,cAAA,OACA,aAAA,OACA,cAAA,EAUF,mBACE,YAAA,OACA,aAAA,OAIF,kBACE,SAAA,SACA,IAAA,EACA,KAAA,EACA,OAAA,EACA,MAAA,EACA,QAAA,KhCnHE,cAAA,mBgCuHJ,UlCkzIA,iBADA,ckC9yIE,MAAA,KAGF,UlCizIA,cEr6II,wBAAA,mBACA,uBAAA,mBgCwHJ,UlCkzIA,iBE75II,0BAAA,mBACA,2BAAA,mBgCuHF,kBACE,cAAA,OxBpGA,yBwBgGJ,YAQI,QAAA,KACA,UAAA,IAAA,KAGA,kBAEE,KAAA,EAAA,EAAA,GACA,cAAA,EAEA,wBACE,aAAA,EACA,aAAA,EAKA,mChCpJJ,uBAAA,EACA,0BAAA,EF67IJ,gDkCvyIU,iDAGE,uBAAA,ElCwyIZ,gDkCtyIU,oDAGE,0BAAA,EAIJ,oChCrJJ,wBAAA,EACA,2BAAA,EF27IJ,iDkCpyIU,kDAGE,wBAAA,ElCqyIZ,iDkCnyIU,qDAGE,2BAAA,GC7MZ,kBACE,SAAA,SACA,QAAA,KACA,YAAA,OACA,MAAA,KACA,QAAA,KAAA,QlC4RI,UAAA,KkC1RJ,MAAA,QACA,WAAA,MACA,iBAAA,KACA,OAAA,EjCKE,cAAA,EiCHF,gBAAA,KjBAI,WAAA,MAAA,KAAA,WAAA,CAAA,iBAAA,KAAA,WAAA,CAAA,aAAA,KAAA,WAAA,CAAA,WAAA,KAAA,WAAA,CAAA,cAAA,KAAA,KAIA,uCiBhBN,kBjBiBQ,WAAA,MiBFN,kCACE,MAAA,QACA,iBAAA,QACA,WAAA,MAAA,EAAA,KAAA,EAAA,iBAEA,yCACE,iBAAA,gRACA,UAAA,eAKJ,yBACE,YAAA,EACA,MAAA,QACA,OAAA,QACA,aAAA,KACA,QAAA,GACA,iBAAA,gRACA,kBAAA,UACA,gBAAA,QjBvBE,WAAA,UAAA,IAAA,YAIA,uCiBWJ,yBjBVM,WAAA,MiBsBN,wBACE,QAAA,EAGF,wBACE,QAAA,EACA,aAAA,QACA,QAAA,EACA,WAAA,EAAA,EAAA,EAAA,OAAA,qBAIJ,kBACE,cAAA,EAGF,gBACE,iBAAA,KACA,OAAA,IAAA,MAAA,iBAEA,8BjCnCE,wBAAA,OACA,uBAAA,OiCqCA,gDjCtCA,wBAAA,mBACA,uBAAA,mBiC0CF,oCACE,WAAA,EAIF,6BjClCE,0BAAA,OACA,2BAAA,OiCqCE,yDjCtCF,0BAAA,mBACA,2BAAA,mBiC0CA,iDjC3CA,0BAAA,OACA,2BAAA,OiCgDJ,gBACE,QAAA,KAAA,QASA,qCACE,aAAA,EAGF,iCACE,YAAA,EACA,aAAA,EjCxFA,cAAA,EiC2FA,6CAAgB,WAAA,EAChB,4CAAe,cAAA,EAEf,mDjC9FA,cAAA,EkCnBJ,YACE,QAAA,KACA,UAAA,KACA,QAAA,EAAA,EACA,cAAA,KAEA,WAAA,KAOA,kCACE,cAAA,MAEA,0CACE,MAAA,MACA,aAAA,MACA,MAAA,QACA,QAAA,kCAIJ,wBACE,MAAA,QCzBJ,YACE,QAAA,KhCGA,cAAA,EACA,WAAA,KgCAF,WACE,SAAA,SACA,QAAA,MACA,MAAA,QACA,gBAAA,KACA,iBAAA,KACA,OAAA,IAAA,MAAA,QnBKI,WAAA,MAAA,KAAA,WAAA,CAAA,iBAAA,KAAA,WAAA,CAAA,aAAA,KAAA,WAAA,CAAA,WAAA,KAAA,YAIA,uCmBfN,WnBgBQ,WAAA,MmBPN,iBACE,QAAA,EACA,MAAA,QAEA,iBAAA,QACA,aAAA,QAGF,iBACE,QAAA,EACA,MAAA,QACA,iBAAA,QACA,QAAA,EACA,WAAA,EAAA,EAAA,EAAA,OAAA,qBAKF,wCACE,aAAA,KAGF,6BACE,QAAA,EACA,MAAA,KlBlCF,iBAAA,QkBoCE,aAAA,QAGF,+BACE,MAAA,QACA,eAAA,KACA,iBAAA,KACA,aAAA,QC3CF,WACE,QAAA,QAAA,OAOI,kCpCqCJ,wBAAA,OACA,2BAAA,OoChCI,iCpCiBJ,uBAAA,OACA,0BAAA,OoChCF,0BACE,QAAA,OAAA,OrCgSE,UAAA,QqCzRE,iDpCqCJ,wBAAA,MACA,2BAAA,MoChCI,gDpCiBJ,uBAAA,MACA,0BAAA,MoChCF,0BACE,QAAA,OAAA,MrCgSE,UAAA,QqCzRE,iDpCqCJ,wBAAA,MACA,2BAAA,MoChCI,gDpCiBJ,uBAAA,MACA,0BAAA,MqC/BJ,OACE,QAAA,aACA,QAAA,MAAA,MtC8RI,UAAA,MsC5RJ,YAAA,IACA,YAAA,EACA,MAAA,KACA,WAAA,OACA,YAAA,OACA,eAAA,SrCKE,cAAA,OqCAF,aACE,QAAA,KAKJ,YACE,SAAA,SACA,IAAA,KCvBF,OACE,SAAA,SACA,QAAA,KAAA,KACA,cAAA,KACA,OAAA,IAAA,MAAA,YtCWE,cAAA,OsCNJ,eAEE,MAAA,QAIF,YACE,YAAA,IAQF,mBACE,aAAA,KAGA,8BACE,SAAA,SACA,IAAA,EACA,KAAA,EACA,QAAA,EACA,QAAA,QAAA,KAeF,eClDA,MAAA,QtBEA,iBAAA,QsBAA,aAAA,QAEA,2BACE,MAAA,QD6CF,iBClDA,MAAA,QtBEA,iBAAA,QsBAA,aAAA,QAEA,6BACE,MAAA,QD6CF,eClDA,MAAA,QtBEA,iBAAA,QsBAA,aAAA,QAEA,2BACE,MAAA,QD6CF,YClDA,MAAA,QtBEA,iBAAA,QsBAA,aAAA,QAEA,wBACE,MAAA,QD6CF,eClDA,MAAA,QtBEA,iBAAA,QsBAA,aAAA,QAEA,2BACE,MAAA,QD6CF,cClDA,MAAA,QtBEA,iBAAA,QsBAA,aAAA,QAEA,0BACE,MAAA,QD6CF,aClDA,MAAA,QtBEA,iBAAA,QsBAA,aAAA,QAEA,yBACE,MAAA,QD6CF,YClDA,MAAA,QtBEA,iBAAA,QsBAA,aAAA,QAEA,wBACE,MAAA,QCHF,wCACE,GAAK,sBAAA,MADP,gCACE,GAAK,sBAAA,MAKT,UACE,QAAA,KACA,OAAA,KACA,SAAA,OzCwRI,UAAA,OyCtRJ,iBAAA,QxCIE,cAAA,OwCCJ,cACE,QAAA,KACA,eAAA,OACA,gBAAA,OACA,SAAA,OACA,MAAA,KACA,WAAA,OACA,YAAA,OACA,iBAAA,QxBZI,WAAA,MAAA,IAAA,KAIA,uCwBAN,cxBCQ,WAAA,MwBWR,sBvBYE,iBAAA,kKuBVA,gBAAA,KAAA,KAIA,uBACE,kBAAA,GAAA,OAAA,SAAA,qBAAA,UAAA,GAAA,OAAA,SAAA,qBAGE,uCAJJ,uBAKM,kBAAA,KAAA,UAAA,MCvCR,YACE,QAAA,KACA,eAAA,OAGA,cAAA,EACA,cAAA,EzCSE,cAAA,OyCLJ,qBACE,gBAAA,KACA,cAAA,QAEA,gCAEE,QAAA,uBAAA,KACA,kBAAA,QAUJ,wBACE,MAAA,KACA,MAAA,QACA,WAAA,QAGA,8BAAA,8BAEE,QAAA,EACA,MAAA,QACA,gBAAA,KACA,iBAAA,QAGF,+BACE,MAAA,QACA,iBAAA,QASJ,iBACE,SAAA,SACA,QAAA,MACA,QAAA,MAAA,KACA,MAAA,QACA,gBAAA,KACA,iBAAA,KACA,OAAA,IAAA,MAAA,iBAEA,6BzCrCE,wBAAA,QACA,uBAAA,QyCwCF,4BzC3BE,0BAAA,QACA,2BAAA,QyC8BF,0BAAA,0BAEE,MAAA,QACA,eAAA,KACA,iBAAA,KAIF,wBACE,QAAA,EACA,MAAA,KACA,iBAAA,QACA,aAAA,QAGF,kCACE,iBAAA,EAEA,yCACE,WAAA,KACA,iBAAA,IAcF,uBACE,eAAA,IAGE,oDzCrCJ,2BAAA,OAZA,uBAAA,EyCsDI,mDzCtDJ,uBAAA,OAYA,2BAAA,EyC+CI,+CACE,WAAA,EAGF,yDACE,iBAAA,IACA,mBAAA,EAEA,gEACE,aAAA,KACA,mBAAA,IjCpER,yBiC4CA,0BACE,eAAA,IAGE,uDzCrCJ,2BAAA,OAZA,uBAAA,EyCsDI,sDzCtDJ,uBAAA,OAYA,2BAAA,EyC+CI,kDACE,WAAA,EAGF,4DACE,iBAAA,IACA,mBAAA,EAEA,mEACE,aAAA,KACA,mBAAA,KjCpER,yBiC4CA,0BACE,eAAA,IAGE,uDzCrCJ,2BAAA,OAZA,uBAAA,EyCsDI,sDzCtDJ,uBAAA,OAYA,2BAAA,EyC+CI,kDACE,WAAA,EAGF,4DACE,iBAAA,IACA,mBAAA,EAEA,mEACE,aAAA,KACA,mBAAA,KjCpER,yBiC4CA,0BACE,eAAA,IAGE,uDzCrCJ,2BAAA,OAZA,uBAAA,EyCsDI,sDzCtDJ,uBAAA,OAYA,2BAAA,EyC+CI,kDACE,WAAA,EAGF,4DACE,iBAAA,IACA,mBAAA,EAEA,mEACE,aAAA,KACA,mBAAA,KjCpER,0BiC4CA,0BACE,eAAA,IAGE,uDzCrCJ,2BAAA,OAZA,uBAAA,EyCsDI,sDzCtDJ,uBAAA,OAYA,2BAAA,EyC+CI,kDACE,WAAA,EAGF,4DACE,iBAAA,IACA,mBAAA,EAEA,mEACE,aAAA,KACA,mBAAA,KjCpER,0BiC4CA,2BACE,eAAA,IAGE,wDzCrCJ,2BAAA,OAZA,uBAAA,EyCsDI,uDzCtDJ,uBAAA,OAYA,2BAAA,EyC+CI,mDACE,WAAA,EAGF,6DACE,iBAAA,IACA,mBAAA,EAEA,oEACE,aAAA,KACA,mBAAA,KAcZ,kBzC9HI,cAAA,EyCiIF,mCACE,aAAA,EAAA,EAAA,IAEA,8CACE,oBAAA,ECpJJ,yBACE,MAAA,QACA,iBAAA,QAGE,sDAAA,sDAEE,MAAA,QACA,iBAAA,QAGF,uDACE,MAAA,KACA,iBAAA,QACA,aAAA,QAdN,2BACE,MAAA,QACA,iBAAA,QAGE,wDAAA,wDAEE,MAAA,QACA,iBAAA,QAGF,yDACE,MAAA,KACA,iBAAA,QACA,aAAA,QAdN,yBACE,MAAA,QACA,iBAAA,QAGE,sDAAA,sDAEE,MAAA,QACA,iBAAA,QAGF,uDACE,MAAA,KACA,iBAAA,QACA,aAAA,QAdN,sBACE,MAAA,QACA,iBAAA,QAGE,mDAAA,mDAEE,MAAA,QACA,iBAAA,QAGF,oDACE,MAAA,KACA,iBAAA,QACA,aAAA,QAdN,yBACE,MAAA,QACA,iBAAA,QAGE,sDAAA,sDAEE,MAAA,QACA,iBAAA,QAGF,uDACE,MAAA,KACA,iBAAA,QACA,aAAA,QAdN,wBACE,MAAA,QACA,iBAAA,QAGE,qDAAA,qDAEE,MAAA,QACA,iBAAA,QAGF,sDACE,MAAA,KACA,iBAAA,QACA,aAAA,QAdN,uBACE,MAAA,QACA,iBAAA,QAGE,oDAAA,oDAEE,MAAA,QACA,iBAAA,QAGF,qDACE,MAAA,KACA,iBAAA,QACA,aAAA,QAdN,sBACE,MAAA,QACA,iBAAA,QAGE,mDAAA,mDAEE,MAAA,QACA,iBAAA,QAGF,oDACE,MAAA,KACA,iBAAA,QACA,aAAA,QCbR,WACE,WAAA,YACA,MAAA,IACA,OAAA,IACA,QAAA,MAAA,MACA,MAAA,KACA,WAAA,YAAA,0TAAA,MAAA,CAAA,IAAA,KAAA,UACA,OAAA,E3COE,cAAA,O2CLF,QAAA,GAGA,iBACE,MAAA,KACA,gBAAA,KACA,QAAA,IAGF,iBACE,QAAA,EACA,WAAA,EAAA,EAAA,EAAA,OAAA,qBACA,QAAA,EAGF,oBAAA,oBAEE,eAAA,KACA,oBAAA,KAAA,iBAAA,KAAA,YAAA,KACA,QAAA,IAIJ,iBACE,OAAA,UAAA,gBAAA,iBCtCF,OACE,MAAA,MACA,UAAA,K7CmSI,UAAA,Q6ChSJ,eAAA,KACA,iBAAA,sBACA,gBAAA,YACA,OAAA,IAAA,MAAA,eACA,WAAA,EAAA,MAAA,KAAA,gB5CUE,cAAA,O4CPF,eACE,QAAA,EAGF,kBACE,QAAA,KAIJ,iBACE,MAAA,oBAAA,MAAA,iBAAA,MAAA,YACA,UAAA,KACA,eAAA,KAEA,mCACE,cAAA,OAIJ,cACE,QAAA,KACA,YAAA,OACA,QAAA,MAAA,OACA,MAAA,QACA,iBAAA,sBACA,gBAAA,YACA,cAAA,IAAA,MAAA,gB5CVE,wBAAA,mBACA,uBAAA,mB4CYF,yBACE,YAAA,SACA,aAAA,OAIJ,YACE,QAAA,OACA,UAAA,WC1CF,OACE,SAAA,MACA,IAAA,EACA,MAAA,EACA,QAAA,KACA,QAAA,KACA,MAAA,KACA,OAAA,KACA,WAAA,OACA,WAAA,KAGA,QAAA,EAOF,cACE,SAAA,SACA,MAAA,KACA,OAAA,MAEA,eAAA,KAGA,0B7BlBI,WAAA,UAAA,IAAA,S6BoBF,UAAA,mB7BhBE,uC6BcJ,0B7BbM,WAAA,M6BiBN,0BACE,UAAA,KAIF,kCACE,UAAA,YAIJ,yBACE,OAAA,kBAEA,wCACE,WAAA,KACA,SAAA,OAGF,qCACE,WAAA,KAIJ,uBACE,QAAA,KACA,YAAA,OACA,WAAA,kBAIF,eACE,SAAA,SACA,QAAA,KACA,eAAA,OACA,MAAA,KAGA,eAAA,KACA,iBAAA,KACA,gBAAA,YACA,OAAA,IAAA,MAAA,e7C3DE,cAAA,M6C+DF,QAAA,EAIF,gBCpFE,SAAA,MACA,IAAA,EACA,MAAA,EACA,QAAA,KACA,MAAA,MACA,OAAA,MACA,iBAAA,KAGA,qBAAS,QAAA,EACT,qBAAS,QAAA,GDgFX,cACE,QAAA,KACA,YAAA,EACA,YAAA,OACA,gBAAA,cACA,QAAA,KAAA,KACA,cAAA,IAAA,MAAA,Q7CtEE,wBAAA,kBACA,uBAAA,kB6CwEF,yBACE,QAAA,MAAA,MACA,OAAA,OAAA,KAAA,OAAA,OAKJ,aACE,cAAA,EACA,YAAA,IAKF,YACE,SAAA,SAGA,KAAA,EAAA,EAAA,KACA,QAAA,KAIF,cACE,QAAA,KACA,UAAA,KACA,YAAA,EACA,YAAA,OACA,gBAAA,SACA,QAAA,OACA,WAAA,IAAA,MAAA,Q7CzFE,0BAAA,kBACA,2BAAA,kB6C8FF,gBACE,OAAA,OrC3EA,yBqCkFF,cACE,UAAA,MACA,OAAA,QAAA,KAGF,yBACE,OAAA,oBAGF,uBACE,WAAA,oBAOF,UAAY,UAAA,OrCnGV,yBqCuGF,U/CuwKF,U+CrwKI,UAAA,OrCzGA,0BqC8GF,UAAY,UAAA,QASV,kBACE,MAAA,MACA,UAAA,KACA,OAAA,KACA,OAAA,EAEA,iCACE,OAAA,KACA,OAAA,E7C3KJ,cAAA,E6C+KE,gC7C/KF,cAAA,E6CmLE,8BACE,WAAA,KAGF,gC7CvLF,cAAA,EQyDA,4BqC0GA,0BACE,MAAA,MACA,UAAA,KACA,OAAA,KACA,OAAA,EAEA,yCACE,OAAA,KACA,OAAA,E7C3KJ,cAAA,E6C+KE,wC7C/KF,cAAA,E6CmLE,sCACE,WAAA,KAGF,wC7CvLF,cAAA,GQyDA,4BqC0GA,0BACE,MAAA,MACA,UAAA,KACA,OAAA,KACA,OAAA,EAEA,yCACE,OAAA,KACA,OAAA,E7C3KJ,cAAA,E6C+KE,wC7C/KF,cAAA,E6CmLE,sCACE,WAAA,KAGF,wC7CvLF,cAAA,GQyDA,4BqC0GA,0BACE,MAAA,MACA,UAAA,KACA,OAAA,KACA,OAAA,EAEA,yCACE,OAAA,KACA,OAAA,E7C3KJ,cAAA,E6C+KE,wC7C/KF,cAAA,E6CmLE,sCACE,WAAA,KAGF,wC7CvLF,cAAA,GQyDA,6BqC0GA,0BACE,MAAA,MACA,UAAA,KACA,OAAA,KACA,OAAA,EAEA,yCACE,OAAA,KACA,OAAA,E7C3KJ,cAAA,E6C+KE,wC7C/KF,cAAA,E6CmLE,sCACE,WAAA,KAGF,wC7CvLF,cAAA,GQyDA,6BqC0GA,2BACE,MAAA,MACA,UAAA,KACA,OAAA,KACA,OAAA,EAEA,0CACE,OAAA,KACA,OAAA,E7C3KJ,cAAA,E6C+KE,yC7C/KF,cAAA,E6CmLE,uCACE,WAAA,KAGF,yC7CvLF,cAAA,G+ClBJ,SACE,SAAA,SACA,QAAA,KACA,QAAA,MACA,OAAA,ECJA,YAAA,0BAEA,WAAA,OACA,YAAA,IACA,YAAA,IACA,WAAA,MACA,WAAA,MACA,gBAAA,KACA,YAAA,KACA,eAAA,KACA,eAAA,OACA,WAAA,OACA,aAAA,OACA,YAAA,OACA,WAAA,KjDsRI,UAAA,QgD1RJ,UAAA,WACA,QAAA,EAEA,cAAS,QAAA,GAET,wBACE,SAAA,SACA,QAAA,MACA,MAAA,MACA,OAAA,MAEA,gCACE,SAAA,SACA,QAAA,GACA,aAAA,YACA,aAAA,MAKN,6CAAA,gBACE,QAAA,MAAA,EAEA,4DAAA,+BACE,OAAA,EAEA,oEAAA,uCACE,IAAA,KACA,aAAA,MAAA,MAAA,EACA,iBAAA,KAKN,+CAAA,gBACE,QAAA,EAAA,MAEA,8DAAA,+BACE,MAAA,EACA,MAAA,MACA,OAAA,MAEA,sEAAA,uCACE,KAAA,KACA,aAAA,MAAA,EAAA,MAAA,MACA,kBAAA,KAKN,gDAAA,mBACE,QAAA,MAAA,EAEA,+DAAA,kCACE,IAAA,EAEA,uEAAA,0CACE,OAAA,KACA,aAAA,EAAA,MAAA,MACA,oBAAA,KAKN,8CAAA,kBACE,QAAA,EAAA,MAEA,6DAAA,iCACE,KAAA,EACA,MAAA,MACA,OAAA,MAEA,qEAAA,yCACE,MAAA,KACA,aAAA,MAAA,MAAA,MAAA,EACA,mBAAA,KAqBN,eACE,UAAA,MACA,QAAA,OAAA,MACA,MAAA,KACA,WAAA,OACA,iBAAA,K/C7FE,cAAA,OiDnBJ,SACE,SAAA,SACA,IAAA,EACA,KAAA,EACA,QAAA,KACA,QAAA,MACA,UAAA,MDLA,YAAA,0BAEA,WAAA,OACA,YAAA,IACA,YAAA,IACA,WAAA,MACA,WAAA,MACA,gBAAA,KACA,YAAA,KACA,eAAA,KACA,eAAA,OACA,WAAA,OACA,aAAA,OACA,YAAA,OACA,WAAA,KjDsRI,UAAA,QkDzRJ,UAAA,WACA,iBAAA,KACA,gBAAA,YACA,OAAA,IAAA,MAAA,ejDIE,cAAA,MiDAF,wBACE,SAAA,SACA,QAAA,MACA,MAAA,KACA,OAAA,MAEA,+BAAA,gCAEE,SAAA,SACA,QAAA,MACA,QAAA,GACA,aAAA,YACA,aAAA,MAMJ,4DAAA,+BACE,OAAA,mBAEA,oEAAA,uCACE,OAAA,EACA,aAAA,MAAA,MAAA,EACA,iBAAA,gBAGF,mEAAA,sCACE,OAAA,IACA,aAAA,MAAA,MAAA,EACA,iBAAA,KAMJ,8DAAA,+BACE,MAAA,mBACA,MAAA,MACA,OAAA,KAEA,sEAAA,uCACE,MAAA,EACA,aAAA,MAAA,EAAA,MAAA,MACA,kBAAA,gBAGF,qEAAA,sCACE,MAAA,IACA,aAAA,MAAA,EAAA,MAAA,MACA,kBAAA,KAMJ,+DAAA,kCACE,IAAA,mBAEA,uEAAA,0CACE,IAAA,EACA,aAAA,EAAA,MAAA,MAAA,MACA,oBAAA,gBAGF,sEAAA,yCACE,IAAA,IACA,aAAA,EAAA,MAAA,MAAA,MACA,oBAAA,KAKJ,wEAAA,2CACE,SAAA,SACA,IAAA,EACA,MAAA,IACA,QAAA,MACA,MAAA,KACA,aAAA,OACA,QAAA,GACA,cAAA,IAAA,MAAA,QAKF,6DAAA,iCACE,KAAA,mBACA,MAAA,MACA,OAAA,KAEA,qEAAA,yCACE,KAAA,EACA,aAAA,MAAA,MAAA,MAAA,EACA,mBAAA,gBAGF,oEAAA,wCACE,KAAA,IACA,aAAA,MAAA,MAAA,MAAA,EACA,mBAAA,KAqBN,gBACE,QAAA,MAAA,KACA,cAAA,ElDuJI,UAAA,KkDpJJ,iBAAA,QACA,cAAA,IAAA,MAAA,ejDtHE,wBAAA,kBACA,uBAAA,kBiDwHF,sBACE,QAAA,KAIJ,cACE,QAAA,KAAA,KACA,MAAA,QC/IF,UACE,SAAA,SAGF,wBACE,aAAA,MAGF,gBACE,SAAA,SACA,MAAA,KACA,SAAA,OCtBA,uBACE,QAAA,MACA,MAAA,KACA,QAAA,GDuBJ,eACE,SAAA,SACA,QAAA,KACA,MAAA,MACA,MAAA,KACA,YAAA,MACA,4BAAA,OAAA,oBAAA,OlClBI,WAAA,UAAA,IAAA,YAIA,uCkCQN,elCPQ,WAAA,MlB8yLR,oBACA,oBoD9xLA,sBAGE,QAAA,MpD+xLF,0BoD3xLA,8CAEE,UAAA,iBpD8xLF,4BoD3xLA,4CAEE,UAAA,kBAWA,8BACE,QAAA,EACA,oBAAA,QACA,UAAA,KpDoxLJ,uDACA,qDoDlxLE,qCAGE,QAAA,EACA,QAAA,EpDmxLJ,yCoDhxLE,2CAEE,QAAA,EACA,QAAA,ElC/DE,WAAA,QAAA,GAAA,IAIA,uClB+0LN,yCoDvxLE,2ClCvDM,WAAA,MlBo1LR,uBoDhxLA,uBAEE,SAAA,SACA,IAAA,EACA,OAAA,EACA,QAAA,EAEA,QAAA,KACA,YAAA,OACA,gBAAA,OACA,MAAA,IACA,QAAA,EACA,MAAA,KACA,WAAA,OACA,WAAA,IACA,OAAA,EACA,QAAA,GlCzFI,WAAA,QAAA,KAAA,KAIA,uClBw2LN,uBoDnyLA,uBlCpEQ,WAAA,MlB62LR,6BADA,6BoDpxLE,6BAAA,6BAEE,MAAA,KACA,gBAAA,KACA,QAAA,EACA,QAAA,GAGJ,uBACE,MAAA,EAGF,uBACE,KAAA,EpDwxLF,4BoDnxLA,4BAEE,QAAA,aACA,MAAA,KACA,OAAA,KACA,kBAAA,UACA,oBAAA,IACA,gBAAA,KAAA,KAWF,4BACE,iBAAA,wPAEF,4BACE,iBAAA,yPAQF,qBACE,SAAA,SACA,KAAA,EACA,OAAA,EACA,MAAA,EACA,QAAA,EACA,QAAA,KACA,gBAAA,OACA,QAAA,EAEA,YAAA,IACA,cAAA,KACA,aAAA,IACA,WAAA,KAEA,sCACE,WAAA,YACA,KAAA,EAAA,EAAA,KACA,MAAA,KACA,OAAA,IACA,QAAA,EACA,YAAA,IACA,aAAA,IACA,YAAA,OACA,OAAA,QACA,iBAAA,KACA,gBAAA,YACA,OAAA,EAEA,WAAA,KAAA,MAAA,YACA,cAAA,KAAA,MAAA,YACA,QAAA,GlC5KE,WAAA,QAAA,IAAA,KAIA,uCkCwJJ,sClCvJM,WAAA,MkC2KN,6BACE,QAAA,EASJ,kBACE,SAAA,SACA,KAAA,IACA,OAAA,QACA,MAAA,IACA,YAAA,QACA,eAAA,QACA,MAAA,KACA,WAAA,OAMA,2CpD+vLF,2CoD7vLI,OAAA,UAAA,eAGF,qDACE,iBAAA,KAGF,iCACE,MAAA,KE7NJ,kCACE,GAAK,UAAA,gBADP,0BACE,GAAK,UAAA,gBAIP,gBACE,QAAA,aACA,MAAA,KACA,OAAA,KACA,eAAA,QACA,OAAA,MAAA,MAAA,aACA,kBAAA,YAEA,cAAA,IACA,kBAAA,KAAA,OAAA,SAAA,eAAA,UAAA,KAAA,OAAA,SAAA,eAGF,mBACE,MAAA,KACA,OAAA,KACA,aAAA,KAQF,gCACE,GACE,UAAA,SAEF,IACE,QAAA,EACA,UAAA,MANJ,wBACE,GACE,UAAA,SAEF,IACE,QAAA,EACA,UAAA,MAKJ,cACE,QAAA,aACA,MAAA,KACA,OAAA,KACA,eAAA,QACA,iBAAA,aAEA,cAAA,IACA,QAAA,EACA,kBAAA,KAAA,OAAA,SAAA,aAAA,UAAA,KAAA,OAAA,SAAA,aAGF,iBACE,MAAA,KACA,OAAA,KAIA,uCACE,gBtDq+LJ,csDn+LM,2BAAA,KAAA,mBAAA,MCjEN,WACE,SAAA,MACA,OAAA,EACA,QAAA,KACA,QAAA,KACA,eAAA,OACA,UAAA,KAEA,WAAA,OACA,iBAAA,KACA,gBAAA,YACA,QAAA,ErCKI,WAAA,UAAA,IAAA,YAIA,uCqCpBN,WrCqBQ,WAAA,MqCLR,oBPdE,SAAA,MACA,IAAA,EACA,MAAA,EACA,QAAA,KACA,MAAA,MACA,OAAA,MACA,iBAAA,KAGA,yBAAS,QAAA,EACT,yBAAS,QAAA,GOQX,kBACE,QAAA,KACA,YAAA,OACA,gBAAA,cACA,QAAA,KAAA,KAEA,6BACE,QAAA,MAAA,MACA,WAAA,OACA,YAAA,OACA,cAAA,OAIJ,iBACE,cAAA,EACA,YAAA,IAGF,gBACE,UAAA,EACA,QAAA,KAAA,KACA,WAAA,KAGF,iBACE,IAAA,EACA,MAAA,EACA,MAAA,MACA,YAAA,IAAA,MAAA,eACA,UAAA,iBAGF,eACE,IAAA,EACA,KAAA,EACA,MAAA,MACA,aAAA,IAAA,MAAA,eACA,UAAA,kBAGF,eACE,IAAA,EACA,KAAA,EACA,MAAA,EACA,OAAA,KACA,WAAA,KACA,cAAA,IAAA,MAAA,eACA,UAAA,kBAGF,kBACE,KAAA,EACA,MAAA,EACA,OAAA,KACA,WAAA,KACA,WAAA,IAAA,MAAA,eACA,UAAA,iBAGF,gBACE,UAAA,KCjFF,aACE,QAAA,aACA,WAAA,IACA,eAAA,OACA,OAAA,KACA,iBAAA,aACA,QAAA,GAEA,yBACE,QAAA,aACA,QAAA,GAKJ,gBACE,WAAA,KAGF,gBACE,WAAA,KAGF,gBACE,WAAA,MAKA,+BACE,kBAAA,iBAAA,GAAA,YAAA,SAAA,UAAA,iBAAA,GAAA,YAAA,SAIJ,oCACE,IACE,QAAA,IAFJ,4BACE,IACE,QAAA,IAIJ,kBACE,mBAAA,8DAAA,WAAA,8DACA,kBAAA,KAAA,KAAA,UAAA,KAAA,KACA,kBAAA,iBAAA,GAAA,OAAA,SAAA,UAAA,iBAAA,GAAA,OAAA,SAGF,oCACE,KACE,sBAAA,MAAA,GAAA,cAAA,MAAA,IAFJ,4BACE,KACE,sBAAA,MAAA,GAAA,cAAA,MAAA,IH9CF,iBACE,QAAA,MACA,MAAA,KACA,QAAA,GIJF,cACE,MAAA,QAGE,oBAAA,oBAEE,MAAA,QANN,gBACE,MAAA,QAGE,sBAAA,sBAEE,MAAA,QANN,cACE,MAAA,QAGE,oBAAA,oBAEE,MAAA,QANN,WACE,MAAA,QAGE,iBAAA,iBAEE,MAAA,QANN,cACE,MAAA,QAGE,oBAAA,oBAEE,MAAA,QANN,aACE,MAAA,QAGE,mBAAA,mBAEE,MAAA,QANN,YACE,MAAA,QAGE,kBAAA,kBAEE,MAAA,QANN,WACE,MAAA,QAGE,iBAAA,iBAEE,MAAA,QCLR,OACE,SAAA,SACA,MAAA,KAEA,eACE,QAAA,MACA,YAAA,uBACA,QAAA,GAGF,SACE,SAAA,SACA,IAAA,EACA,MAAA,EACA,MAAA,KACA,OAAA,KAKF,WACE,kBAAA,KADF,WACE,kBAAA,mBADF,YACE,kBAAA,oBADF,YACE,kBAAA,oBCrBJ,WACE,SAAA,MACA,IAAA,EACA,KAAA,EACA,MAAA,EACA,QAAA,KAGF,cACE,SAAA,MACA,KAAA,EACA,OAAA,EACA,MAAA,EACA,QAAA,KAQE,YACE,SAAA,eAAA,SAAA,OACA,IAAA,EACA,QAAA,KjDqCF,yBiDxCA,eACE,SAAA,eAAA,SAAA,OACA,IAAA,EACA,QAAA,MjDqCF,yBiDxCA,eACE,SAAA,eAAA,SAAA,OACA,IAAA,EACA,QAAA,MjDqCF,yBiDxCA,eACE,SAAA,eAAA,SAAA,OACA,IAAA,EACA,QAAA,MjDqCF,0BiDxCA,eACE,SAAA,eAAA,SAAA,OACA,IAAA,EACA,QAAA,MjDqCF,0BiDxCA,gBACE,SAAA,eAAA,SAAA,OACA,IAAA,EACA,QAAA,MCzBN,QACE,QAAA,KACA,eAAA,IACA,YAAA,OACA,WAAA,QAGF,QACE,QAAA,KACA,KAAA,EAAA,EAAA,KACA,eAAA,OACA,WAAA,QCRF,iB7Dm3MA,0D8D/2ME,SAAA,mBACA,MAAA,cACA,OAAA,cACA,QAAA,YACA,OAAA,eACA,SAAA,iBACA,KAAA,wBACA,YAAA,iBACA,OAAA,YCXA,uBACE,SAAA,SACA,IAAA,EACA,KAAA,EACA,OAAA,EACA,MAAA,EACA,QAAA,EACA,QAAA,GCRJ,eCAE,SAAA,OACA,cAAA,SACA,YAAA,OCNF,IACE,QAAA,aACA,WAAA,QACA,MAAA,IACA,WAAA,IACA,iBAAA,aACA,QAAA,ICyDM,gBAOI,eAAA,mBAPJ,WAOI,eAAA,cAPJ,cAOI,eAAA,iBAPJ,cAOI,eAAA,iBAPJ,mBAOI,eAAA,sBAPJ,gBAOI,eAAA,mBAPJ,aAOI,MAAA,gBAPJ,WAOI,MAAA,eAPJ,YAOI,MAAA,eAPJ,WAOI,QAAA,YAPJ,YAOI,QAAA,cAPJ,YAOI,QAAA,aAPJ,YAOI,QAAA,cAPJ,aAOI,QAAA,YAPJ,eAOI,SAAA,eAPJ,iBAOI,SAAA,iBAPJ,kBAOI,SAAA,kBAPJ,iBAOI,SAAA,iBAPJ,UAOI,QAAA,iBAPJ,gBAOI,QAAA,uBAPJ,SAOI,QAAA,gBAPJ,QAOI,QAAA,eAPJ,SAOI,QAAA,gBAPJ,aAOI,QAAA,oBAPJ,cAOI,QAAA,qBAPJ,QAOI,QAAA,eAPJ,eAOI,QAAA,sBAPJ,QAOI,QAAA,eAPJ,QAOI,WAAA,EAAA,MAAA,KAAA,0BAPJ,WAOI,WAAA,EAAA,QAAA,OAAA,2BAPJ,WAOI,WAAA,EAAA,KAAA,KAAA,2BAPJ,aAOI,WAAA,eAPJ,iBAOI,SAAA,iBAPJ,mBAOI,SAAA,mBAPJ,mBAOI,SAAA,mBAPJ,gBAOI,SAAA,gBAPJ,iBAOI,SAAA,yBAAA,SAAA,iBAPJ,OAOI,IAAA,YAPJ,QAOI,IAAA,cAPJ,SAOI,IAAA,eAPJ,UAOI,OAAA,YAPJ,WAOI,OAAA,cAPJ,YAOI,OAAA,eAPJ,SAOI,MAAA,YAPJ,UAOI,MAAA,cAPJ,WAOI,MAAA,eAPJ,OAOI,KAAA,YAPJ,QAOI,KAAA,cAPJ,SAOI,KAAA,eAPJ,kBAOI,UAAA,8BAPJ,oBAOI,UAAA,0BAPJ,oBAOI,UAAA,2BAPJ,QAOI,OAAA,IAAA,MAAA,kBAPJ,UAOI,OAAA,YAPJ,YAOI,WAAA,IAAA,MAAA,kBAPJ,cAOI,WAAA,YAPJ,YAOI,YAAA,IAAA,MAAA,kBAPJ,cAOI,YAAA,YAPJ,eAOI,cAAA,IAAA,MAAA,kBAPJ,iBAOI,cAAA,YAPJ,cAOI,aAAA,IAAA,MAAA,kBAPJ,gBAOI,aAAA,YAPJ,gBAOI,aAAA,kBAPJ,kBAOI,aAAA,kBAPJ,gBAOI,aAAA,kBAPJ,aAOI,aAAA,kBAPJ,gBAOI,aAAA,kBAPJ,eAOI,aAAA,kBAPJ,cAOI,aAAA,kBAPJ,aAOI,aAAA,kBAPJ,cAOI,aAAA,eAPJ,UAOI,aAAA,cAPJ,UAOI,aAAA,cAPJ,UAOI,aAAA,cAPJ,UAOI,aAAA,cAPJ,UAOI,aAAA,cAPJ,MAOI,MAAA,cAPJ,MAOI,MAAA,cAPJ,MAOI,MAAA,cAPJ,OAOI,MAAA,eAPJ,QAOI,MAAA,eAPJ,QAOI,UAAA,eAPJ,QAOI,MAAA,gBAPJ,YAOI,UAAA,gBAPJ,MAOI,OAAA,cAPJ,MAOI,OAAA,cAPJ,MAOI,OAAA,cAPJ,OAOI,OAAA,eAPJ,QAOI,OAAA,eAPJ,QAOI,WAAA,eAPJ,QAOI,OAAA,gBAPJ,YAOI,WAAA,gBAPJ,WAOI,KAAA,EAAA,EAAA,eAPJ,UAOI,eAAA,cAPJ,aAOI,eAAA,iBAPJ,kBAOI,eAAA,sBAPJ,qBAOI,eAAA,yBAPJ,aAOI,UAAA,YAPJ,aAOI,UAAA,YAPJ,eAOI,YAAA,YAPJ,eAOI,YAAA,YAPJ,WAOI,UAAA,eAPJ,aAOI,UAAA,iBAPJ,mBAOI,UAAA,uBAPJ,OAOI,IAAA,YAPJ,OAOI,IAAA,iBAPJ,OAOI,IAAA,gBAPJ,OAOI,IAAA,eAPJ,OAOI,IAAA,iBAPJ,OAOI,IAAA,eAPJ,uBAOI,gBAAA,qBAPJ,qBAOI,gBAAA,mBAPJ,wBAOI,gBAAA,iBAPJ,yBAOI,gBAAA,wBAPJ,wBAOI,gBAAA,uBAPJ,wBAOI,gBAAA,uBAPJ,mBAOI,YAAA,qBAPJ,iBAOI,YAAA,mBAPJ,oBAOI,YAAA,iBAPJ,sBAOI,YAAA,mBAPJ,qBAOI,YAAA,kBAPJ,qBAOI,cAAA,qBAPJ,mBAOI,cAAA,mBAPJ,sBAOI,cAAA,iBAPJ,uBAOI,cAAA,wBAPJ,sBAOI,cAAA,uBAPJ,uBAOI,cAAA,kBAPJ,iBAOI,WAAA,eAPJ,kBAOI,WAAA,qBAPJ,gBAOI,WAAA,mBAPJ,mBAOI,WAAA,iBAPJ,qBAOI,WAAA,mBAPJ,oBAOI,WAAA,kBAPJ,aAOI,MAAA,aAPJ,SAOI,MAAA,YAPJ,SAOI,MAAA,YAPJ,SAOI,MAAA,YAPJ,SAOI,MAAA,YAPJ,SAOI,MAAA,YAPJ,SAOI,MAAA,YAPJ,YAOI,MAAA,YAPJ,KAOI,OAAA,YAPJ,KAOI,OAAA,iBAPJ,KAOI,OAAA,gBAPJ,KAOI,OAAA,eAPJ,KAOI,OAAA,iBAPJ,KAOI,OAAA,eAPJ,QAOI,OAAA,eAPJ,MAOI,YAAA,YAAA,aAAA,YAPJ,MAOI,YAAA,iBAAA,aAAA,iBAPJ,MAOI,YAAA,gBAAA,aAAA,gBAPJ,MAOI,YAAA,eAAA,aAAA,eAPJ,MAOI,YAAA,iBAAA,aAAA,iBAPJ,MAOI,YAAA,eAAA,aAAA,eAPJ,SAOI,YAAA,eAAA,aAAA,eAPJ,MAOI,WAAA,YAAA,cAAA,YAPJ,MAOI,WAAA,iBAAA,cAAA,iBAPJ,MAOI,WAAA,gBAAA,cAAA,gBAPJ,MAOI,WAAA,eAAA,cAAA,eAPJ,MAOI,WAAA,iBAAA,cAAA,iBAPJ,MAOI,WAAA,eAAA,cAAA,eAPJ,SAOI,WAAA,eAAA,cAAA,eAPJ,MAOI,WAAA,YAPJ,MAOI,WAAA,iBAPJ,MAOI,WAAA,gBAPJ,MAOI,WAAA,eAPJ,MAOI,WAAA,iBAPJ,MAOI,WAAA,eAPJ,SAOI,WAAA,eAPJ,MAOI,YAAA,YAPJ,MAOI,YAAA,iBAPJ,MAOI,YAAA,gBAPJ,MAOI,YAAA,eAPJ,MAOI,YAAA,iBAPJ,MAOI,YAAA,eAPJ,SAOI,YAAA,eAPJ,MAOI,cAAA,YAPJ,MAOI,cAAA,iBAPJ,MAOI,cAAA,gBAPJ,MAOI,cAAA,eAPJ,MAOI,cAAA,iBAPJ,MAOI,cAAA,eAPJ,SAOI,cAAA,eAPJ,MAOI,aAAA,YAPJ,MAOI,aAAA,iBAPJ,MAOI,aAAA,gBAPJ,MAOI,aAAA,eAPJ,MAOI,aAAA,iBAPJ,MAOI,aAAA,eAPJ,SAOI,aAAA,eAPJ,KAOI,QAAA,YAPJ,KAOI,QAAA,iBAPJ,KAOI,QAAA,gBAPJ,KAOI,QAAA,eAPJ,KAOI,QAAA,iBAPJ,KAOI,QAAA,eAPJ,MAOI,aAAA,YAAA,cAAA,YAPJ,MAOI,aAAA,iBAAA,cAAA,iBAPJ,MAOI,aAAA,gBAAA,cAAA,gBAPJ,MAOI,aAAA,eAAA,cAAA,eAPJ,MAOI,aAAA,iBAAA,cAAA,iBAPJ,MAOI,aAAA,eAAA,cAAA,eAPJ,MAOI,YAAA,YAAA,eAAA,YAPJ,MAOI,YAAA,iBAAA,eAAA,iBAPJ,MAOI,YAAA,gBAAA,eAAA,gBAPJ,MAOI,YAAA,eAAA,eAAA,eAPJ,MAOI,YAAA,iBAAA,eAAA,iBAPJ,MAOI,YAAA,eAAA,eAAA,eAPJ,MAOI,YAAA,YAPJ,MAOI,YAAA,iBAPJ,MAOI,YAAA,gBAPJ,MAOI,YAAA,eAPJ,MAOI,YAAA,iBAPJ,MAOI,YAAA,eAPJ,MAOI,aAAA,YAPJ,MAOI,aAAA,iBAPJ,MAOI,aAAA,gBAPJ,MAOI,aAAA,eAPJ,MAOI,aAAA,iBAPJ,MAOI,aAAA,eAPJ,MAOI,eAAA,YAPJ,MAOI,eAAA,iBAPJ,MAOI,eAAA,gBAPJ,MAOI,eAAA,eAPJ,MAOI,eAAA,iBAPJ,MAOI,eAAA,eAPJ,MAOI,cAAA,YAPJ,MAOI,cAAA,iBAPJ,MAOI,cAAA,gBAPJ,MAOI,cAAA,eAPJ,MAOI,cAAA,iBAPJ,MAOI,cAAA,eAPJ,gBAOI,YAAA,mCAPJ,MAOI,UAAA,iCAPJ,MAOI,UAAA,gCAPJ,MAOI,UAAA,8BAPJ,MAOI,UAAA,gCAPJ,MAOI,UAAA,kBAPJ,MAOI,UAAA,eAPJ,YAOI,WAAA,iBAPJ,YAOI,WAAA,iBAPJ,UAOI,YAAA,cAPJ,YAOI,YAAA,kBAPJ,WAOI,YAAA,cAPJ,SAOI,YAAA,cAPJ,WAOI,YAAA,iBAPJ,MAOI,YAAA,YAPJ,OAOI,YAAA,eAPJ,SAOI,YAAA,cAPJ,OAOI,YAAA,YAPJ,YAOI,WAAA,gBAPJ,UAOI,WAAA,eAPJ,aAOI,WAAA,iBAPJ,sBAOI,gBAAA,eAPJ,2BAOI,gBAAA,oBAPJ,8BAOI,gBAAA,uBAPJ,gBAOI,eAAA,oBAPJ,gBAOI,eAAA,oBAPJ,iBAOI,eAAA,qBAPJ,WAOI,YAAA,iBAPJ,aAOI,YAAA,iBAPJ,cAIQ,kBAAA,EAGJ,MAAA,6DAPJ,gBAIQ,kBAAA,EAGJ,MAAA,+DAPJ,cAIQ,kBAAA,EAGJ,MAAA,6DAPJ,WAIQ,kBAAA,EAGJ,MAAA,0DAPJ,cAIQ,kBAAA,EAGJ,MAAA,6DAPJ,aAIQ,kBAAA,EAGJ,MAAA,4DAPJ,YAIQ,kBAAA,EAGJ,MAAA,2DAPJ,WAIQ,kBAAA,EAGJ,MAAA,0DAPJ,YAIQ,kBAAA,EAGJ,MAAA,2DAPJ,YAIQ,kBAAA,EAGJ,MAAA,2DAPJ,WAIQ,kBAAA,EAGJ,MAAA,0DAPJ,YAIQ,kBAAA,EAGJ,MAAA,kBAPJ,eAIQ,kBAAA,EAGJ,MAAA,yBAPJ,eAIQ,kBAAA,EAGJ,MAAA,+BAPJ,YAIQ,kBAAA,EAGJ,MAAA,kBAjBJ,iBACE,kBAAA,KADF,iBACE,kBAAA,IADF,iBACE,kBAAA,KADF,kBACE,kBAAA,EASF,YAIQ,gBAAA,EAGJ,iBAAA,2DAPJ,cAIQ,gBAAA,EAGJ,iBAAA,6DAPJ,YAIQ,gBAAA,EAGJ,iBAAA,2DAPJ,SAIQ,gBAAA,EAGJ,iBAAA,wDAPJ,YAIQ,gBAAA,EAGJ,iBAAA,2DAPJ,WAIQ,gBAAA,EAGJ,iBAAA,0DAPJ,UAIQ,gBAAA,EAGJ,iBAAA,yDAPJ,SAIQ,gBAAA,EAGJ,iBAAA,wDAPJ,UAIQ,gBAAA,EAGJ,iBAAA,yDAPJ,UAIQ,gBAAA,EAGJ,iBAAA,yDAPJ,SAIQ,gBAAA,EAGJ,iBAAA,wDAPJ,gBAIQ,gBAAA,EAGJ,iBAAA,sBAjBJ,eACE,gBAAA,IADF,eACE,gBAAA,KADF,eACE,gBAAA,IADF,eACE,gBAAA,KADF,gBACE,gBAAA,EASF,aAOI,iBAAA,6BAPJ,iBAOI,oBAAA,cAAA,iBAAA,cAAA,YAAA,cAPJ,kBAOI,oBAAA,eAAA,iBAAA,eAAA,YAAA,eAPJ,kBAOI,oBAAA,eAAA,iBAAA,eAAA,YAAA,eAPJ,SAOI,eAAA,eAPJ,SAOI,eAAA,eAPJ,SAOI,cAAA,iBAPJ,WAOI,cAAA,YAPJ,WAOI,cAAA,gBAPJ,WAOI,cAAA,iBAPJ,WAOI,cAAA,gBAPJ,gBAOI,cAAA,cAPJ,cAOI,cAAA,gBAPJ,aAOI,wBAAA,iBAAA,uBAAA,iBAPJ,aAOI,uBAAA,iBAAA,0BAAA,iBAPJ,gBAOI,0BAAA,iBAAA,2BAAA,iBAPJ,eAOI,2BAAA,iBAAA,wBAAA,iBAPJ,SAOI,WAAA,kBAPJ,WAOI,WAAA,iBzDPR,yByDAI,gBAOI,MAAA,gBAPJ,cAOI,MAAA,eAPJ,eAOI,MAAA,eAPJ,aAOI,QAAA,iBAPJ,mBAOI,QAAA,uBAPJ,YAOI,QAAA,gBAPJ,WAOI,QAAA,eAPJ,YAOI,QAAA,gBAPJ,gBAOI,QAAA,oBAPJ,iBAOI,QAAA,qBAPJ,WAOI,QAAA,eAPJ,kBAOI,QAAA,sBAPJ,WAOI,QAAA,eAPJ,cAOI,KAAA,EAAA,EAAA,eAPJ,aAOI,eAAA,cAPJ,gBAOI,eAAA,iBAPJ,qBAOI,eAAA,sBAPJ,wBAOI,eAAA,yBAPJ,gBAOI,UAAA,YAPJ,gBAOI,UAAA,YAPJ,kBAOI,YAAA,YAPJ,kBAOI,YAAA,YAPJ,cAOI,UAAA,eAPJ,gBAOI,UAAA,iBAPJ,sBAOI,UAAA,uBAPJ,UAOI,IAAA,YAPJ,UAOI,IAAA,iBAPJ,UAOI,IAAA,gBAPJ,UAOI,IAAA,eAPJ,UAOI,IAAA,iBAPJ,UAOI,IAAA,eAPJ,0BAOI,gBAAA,qBAPJ,wBAOI,gBAAA,mBAPJ,2BAOI,gBAAA,iBAPJ,4BAOI,gBAAA,wBAPJ,2BAOI,gBAAA,uBAPJ,2BAOI,gBAAA,uBAPJ,sBAOI,YAAA,qBAPJ,oBAOI,YAAA,mBAPJ,uBAOI,YAAA,iBAPJ,yBAOI,YAAA,mBAPJ,wBAOI,YAAA,kBAPJ,wBAOI,cAAA,qBAPJ,sBAOI,cAAA,mBAPJ,yBAOI,cAAA,iBAPJ,0BAOI,cAAA,wBAPJ,yBAOI,cAAA,uBAPJ,0BAOI,cAAA,kBAPJ,oBAOI,WAAA,eAPJ,qBAOI,WAAA,qBAPJ,mBAOI,WAAA,mBAPJ,sBAOI,WAAA,iBAPJ,wBAOI,WAAA,mBAPJ,uBAOI,WAAA,kBAPJ,gBAOI,MAAA,aAPJ,YAOI,MAAA,YAPJ,YAOI,MAAA,YAPJ,YAOI,MAAA,YAPJ,YAOI,MAAA,YAPJ,YAOI,MAAA,YAPJ,YAOI,MAAA,YAPJ,eAOI,MAAA,YAPJ,QAOI,OAAA,YAPJ,QAOI,OAAA,iBAPJ,QAOI,OAAA,gBAPJ,QAOI,OAAA,eAPJ,QAOI,OAAA,iBAPJ,QAOI,OAAA,eAPJ,WAOI,OAAA,eAPJ,SAOI,YAAA,YAAA,aAAA,YAPJ,SAOI,YAAA,iBAAA,aAAA,iBAPJ,SAOI,YAAA,gBAAA,aAAA,gBAPJ,SAOI,YAAA,eAAA,aAAA,eAPJ,SAOI,YAAA,iBAAA,aAAA,iBAPJ,SAOI,YAAA,eAAA,aAAA,eAPJ,YAOI,YAAA,eAAA,aAAA,eAPJ,SAOI,WAAA,YAAA,cAAA,YAPJ,SAOI,WAAA,iBAAA,cAAA,iBAPJ,SAOI,WAAA,gBAAA,cAAA,gBAPJ,SAOI,WAAA,eAAA,cAAA,eAPJ,SAOI,WAAA,iBAAA,cAAA,iBAPJ,SAOI,WAAA,eAAA,cAAA,eAPJ,YAOI,WAAA,eAAA,cAAA,eAPJ,SAOI,WAAA,YAPJ,SAOI,WAAA,iBAPJ,SAOI,WAAA,gBAPJ,SAOI,WAAA,eAPJ,SAOI,WAAA,iBAPJ,SAOI,WAAA,eAPJ,YAOI,WAAA,eAPJ,SAOI,YAAA,YAPJ,SAOI,YAAA,iBAPJ,SAOI,YAAA,gBAPJ,SAOI,YAAA,eAPJ,SAOI,YAAA,iBAPJ,SAOI,YAAA,eAPJ,YAOI,YAAA,eAPJ,SAOI,cAAA,YAPJ,SAOI,cAAA,iBAPJ,SAOI,cAAA,gBAPJ,SAOI,cAAA,eAPJ,SAOI,cAAA,iBAPJ,SAOI,cAAA,eAPJ,YAOI,cAAA,eAPJ,SAOI,aAAA,YAPJ,SAOI,aAAA,iBAPJ,SAOI,aAAA,gBAPJ,SAOI,aAAA,eAPJ,SAOI,aAAA,iBAPJ,SAOI,aAAA,eAPJ,YAOI,aAAA,eAPJ,QAOI,QAAA,YAPJ,QAOI,QAAA,iBAPJ,QAOI,QAAA,gBAPJ,QAOI,QAAA,eAPJ,QAOI,QAAA,iBAPJ,QAOI,QAAA,eAPJ,SAOI,aAAA,YAAA,cAAA,YAPJ,SAOI,aAAA,iBAAA,cAAA,iBAPJ,SAOI,aAAA,gBAAA,cAAA,gBAPJ,SAOI,aAAA,eAAA,cAAA,eAPJ,SAOI,aAAA,iBAAA,cAAA,iBAPJ,SAOI,aAAA,eAAA,cAAA,eAPJ,SAOI,YAAA,YAAA,eAAA,YAPJ,SAOI,YAAA,iBAAA,eAAA,iBAPJ,SAOI,YAAA,gBAAA,eAAA,gBAPJ,SAOI,YAAA,eAAA,eAAA,eAPJ,SAOI,YAAA,iBAAA,eAAA,iBAPJ,SAOI,YAAA,eAAA,eAAA,eAPJ,SAOI,YAAA,YAPJ,SAOI,YAAA,iBAPJ,SAOI,YAAA,gBAPJ,SAOI,YAAA,eAPJ,SAOI,YAAA,iBAPJ,SAOI,YAAA,eAPJ,SAOI,aAAA,YAPJ,SAOI,aAAA,iBAPJ,SAOI,aAAA,gBAPJ,SAOI,aAAA,eAPJ,SAOI,aAAA,iBAPJ,SAOI,aAAA,eAPJ,SAOI,eAAA,YAPJ,SAOI,eAAA,iBAPJ,SAOI,eAAA,gBAPJ,SAOI,eAAA,eAPJ,SAOI,eAAA,iBAPJ,SAOI,eAAA,eAPJ,SAOI,cAAA,YAPJ,SAOI,cAAA,iBAPJ,SAOI,cAAA,gBAPJ,SAOI,cAAA,eAPJ,SAOI,cAAA,iBAPJ,SAOI,cAAA,eAPJ,eAOI,WAAA,gBAPJ,aAOI,WAAA,eAPJ,gBAOI,WAAA,kBzDPR,yByDAI,gBAOI,MAAA,gBAPJ,cAOI,MAAA,eAPJ,eAOI,MAAA,eAPJ,aAOI,QAAA,iBAPJ,mBAOI,QAAA,uBAPJ,YAOI,QAAA,gBAPJ,WAOI,QAAA,eAPJ,YAOI,QAAA,gBAPJ,gBAOI,QAAA,oBAPJ,iBAOI,QAAA,qBAPJ,WAOI,QAAA,eAPJ,kBAOI,QAAA,sBAPJ,WAOI,QAAA,eAPJ,cAOI,KAAA,EAAA,EAAA,eAPJ,aAOI,eAAA,cAPJ,gBAOI,eAAA,iBAPJ,qBAOI,eAAA,sBAPJ,wBAOI,eAAA,yBAPJ,gBAOI,UAAA,YAPJ,gBAOI,UAAA,YAPJ,kBAOI,YAAA,YAPJ,kBAOI,YAAA,YAPJ,cAOI,UAAA,eAPJ,gBAOI,UAAA,iBAPJ,sBAOI,UAAA,uBAPJ,UAOI,IAAA,YAPJ,UAOI,IAAA,iBAPJ,UAOI,IAAA,gBAPJ,UAOI,IAAA,eAPJ,UAOI,IAAA,iBAPJ,UAOI,IAAA,eAPJ,0BAOI,gBAAA,qBAPJ,wBAOI,gBAAA,mBAPJ,2BAOI,gBAAA,iBAPJ,4BAOI,gBAAA,wBAPJ,2BAOI,gBAAA,uBAPJ,2BAOI,gBAAA,uBAPJ,sBAOI,YAAA,qBAPJ,oBAOI,YAAA,mBAPJ,uBAOI,YAAA,iBAPJ,yBAOI,YAAA,mBAPJ,wBAOI,YAAA,kBAPJ,wBAOI,cAAA,qBAPJ,sBAOI,cAAA,mBAPJ,yBAOI,cAAA,iBAPJ,0BAOI,cAAA,wBAPJ,yBAOI,cAAA,uBAPJ,0BAOI,cAAA,kBAPJ,oBAOI,WAAA,eAPJ,qBAOI,WAAA,qBAPJ,mBAOI,WAAA,mBAPJ,sBAOI,WAAA,iBAPJ,wBAOI,WAAA,mBAPJ,uBAOI,WAAA,kBAPJ,gBAOI,MAAA,aAPJ,YAOI,MAAA,YAPJ,YAOI,MAAA,YAPJ,YAOI,MAAA,YAPJ,YAOI,MAAA,YAPJ,YAOI,MAAA,YAPJ,YAOI,MAAA,YAPJ,eAOI,MAAA,YAPJ,QAOI,OAAA,YAPJ,QAOI,OAAA,iBAPJ,QAOI,OAAA,gBAPJ,QAOI,OAAA,eAPJ,QAOI,OAAA,iBAPJ,QAOI,OAAA,eAPJ,WAOI,OAAA,eAPJ,SAOI,YAAA,YAAA,aAAA,YAPJ,SAOI,YAAA,iBAAA,aAAA,iBAPJ,SAOI,YAAA,gBAAA,aAAA,gBAPJ,SAOI,YAAA,eAAA,aAAA,eAPJ,SAOI,YAAA,iBAAA,aAAA,iBAPJ,SAOI,YAAA,eAAA,aAAA,eAPJ,YAOI,YAAA,eAAA,aAAA,eAPJ,SAOI,WAAA,YAAA,cAAA,YAPJ,SAOI,WAAA,iBAAA,cAAA,iBAPJ,SAOI,WAAA,gBAAA,cAAA,gBAPJ,SAOI,WAAA,eAAA,cAAA,eAPJ,SAOI,WAAA,iBAAA,cAAA,iBAPJ,SAOI,WAAA,eAAA,cAAA,eAPJ,YAOI,WAAA,eAAA,cAAA,eAPJ,SAOI,WAAA,YAPJ,SAOI,WAAA,iBAPJ,SAOI,WAAA,gBAPJ,SAOI,WAAA,eAPJ,SAOI,WAAA,iBAPJ,SAOI,WAAA,eAPJ,YAOI,WAAA,eAPJ,SAOI,YAAA,YAPJ,SAOI,YAAA,iBAPJ,SAOI,YAAA,gBAPJ,SAOI,YAAA,eAPJ,SAOI,YAAA,iBAPJ,SAOI,YAAA,eAPJ,YAOI,YAAA,eAPJ,SAOI,cAAA,YAPJ,SAOI,cAAA,iBAPJ,SAOI,cAAA,gBAPJ,SAOI,cAAA,eAPJ,SAOI,cAAA,iBAPJ,SAOI,cAAA,eAPJ,YAOI,cAAA,eAPJ,SAOI,aAAA,YAPJ,SAOI,aAAA,iBAPJ,SAOI,aAAA,gBAPJ,SAOI,aAAA,eAPJ,SAOI,aAAA,iBAPJ,SAOI,aAAA,eAPJ,YAOI,aAAA,eAPJ,QAOI,QAAA,YAPJ,QAOI,QAAA,iBAPJ,QAOI,QAAA,gBAPJ,QAOI,QAAA,eAPJ,QAOI,QAAA,iBAPJ,QAOI,QAAA,eAPJ,SAOI,aAAA,YAAA,cAAA,YAPJ,SAOI,aAAA,iBAAA,cAAA,iBAPJ,SAOI,aAAA,gBAAA,cAAA,gBAPJ,SAOI,aAAA,eAAA,cAAA,eAPJ,SAOI,aAAA,iBAAA,cAAA,iBAPJ,SAOI,aAAA,eAAA,cAAA,eAPJ,SAOI,YAAA,YAAA,eAAA,YAPJ,SAOI,YAAA,iBAAA,eAAA,iBAPJ,SAOI,YAAA,gBAAA,eAAA,gBAPJ,SAOI,YAAA,eAAA,eAAA,eAPJ,SAOI,YAAA,iBAAA,eAAA,iBAPJ,SAOI,YAAA,eAAA,eAAA,eAPJ,SAOI,YAAA,YAPJ,SAOI,YAAA,iBAPJ,SAOI,YAAA,gBAPJ,SAOI,YAAA,eAPJ,SAOI,YAAA,iBAPJ,SAOI,YAAA,eAPJ,SAOI,aAAA,YAPJ,SAOI,aAAA,iBAPJ,SAOI,aAAA,gBAPJ,SAOI,aAAA,eAPJ,SAOI,aAAA,iBAPJ,SAOI,aAAA,eAPJ,SAOI,eAAA,YAPJ,SAOI,eAAA,iBAPJ,SAOI,eAAA,gBAPJ,SAOI,eAAA,eAPJ,SAOI,eAAA,iBAPJ,SAOI,eAAA,eAPJ,SAOI,cAAA,YAPJ,SAOI,cAAA,iBAPJ,SAOI,cAAA,gBAPJ,SAOI,cAAA,eAPJ,SAOI,cAAA,iBAPJ,SAOI,cAAA,eAPJ,eAOI,WAAA,gBAPJ,aAOI,WAAA,eAPJ,gBAOI,WAAA,kBzDPR,yByDAI,gBAOI,MAAA,gBAPJ,cAOI,MAAA,eAPJ,eAOI,MAAA,eAPJ,aAOI,QAAA,iBAPJ,mBAOI,QAAA,uBAPJ,YAOI,QAAA,gBAPJ,WAOI,QAAA,eAPJ,YAOI,QAAA,gBAPJ,gBAOI,QAAA,oBAPJ,iBAOI,QAAA,qBAPJ,WAOI,QAAA,eAPJ,kBAOI,QAAA,sBAPJ,WAOI,QAAA,eAPJ,cAOI,KAAA,EAAA,EAAA,eAPJ,aAOI,eAAA,cAPJ,gBAOI,eAAA,iBAPJ,qBAOI,eAAA,sBAPJ,wBAOI,eAAA,yBAPJ,gBAOI,UAAA,YAPJ,gBAOI,UAAA,YAPJ,kBAOI,YAAA,YAPJ,kBAOI,YAAA,YAPJ,cAOI,UAAA,eAPJ,gBAOI,UAAA,iBAPJ,sBAOI,UAAA,uBAPJ,UAOI,IAAA,YAPJ,UAOI,IAAA,iBAPJ,UAOI,IAAA,gBAPJ,UAOI,IAAA,eAPJ,UAOI,IAAA,iBAPJ,UAOI,IAAA,eAPJ,0BAOI,gBAAA,qBAPJ,wBAOI,gBAAA,mBAPJ,2BAOI,gBAAA,iBAPJ,4BAOI,gBAAA,wBAPJ,2BAOI,gBAAA,uBAPJ,2BAOI,gBAAA,uBAPJ,sBAOI,YAAA,qBAPJ,oBAOI,YAAA,mBAPJ,uBAOI,YAAA,iBAPJ,yBAOI,YAAA,mBAPJ,wBAOI,YAAA,kBAPJ,wBAOI,cAAA,qBAPJ,sBAOI,cAAA,mBAPJ,yBAOI,cAAA,iBAPJ,0BAOI,cAAA,wBAPJ,yBAOI,cAAA,uBAPJ,0BAOI,cAAA,kBAPJ,oBAOI,WAAA,eAPJ,qBAOI,WAAA,qBAPJ,mBAOI,WAAA,mBAPJ,sBAOI,WAAA,iBAPJ,wBAOI,WAAA,mBAPJ,uBAOI,WAAA,kBAPJ,gBAOI,MAAA,aAPJ,YAOI,MAAA,YAPJ,YAOI,MAAA,YAPJ,YAOI,MAAA,YAPJ,YAOI,MAAA,YAPJ,YAOI,MAAA,YAPJ,YAOI,MAAA,YAPJ,eAOI,MAAA,YAPJ,QAOI,OAAA,YAPJ,QAOI,OAAA,iBAPJ,QAOI,OAAA,gBAPJ,QAOI,OAAA,eAPJ,QAOI,OAAA,iBAPJ,QAOI,OAAA,eAPJ,WAOI,OAAA,eAPJ,SAOI,YAAA,YAAA,aAAA,YAPJ,SAOI,YAAA,iBAAA,aAAA,iBAPJ,SAOI,YAAA,gBAAA,aAAA,gBAPJ,SAOI,YAAA,eAAA,aAAA,eAPJ,SAOI,YAAA,iBAAA,aAAA,iBAPJ,SAOI,YAAA,eAAA,aAAA,eAPJ,YAOI,YAAA,eAAA,aAAA,eAPJ,SAOI,WAAA,YAAA,cAAA,YAPJ,SAOI,WAAA,iBAAA,cAAA,iBAPJ,SAOI,WAAA,gBAAA,cAAA,gBAPJ,SAOI,WAAA,eAAA,cAAA,eAPJ,SAOI,WAAA,iBAAA,cAAA,iBAPJ,SAOI,WAAA,eAAA,cAAA,eAPJ,YAOI,WAAA,eAAA,cAAA,eAPJ,SAOI,WAAA,YAPJ,SAOI,WAAA,iBAPJ,SAOI,WAAA,gBAPJ,SAOI,WAAA,eAPJ,SAOI,WAAA,iBAPJ,SAOI,WAAA,eAPJ,YAOI,WAAA,eAPJ,SAOI,YAAA,YAPJ,SAOI,YAAA,iBAPJ,SAOI,YAAA,gBAPJ,SAOI,YAAA,eAPJ,SAOI,YAAA,iBAPJ,SAOI,YAAA,eAPJ,YAOI,YAAA,eAPJ,SAOI,cAAA,YAPJ,SAOI,cAAA,iBAPJ,SAOI,cAAA,gBAPJ,SAOI,cAAA,eAPJ,SAOI,cAAA,iBAPJ,SAOI,cAAA,eAPJ,YAOI,cAAA,eAPJ,SAOI,aAAA,YAPJ,SAOI,aAAA,iBAPJ,SAOI,aAAA,gBAPJ,SAOI,aAAA,eAPJ,SAOI,aAAA,iBAPJ,SAOI,aAAA,eAPJ,YAOI,aAAA,eAPJ,QAOI,QAAA,YAPJ,QAOI,QAAA,iBAPJ,QAOI,QAAA,gBAPJ,QAOI,QAAA,eAPJ,QAOI,QAAA,iBAPJ,QAOI,QAAA,eAPJ,SAOI,aAAA,YAAA,cAAA,YAPJ,SAOI,aAAA,iBAAA,cAAA,iBAPJ,SAOI,aAAA,gBAAA,cAAA,gBAPJ,SAOI,aAAA,eAAA,cAAA,eAPJ,SAOI,aAAA,iBAAA,cAAA,iBAPJ,SAOI,aAAA,eAAA,cAAA,eAPJ,SAOI,YAAA,YAAA,eAAA,YAPJ,SAOI,YAAA,iBAAA,eAAA,iBAPJ,SAOI,YAAA,gBAAA,eAAA,gBAPJ,SAOI,YAAA,eAAA,eAAA,eAPJ,SAOI,YAAA,iBAAA,eAAA,iBAPJ,SAOI,YAAA,eAAA,eAAA,eAPJ,SAOI,YAAA,YAPJ,SAOI,YAAA,iBAPJ,SAOI,YAAA,gBAPJ,SAOI,YAAA,eAPJ,SAOI,YAAA,iBAPJ,SAOI,YAAA,eAPJ,SAOI,aAAA,YAPJ,SAOI,aAAA,iBAPJ,SAOI,aAAA,gBAPJ,SAOI,aAAA,eAPJ,SAOI,aAAA,iBAPJ,SAOI,aAAA,eAPJ,SAOI,eAAA,YAPJ,SAOI,eAAA,iBAPJ,SAOI,eAAA,gBAPJ,SAOI,eAAA,eAPJ,SAOI,eAAA,iBAPJ,SAOI,eAAA,eAPJ,SAOI,cAAA,YAPJ,SAOI,cAAA,iBAPJ,SAOI,cAAA,gBAPJ,SAOI,cAAA,eAPJ,SAOI,cAAA,iBAPJ,SAOI,cAAA,eAPJ,eAOI,WAAA,gBAPJ,aAOI,WAAA,eAPJ,gBAOI,WAAA,kBzDPR,0ByDAI,gBAOI,MAAA,gBAPJ,cAOI,MAAA,eAPJ,eAOI,MAAA,eAPJ,aAOI,QAAA,iBAPJ,mBAOI,QAAA,uBAPJ,YAOI,QAAA,gBAPJ,WAOI,QAAA,eAPJ,YAOI,QAAA,gBAPJ,gBAOI,QAAA,oBAPJ,iBAOI,QAAA,qBAPJ,WAOI,QAAA,eAPJ,kBAOI,QAAA,sBAPJ,WAOI,QAAA,eAPJ,cAOI,KAAA,EAAA,EAAA,eAPJ,aAOI,eAAA,cAPJ,gBAOI,eAAA,iBAPJ,qBAOI,eAAA,sBAPJ,wBAOI,eAAA,yBAPJ,gBAOI,UAAA,YAPJ,gBAOI,UAAA,YAPJ,kBAOI,YAAA,YAPJ,kBAOI,YAAA,YAPJ,cAOI,UAAA,eAPJ,gBAOI,UAAA,iBAPJ,sBAOI,UAAA,uBAPJ,UAOI,IAAA,YAPJ,UAOI,IAAA,iBAPJ,UAOI,IAAA,gBAPJ,UAOI,IAAA,eAPJ,UAOI,IAAA,iBAPJ,UAOI,IAAA,eAPJ,0BAOI,gBAAA,qBAPJ,wBAOI,gBAAA,mBAPJ,2BAOI,gBAAA,iBAPJ,4BAOI,gBAAA,wBAPJ,2BAOI,gBAAA,uBAPJ,2BAOI,gBAAA,uBAPJ,sBAOI,YAAA,qBAPJ,oBAOI,YAAA,mBAPJ,uBAOI,YAAA,iBAPJ,yBAOI,YAAA,mBAPJ,wBAOI,YAAA,kBAPJ,wBAOI,cAAA,qBAPJ,sBAOI,cAAA,mBAPJ,yBAOI,cAAA,iBAPJ,0BAOI,cAAA,wBAPJ,yBAOI,cAAA,uBAPJ,0BAOI,cAAA,kBAPJ,oBAOI,WAAA,eAPJ,qBAOI,WAAA,qBAPJ,mBAOI,WAAA,mBAPJ,sBAOI,WAAA,iBAPJ,wBAOI,WAAA,mBAPJ,uBAOI,WAAA,kBAPJ,gBAOI,MAAA,aAPJ,YAOI,MAAA,YAPJ,YAOI,MAAA,YAPJ,YAOI,MAAA,YAPJ,YAOI,MAAA,YAPJ,YAOI,MAAA,YAPJ,YAOI,MAAA,YAPJ,eAOI,MAAA,YAPJ,QAOI,OAAA,YAPJ,QAOI,OAAA,iBAPJ,QAOI,OAAA,gBAPJ,QAOI,OAAA,eAPJ,QAOI,OAAA,iBAPJ,QAOI,OAAA,eAPJ,WAOI,OAAA,eAPJ,SAOI,YAAA,YAAA,aAAA,YAPJ,SAOI,YAAA,iBAAA,aAAA,iBAPJ,SAOI,YAAA,gBAAA,aAAA,gBAPJ,SAOI,YAAA,eAAA,aAAA,eAPJ,SAOI,YAAA,iBAAA,aAAA,iBAPJ,SAOI,YAAA,eAAA,aAAA,eAPJ,YAOI,YAAA,eAAA,aAAA,eAPJ,SAOI,WAAA,YAAA,cAAA,YAPJ,SAOI,WAAA,iBAAA,cAAA,iBAPJ,SAOI,WAAA,gBAAA,cAAA,gBAPJ,SAOI,WAAA,eAAA,cAAA,eAPJ,SAOI,WAAA,iBAAA,cAAA,iBAPJ,SAOI,WAAA,eAAA,cAAA,eAPJ,YAOI,WAAA,eAAA,cAAA,eAPJ,SAOI,WAAA,YAPJ,SAOI,WAAA,iBAPJ,SAOI,WAAA,gBAPJ,SAOI,WAAA,eAPJ,SAOI,WAAA,iBAPJ,SAOI,WAAA,eAPJ,YAOI,WAAA,eAPJ,SAOI,YAAA,YAPJ,SAOI,YAAA,iBAPJ,SAOI,YAAA,gBAPJ,SAOI,YAAA,eAPJ,SAOI,YAAA,iBAPJ,SAOI,YAAA,eAPJ,YAOI,YAAA,eAPJ,SAOI,cAAA,YAPJ,SAOI,cAAA,iBAPJ,SAOI,cAAA,gBAPJ,SAOI,cAAA,eAPJ,SAOI,cAAA,iBAPJ,SAOI,cAAA,eAPJ,YAOI,cAAA,eAPJ,SAOI,aAAA,YAPJ,SAOI,aAAA,iBAPJ,SAOI,aAAA,gBAPJ,SAOI,aAAA,eAPJ,SAOI,aAAA,iBAPJ,SAOI,aAAA,eAPJ,YAOI,aAAA,eAPJ,QAOI,QAAA,YAPJ,QAOI,QAAA,iBAPJ,QAOI,QAAA,gBAPJ,QAOI,QAAA,eAPJ,QAOI,QAAA,iBAPJ,QAOI,QAAA,eAPJ,SAOI,aAAA,YAAA,cAAA,YAPJ,SAOI,aAAA,iBAAA,cAAA,iBAPJ,SAOI,aAAA,gBAAA,cAAA,gBAPJ,SAOI,aAAA,eAAA,cAAA,eAPJ,SAOI,aAAA,iBAAA,cAAA,iBAPJ,SAOI,aAAA,eAAA,cAAA,eAPJ,SAOI,YAAA,YAAA,eAAA,YAPJ,SAOI,YAAA,iBAAA,eAAA,iBAPJ,SAOI,YAAA,gBAAA,eAAA,gBAPJ,SAOI,YAAA,eAAA,eAAA,eAPJ,SAOI,YAAA,iBAAA,eAAA,iBAPJ,SAOI,YAAA,eAAA,eAAA,eAPJ,SAOI,YAAA,YAPJ,SAOI,YAAA,iBAPJ,SAOI,YAAA,gBAPJ,SAOI,YAAA,eAPJ,SAOI,YAAA,iBAPJ,SAOI,YAAA,eAPJ,SAOI,aAAA,YAPJ,SAOI,aAAA,iBAPJ,SAOI,aAAA,gBAPJ,SAOI,aAAA,eAPJ,SAOI,aAAA,iBAPJ,SAOI,aAAA,eAPJ,SAOI,eAAA,YAPJ,SAOI,eAAA,iBAPJ,SAOI,eAAA,gBAPJ,SAOI,eAAA,eAPJ,SAOI,eAAA,iBAPJ,SAOI,eAAA,eAPJ,SAOI,cAAA,YAPJ,SAOI,cAAA,iBAPJ,SAOI,cAAA,gBAPJ,SAOI,cAAA,eAPJ,SAOI,cAAA,iBAPJ,SAOI,cAAA,eAPJ,eAOI,WAAA,gBAPJ,aAOI,WAAA,eAPJ,gBAOI,WAAA,kBzDPR,0ByDAI,iBAOI,MAAA,gBAPJ,eAOI,MAAA,eAPJ,gBAOI,MAAA,eAPJ,cAOI,QAAA,iBAPJ,oBAOI,QAAA,uBAPJ,aAOI,QAAA,gBAPJ,YAOI,QAAA,eAPJ,aAOI,QAAA,gBAPJ,iBAOI,QAAA,oBAPJ,kBAOI,QAAA,qBAPJ,YAOI,QAAA,eAPJ,mBAOI,QAAA,sBAPJ,YAOI,QAAA,eAPJ,eAOI,KAAA,EAAA,EAAA,eAPJ,cAOI,eAAA,cAPJ,iBAOI,eAAA,iBAPJ,sBAOI,eAAA,sBAPJ,yBAOI,eAAA,yBAPJ,iBAOI,UAAA,YAPJ,iBAOI,UAAA,YAPJ,mBAOI,YAAA,YAPJ,mBAOI,YAAA,YAPJ,eAOI,UAAA,eAPJ,iBAOI,UAAA,iBAPJ,uBAOI,UAAA,uBAPJ,WAOI,IAAA,YAPJ,WAOI,IAAA,iBAPJ,WAOI,IAAA,gBAPJ,WAOI,IAAA,eAPJ,WAOI,IAAA,iBAPJ,WAOI,IAAA,eAPJ,2BAOI,gBAAA,qBAPJ,yBAOI,gBAAA,mBAPJ,4BAOI,gBAAA,iBAPJ,6BAOI,gBAAA,wBAPJ,4BAOI,gBAAA,uBAPJ,4BAOI,gBAAA,uBAPJ,uBAOI,YAAA,qBAPJ,qBAOI,YAAA,mBAPJ,wBAOI,YAAA,iBAPJ,0BAOI,YAAA,mBAPJ,yBAOI,YAAA,kBAPJ,yBAOI,cAAA,qBAPJ,uBAOI,cAAA,mBAPJ,0BAOI,cAAA,iBAPJ,2BAOI,cAAA,wBAPJ,0BAOI,cAAA,uBAPJ,2BAOI,cAAA,kBAPJ,qBAOI,WAAA,eAPJ,sBAOI,WAAA,qBAPJ,oBAOI,WAAA,mBAPJ,uBAOI,WAAA,iBAPJ,yBAOI,WAAA,mBAPJ,wBAOI,WAAA,kBAPJ,iBAOI,MAAA,aAPJ,aAOI,MAAA,YAPJ,aAOI,MAAA,YAPJ,aAOI,MAAA,YAPJ,aAOI,MAAA,YAPJ,aAOI,MAAA,YAPJ,aAOI,MAAA,YAPJ,gBAOI,MAAA,YAPJ,SAOI,OAAA,YAPJ,SAOI,OAAA,iBAPJ,SAOI,OAAA,gBAPJ,SAOI,OAAA,eAPJ,SAOI,OAAA,iBAPJ,SAOI,OAAA,eAPJ,YAOI,OAAA,eAPJ,UAOI,YAAA,YAAA,aAAA,YAPJ,UAOI,YAAA,iBAAA,aAAA,iBAPJ,UAOI,YAAA,gBAAA,aAAA,gBAPJ,UAOI,YAAA,eAAA,aAAA,eAPJ,UAOI,YAAA,iBAAA,aAAA,iBAPJ,UAOI,YAAA,eAAA,aAAA,eAPJ,aAOI,YAAA,eAAA,aAAA,eAPJ,UAOI,WAAA,YAAA,cAAA,YAPJ,UAOI,WAAA,iBAAA,cAAA,iBAPJ,UAOI,WAAA,gBAAA,cAAA,gBAPJ,UAOI,WAAA,eAAA,cAAA,eAPJ,UAOI,WAAA,iBAAA,cAAA,iBAPJ,UAOI,WAAA,eAAA,cAAA,eAPJ,aAOI,WAAA,eAAA,cAAA,eAPJ,UAOI,WAAA,YAPJ,UAOI,WAAA,iBAPJ,UAOI,WAAA,gBAPJ,UAOI,WAAA,eAPJ,UAOI,WAAA,iBAPJ,UAOI,WAAA,eAPJ,aAOI,WAAA,eAPJ,UAOI,YAAA,YAPJ,UAOI,YAAA,iBAPJ,UAOI,YAAA,gBAPJ,UAOI,YAAA,eAPJ,UAOI,YAAA,iBAPJ,UAOI,YAAA,eAPJ,aAOI,YAAA,eAPJ,UAOI,cAAA,YAPJ,UAOI,cAAA,iBAPJ,UAOI,cAAA,gBAPJ,UAOI,cAAA,eAPJ,UAOI,cAAA,iBAPJ,UAOI,cAAA,eAPJ,aAOI,cAAA,eAPJ,UAOI,aAAA,YAPJ,UAOI,aAAA,iBAPJ,UAOI,aAAA,gBAPJ,UAOI,aAAA,eAPJ,UAOI,aAAA,iBAPJ,UAOI,aAAA,eAPJ,aAOI,aAAA,eAPJ,SAOI,QAAA,YAPJ,SAOI,QAAA,iBAPJ,SAOI,QAAA,gBAPJ,SAOI,QAAA,eAPJ,SAOI,QAAA,iBAPJ,SAOI,QAAA,eAPJ,UAOI,aAAA,YAAA,cAAA,YAPJ,UAOI,aAAA,iBAAA,cAAA,iBAPJ,UAOI,aAAA,gBAAA,cAAA,gBAPJ,UAOI,aAAA,eAAA,cAAA,eAPJ,UAOI,aAAA,iBAAA,cAAA,iBAPJ,UAOI,aAAA,eAAA,cAAA,eAPJ,UAOI,YAAA,YAAA,eAAA,YAPJ,UAOI,YAAA,iBAAA,eAAA,iBAPJ,UAOI,YAAA,gBAAA,eAAA,gBAPJ,UAOI,YAAA,eAAA,eAAA,eAPJ,UAOI,YAAA,iBAAA,eAAA,iBAPJ,UAOI,YAAA,eAAA,eAAA,eAPJ,UAOI,YAAA,YAPJ,UAOI,YAAA,iBAPJ,UAOI,YAAA,gBAPJ,UAOI,YAAA,eAPJ,UAOI,YAAA,iBAPJ,UAOI,YAAA,eAPJ,UAOI,aAAA,YAPJ,UAOI,aAAA,iBAPJ,UAOI,aAAA,gBAPJ,UAOI,aAAA,eAPJ,UAOI,aAAA,iBAPJ,UAOI,aAAA,eAPJ,UAOI,eAAA,YAPJ,UAOI,eAAA,iBAPJ,UAOI,eAAA,gBAPJ,UAOI,eAAA,eAPJ,UAOI,eAAA,iBAPJ,UAOI,eAAA,eAPJ,UAOI,cAAA,YAPJ,UAOI,cAAA,iBAPJ,UAOI,cAAA,gBAPJ,UAOI,cAAA,eAPJ,UAOI,cAAA,iBAPJ,UAOI,cAAA,eAPJ,gBAOI,WAAA,gBAPJ,cAOI,WAAA,eAPJ,iBAOI,WAAA,kBCnDZ,0BD4CQ,MAOI,UAAA,iBAPJ,MAOI,UAAA,eAPJ,MAOI,UAAA,kBAPJ,MAOI,UAAA,kBChCZ,aDyBQ,gBAOI,QAAA,iBAPJ,sBAOI,QAAA,uBAPJ,eAOI,QAAA,gBAPJ,cAOI,QAAA,eAPJ,eAOI,QAAA,gBAPJ,mBAOI,QAAA,oBAPJ,oBAOI,QAAA,qBAPJ,cAOI,QAAA,eAPJ,qBAOI,QAAA,sBAPJ,cAOI,QAAA","sourcesContent":["/*!\n * Bootstrap v5.1.0 (https://getbootstrap.com/)\n * Copyright 2011-2021 The Bootstrap Authors\n * Copyright 2011-2021 Twitter, Inc.\n * Licensed under MIT (https://github.com/twbs/bootstrap/blob/main/LICENSE)\n */\n\n// scss-docs-start import-stack\n// Configuration\n@import \"functions\";\n@import \"variables\";\n@import \"mixins\";\n@import \"utilities\";\n\n// Layout & components\n@import \"root\";\n@import \"reboot\";\n@import \"type\";\n@import \"images\";\n@import \"containers\";\n@import \"grid\";\n@import \"tables\";\n@import \"forms\";\n@import \"buttons\";\n@import \"transitions\";\n@import \"dropdown\";\n@import \"button-group\";\n@import \"nav\";\n@import \"navbar\";\n@import \"card\";\n@import \"accordion\";\n@import \"breadcrumb\";\n@import \"pagination\";\n@import \"badge\";\n@import \"alert\";\n@import \"progress\";\n@import \"list-group\";\n@import \"close\";\n@import \"toasts\";\n@import \"modal\";\n@import \"tooltip\";\n@import \"popover\";\n@import \"carousel\";\n@import \"spinners\";\n@import \"offcanvas\";\n@import \"placeholders\";\n\n// Helpers\n@import \"helpers\";\n\n// Utilities\n@import \"utilities/api\";\n// scss-docs-end import-stack\n",":root {\n  // Note: Custom variable values only support SassScript inside `#{}`.\n\n  // Colors\n  //\n  // Generate palettes for full colors, grays, and theme colors.\n\n  @each $color, $value in $colors {\n    --#{$variable-prefix}#{$color}: #{$value};\n  }\n\n  @each $color, $value in $grays {\n    --#{$variable-prefix}gray-#{$color}: #{$value};\n  }\n\n  @each $color, $value in $theme-colors {\n    --#{$variable-prefix}#{$color}: #{$value};\n  }\n\n  @each $color, $value in $theme-colors-rgb {\n    --#{$variable-prefix}#{$color}-rgb: #{$value};\n  }\n\n  --#{$variable-prefix}white-rgb: #{to-rgb($white)};\n  --#{$variable-prefix}black-rgb: #{to-rgb($black)};\n  --#{$variable-prefix}body-rgb: #{to-rgb($body-color)};\n\n  // Fonts\n\n  // Note: Use `inspect` for lists so that quoted items keep the quotes.\n  // See https://github.com/sass/sass/issues/2383#issuecomment-336349172\n  --#{$variable-prefix}font-sans-serif: #{inspect($font-family-sans-serif)};\n  --#{$variable-prefix}font-monospace: #{inspect($font-family-monospace)};\n  --#{$variable-prefix}gradient: #{$gradient};\n\n  // Root and body\n  // stylelint-disable custom-property-empty-line-before\n  // scss-docs-start root-body-variables\n  @if $font-size-root != null {\n    --#{$variable-prefix}root-font-size: #{$font-size-root};\n  }\n  --#{$variable-prefix}body-font-family: #{$font-family-base};\n  --#{$variable-prefix}body-font-size: #{$font-size-base};\n  --#{$variable-prefix}body-font-weight: #{$font-weight-base};\n  --#{$variable-prefix}body-line-height: #{$line-height-base};\n  --#{$variable-prefix}body-color: #{$body-color};\n  @if $body-text-align != null {\n    --#{$variable-prefix}body-text-align: #{$body-text-align};\n  }\n  --#{$variable-prefix}body-bg: #{$body-bg};\n  // scss-docs-end root-body-variables\n  // stylelint-enable custom-property-empty-line-before\n}\n","// stylelint-disable declaration-no-important, selector-no-qualifying-type, property-no-vendor-prefix\n\n\n// Reboot\n//\n// Normalization of HTML elements, manually forked from Normalize.css to remove\n// styles targeting irrelevant browsers while applying new styles.\n//\n// Normalize is licensed MIT. https://github.com/necolas/normalize.css\n\n\n// Document\n//\n// Change from `box-sizing: content-box` so that `width` is not affected by `padding` or `border`.\n\n*,\n*::before,\n*::after {\n  box-sizing: border-box;\n}\n\n\n// Root\n//\n// Ability to the value of the root font sizes, affecting the value of `rem`.\n// null by default, thus nothing is generated.\n\n:root {\n  @if $font-size-root != null {\n    font-size: var(--#{$variable-prefix}-root-font-size);\n  }\n\n  @if $enable-smooth-scroll {\n    @media (prefers-reduced-motion: no-preference) {\n      scroll-behavior: smooth;\n    }\n  }\n}\n\n\n// Body\n//\n// 1. Remove the margin in all browsers.\n// 2. As a best practice, apply a default `background-color`.\n// 3. Prevent adjustments of font size after orientation changes in iOS.\n// 4. Change the default tap highlight to be completely transparent in iOS.\n\n// scss-docs-start reboot-body-rules\nbody {\n  margin: 0; // 1\n  font-family: var(--#{$variable-prefix}body-font-family);\n  @include font-size(var(--#{$variable-prefix}body-font-size));\n  font-weight: var(--#{$variable-prefix}body-font-weight);\n  line-height: var(--#{$variable-prefix}body-line-height);\n  color: var(--#{$variable-prefix}body-color);\n  text-align: var(--#{$variable-prefix}body-text-align);\n  background-color: var(--#{$variable-prefix}body-bg); // 2\n  -webkit-text-size-adjust: 100%; // 3\n  -webkit-tap-highlight-color: rgba($black, 0); // 4\n}\n// scss-docs-end reboot-body-rules\n\n\n// Content grouping\n//\n// 1. Reset Firefox's gray color\n// 2. Set correct height and prevent the `size` attribute to make the `hr` look like an input field\n\nhr {\n  margin: $hr-margin-y 0;\n  color: $hr-color; // 1\n  background-color: currentColor;\n  border: 0;\n  opacity: $hr-opacity;\n}\n\nhr:not([size]) {\n  height: $hr-height; // 2\n}\n\n\n// Typography\n//\n// 1. Remove top margins from headings\n//    By default, `<h1>`-`<h6>` all receive top and bottom margins. We nuke the top\n//    margin for easier control within type scales as it avoids margin collapsing.\n\n%heading {\n  margin-top: 0; // 1\n  margin-bottom: $headings-margin-bottom;\n  font-family: $headings-font-family;\n  font-style: $headings-font-style;\n  font-weight: $headings-font-weight;\n  line-height: $headings-line-height;\n  color: $headings-color;\n}\n\nh1 {\n  @extend %heading;\n  @include font-size($h1-font-size);\n}\n\nh2 {\n  @extend %heading;\n  @include font-size($h2-font-size);\n}\n\nh3 {\n  @extend %heading;\n  @include font-size($h3-font-size);\n}\n\nh4 {\n  @extend %heading;\n  @include font-size($h4-font-size);\n}\n\nh5 {\n  @extend %heading;\n  @include font-size($h5-font-size);\n}\n\nh6 {\n  @extend %heading;\n  @include font-size($h6-font-size);\n}\n\n\n// Reset margins on paragraphs\n//\n// Similarly, the top margin on `<p>`s get reset. However, we also reset the\n// bottom margin to use `rem` units instead of `em`.\n\np {\n  margin-top: 0;\n  margin-bottom: $paragraph-margin-bottom;\n}\n\n\n// Abbreviations\n//\n// 1. Duplicate behavior to the data-bs-* attribute for our tooltip plugin\n// 2. Add the correct text decoration in Chrome, Edge, Opera, and Safari.\n// 3. Add explicit cursor to indicate changed behavior.\n// 4. Prevent the text-decoration to be skipped.\n\nabbr[title],\nabbr[data-bs-original-title] { // 1\n  text-decoration: underline dotted; // 2\n  cursor: help; // 3\n  text-decoration-skip-ink: none; // 4\n}\n\n\n// Address\n\naddress {\n  margin-bottom: 1rem;\n  font-style: normal;\n  line-height: inherit;\n}\n\n\n// Lists\n\nol,\nul {\n  padding-left: 2rem;\n}\n\nol,\nul,\ndl {\n  margin-top: 0;\n  margin-bottom: 1rem;\n}\n\nol ol,\nul ul,\nol ul,\nul ol {\n  margin-bottom: 0;\n}\n\ndt {\n  font-weight: $dt-font-weight;\n}\n\n// 1. Undo browser default\n\ndd {\n  margin-bottom: .5rem;\n  margin-left: 0; // 1\n}\n\n\n// Blockquote\n\nblockquote {\n  margin: 0 0 1rem;\n}\n\n\n// Strong\n//\n// Add the correct font weight in Chrome, Edge, and Safari\n\nb,\nstrong {\n  font-weight: $font-weight-bolder;\n}\n\n\n// Small\n//\n// Add the correct font size in all browsers\n\nsmall {\n  @include font-size($small-font-size);\n}\n\n\n// Mark\n\nmark {\n  padding: $mark-padding;\n  background-color: $mark-bg;\n}\n\n\n// Sub and Sup\n//\n// Prevent `sub` and `sup` elements from affecting the line height in\n// all browsers.\n\nsub,\nsup {\n  position: relative;\n  @include font-size($sub-sup-font-size);\n  line-height: 0;\n  vertical-align: baseline;\n}\n\nsub { bottom: -.25em; }\nsup { top: -.5em; }\n\n\n// Links\n\na {\n  color: $link-color;\n  text-decoration: $link-decoration;\n\n  &:hover {\n    color: $link-hover-color;\n    text-decoration: $link-hover-decoration;\n  }\n}\n\n// And undo these styles for placeholder links/named anchors (without href).\n// It would be more straightforward to just use a[href] in previous block, but that\n// causes specificity issues in many other styles that are too complex to fix.\n// See https://github.com/twbs/bootstrap/issues/19402\n\na:not([href]):not([class]) {\n  &,\n  &:hover {\n    color: inherit;\n    text-decoration: none;\n  }\n}\n\n\n// Code\n\npre,\ncode,\nkbd,\nsamp {\n  font-family: $font-family-code;\n  @include font-size(1em); // Correct the odd `em` font sizing in all browsers.\n  direction: ltr #{\"/* rtl:ignore */\"};\n  unicode-bidi: bidi-override;\n}\n\n// 1. Remove browser default top margin\n// 2. Reset browser default of `1em` to use `rem`s\n// 3. Don't allow content to break outside\n\npre {\n  display: block;\n  margin-top: 0; // 1\n  margin-bottom: 1rem; // 2\n  overflow: auto; // 3\n  @include font-size($code-font-size);\n  color: $pre-color;\n\n  // Account for some code outputs that place code tags in pre tags\n  code {\n    @include font-size(inherit);\n    color: inherit;\n    word-break: normal;\n  }\n}\n\ncode {\n  @include font-size($code-font-size);\n  color: $code-color;\n  word-wrap: break-word;\n\n  // Streamline the style when inside anchors to avoid broken underline and more\n  a > & {\n    color: inherit;\n  }\n}\n\nkbd {\n  padding: $kbd-padding-y $kbd-padding-x;\n  @include font-size($kbd-font-size);\n  color: $kbd-color;\n  background-color: $kbd-bg;\n  @include border-radius($border-radius-sm);\n\n  kbd {\n    padding: 0;\n    @include font-size(1em);\n    font-weight: $nested-kbd-font-weight;\n  }\n}\n\n\n// Figures\n//\n// Apply a consistent margin strategy (matches our type styles).\n\nfigure {\n  margin: 0 0 1rem;\n}\n\n\n// Images and content\n\nimg,\nsvg {\n  vertical-align: middle;\n}\n\n\n// Tables\n//\n// Prevent double borders\n\ntable {\n  caption-side: bottom;\n  border-collapse: collapse;\n}\n\ncaption {\n  padding-top: $table-cell-padding-y;\n  padding-bottom: $table-cell-padding-y;\n  color: $table-caption-color;\n  text-align: left;\n}\n\n// 1. Removes font-weight bold by inheriting\n// 2. Matches default `<td>` alignment by inheriting `text-align`.\n// 3. Fix alignment for Safari\n\nth {\n  font-weight: $table-th-font-weight; // 1\n  text-align: inherit; // 2\n  text-align: -webkit-match-parent; // 3\n}\n\nthead,\ntbody,\ntfoot,\ntr,\ntd,\nth {\n  border-color: inherit;\n  border-style: solid;\n  border-width: 0;\n}\n\n\n// Forms\n//\n// 1. Allow labels to use `margin` for spacing.\n\nlabel {\n  display: inline-block; // 1\n}\n\n// Remove the default `border-radius` that macOS Chrome adds.\n// See https://github.com/twbs/bootstrap/issues/24093\n\nbutton {\n  // stylelint-disable-next-line property-disallowed-list\n  border-radius: 0;\n}\n\n// Explicitly remove focus outline in Chromium when it shouldn't be\n// visible (e.g. as result of mouse click or touch tap). It already\n// should be doing this automatically, but seems to currently be\n// confused and applies its very visible two-tone outline anyway.\n\nbutton:focus:not(:focus-visible) {\n  outline: 0;\n}\n\n// 1. Remove the margin in Firefox and Safari\n\ninput,\nbutton,\nselect,\noptgroup,\ntextarea {\n  margin: 0; // 1\n  font-family: inherit;\n  @include font-size(inherit);\n  line-height: inherit;\n}\n\n// Remove the inheritance of text transform in Firefox\nbutton,\nselect {\n  text-transform: none;\n}\n// Set the cursor for non-`<button>` buttons\n//\n// Details at https://github.com/twbs/bootstrap/pull/30562\n[role=\"button\"] {\n  cursor: pointer;\n}\n\nselect {\n  // Remove the inheritance of word-wrap in Safari.\n  // See https://github.com/twbs/bootstrap/issues/24990\n  word-wrap: normal;\n\n  // Undo the opacity change from Chrome\n  &:disabled {\n    opacity: 1;\n  }\n}\n\n// Remove the dropdown arrow in Chrome from inputs built with datalists.\n// See https://stackoverflow.com/a/54997118\n\n[list]::-webkit-calendar-picker-indicator {\n  display: none;\n}\n\n// 1. Prevent a WebKit bug where (2) destroys native `audio` and `video`\n//    controls in Android 4.\n// 2. Correct the inability to style clickable types in iOS and Safari.\n// 3. Opinionated: add \"hand\" cursor to non-disabled button elements.\n\nbutton,\n[type=\"button\"], // 1\n[type=\"reset\"],\n[type=\"submit\"] {\n  -webkit-appearance: button; // 2\n\n  @if $enable-button-pointers {\n    &:not(:disabled) {\n      cursor: pointer; // 3\n    }\n  }\n}\n\n// Remove inner border and padding from Firefox, but don't restore the outline like Normalize.\n\n::-moz-focus-inner {\n  padding: 0;\n  border-style: none;\n}\n\n// 1. Textareas should really only resize vertically so they don't break their (horizontal) containers.\n\ntextarea {\n  resize: vertical; // 1\n}\n\n// 1. Browsers set a default `min-width: min-content;` on fieldsets,\n//    unlike e.g. `<div>`s, which have `min-width: 0;` by default.\n//    So we reset that to ensure fieldsets behave more like a standard block element.\n//    See https://github.com/twbs/bootstrap/issues/12359\n//    and https://html.spec.whatwg.org/multipage/#the-fieldset-and-legend-elements\n// 2. Reset the default outline behavior of fieldsets so they don't affect page layout.\n\nfieldset {\n  min-width: 0; // 1\n  padding: 0; // 2\n  margin: 0; // 2\n  border: 0; // 2\n}\n\n// 1. By using `float: left`, the legend will behave like a block element.\n//    This way the border of a fieldset wraps around the legend if present.\n// 2. Fix wrapping bug.\n//    See https://github.com/twbs/bootstrap/issues/29712\n\nlegend {\n  float: left; // 1\n  width: 100%;\n  padding: 0;\n  margin-bottom: $legend-margin-bottom;\n  @include font-size($legend-font-size);\n  font-weight: $legend-font-weight;\n  line-height: inherit;\n\n  + * {\n    clear: left; // 2\n  }\n}\n\n// Fix height of inputs with a type of datetime-local, date, month, week, or time\n// See https://github.com/twbs/bootstrap/issues/18842\n\n::-webkit-datetime-edit-fields-wrapper,\n::-webkit-datetime-edit-text,\n::-webkit-datetime-edit-minute,\n::-webkit-datetime-edit-hour-field,\n::-webkit-datetime-edit-day-field,\n::-webkit-datetime-edit-month-field,\n::-webkit-datetime-edit-year-field {\n  padding: 0;\n}\n\n::-webkit-inner-spin-button {\n  height: auto;\n}\n\n// 1. Correct the outline style in Safari.\n// 2. This overrides the extra rounded corners on search inputs in iOS so that our\n//    `.form-control` class can properly style them. Note that this cannot simply\n//    be added to `.form-control` as it's not specific enough. For details, see\n//    https://github.com/twbs/bootstrap/issues/11586.\n\n[type=\"search\"] {\n  outline-offset: -2px; // 1\n  -webkit-appearance: textfield; // 2\n}\n\n// 1. A few input types should stay LTR\n// See https://rtlstyling.com/posts/rtl-styling#form-inputs\n// 2. RTL only output\n// See https://rtlcss.com/learn/usage-guide/control-directives/#raw\n\n/* rtl:raw:\n[type=\"tel\"],\n[type=\"url\"],\n[type=\"email\"],\n[type=\"number\"] {\n  direction: ltr;\n}\n*/\n\n// Remove the inner padding in Chrome and Safari on macOS.\n\n::-webkit-search-decoration {\n  -webkit-appearance: none;\n}\n\n// Remove padding around color pickers in webkit browsers\n\n::-webkit-color-swatch-wrapper {\n  padding: 0;\n}\n\n\n// Inherit font family and line height for file input buttons\n\n::file-selector-button {\n  font: inherit;\n}\n\n// 1. Change font properties to `inherit`\n// 2. Correct the inability to style clickable types in iOS and Safari.\n\n::-webkit-file-upload-button {\n  font: inherit; // 1\n  -webkit-appearance: button; // 2\n}\n\n// Correct element displays\n\noutput {\n  display: inline-block;\n}\n\n// Remove border from iframe\n\niframe {\n  border: 0;\n}\n\n// Summary\n//\n// 1. Add the correct display in all browsers\n\nsummary {\n  display: list-item; // 1\n  cursor: pointer;\n}\n\n\n// Progress\n//\n// Add the correct vertical alignment in Chrome, Firefox, and Opera.\n\nprogress {\n  vertical-align: baseline;\n}\n\n\n// Hidden attribute\n//\n// Always hide an element with the `hidden` HTML attribute.\n\n[hidden] {\n  display: none !important;\n}\n","@charset \"UTF-8\";\n/*!\n * Bootstrap v5.1.0 (https://getbootstrap.com/)\n * Copyright 2011-2021 The Bootstrap Authors\n * Copyright 2011-2021 Twitter, Inc.\n * Licensed under MIT (https://github.com/twbs/bootstrap/blob/main/LICENSE)\n */\n:root {\n  --bs-blue: #0d6efd;\n  --bs-indigo: #6610f2;\n  --bs-purple: #6f42c1;\n  --bs-pink: #d63384;\n  --bs-red: #dc3545;\n  --bs-orange: #fd7e14;\n  --bs-yellow: #ffc107;\n  --bs-green: #198754;\n  --bs-teal: #20c997;\n  --bs-cyan: #0dcaf0;\n  --bs-white: #fff;\n  --bs-gray: #6c757d;\n  --bs-gray-dark: #343a40;\n  --bs-gray-100: #f8f9fa;\n  --bs-gray-200: #e9ecef;\n  --bs-gray-300: #dee2e6;\n  --bs-gray-400: #ced4da;\n  --bs-gray-500: #adb5bd;\n  --bs-gray-600: #6c757d;\n  --bs-gray-700: #495057;\n  --bs-gray-800: #343a40;\n  --bs-gray-900: #212529;\n  --bs-primary: #0d6efd;\n  --bs-secondary: #6c757d;\n  --bs-success: #198754;\n  --bs-info: #0dcaf0;\n  --bs-warning: #ffc107;\n  --bs-danger: #dc3545;\n  --bs-light: #f8f9fa;\n  --bs-dark: #212529;\n  --bs-primary-rgb: 13, 110, 253;\n  --bs-secondary-rgb: 108, 117, 125;\n  --bs-success-rgb: 25, 135, 84;\n  --bs-info-rgb: 13, 202, 240;\n  --bs-warning-rgb: 255, 193, 7;\n  --bs-danger-rgb: 220, 53, 69;\n  --bs-light-rgb: 248, 249, 250;\n  --bs-dark-rgb: 33, 37, 41;\n  --bs-white-rgb: 255, 255, 255;\n  --bs-black-rgb: 0, 0, 0;\n  --bs-body-rgb: 33, 37, 41;\n  --bs-font-sans-serif: system-ui, -apple-system, \"Segoe UI\", Roboto, \"Helvetica Neue\", Arial, \"Noto Sans\", \"Liberation Sans\", sans-serif, \"Apple Color Emoji\", \"Segoe UI Emoji\", \"Segoe UI Symbol\", \"Noto Color Emoji\";\n  --bs-font-monospace: SFMono-Regular, Menlo, Monaco, Consolas, \"Liberation Mono\", \"Courier New\", monospace;\n  --bs-gradient: linear-gradient(180deg, rgba(255, 255, 255, 0.15), rgba(255, 255, 255, 0));\n  --bs-body-font-family: var(--bs-font-sans-serif);\n  --bs-body-font-size: 1rem;\n  --bs-body-font-weight: 400;\n  --bs-body-line-height: 1.5;\n  --bs-body-color: #212529;\n  --bs-body-bg: #fff;\n}\n\n*,\n*::before,\n*::after {\n  box-sizing: border-box;\n}\n\n@media (prefers-reduced-motion: no-preference) {\n  :root {\n    scroll-behavior: smooth;\n  }\n}\n\nbody {\n  margin: 0;\n  font-family: var(--bs-body-font-family);\n  font-size: var(--bs-body-font-size);\n  font-weight: var(--bs-body-font-weight);\n  line-height: var(--bs-body-line-height);\n  color: var(--bs-body-color);\n  text-align: var(--bs-body-text-align);\n  background-color: var(--bs-body-bg);\n  -webkit-text-size-adjust: 100%;\n  -webkit-tap-highlight-color: rgba(0, 0, 0, 0);\n}\n\nhr {\n  margin: 1rem 0;\n  color: inherit;\n  background-color: currentColor;\n  border: 0;\n  opacity: 0.25;\n}\n\nhr:not([size]) {\n  height: 1px;\n}\n\nh6, .h6, h5, .h5, h4, .h4, h3, .h3, h2, .h2, h1, .h1 {\n  margin-top: 0;\n  margin-bottom: 0.5rem;\n  font-weight: 500;\n  line-height: 1.2;\n}\n\nh1, .h1 {\n  font-size: calc(1.375rem + 1.5vw);\n}\n@media (min-width: 1200px) {\n  h1, .h1 {\n    font-size: 2.5rem;\n  }\n}\n\nh2, .h2 {\n  font-size: calc(1.325rem + 0.9vw);\n}\n@media (min-width: 1200px) {\n  h2, .h2 {\n    font-size: 2rem;\n  }\n}\n\nh3, .h3 {\n  font-size: calc(1.3rem + 0.6vw);\n}\n@media (min-width: 1200px) {\n  h3, .h3 {\n    font-size: 1.75rem;\n  }\n}\n\nh4, .h4 {\n  font-size: calc(1.275rem + 0.3vw);\n}\n@media (min-width: 1200px) {\n  h4, .h4 {\n    font-size: 1.5rem;\n  }\n}\n\nh5, .h5 {\n  font-size: 1.25rem;\n}\n\nh6, .h6 {\n  font-size: 1rem;\n}\n\np {\n  margin-top: 0;\n  margin-bottom: 1rem;\n}\n\nabbr[title],\nabbr[data-bs-original-title] {\n  -webkit-text-decoration: underline dotted;\n  text-decoration: underline dotted;\n  cursor: help;\n  -webkit-text-decoration-skip-ink: none;\n  text-decoration-skip-ink: none;\n}\n\naddress {\n  margin-bottom: 1rem;\n  font-style: normal;\n  line-height: inherit;\n}\n\nol,\nul {\n  padding-right: 2rem;\n}\n\nol,\nul,\ndl {\n  margin-top: 0;\n  margin-bottom: 1rem;\n}\n\nol ol,\nul ul,\nol ul,\nul ol {\n  margin-bottom: 0;\n}\n\ndt {\n  font-weight: 700;\n}\n\ndd {\n  margin-bottom: 0.5rem;\n  margin-right: 0;\n}\n\nblockquote {\n  margin: 0 0 1rem;\n}\n\nb,\nstrong {\n  font-weight: bolder;\n}\n\nsmall, .small {\n  font-size: 0.875em;\n}\n\nmark, .mark {\n  padding: 0.2em;\n  background-color: #fcf8e3;\n}\n\nsub,\nsup {\n  position: relative;\n  font-size: 0.75em;\n  line-height: 0;\n  vertical-align: baseline;\n}\n\nsub {\n  bottom: -0.25em;\n}\n\nsup {\n  top: -0.5em;\n}\n\na {\n  color: #0d6efd;\n  text-decoration: underline;\n}\na:hover {\n  color: #0a58ca;\n}\n\na:not([href]):not([class]), a:not([href]):not([class]):hover {\n  color: inherit;\n  text-decoration: none;\n}\n\npre,\ncode,\nkbd,\nsamp {\n  font-family: var(--bs-font-monospace);\n  font-size: 1em;\n  direction: ltr ;\n  unicode-bidi: bidi-override;\n}\n\npre {\n  display: block;\n  margin-top: 0;\n  margin-bottom: 1rem;\n  overflow: auto;\n  font-size: 0.875em;\n}\npre code {\n  font-size: inherit;\n  color: inherit;\n  word-break: normal;\n}\n\ncode {\n  font-size: 0.875em;\n  color: #d63384;\n  word-wrap: break-word;\n}\na > code {\n  color: inherit;\n}\n\nkbd {\n  padding: 0.2rem 0.4rem;\n  font-size: 0.875em;\n  color: #fff;\n  background-color: #212529;\n  border-radius: 0.2rem;\n}\nkbd kbd {\n  padding: 0;\n  font-size: 1em;\n  font-weight: 700;\n}\n\nfigure {\n  margin: 0 0 1rem;\n}\n\nimg,\nsvg {\n  vertical-align: middle;\n}\n\ntable {\n  caption-side: bottom;\n  border-collapse: collapse;\n}\n\ncaption {\n  padding-top: 0.5rem;\n  padding-bottom: 0.5rem;\n  color: #6c757d;\n  text-align: right;\n}\n\nth {\n  text-align: inherit;\n  text-align: -webkit-match-parent;\n}\n\nthead,\ntbody,\ntfoot,\ntr,\ntd,\nth {\n  border-color: inherit;\n  border-style: solid;\n  border-width: 0;\n}\n\nlabel {\n  display: inline-block;\n}\n\nbutton {\n  border-radius: 0;\n}\n\nbutton:focus:not(:focus-visible) {\n  outline: 0;\n}\n\ninput,\nbutton,\nselect,\noptgroup,\ntextarea {\n  margin: 0;\n  font-family: inherit;\n  font-size: inherit;\n  line-height: inherit;\n}\n\nbutton,\nselect {\n  text-transform: none;\n}\n\n[role=button] {\n  cursor: pointer;\n}\n\nselect {\n  word-wrap: normal;\n}\nselect:disabled {\n  opacity: 1;\n}\n\n[list]::-webkit-calendar-picker-indicator {\n  display: none;\n}\n\nbutton,\n[type=button],\n[type=reset],\n[type=submit] {\n  -webkit-appearance: button;\n}\nbutton:not(:disabled),\n[type=button]:not(:disabled),\n[type=reset]:not(:disabled),\n[type=submit]:not(:disabled) {\n  cursor: pointer;\n}\n\n::-moz-focus-inner {\n  padding: 0;\n  border-style: none;\n}\n\ntextarea {\n  resize: vertical;\n}\n\nfieldset {\n  min-width: 0;\n  padding: 0;\n  margin: 0;\n  border: 0;\n}\n\nlegend {\n  float: right;\n  width: 100%;\n  padding: 0;\n  margin-bottom: 0.5rem;\n  font-size: calc(1.275rem + 0.3vw);\n  line-height: inherit;\n}\n@media (min-width: 1200px) {\n  legend {\n    font-size: 1.5rem;\n  }\n}\nlegend + * {\n  clear: right;\n}\n\n::-webkit-datetime-edit-fields-wrapper,\n::-webkit-datetime-edit-text,\n::-webkit-datetime-edit-minute,\n::-webkit-datetime-edit-hour-field,\n::-webkit-datetime-edit-day-field,\n::-webkit-datetime-edit-month-field,\n::-webkit-datetime-edit-year-field {\n  padding: 0;\n}\n\n::-webkit-inner-spin-button {\n  height: auto;\n}\n\n[type=search] {\n  outline-offset: -2px;\n  -webkit-appearance: textfield;\n}\n\n[type=\"tel\"],\n[type=\"url\"],\n[type=\"email\"],\n[type=\"number\"] {\n  direction: ltr;\n}\n::-webkit-search-decoration {\n  -webkit-appearance: none;\n}\n\n::-webkit-color-swatch-wrapper {\n  padding: 0;\n}\n\n::file-selector-button {\n  font: inherit;\n}\n\n::-webkit-file-upload-button {\n  font: inherit;\n  -webkit-appearance: button;\n}\n\noutput {\n  display: inline-block;\n}\n\niframe {\n  border: 0;\n}\n\nsummary {\n  display: list-item;\n  cursor: pointer;\n}\n\nprogress {\n  vertical-align: baseline;\n}\n\n[hidden] {\n  display: none !important;\n}\n\n.lead {\n  font-size: 1.25rem;\n  font-weight: 300;\n}\n\n.display-1 {\n  font-size: calc(1.625rem + 4.5vw);\n  font-weight: 300;\n  line-height: 1.2;\n}\n@media (min-width: 1200px) {\n  .display-1 {\n    font-size: 5rem;\n  }\n}\n\n.display-2 {\n  font-size: calc(1.575rem + 3.9vw);\n  font-weight: 300;\n  line-height: 1.2;\n}\n@media (min-width: 1200px) {\n  .display-2 {\n    font-size: 4.5rem;\n  }\n}\n\n.display-3 {\n  font-size: calc(1.525rem + 3.3vw);\n  font-weight: 300;\n  line-height: 1.2;\n}\n@media (min-width: 1200px) {\n  .display-3 {\n    font-size: 4rem;\n  }\n}\n\n.display-4 {\n  font-size: calc(1.475rem + 2.7vw);\n  font-weight: 300;\n  line-height: 1.2;\n}\n@media (min-width: 1200px) {\n  .display-4 {\n    font-size: 3.5rem;\n  }\n}\n\n.display-5 {\n  font-size: calc(1.425rem + 2.1vw);\n  font-weight: 300;\n  line-height: 1.2;\n}\n@media (min-width: 1200px) {\n  .display-5 {\n    font-size: 3rem;\n  }\n}\n\n.display-6 {\n  font-size: calc(1.375rem + 1.5vw);\n  font-weight: 300;\n  line-height: 1.2;\n}\n@media (min-width: 1200px) {\n  .display-6 {\n    font-size: 2.5rem;\n  }\n}\n\n.list-unstyled {\n  padding-right: 0;\n  list-style: none;\n}\n\n.list-inline {\n  padding-right: 0;\n  list-style: none;\n}\n\n.list-inline-item {\n  display: inline-block;\n}\n.list-inline-item:not(:last-child) {\n  margin-left: 0.5rem;\n}\n\n.initialism {\n  font-size: 0.875em;\n  text-transform: uppercase;\n}\n\n.blockquote {\n  margin-bottom: 1rem;\n  font-size: 1.25rem;\n}\n.blockquote > :last-child {\n  margin-bottom: 0;\n}\n\n.blockquote-footer {\n  margin-top: -1rem;\n  margin-bottom: 1rem;\n  font-size: 0.875em;\n  color: #6c757d;\n}\n.blockquote-footer::before {\n  content: \"— \";\n}\n\n.img-fluid {\n  max-width: 100%;\n  height: auto;\n}\n\n.img-thumbnail {\n  padding: 0.25rem;\n  background-color: #fff;\n  border: 1px solid #dee2e6;\n  border-radius: 0.25rem;\n  max-width: 100%;\n  height: auto;\n}\n\n.figure {\n  display: inline-block;\n}\n\n.figure-img {\n  margin-bottom: 0.5rem;\n  line-height: 1;\n}\n\n.figure-caption {\n  font-size: 0.875em;\n  color: #6c757d;\n}\n\n.container,\n.container-fluid,\n.container-xxl,\n.container-xl,\n.container-lg,\n.container-md,\n.container-sm {\n  width: 100%;\n  padding-left: var(--bs-gutter-x, 0.75rem);\n  padding-right: var(--bs-gutter-x, 0.75rem);\n  margin-left: auto;\n  margin-right: auto;\n}\n\n@media (min-width: 576px) {\n  .container-sm, .container {\n    max-width: 540px;\n  }\n}\n@media (min-width: 768px) {\n  .container-md, .container-sm, .container {\n    max-width: 720px;\n  }\n}\n@media (min-width: 992px) {\n  .container-lg, .container-md, .container-sm, .container {\n    max-width: 960px;\n  }\n}\n@media (min-width: 1200px) {\n  .container-xl, .container-lg, .container-md, .container-sm, .container {\n    max-width: 1140px;\n  }\n}\n@media (min-width: 1400px) {\n  .container-xxl, .container-xl, .container-lg, .container-md, .container-sm, .container {\n    max-width: 1320px;\n  }\n}\n.row {\n  --bs-gutter-x: 1.5rem;\n  --bs-gutter-y: 0;\n  display: flex;\n  flex-wrap: wrap;\n  margin-top: calc(var(--bs-gutter-y) * -1);\n  margin-left: calc(var(--bs-gutter-x) * -.5);\n  margin-right: calc(var(--bs-gutter-x) * -.5);\n}\n.row > * {\n  flex-shrink: 0;\n  width: 100%;\n  max-width: 100%;\n  padding-left: calc(var(--bs-gutter-x) * .5);\n  padding-right: calc(var(--bs-gutter-x) * .5);\n  margin-top: var(--bs-gutter-y);\n}\n\n.col {\n  flex: 1 0 0%;\n}\n\n.row-cols-auto > * {\n  flex: 0 0 auto;\n  width: auto;\n}\n\n.row-cols-1 > * {\n  flex: 0 0 auto;\n  width: 100%;\n}\n\n.row-cols-2 > * {\n  flex: 0 0 auto;\n  width: 50%;\n}\n\n.row-cols-3 > * {\n  flex: 0 0 auto;\n  width: 33.3333333333%;\n}\n\n.row-cols-4 > * {\n  flex: 0 0 auto;\n  width: 25%;\n}\n\n.row-cols-5 > * {\n  flex: 0 0 auto;\n  width: 20%;\n}\n\n.row-cols-6 > * {\n  flex: 0 0 auto;\n  width: 16.6666666667%;\n}\n\n.col-auto {\n  flex: 0 0 auto;\n  width: auto;\n}\n\n.col-1 {\n  flex: 0 0 auto;\n  width: 8.33333333%;\n}\n\n.col-2 {\n  flex: 0 0 auto;\n  width: 16.66666667%;\n}\n\n.col-3 {\n  flex: 0 0 auto;\n  width: 25%;\n}\n\n.col-4 {\n  flex: 0 0 auto;\n  width: 33.33333333%;\n}\n\n.col-5 {\n  flex: 0 0 auto;\n  width: 41.66666667%;\n}\n\n.col-6 {\n  flex: 0 0 auto;\n  width: 50%;\n}\n\n.col-7 {\n  flex: 0 0 auto;\n  width: 58.33333333%;\n}\n\n.col-8 {\n  flex: 0 0 auto;\n  width: 66.66666667%;\n}\n\n.col-9 {\n  flex: 0 0 auto;\n  width: 75%;\n}\n\n.col-10 {\n  flex: 0 0 auto;\n  width: 83.33333333%;\n}\n\n.col-11 {\n  flex: 0 0 auto;\n  width: 91.66666667%;\n}\n\n.col-12 {\n  flex: 0 0 auto;\n  width: 100%;\n}\n\n.offset-1 {\n  margin-right: 8.33333333%;\n}\n\n.offset-2 {\n  margin-right: 16.66666667%;\n}\n\n.offset-3 {\n  margin-right: 25%;\n}\n\n.offset-4 {\n  margin-right: 33.33333333%;\n}\n\n.offset-5 {\n  margin-right: 41.66666667%;\n}\n\n.offset-6 {\n  margin-right: 50%;\n}\n\n.offset-7 {\n  margin-right: 58.33333333%;\n}\n\n.offset-8 {\n  margin-right: 66.66666667%;\n}\n\n.offset-9 {\n  margin-right: 75%;\n}\n\n.offset-10 {\n  margin-right: 83.33333333%;\n}\n\n.offset-11 {\n  margin-right: 91.66666667%;\n}\n\n.g-0,\n.gx-0 {\n  --bs-gutter-x: 0;\n}\n\n.g-0,\n.gy-0 {\n  --bs-gutter-y: 0;\n}\n\n.g-1,\n.gx-1 {\n  --bs-gutter-x: 0.25rem;\n}\n\n.g-1,\n.gy-1 {\n  --bs-gutter-y: 0.25rem;\n}\n\n.g-2,\n.gx-2 {\n  --bs-gutter-x: 0.5rem;\n}\n\n.g-2,\n.gy-2 {\n  --bs-gutter-y: 0.5rem;\n}\n\n.g-3,\n.gx-3 {\n  --bs-gutter-x: 1rem;\n}\n\n.g-3,\n.gy-3 {\n  --bs-gutter-y: 1rem;\n}\n\n.g-4,\n.gx-4 {\n  --bs-gutter-x: 1.5rem;\n}\n\n.g-4,\n.gy-4 {\n  --bs-gutter-y: 1.5rem;\n}\n\n.g-5,\n.gx-5 {\n  --bs-gutter-x: 3rem;\n}\n\n.g-5,\n.gy-5 {\n  --bs-gutter-y: 3rem;\n}\n\n@media (min-width: 576px) {\n  .col-sm {\n    flex: 1 0 0%;\n  }\n\n  .row-cols-sm-auto > * {\n    flex: 0 0 auto;\n    width: auto;\n  }\n\n  .row-cols-sm-1 > * {\n    flex: 0 0 auto;\n    width: 100%;\n  }\n\n  .row-cols-sm-2 > * {\n    flex: 0 0 auto;\n    width: 50%;\n  }\n\n  .row-cols-sm-3 > * {\n    flex: 0 0 auto;\n    width: 33.3333333333%;\n  }\n\n  .row-cols-sm-4 > * {\n    flex: 0 0 auto;\n    width: 25%;\n  }\n\n  .row-cols-sm-5 > * {\n    flex: 0 0 auto;\n    width: 20%;\n  }\n\n  .row-cols-sm-6 > * {\n    flex: 0 0 auto;\n    width: 16.6666666667%;\n  }\n\n  .col-sm-auto {\n    flex: 0 0 auto;\n    width: auto;\n  }\n\n  .col-sm-1 {\n    flex: 0 0 auto;\n    width: 8.33333333%;\n  }\n\n  .col-sm-2 {\n    flex: 0 0 auto;\n    width: 16.66666667%;\n  }\n\n  .col-sm-3 {\n    flex: 0 0 auto;\n    width: 25%;\n  }\n\n  .col-sm-4 {\n    flex: 0 0 auto;\n    width: 33.33333333%;\n  }\n\n  .col-sm-5 {\n    flex: 0 0 auto;\n    width: 41.66666667%;\n  }\n\n  .col-sm-6 {\n    flex: 0 0 auto;\n    width: 50%;\n  }\n\n  .col-sm-7 {\n    flex: 0 0 auto;\n    width: 58.33333333%;\n  }\n\n  .col-sm-8 {\n    flex: 0 0 auto;\n    width: 66.66666667%;\n  }\n\n  .col-sm-9 {\n    flex: 0 0 auto;\n    width: 75%;\n  }\n\n  .col-sm-10 {\n    flex: 0 0 auto;\n    width: 83.33333333%;\n  }\n\n  .col-sm-11 {\n    flex: 0 0 auto;\n    width: 91.66666667%;\n  }\n\n  .col-sm-12 {\n    flex: 0 0 auto;\n    width: 100%;\n  }\n\n  .offset-sm-0 {\n    margin-right: 0;\n  }\n\n  .offset-sm-1 {\n    margin-right: 8.33333333%;\n  }\n\n  .offset-sm-2 {\n    margin-right: 16.66666667%;\n  }\n\n  .offset-sm-3 {\n    margin-right: 25%;\n  }\n\n  .offset-sm-4 {\n    margin-right: 33.33333333%;\n  }\n\n  .offset-sm-5 {\n    margin-right: 41.66666667%;\n  }\n\n  .offset-sm-6 {\n    margin-right: 50%;\n  }\n\n  .offset-sm-7 {\n    margin-right: 58.33333333%;\n  }\n\n  .offset-sm-8 {\n    margin-right: 66.66666667%;\n  }\n\n  .offset-sm-9 {\n    margin-right: 75%;\n  }\n\n  .offset-sm-10 {\n    margin-right: 83.33333333%;\n  }\n\n  .offset-sm-11 {\n    margin-right: 91.66666667%;\n  }\n\n  .g-sm-0,\n.gx-sm-0 {\n    --bs-gutter-x: 0;\n  }\n\n  .g-sm-0,\n.gy-sm-0 {\n    --bs-gutter-y: 0;\n  }\n\n  .g-sm-1,\n.gx-sm-1 {\n    --bs-gutter-x: 0.25rem;\n  }\n\n  .g-sm-1,\n.gy-sm-1 {\n    --bs-gutter-y: 0.25rem;\n  }\n\n  .g-sm-2,\n.gx-sm-2 {\n    --bs-gutter-x: 0.5rem;\n  }\n\n  .g-sm-2,\n.gy-sm-2 {\n    --bs-gutter-y: 0.5rem;\n  }\n\n  .g-sm-3,\n.gx-sm-3 {\n    --bs-gutter-x: 1rem;\n  }\n\n  .g-sm-3,\n.gy-sm-3 {\n    --bs-gutter-y: 1rem;\n  }\n\n  .g-sm-4,\n.gx-sm-4 {\n    --bs-gutter-x: 1.5rem;\n  }\n\n  .g-sm-4,\n.gy-sm-4 {\n    --bs-gutter-y: 1.5rem;\n  }\n\n  .g-sm-5,\n.gx-sm-5 {\n    --bs-gutter-x: 3rem;\n  }\n\n  .g-sm-5,\n.gy-sm-5 {\n    --bs-gutter-y: 3rem;\n  }\n}\n@media (min-width: 768px) {\n  .col-md {\n    flex: 1 0 0%;\n  }\n\n  .row-cols-md-auto > * {\n    flex: 0 0 auto;\n    width: auto;\n  }\n\n  .row-cols-md-1 > * {\n    flex: 0 0 auto;\n    width: 100%;\n  }\n\n  .row-cols-md-2 > * {\n    flex: 0 0 auto;\n    width: 50%;\n  }\n\n  .row-cols-md-3 > * {\n    flex: 0 0 auto;\n    width: 33.3333333333%;\n  }\n\n  .row-cols-md-4 > * {\n    flex: 0 0 auto;\n    width: 25%;\n  }\n\n  .row-cols-md-5 > * {\n    flex: 0 0 auto;\n    width: 20%;\n  }\n\n  .row-cols-md-6 > * {\n    flex: 0 0 auto;\n    width: 16.6666666667%;\n  }\n\n  .col-md-auto {\n    flex: 0 0 auto;\n    width: auto;\n  }\n\n  .col-md-1 {\n    flex: 0 0 auto;\n    width: 8.33333333%;\n  }\n\n  .col-md-2 {\n    flex: 0 0 auto;\n    width: 16.66666667%;\n  }\n\n  .col-md-3 {\n    flex: 0 0 auto;\n    width: 25%;\n  }\n\n  .col-md-4 {\n    flex: 0 0 auto;\n    width: 33.33333333%;\n  }\n\n  .col-md-5 {\n    flex: 0 0 auto;\n    width: 41.66666667%;\n  }\n\n  .col-md-6 {\n    flex: 0 0 auto;\n    width: 50%;\n  }\n\n  .col-md-7 {\n    flex: 0 0 auto;\n    width: 58.33333333%;\n  }\n\n  .col-md-8 {\n    flex: 0 0 auto;\n    width: 66.66666667%;\n  }\n\n  .col-md-9 {\n    flex: 0 0 auto;\n    width: 75%;\n  }\n\n  .col-md-10 {\n    flex: 0 0 auto;\n    width: 83.33333333%;\n  }\n\n  .col-md-11 {\n    flex: 0 0 auto;\n    width: 91.66666667%;\n  }\n\n  .col-md-12 {\n    flex: 0 0 auto;\n    width: 100%;\n  }\n\n  .offset-md-0 {\n    margin-right: 0;\n  }\n\n  .offset-md-1 {\n    margin-right: 8.33333333%;\n  }\n\n  .offset-md-2 {\n    margin-right: 16.66666667%;\n  }\n\n  .offset-md-3 {\n    margin-right: 25%;\n  }\n\n  .offset-md-4 {\n    margin-right: 33.33333333%;\n  }\n\n  .offset-md-5 {\n    margin-right: 41.66666667%;\n  }\n\n  .offset-md-6 {\n    margin-right: 50%;\n  }\n\n  .offset-md-7 {\n    margin-right: 58.33333333%;\n  }\n\n  .offset-md-8 {\n    margin-right: 66.66666667%;\n  }\n\n  .offset-md-9 {\n    margin-right: 75%;\n  }\n\n  .offset-md-10 {\n    margin-right: 83.33333333%;\n  }\n\n  .offset-md-11 {\n    margin-right: 91.66666667%;\n  }\n\n  .g-md-0,\n.gx-md-0 {\n    --bs-gutter-x: 0;\n  }\n\n  .g-md-0,\n.gy-md-0 {\n    --bs-gutter-y: 0;\n  }\n\n  .g-md-1,\n.gx-md-1 {\n    --bs-gutter-x: 0.25rem;\n  }\n\n  .g-md-1,\n.gy-md-1 {\n    --bs-gutter-y: 0.25rem;\n  }\n\n  .g-md-2,\n.gx-md-2 {\n    --bs-gutter-x: 0.5rem;\n  }\n\n  .g-md-2,\n.gy-md-2 {\n    --bs-gutter-y: 0.5rem;\n  }\n\n  .g-md-3,\n.gx-md-3 {\n    --bs-gutter-x: 1rem;\n  }\n\n  .g-md-3,\n.gy-md-3 {\n    --bs-gutter-y: 1rem;\n  }\n\n  .g-md-4,\n.gx-md-4 {\n    --bs-gutter-x: 1.5rem;\n  }\n\n  .g-md-4,\n.gy-md-4 {\n    --bs-gutter-y: 1.5rem;\n  }\n\n  .g-md-5,\n.gx-md-5 {\n    --bs-gutter-x: 3rem;\n  }\n\n  .g-md-5,\n.gy-md-5 {\n    --bs-gutter-y: 3rem;\n  }\n}\n@media (min-width: 992px) {\n  .col-lg {\n    flex: 1 0 0%;\n  }\n\n  .row-cols-lg-auto > * {\n    flex: 0 0 auto;\n    width: auto;\n  }\n\n  .row-cols-lg-1 > * {\n    flex: 0 0 auto;\n    width: 100%;\n  }\n\n  .row-cols-lg-2 > * {\n    flex: 0 0 auto;\n    width: 50%;\n  }\n\n  .row-cols-lg-3 > * {\n    flex: 0 0 auto;\n    width: 33.3333333333%;\n  }\n\n  .row-cols-lg-4 > * {\n    flex: 0 0 auto;\n    width: 25%;\n  }\n\n  .row-cols-lg-5 > * {\n    flex: 0 0 auto;\n    width: 20%;\n  }\n\n  .row-cols-lg-6 > * {\n    flex: 0 0 auto;\n    width: 16.6666666667%;\n  }\n\n  .col-lg-auto {\n    flex: 0 0 auto;\n    width: auto;\n  }\n\n  .col-lg-1 {\n    flex: 0 0 auto;\n    width: 8.33333333%;\n  }\n\n  .col-lg-2 {\n    flex: 0 0 auto;\n    width: 16.66666667%;\n  }\n\n  .col-lg-3 {\n    flex: 0 0 auto;\n    width: 25%;\n  }\n\n  .col-lg-4 {\n    flex: 0 0 auto;\n    width: 33.33333333%;\n  }\n\n  .col-lg-5 {\n    flex: 0 0 auto;\n    width: 41.66666667%;\n  }\n\n  .col-lg-6 {\n    flex: 0 0 auto;\n    width: 50%;\n  }\n\n  .col-lg-7 {\n    flex: 0 0 auto;\n    width: 58.33333333%;\n  }\n\n  .col-lg-8 {\n    flex: 0 0 auto;\n    width: 66.66666667%;\n  }\n\n  .col-lg-9 {\n    flex: 0 0 auto;\n    width: 75%;\n  }\n\n  .col-lg-10 {\n    flex: 0 0 auto;\n    width: 83.33333333%;\n  }\n\n  .col-lg-11 {\n    flex: 0 0 auto;\n    width: 91.66666667%;\n  }\n\n  .col-lg-12 {\n    flex: 0 0 auto;\n    width: 100%;\n  }\n\n  .offset-lg-0 {\n    margin-right: 0;\n  }\n\n  .offset-lg-1 {\n    margin-right: 8.33333333%;\n  }\n\n  .offset-lg-2 {\n    margin-right: 16.66666667%;\n  }\n\n  .offset-lg-3 {\n    margin-right: 25%;\n  }\n\n  .offset-lg-4 {\n    margin-right: 33.33333333%;\n  }\n\n  .offset-lg-5 {\n    margin-right: 41.66666667%;\n  }\n\n  .offset-lg-6 {\n    margin-right: 50%;\n  }\n\n  .offset-lg-7 {\n    margin-right: 58.33333333%;\n  }\n\n  .offset-lg-8 {\n    margin-right: 66.66666667%;\n  }\n\n  .offset-lg-9 {\n    margin-right: 75%;\n  }\n\n  .offset-lg-10 {\n    margin-right: 83.33333333%;\n  }\n\n  .offset-lg-11 {\n    margin-right: 91.66666667%;\n  }\n\n  .g-lg-0,\n.gx-lg-0 {\n    --bs-gutter-x: 0;\n  }\n\n  .g-lg-0,\n.gy-lg-0 {\n    --bs-gutter-y: 0;\n  }\n\n  .g-lg-1,\n.gx-lg-1 {\n    --bs-gutter-x: 0.25rem;\n  }\n\n  .g-lg-1,\n.gy-lg-1 {\n    --bs-gutter-y: 0.25rem;\n  }\n\n  .g-lg-2,\n.gx-lg-2 {\n    --bs-gutter-x: 0.5rem;\n  }\n\n  .g-lg-2,\n.gy-lg-2 {\n    --bs-gutter-y: 0.5rem;\n  }\n\n  .g-lg-3,\n.gx-lg-3 {\n    --bs-gutter-x: 1rem;\n  }\n\n  .g-lg-3,\n.gy-lg-3 {\n    --bs-gutter-y: 1rem;\n  }\n\n  .g-lg-4,\n.gx-lg-4 {\n    --bs-gutter-x: 1.5rem;\n  }\n\n  .g-lg-4,\n.gy-lg-4 {\n    --bs-gutter-y: 1.5rem;\n  }\n\n  .g-lg-5,\n.gx-lg-5 {\n    --bs-gutter-x: 3rem;\n  }\n\n  .g-lg-5,\n.gy-lg-5 {\n    --bs-gutter-y: 3rem;\n  }\n}\n@media (min-width: 1200px) {\n  .col-xl {\n    flex: 1 0 0%;\n  }\n\n  .row-cols-xl-auto > * {\n    flex: 0 0 auto;\n    width: auto;\n  }\n\n  .row-cols-xl-1 > * {\n    flex: 0 0 auto;\n    width: 100%;\n  }\n\n  .row-cols-xl-2 > * {\n    flex: 0 0 auto;\n    width: 50%;\n  }\n\n  .row-cols-xl-3 > * {\n    flex: 0 0 auto;\n    width: 33.3333333333%;\n  }\n\n  .row-cols-xl-4 > * {\n    flex: 0 0 auto;\n    width: 25%;\n  }\n\n  .row-cols-xl-5 > * {\n    flex: 0 0 auto;\n    width: 20%;\n  }\n\n  .row-cols-xl-6 > * {\n    flex: 0 0 auto;\n    width: 16.6666666667%;\n  }\n\n  .col-xl-auto {\n    flex: 0 0 auto;\n    width: auto;\n  }\n\n  .col-xl-1 {\n    flex: 0 0 auto;\n    width: 8.33333333%;\n  }\n\n  .col-xl-2 {\n    flex: 0 0 auto;\n    width: 16.66666667%;\n  }\n\n  .col-xl-3 {\n    flex: 0 0 auto;\n    width: 25%;\n  }\n\n  .col-xl-4 {\n    flex: 0 0 auto;\n    width: 33.33333333%;\n  }\n\n  .col-xl-5 {\n    flex: 0 0 auto;\n    width: 41.66666667%;\n  }\n\n  .col-xl-6 {\n    flex: 0 0 auto;\n    width: 50%;\n  }\n\n  .col-xl-7 {\n    flex: 0 0 auto;\n    width: 58.33333333%;\n  }\n\n  .col-xl-8 {\n    flex: 0 0 auto;\n    width: 66.66666667%;\n  }\n\n  .col-xl-9 {\n    flex: 0 0 auto;\n    width: 75%;\n  }\n\n  .col-xl-10 {\n    flex: 0 0 auto;\n    width: 83.33333333%;\n  }\n\n  .col-xl-11 {\n    flex: 0 0 auto;\n    width: 91.66666667%;\n  }\n\n  .col-xl-12 {\n    flex: 0 0 auto;\n    width: 100%;\n  }\n\n  .offset-xl-0 {\n    margin-right: 0;\n  }\n\n  .offset-xl-1 {\n    margin-right: 8.33333333%;\n  }\n\n  .offset-xl-2 {\n    margin-right: 16.66666667%;\n  }\n\n  .offset-xl-3 {\n    margin-right: 25%;\n  }\n\n  .offset-xl-4 {\n    margin-right: 33.33333333%;\n  }\n\n  .offset-xl-5 {\n    margin-right: 41.66666667%;\n  }\n\n  .offset-xl-6 {\n    margin-right: 50%;\n  }\n\n  .offset-xl-7 {\n    margin-right: 58.33333333%;\n  }\n\n  .offset-xl-8 {\n    margin-right: 66.66666667%;\n  }\n\n  .offset-xl-9 {\n    margin-right: 75%;\n  }\n\n  .offset-xl-10 {\n    margin-right: 83.33333333%;\n  }\n\n  .offset-xl-11 {\n    margin-right: 91.66666667%;\n  }\n\n  .g-xl-0,\n.gx-xl-0 {\n    --bs-gutter-x: 0;\n  }\n\n  .g-xl-0,\n.gy-xl-0 {\n    --bs-gutter-y: 0;\n  }\n\n  .g-xl-1,\n.gx-xl-1 {\n    --bs-gutter-x: 0.25rem;\n  }\n\n  .g-xl-1,\n.gy-xl-1 {\n    --bs-gutter-y: 0.25rem;\n  }\n\n  .g-xl-2,\n.gx-xl-2 {\n    --bs-gutter-x: 0.5rem;\n  }\n\n  .g-xl-2,\n.gy-xl-2 {\n    --bs-gutter-y: 0.5rem;\n  }\n\n  .g-xl-3,\n.gx-xl-3 {\n    --bs-gutter-x: 1rem;\n  }\n\n  .g-xl-3,\n.gy-xl-3 {\n    --bs-gutter-y: 1rem;\n  }\n\n  .g-xl-4,\n.gx-xl-4 {\n    --bs-gutter-x: 1.5rem;\n  }\n\n  .g-xl-4,\n.gy-xl-4 {\n    --bs-gutter-y: 1.5rem;\n  }\n\n  .g-xl-5,\n.gx-xl-5 {\n    --bs-gutter-x: 3rem;\n  }\n\n  .g-xl-5,\n.gy-xl-5 {\n    --bs-gutter-y: 3rem;\n  }\n}\n@media (min-width: 1400px) {\n  .col-xxl {\n    flex: 1 0 0%;\n  }\n\n  .row-cols-xxl-auto > * {\n    flex: 0 0 auto;\n    width: auto;\n  }\n\n  .row-cols-xxl-1 > * {\n    flex: 0 0 auto;\n    width: 100%;\n  }\n\n  .row-cols-xxl-2 > * {\n    flex: 0 0 auto;\n    width: 50%;\n  }\n\n  .row-cols-xxl-3 > * {\n    flex: 0 0 auto;\n    width: 33.3333333333%;\n  }\n\n  .row-cols-xxl-4 > * {\n    flex: 0 0 auto;\n    width: 25%;\n  }\n\n  .row-cols-xxl-5 > * {\n    flex: 0 0 auto;\n    width: 20%;\n  }\n\n  .row-cols-xxl-6 > * {\n    flex: 0 0 auto;\n    width: 16.6666666667%;\n  }\n\n  .col-xxl-auto {\n    flex: 0 0 auto;\n    width: auto;\n  }\n\n  .col-xxl-1 {\n    flex: 0 0 auto;\n    width: 8.33333333%;\n  }\n\n  .col-xxl-2 {\n    flex: 0 0 auto;\n    width: 16.66666667%;\n  }\n\n  .col-xxl-3 {\n    flex: 0 0 auto;\n    width: 25%;\n  }\n\n  .col-xxl-4 {\n    flex: 0 0 auto;\n    width: 33.33333333%;\n  }\n\n  .col-xxl-5 {\n    flex: 0 0 auto;\n    width: 41.66666667%;\n  }\n\n  .col-xxl-6 {\n    flex: 0 0 auto;\n    width: 50%;\n  }\n\n  .col-xxl-7 {\n    flex: 0 0 auto;\n    width: 58.33333333%;\n  }\n\n  .col-xxl-8 {\n    flex: 0 0 auto;\n    width: 66.66666667%;\n  }\n\n  .col-xxl-9 {\n    flex: 0 0 auto;\n    width: 75%;\n  }\n\n  .col-xxl-10 {\n    flex: 0 0 auto;\n    width: 83.33333333%;\n  }\n\n  .col-xxl-11 {\n    flex: 0 0 auto;\n    width: 91.66666667%;\n  }\n\n  .col-xxl-12 {\n    flex: 0 0 auto;\n    width: 100%;\n  }\n\n  .offset-xxl-0 {\n    margin-right: 0;\n  }\n\n  .offset-xxl-1 {\n    margin-right: 8.33333333%;\n  }\n\n  .offset-xxl-2 {\n    margin-right: 16.66666667%;\n  }\n\n  .offset-xxl-3 {\n    margin-right: 25%;\n  }\n\n  .offset-xxl-4 {\n    margin-right: 33.33333333%;\n  }\n\n  .offset-xxl-5 {\n    margin-right: 41.66666667%;\n  }\n\n  .offset-xxl-6 {\n    margin-right: 50%;\n  }\n\n  .offset-xxl-7 {\n    margin-right: 58.33333333%;\n  }\n\n  .offset-xxl-8 {\n    margin-right: 66.66666667%;\n  }\n\n  .offset-xxl-9 {\n    margin-right: 75%;\n  }\n\n  .offset-xxl-10 {\n    margin-right: 83.33333333%;\n  }\n\n  .offset-xxl-11 {\n    margin-right: 91.66666667%;\n  }\n\n  .g-xxl-0,\n.gx-xxl-0 {\n    --bs-gutter-x: 0;\n  }\n\n  .g-xxl-0,\n.gy-xxl-0 {\n    --bs-gutter-y: 0;\n  }\n\n  .g-xxl-1,\n.gx-xxl-1 {\n    --bs-gutter-x: 0.25rem;\n  }\n\n  .g-xxl-1,\n.gy-xxl-1 {\n    --bs-gutter-y: 0.25rem;\n  }\n\n  .g-xxl-2,\n.gx-xxl-2 {\n    --bs-gutter-x: 0.5rem;\n  }\n\n  .g-xxl-2,\n.gy-xxl-2 {\n    --bs-gutter-y: 0.5rem;\n  }\n\n  .g-xxl-3,\n.gx-xxl-3 {\n    --bs-gutter-x: 1rem;\n  }\n\n  .g-xxl-3,\n.gy-xxl-3 {\n    --bs-gutter-y: 1rem;\n  }\n\n  .g-xxl-4,\n.gx-xxl-4 {\n    --bs-gutter-x: 1.5rem;\n  }\n\n  .g-xxl-4,\n.gy-xxl-4 {\n    --bs-gutter-y: 1.5rem;\n  }\n\n  .g-xxl-5,\n.gx-xxl-5 {\n    --bs-gutter-x: 3rem;\n  }\n\n  .g-xxl-5,\n.gy-xxl-5 {\n    --bs-gutter-y: 3rem;\n  }\n}\n.table {\n  --bs-table-bg: transparent;\n  --bs-table-accent-bg: transparent;\n  --bs-table-striped-color: #212529;\n  --bs-table-striped-bg: rgba(0, 0, 0, 0.05);\n  --bs-table-active-color: #212529;\n  --bs-table-active-bg: rgba(0, 0, 0, 0.1);\n  --bs-table-hover-color: #212529;\n  --bs-table-hover-bg: rgba(0, 0, 0, 0.075);\n  width: 100%;\n  margin-bottom: 1rem;\n  color: #212529;\n  vertical-align: top;\n  border-color: #dee2e6;\n}\n.table > :not(caption) > * > * {\n  padding: 0.5rem 0.5rem;\n  background-color: var(--bs-table-bg);\n  border-bottom-width: 1px;\n  box-shadow: inset 0 0 0 9999px var(--bs-table-accent-bg);\n}\n.table > tbody {\n  vertical-align: inherit;\n}\n.table > thead {\n  vertical-align: bottom;\n}\n.table > :not(:last-child) > :last-child > * {\n  border-bottom-color: currentColor;\n}\n\n.caption-top {\n  caption-side: top;\n}\n\n.table-sm > :not(caption) > * > * {\n  padding: 0.25rem 0.25rem;\n}\n\n.table-bordered > :not(caption) > * {\n  border-width: 1px 0;\n}\n.table-bordered > :not(caption) > * > * {\n  border-width: 0 1px;\n}\n\n.table-borderless > :not(caption) > * > * {\n  border-bottom-width: 0;\n}\n\n.table-striped > tbody > tr:nth-of-type(odd) {\n  --bs-table-accent-bg: var(--bs-table-striped-bg);\n  color: var(--bs-table-striped-color);\n}\n\n.table-active {\n  --bs-table-accent-bg: var(--bs-table-active-bg);\n  color: var(--bs-table-active-color);\n}\n\n.table-hover > tbody > tr:hover {\n  --bs-table-accent-bg: var(--bs-table-hover-bg);\n  color: var(--bs-table-hover-color);\n}\n\n.table-primary {\n  --bs-table-bg: #cfe2ff;\n  --bs-table-striped-bg: #c5d7f2;\n  --bs-table-striped-color: #000;\n  --bs-table-active-bg: #bacbe6;\n  --bs-table-active-color: #000;\n  --bs-table-hover-bg: #bfd1ec;\n  --bs-table-hover-color: #000;\n  color: #000;\n  border-color: #bacbe6;\n}\n\n.table-secondary {\n  --bs-table-bg: #e2e3e5;\n  --bs-table-striped-bg: #d7d8da;\n  --bs-table-striped-color: #000;\n  --bs-table-active-bg: #cbccce;\n  --bs-table-active-color: #000;\n  --bs-table-hover-bg: #d1d2d4;\n  --bs-table-hover-color: #000;\n  color: #000;\n  border-color: #cbccce;\n}\n\n.table-success {\n  --bs-table-bg: #d1e7dd;\n  --bs-table-striped-bg: #c7dbd2;\n  --bs-table-striped-color: #000;\n  --bs-table-active-bg: #bcd0c7;\n  --bs-table-active-color: #000;\n  --bs-table-hover-bg: #c1d6cc;\n  --bs-table-hover-color: #000;\n  color: #000;\n  border-color: #bcd0c7;\n}\n\n.table-info {\n  --bs-table-bg: #cff4fc;\n  --bs-table-striped-bg: #c5e8ef;\n  --bs-table-striped-color: #000;\n  --bs-table-active-bg: #badce3;\n  --bs-table-active-color: #000;\n  --bs-table-hover-bg: #bfe2e9;\n  --bs-table-hover-color: #000;\n  color: #000;\n  border-color: #badce3;\n}\n\n.table-warning {\n  --bs-table-bg: #fff3cd;\n  --bs-table-striped-bg: #f2e7c3;\n  --bs-table-striped-color: #000;\n  --bs-table-active-bg: #e6dbb9;\n  --bs-table-active-color: #000;\n  --bs-table-hover-bg: #ece1be;\n  --bs-table-hover-color: #000;\n  color: #000;\n  border-color: #e6dbb9;\n}\n\n.table-danger {\n  --bs-table-bg: #f8d7da;\n  --bs-table-striped-bg: #eccccf;\n  --bs-table-striped-color: #000;\n  --bs-table-active-bg: #dfc2c4;\n  --bs-table-active-color: #000;\n  --bs-table-hover-bg: #e5c7ca;\n  --bs-table-hover-color: #000;\n  color: #000;\n  border-color: #dfc2c4;\n}\n\n.table-light {\n  --bs-table-bg: #f8f9fa;\n  --bs-table-striped-bg: #ecedee;\n  --bs-table-striped-color: #000;\n  --bs-table-active-bg: #dfe0e1;\n  --bs-table-active-color: #000;\n  --bs-table-hover-bg: #e5e6e7;\n  --bs-table-hover-color: #000;\n  color: #000;\n  border-color: #dfe0e1;\n}\n\n.table-dark {\n  --bs-table-bg: #212529;\n  --bs-table-striped-bg: #2c3034;\n  --bs-table-striped-color: #fff;\n  --bs-table-active-bg: #373b3e;\n  --bs-table-active-color: #fff;\n  --bs-table-hover-bg: #323539;\n  --bs-table-hover-color: #fff;\n  color: #fff;\n  border-color: #373b3e;\n}\n\n.table-responsive {\n  overflow-x: auto;\n  -webkit-overflow-scrolling: touch;\n}\n\n@media (max-width: 575.98px) {\n  .table-responsive-sm {\n    overflow-x: auto;\n    -webkit-overflow-scrolling: touch;\n  }\n}\n@media (max-width: 767.98px) {\n  .table-responsive-md {\n    overflow-x: auto;\n    -webkit-overflow-scrolling: touch;\n  }\n}\n@media (max-width: 991.98px) {\n  .table-responsive-lg {\n    overflow-x: auto;\n    -webkit-overflow-scrolling: touch;\n  }\n}\n@media (max-width: 1199.98px) {\n  .table-responsive-xl {\n    overflow-x: auto;\n    -webkit-overflow-scrolling: touch;\n  }\n}\n@media (max-width: 1399.98px) {\n  .table-responsive-xxl {\n    overflow-x: auto;\n    -webkit-overflow-scrolling: touch;\n  }\n}\n.form-label {\n  margin-bottom: 0.5rem;\n}\n\n.col-form-label {\n  padding-top: calc(0.375rem + 1px);\n  padding-bottom: calc(0.375rem + 1px);\n  margin-bottom: 0;\n  font-size: inherit;\n  line-height: 1.5;\n}\n\n.col-form-label-lg {\n  padding-top: calc(0.5rem + 1px);\n  padding-bottom: calc(0.5rem + 1px);\n  font-size: 1.25rem;\n}\n\n.col-form-label-sm {\n  padding-top: calc(0.25rem + 1px);\n  padding-bottom: calc(0.25rem + 1px);\n  font-size: 0.875rem;\n}\n\n.form-text {\n  margin-top: 0.25rem;\n  font-size: 0.875em;\n  color: #6c757d;\n}\n\n.form-control {\n  display: block;\n  width: 100%;\n  padding: 0.375rem 0.75rem;\n  font-size: 1rem;\n  font-weight: 400;\n  line-height: 1.5;\n  color: #212529;\n  background-color: #fff;\n  background-clip: padding-box;\n  border: 1px solid #ced4da;\n  -webkit-appearance: none;\n  -moz-appearance: none;\n  appearance: none;\n  border-radius: 0.25rem;\n  transition: border-color 0.15s ease-in-out, box-shadow 0.15s ease-in-out;\n}\n@media (prefers-reduced-motion: reduce) {\n  .form-control {\n    transition: none;\n  }\n}\n.form-control[type=file] {\n  overflow: hidden;\n}\n.form-control[type=file]:not(:disabled):not([readonly]) {\n  cursor: pointer;\n}\n.form-control:focus {\n  color: #212529;\n  background-color: #fff;\n  border-color: #86b7fe;\n  outline: 0;\n  box-shadow: 0 0 0 0.25rem rgba(13, 110, 253, 0.25);\n}\n.form-control::-webkit-date-and-time-value {\n  height: 1.5em;\n}\n.form-control::-moz-placeholder {\n  color: #6c757d;\n  opacity: 1;\n}\n.form-control::placeholder {\n  color: #6c757d;\n  opacity: 1;\n}\n.form-control:disabled, .form-control[readonly] {\n  background-color: #e9ecef;\n  opacity: 1;\n}\n.form-control::file-selector-button {\n  padding: 0.375rem 0.75rem;\n  margin: -0.375rem -0.75rem;\n  -webkit-margin-end: 0.75rem;\n  margin-inline-end: 0.75rem;\n  color: #212529;\n  background-color: #e9ecef;\n  pointer-events: none;\n  border-color: inherit;\n  border-style: solid;\n  border-width: 0;\n  border-inline-end-width: 1px;\n  border-radius: 0;\n  transition: color 0.15s ease-in-out, background-color 0.15s ease-in-out, border-color 0.15s ease-in-out, box-shadow 0.15s ease-in-out;\n}\n@media (prefers-reduced-motion: reduce) {\n  .form-control::file-selector-button {\n    transition: none;\n  }\n}\n.form-control:hover:not(:disabled):not([readonly])::file-selector-button {\n  background-color: #dde0e3;\n}\n.form-control::-webkit-file-upload-button {\n  padding: 0.375rem 0.75rem;\n  margin: -0.375rem -0.75rem;\n  -webkit-margin-end: 0.75rem;\n  margin-inline-end: 0.75rem;\n  color: #212529;\n  background-color: #e9ecef;\n  pointer-events: none;\n  border-color: inherit;\n  border-style: solid;\n  border-width: 0;\n  border-inline-end-width: 1px;\n  border-radius: 0;\n  -webkit-transition: color 0.15s ease-in-out, background-color 0.15s ease-in-out, border-color 0.15s ease-in-out, box-shadow 0.15s ease-in-out;\n  transition: color 0.15s ease-in-out, background-color 0.15s ease-in-out, border-color 0.15s ease-in-out, box-shadow 0.15s ease-in-out;\n}\n@media (prefers-reduced-motion: reduce) {\n  .form-control::-webkit-file-upload-button {\n    -webkit-transition: none;\n    transition: none;\n  }\n}\n.form-control:hover:not(:disabled):not([readonly])::-webkit-file-upload-button {\n  background-color: #dde0e3;\n}\n\n.form-control-plaintext {\n  display: block;\n  width: 100%;\n  padding: 0.375rem 0;\n  margin-bottom: 0;\n  line-height: 1.5;\n  color: #212529;\n  background-color: transparent;\n  border: solid transparent;\n  border-width: 1px 0;\n}\n.form-control-plaintext.form-control-sm, .form-control-plaintext.form-control-lg {\n  padding-left: 0;\n  padding-right: 0;\n}\n\n.form-control-sm {\n  min-height: calc(1.5em + 0.5rem + 2px);\n  padding: 0.25rem 0.5rem;\n  font-size: 0.875rem;\n  border-radius: 0.2rem;\n}\n.form-control-sm::file-selector-button {\n  padding: 0.25rem 0.5rem;\n  margin: -0.25rem -0.5rem;\n  -webkit-margin-end: 0.5rem;\n  margin-inline-end: 0.5rem;\n}\n.form-control-sm::-webkit-file-upload-button {\n  padding: 0.25rem 0.5rem;\n  margin: -0.25rem -0.5rem;\n  -webkit-margin-end: 0.5rem;\n  margin-inline-end: 0.5rem;\n}\n\n.form-control-lg {\n  min-height: calc(1.5em + 1rem + 2px);\n  padding: 0.5rem 1rem;\n  font-size: 1.25rem;\n  border-radius: 0.3rem;\n}\n.form-control-lg::file-selector-button {\n  padding: 0.5rem 1rem;\n  margin: -0.5rem -1rem;\n  -webkit-margin-end: 1rem;\n  margin-inline-end: 1rem;\n}\n.form-control-lg::-webkit-file-upload-button {\n  padding: 0.5rem 1rem;\n  margin: -0.5rem -1rem;\n  -webkit-margin-end: 1rem;\n  margin-inline-end: 1rem;\n}\n\ntextarea.form-control {\n  min-height: calc(1.5em + 0.75rem + 2px);\n}\ntextarea.form-control-sm {\n  min-height: calc(1.5em + 0.5rem + 2px);\n}\ntextarea.form-control-lg {\n  min-height: calc(1.5em + 1rem + 2px);\n}\n\n.form-control-color {\n  width: 3rem;\n  height: auto;\n  padding: 0.375rem;\n}\n.form-control-color:not(:disabled):not([readonly]) {\n  cursor: pointer;\n}\n.form-control-color::-moz-color-swatch {\n  height: 1.5em;\n  border-radius: 0.25rem;\n}\n.form-control-color::-webkit-color-swatch {\n  height: 1.5em;\n  border-radius: 0.25rem;\n}\n\n.form-select {\n  display: block;\n  width: 100%;\n  padding: 0.375rem 0.75rem 0.375rem 2.25rem;\n  -moz-padding-start: calc(0.75rem - 3px);\n  font-size: 1rem;\n  font-weight: 400;\n  line-height: 1.5;\n  color: #212529;\n  background-color: #fff;\n  background-image: url(\"data:image/svg+xml,%3csvg xmlns='http://www.w3.org/2000/svg' viewBox='0 0 16 16'%3e%3cpath fill='none' stroke='%23343a40' stroke-linecap='round' stroke-linejoin='round' stroke-width='2' d='M2 5l6 6 6-6'/%3e%3c/svg%3e\");\n  background-repeat: no-repeat;\n  background-position: left 0.75rem center;\n  background-size: 16px 12px;\n  border: 1px solid #ced4da;\n  border-radius: 0.25rem;\n  transition: border-color 0.15s ease-in-out, box-shadow 0.15s ease-in-out;\n  -webkit-appearance: none;\n  -moz-appearance: none;\n  appearance: none;\n}\n@media (prefers-reduced-motion: reduce) {\n  .form-select {\n    transition: none;\n  }\n}\n.form-select:focus {\n  border-color: #86b7fe;\n  outline: 0;\n  box-shadow: 0 0 0 0.25rem rgba(13, 110, 253, 0.25);\n}\n.form-select[multiple], .form-select[size]:not([size=\"1\"]) {\n  padding-left: 0.75rem;\n  background-image: none;\n}\n.form-select:disabled {\n  background-color: #e9ecef;\n}\n.form-select:-moz-focusring {\n  color: transparent;\n  text-shadow: 0 0 0 #212529;\n}\n\n.form-select-sm {\n  padding-top: 0.25rem;\n  padding-bottom: 0.25rem;\n  padding-right: 0.5rem;\n  font-size: 0.875rem;\n}\n\n.form-select-lg {\n  padding-top: 0.5rem;\n  padding-bottom: 0.5rem;\n  padding-right: 1rem;\n  font-size: 1.25rem;\n}\n\n.form-check {\n  display: block;\n  min-height: 1.5rem;\n  padding-right: 1.5em;\n  margin-bottom: 0.125rem;\n}\n.form-check .form-check-input {\n  float: right;\n  margin-right: -1.5em;\n}\n\n.form-check-input {\n  width: 1em;\n  height: 1em;\n  margin-top: 0.25em;\n  vertical-align: top;\n  background-color: #fff;\n  background-repeat: no-repeat;\n  background-position: center;\n  background-size: contain;\n  border: 1px solid rgba(0, 0, 0, 0.25);\n  -webkit-appearance: none;\n  -moz-appearance: none;\n  appearance: none;\n  -webkit-print-color-adjust: exact;\n  color-adjust: exact;\n}\n.form-check-input[type=checkbox] {\n  border-radius: 0.25em;\n}\n.form-check-input[type=radio] {\n  border-radius: 50%;\n}\n.form-check-input:active {\n  filter: brightness(90%);\n}\n.form-check-input:focus {\n  border-color: #86b7fe;\n  outline: 0;\n  box-shadow: 0 0 0 0.25rem rgba(13, 110, 253, 0.25);\n}\n.form-check-input:checked {\n  background-color: #0d6efd;\n  border-color: #0d6efd;\n}\n.form-check-input:checked[type=checkbox] {\n  background-image: url(\"data:image/svg+xml,%3csvg xmlns='http://www.w3.org/2000/svg' viewBox='0 0 20 20'%3e%3cpath fill='none' stroke='%23fff' stroke-linecap='round' stroke-linejoin='round' stroke-width='3' d='M6 10l3 3l6-6'/%3e%3c/svg%3e\");\n}\n.form-check-input:checked[type=radio] {\n  background-image: url(\"data:image/svg+xml,%3csvg xmlns='http://www.w3.org/2000/svg' viewBox='-4 -4 8 8'%3e%3ccircle r='2' fill='%23fff'/%3e%3c/svg%3e\");\n}\n.form-check-input[type=checkbox]:indeterminate {\n  background-color: #0d6efd;\n  border-color: #0d6efd;\n  background-image: url(\"data:image/svg+xml,%3csvg xmlns='http://www.w3.org/2000/svg' viewBox='0 0 20 20'%3e%3cpath fill='none' stroke='%23fff' stroke-linecap='round' stroke-linejoin='round' stroke-width='3' d='M6 10h8'/%3e%3c/svg%3e\");\n}\n.form-check-input:disabled {\n  pointer-events: none;\n  filter: none;\n  opacity: 0.5;\n}\n.form-check-input[disabled] ~ .form-check-label, .form-check-input:disabled ~ .form-check-label {\n  opacity: 0.5;\n}\n\n.form-switch {\n  padding-right: 2.5em;\n}\n.form-switch .form-check-input {\n  width: 2em;\n  margin-right: -2.5em;\n  background-image: url(\"data:image/svg+xml,%3csvg xmlns='http://www.w3.org/2000/svg' viewBox='-4 -4 8 8'%3e%3ccircle r='3' fill='rgba%280, 0, 0, 0.25%29'/%3e%3c/svg%3e\");\n  background-position: right center;\n  border-radius: 2em;\n  transition: background-position 0.15s ease-in-out;\n}\n@media (prefers-reduced-motion: reduce) {\n  .form-switch .form-check-input {\n    transition: none;\n  }\n}\n.form-switch .form-check-input:focus {\n  background-image: url(\"data:image/svg+xml,%3csvg xmlns='http://www.w3.org/2000/svg' viewBox='-4 -4 8 8'%3e%3ccircle r='3' fill='%2386b7fe'/%3e%3c/svg%3e\");\n}\n.form-switch .form-check-input:checked {\n  background-position: left center;\n  background-image: url(\"data:image/svg+xml,%3csvg xmlns='http://www.w3.org/2000/svg' viewBox='-4 -4 8 8'%3e%3ccircle r='3' fill='%23fff'/%3e%3c/svg%3e\");\n}\n\n.form-check-inline {\n  display: inline-block;\n  margin-left: 1rem;\n}\n\n.btn-check {\n  position: absolute;\n  clip: rect(0, 0, 0, 0);\n  pointer-events: none;\n}\n.btn-check[disabled] + .btn, .btn-check:disabled + .btn {\n  pointer-events: none;\n  filter: none;\n  opacity: 0.65;\n}\n\n.form-range {\n  width: 100%;\n  height: 1.5rem;\n  padding: 0;\n  background-color: transparent;\n  -webkit-appearance: none;\n  -moz-appearance: none;\n  appearance: none;\n}\n.form-range:focus {\n  outline: 0;\n}\n.form-range:focus::-webkit-slider-thumb {\n  box-shadow: 0 0 0 1px #fff, 0 0 0 0.25rem rgba(13, 110, 253, 0.25);\n}\n.form-range:focus::-moz-range-thumb {\n  box-shadow: 0 0 0 1px #fff, 0 0 0 0.25rem rgba(13, 110, 253, 0.25);\n}\n.form-range::-moz-focus-outer {\n  border: 0;\n}\n.form-range::-webkit-slider-thumb {\n  width: 1rem;\n  height: 1rem;\n  margin-top: -0.25rem;\n  background-color: #0d6efd;\n  border: 0;\n  border-radius: 1rem;\n  -webkit-transition: background-color 0.15s ease-in-out, border-color 0.15s ease-in-out, box-shadow 0.15s ease-in-out;\n  transition: background-color 0.15s ease-in-out, border-color 0.15s ease-in-out, box-shadow 0.15s ease-in-out;\n  -webkit-appearance: none;\n  appearance: none;\n}\n@media (prefers-reduced-motion: reduce) {\n  .form-range::-webkit-slider-thumb {\n    -webkit-transition: none;\n    transition: none;\n  }\n}\n.form-range::-webkit-slider-thumb:active {\n  background-color: #b6d4fe;\n}\n.form-range::-webkit-slider-runnable-track {\n  width: 100%;\n  height: 0.5rem;\n  color: transparent;\n  cursor: pointer;\n  background-color: #dee2e6;\n  border-color: transparent;\n  border-radius: 1rem;\n}\n.form-range::-moz-range-thumb {\n  width: 1rem;\n  height: 1rem;\n  background-color: #0d6efd;\n  border: 0;\n  border-radius: 1rem;\n  -moz-transition: background-color 0.15s ease-in-out, border-color 0.15s ease-in-out, box-shadow 0.15s ease-in-out;\n  transition: background-color 0.15s ease-in-out, border-color 0.15s ease-in-out, box-shadow 0.15s ease-in-out;\n  -moz-appearance: none;\n  appearance: none;\n}\n@media (prefers-reduced-motion: reduce) {\n  .form-range::-moz-range-thumb {\n    -moz-transition: none;\n    transition: none;\n  }\n}\n.form-range::-moz-range-thumb:active {\n  background-color: #b6d4fe;\n}\n.form-range::-moz-range-track {\n  width: 100%;\n  height: 0.5rem;\n  color: transparent;\n  cursor: pointer;\n  background-color: #dee2e6;\n  border-color: transparent;\n  border-radius: 1rem;\n}\n.form-range:disabled {\n  pointer-events: none;\n}\n.form-range:disabled::-webkit-slider-thumb {\n  background-color: #adb5bd;\n}\n.form-range:disabled::-moz-range-thumb {\n  background-color: #adb5bd;\n}\n\n.form-floating {\n  position: relative;\n}\n.form-floating > .form-control,\n.form-floating > .form-select {\n  height: calc(3.5rem + 2px);\n  line-height: 1.25;\n}\n.form-floating > label {\n  position: absolute;\n  top: 0;\n  right: 0;\n  height: 100%;\n  padding: 1rem 0.75rem;\n  pointer-events: none;\n  border: 1px solid transparent;\n  transform-origin: 100% 0;\n  transition: opacity 0.1s ease-in-out, transform 0.1s ease-in-out;\n}\n@media (prefers-reduced-motion: reduce) {\n  .form-floating > label {\n    transition: none;\n  }\n}\n.form-floating > .form-control {\n  padding: 1rem 0.75rem;\n}\n.form-floating > .form-control::-moz-placeholder {\n  color: transparent;\n}\n.form-floating > .form-control::placeholder {\n  color: transparent;\n}\n.form-floating > .form-control:not(:-moz-placeholder-shown) {\n  padding-top: 1.625rem;\n  padding-bottom: 0.625rem;\n}\n.form-floating > .form-control:focus, .form-floating > .form-control:not(:placeholder-shown) {\n  padding-top: 1.625rem;\n  padding-bottom: 0.625rem;\n}\n.form-floating > .form-control:-webkit-autofill {\n  padding-top: 1.625rem;\n  padding-bottom: 0.625rem;\n}\n.form-floating > .form-select {\n  padding-top: 1.625rem;\n  padding-bottom: 0.625rem;\n}\n.form-floating > .form-control:not(:-moz-placeholder-shown) ~ label {\n  opacity: 0.65;\n  transform: scale(0.85) translateY(-0.5rem) translateX(-0.15rem);\n}\n.form-floating > .form-control:focus ~ label,\n.form-floating > .form-control:not(:placeholder-shown) ~ label,\n.form-floating > .form-select ~ label {\n  opacity: 0.65;\n  transform: scale(0.85) translateY(-0.5rem) translateX(-0.15rem);\n}\n.form-floating > .form-control:-webkit-autofill ~ label {\n  opacity: 0.65;\n  transform: scale(0.85) translateY(-0.5rem) translateX(-0.15rem);\n}\n\n.input-group {\n  position: relative;\n  display: flex;\n  flex-wrap: wrap;\n  align-items: stretch;\n  width: 100%;\n}\n.input-group > .form-control,\n.input-group > .form-select {\n  position: relative;\n  flex: 1 1 auto;\n  width: 1%;\n  min-width: 0;\n}\n.input-group > .form-control:focus,\n.input-group > .form-select:focus {\n  z-index: 3;\n}\n.input-group .btn {\n  position: relative;\n  z-index: 2;\n}\n.input-group .btn:focus {\n  z-index: 3;\n}\n\n.input-group-text {\n  display: flex;\n  align-items: center;\n  padding: 0.375rem 0.75rem;\n  font-size: 1rem;\n  font-weight: 400;\n  line-height: 1.5;\n  color: #212529;\n  text-align: center;\n  white-space: nowrap;\n  background-color: #e9ecef;\n  border: 1px solid #ced4da;\n  border-radius: 0.25rem;\n}\n\n.input-group-lg > .form-control,\n.input-group-lg > .form-select,\n.input-group-lg > .input-group-text,\n.input-group-lg > .btn {\n  padding: 0.5rem 1rem;\n  font-size: 1.25rem;\n  border-radius: 0.3rem;\n}\n\n.input-group-sm > .form-control,\n.input-group-sm > .form-select,\n.input-group-sm > .input-group-text,\n.input-group-sm > .btn {\n  padding: 0.25rem 0.5rem;\n  font-size: 0.875rem;\n  border-radius: 0.2rem;\n}\n\n.input-group-lg > .form-select,\n.input-group-sm > .form-select {\n  padding-left: 3rem;\n}\n\n.input-group:not(.has-validation) > :not(:last-child):not(.dropdown-toggle):not(.dropdown-menu),\n.input-group:not(.has-validation) > .dropdown-toggle:nth-last-child(n+3) {\n  border-top-left-radius: 0;\n  border-bottom-left-radius: 0;\n}\n.input-group.has-validation > :nth-last-child(n+3):not(.dropdown-toggle):not(.dropdown-menu),\n.input-group.has-validation > .dropdown-toggle:nth-last-child(n+4) {\n  border-top-left-radius: 0;\n  border-bottom-left-radius: 0;\n}\n.input-group > :not(:first-child):not(.dropdown-menu):not(.valid-tooltip):not(.valid-feedback):not(.invalid-tooltip):not(.invalid-feedback) {\n  margin-right: -1px;\n  border-top-right-radius: 0;\n  border-bottom-right-radius: 0;\n}\n\n.valid-feedback {\n  display: none;\n  width: 100%;\n  margin-top: 0.25rem;\n  font-size: 0.875em;\n  color: #198754;\n}\n\n.valid-tooltip {\n  position: absolute;\n  top: 100%;\n  z-index: 5;\n  display: none;\n  max-width: 100%;\n  padding: 0.25rem 0.5rem;\n  margin-top: 0.1rem;\n  font-size: 0.875rem;\n  color: #fff;\n  background-color: rgba(25, 135, 84, 0.9);\n  border-radius: 0.25rem;\n}\n\n.was-validated :valid ~ .valid-feedback,\n.was-validated :valid ~ .valid-tooltip,\n.is-valid ~ .valid-feedback,\n.is-valid ~ .valid-tooltip {\n  display: block;\n}\n\n.was-validated .form-control:valid, .form-control.is-valid {\n  border-color: #198754;\n  padding-left: calc(1.5em + 0.75rem);\n  background-image: url(\"data:image/svg+xml,%3csvg xmlns='http://www.w3.org/2000/svg' viewBox='0 0 8 8'%3e%3cpath fill='%23198754' d='M2.3 6.73L.6 4.53c-.4-1.04.46-1.4 1.1-.8l1.1 1.4 3.4-3.8c.6-.63 1.6-.27 1.2.7l-4 4.6c-.43.5-.8.4-1.1.1z'/%3e%3c/svg%3e\");\n  background-repeat: no-repeat;\n  background-position: left calc(0.375em + 0.1875rem) center;\n  background-size: calc(0.75em + 0.375rem) calc(0.75em + 0.375rem);\n}\n.was-validated .form-control:valid:focus, .form-control.is-valid:focus {\n  border-color: #198754;\n  box-shadow: 0 0 0 0.25rem rgba(25, 135, 84, 0.25);\n}\n\n.was-validated textarea.form-control:valid, textarea.form-control.is-valid {\n  padding-left: calc(1.5em + 0.75rem);\n  background-position: top calc(0.375em + 0.1875rem) left calc(0.375em + 0.1875rem);\n}\n\n.was-validated .form-select:valid, .form-select.is-valid {\n  border-color: #198754;\n}\n.was-validated .form-select:valid:not([multiple]):not([size]), .was-validated .form-select:valid:not([multiple])[size=\"1\"], .form-select.is-valid:not([multiple]):not([size]), .form-select.is-valid:not([multiple])[size=\"1\"] {\n  padding-left: 4.125rem;\n  background-image: url(\"data:image/svg+xml,%3csvg xmlns='http://www.w3.org/2000/svg' viewBox='0 0 16 16'%3e%3cpath fill='none' stroke='%23343a40' stroke-linecap='round' stroke-linejoin='round' stroke-width='2' d='M2 5l6 6 6-6'/%3e%3c/svg%3e\"), url(\"data:image/svg+xml,%3csvg xmlns='http://www.w3.org/2000/svg' viewBox='0 0 8 8'%3e%3cpath fill='%23198754' d='M2.3 6.73L.6 4.53c-.4-1.04.46-1.4 1.1-.8l1.1 1.4 3.4-3.8c.6-.63 1.6-.27 1.2.7l-4 4.6c-.43.5-.8.4-1.1.1z'/%3e%3c/svg%3e\");\n  background-position: left 0.75rem center, center left 2.25rem;\n  background-size: 16px 12px, calc(0.75em + 0.375rem) calc(0.75em + 0.375rem);\n}\n.was-validated .form-select:valid:focus, .form-select.is-valid:focus {\n  border-color: #198754;\n  box-shadow: 0 0 0 0.25rem rgba(25, 135, 84, 0.25);\n}\n\n.was-validated .form-check-input:valid, .form-check-input.is-valid {\n  border-color: #198754;\n}\n.was-validated .form-check-input:valid:checked, .form-check-input.is-valid:checked {\n  background-color: #198754;\n}\n.was-validated .form-check-input:valid:focus, .form-check-input.is-valid:focus {\n  box-shadow: 0 0 0 0.25rem rgba(25, 135, 84, 0.25);\n}\n.was-validated .form-check-input:valid ~ .form-check-label, .form-check-input.is-valid ~ .form-check-label {\n  color: #198754;\n}\n\n.form-check-inline .form-check-input ~ .valid-feedback {\n  margin-right: 0.5em;\n}\n\n.was-validated .input-group .form-control:valid, .input-group .form-control.is-valid,\n.was-validated .input-group .form-select:valid,\n.input-group .form-select.is-valid {\n  z-index: 1;\n}\n.was-validated .input-group .form-control:valid:focus, .input-group .form-control.is-valid:focus,\n.was-validated .input-group .form-select:valid:focus,\n.input-group .form-select.is-valid:focus {\n  z-index: 3;\n}\n\n.invalid-feedback {\n  display: none;\n  width: 100%;\n  margin-top: 0.25rem;\n  font-size: 0.875em;\n  color: #dc3545;\n}\n\n.invalid-tooltip {\n  position: absolute;\n  top: 100%;\n  z-index: 5;\n  display: none;\n  max-width: 100%;\n  padding: 0.25rem 0.5rem;\n  margin-top: 0.1rem;\n  font-size: 0.875rem;\n  color: #fff;\n  background-color: rgba(220, 53, 69, 0.9);\n  border-radius: 0.25rem;\n}\n\n.was-validated :invalid ~ .invalid-feedback,\n.was-validated :invalid ~ .invalid-tooltip,\n.is-invalid ~ .invalid-feedback,\n.is-invalid ~ .invalid-tooltip {\n  display: block;\n}\n\n.was-validated .form-control:invalid, .form-control.is-invalid {\n  border-color: #dc3545;\n  padding-left: calc(1.5em + 0.75rem);\n  background-image: url(\"data:image/svg+xml,%3csvg xmlns='http://www.w3.org/2000/svg' viewBox='0 0 12 12' width='12' height='12' fill='none' stroke='%23dc3545'%3e%3ccircle cx='6' cy='6' r='4.5'/%3e%3cpath stroke-linejoin='round' d='M5.8 3.6h.4L6 6.5z'/%3e%3ccircle cx='6' cy='8.2' r='.6' fill='%23dc3545' stroke='none'/%3e%3c/svg%3e\");\n  background-repeat: no-repeat;\n  background-position: left calc(0.375em + 0.1875rem) center;\n  background-size: calc(0.75em + 0.375rem) calc(0.75em + 0.375rem);\n}\n.was-validated .form-control:invalid:focus, .form-control.is-invalid:focus {\n  border-color: #dc3545;\n  box-shadow: 0 0 0 0.25rem rgba(220, 53, 69, 0.25);\n}\n\n.was-validated textarea.form-control:invalid, textarea.form-control.is-invalid {\n  padding-left: calc(1.5em + 0.75rem);\n  background-position: top calc(0.375em + 0.1875rem) left calc(0.375em + 0.1875rem);\n}\n\n.was-validated .form-select:invalid, .form-select.is-invalid {\n  border-color: #dc3545;\n}\n.was-validated .form-select:invalid:not([multiple]):not([size]), .was-validated .form-select:invalid:not([multiple])[size=\"1\"], .form-select.is-invalid:not([multiple]):not([size]), .form-select.is-invalid:not([multiple])[size=\"1\"] {\n  padding-left: 4.125rem;\n  background-image: url(\"data:image/svg+xml,%3csvg xmlns='http://www.w3.org/2000/svg' viewBox='0 0 16 16'%3e%3cpath fill='none' stroke='%23343a40' stroke-linecap='round' stroke-linejoin='round' stroke-width='2' d='M2 5l6 6 6-6'/%3e%3c/svg%3e\"), url(\"data:image/svg+xml,%3csvg xmlns='http://www.w3.org/2000/svg' viewBox='0 0 12 12' width='12' height='12' fill='none' stroke='%23dc3545'%3e%3ccircle cx='6' cy='6' r='4.5'/%3e%3cpath stroke-linejoin='round' d='M5.8 3.6h.4L6 6.5z'/%3e%3ccircle cx='6' cy='8.2' r='.6' fill='%23dc3545' stroke='none'/%3e%3c/svg%3e\");\n  background-position: left 0.75rem center, center left 2.25rem;\n  background-size: 16px 12px, calc(0.75em + 0.375rem) calc(0.75em + 0.375rem);\n}\n.was-validated .form-select:invalid:focus, .form-select.is-invalid:focus {\n  border-color: #dc3545;\n  box-shadow: 0 0 0 0.25rem rgba(220, 53, 69, 0.25);\n}\n\n.was-validated .form-check-input:invalid, .form-check-input.is-invalid {\n  border-color: #dc3545;\n}\n.was-validated .form-check-input:invalid:checked, .form-check-input.is-invalid:checked {\n  background-color: #dc3545;\n}\n.was-validated .form-check-input:invalid:focus, .form-check-input.is-invalid:focus {\n  box-shadow: 0 0 0 0.25rem rgba(220, 53, 69, 0.25);\n}\n.was-validated .form-check-input:invalid ~ .form-check-label, .form-check-input.is-invalid ~ .form-check-label {\n  color: #dc3545;\n}\n\n.form-check-inline .form-check-input ~ .invalid-feedback {\n  margin-right: 0.5em;\n}\n\n.was-validated .input-group .form-control:invalid, .input-group .form-control.is-invalid,\n.was-validated .input-group .form-select:invalid,\n.input-group .form-select.is-invalid {\n  z-index: 2;\n}\n.was-validated .input-group .form-control:invalid:focus, .input-group .form-control.is-invalid:focus,\n.was-validated .input-group .form-select:invalid:focus,\n.input-group .form-select.is-invalid:focus {\n  z-index: 3;\n}\n\n.btn {\n  display: inline-block;\n  font-weight: 400;\n  line-height: 1.5;\n  color: #212529;\n  text-align: center;\n  text-decoration: none;\n  vertical-align: middle;\n  cursor: pointer;\n  -webkit-user-select: none;\n  -moz-user-select: none;\n  user-select: none;\n  background-color: transparent;\n  border: 1px solid transparent;\n  padding: 0.375rem 0.75rem;\n  font-size: 1rem;\n  border-radius: 0.25rem;\n  transition: color 0.15s ease-in-out, background-color 0.15s ease-in-out, border-color 0.15s ease-in-out, box-shadow 0.15s ease-in-out;\n}\n@media (prefers-reduced-motion: reduce) {\n  .btn {\n    transition: none;\n  }\n}\n.btn:hover {\n  color: #212529;\n}\n.btn-check:focus + .btn, .btn:focus {\n  outline: 0;\n  box-shadow: 0 0 0 0.25rem rgba(13, 110, 253, 0.25);\n}\n.btn:disabled, .btn.disabled, fieldset:disabled .btn {\n  pointer-events: none;\n  opacity: 0.65;\n}\n\n.btn-primary {\n  color: #fff;\n  background-color: #0d6efd;\n  border-color: #0d6efd;\n}\n.btn-primary:hover {\n  color: #fff;\n  background-color: #0b5ed7;\n  border-color: #0a58ca;\n}\n.btn-check:focus + .btn-primary, .btn-primary:focus {\n  color: #fff;\n  background-color: #0b5ed7;\n  border-color: #0a58ca;\n  box-shadow: 0 0 0 0.25rem rgba(49, 132, 253, 0.5);\n}\n.btn-check:checked + .btn-primary, .btn-check:active + .btn-primary, .btn-primary:active, .btn-primary.active, .show > .btn-primary.dropdown-toggle {\n  color: #fff;\n  background-color: #0a58ca;\n  border-color: #0a53be;\n}\n.btn-check:checked + .btn-primary:focus, .btn-check:active + .btn-primary:focus, .btn-primary:active:focus, .btn-primary.active:focus, .show > .btn-primary.dropdown-toggle:focus {\n  box-shadow: 0 0 0 0.25rem rgba(49, 132, 253, 0.5);\n}\n.btn-primary:disabled, .btn-primary.disabled {\n  color: #fff;\n  background-color: #0d6efd;\n  border-color: #0d6efd;\n}\n\n.btn-secondary {\n  color: #fff;\n  background-color: #6c757d;\n  border-color: #6c757d;\n}\n.btn-secondary:hover {\n  color: #fff;\n  background-color: #5c636a;\n  border-color: #565e64;\n}\n.btn-check:focus + .btn-secondary, .btn-secondary:focus {\n  color: #fff;\n  background-color: #5c636a;\n  border-color: #565e64;\n  box-shadow: 0 0 0 0.25rem rgba(130, 138, 145, 0.5);\n}\n.btn-check:checked + .btn-secondary, .btn-check:active + .btn-secondary, .btn-secondary:active, .btn-secondary.active, .show > .btn-secondary.dropdown-toggle {\n  color: #fff;\n  background-color: #565e64;\n  border-color: #51585e;\n}\n.btn-check:checked + .btn-secondary:focus, .btn-check:active + .btn-secondary:focus, .btn-secondary:active:focus, .btn-secondary.active:focus, .show > .btn-secondary.dropdown-toggle:focus {\n  box-shadow: 0 0 0 0.25rem rgba(130, 138, 145, 0.5);\n}\n.btn-secondary:disabled, .btn-secondary.disabled {\n  color: #fff;\n  background-color: #6c757d;\n  border-color: #6c757d;\n}\n\n.btn-success {\n  color: #fff;\n  background-color: #198754;\n  border-color: #198754;\n}\n.btn-success:hover {\n  color: #fff;\n  background-color: #157347;\n  border-color: #146c43;\n}\n.btn-check:focus + .btn-success, .btn-success:focus {\n  color: #fff;\n  background-color: #157347;\n  border-color: #146c43;\n  box-shadow: 0 0 0 0.25rem rgba(60, 153, 110, 0.5);\n}\n.btn-check:checked + .btn-success, .btn-check:active + .btn-success, .btn-success:active, .btn-success.active, .show > .btn-success.dropdown-toggle {\n  color: #fff;\n  background-color: #146c43;\n  border-color: #13653f;\n}\n.btn-check:checked + .btn-success:focus, .btn-check:active + .btn-success:focus, .btn-success:active:focus, .btn-success.active:focus, .show > .btn-success.dropdown-toggle:focus {\n  box-shadow: 0 0 0 0.25rem rgba(60, 153, 110, 0.5);\n}\n.btn-success:disabled, .btn-success.disabled {\n  color: #fff;\n  background-color: #198754;\n  border-color: #198754;\n}\n\n.btn-info {\n  color: #000;\n  background-color: #0dcaf0;\n  border-color: #0dcaf0;\n}\n.btn-info:hover {\n  color: #000;\n  background-color: #31d2f2;\n  border-color: #25cff2;\n}\n.btn-check:focus + .btn-info, .btn-info:focus {\n  color: #000;\n  background-color: #31d2f2;\n  border-color: #25cff2;\n  box-shadow: 0 0 0 0.25rem rgba(11, 172, 204, 0.5);\n}\n.btn-check:checked + .btn-info, .btn-check:active + .btn-info, .btn-info:active, .btn-info.active, .show > .btn-info.dropdown-toggle {\n  color: #000;\n  background-color: #3dd5f3;\n  border-color: #25cff2;\n}\n.btn-check:checked + .btn-info:focus, .btn-check:active + .btn-info:focus, .btn-info:active:focus, .btn-info.active:focus, .show > .btn-info.dropdown-toggle:focus {\n  box-shadow: 0 0 0 0.25rem rgba(11, 172, 204, 0.5);\n}\n.btn-info:disabled, .btn-info.disabled {\n  color: #000;\n  background-color: #0dcaf0;\n  border-color: #0dcaf0;\n}\n\n.btn-warning {\n  color: #000;\n  background-color: #ffc107;\n  border-color: #ffc107;\n}\n.btn-warning:hover {\n  color: #000;\n  background-color: #ffca2c;\n  border-color: #ffc720;\n}\n.btn-check:focus + .btn-warning, .btn-warning:focus {\n  color: #000;\n  background-color: #ffca2c;\n  border-color: #ffc720;\n  box-shadow: 0 0 0 0.25rem rgba(217, 164, 6, 0.5);\n}\n.btn-check:checked + .btn-warning, .btn-check:active + .btn-warning, .btn-warning:active, .btn-warning.active, .show > .btn-warning.dropdown-toggle {\n  color: #000;\n  background-color: #ffcd39;\n  border-color: #ffc720;\n}\n.btn-check:checked + .btn-warning:focus, .btn-check:active + .btn-warning:focus, .btn-warning:active:focus, .btn-warning.active:focus, .show > .btn-warning.dropdown-toggle:focus {\n  box-shadow: 0 0 0 0.25rem rgba(217, 164, 6, 0.5);\n}\n.btn-warning:disabled, .btn-warning.disabled {\n  color: #000;\n  background-color: #ffc107;\n  border-color: #ffc107;\n}\n\n.btn-danger {\n  color: #fff;\n  background-color: #dc3545;\n  border-color: #dc3545;\n}\n.btn-danger:hover {\n  color: #fff;\n  background-color: #bb2d3b;\n  border-color: #b02a37;\n}\n.btn-check:focus + .btn-danger, .btn-danger:focus {\n  color: #fff;\n  background-color: #bb2d3b;\n  border-color: #b02a37;\n  box-shadow: 0 0 0 0.25rem rgba(225, 83, 97, 0.5);\n}\n.btn-check:checked + .btn-danger, .btn-check:active + .btn-danger, .btn-danger:active, .btn-danger.active, .show > .btn-danger.dropdown-toggle {\n  color: #fff;\n  background-color: #b02a37;\n  border-color: #a52834;\n}\n.btn-check:checked + .btn-danger:focus, .btn-check:active + .btn-danger:focus, .btn-danger:active:focus, .btn-danger.active:focus, .show > .btn-danger.dropdown-toggle:focus {\n  box-shadow: 0 0 0 0.25rem rgba(225, 83, 97, 0.5);\n}\n.btn-danger:disabled, .btn-danger.disabled {\n  color: #fff;\n  background-color: #dc3545;\n  border-color: #dc3545;\n}\n\n.btn-light {\n  color: #000;\n  background-color: #f8f9fa;\n  border-color: #f8f9fa;\n}\n.btn-light:hover {\n  color: #000;\n  background-color: #f9fafb;\n  border-color: #f9fafb;\n}\n.btn-check:focus + .btn-light, .btn-light:focus {\n  color: #000;\n  background-color: #f9fafb;\n  border-color: #f9fafb;\n  box-shadow: 0 0 0 0.25rem rgba(211, 212, 213, 0.5);\n}\n.btn-check:checked + .btn-light, .btn-check:active + .btn-light, .btn-light:active, .btn-light.active, .show > .btn-light.dropdown-toggle {\n  color: #000;\n  background-color: #f9fafb;\n  border-color: #f9fafb;\n}\n.btn-check:checked + .btn-light:focus, .btn-check:active + .btn-light:focus, .btn-light:active:focus, .btn-light.active:focus, .show > .btn-light.dropdown-toggle:focus {\n  box-shadow: 0 0 0 0.25rem rgba(211, 212, 213, 0.5);\n}\n.btn-light:disabled, .btn-light.disabled {\n  color: #000;\n  background-color: #f8f9fa;\n  border-color: #f8f9fa;\n}\n\n.btn-dark {\n  color: #fff;\n  background-color: #212529;\n  border-color: #212529;\n}\n.btn-dark:hover {\n  color: #fff;\n  background-color: #1c1f23;\n  border-color: #1a1e21;\n}\n.btn-check:focus + .btn-dark, .btn-dark:focus {\n  color: #fff;\n  background-color: #1c1f23;\n  border-color: #1a1e21;\n  box-shadow: 0 0 0 0.25rem rgba(66, 70, 73, 0.5);\n}\n.btn-check:checked + .btn-dark, .btn-check:active + .btn-dark, .btn-dark:active, .btn-dark.active, .show > .btn-dark.dropdown-toggle {\n  color: #fff;\n  background-color: #1a1e21;\n  border-color: #191c1f;\n}\n.btn-check:checked + .btn-dark:focus, .btn-check:active + .btn-dark:focus, .btn-dark:active:focus, .btn-dark.active:focus, .show > .btn-dark.dropdown-toggle:focus {\n  box-shadow: 0 0 0 0.25rem rgba(66, 70, 73, 0.5);\n}\n.btn-dark:disabled, .btn-dark.disabled {\n  color: #fff;\n  background-color: #212529;\n  border-color: #212529;\n}\n\n.btn-outline-primary {\n  color: #0d6efd;\n  border-color: #0d6efd;\n}\n.btn-outline-primary:hover {\n  color: #fff;\n  background-color: #0d6efd;\n  border-color: #0d6efd;\n}\n.btn-check:focus + .btn-outline-primary, .btn-outline-primary:focus {\n  box-shadow: 0 0 0 0.25rem rgba(13, 110, 253, 0.5);\n}\n.btn-check:checked + .btn-outline-primary, .btn-check:active + .btn-outline-primary, .btn-outline-primary:active, .btn-outline-primary.active, .btn-outline-primary.dropdown-toggle.show {\n  color: #fff;\n  background-color: #0d6efd;\n  border-color: #0d6efd;\n}\n.btn-check:checked + .btn-outline-primary:focus, .btn-check:active + .btn-outline-primary:focus, .btn-outline-primary:active:focus, .btn-outline-primary.active:focus, .btn-outline-primary.dropdown-toggle.show:focus {\n  box-shadow: 0 0 0 0.25rem rgba(13, 110, 253, 0.5);\n}\n.btn-outline-primary:disabled, .btn-outline-primary.disabled {\n  color: #0d6efd;\n  background-color: transparent;\n}\n\n.btn-outline-secondary {\n  color: #6c757d;\n  border-color: #6c757d;\n}\n.btn-outline-secondary:hover {\n  color: #fff;\n  background-color: #6c757d;\n  border-color: #6c757d;\n}\n.btn-check:focus + .btn-outline-secondary, .btn-outline-secondary:focus {\n  box-shadow: 0 0 0 0.25rem rgba(108, 117, 125, 0.5);\n}\n.btn-check:checked + .btn-outline-secondary, .btn-check:active + .btn-outline-secondary, .btn-outline-secondary:active, .btn-outline-secondary.active, .btn-outline-secondary.dropdown-toggle.show {\n  color: #fff;\n  background-color: #6c757d;\n  border-color: #6c757d;\n}\n.btn-check:checked + .btn-outline-secondary:focus, .btn-check:active + .btn-outline-secondary:focus, .btn-outline-secondary:active:focus, .btn-outline-secondary.active:focus, .btn-outline-secondary.dropdown-toggle.show:focus {\n  box-shadow: 0 0 0 0.25rem rgba(108, 117, 125, 0.5);\n}\n.btn-outline-secondary:disabled, .btn-outline-secondary.disabled {\n  color: #6c757d;\n  background-color: transparent;\n}\n\n.btn-outline-success {\n  color: #198754;\n  border-color: #198754;\n}\n.btn-outline-success:hover {\n  color: #fff;\n  background-color: #198754;\n  border-color: #198754;\n}\n.btn-check:focus + .btn-outline-success, .btn-outline-success:focus {\n  box-shadow: 0 0 0 0.25rem rgba(25, 135, 84, 0.5);\n}\n.btn-check:checked + .btn-outline-success, .btn-check:active + .btn-outline-success, .btn-outline-success:active, .btn-outline-success.active, .btn-outline-success.dropdown-toggle.show {\n  color: #fff;\n  background-color: #198754;\n  border-color: #198754;\n}\n.btn-check:checked + .btn-outline-success:focus, .btn-check:active + .btn-outline-success:focus, .btn-outline-success:active:focus, .btn-outline-success.active:focus, .btn-outline-success.dropdown-toggle.show:focus {\n  box-shadow: 0 0 0 0.25rem rgba(25, 135, 84, 0.5);\n}\n.btn-outline-success:disabled, .btn-outline-success.disabled {\n  color: #198754;\n  background-color: transparent;\n}\n\n.btn-outline-info {\n  color: #0dcaf0;\n  border-color: #0dcaf0;\n}\n.btn-outline-info:hover {\n  color: #000;\n  background-color: #0dcaf0;\n  border-color: #0dcaf0;\n}\n.btn-check:focus + .btn-outline-info, .btn-outline-info:focus {\n  box-shadow: 0 0 0 0.25rem rgba(13, 202, 240, 0.5);\n}\n.btn-check:checked + .btn-outline-info, .btn-check:active + .btn-outline-info, .btn-outline-info:active, .btn-outline-info.active, .btn-outline-info.dropdown-toggle.show {\n  color: #000;\n  background-color: #0dcaf0;\n  border-color: #0dcaf0;\n}\n.btn-check:checked + .btn-outline-info:focus, .btn-check:active + .btn-outline-info:focus, .btn-outline-info:active:focus, .btn-outline-info.active:focus, .btn-outline-info.dropdown-toggle.show:focus {\n  box-shadow: 0 0 0 0.25rem rgba(13, 202, 240, 0.5);\n}\n.btn-outline-info:disabled, .btn-outline-info.disabled {\n  color: #0dcaf0;\n  background-color: transparent;\n}\n\n.btn-outline-warning {\n  color: #ffc107;\n  border-color: #ffc107;\n}\n.btn-outline-warning:hover {\n  color: #000;\n  background-color: #ffc107;\n  border-color: #ffc107;\n}\n.btn-check:focus + .btn-outline-warning, .btn-outline-warning:focus {\n  box-shadow: 0 0 0 0.25rem rgba(255, 193, 7, 0.5);\n}\n.btn-check:checked + .btn-outline-warning, .btn-check:active + .btn-outline-warning, .btn-outline-warning:active, .btn-outline-warning.active, .btn-outline-warning.dropdown-toggle.show {\n  color: #000;\n  background-color: #ffc107;\n  border-color: #ffc107;\n}\n.btn-check:checked + .btn-outline-warning:focus, .btn-check:active + .btn-outline-warning:focus, .btn-outline-warning:active:focus, .btn-outline-warning.active:focus, .btn-outline-warning.dropdown-toggle.show:focus {\n  box-shadow: 0 0 0 0.25rem rgba(255, 193, 7, 0.5);\n}\n.btn-outline-warning:disabled, .btn-outline-warning.disabled {\n  color: #ffc107;\n  background-color: transparent;\n}\n\n.btn-outline-danger {\n  color: #dc3545;\n  border-color: #dc3545;\n}\n.btn-outline-danger:hover {\n  color: #fff;\n  background-color: #dc3545;\n  border-color: #dc3545;\n}\n.btn-check:focus + .btn-outline-danger, .btn-outline-danger:focus {\n  box-shadow: 0 0 0 0.25rem rgba(220, 53, 69, 0.5);\n}\n.btn-check:checked + .btn-outline-danger, .btn-check:active + .btn-outline-danger, .btn-outline-danger:active, .btn-outline-danger.active, .btn-outline-danger.dropdown-toggle.show {\n  color: #fff;\n  background-color: #dc3545;\n  border-color: #dc3545;\n}\n.btn-check:checked + .btn-outline-danger:focus, .btn-check:active + .btn-outline-danger:focus, .btn-outline-danger:active:focus, .btn-outline-danger.active:focus, .btn-outline-danger.dropdown-toggle.show:focus {\n  box-shadow: 0 0 0 0.25rem rgba(220, 53, 69, 0.5);\n}\n.btn-outline-danger:disabled, .btn-outline-danger.disabled {\n  color: #dc3545;\n  background-color: transparent;\n}\n\n.btn-outline-light {\n  color: #f8f9fa;\n  border-color: #f8f9fa;\n}\n.btn-outline-light:hover {\n  color: #000;\n  background-color: #f8f9fa;\n  border-color: #f8f9fa;\n}\n.btn-check:focus + .btn-outline-light, .btn-outline-light:focus {\n  box-shadow: 0 0 0 0.25rem rgba(248, 249, 250, 0.5);\n}\n.btn-check:checked + .btn-outline-light, .btn-check:active + .btn-outline-light, .btn-outline-light:active, .btn-outline-light.active, .btn-outline-light.dropdown-toggle.show {\n  color: #000;\n  background-color: #f8f9fa;\n  border-color: #f8f9fa;\n}\n.btn-check:checked + .btn-outline-light:focus, .btn-check:active + .btn-outline-light:focus, .btn-outline-light:active:focus, .btn-outline-light.active:focus, .btn-outline-light.dropdown-toggle.show:focus {\n  box-shadow: 0 0 0 0.25rem rgba(248, 249, 250, 0.5);\n}\n.btn-outline-light:disabled, .btn-outline-light.disabled {\n  color: #f8f9fa;\n  background-color: transparent;\n}\n\n.btn-outline-dark {\n  color: #212529;\n  border-color: #212529;\n}\n.btn-outline-dark:hover {\n  color: #fff;\n  background-color: #212529;\n  border-color: #212529;\n}\n.btn-check:focus + .btn-outline-dark, .btn-outline-dark:focus {\n  box-shadow: 0 0 0 0.25rem rgba(33, 37, 41, 0.5);\n}\n.btn-check:checked + .btn-outline-dark, .btn-check:active + .btn-outline-dark, .btn-outline-dark:active, .btn-outline-dark.active, .btn-outline-dark.dropdown-toggle.show {\n  color: #fff;\n  background-color: #212529;\n  border-color: #212529;\n}\n.btn-check:checked + .btn-outline-dark:focus, .btn-check:active + .btn-outline-dark:focus, .btn-outline-dark:active:focus, .btn-outline-dark.active:focus, .btn-outline-dark.dropdown-toggle.show:focus {\n  box-shadow: 0 0 0 0.25rem rgba(33, 37, 41, 0.5);\n}\n.btn-outline-dark:disabled, .btn-outline-dark.disabled {\n  color: #212529;\n  background-color: transparent;\n}\n\n.btn-link {\n  font-weight: 400;\n  color: #0d6efd;\n  text-decoration: underline;\n}\n.btn-link:hover {\n  color: #0a58ca;\n}\n.btn-link:disabled, .btn-link.disabled {\n  color: #6c757d;\n}\n\n.btn-lg, .btn-group-lg > .btn {\n  padding: 0.5rem 1rem;\n  font-size: 1.25rem;\n  border-radius: 0.3rem;\n}\n\n.btn-sm, .btn-group-sm > .btn {\n  padding: 0.25rem 0.5rem;\n  font-size: 0.875rem;\n  border-radius: 0.2rem;\n}\n\n.fade {\n  transition: opacity 0.15s linear;\n}\n@media (prefers-reduced-motion: reduce) {\n  .fade {\n    transition: none;\n  }\n}\n.fade:not(.show) {\n  opacity: 0;\n}\n\n.collapse:not(.show) {\n  display: none;\n}\n\n.collapsing {\n  height: 0;\n  overflow: hidden;\n  transition: height 0.35s ease;\n}\n@media (prefers-reduced-motion: reduce) {\n  .collapsing {\n    transition: none;\n  }\n}\n.collapsing.collapse-horizontal {\n  width: 0;\n  height: auto;\n  transition: width 0.35s ease;\n}\n@media (prefers-reduced-motion: reduce) {\n  .collapsing.collapse-horizontal {\n    transition: none;\n  }\n}\n\n.dropup,\n.dropend,\n.dropdown,\n.dropstart {\n  position: relative;\n}\n\n.dropdown-toggle {\n  white-space: nowrap;\n}\n.dropdown-toggle::after {\n  display: inline-block;\n  margin-right: 0.255em;\n  vertical-align: 0.255em;\n  content: \"\";\n  border-top: 0.3em solid;\n  border-left: 0.3em solid transparent;\n  border-bottom: 0;\n  border-right: 0.3em solid transparent;\n}\n.dropdown-toggle:empty::after {\n  margin-right: 0;\n}\n\n.dropdown-menu {\n  position: absolute;\n  z-index: 1000;\n  display: none;\n  min-width: 10rem;\n  padding: 0.5rem 0;\n  margin: 0;\n  font-size: 1rem;\n  color: #212529;\n  text-align: right;\n  list-style: none;\n  background-color: #fff;\n  background-clip: padding-box;\n  border: 1px solid rgba(0, 0, 0, 0.15);\n  border-radius: 0.25rem;\n}\n.dropdown-menu[data-bs-popper] {\n  top: 100%;\n  right: 0;\n  margin-top: 0.125rem;\n}\n\n.dropdown-menu-start {\n  --bs-position: start;\n}\n.dropdown-menu-start[data-bs-popper] {\n  left: auto;\n  right: 0;\n}\n\n.dropdown-menu-end {\n  --bs-position: end;\n}\n.dropdown-menu-end[data-bs-popper] {\n  left: 0;\n  right: auto;\n}\n\n@media (min-width: 576px) {\n  .dropdown-menu-sm-start {\n    --bs-position: start;\n  }\n  .dropdown-menu-sm-start[data-bs-popper] {\n    left: auto;\n    right: 0;\n  }\n\n  .dropdown-menu-sm-end {\n    --bs-position: end;\n  }\n  .dropdown-menu-sm-end[data-bs-popper] {\n    left: 0;\n    right: auto;\n  }\n}\n@media (min-width: 768px) {\n  .dropdown-menu-md-start {\n    --bs-position: start;\n  }\n  .dropdown-menu-md-start[data-bs-popper] {\n    left: auto;\n    right: 0;\n  }\n\n  .dropdown-menu-md-end {\n    --bs-position: end;\n  }\n  .dropdown-menu-md-end[data-bs-popper] {\n    left: 0;\n    right: auto;\n  }\n}\n@media (min-width: 992px) {\n  .dropdown-menu-lg-start {\n    --bs-position: start;\n  }\n  .dropdown-menu-lg-start[data-bs-popper] {\n    left: auto;\n    right: 0;\n  }\n\n  .dropdown-menu-lg-end {\n    --bs-position: end;\n  }\n  .dropdown-menu-lg-end[data-bs-popper] {\n    left: 0;\n    right: auto;\n  }\n}\n@media (min-width: 1200px) {\n  .dropdown-menu-xl-start {\n    --bs-position: start;\n  }\n  .dropdown-menu-xl-start[data-bs-popper] {\n    left: auto;\n    right: 0;\n  }\n\n  .dropdown-menu-xl-end {\n    --bs-position: end;\n  }\n  .dropdown-menu-xl-end[data-bs-popper] {\n    left: 0;\n    right: auto;\n  }\n}\n@media (min-width: 1400px) {\n  .dropdown-menu-xxl-start {\n    --bs-position: start;\n  }\n  .dropdown-menu-xxl-start[data-bs-popper] {\n    left: auto;\n    right: 0;\n  }\n\n  .dropdown-menu-xxl-end {\n    --bs-position: end;\n  }\n  .dropdown-menu-xxl-end[data-bs-popper] {\n    left: 0;\n    right: auto;\n  }\n}\n.dropup .dropdown-menu[data-bs-popper] {\n  top: auto;\n  bottom: 100%;\n  margin-top: 0;\n  margin-bottom: 0.125rem;\n}\n.dropup .dropdown-toggle::after {\n  display: inline-block;\n  margin-right: 0.255em;\n  vertical-align: 0.255em;\n  content: \"\";\n  border-top: 0;\n  border-left: 0.3em solid transparent;\n  border-bottom: 0.3em solid;\n  border-right: 0.3em solid transparent;\n}\n.dropup .dropdown-toggle:empty::after {\n  margin-right: 0;\n}\n\n.dropend .dropdown-menu[data-bs-popper] {\n  top: 0;\n  left: auto;\n  right: 100%;\n  margin-top: 0;\n  margin-right: 0.125rem;\n}\n.dropend .dropdown-toggle::after {\n  display: inline-block;\n  margin-right: 0.255em;\n  vertical-align: 0.255em;\n  content: \"\";\n  border-top: 0.3em solid transparent;\n  border-left: 0;\n  border-bottom: 0.3em solid transparent;\n  border-right: 0.3em solid;\n}\n.dropend .dropdown-toggle:empty::after {\n  margin-right: 0;\n}\n.dropend .dropdown-toggle::after {\n  vertical-align: 0;\n}\n\n.dropstart .dropdown-menu[data-bs-popper] {\n  top: 0;\n  left: 100%;\n  right: auto;\n  margin-top: 0;\n  margin-left: 0.125rem;\n}\n.dropstart .dropdown-toggle::after {\n  display: inline-block;\n  margin-right: 0.255em;\n  vertical-align: 0.255em;\n  content: \"\";\n}\n.dropstart .dropdown-toggle::after {\n  display: none;\n}\n.dropstart .dropdown-toggle::before {\n  display: inline-block;\n  margin-left: 0.255em;\n  vertical-align: 0.255em;\n  content: \"\";\n  border-top: 0.3em solid transparent;\n  border-left: 0.3em solid;\n  border-bottom: 0.3em solid transparent;\n}\n.dropstart .dropdown-toggle:empty::after {\n  margin-right: 0;\n}\n.dropstart .dropdown-toggle::before {\n  vertical-align: 0;\n}\n\n.dropdown-divider {\n  height: 0;\n  margin: 0.5rem 0;\n  overflow: hidden;\n  border-top: 1px solid rgba(0, 0, 0, 0.15);\n}\n\n.dropdown-item {\n  display: block;\n  width: 100%;\n  padding: 0.25rem 1rem;\n  clear: both;\n  font-weight: 400;\n  color: #212529;\n  text-align: inherit;\n  text-decoration: none;\n  white-space: nowrap;\n  background-color: transparent;\n  border: 0;\n}\n.dropdown-item:hover, .dropdown-item:focus {\n  color: #1e2125;\n  background-color: #e9ecef;\n}\n.dropdown-item.active, .dropdown-item:active {\n  color: #fff;\n  text-decoration: none;\n  background-color: #0d6efd;\n}\n.dropdown-item.disabled, .dropdown-item:disabled {\n  color: #adb5bd;\n  pointer-events: none;\n  background-color: transparent;\n}\n\n.dropdown-menu.show {\n  display: block;\n}\n\n.dropdown-header {\n  display: block;\n  padding: 0.5rem 1rem;\n  margin-bottom: 0;\n  font-size: 0.875rem;\n  color: #6c757d;\n  white-space: nowrap;\n}\n\n.dropdown-item-text {\n  display: block;\n  padding: 0.25rem 1rem;\n  color: #212529;\n}\n\n.dropdown-menu-dark {\n  color: #dee2e6;\n  background-color: #343a40;\n  border-color: rgba(0, 0, 0, 0.15);\n}\n.dropdown-menu-dark .dropdown-item {\n  color: #dee2e6;\n}\n.dropdown-menu-dark .dropdown-item:hover, .dropdown-menu-dark .dropdown-item:focus {\n  color: #fff;\n  background-color: rgba(255, 255, 255, 0.15);\n}\n.dropdown-menu-dark .dropdown-item.active, .dropdown-menu-dark .dropdown-item:active {\n  color: #fff;\n  background-color: #0d6efd;\n}\n.dropdown-menu-dark .dropdown-item.disabled, .dropdown-menu-dark .dropdown-item:disabled {\n  color: #adb5bd;\n}\n.dropdown-menu-dark .dropdown-divider {\n  border-color: rgba(0, 0, 0, 0.15);\n}\n.dropdown-menu-dark .dropdown-item-text {\n  color: #dee2e6;\n}\n.dropdown-menu-dark .dropdown-header {\n  color: #adb5bd;\n}\n\n.btn-group,\n.btn-group-vertical {\n  position: relative;\n  display: inline-flex;\n  vertical-align: middle;\n}\n.btn-group > .btn,\n.btn-group-vertical > .btn {\n  position: relative;\n  flex: 1 1 auto;\n}\n.btn-group > .btn-check:checked + .btn,\n.btn-group > .btn-check:focus + .btn,\n.btn-group > .btn:hover,\n.btn-group > .btn:focus,\n.btn-group > .btn:active,\n.btn-group > .btn.active,\n.btn-group-vertical > .btn-check:checked + .btn,\n.btn-group-vertical > .btn-check:focus + .btn,\n.btn-group-vertical > .btn:hover,\n.btn-group-vertical > .btn:focus,\n.btn-group-vertical > .btn:active,\n.btn-group-vertical > .btn.active {\n  z-index: 1;\n}\n\n.btn-toolbar {\n  display: flex;\n  flex-wrap: wrap;\n  justify-content: flex-start;\n}\n.btn-toolbar .input-group {\n  width: auto;\n}\n\n.btn-group > .btn:not(:first-child),\n.btn-group > .btn-group:not(:first-child) {\n  margin-right: -1px;\n}\n.btn-group > .btn:not(:last-child):not(.dropdown-toggle),\n.btn-group > .btn-group:not(:last-child) > .btn {\n  border-top-left-radius: 0;\n  border-bottom-left-radius: 0;\n}\n.btn-group > .btn:nth-child(n+3),\n.btn-group > :not(.btn-check) + .btn,\n.btn-group > .btn-group:not(:first-child) > .btn {\n  border-top-right-radius: 0;\n  border-bottom-right-radius: 0;\n}\n\n.dropdown-toggle-split {\n  padding-left: 0.5625rem;\n  padding-right: 0.5625rem;\n}\n.dropdown-toggle-split::after, .dropup .dropdown-toggle-split::after, .dropend .dropdown-toggle-split::after {\n  margin-right: 0;\n}\n.dropstart .dropdown-toggle-split::before {\n  margin-left: 0;\n}\n\n.btn-sm + .dropdown-toggle-split, .btn-group-sm > .btn + .dropdown-toggle-split {\n  padding-left: 0.375rem;\n  padding-right: 0.375rem;\n}\n\n.btn-lg + .dropdown-toggle-split, .btn-group-lg > .btn + .dropdown-toggle-split {\n  padding-left: 0.75rem;\n  padding-right: 0.75rem;\n}\n\n.btn-group-vertical {\n  flex-direction: column;\n  align-items: flex-start;\n  justify-content: center;\n}\n.btn-group-vertical > .btn,\n.btn-group-vertical > .btn-group {\n  width: 100%;\n}\n.btn-group-vertical > .btn:not(:first-child),\n.btn-group-vertical > .btn-group:not(:first-child) {\n  margin-top: -1px;\n}\n.btn-group-vertical > .btn:not(:last-child):not(.dropdown-toggle),\n.btn-group-vertical > .btn-group:not(:last-child) > .btn {\n  border-bottom-left-radius: 0;\n  border-bottom-right-radius: 0;\n}\n.btn-group-vertical > .btn ~ .btn,\n.btn-group-vertical > .btn-group:not(:first-child) > .btn {\n  border-top-right-radius: 0;\n  border-top-left-radius: 0;\n}\n\n.nav {\n  display: flex;\n  flex-wrap: wrap;\n  padding-right: 0;\n  margin-bottom: 0;\n  list-style: none;\n}\n\n.nav-link {\n  display: block;\n  padding: 0.5rem 1rem;\n  color: #0d6efd;\n  text-decoration: none;\n  transition: color 0.15s ease-in-out, background-color 0.15s ease-in-out, border-color 0.15s ease-in-out;\n}\n@media (prefers-reduced-motion: reduce) {\n  .nav-link {\n    transition: none;\n  }\n}\n.nav-link:hover, .nav-link:focus {\n  color: #0a58ca;\n}\n.nav-link.disabled {\n  color: #6c757d;\n  pointer-events: none;\n  cursor: default;\n}\n\n.nav-tabs {\n  border-bottom: 1px solid #dee2e6;\n}\n.nav-tabs .nav-link {\n  margin-bottom: -1px;\n  background: none;\n  border: 1px solid transparent;\n  border-top-right-radius: 0.25rem;\n  border-top-left-radius: 0.25rem;\n}\n.nav-tabs .nav-link:hover, .nav-tabs .nav-link:focus {\n  border-color: #e9ecef #e9ecef #dee2e6;\n  isolation: isolate;\n}\n.nav-tabs .nav-link.disabled {\n  color: #6c757d;\n  background-color: transparent;\n  border-color: transparent;\n}\n.nav-tabs .nav-link.active,\n.nav-tabs .nav-item.show .nav-link {\n  color: #495057;\n  background-color: #fff;\n  border-color: #dee2e6 #dee2e6 #fff;\n}\n.nav-tabs .dropdown-menu {\n  margin-top: -1px;\n  border-top-right-radius: 0;\n  border-top-left-radius: 0;\n}\n\n.nav-pills .nav-link {\n  background: none;\n  border: 0;\n  border-radius: 0.25rem;\n}\n.nav-pills .nav-link.active,\n.nav-pills .show > .nav-link {\n  color: #fff;\n  background-color: #0d6efd;\n}\n\n.nav-fill > .nav-link,\n.nav-fill .nav-item {\n  flex: 1 1 auto;\n  text-align: center;\n}\n\n.nav-justified > .nav-link,\n.nav-justified .nav-item {\n  flex-basis: 0;\n  flex-grow: 1;\n  text-align: center;\n}\n\n.nav-fill .nav-item .nav-link,\n.nav-justified .nav-item .nav-link {\n  width: 100%;\n}\n\n.tab-content > .tab-pane {\n  display: none;\n}\n.tab-content > .active {\n  display: block;\n}\n\n.navbar {\n  position: relative;\n  display: flex;\n  flex-wrap: wrap;\n  align-items: center;\n  justify-content: space-between;\n  padding-top: 0.5rem;\n  padding-bottom: 0.5rem;\n}\n.navbar > .container,\n.navbar > .container-fluid,\n.navbar > .container-sm,\n.navbar > .container-md,\n.navbar > .container-lg,\n.navbar > .container-xl,\n.navbar > .container-xxl {\n  display: flex;\n  flex-wrap: inherit;\n  align-items: center;\n  justify-content: space-between;\n}\n.navbar-brand {\n  padding-top: 0.3125rem;\n  padding-bottom: 0.3125rem;\n  margin-left: 1rem;\n  font-size: 1.25rem;\n  text-decoration: none;\n  white-space: nowrap;\n}\n.navbar-nav {\n  display: flex;\n  flex-direction: column;\n  padding-right: 0;\n  margin-bottom: 0;\n  list-style: none;\n}\n.navbar-nav .nav-link {\n  padding-left: 0;\n  padding-right: 0;\n}\n.navbar-nav .dropdown-menu {\n  position: static;\n}\n\n.navbar-text {\n  padding-top: 0.5rem;\n  padding-bottom: 0.5rem;\n}\n\n.navbar-collapse {\n  flex-basis: 100%;\n  flex-grow: 1;\n  align-items: center;\n}\n\n.navbar-toggler {\n  padding: 0.25rem 0.75rem;\n  font-size: 1.25rem;\n  line-height: 1;\n  background-color: transparent;\n  border: 1px solid transparent;\n  border-radius: 0.25rem;\n  transition: box-shadow 0.15s ease-in-out;\n}\n@media (prefers-reduced-motion: reduce) {\n  .navbar-toggler {\n    transition: none;\n  }\n}\n.navbar-toggler:hover {\n  text-decoration: none;\n}\n.navbar-toggler:focus {\n  text-decoration: none;\n  outline: 0;\n  box-shadow: 0 0 0 0.25rem;\n}\n\n.navbar-toggler-icon {\n  display: inline-block;\n  width: 1.5em;\n  height: 1.5em;\n  vertical-align: middle;\n  background-repeat: no-repeat;\n  background-position: center;\n  background-size: 100%;\n}\n\n.navbar-nav-scroll {\n  max-height: var(--bs-scroll-height, 75vh);\n  overflow-y: auto;\n}\n\n@media (min-width: 576px) {\n  .navbar-expand-sm {\n    flex-wrap: nowrap;\n    justify-content: flex-start;\n  }\n  .navbar-expand-sm .navbar-nav {\n    flex-direction: row;\n  }\n  .navbar-expand-sm .navbar-nav .dropdown-menu {\n    position: absolute;\n  }\n  .navbar-expand-sm .navbar-nav .nav-link {\n    padding-left: 0.5rem;\n    padding-right: 0.5rem;\n  }\n  .navbar-expand-sm .navbar-nav-scroll {\n    overflow: visible;\n  }\n  .navbar-expand-sm .navbar-collapse {\n    display: flex !important;\n    flex-basis: auto;\n  }\n  .navbar-expand-sm .navbar-toggler {\n    display: none;\n  }\n  .navbar-expand-sm .offcanvas-header {\n    display: none;\n  }\n  .navbar-expand-sm .offcanvas {\n    position: inherit;\n    bottom: 0;\n    z-index: 1000;\n    flex-grow: 1;\n    visibility: visible !important;\n    background-color: transparent;\n    border-left: 0;\n    border-right: 0;\n    transition: none;\n    transform: none;\n  }\n  .navbar-expand-sm .offcanvas-top,\n.navbar-expand-sm .offcanvas-bottom {\n    height: auto;\n    border-top: 0;\n    border-bottom: 0;\n  }\n  .navbar-expand-sm .offcanvas-body {\n    display: flex;\n    flex-grow: 0;\n    padding: 0;\n    overflow-y: visible;\n  }\n}\n@media (min-width: 768px) {\n  .navbar-expand-md {\n    flex-wrap: nowrap;\n    justify-content: flex-start;\n  }\n  .navbar-expand-md .navbar-nav {\n    flex-direction: row;\n  }\n  .navbar-expand-md .navbar-nav .dropdown-menu {\n    position: absolute;\n  }\n  .navbar-expand-md .navbar-nav .nav-link {\n    padding-left: 0.5rem;\n    padding-right: 0.5rem;\n  }\n  .navbar-expand-md .navbar-nav-scroll {\n    overflow: visible;\n  }\n  .navbar-expand-md .navbar-collapse {\n    display: flex !important;\n    flex-basis: auto;\n  }\n  .navbar-expand-md .navbar-toggler {\n    display: none;\n  }\n  .navbar-expand-md .offcanvas-header {\n    display: none;\n  }\n  .navbar-expand-md .offcanvas {\n    position: inherit;\n    bottom: 0;\n    z-index: 1000;\n    flex-grow: 1;\n    visibility: visible !important;\n    background-color: transparent;\n    border-left: 0;\n    border-right: 0;\n    transition: none;\n    transform: none;\n  }\n  .navbar-expand-md .offcanvas-top,\n.navbar-expand-md .offcanvas-bottom {\n    height: auto;\n    border-top: 0;\n    border-bottom: 0;\n  }\n  .navbar-expand-md .offcanvas-body {\n    display: flex;\n    flex-grow: 0;\n    padding: 0;\n    overflow-y: visible;\n  }\n}\n@media (min-width: 992px) {\n  .navbar-expand-lg {\n    flex-wrap: nowrap;\n    justify-content: flex-start;\n  }\n  .navbar-expand-lg .navbar-nav {\n    flex-direction: row;\n  }\n  .navbar-expand-lg .navbar-nav .dropdown-menu {\n    position: absolute;\n  }\n  .navbar-expand-lg .navbar-nav .nav-link {\n    padding-left: 0.5rem;\n    padding-right: 0.5rem;\n  }\n  .navbar-expand-lg .navbar-nav-scroll {\n    overflow: visible;\n  }\n  .navbar-expand-lg .navbar-collapse {\n    display: flex !important;\n    flex-basis: auto;\n  }\n  .navbar-expand-lg .navbar-toggler {\n    display: none;\n  }\n  .navbar-expand-lg .offcanvas-header {\n    display: none;\n  }\n  .navbar-expand-lg .offcanvas {\n    position: inherit;\n    bottom: 0;\n    z-index: 1000;\n    flex-grow: 1;\n    visibility: visible !important;\n    background-color: transparent;\n    border-left: 0;\n    border-right: 0;\n    transition: none;\n    transform: none;\n  }\n  .navbar-expand-lg .offcanvas-top,\n.navbar-expand-lg .offcanvas-bottom {\n    height: auto;\n    border-top: 0;\n    border-bottom: 0;\n  }\n  .navbar-expand-lg .offcanvas-body {\n    display: flex;\n    flex-grow: 0;\n    padding: 0;\n    overflow-y: visible;\n  }\n}\n@media (min-width: 1200px) {\n  .navbar-expand-xl {\n    flex-wrap: nowrap;\n    justify-content: flex-start;\n  }\n  .navbar-expand-xl .navbar-nav {\n    flex-direction: row;\n  }\n  .navbar-expand-xl .navbar-nav .dropdown-menu {\n    position: absolute;\n  }\n  .navbar-expand-xl .navbar-nav .nav-link {\n    padding-left: 0.5rem;\n    padding-right: 0.5rem;\n  }\n  .navbar-expand-xl .navbar-nav-scroll {\n    overflow: visible;\n  }\n  .navbar-expand-xl .navbar-collapse {\n    display: flex !important;\n    flex-basis: auto;\n  }\n  .navbar-expand-xl .navbar-toggler {\n    display: none;\n  }\n  .navbar-expand-xl .offcanvas-header {\n    display: none;\n  }\n  .navbar-expand-xl .offcanvas {\n    position: inherit;\n    bottom: 0;\n    z-index: 1000;\n    flex-grow: 1;\n    visibility: visible !important;\n    background-color: transparent;\n    border-left: 0;\n    border-right: 0;\n    transition: none;\n    transform: none;\n  }\n  .navbar-expand-xl .offcanvas-top,\n.navbar-expand-xl .offcanvas-bottom {\n    height: auto;\n    border-top: 0;\n    border-bottom: 0;\n  }\n  .navbar-expand-xl .offcanvas-body {\n    display: flex;\n    flex-grow: 0;\n    padding: 0;\n    overflow-y: visible;\n  }\n}\n@media (min-width: 1400px) {\n  .navbar-expand-xxl {\n    flex-wrap: nowrap;\n    justify-content: flex-start;\n  }\n  .navbar-expand-xxl .navbar-nav {\n    flex-direction: row;\n  }\n  .navbar-expand-xxl .navbar-nav .dropdown-menu {\n    position: absolute;\n  }\n  .navbar-expand-xxl .navbar-nav .nav-link {\n    padding-left: 0.5rem;\n    padding-right: 0.5rem;\n  }\n  .navbar-expand-xxl .navbar-nav-scroll {\n    overflow: visible;\n  }\n  .navbar-expand-xxl .navbar-collapse {\n    display: flex !important;\n    flex-basis: auto;\n  }\n  .navbar-expand-xxl .navbar-toggler {\n    display: none;\n  }\n  .navbar-expand-xxl .offcanvas-header {\n    display: none;\n  }\n  .navbar-expand-xxl .offcanvas {\n    position: inherit;\n    bottom: 0;\n    z-index: 1000;\n    flex-grow: 1;\n    visibility: visible !important;\n    background-color: transparent;\n    border-left: 0;\n    border-right: 0;\n    transition: none;\n    transform: none;\n  }\n  .navbar-expand-xxl .offcanvas-top,\n.navbar-expand-xxl .offcanvas-bottom {\n    height: auto;\n    border-top: 0;\n    border-bottom: 0;\n  }\n  .navbar-expand-xxl .offcanvas-body {\n    display: flex;\n    flex-grow: 0;\n    padding: 0;\n    overflow-y: visible;\n  }\n}\n.navbar-expand {\n  flex-wrap: nowrap;\n  justify-content: flex-start;\n}\n.navbar-expand .navbar-nav {\n  flex-direction: row;\n}\n.navbar-expand .navbar-nav .dropdown-menu {\n  position: absolute;\n}\n.navbar-expand .navbar-nav .nav-link {\n  padding-left: 0.5rem;\n  padding-right: 0.5rem;\n}\n.navbar-expand .navbar-nav-scroll {\n  overflow: visible;\n}\n.navbar-expand .navbar-collapse {\n  display: flex !important;\n  flex-basis: auto;\n}\n.navbar-expand .navbar-toggler {\n  display: none;\n}\n.navbar-expand .offcanvas-header {\n  display: none;\n}\n.navbar-expand .offcanvas {\n  position: inherit;\n  bottom: 0;\n  z-index: 1000;\n  flex-grow: 1;\n  visibility: visible !important;\n  background-color: transparent;\n  border-left: 0;\n  border-right: 0;\n  transition: none;\n  transform: none;\n}\n.navbar-expand .offcanvas-top,\n.navbar-expand .offcanvas-bottom {\n  height: auto;\n  border-top: 0;\n  border-bottom: 0;\n}\n.navbar-expand .offcanvas-body {\n  display: flex;\n  flex-grow: 0;\n  padding: 0;\n  overflow-y: visible;\n}\n\n.navbar-light .navbar-brand {\n  color: rgba(0, 0, 0, 0.9);\n}\n.navbar-light .navbar-brand:hover, .navbar-light .navbar-brand:focus {\n  color: rgba(0, 0, 0, 0.9);\n}\n.navbar-light .navbar-nav .nav-link {\n  color: rgba(0, 0, 0, 0.55);\n}\n.navbar-light .navbar-nav .nav-link:hover, .navbar-light .navbar-nav .nav-link:focus {\n  color: rgba(0, 0, 0, 0.7);\n}\n.navbar-light .navbar-nav .nav-link.disabled {\n  color: rgba(0, 0, 0, 0.3);\n}\n.navbar-light .navbar-nav .show > .nav-link,\n.navbar-light .navbar-nav .nav-link.active {\n  color: rgba(0, 0, 0, 0.9);\n}\n.navbar-light .navbar-toggler {\n  color: rgba(0, 0, 0, 0.55);\n  border-color: rgba(0, 0, 0, 0.1);\n}\n.navbar-light .navbar-toggler-icon {\n  background-image: url(\"data:image/svg+xml,%3csvg xmlns='http://www.w3.org/2000/svg' viewBox='0 0 30 30'%3e%3cpath stroke='rgba%280, 0, 0, 0.55%29' stroke-linecap='round' stroke-miterlimit='10' stroke-width='2' d='M4 7h22M4 15h22M4 23h22'/%3e%3c/svg%3e\");\n}\n.navbar-light .navbar-text {\n  color: rgba(0, 0, 0, 0.55);\n}\n.navbar-light .navbar-text a,\n.navbar-light .navbar-text a:hover,\n.navbar-light .navbar-text a:focus {\n  color: rgba(0, 0, 0, 0.9);\n}\n\n.navbar-dark .navbar-brand {\n  color: #fff;\n}\n.navbar-dark .navbar-brand:hover, .navbar-dark .navbar-brand:focus {\n  color: #fff;\n}\n.navbar-dark .navbar-nav .nav-link {\n  color: rgba(255, 255, 255, 0.55);\n}\n.navbar-dark .navbar-nav .nav-link:hover, .navbar-dark .navbar-nav .nav-link:focus {\n  color: rgba(255, 255, 255, 0.75);\n}\n.navbar-dark .navbar-nav .nav-link.disabled {\n  color: rgba(255, 255, 255, 0.25);\n}\n.navbar-dark .navbar-nav .show > .nav-link,\n.navbar-dark .navbar-nav .nav-link.active {\n  color: #fff;\n}\n.navbar-dark .navbar-toggler {\n  color: rgba(255, 255, 255, 0.55);\n  border-color: rgba(255, 255, 255, 0.1);\n}\n.navbar-dark .navbar-toggler-icon {\n  background-image: url(\"data:image/svg+xml,%3csvg xmlns='http://www.w3.org/2000/svg' viewBox='0 0 30 30'%3e%3cpath stroke='rgba%28255, 255, 255, 0.55%29' stroke-linecap='round' stroke-miterlimit='10' stroke-width='2' d='M4 7h22M4 15h22M4 23h22'/%3e%3c/svg%3e\");\n}\n.navbar-dark .navbar-text {\n  color: rgba(255, 255, 255, 0.55);\n}\n.navbar-dark .navbar-text a,\n.navbar-dark .navbar-text a:hover,\n.navbar-dark .navbar-text a:focus {\n  color: #fff;\n}\n\n.card {\n  position: relative;\n  display: flex;\n  flex-direction: column;\n  min-width: 0;\n  word-wrap: break-word;\n  background-color: #fff;\n  background-clip: border-box;\n  border: 1px solid rgba(0, 0, 0, 0.125);\n  border-radius: 0.25rem;\n}\n.card > hr {\n  margin-left: 0;\n  margin-right: 0;\n}\n.card > .list-group {\n  border-top: inherit;\n  border-bottom: inherit;\n}\n.card > .list-group:first-child {\n  border-top-width: 0;\n  border-top-right-radius: calc(0.25rem - 1px);\n  border-top-left-radius: calc(0.25rem - 1px);\n}\n.card > .list-group:last-child {\n  border-bottom-width: 0;\n  border-bottom-left-radius: calc(0.25rem - 1px);\n  border-bottom-right-radius: calc(0.25rem - 1px);\n}\n.card > .card-header + .list-group,\n.card > .list-group + .card-footer {\n  border-top: 0;\n}\n\n.card-body {\n  flex: 1 1 auto;\n  padding: 1rem 1rem;\n}\n\n.card-title {\n  margin-bottom: 0.5rem;\n}\n\n.card-subtitle {\n  margin-top: -0.25rem;\n  margin-bottom: 0;\n}\n\n.card-text:last-child {\n  margin-bottom: 0;\n}\n\n.card-link + .card-link {\n  margin-right: 1rem;\n}\n\n.card-header {\n  padding: 0.5rem 1rem;\n  margin-bottom: 0;\n  background-color: rgba(0, 0, 0, 0.03);\n  border-bottom: 1px solid rgba(0, 0, 0, 0.125);\n}\n.card-header:first-child {\n  border-radius: calc(0.25rem - 1px) calc(0.25rem - 1px) 0 0;\n}\n\n.card-footer {\n  padding: 0.5rem 1rem;\n  background-color: rgba(0, 0, 0, 0.03);\n  border-top: 1px solid rgba(0, 0, 0, 0.125);\n}\n.card-footer:last-child {\n  border-radius: 0 0 calc(0.25rem - 1px) calc(0.25rem - 1px);\n}\n\n.card-header-tabs {\n  margin-left: -0.5rem;\n  margin-bottom: -0.5rem;\n  margin-right: -0.5rem;\n  border-bottom: 0;\n}\n\n.card-header-pills {\n  margin-left: -0.5rem;\n  margin-right: -0.5rem;\n}\n\n.card-img-overlay {\n  position: absolute;\n  top: 0;\n  left: 0;\n  bottom: 0;\n  right: 0;\n  padding: 1rem;\n  border-radius: calc(0.25rem - 1px);\n}\n\n.card-img,\n.card-img-top,\n.card-img-bottom {\n  width: 100%;\n}\n\n.card-img,\n.card-img-top {\n  border-top-right-radius: calc(0.25rem - 1px);\n  border-top-left-radius: calc(0.25rem - 1px);\n}\n\n.card-img,\n.card-img-bottom {\n  border-bottom-left-radius: calc(0.25rem - 1px);\n  border-bottom-right-radius: calc(0.25rem - 1px);\n}\n\n.card-group > .card {\n  margin-bottom: 0.75rem;\n}\n@media (min-width: 576px) {\n  .card-group {\n    display: flex;\n    flex-flow: row wrap;\n  }\n  .card-group > .card {\n    flex: 1 0 0%;\n    margin-bottom: 0;\n  }\n  .card-group > .card + .card {\n    margin-right: 0;\n    border-right: 0;\n  }\n  .card-group > .card:not(:last-child) {\n    border-top-left-radius: 0;\n    border-bottom-left-radius: 0;\n  }\n  .card-group > .card:not(:last-child) .card-img-top,\n.card-group > .card:not(:last-child) .card-header {\n    border-top-left-radius: 0;\n  }\n  .card-group > .card:not(:last-child) .card-img-bottom,\n.card-group > .card:not(:last-child) .card-footer {\n    border-bottom-left-radius: 0;\n  }\n  .card-group > .card:not(:first-child) {\n    border-top-right-radius: 0;\n    border-bottom-right-radius: 0;\n  }\n  .card-group > .card:not(:first-child) .card-img-top,\n.card-group > .card:not(:first-child) .card-header {\n    border-top-right-radius: 0;\n  }\n  .card-group > .card:not(:first-child) .card-img-bottom,\n.card-group > .card:not(:first-child) .card-footer {\n    border-bottom-right-radius: 0;\n  }\n}\n\n.accordion-button {\n  position: relative;\n  display: flex;\n  align-items: center;\n  width: 100%;\n  padding: 1rem 1.25rem;\n  font-size: 1rem;\n  color: #212529;\n  text-align: right;\n  background-color: #fff;\n  border: 0;\n  border-radius: 0;\n  overflow-anchor: none;\n  transition: color 0.15s ease-in-out, background-color 0.15s ease-in-out, border-color 0.15s ease-in-out, box-shadow 0.15s ease-in-out, border-radius 0.15s ease;\n}\n@media (prefers-reduced-motion: reduce) {\n  .accordion-button {\n    transition: none;\n  }\n}\n.accordion-button:not(.collapsed) {\n  color: #0c63e4;\n  background-color: #e7f1ff;\n  box-shadow: inset 0 -1px 0 rgba(0, 0, 0, 0.125);\n}\n.accordion-button:not(.collapsed)::after {\n  background-image: url(\"data:image/svg+xml,%3csvg xmlns='http://www.w3.org/2000/svg' viewBox='0 0 16 16' fill='%230c63e4'%3e%3cpath fill-rule='evenodd' d='M1.646 4.646a.5.5 0 0 1 .708 0L8 10.293l5.646-5.647a.5.5 0 0 1 .708.708l-6 6a.5.5 0 0 1-.708 0l-6-6a.5.5 0 0 1 0-.708z'/%3e%3c/svg%3e\");\n  transform: rotate(180deg);\n}\n.accordion-button::after {\n  flex-shrink: 0;\n  width: 1.25rem;\n  height: 1.25rem;\n  margin-right: auto;\n  content: \"\";\n  background-image: url(\"data:image/svg+xml,%3csvg xmlns='http://www.w3.org/2000/svg' viewBox='0 0 16 16' fill='%23212529'%3e%3cpath fill-rule='evenodd' d='M1.646 4.646a.5.5 0 0 1 .708 0L8 10.293l5.646-5.647a.5.5 0 0 1 .708.708l-6 6a.5.5 0 0 1-.708 0l-6-6a.5.5 0 0 1 0-.708z'/%3e%3c/svg%3e\");\n  background-repeat: no-repeat;\n  background-size: 1.25rem;\n  transition: transform 0.2s ease-in-out;\n}\n@media (prefers-reduced-motion: reduce) {\n  .accordion-button::after {\n    transition: none;\n  }\n}\n.accordion-button:hover {\n  z-index: 2;\n}\n.accordion-button:focus {\n  z-index: 3;\n  border-color: #86b7fe;\n  outline: 0;\n  box-shadow: 0 0 0 0.25rem rgba(13, 110, 253, 0.25);\n}\n\n.accordion-header {\n  margin-bottom: 0;\n}\n\n.accordion-item {\n  background-color: #fff;\n  border: 1px solid rgba(0, 0, 0, 0.125);\n}\n.accordion-item:first-of-type {\n  border-top-right-radius: 0.25rem;\n  border-top-left-radius: 0.25rem;\n}\n.accordion-item:first-of-type .accordion-button {\n  border-top-right-radius: calc(0.25rem - 1px);\n  border-top-left-radius: calc(0.25rem - 1px);\n}\n.accordion-item:not(:first-of-type) {\n  border-top: 0;\n}\n.accordion-item:last-of-type {\n  border-bottom-left-radius: 0.25rem;\n  border-bottom-right-radius: 0.25rem;\n}\n.accordion-item:last-of-type .accordion-button.collapsed {\n  border-bottom-left-radius: calc(0.25rem - 1px);\n  border-bottom-right-radius: calc(0.25rem - 1px);\n}\n.accordion-item:last-of-type .accordion-collapse {\n  border-bottom-left-radius: 0.25rem;\n  border-bottom-right-radius: 0.25rem;\n}\n\n.accordion-body {\n  padding: 1rem 1.25rem;\n}\n\n.accordion-flush .accordion-collapse {\n  border-width: 0;\n}\n.accordion-flush .accordion-item {\n  border-left: 0;\n  border-right: 0;\n  border-radius: 0;\n}\n.accordion-flush .accordion-item:first-child {\n  border-top: 0;\n}\n.accordion-flush .accordion-item:last-child {\n  border-bottom: 0;\n}\n.accordion-flush .accordion-item .accordion-button {\n  border-radius: 0;\n}\n\n.breadcrumb {\n  display: flex;\n  flex-wrap: wrap;\n  padding: 0 0;\n  margin-bottom: 1rem;\n  list-style: none;\n}\n\n.breadcrumb-item + .breadcrumb-item {\n  padding-right: 0.5rem;\n}\n.breadcrumb-item + .breadcrumb-item::before {\n  float: right;\n  padding-left: 0.5rem;\n  color: #6c757d;\n  content:  var(--bs-breadcrumb-divider, \"/\") ;\n}\n.breadcrumb-item.active {\n  color: #6c757d;\n}\n\n.pagination {\n  display: flex;\n  padding-right: 0;\n  list-style: none;\n}\n\n.page-link {\n  position: relative;\n  display: block;\n  color: #0d6efd;\n  text-decoration: none;\n  background-color: #fff;\n  border: 1px solid #dee2e6;\n  transition: color 0.15s ease-in-out, background-color 0.15s ease-in-out, border-color 0.15s ease-in-out, box-shadow 0.15s ease-in-out;\n}\n@media (prefers-reduced-motion: reduce) {\n  .page-link {\n    transition: none;\n  }\n}\n.page-link:hover {\n  z-index: 2;\n  color: #0a58ca;\n  background-color: #e9ecef;\n  border-color: #dee2e6;\n}\n.page-link:focus {\n  z-index: 3;\n  color: #0a58ca;\n  background-color: #e9ecef;\n  outline: 0;\n  box-shadow: 0 0 0 0.25rem rgba(13, 110, 253, 0.25);\n}\n\n.page-item:not(:first-child) .page-link {\n  margin-right: -1px;\n}\n.page-item.active .page-link {\n  z-index: 3;\n  color: #fff;\n  background-color: #0d6efd;\n  border-color: #0d6efd;\n}\n.page-item.disabled .page-link {\n  color: #6c757d;\n  pointer-events: none;\n  background-color: #fff;\n  border-color: #dee2e6;\n}\n\n.page-link {\n  padding: 0.375rem 0.75rem;\n}\n\n.page-item:first-child .page-link {\n  border-top-right-radius: 0.25rem;\n  border-bottom-right-radius: 0.25rem;\n}\n.page-item:last-child .page-link {\n  border-top-left-radius: 0.25rem;\n  border-bottom-left-radius: 0.25rem;\n}\n\n.pagination-lg .page-link {\n  padding: 0.75rem 1.5rem;\n  font-size: 1.25rem;\n}\n.pagination-lg .page-item:first-child .page-link {\n  border-top-right-radius: 0.3rem;\n  border-bottom-right-radius: 0.3rem;\n}\n.pagination-lg .page-item:last-child .page-link {\n  border-top-left-radius: 0.3rem;\n  border-bottom-left-radius: 0.3rem;\n}\n\n.pagination-sm .page-link {\n  padding: 0.25rem 0.5rem;\n  font-size: 0.875rem;\n}\n.pagination-sm .page-item:first-child .page-link {\n  border-top-right-radius: 0.2rem;\n  border-bottom-right-radius: 0.2rem;\n}\n.pagination-sm .page-item:last-child .page-link {\n  border-top-left-radius: 0.2rem;\n  border-bottom-left-radius: 0.2rem;\n}\n\n.badge {\n  display: inline-block;\n  padding: 0.35em 0.65em;\n  font-size: 0.75em;\n  font-weight: 700;\n  line-height: 1;\n  color: #fff;\n  text-align: center;\n  white-space: nowrap;\n  vertical-align: baseline;\n  border-radius: 0.25rem;\n}\n.badge:empty {\n  display: none;\n}\n\n.btn .badge {\n  position: relative;\n  top: -1px;\n}\n\n.alert {\n  position: relative;\n  padding: 1rem 1rem;\n  margin-bottom: 1rem;\n  border: 1px solid transparent;\n  border-radius: 0.25rem;\n}\n\n.alert-heading {\n  color: inherit;\n}\n\n.alert-link {\n  font-weight: 700;\n}\n\n.alert-dismissible {\n  padding-left: 3rem;\n}\n.alert-dismissible .btn-close {\n  position: absolute;\n  top: 0;\n  left: 0;\n  z-index: 2;\n  padding: 1.25rem 1rem;\n}\n\n.alert-primary {\n  color: #084298;\n  background-color: #cfe2ff;\n  border-color: #b6d4fe;\n}\n.alert-primary .alert-link {\n  color: #06357a;\n}\n\n.alert-secondary {\n  color: #41464b;\n  background-color: #e2e3e5;\n  border-color: #d3d6d8;\n}\n.alert-secondary .alert-link {\n  color: #34383c;\n}\n\n.alert-success {\n  color: #0f5132;\n  background-color: #d1e7dd;\n  border-color: #badbcc;\n}\n.alert-success .alert-link {\n  color: #0c4128;\n}\n\n.alert-info {\n  color: #055160;\n  background-color: #cff4fc;\n  border-color: #b6effb;\n}\n.alert-info .alert-link {\n  color: #04414d;\n}\n\n.alert-warning {\n  color: #664d03;\n  background-color: #fff3cd;\n  border-color: #ffecb5;\n}\n.alert-warning .alert-link {\n  color: #523e02;\n}\n\n.alert-danger {\n  color: #842029;\n  background-color: #f8d7da;\n  border-color: #f5c2c7;\n}\n.alert-danger .alert-link {\n  color: #6a1a21;\n}\n\n.alert-light {\n  color: #636464;\n  background-color: #fefefe;\n  border-color: #fdfdfe;\n}\n.alert-light .alert-link {\n  color: #4f5050;\n}\n\n.alert-dark {\n  color: #141619;\n  background-color: #d3d3d4;\n  border-color: #bcbebf;\n}\n.alert-dark .alert-link {\n  color: #101214;\n}\n\n@-webkit-keyframes progress-bar-stripes {\n  0% {\n    background-position-x: 1rem;\n  }\n}\n\n@keyframes progress-bar-stripes {\n  0% {\n    background-position-x: 1rem;\n  }\n}\n.progress {\n  display: flex;\n  height: 1rem;\n  overflow: hidden;\n  font-size: 0.75rem;\n  background-color: #e9ecef;\n  border-radius: 0.25rem;\n}\n\n.progress-bar {\n  display: flex;\n  flex-direction: column;\n  justify-content: center;\n  overflow: hidden;\n  color: #fff;\n  text-align: center;\n  white-space: nowrap;\n  background-color: #0d6efd;\n  transition: width 0.6s ease;\n}\n@media (prefers-reduced-motion: reduce) {\n  .progress-bar {\n    transition: none;\n  }\n}\n\n.progress-bar-striped {\n  background-image: linear-gradient(-45deg, rgba(255, 255, 255, 0.15) 25%, transparent 25%, transparent 50%, rgba(255, 255, 255, 0.15) 50%, rgba(255, 255, 255, 0.15) 75%, transparent 75%, transparent);\n  background-size: 1rem 1rem;\n}\n\n.progress-bar-animated {\n  -webkit-animation: 1s linear infinite progress-bar-stripes;\n  animation: 1s linear infinite progress-bar-stripes;\n}\n@media (prefers-reduced-motion: reduce) {\n  .progress-bar-animated {\n    -webkit-animation: none;\n    animation: none;\n  }\n}\n\n.list-group {\n  display: flex;\n  flex-direction: column;\n  padding-right: 0;\n  margin-bottom: 0;\n  border-radius: 0.25rem;\n}\n\n.list-group-numbered {\n  list-style-type: none;\n  counter-reset: section;\n}\n.list-group-numbered > li::before {\n  content: counters(section, \".\") \". \";\n  counter-increment: section;\n}\n\n.list-group-item-action {\n  width: 100%;\n  color: #495057;\n  text-align: inherit;\n}\n.list-group-item-action:hover, .list-group-item-action:focus {\n  z-index: 1;\n  color: #495057;\n  text-decoration: none;\n  background-color: #f8f9fa;\n}\n.list-group-item-action:active {\n  color: #212529;\n  background-color: #e9ecef;\n}\n\n.list-group-item {\n  position: relative;\n  display: block;\n  padding: 0.5rem 1rem;\n  color: #212529;\n  text-decoration: none;\n  background-color: #fff;\n  border: 1px solid rgba(0, 0, 0, 0.125);\n}\n.list-group-item:first-child {\n  border-top-right-radius: inherit;\n  border-top-left-radius: inherit;\n}\n.list-group-item:last-child {\n  border-bottom-left-radius: inherit;\n  border-bottom-right-radius: inherit;\n}\n.list-group-item.disabled, .list-group-item:disabled {\n  color: #6c757d;\n  pointer-events: none;\n  background-color: #fff;\n}\n.list-group-item.active {\n  z-index: 2;\n  color: #fff;\n  background-color: #0d6efd;\n  border-color: #0d6efd;\n}\n.list-group-item + .list-group-item {\n  border-top-width: 0;\n}\n.list-group-item + .list-group-item.active {\n  margin-top: -1px;\n  border-top-width: 1px;\n}\n\n.list-group-horizontal {\n  flex-direction: row;\n}\n.list-group-horizontal > .list-group-item:first-child {\n  border-bottom-right-radius: 0.25rem;\n  border-top-left-radius: 0;\n}\n.list-group-horizontal > .list-group-item:last-child {\n  border-top-left-radius: 0.25rem;\n  border-bottom-right-radius: 0;\n}\n.list-group-horizontal > .list-group-item.active {\n  margin-top: 0;\n}\n.list-group-horizontal > .list-group-item + .list-group-item {\n  border-top-width: 1px;\n  border-right-width: 0;\n}\n.list-group-horizontal > .list-group-item + .list-group-item.active {\n  margin-right: -1px;\n  border-right-width: 1px;\n}\n\n@media (min-width: 576px) {\n  .list-group-horizontal-sm {\n    flex-direction: row;\n  }\n  .list-group-horizontal-sm > .list-group-item:first-child {\n    border-bottom-right-radius: 0.25rem;\n    border-top-left-radius: 0;\n  }\n  .list-group-horizontal-sm > .list-group-item:last-child {\n    border-top-left-radius: 0.25rem;\n    border-bottom-right-radius: 0;\n  }\n  .list-group-horizontal-sm > .list-group-item.active {\n    margin-top: 0;\n  }\n  .list-group-horizontal-sm > .list-group-item + .list-group-item {\n    border-top-width: 1px;\n    border-right-width: 0;\n  }\n  .list-group-horizontal-sm > .list-group-item + .list-group-item.active {\n    margin-right: -1px;\n    border-right-width: 1px;\n  }\n}\n@media (min-width: 768px) {\n  .list-group-horizontal-md {\n    flex-direction: row;\n  }\n  .list-group-horizontal-md > .list-group-item:first-child {\n    border-bottom-right-radius: 0.25rem;\n    border-top-left-radius: 0;\n  }\n  .list-group-horizontal-md > .list-group-item:last-child {\n    border-top-left-radius: 0.25rem;\n    border-bottom-right-radius: 0;\n  }\n  .list-group-horizontal-md > .list-group-item.active {\n    margin-top: 0;\n  }\n  .list-group-horizontal-md > .list-group-item + .list-group-item {\n    border-top-width: 1px;\n    border-right-width: 0;\n  }\n  .list-group-horizontal-md > .list-group-item + .list-group-item.active {\n    margin-right: -1px;\n    border-right-width: 1px;\n  }\n}\n@media (min-width: 992px) {\n  .list-group-horizontal-lg {\n    flex-direction: row;\n  }\n  .list-group-horizontal-lg > .list-group-item:first-child {\n    border-bottom-right-radius: 0.25rem;\n    border-top-left-radius: 0;\n  }\n  .list-group-horizontal-lg > .list-group-item:last-child {\n    border-top-left-radius: 0.25rem;\n    border-bottom-right-radius: 0;\n  }\n  .list-group-horizontal-lg > .list-group-item.active {\n    margin-top: 0;\n  }\n  .list-group-horizontal-lg > .list-group-item + .list-group-item {\n    border-top-width: 1px;\n    border-right-width: 0;\n  }\n  .list-group-horizontal-lg > .list-group-item + .list-group-item.active {\n    margin-right: -1px;\n    border-right-width: 1px;\n  }\n}\n@media (min-width: 1200px) {\n  .list-group-horizontal-xl {\n    flex-direction: row;\n  }\n  .list-group-horizontal-xl > .list-group-item:first-child {\n    border-bottom-right-radius: 0.25rem;\n    border-top-left-radius: 0;\n  }\n  .list-group-horizontal-xl > .list-group-item:last-child {\n    border-top-left-radius: 0.25rem;\n    border-bottom-right-radius: 0;\n  }\n  .list-group-horizontal-xl > .list-group-item.active {\n    margin-top: 0;\n  }\n  .list-group-horizontal-xl > .list-group-item + .list-group-item {\n    border-top-width: 1px;\n    border-right-width: 0;\n  }\n  .list-group-horizontal-xl > .list-group-item + .list-group-item.active {\n    margin-right: -1px;\n    border-right-width: 1px;\n  }\n}\n@media (min-width: 1400px) {\n  .list-group-horizontal-xxl {\n    flex-direction: row;\n  }\n  .list-group-horizontal-xxl > .list-group-item:first-child {\n    border-bottom-right-radius: 0.25rem;\n    border-top-left-radius: 0;\n  }\n  .list-group-horizontal-xxl > .list-group-item:last-child {\n    border-top-left-radius: 0.25rem;\n    border-bottom-right-radius: 0;\n  }\n  .list-group-horizontal-xxl > .list-group-item.active {\n    margin-top: 0;\n  }\n  .list-group-horizontal-xxl > .list-group-item + .list-group-item {\n    border-top-width: 1px;\n    border-right-width: 0;\n  }\n  .list-group-horizontal-xxl > .list-group-item + .list-group-item.active {\n    margin-right: -1px;\n    border-right-width: 1px;\n  }\n}\n.list-group-flush {\n  border-radius: 0;\n}\n.list-group-flush > .list-group-item {\n  border-width: 0 0 1px;\n}\n.list-group-flush > .list-group-item:last-child {\n  border-bottom-width: 0;\n}\n\n.list-group-item-primary {\n  color: #084298;\n  background-color: #cfe2ff;\n}\n.list-group-item-primary.list-group-item-action:hover, .list-group-item-primary.list-group-item-action:focus {\n  color: #084298;\n  background-color: #bacbe6;\n}\n.list-group-item-primary.list-group-item-action.active {\n  color: #fff;\n  background-color: #084298;\n  border-color: #084298;\n}\n\n.list-group-item-secondary {\n  color: #41464b;\n  background-color: #e2e3e5;\n}\n.list-group-item-secondary.list-group-item-action:hover, .list-group-item-secondary.list-group-item-action:focus {\n  color: #41464b;\n  background-color: #cbccce;\n}\n.list-group-item-secondary.list-group-item-action.active {\n  color: #fff;\n  background-color: #41464b;\n  border-color: #41464b;\n}\n\n.list-group-item-success {\n  color: #0f5132;\n  background-color: #d1e7dd;\n}\n.list-group-item-success.list-group-item-action:hover, .list-group-item-success.list-group-item-action:focus {\n  color: #0f5132;\n  background-color: #bcd0c7;\n}\n.list-group-item-success.list-group-item-action.active {\n  color: #fff;\n  background-color: #0f5132;\n  border-color: #0f5132;\n}\n\n.list-group-item-info {\n  color: #055160;\n  background-color: #cff4fc;\n}\n.list-group-item-info.list-group-item-action:hover, .list-group-item-info.list-group-item-action:focus {\n  color: #055160;\n  background-color: #badce3;\n}\n.list-group-item-info.list-group-item-action.active {\n  color: #fff;\n  background-color: #055160;\n  border-color: #055160;\n}\n\n.list-group-item-warning {\n  color: #664d03;\n  background-color: #fff3cd;\n}\n.list-group-item-warning.list-group-item-action:hover, .list-group-item-warning.list-group-item-action:focus {\n  color: #664d03;\n  background-color: #e6dbb9;\n}\n.list-group-item-warning.list-group-item-action.active {\n  color: #fff;\n  background-color: #664d03;\n  border-color: #664d03;\n}\n\n.list-group-item-danger {\n  color: #842029;\n  background-color: #f8d7da;\n}\n.list-group-item-danger.list-group-item-action:hover, .list-group-item-danger.list-group-item-action:focus {\n  color: #842029;\n  background-color: #dfc2c4;\n}\n.list-group-item-danger.list-group-item-action.active {\n  color: #fff;\n  background-color: #842029;\n  border-color: #842029;\n}\n\n.list-group-item-light {\n  color: #636464;\n  background-color: #fefefe;\n}\n.list-group-item-light.list-group-item-action:hover, .list-group-item-light.list-group-item-action:focus {\n  color: #636464;\n  background-color: #e5e5e5;\n}\n.list-group-item-light.list-group-item-action.active {\n  color: #fff;\n  background-color: #636464;\n  border-color: #636464;\n}\n\n.list-group-item-dark {\n  color: #141619;\n  background-color: #d3d3d4;\n}\n.list-group-item-dark.list-group-item-action:hover, .list-group-item-dark.list-group-item-action:focus {\n  color: #141619;\n  background-color: #bebebf;\n}\n.list-group-item-dark.list-group-item-action.active {\n  color: #fff;\n  background-color: #141619;\n  border-color: #141619;\n}\n\n.btn-close {\n  box-sizing: content-box;\n  width: 1em;\n  height: 1em;\n  padding: 0.25em 0.25em;\n  color: #000;\n  background: transparent url(\"data:image/svg+xml,%3csvg xmlns='http://www.w3.org/2000/svg' viewBox='0 0 16 16' fill='%23000'%3e%3cpath d='M.293.293a1 1 0 011.414 0L8 6.586 14.293.293a1 1 0 111.414 1.414L9.414 8l6.293 6.293a1 1 0 01-1.414 1.414L8 9.414l-6.293 6.293a1 1 0 01-1.414-1.414L6.586 8 .293 1.707a1 1 0 010-1.414z'/%3e%3c/svg%3e\") center/1em auto no-repeat;\n  border: 0;\n  border-radius: 0.25rem;\n  opacity: 0.5;\n}\n.btn-close:hover {\n  color: #000;\n  text-decoration: none;\n  opacity: 0.75;\n}\n.btn-close:focus {\n  outline: 0;\n  box-shadow: 0 0 0 0.25rem rgba(13, 110, 253, 0.25);\n  opacity: 1;\n}\n.btn-close:disabled, .btn-close.disabled {\n  pointer-events: none;\n  -webkit-user-select: none;\n  -moz-user-select: none;\n  user-select: none;\n  opacity: 0.25;\n}\n\n.btn-close-white {\n  filter: invert(1) grayscale(100%) brightness(200%);\n}\n\n.toast {\n  width: 350px;\n  max-width: 100%;\n  font-size: 0.875rem;\n  pointer-events: auto;\n  background-color: rgba(255, 255, 255, 0.85);\n  background-clip: padding-box;\n  border: 1px solid rgba(0, 0, 0, 0.1);\n  box-shadow: 0 0.5rem 1rem rgba(0, 0, 0, 0.15);\n  border-radius: 0.25rem;\n}\n.toast.showing {\n  opacity: 0;\n}\n.toast:not(.show) {\n  display: none;\n}\n\n.toast-container {\n  width: -webkit-max-content;\n  width: -moz-max-content;\n  width: max-content;\n  max-width: 100%;\n  pointer-events: none;\n}\n.toast-container > :not(:last-child) {\n  margin-bottom: 0.75rem;\n}\n\n.toast-header {\n  display: flex;\n  align-items: center;\n  padding: 0.5rem 0.75rem;\n  color: #6c757d;\n  background-color: rgba(255, 255, 255, 0.85);\n  background-clip: padding-box;\n  border-bottom: 1px solid rgba(0, 0, 0, 0.05);\n  border-top-right-radius: calc(0.25rem - 1px);\n  border-top-left-radius: calc(0.25rem - 1px);\n}\n.toast-header .btn-close {\n  margin-left: -0.375rem;\n  margin-right: 0.75rem;\n}\n\n.toast-body {\n  padding: 0.75rem;\n  word-wrap: break-word;\n}\n\n.modal {\n  position: fixed;\n  top: 0;\n  right: 0;\n  z-index: 1055;\n  display: none;\n  width: 100%;\n  height: 100%;\n  overflow-x: hidden;\n  overflow-y: auto;\n  outline: 0;\n}\n\n.modal-dialog {\n  position: relative;\n  width: auto;\n  margin: 0.5rem;\n  pointer-events: none;\n}\n.modal.fade .modal-dialog {\n  transition: transform 0.3s ease-out;\n  transform: translate(0, -50px);\n}\n@media (prefers-reduced-motion: reduce) {\n  .modal.fade .modal-dialog {\n    transition: none;\n  }\n}\n.modal.show .modal-dialog {\n  transform: none;\n}\n.modal.modal-static .modal-dialog {\n  transform: scale(1.02);\n}\n\n.modal-dialog-scrollable {\n  height: calc(100% - 1rem);\n}\n.modal-dialog-scrollable .modal-content {\n  max-height: 100%;\n  overflow: hidden;\n}\n.modal-dialog-scrollable .modal-body {\n  overflow-y: auto;\n}\n\n.modal-dialog-centered {\n  display: flex;\n  align-items: center;\n  min-height: calc(100% - 1rem);\n}\n\n.modal-content {\n  position: relative;\n  display: flex;\n  flex-direction: column;\n  width: 100%;\n  pointer-events: auto;\n  background-color: #fff;\n  background-clip: padding-box;\n  border: 1px solid rgba(0, 0, 0, 0.2);\n  border-radius: 0.3rem;\n  outline: 0;\n}\n\n.modal-backdrop {\n  position: fixed;\n  top: 0;\n  right: 0;\n  z-index: 1050;\n  width: 100vw;\n  height: 100vh;\n  background-color: #000;\n}\n.modal-backdrop.fade {\n  opacity: 0;\n}\n.modal-backdrop.show {\n  opacity: 0.5;\n}\n\n.modal-header {\n  display: flex;\n  flex-shrink: 0;\n  align-items: center;\n  justify-content: space-between;\n  padding: 1rem 1rem;\n  border-bottom: 1px solid #dee2e6;\n  border-top-right-radius: calc(0.3rem - 1px);\n  border-top-left-radius: calc(0.3rem - 1px);\n}\n.modal-header .btn-close {\n  padding: 0.5rem 0.5rem;\n  margin: -0.5rem auto -0.5rem -0.5rem;\n}\n\n.modal-title {\n  margin-bottom: 0;\n  line-height: 1.5;\n}\n\n.modal-body {\n  position: relative;\n  flex: 1 1 auto;\n  padding: 1rem;\n}\n\n.modal-footer {\n  display: flex;\n  flex-wrap: wrap;\n  flex-shrink: 0;\n  align-items: center;\n  justify-content: flex-end;\n  padding: 0.75rem;\n  border-top: 1px solid #dee2e6;\n  border-bottom-left-radius: calc(0.3rem - 1px);\n  border-bottom-right-radius: calc(0.3rem - 1px);\n}\n.modal-footer > * {\n  margin: 0.25rem;\n}\n\n@media (min-width: 576px) {\n  .modal-dialog {\n    max-width: 500px;\n    margin: 1.75rem auto;\n  }\n\n  .modal-dialog-scrollable {\n    height: calc(100% - 3.5rem);\n  }\n\n  .modal-dialog-centered {\n    min-height: calc(100% - 3.5rem);\n  }\n\n  .modal-sm {\n    max-width: 300px;\n  }\n}\n@media (min-width: 992px) {\n  .modal-lg,\n.modal-xl {\n    max-width: 800px;\n  }\n}\n@media (min-width: 1200px) {\n  .modal-xl {\n    max-width: 1140px;\n  }\n}\n.modal-fullscreen {\n  width: 100vw;\n  max-width: none;\n  height: 100%;\n  margin: 0;\n}\n.modal-fullscreen .modal-content {\n  height: 100%;\n  border: 0;\n  border-radius: 0;\n}\n.modal-fullscreen .modal-header {\n  border-radius: 0;\n}\n.modal-fullscreen .modal-body {\n  overflow-y: auto;\n}\n.modal-fullscreen .modal-footer {\n  border-radius: 0;\n}\n\n@media (max-width: 575.98px) {\n  .modal-fullscreen-sm-down {\n    width: 100vw;\n    max-width: none;\n    height: 100%;\n    margin: 0;\n  }\n  .modal-fullscreen-sm-down .modal-content {\n    height: 100%;\n    border: 0;\n    border-radius: 0;\n  }\n  .modal-fullscreen-sm-down .modal-header {\n    border-radius: 0;\n  }\n  .modal-fullscreen-sm-down .modal-body {\n    overflow-y: auto;\n  }\n  .modal-fullscreen-sm-down .modal-footer {\n    border-radius: 0;\n  }\n}\n@media (max-width: 767.98px) {\n  .modal-fullscreen-md-down {\n    width: 100vw;\n    max-width: none;\n    height: 100%;\n    margin: 0;\n  }\n  .modal-fullscreen-md-down .modal-content {\n    height: 100%;\n    border: 0;\n    border-radius: 0;\n  }\n  .modal-fullscreen-md-down .modal-header {\n    border-radius: 0;\n  }\n  .modal-fullscreen-md-down .modal-body {\n    overflow-y: auto;\n  }\n  .modal-fullscreen-md-down .modal-footer {\n    border-radius: 0;\n  }\n}\n@media (max-width: 991.98px) {\n  .modal-fullscreen-lg-down {\n    width: 100vw;\n    max-width: none;\n    height: 100%;\n    margin: 0;\n  }\n  .modal-fullscreen-lg-down .modal-content {\n    height: 100%;\n    border: 0;\n    border-radius: 0;\n  }\n  .modal-fullscreen-lg-down .modal-header {\n    border-radius: 0;\n  }\n  .modal-fullscreen-lg-down .modal-body {\n    overflow-y: auto;\n  }\n  .modal-fullscreen-lg-down .modal-footer {\n    border-radius: 0;\n  }\n}\n@media (max-width: 1199.98px) {\n  .modal-fullscreen-xl-down {\n    width: 100vw;\n    max-width: none;\n    height: 100%;\n    margin: 0;\n  }\n  .modal-fullscreen-xl-down .modal-content {\n    height: 100%;\n    border: 0;\n    border-radius: 0;\n  }\n  .modal-fullscreen-xl-down .modal-header {\n    border-radius: 0;\n  }\n  .modal-fullscreen-xl-down .modal-body {\n    overflow-y: auto;\n  }\n  .modal-fullscreen-xl-down .modal-footer {\n    border-radius: 0;\n  }\n}\n@media (max-width: 1399.98px) {\n  .modal-fullscreen-xxl-down {\n    width: 100vw;\n    max-width: none;\n    height: 100%;\n    margin: 0;\n  }\n  .modal-fullscreen-xxl-down .modal-content {\n    height: 100%;\n    border: 0;\n    border-radius: 0;\n  }\n  .modal-fullscreen-xxl-down .modal-header {\n    border-radius: 0;\n  }\n  .modal-fullscreen-xxl-down .modal-body {\n    overflow-y: auto;\n  }\n  .modal-fullscreen-xxl-down .modal-footer {\n    border-radius: 0;\n  }\n}\n.tooltip {\n  position: absolute;\n  z-index: 1080;\n  display: block;\n  margin: 0;\n  font-family: var(--bs-font-sans-serif);\n  font-style: normal;\n  font-weight: 400;\n  line-height: 1.5;\n  text-align: right;\n  text-align: start;\n  text-decoration: none;\n  text-shadow: none;\n  text-transform: none;\n  letter-spacing: normal;\n  word-break: normal;\n  word-spacing: normal;\n  white-space: normal;\n  line-break: auto;\n  font-size: 0.875rem;\n  word-wrap: break-word;\n  opacity: 0;\n}\n.tooltip.show {\n  opacity: 0.9;\n}\n.tooltip .tooltip-arrow {\n  position: absolute;\n  display: block;\n  width: 0.8rem;\n  height: 0.4rem;\n}\n.tooltip .tooltip-arrow::before {\n  position: absolute;\n  content: \"\";\n  border-color: transparent;\n  border-style: solid;\n}\n\n.bs-tooltip-top, .bs-tooltip-auto[data-popper-placement^=top] {\n  padding: 0.4rem 0;\n}\n.bs-tooltip-top .tooltip-arrow, .bs-tooltip-auto[data-popper-placement^=top] .tooltip-arrow {\n  bottom: 0;\n}\n.bs-tooltip-top .tooltip-arrow::before, .bs-tooltip-auto[data-popper-placement^=top] .tooltip-arrow::before {\n  top: -1px;\n  border-width: 0.4rem 0.4rem 0;\n  border-top-color: #000;\n}\n\n.bs-tooltip-end, .bs-tooltip-auto[data-popper-placement^=right] {\n  padding: 0 0.4rem;\n}\n.bs-tooltip-end .tooltip-arrow, .bs-tooltip-auto[data-popper-placement^=right] .tooltip-arrow {\n  right: 0;\n  width: 0.4rem;\n  height: 0.8rem;\n}\n.bs-tooltip-end .tooltip-arrow::before, .bs-tooltip-auto[data-popper-placement^=right] .tooltip-arrow::before {\n  left: -1px;\n  border-width: 0.4rem 0 0.4rem 0.4rem;\n  border-left-color: #000;\n}\n\n.bs-tooltip-bottom, .bs-tooltip-auto[data-popper-placement^=bottom] {\n  padding: 0.4rem 0;\n}\n.bs-tooltip-bottom .tooltip-arrow, .bs-tooltip-auto[data-popper-placement^=bottom] .tooltip-arrow {\n  top: 0;\n}\n.bs-tooltip-bottom .tooltip-arrow::before, .bs-tooltip-auto[data-popper-placement^=bottom] .tooltip-arrow::before {\n  bottom: -1px;\n  border-width: 0 0.4rem 0.4rem;\n  border-bottom-color: #000;\n}\n\n.bs-tooltip-start, .bs-tooltip-auto[data-popper-placement^=left] {\n  padding: 0 0.4rem;\n}\n.bs-tooltip-start .tooltip-arrow, .bs-tooltip-auto[data-popper-placement^=left] .tooltip-arrow {\n  left: 0;\n  width: 0.4rem;\n  height: 0.8rem;\n}\n.bs-tooltip-start .tooltip-arrow::before, .bs-tooltip-auto[data-popper-placement^=left] .tooltip-arrow::before {\n  right: -1px;\n  border-width: 0.4rem 0.4rem 0.4rem 0;\n  border-right-color: #000;\n}\n\n.tooltip-inner {\n  max-width: 200px;\n  padding: 0.25rem 0.5rem;\n  color: #fff;\n  text-align: center;\n  background-color: #000;\n  border-radius: 0.25rem;\n}\n\n.popover {\n  position: absolute;\n  top: 0;\n  left: 0 ;\n  z-index: 1070;\n  display: block;\n  max-width: 276px;\n  font-family: var(--bs-font-sans-serif);\n  font-style: normal;\n  font-weight: 400;\n  line-height: 1.5;\n  text-align: right;\n  text-align: start;\n  text-decoration: none;\n  text-shadow: none;\n  text-transform: none;\n  letter-spacing: normal;\n  word-break: normal;\n  word-spacing: normal;\n  white-space: normal;\n  line-break: auto;\n  font-size: 0.875rem;\n  word-wrap: break-word;\n  background-color: #fff;\n  background-clip: padding-box;\n  border: 1px solid rgba(0, 0, 0, 0.2);\n  border-radius: 0.3rem;\n}\n.popover .popover-arrow {\n  position: absolute;\n  display: block;\n  width: 1rem;\n  height: 0.5rem;\n}\n.popover .popover-arrow::before, .popover .popover-arrow::after {\n  position: absolute;\n  display: block;\n  content: \"\";\n  border-color: transparent;\n  border-style: solid;\n}\n\n.bs-popover-top > .popover-arrow, .bs-popover-auto[data-popper-placement^=top] > .popover-arrow {\n  bottom: calc(-0.5rem - 1px);\n}\n.bs-popover-top > .popover-arrow::before, .bs-popover-auto[data-popper-placement^=top] > .popover-arrow::before {\n  bottom: 0;\n  border-width: 0.5rem 0.5rem 0;\n  border-top-color: rgba(0, 0, 0, 0.25);\n}\n.bs-popover-top > .popover-arrow::after, .bs-popover-auto[data-popper-placement^=top] > .popover-arrow::after {\n  bottom: 1px;\n  border-width: 0.5rem 0.5rem 0;\n  border-top-color: #fff;\n}\n\n.bs-popover-end > .popover-arrow, .bs-popover-auto[data-popper-placement^=right] > .popover-arrow {\n  right: calc(-0.5rem - 1px);\n  width: 0.5rem;\n  height: 1rem;\n}\n.bs-popover-end > .popover-arrow::before, .bs-popover-auto[data-popper-placement^=right] > .popover-arrow::before {\n  right: 0;\n  border-width: 0.5rem 0 0.5rem 0.5rem;\n  border-left-color: rgba(0, 0, 0, 0.25);\n}\n.bs-popover-end > .popover-arrow::after, .bs-popover-auto[data-popper-placement^=right] > .popover-arrow::after {\n  right: 1px;\n  border-width: 0.5rem 0 0.5rem 0.5rem;\n  border-left-color: #fff;\n}\n\n.bs-popover-bottom > .popover-arrow, .bs-popover-auto[data-popper-placement^=bottom] > .popover-arrow {\n  top: calc(-0.5rem - 1px);\n}\n.bs-popover-bottom > .popover-arrow::before, .bs-popover-auto[data-popper-placement^=bottom] > .popover-arrow::before {\n  top: 0;\n  border-width: 0 0.5rem 0.5rem 0.5rem;\n  border-bottom-color: rgba(0, 0, 0, 0.25);\n}\n.bs-popover-bottom > .popover-arrow::after, .bs-popover-auto[data-popper-placement^=bottom] > .popover-arrow::after {\n  top: 1px;\n  border-width: 0 0.5rem 0.5rem 0.5rem;\n  border-bottom-color: #fff;\n}\n.bs-popover-bottom .popover-header::before, .bs-popover-auto[data-popper-placement^=bottom] .popover-header::before {\n  position: absolute;\n  top: 0;\n  right: 50%;\n  display: block;\n  width: 1rem;\n  margin-right: -0.5rem;\n  content: \"\";\n  border-bottom: 1px solid #f0f0f0;\n}\n\n.bs-popover-start > .popover-arrow, .bs-popover-auto[data-popper-placement^=left] > .popover-arrow {\n  left: calc(-0.5rem - 1px);\n  width: 0.5rem;\n  height: 1rem;\n}\n.bs-popover-start > .popover-arrow::before, .bs-popover-auto[data-popper-placement^=left] > .popover-arrow::before {\n  left: 0;\n  border-width: 0.5rem 0.5rem 0.5rem 0;\n  border-right-color: rgba(0, 0, 0, 0.25);\n}\n.bs-popover-start > .popover-arrow::after, .bs-popover-auto[data-popper-placement^=left] > .popover-arrow::after {\n  left: 1px;\n  border-width: 0.5rem 0.5rem 0.5rem 0;\n  border-right-color: #fff;\n}\n\n.popover-header {\n  padding: 0.5rem 1rem;\n  margin-bottom: 0;\n  font-size: 1rem;\n  background-color: #f0f0f0;\n  border-bottom: 1px solid rgba(0, 0, 0, 0.2);\n  border-top-right-radius: calc(0.3rem - 1px);\n  border-top-left-radius: calc(0.3rem - 1px);\n}\n.popover-header:empty {\n  display: none;\n}\n\n.popover-body {\n  padding: 1rem 1rem;\n  color: #212529;\n}\n\n.carousel {\n  position: relative;\n}\n\n.carousel.pointer-event {\n  touch-action: pan-y;\n}\n\n.carousel-inner {\n  position: relative;\n  width: 100%;\n  overflow: hidden;\n}\n.carousel-inner::after {\n  display: block;\n  clear: both;\n  content: \"\";\n}\n\n.carousel-item {\n  position: relative;\n  display: none;\n  float: right;\n  width: 100%;\n  margin-left: -100%;\n  -webkit-backface-visibility: hidden;\n  backface-visibility: hidden;\n  transition: transform 0.6s ease-in-out;\n}\n@media (prefers-reduced-motion: reduce) {\n  .carousel-item {\n    transition: none;\n  }\n}\n\n.carousel-item.active,\n.carousel-item-next,\n.carousel-item-prev {\n  display: block;\n}\n.carousel-item-next:not(.carousel-item-start),\n.active.carousel-item-end {\n  transform: translateX(100%);\n}\n\n.carousel-item-prev:not(.carousel-item-end),\n.active.carousel-item-start {\n  transform: translateX(-100%);\n}\n.carousel-fade .carousel-item {\n  opacity: 0;\n  transition-property: opacity;\n  transform: none;\n}\n.carousel-fade .carousel-item.active,\n.carousel-fade .carousel-item-next.carousel-item-start,\n.carousel-fade .carousel-item-prev.carousel-item-end {\n  z-index: 1;\n  opacity: 1;\n}\n.carousel-fade .active.carousel-item-start,\n.carousel-fade .active.carousel-item-end {\n  z-index: 0;\n  opacity: 0;\n  transition: opacity 0s 0.6s;\n}\n@media (prefers-reduced-motion: reduce) {\n  .carousel-fade .active.carousel-item-start,\n.carousel-fade .active.carousel-item-end {\n    transition: none;\n  }\n}\n\n.carousel-control-prev,\n.carousel-control-next {\n  position: absolute;\n  top: 0;\n  bottom: 0;\n  z-index: 1;\n  display: flex;\n  align-items: center;\n  justify-content: center;\n  width: 15%;\n  padding: 0;\n  color: #fff;\n  text-align: center;\n  background: none;\n  border: 0;\n  opacity: 0.5;\n  transition: opacity 0.15s ease;\n}\n@media (prefers-reduced-motion: reduce) {\n  .carousel-control-prev,\n.carousel-control-next {\n    transition: none;\n  }\n}\n.carousel-control-prev:hover, .carousel-control-prev:focus,\n.carousel-control-next:hover,\n.carousel-control-next:focus {\n  color: #fff;\n  text-decoration: none;\n  outline: 0;\n  opacity: 0.9;\n}\n\n.carousel-control-prev {\n  right: 0;\n}\n\n.carousel-control-next {\n  left: 0;\n}\n\n.carousel-control-prev-icon,\n.carousel-control-next-icon {\n  display: inline-block;\n  width: 2rem;\n  height: 2rem;\n  background-repeat: no-repeat;\n  background-position: 50%;\n  background-size: 100% 100%;\n}\n.carousel-control-next-icon {\n  background-image: url(\"data:image/svg+xml,%3csvg xmlns='http://www.w3.org/2000/svg' viewBox='0 0 16 16' fill='%23fff'%3e%3cpath d='M11.354 1.646a.5.5 0 0 1 0 .708L5.707 8l5.647 5.646a.5.5 0 0 1-.708.708l-6-6a.5.5 0 0 1 0-.708l6-6a.5.5 0 0 1 .708 0z'/%3e%3c/svg%3e\");\n}\n\n.carousel-control-prev-icon {\n  background-image: url(\"data:image/svg+xml,%3csvg xmlns='http://www.w3.org/2000/svg' viewBox='0 0 16 16' fill='%23fff'%3e%3cpath d='M4.646 1.646a.5.5 0 0 1 .708 0l6 6a.5.5 0 0 1 0 .708l-6 6a.5.5 0 0 1-.708-.708L10.293 8 4.646 2.354a.5.5 0 0 1 0-.708z'/%3e%3c/svg%3e\");\n}\n\n.carousel-indicators {\n  position: absolute;\n  left: 0;\n  bottom: 0;\n  right: 0;\n  z-index: 2;\n  display: flex;\n  justify-content: center;\n  padding: 0;\n  margin-left: 15%;\n  margin-bottom: 1rem;\n  margin-right: 15%;\n  list-style: none;\n}\n.carousel-indicators [data-bs-target] {\n  box-sizing: content-box;\n  flex: 0 1 auto;\n  width: 30px;\n  height: 3px;\n  padding: 0;\n  margin-left: 3px;\n  margin-right: 3px;\n  text-indent: -999px;\n  cursor: pointer;\n  background-color: #fff;\n  background-clip: padding-box;\n  border: 0;\n  border-top: 10px solid transparent;\n  border-bottom: 10px solid transparent;\n  opacity: 0.5;\n  transition: opacity 0.6s ease;\n}\n@media (prefers-reduced-motion: reduce) {\n  .carousel-indicators [data-bs-target] {\n    transition: none;\n  }\n}\n.carousel-indicators .active {\n  opacity: 1;\n}\n\n.carousel-caption {\n  position: absolute;\n  left: 15%;\n  bottom: 1.25rem;\n  right: 15%;\n  padding-top: 1.25rem;\n  padding-bottom: 1.25rem;\n  color: #fff;\n  text-align: center;\n}\n\n.carousel-dark .carousel-control-next-icon,\n.carousel-dark .carousel-control-prev-icon {\n  filter: invert(1) grayscale(100);\n}\n.carousel-dark .carousel-indicators [data-bs-target] {\n  background-color: #000;\n}\n.carousel-dark .carousel-caption {\n  color: #000;\n}\n\n@-webkit-keyframes spinner-border {\n  to {\n    transform: rotate(360deg) ;\n  }\n}\n\n@keyframes spinner-border {\n  to {\n    transform: rotate(360deg) ;\n  }\n}\n.spinner-border {\n  display: inline-block;\n  width: 2rem;\n  height: 2rem;\n  vertical-align: -0.125em;\n  border: 0.25em solid currentColor;\n  border-left-color: transparent;\n  border-radius: 50%;\n  -webkit-animation: 0.75s linear infinite spinner-border;\n  animation: 0.75s linear infinite spinner-border;\n}\n\n.spinner-border-sm {\n  width: 1rem;\n  height: 1rem;\n  border-width: 0.2em;\n}\n\n@-webkit-keyframes spinner-grow {\n  0% {\n    transform: scale(0);\n  }\n  50% {\n    opacity: 1;\n    transform: none;\n  }\n}\n\n@keyframes spinner-grow {\n  0% {\n    transform: scale(0);\n  }\n  50% {\n    opacity: 1;\n    transform: none;\n  }\n}\n.spinner-grow {\n  display: inline-block;\n  width: 2rem;\n  height: 2rem;\n  vertical-align: -0.125em;\n  background-color: currentColor;\n  border-radius: 50%;\n  opacity: 0;\n  -webkit-animation: 0.75s linear infinite spinner-grow;\n  animation: 0.75s linear infinite spinner-grow;\n}\n\n.spinner-grow-sm {\n  width: 1rem;\n  height: 1rem;\n}\n\n@media (prefers-reduced-motion: reduce) {\n  .spinner-border,\n.spinner-grow {\n    -webkit-animation-duration: 1.5s;\n    animation-duration: 1.5s;\n  }\n}\n.offcanvas {\n  position: fixed;\n  bottom: 0;\n  z-index: 1045;\n  display: flex;\n  flex-direction: column;\n  max-width: 100%;\n  visibility: hidden;\n  background-color: #fff;\n  background-clip: padding-box;\n  outline: 0;\n  transition: transform 0.3s ease-in-out;\n}\n@media (prefers-reduced-motion: reduce) {\n  .offcanvas {\n    transition: none;\n  }\n}\n\n.offcanvas-backdrop {\n  position: fixed;\n  top: 0;\n  right: 0;\n  z-index: 1040;\n  width: 100vw;\n  height: 100vh;\n  background-color: #000;\n}\n.offcanvas-backdrop.fade {\n  opacity: 0;\n}\n.offcanvas-backdrop.show {\n  opacity: 0.5;\n}\n\n.offcanvas-header {\n  display: flex;\n  align-items: center;\n  justify-content: space-between;\n  padding: 1rem 1rem;\n}\n.offcanvas-header .btn-close {\n  padding: 0.5rem 0.5rem;\n  margin-top: -0.5rem;\n  margin-left: -0.5rem;\n  margin-bottom: -0.5rem;\n}\n\n.offcanvas-title {\n  margin-bottom: 0;\n  line-height: 1.5;\n}\n\n.offcanvas-body {\n  flex-grow: 1;\n  padding: 1rem 1rem;\n  overflow-y: auto;\n}\n\n.offcanvas-start {\n  top: 0;\n  right: 0;\n  width: 400px;\n  border-left: 1px solid rgba(0, 0, 0, 0.2);\n  transform: translateX(100%);\n}\n\n.offcanvas-end {\n  top: 0;\n  left: 0;\n  width: 400px;\n  border-right: 1px solid rgba(0, 0, 0, 0.2);\n  transform: translateX(-100%);\n}\n\n.offcanvas-top {\n  top: 0;\n  left: 0;\n  right: 0;\n  height: 30vh;\n  max-height: 100%;\n  border-bottom: 1px solid rgba(0, 0, 0, 0.2);\n  transform: translateY(-100%);\n}\n\n.offcanvas-bottom {\n  left: 0;\n  right: 0;\n  height: 30vh;\n  max-height: 100%;\n  border-top: 1px solid rgba(0, 0, 0, 0.2);\n  transform: translateY(100%);\n}\n\n.offcanvas.show {\n  transform: none;\n}\n\n.placeholder {\n  display: inline-block;\n  min-height: 1em;\n  vertical-align: middle;\n  cursor: wait;\n  background-color: currentColor;\n  opacity: 0.5;\n}\n.placeholder.btn::before {\n  display: inline-block;\n  content: \"\";\n}\n\n.placeholder-xs {\n  min-height: 0.6em;\n}\n\n.placeholder-sm {\n  min-height: 0.8em;\n}\n\n.placeholder-lg {\n  min-height: 1.2em;\n}\n\n.placeholder-glow .placeholder {\n  -webkit-animation: placeholder-glow 2s ease-in-out infinite;\n  animation: placeholder-glow 2s ease-in-out infinite;\n}\n\n@-webkit-keyframes placeholder-glow {\n  50% {\n    opacity: 0.2;\n  }\n}\n\n@keyframes placeholder-glow {\n  50% {\n    opacity: 0.2;\n  }\n}\n.placeholder-wave {\n  -webkit-mask-image: linear-gradient(130deg, #000 55%, rgba(0, 0, 0, 0.8) 75%, #000 95%);\n  mask-image: linear-gradient(130deg, #000 55%, rgba(0, 0, 0, 0.8) 75%, #000 95%);\n  -webkit-mask-size: 200% 100%;\n  mask-size: 200% 100%;\n  -webkit-animation: placeholder-wave 2s linear infinite;\n  animation: placeholder-wave 2s linear infinite;\n}\n\n@-webkit-keyframes placeholder-wave {\n  100% {\n    -webkit-mask-position: -200% 0%;\n    mask-position: -200% 0%;\n  }\n}\n\n@keyframes placeholder-wave {\n  100% {\n    -webkit-mask-position: -200% 0%;\n    mask-position: -200% 0%;\n  }\n}\n.clearfix::after {\n  display: block;\n  clear: both;\n  content: \"\";\n}\n\n.link-primary {\n  color: #0d6efd;\n}\n.link-primary:hover, .link-primary:focus {\n  color: #0a58ca;\n}\n\n.link-secondary {\n  color: #6c757d;\n}\n.link-secondary:hover, .link-secondary:focus {\n  color: #565e64;\n}\n\n.link-success {\n  color: #198754;\n}\n.link-success:hover, .link-success:focus {\n  color: #146c43;\n}\n\n.link-info {\n  color: #0dcaf0;\n}\n.link-info:hover, .link-info:focus {\n  color: #3dd5f3;\n}\n\n.link-warning {\n  color: #ffc107;\n}\n.link-warning:hover, .link-warning:focus {\n  color: #ffcd39;\n}\n\n.link-danger {\n  color: #dc3545;\n}\n.link-danger:hover, .link-danger:focus {\n  color: #b02a37;\n}\n\n.link-light {\n  color: #f8f9fa;\n}\n.link-light:hover, .link-light:focus {\n  color: #f9fafb;\n}\n\n.link-dark {\n  color: #212529;\n}\n.link-dark:hover, .link-dark:focus {\n  color: #1a1e21;\n}\n\n.ratio {\n  position: relative;\n  width: 100%;\n}\n.ratio::before {\n  display: block;\n  padding-top: var(--bs-aspect-ratio);\n  content: \"\";\n}\n.ratio > * {\n  position: absolute;\n  top: 0;\n  right: 0;\n  width: 100%;\n  height: 100%;\n}\n\n.ratio-1x1 {\n  --bs-aspect-ratio: 100%;\n}\n\n.ratio-4x3 {\n  --bs-aspect-ratio: calc(3 / 4 * 100%);\n}\n\n.ratio-16x9 {\n  --bs-aspect-ratio: calc(9 / 16 * 100%);\n}\n\n.ratio-21x9 {\n  --bs-aspect-ratio: calc(9 / 21 * 100%);\n}\n\n.fixed-top {\n  position: fixed;\n  top: 0;\n  left: 0;\n  right: 0;\n  z-index: 1030;\n}\n\n.fixed-bottom {\n  position: fixed;\n  left: 0;\n  bottom: 0;\n  right: 0;\n  z-index: 1030;\n}\n\n.sticky-top {\n  position: -webkit-sticky;\n  position: sticky;\n  top: 0;\n  z-index: 1020;\n}\n\n@media (min-width: 576px) {\n  .sticky-sm-top {\n    position: -webkit-sticky;\n    position: sticky;\n    top: 0;\n    z-index: 1020;\n  }\n}\n@media (min-width: 768px) {\n  .sticky-md-top {\n    position: -webkit-sticky;\n    position: sticky;\n    top: 0;\n    z-index: 1020;\n  }\n}\n@media (min-width: 992px) {\n  .sticky-lg-top {\n    position: -webkit-sticky;\n    position: sticky;\n    top: 0;\n    z-index: 1020;\n  }\n}\n@media (min-width: 1200px) {\n  .sticky-xl-top {\n    position: -webkit-sticky;\n    position: sticky;\n    top: 0;\n    z-index: 1020;\n  }\n}\n@media (min-width: 1400px) {\n  .sticky-xxl-top {\n    position: -webkit-sticky;\n    position: sticky;\n    top: 0;\n    z-index: 1020;\n  }\n}\n.hstack {\n  display: flex;\n  flex-direction: row;\n  align-items: center;\n  align-self: stretch;\n}\n\n.vstack {\n  display: flex;\n  flex: 1 1 auto;\n  flex-direction: column;\n  align-self: stretch;\n}\n\n.visually-hidden,\n.visually-hidden-focusable:not(:focus):not(:focus-within) {\n  position: absolute !important;\n  width: 1px !important;\n  height: 1px !important;\n  padding: 0 !important;\n  margin: -1px !important;\n  overflow: hidden !important;\n  clip: rect(0, 0, 0, 0) !important;\n  white-space: nowrap !important;\n  border: 0 !important;\n}\n\n.stretched-link::after {\n  position: absolute;\n  top: 0;\n  left: 0;\n  bottom: 0;\n  right: 0;\n  z-index: 1;\n  content: \"\";\n}\n\n.text-truncate {\n  overflow: hidden;\n  text-overflow: ellipsis;\n  white-space: nowrap;\n}\n\n.vr {\n  display: inline-block;\n  align-self: stretch;\n  width: 1px;\n  min-height: 1em;\n  background-color: currentColor;\n  opacity: 0.25;\n}\n\n.align-baseline {\n  vertical-align: baseline !important;\n}\n\n.align-top {\n  vertical-align: top !important;\n}\n\n.align-middle {\n  vertical-align: middle !important;\n}\n\n.align-bottom {\n  vertical-align: bottom !important;\n}\n\n.align-text-bottom {\n  vertical-align: text-bottom !important;\n}\n\n.align-text-top {\n  vertical-align: text-top !important;\n}\n\n.float-start {\n  float: right !important;\n}\n\n.float-end {\n  float: left !important;\n}\n\n.float-none {\n  float: none !important;\n}\n\n.opacity-0 {\n  opacity: 0 !important;\n}\n\n.opacity-25 {\n  opacity: 0.25 !important;\n}\n\n.opacity-50 {\n  opacity: 0.5 !important;\n}\n\n.opacity-75 {\n  opacity: 0.75 !important;\n}\n\n.opacity-100 {\n  opacity: 1 !important;\n}\n\n.overflow-auto {\n  overflow: auto !important;\n}\n\n.overflow-hidden {\n  overflow: hidden !important;\n}\n\n.overflow-visible {\n  overflow: visible !important;\n}\n\n.overflow-scroll {\n  overflow: scroll !important;\n}\n\n.d-inline {\n  display: inline !important;\n}\n\n.d-inline-block {\n  display: inline-block !important;\n}\n\n.d-block {\n  display: block !important;\n}\n\n.d-grid {\n  display: grid !important;\n}\n\n.d-table {\n  display: table !important;\n}\n\n.d-table-row {\n  display: table-row !important;\n}\n\n.d-table-cell {\n  display: table-cell !important;\n}\n\n.d-flex {\n  display: flex !important;\n}\n\n.d-inline-flex {\n  display: inline-flex !important;\n}\n\n.d-none {\n  display: none !important;\n}\n\n.shadow {\n  box-shadow: 0 0.5rem 1rem rgba(0, 0, 0, 0.15) !important;\n}\n\n.shadow-sm {\n  box-shadow: 0 0.125rem 0.25rem rgba(0, 0, 0, 0.075) !important;\n}\n\n.shadow-lg {\n  box-shadow: 0 1rem 3rem rgba(0, 0, 0, 0.175) !important;\n}\n\n.shadow-none {\n  box-shadow: none !important;\n}\n\n.position-static {\n  position: static !important;\n}\n\n.position-relative {\n  position: relative !important;\n}\n\n.position-absolute {\n  position: absolute !important;\n}\n\n.position-fixed {\n  position: fixed !important;\n}\n\n.position-sticky {\n  position: -webkit-sticky !important;\n  position: sticky !important;\n}\n\n.top-0 {\n  top: 0 !important;\n}\n\n.top-50 {\n  top: 50% !important;\n}\n\n.top-100 {\n  top: 100% !important;\n}\n\n.bottom-0 {\n  bottom: 0 !important;\n}\n\n.bottom-50 {\n  bottom: 50% !important;\n}\n\n.bottom-100 {\n  bottom: 100% !important;\n}\n\n.start-0 {\n  right: 0 !important;\n}\n\n.start-50 {\n  right: 50% !important;\n}\n\n.start-100 {\n  right: 100% !important;\n}\n\n.end-0 {\n  left: 0 !important;\n}\n\n.end-50 {\n  left: 50% !important;\n}\n\n.end-100 {\n  left: 100% !important;\n}\n\n.translate-middle {\n  transform: translate(50%, -50%) !important;\n}\n\n.translate-middle-x {\n  transform: translateX(50%) !important;\n}\n\n.translate-middle-y {\n  transform: translateY(-50%) !important;\n}\n\n.border {\n  border: 1px solid #dee2e6 !important;\n}\n\n.border-0 {\n  border: 0 !important;\n}\n\n.border-top {\n  border-top: 1px solid #dee2e6 !important;\n}\n\n.border-top-0 {\n  border-top: 0 !important;\n}\n\n.border-end {\n  border-left: 1px solid #dee2e6 !important;\n}\n\n.border-end-0 {\n  border-left: 0 !important;\n}\n\n.border-bottom {\n  border-bottom: 1px solid #dee2e6 !important;\n}\n\n.border-bottom-0 {\n  border-bottom: 0 !important;\n}\n\n.border-start {\n  border-right: 1px solid #dee2e6 !important;\n}\n\n.border-start-0 {\n  border-right: 0 !important;\n}\n\n.border-primary {\n  border-color: #0d6efd !important;\n}\n\n.border-secondary {\n  border-color: #6c757d !important;\n}\n\n.border-success {\n  border-color: #198754 !important;\n}\n\n.border-info {\n  border-color: #0dcaf0 !important;\n}\n\n.border-warning {\n  border-color: #ffc107 !important;\n}\n\n.border-danger {\n  border-color: #dc3545 !important;\n}\n\n.border-light {\n  border-color: #f8f9fa !important;\n}\n\n.border-dark {\n  border-color: #212529 !important;\n}\n\n.border-white {\n  border-color: #fff !important;\n}\n\n.border-1 {\n  border-width: 1px !important;\n}\n\n.border-2 {\n  border-width: 2px !important;\n}\n\n.border-3 {\n  border-width: 3px !important;\n}\n\n.border-4 {\n  border-width: 4px !important;\n}\n\n.border-5 {\n  border-width: 5px !important;\n}\n\n.w-25 {\n  width: 25% !important;\n}\n\n.w-50 {\n  width: 50% !important;\n}\n\n.w-75 {\n  width: 75% !important;\n}\n\n.w-100 {\n  width: 100% !important;\n}\n\n.w-auto {\n  width: auto !important;\n}\n\n.mw-100 {\n  max-width: 100% !important;\n}\n\n.vw-100 {\n  width: 100vw !important;\n}\n\n.min-vw-100 {\n  min-width: 100vw !important;\n}\n\n.h-25 {\n  height: 25% !important;\n}\n\n.h-50 {\n  height: 50% !important;\n}\n\n.h-75 {\n  height: 75% !important;\n}\n\n.h-100 {\n  height: 100% !important;\n}\n\n.h-auto {\n  height: auto !important;\n}\n\n.mh-100 {\n  max-height: 100% !important;\n}\n\n.vh-100 {\n  height: 100vh !important;\n}\n\n.min-vh-100 {\n  min-height: 100vh !important;\n}\n\n.flex-fill {\n  flex: 1 1 auto !important;\n}\n\n.flex-row {\n  flex-direction: row !important;\n}\n\n.flex-column {\n  flex-direction: column !important;\n}\n\n.flex-row-reverse {\n  flex-direction: row-reverse !important;\n}\n\n.flex-column-reverse {\n  flex-direction: column-reverse !important;\n}\n\n.flex-grow-0 {\n  flex-grow: 0 !important;\n}\n\n.flex-grow-1 {\n  flex-grow: 1 !important;\n}\n\n.flex-shrink-0 {\n  flex-shrink: 0 !important;\n}\n\n.flex-shrink-1 {\n  flex-shrink: 1 !important;\n}\n\n.flex-wrap {\n  flex-wrap: wrap !important;\n}\n\n.flex-nowrap {\n  flex-wrap: nowrap !important;\n}\n\n.flex-wrap-reverse {\n  flex-wrap: wrap-reverse !important;\n}\n\n.gap-0 {\n  gap: 0 !important;\n}\n\n.gap-1 {\n  gap: 0.25rem !important;\n}\n\n.gap-2 {\n  gap: 0.5rem !important;\n}\n\n.gap-3 {\n  gap: 1rem !important;\n}\n\n.gap-4 {\n  gap: 1.5rem !important;\n}\n\n.gap-5 {\n  gap: 3rem !important;\n}\n\n.justify-content-start {\n  justify-content: flex-start !important;\n}\n\n.justify-content-end {\n  justify-content: flex-end !important;\n}\n\n.justify-content-center {\n  justify-content: center !important;\n}\n\n.justify-content-between {\n  justify-content: space-between !important;\n}\n\n.justify-content-around {\n  justify-content: space-around !important;\n}\n\n.justify-content-evenly {\n  justify-content: space-evenly !important;\n}\n\n.align-items-start {\n  align-items: flex-start !important;\n}\n\n.align-items-end {\n  align-items: flex-end !important;\n}\n\n.align-items-center {\n  align-items: center !important;\n}\n\n.align-items-baseline {\n  align-items: baseline !important;\n}\n\n.align-items-stretch {\n  align-items: stretch !important;\n}\n\n.align-content-start {\n  align-content: flex-start !important;\n}\n\n.align-content-end {\n  align-content: flex-end !important;\n}\n\n.align-content-center {\n  align-content: center !important;\n}\n\n.align-content-between {\n  align-content: space-between !important;\n}\n\n.align-content-around {\n  align-content: space-around !important;\n}\n\n.align-content-stretch {\n  align-content: stretch !important;\n}\n\n.align-self-auto {\n  align-self: auto !important;\n}\n\n.align-self-start {\n  align-self: flex-start !important;\n}\n\n.align-self-end {\n  align-self: flex-end !important;\n}\n\n.align-self-center {\n  align-self: center !important;\n}\n\n.align-self-baseline {\n  align-self: baseline !important;\n}\n\n.align-self-stretch {\n  align-self: stretch !important;\n}\n\n.order-first {\n  order: -1 !important;\n}\n\n.order-0 {\n  order: 0 !important;\n}\n\n.order-1 {\n  order: 1 !important;\n}\n\n.order-2 {\n  order: 2 !important;\n}\n\n.order-3 {\n  order: 3 !important;\n}\n\n.order-4 {\n  order: 4 !important;\n}\n\n.order-5 {\n  order: 5 !important;\n}\n\n.order-last {\n  order: 6 !important;\n}\n\n.m-0 {\n  margin: 0 !important;\n}\n\n.m-1 {\n  margin: 0.25rem !important;\n}\n\n.m-2 {\n  margin: 0.5rem !important;\n}\n\n.m-3 {\n  margin: 1rem !important;\n}\n\n.m-4 {\n  margin: 1.5rem !important;\n}\n\n.m-5 {\n  margin: 3rem !important;\n}\n\n.m-auto {\n  margin: auto !important;\n}\n\n.mx-0 {\n  margin-left: 0 !important;\n  margin-right: 0 !important;\n}\n\n.mx-1 {\n  margin-left: 0.25rem !important;\n  margin-right: 0.25rem !important;\n}\n\n.mx-2 {\n  margin-left: 0.5rem !important;\n  margin-right: 0.5rem !important;\n}\n\n.mx-3 {\n  margin-left: 1rem !important;\n  margin-right: 1rem !important;\n}\n\n.mx-4 {\n  margin-left: 1.5rem !important;\n  margin-right: 1.5rem !important;\n}\n\n.mx-5 {\n  margin-left: 3rem !important;\n  margin-right: 3rem !important;\n}\n\n.mx-auto {\n  margin-left: auto !important;\n  margin-right: auto !important;\n}\n\n.my-0 {\n  margin-top: 0 !important;\n  margin-bottom: 0 !important;\n}\n\n.my-1 {\n  margin-top: 0.25rem !important;\n  margin-bottom: 0.25rem !important;\n}\n\n.my-2 {\n  margin-top: 0.5rem !important;\n  margin-bottom: 0.5rem !important;\n}\n\n.my-3 {\n  margin-top: 1rem !important;\n  margin-bottom: 1rem !important;\n}\n\n.my-4 {\n  margin-top: 1.5rem !important;\n  margin-bottom: 1.5rem !important;\n}\n\n.my-5 {\n  margin-top: 3rem !important;\n  margin-bottom: 3rem !important;\n}\n\n.my-auto {\n  margin-top: auto !important;\n  margin-bottom: auto !important;\n}\n\n.mt-0 {\n  margin-top: 0 !important;\n}\n\n.mt-1 {\n  margin-top: 0.25rem !important;\n}\n\n.mt-2 {\n  margin-top: 0.5rem !important;\n}\n\n.mt-3 {\n  margin-top: 1rem !important;\n}\n\n.mt-4 {\n  margin-top: 1.5rem !important;\n}\n\n.mt-5 {\n  margin-top: 3rem !important;\n}\n\n.mt-auto {\n  margin-top: auto !important;\n}\n\n.me-0 {\n  margin-left: 0 !important;\n}\n\n.me-1 {\n  margin-left: 0.25rem !important;\n}\n\n.me-2 {\n  margin-left: 0.5rem !important;\n}\n\n.me-3 {\n  margin-left: 1rem !important;\n}\n\n.me-4 {\n  margin-left: 1.5rem !important;\n}\n\n.me-5 {\n  margin-left: 3rem !important;\n}\n\n.me-auto {\n  margin-left: auto !important;\n}\n\n.mb-0 {\n  margin-bottom: 0 !important;\n}\n\n.mb-1 {\n  margin-bottom: 0.25rem !important;\n}\n\n.mb-2 {\n  margin-bottom: 0.5rem !important;\n}\n\n.mb-3 {\n  margin-bottom: 1rem !important;\n}\n\n.mb-4 {\n  margin-bottom: 1.5rem !important;\n}\n\n.mb-5 {\n  margin-bottom: 3rem !important;\n}\n\n.mb-auto {\n  margin-bottom: auto !important;\n}\n\n.ms-0 {\n  margin-right: 0 !important;\n}\n\n.ms-1 {\n  margin-right: 0.25rem !important;\n}\n\n.ms-2 {\n  margin-right: 0.5rem !important;\n}\n\n.ms-3 {\n  margin-right: 1rem !important;\n}\n\n.ms-4 {\n  margin-right: 1.5rem !important;\n}\n\n.ms-5 {\n  margin-right: 3rem !important;\n}\n\n.ms-auto {\n  margin-right: auto !important;\n}\n\n.p-0 {\n  padding: 0 !important;\n}\n\n.p-1 {\n  padding: 0.25rem !important;\n}\n\n.p-2 {\n  padding: 0.5rem !important;\n}\n\n.p-3 {\n  padding: 1rem !important;\n}\n\n.p-4 {\n  padding: 1.5rem !important;\n}\n\n.p-5 {\n  padding: 3rem !important;\n}\n\n.px-0 {\n  padding-left: 0 !important;\n  padding-right: 0 !important;\n}\n\n.px-1 {\n  padding-left: 0.25rem !important;\n  padding-right: 0.25rem !important;\n}\n\n.px-2 {\n  padding-left: 0.5rem !important;\n  padding-right: 0.5rem !important;\n}\n\n.px-3 {\n  padding-left: 1rem !important;\n  padding-right: 1rem !important;\n}\n\n.px-4 {\n  padding-left: 1.5rem !important;\n  padding-right: 1.5rem !important;\n}\n\n.px-5 {\n  padding-left: 3rem !important;\n  padding-right: 3rem !important;\n}\n\n.py-0 {\n  padding-top: 0 !important;\n  padding-bottom: 0 !important;\n}\n\n.py-1 {\n  padding-top: 0.25rem !important;\n  padding-bottom: 0.25rem !important;\n}\n\n.py-2 {\n  padding-top: 0.5rem !important;\n  padding-bottom: 0.5rem !important;\n}\n\n.py-3 {\n  padding-top: 1rem !important;\n  padding-bottom: 1rem !important;\n}\n\n.py-4 {\n  padding-top: 1.5rem !important;\n  padding-bottom: 1.5rem !important;\n}\n\n.py-5 {\n  padding-top: 3rem !important;\n  padding-bottom: 3rem !important;\n}\n\n.pt-0 {\n  padding-top: 0 !important;\n}\n\n.pt-1 {\n  padding-top: 0.25rem !important;\n}\n\n.pt-2 {\n  padding-top: 0.5rem !important;\n}\n\n.pt-3 {\n  padding-top: 1rem !important;\n}\n\n.pt-4 {\n  padding-top: 1.5rem !important;\n}\n\n.pt-5 {\n  padding-top: 3rem !important;\n}\n\n.pe-0 {\n  padding-left: 0 !important;\n}\n\n.pe-1 {\n  padding-left: 0.25rem !important;\n}\n\n.pe-2 {\n  padding-left: 0.5rem !important;\n}\n\n.pe-3 {\n  padding-left: 1rem !important;\n}\n\n.pe-4 {\n  padding-left: 1.5rem !important;\n}\n\n.pe-5 {\n  padding-left: 3rem !important;\n}\n\n.pb-0 {\n  padding-bottom: 0 !important;\n}\n\n.pb-1 {\n  padding-bottom: 0.25rem !important;\n}\n\n.pb-2 {\n  padding-bottom: 0.5rem !important;\n}\n\n.pb-3 {\n  padding-bottom: 1rem !important;\n}\n\n.pb-4 {\n  padding-bottom: 1.5rem !important;\n}\n\n.pb-5 {\n  padding-bottom: 3rem !important;\n}\n\n.ps-0 {\n  padding-right: 0 !important;\n}\n\n.ps-1 {\n  padding-right: 0.25rem !important;\n}\n\n.ps-2 {\n  padding-right: 0.5rem !important;\n}\n\n.ps-3 {\n  padding-right: 1rem !important;\n}\n\n.ps-4 {\n  padding-right: 1.5rem !important;\n}\n\n.ps-5 {\n  padding-right: 3rem !important;\n}\n\n.font-monospace {\n  font-family: var(--bs-font-monospace) !important;\n}\n\n.fs-1 {\n  font-size: calc(1.375rem + 1.5vw) !important;\n}\n\n.fs-2 {\n  font-size: calc(1.325rem + 0.9vw) !important;\n}\n\n.fs-3 {\n  font-size: calc(1.3rem + 0.6vw) !important;\n}\n\n.fs-4 {\n  font-size: calc(1.275rem + 0.3vw) !important;\n}\n\n.fs-5 {\n  font-size: 1.25rem !important;\n}\n\n.fs-6 {\n  font-size: 1rem !important;\n}\n\n.fst-italic {\n  font-style: italic !important;\n}\n\n.fst-normal {\n  font-style: normal !important;\n}\n\n.fw-light {\n  font-weight: 300 !important;\n}\n\n.fw-lighter {\n  font-weight: lighter !important;\n}\n\n.fw-normal {\n  font-weight: 400 !important;\n}\n\n.fw-bold {\n  font-weight: 700 !important;\n}\n\n.fw-bolder {\n  font-weight: bolder !important;\n}\n\n.lh-1 {\n  line-height: 1 !important;\n}\n\n.lh-sm {\n  line-height: 1.25 !important;\n}\n\n.lh-base {\n  line-height: 1.5 !important;\n}\n\n.lh-lg {\n  line-height: 2 !important;\n}\n\n.text-start {\n  text-align: right !important;\n}\n\n.text-end {\n  text-align: left !important;\n}\n\n.text-center {\n  text-align: center !important;\n}\n\n.text-decoration-none {\n  text-decoration: none !important;\n}\n\n.text-decoration-underline {\n  text-decoration: underline !important;\n}\n\n.text-decoration-line-through {\n  text-decoration: line-through !important;\n}\n\n.text-lowercase {\n  text-transform: lowercase !important;\n}\n\n.text-uppercase {\n  text-transform: uppercase !important;\n}\n\n.text-capitalize {\n  text-transform: capitalize !important;\n}\n\n.text-wrap {\n  white-space: normal !important;\n}\n\n.text-nowrap {\n  white-space: nowrap !important;\n}\n.text-primary {\n  --bs-text-opacity: 1;\n  color: rgba(var(--bs-primary-rgb), var(--bs-text-opacity)) !important;\n}\n\n.text-secondary {\n  --bs-text-opacity: 1;\n  color: rgba(var(--bs-secondary-rgb), var(--bs-text-opacity)) !important;\n}\n\n.text-success {\n  --bs-text-opacity: 1;\n  color: rgba(var(--bs-success-rgb), var(--bs-text-opacity)) !important;\n}\n\n.text-info {\n  --bs-text-opacity: 1;\n  color: rgba(var(--bs-info-rgb), var(--bs-text-opacity)) !important;\n}\n\n.text-warning {\n  --bs-text-opacity: 1;\n  color: rgba(var(--bs-warning-rgb), var(--bs-text-opacity)) !important;\n}\n\n.text-danger {\n  --bs-text-opacity: 1;\n  color: rgba(var(--bs-danger-rgb), var(--bs-text-opacity)) !important;\n}\n\n.text-light {\n  --bs-text-opacity: 1;\n  color: rgba(var(--bs-light-rgb), var(--bs-text-opacity)) !important;\n}\n\n.text-dark {\n  --bs-text-opacity: 1;\n  color: rgba(var(--bs-dark-rgb), var(--bs-text-opacity)) !important;\n}\n\n.text-black {\n  --bs-text-opacity: 1;\n  color: rgba(var(--bs-black-rgb), var(--bs-text-opacity)) !important;\n}\n\n.text-white {\n  --bs-text-opacity: 1;\n  color: rgba(var(--bs-white-rgb), var(--bs-text-opacity)) !important;\n}\n\n.text-body {\n  --bs-text-opacity: 1;\n  color: rgba(var(--bs-body-rgb), var(--bs-text-opacity)) !important;\n}\n\n.text-muted {\n  --bs-text-opacity: 1;\n  color: #6c757d !important;\n}\n\n.text-black-50 {\n  --bs-text-opacity: 1;\n  color: rgba(0, 0, 0, 0.5) !important;\n}\n\n.text-white-50 {\n  --bs-text-opacity: 1;\n  color: rgba(255, 255, 255, 0.5) !important;\n}\n\n.text-reset {\n  --bs-text-opacity: 1;\n  color: inherit !important;\n}\n\n.text-opacity-25 {\n  --bs-text-opacity: 0.25;\n}\n\n.text-opacity-50 {\n  --bs-text-opacity: 0.5;\n}\n\n.text-opacity-75 {\n  --bs-text-opacity: 0.75;\n}\n\n.text-opacity-100 {\n  --bs-text-opacity: 1;\n}\n\n.bg-primary {\n  --bs-bg-opacity: 1;\n  background-color: rgba(var(--bs-primary-rgb), var(--bs-bg-opacity)) !important;\n}\n\n.bg-secondary {\n  --bs-bg-opacity: 1;\n  background-color: rgba(var(--bs-secondary-rgb), var(--bs-bg-opacity)) !important;\n}\n\n.bg-success {\n  --bs-bg-opacity: 1;\n  background-color: rgba(var(--bs-success-rgb), var(--bs-bg-opacity)) !important;\n}\n\n.bg-info {\n  --bs-bg-opacity: 1;\n  background-color: rgba(var(--bs-info-rgb), var(--bs-bg-opacity)) !important;\n}\n\n.bg-warning {\n  --bs-bg-opacity: 1;\n  background-color: rgba(var(--bs-warning-rgb), var(--bs-bg-opacity)) !important;\n}\n\n.bg-danger {\n  --bs-bg-opacity: 1;\n  background-color: rgba(var(--bs-danger-rgb), var(--bs-bg-opacity)) !important;\n}\n\n.bg-light {\n  --bs-bg-opacity: 1;\n  background-color: rgba(var(--bs-light-rgb), var(--bs-bg-opacity)) !important;\n}\n\n.bg-dark {\n  --bs-bg-opacity: 1;\n  background-color: rgba(var(--bs-dark-rgb), var(--bs-bg-opacity)) !important;\n}\n\n.bg-black {\n  --bs-bg-opacity: 1;\n  background-color: rgba(var(--bs-black-rgb), var(--bs-bg-opacity)) !important;\n}\n\n.bg-white {\n  --bs-bg-opacity: 1;\n  background-color: rgba(var(--bs-white-rgb), var(--bs-bg-opacity)) !important;\n}\n\n.bg-body {\n  --bs-bg-opacity: 1;\n  background-color: rgba(var(--bs-body-rgb), var(--bs-bg-opacity)) !important;\n}\n\n.bg-transparent {\n  --bs-bg-opacity: 1;\n  background-color: transparent !important;\n}\n\n.bg-opacity-10 {\n  --bs-bg-opacity: 0.1;\n}\n\n.bg-opacity-25 {\n  --bs-bg-opacity: 0.25;\n}\n\n.bg-opacity-50 {\n  --bs-bg-opacity: 0.5;\n}\n\n.bg-opacity-75 {\n  --bs-bg-opacity: 0.75;\n}\n\n.bg-opacity-100 {\n  --bs-bg-opacity: 1;\n}\n\n.bg-gradient {\n  background-image: var(--bs-gradient) !important;\n}\n\n.user-select-all {\n  -webkit-user-select: all !important;\n  -moz-user-select: all !important;\n  user-select: all !important;\n}\n\n.user-select-auto {\n  -webkit-user-select: auto !important;\n  -moz-user-select: auto !important;\n  user-select: auto !important;\n}\n\n.user-select-none {\n  -webkit-user-select: none !important;\n  -moz-user-select: none !important;\n  user-select: none !important;\n}\n\n.pe-none {\n  pointer-events: none !important;\n}\n\n.pe-auto {\n  pointer-events: auto !important;\n}\n\n.rounded {\n  border-radius: 0.25rem !important;\n}\n\n.rounded-0 {\n  border-radius: 0 !important;\n}\n\n.rounded-1 {\n  border-radius: 0.2rem !important;\n}\n\n.rounded-2 {\n  border-radius: 0.25rem !important;\n}\n\n.rounded-3 {\n  border-radius: 0.3rem !important;\n}\n\n.rounded-circle {\n  border-radius: 50% !important;\n}\n\n.rounded-pill {\n  border-radius: 50rem !important;\n}\n\n.rounded-top {\n  border-top-right-radius: 0.25rem !important;\n  border-top-left-radius: 0.25rem !important;\n}\n\n.rounded-end {\n  border-top-left-radius: 0.25rem !important;\n  border-bottom-left-radius: 0.25rem !important;\n}\n\n.rounded-bottom {\n  border-bottom-left-radius: 0.25rem !important;\n  border-bottom-right-radius: 0.25rem !important;\n}\n\n.rounded-start {\n  border-bottom-right-radius: 0.25rem !important;\n  border-top-right-radius: 0.25rem !important;\n}\n\n.visible {\n  visibility: visible !important;\n}\n\n.invisible {\n  visibility: hidden !important;\n}\n\n@media (min-width: 576px) {\n  .float-sm-start {\n    float: right !important;\n  }\n\n  .float-sm-end {\n    float: left !important;\n  }\n\n  .float-sm-none {\n    float: none !important;\n  }\n\n  .d-sm-inline {\n    display: inline !important;\n  }\n\n  .d-sm-inline-block {\n    display: inline-block !important;\n  }\n\n  .d-sm-block {\n    display: block !important;\n  }\n\n  .d-sm-grid {\n    display: grid !important;\n  }\n\n  .d-sm-table {\n    display: table !important;\n  }\n\n  .d-sm-table-row {\n    display: table-row !important;\n  }\n\n  .d-sm-table-cell {\n    display: table-cell !important;\n  }\n\n  .d-sm-flex {\n    display: flex !important;\n  }\n\n  .d-sm-inline-flex {\n    display: inline-flex !important;\n  }\n\n  .d-sm-none {\n    display: none !important;\n  }\n\n  .flex-sm-fill {\n    flex: 1 1 auto !important;\n  }\n\n  .flex-sm-row {\n    flex-direction: row !important;\n  }\n\n  .flex-sm-column {\n    flex-direction: column !important;\n  }\n\n  .flex-sm-row-reverse {\n    flex-direction: row-reverse !important;\n  }\n\n  .flex-sm-column-reverse {\n    flex-direction: column-reverse !important;\n  }\n\n  .flex-sm-grow-0 {\n    flex-grow: 0 !important;\n  }\n\n  .flex-sm-grow-1 {\n    flex-grow: 1 !important;\n  }\n\n  .flex-sm-shrink-0 {\n    flex-shrink: 0 !important;\n  }\n\n  .flex-sm-shrink-1 {\n    flex-shrink: 1 !important;\n  }\n\n  .flex-sm-wrap {\n    flex-wrap: wrap !important;\n  }\n\n  .flex-sm-nowrap {\n    flex-wrap: nowrap !important;\n  }\n\n  .flex-sm-wrap-reverse {\n    flex-wrap: wrap-reverse !important;\n  }\n\n  .gap-sm-0 {\n    gap: 0 !important;\n  }\n\n  .gap-sm-1 {\n    gap: 0.25rem !important;\n  }\n\n  .gap-sm-2 {\n    gap: 0.5rem !important;\n  }\n\n  .gap-sm-3 {\n    gap: 1rem !important;\n  }\n\n  .gap-sm-4 {\n    gap: 1.5rem !important;\n  }\n\n  .gap-sm-5 {\n    gap: 3rem !important;\n  }\n\n  .justify-content-sm-start {\n    justify-content: flex-start !important;\n  }\n\n  .justify-content-sm-end {\n    justify-content: flex-end !important;\n  }\n\n  .justify-content-sm-center {\n    justify-content: center !important;\n  }\n\n  .justify-content-sm-between {\n    justify-content: space-between !important;\n  }\n\n  .justify-content-sm-around {\n    justify-content: space-around !important;\n  }\n\n  .justify-content-sm-evenly {\n    justify-content: space-evenly !important;\n  }\n\n  .align-items-sm-start {\n    align-items: flex-start !important;\n  }\n\n  .align-items-sm-end {\n    align-items: flex-end !important;\n  }\n\n  .align-items-sm-center {\n    align-items: center !important;\n  }\n\n  .align-items-sm-baseline {\n    align-items: baseline !important;\n  }\n\n  .align-items-sm-stretch {\n    align-items: stretch !important;\n  }\n\n  .align-content-sm-start {\n    align-content: flex-start !important;\n  }\n\n  .align-content-sm-end {\n    align-content: flex-end !important;\n  }\n\n  .align-content-sm-center {\n    align-content: center !important;\n  }\n\n  .align-content-sm-between {\n    align-content: space-between !important;\n  }\n\n  .align-content-sm-around {\n    align-content: space-around !important;\n  }\n\n  .align-content-sm-stretch {\n    align-content: stretch !important;\n  }\n\n  .align-self-sm-auto {\n    align-self: auto !important;\n  }\n\n  .align-self-sm-start {\n    align-self: flex-start !important;\n  }\n\n  .align-self-sm-end {\n    align-self: flex-end !important;\n  }\n\n  .align-self-sm-center {\n    align-self: center !important;\n  }\n\n  .align-self-sm-baseline {\n    align-self: baseline !important;\n  }\n\n  .align-self-sm-stretch {\n    align-self: stretch !important;\n  }\n\n  .order-sm-first {\n    order: -1 !important;\n  }\n\n  .order-sm-0 {\n    order: 0 !important;\n  }\n\n  .order-sm-1 {\n    order: 1 !important;\n  }\n\n  .order-sm-2 {\n    order: 2 !important;\n  }\n\n  .order-sm-3 {\n    order: 3 !important;\n  }\n\n  .order-sm-4 {\n    order: 4 !important;\n  }\n\n  .order-sm-5 {\n    order: 5 !important;\n  }\n\n  .order-sm-last {\n    order: 6 !important;\n  }\n\n  .m-sm-0 {\n    margin: 0 !important;\n  }\n\n  .m-sm-1 {\n    margin: 0.25rem !important;\n  }\n\n  .m-sm-2 {\n    margin: 0.5rem !important;\n  }\n\n  .m-sm-3 {\n    margin: 1rem !important;\n  }\n\n  .m-sm-4 {\n    margin: 1.5rem !important;\n  }\n\n  .m-sm-5 {\n    margin: 3rem !important;\n  }\n\n  .m-sm-auto {\n    margin: auto !important;\n  }\n\n  .mx-sm-0 {\n    margin-left: 0 !important;\n    margin-right: 0 !important;\n  }\n\n  .mx-sm-1 {\n    margin-left: 0.25rem !important;\n    margin-right: 0.25rem !important;\n  }\n\n  .mx-sm-2 {\n    margin-left: 0.5rem !important;\n    margin-right: 0.5rem !important;\n  }\n\n  .mx-sm-3 {\n    margin-left: 1rem !important;\n    margin-right: 1rem !important;\n  }\n\n  .mx-sm-4 {\n    margin-left: 1.5rem !important;\n    margin-right: 1.5rem !important;\n  }\n\n  .mx-sm-5 {\n    margin-left: 3rem !important;\n    margin-right: 3rem !important;\n  }\n\n  .mx-sm-auto {\n    margin-left: auto !important;\n    margin-right: auto !important;\n  }\n\n  .my-sm-0 {\n    margin-top: 0 !important;\n    margin-bottom: 0 !important;\n  }\n\n  .my-sm-1 {\n    margin-top: 0.25rem !important;\n    margin-bottom: 0.25rem !important;\n  }\n\n  .my-sm-2 {\n    margin-top: 0.5rem !important;\n    margin-bottom: 0.5rem !important;\n  }\n\n  .my-sm-3 {\n    margin-top: 1rem !important;\n    margin-bottom: 1rem !important;\n  }\n\n  .my-sm-4 {\n    margin-top: 1.5rem !important;\n    margin-bottom: 1.5rem !important;\n  }\n\n  .my-sm-5 {\n    margin-top: 3rem !important;\n    margin-bottom: 3rem !important;\n  }\n\n  .my-sm-auto {\n    margin-top: auto !important;\n    margin-bottom: auto !important;\n  }\n\n  .mt-sm-0 {\n    margin-top: 0 !important;\n  }\n\n  .mt-sm-1 {\n    margin-top: 0.25rem !important;\n  }\n\n  .mt-sm-2 {\n    margin-top: 0.5rem !important;\n  }\n\n  .mt-sm-3 {\n    margin-top: 1rem !important;\n  }\n\n  .mt-sm-4 {\n    margin-top: 1.5rem !important;\n  }\n\n  .mt-sm-5 {\n    margin-top: 3rem !important;\n  }\n\n  .mt-sm-auto {\n    margin-top: auto !important;\n  }\n\n  .me-sm-0 {\n    margin-left: 0 !important;\n  }\n\n  .me-sm-1 {\n    margin-left: 0.25rem !important;\n  }\n\n  .me-sm-2 {\n    margin-left: 0.5rem !important;\n  }\n\n  .me-sm-3 {\n    margin-left: 1rem !important;\n  }\n\n  .me-sm-4 {\n    margin-left: 1.5rem !important;\n  }\n\n  .me-sm-5 {\n    margin-left: 3rem !important;\n  }\n\n  .me-sm-auto {\n    margin-left: auto !important;\n  }\n\n  .mb-sm-0 {\n    margin-bottom: 0 !important;\n  }\n\n  .mb-sm-1 {\n    margin-bottom: 0.25rem !important;\n  }\n\n  .mb-sm-2 {\n    margin-bottom: 0.5rem !important;\n  }\n\n  .mb-sm-3 {\n    margin-bottom: 1rem !important;\n  }\n\n  .mb-sm-4 {\n    margin-bottom: 1.5rem !important;\n  }\n\n  .mb-sm-5 {\n    margin-bottom: 3rem !important;\n  }\n\n  .mb-sm-auto {\n    margin-bottom: auto !important;\n  }\n\n  .ms-sm-0 {\n    margin-right: 0 !important;\n  }\n\n  .ms-sm-1 {\n    margin-right: 0.25rem !important;\n  }\n\n  .ms-sm-2 {\n    margin-right: 0.5rem !important;\n  }\n\n  .ms-sm-3 {\n    margin-right: 1rem !important;\n  }\n\n  .ms-sm-4 {\n    margin-right: 1.5rem !important;\n  }\n\n  .ms-sm-5 {\n    margin-right: 3rem !important;\n  }\n\n  .ms-sm-auto {\n    margin-right: auto !important;\n  }\n\n  .p-sm-0 {\n    padding: 0 !important;\n  }\n\n  .p-sm-1 {\n    padding: 0.25rem !important;\n  }\n\n  .p-sm-2 {\n    padding: 0.5rem !important;\n  }\n\n  .p-sm-3 {\n    padding: 1rem !important;\n  }\n\n  .p-sm-4 {\n    padding: 1.5rem !important;\n  }\n\n  .p-sm-5 {\n    padding: 3rem !important;\n  }\n\n  .px-sm-0 {\n    padding-left: 0 !important;\n    padding-right: 0 !important;\n  }\n\n  .px-sm-1 {\n    padding-left: 0.25rem !important;\n    padding-right: 0.25rem !important;\n  }\n\n  .px-sm-2 {\n    padding-left: 0.5rem !important;\n    padding-right: 0.5rem !important;\n  }\n\n  .px-sm-3 {\n    padding-left: 1rem !important;\n    padding-right: 1rem !important;\n  }\n\n  .px-sm-4 {\n    padding-left: 1.5rem !important;\n    padding-right: 1.5rem !important;\n  }\n\n  .px-sm-5 {\n    padding-left: 3rem !important;\n    padding-right: 3rem !important;\n  }\n\n  .py-sm-0 {\n    padding-top: 0 !important;\n    padding-bottom: 0 !important;\n  }\n\n  .py-sm-1 {\n    padding-top: 0.25rem !important;\n    padding-bottom: 0.25rem !important;\n  }\n\n  .py-sm-2 {\n    padding-top: 0.5rem !important;\n    padding-bottom: 0.5rem !important;\n  }\n\n  .py-sm-3 {\n    padding-top: 1rem !important;\n    padding-bottom: 1rem !important;\n  }\n\n  .py-sm-4 {\n    padding-top: 1.5rem !important;\n    padding-bottom: 1.5rem !important;\n  }\n\n  .py-sm-5 {\n    padding-top: 3rem !important;\n    padding-bottom: 3rem !important;\n  }\n\n  .pt-sm-0 {\n    padding-top: 0 !important;\n  }\n\n  .pt-sm-1 {\n    padding-top: 0.25rem !important;\n  }\n\n  .pt-sm-2 {\n    padding-top: 0.5rem !important;\n  }\n\n  .pt-sm-3 {\n    padding-top: 1rem !important;\n  }\n\n  .pt-sm-4 {\n    padding-top: 1.5rem !important;\n  }\n\n  .pt-sm-5 {\n    padding-top: 3rem !important;\n  }\n\n  .pe-sm-0 {\n    padding-left: 0 !important;\n  }\n\n  .pe-sm-1 {\n    padding-left: 0.25rem !important;\n  }\n\n  .pe-sm-2 {\n    padding-left: 0.5rem !important;\n  }\n\n  .pe-sm-3 {\n    padding-left: 1rem !important;\n  }\n\n  .pe-sm-4 {\n    padding-left: 1.5rem !important;\n  }\n\n  .pe-sm-5 {\n    padding-left: 3rem !important;\n  }\n\n  .pb-sm-0 {\n    padding-bottom: 0 !important;\n  }\n\n  .pb-sm-1 {\n    padding-bottom: 0.25rem !important;\n  }\n\n  .pb-sm-2 {\n    padding-bottom: 0.5rem !important;\n  }\n\n  .pb-sm-3 {\n    padding-bottom: 1rem !important;\n  }\n\n  .pb-sm-4 {\n    padding-bottom: 1.5rem !important;\n  }\n\n  .pb-sm-5 {\n    padding-bottom: 3rem !important;\n  }\n\n  .ps-sm-0 {\n    padding-right: 0 !important;\n  }\n\n  .ps-sm-1 {\n    padding-right: 0.25rem !important;\n  }\n\n  .ps-sm-2 {\n    padding-right: 0.5rem !important;\n  }\n\n  .ps-sm-3 {\n    padding-right: 1rem !important;\n  }\n\n  .ps-sm-4 {\n    padding-right: 1.5rem !important;\n  }\n\n  .ps-sm-5 {\n    padding-right: 3rem !important;\n  }\n\n  .text-sm-start {\n    text-align: right !important;\n  }\n\n  .text-sm-end {\n    text-align: left !important;\n  }\n\n  .text-sm-center {\n    text-align: center !important;\n  }\n}\n@media (min-width: 768px) {\n  .float-md-start {\n    float: right !important;\n  }\n\n  .float-md-end {\n    float: left !important;\n  }\n\n  .float-md-none {\n    float: none !important;\n  }\n\n  .d-md-inline {\n    display: inline !important;\n  }\n\n  .d-md-inline-block {\n    display: inline-block !important;\n  }\n\n  .d-md-block {\n    display: block !important;\n  }\n\n  .d-md-grid {\n    display: grid !important;\n  }\n\n  .d-md-table {\n    display: table !important;\n  }\n\n  .d-md-table-row {\n    display: table-row !important;\n  }\n\n  .d-md-table-cell {\n    display: table-cell !important;\n  }\n\n  .d-md-flex {\n    display: flex !important;\n  }\n\n  .d-md-inline-flex {\n    display: inline-flex !important;\n  }\n\n  .d-md-none {\n    display: none !important;\n  }\n\n  .flex-md-fill {\n    flex: 1 1 auto !important;\n  }\n\n  .flex-md-row {\n    flex-direction: row !important;\n  }\n\n  .flex-md-column {\n    flex-direction: column !important;\n  }\n\n  .flex-md-row-reverse {\n    flex-direction: row-reverse !important;\n  }\n\n  .flex-md-column-reverse {\n    flex-direction: column-reverse !important;\n  }\n\n  .flex-md-grow-0 {\n    flex-grow: 0 !important;\n  }\n\n  .flex-md-grow-1 {\n    flex-grow: 1 !important;\n  }\n\n  .flex-md-shrink-0 {\n    flex-shrink: 0 !important;\n  }\n\n  .flex-md-shrink-1 {\n    flex-shrink: 1 !important;\n  }\n\n  .flex-md-wrap {\n    flex-wrap: wrap !important;\n  }\n\n  .flex-md-nowrap {\n    flex-wrap: nowrap !important;\n  }\n\n  .flex-md-wrap-reverse {\n    flex-wrap: wrap-reverse !important;\n  }\n\n  .gap-md-0 {\n    gap: 0 !important;\n  }\n\n  .gap-md-1 {\n    gap: 0.25rem !important;\n  }\n\n  .gap-md-2 {\n    gap: 0.5rem !important;\n  }\n\n  .gap-md-3 {\n    gap: 1rem !important;\n  }\n\n  .gap-md-4 {\n    gap: 1.5rem !important;\n  }\n\n  .gap-md-5 {\n    gap: 3rem !important;\n  }\n\n  .justify-content-md-start {\n    justify-content: flex-start !important;\n  }\n\n  .justify-content-md-end {\n    justify-content: flex-end !important;\n  }\n\n  .justify-content-md-center {\n    justify-content: center !important;\n  }\n\n  .justify-content-md-between {\n    justify-content: space-between !important;\n  }\n\n  .justify-content-md-around {\n    justify-content: space-around !important;\n  }\n\n  .justify-content-md-evenly {\n    justify-content: space-evenly !important;\n  }\n\n  .align-items-md-start {\n    align-items: flex-start !important;\n  }\n\n  .align-items-md-end {\n    align-items: flex-end !important;\n  }\n\n  .align-items-md-center {\n    align-items: center !important;\n  }\n\n  .align-items-md-baseline {\n    align-items: baseline !important;\n  }\n\n  .align-items-md-stretch {\n    align-items: stretch !important;\n  }\n\n  .align-content-md-start {\n    align-content: flex-start !important;\n  }\n\n  .align-content-md-end {\n    align-content: flex-end !important;\n  }\n\n  .align-content-md-center {\n    align-content: center !important;\n  }\n\n  .align-content-md-between {\n    align-content: space-between !important;\n  }\n\n  .align-content-md-around {\n    align-content: space-around !important;\n  }\n\n  .align-content-md-stretch {\n    align-content: stretch !important;\n  }\n\n  .align-self-md-auto {\n    align-self: auto !important;\n  }\n\n  .align-self-md-start {\n    align-self: flex-start !important;\n  }\n\n  .align-self-md-end {\n    align-self: flex-end !important;\n  }\n\n  .align-self-md-center {\n    align-self: center !important;\n  }\n\n  .align-self-md-baseline {\n    align-self: baseline !important;\n  }\n\n  .align-self-md-stretch {\n    align-self: stretch !important;\n  }\n\n  .order-md-first {\n    order: -1 !important;\n  }\n\n  .order-md-0 {\n    order: 0 !important;\n  }\n\n  .order-md-1 {\n    order: 1 !important;\n  }\n\n  .order-md-2 {\n    order: 2 !important;\n  }\n\n  .order-md-3 {\n    order: 3 !important;\n  }\n\n  .order-md-4 {\n    order: 4 !important;\n  }\n\n  .order-md-5 {\n    order: 5 !important;\n  }\n\n  .order-md-last {\n    order: 6 !important;\n  }\n\n  .m-md-0 {\n    margin: 0 !important;\n  }\n\n  .m-md-1 {\n    margin: 0.25rem !important;\n  }\n\n  .m-md-2 {\n    margin: 0.5rem !important;\n  }\n\n  .m-md-3 {\n    margin: 1rem !important;\n  }\n\n  .m-md-4 {\n    margin: 1.5rem !important;\n  }\n\n  .m-md-5 {\n    margin: 3rem !important;\n  }\n\n  .m-md-auto {\n    margin: auto !important;\n  }\n\n  .mx-md-0 {\n    margin-left: 0 !important;\n    margin-right: 0 !important;\n  }\n\n  .mx-md-1 {\n    margin-left: 0.25rem !important;\n    margin-right: 0.25rem !important;\n  }\n\n  .mx-md-2 {\n    margin-left: 0.5rem !important;\n    margin-right: 0.5rem !important;\n  }\n\n  .mx-md-3 {\n    margin-left: 1rem !important;\n    margin-right: 1rem !important;\n  }\n\n  .mx-md-4 {\n    margin-left: 1.5rem !important;\n    margin-right: 1.5rem !important;\n  }\n\n  .mx-md-5 {\n    margin-left: 3rem !important;\n    margin-right: 3rem !important;\n  }\n\n  .mx-md-auto {\n    margin-left: auto !important;\n    margin-right: auto !important;\n  }\n\n  .my-md-0 {\n    margin-top: 0 !important;\n    margin-bottom: 0 !important;\n  }\n\n  .my-md-1 {\n    margin-top: 0.25rem !important;\n    margin-bottom: 0.25rem !important;\n  }\n\n  .my-md-2 {\n    margin-top: 0.5rem !important;\n    margin-bottom: 0.5rem !important;\n  }\n\n  .my-md-3 {\n    margin-top: 1rem !important;\n    margin-bottom: 1rem !important;\n  }\n\n  .my-md-4 {\n    margin-top: 1.5rem !important;\n    margin-bottom: 1.5rem !important;\n  }\n\n  .my-md-5 {\n    margin-top: 3rem !important;\n    margin-bottom: 3rem !important;\n  }\n\n  .my-md-auto {\n    margin-top: auto !important;\n    margin-bottom: auto !important;\n  }\n\n  .mt-md-0 {\n    margin-top: 0 !important;\n  }\n\n  .mt-md-1 {\n    margin-top: 0.25rem !important;\n  }\n\n  .mt-md-2 {\n    margin-top: 0.5rem !important;\n  }\n\n  .mt-md-3 {\n    margin-top: 1rem !important;\n  }\n\n  .mt-md-4 {\n    margin-top: 1.5rem !important;\n  }\n\n  .mt-md-5 {\n    margin-top: 3rem !important;\n  }\n\n  .mt-md-auto {\n    margin-top: auto !important;\n  }\n\n  .me-md-0 {\n    margin-left: 0 !important;\n  }\n\n  .me-md-1 {\n    margin-left: 0.25rem !important;\n  }\n\n  .me-md-2 {\n    margin-left: 0.5rem !important;\n  }\n\n  .me-md-3 {\n    margin-left: 1rem !important;\n  }\n\n  .me-md-4 {\n    margin-left: 1.5rem !important;\n  }\n\n  .me-md-5 {\n    margin-left: 3rem !important;\n  }\n\n  .me-md-auto {\n    margin-left: auto !important;\n  }\n\n  .mb-md-0 {\n    margin-bottom: 0 !important;\n  }\n\n  .mb-md-1 {\n    margin-bottom: 0.25rem !important;\n  }\n\n  .mb-md-2 {\n    margin-bottom: 0.5rem !important;\n  }\n\n  .mb-md-3 {\n    margin-bottom: 1rem !important;\n  }\n\n  .mb-md-4 {\n    margin-bottom: 1.5rem !important;\n  }\n\n  .mb-md-5 {\n    margin-bottom: 3rem !important;\n  }\n\n  .mb-md-auto {\n    margin-bottom: auto !important;\n  }\n\n  .ms-md-0 {\n    margin-right: 0 !important;\n  }\n\n  .ms-md-1 {\n    margin-right: 0.25rem !important;\n  }\n\n  .ms-md-2 {\n    margin-right: 0.5rem !important;\n  }\n\n  .ms-md-3 {\n    margin-right: 1rem !important;\n  }\n\n  .ms-md-4 {\n    margin-right: 1.5rem !important;\n  }\n\n  .ms-md-5 {\n    margin-right: 3rem !important;\n  }\n\n  .ms-md-auto {\n    margin-right: auto !important;\n  }\n\n  .p-md-0 {\n    padding: 0 !important;\n  }\n\n  .p-md-1 {\n    padding: 0.25rem !important;\n  }\n\n  .p-md-2 {\n    padding: 0.5rem !important;\n  }\n\n  .p-md-3 {\n    padding: 1rem !important;\n  }\n\n  .p-md-4 {\n    padding: 1.5rem !important;\n  }\n\n  .p-md-5 {\n    padding: 3rem !important;\n  }\n\n  .px-md-0 {\n    padding-left: 0 !important;\n    padding-right: 0 !important;\n  }\n\n  .px-md-1 {\n    padding-left: 0.25rem !important;\n    padding-right: 0.25rem !important;\n  }\n\n  .px-md-2 {\n    padding-left: 0.5rem !important;\n    padding-right: 0.5rem !important;\n  }\n\n  .px-md-3 {\n    padding-left: 1rem !important;\n    padding-right: 1rem !important;\n  }\n\n  .px-md-4 {\n    padding-left: 1.5rem !important;\n    padding-right: 1.5rem !important;\n  }\n\n  .px-md-5 {\n    padding-left: 3rem !important;\n    padding-right: 3rem !important;\n  }\n\n  .py-md-0 {\n    padding-top: 0 !important;\n    padding-bottom: 0 !important;\n  }\n\n  .py-md-1 {\n    padding-top: 0.25rem !important;\n    padding-bottom: 0.25rem !important;\n  }\n\n  .py-md-2 {\n    padding-top: 0.5rem !important;\n    padding-bottom: 0.5rem !important;\n  }\n\n  .py-md-3 {\n    padding-top: 1rem !important;\n    padding-bottom: 1rem !important;\n  }\n\n  .py-md-4 {\n    padding-top: 1.5rem !important;\n    padding-bottom: 1.5rem !important;\n  }\n\n  .py-md-5 {\n    padding-top: 3rem !important;\n    padding-bottom: 3rem !important;\n  }\n\n  .pt-md-0 {\n    padding-top: 0 !important;\n  }\n\n  .pt-md-1 {\n    padding-top: 0.25rem !important;\n  }\n\n  .pt-md-2 {\n    padding-top: 0.5rem !important;\n  }\n\n  .pt-md-3 {\n    padding-top: 1rem !important;\n  }\n\n  .pt-md-4 {\n    padding-top: 1.5rem !important;\n  }\n\n  .pt-md-5 {\n    padding-top: 3rem !important;\n  }\n\n  .pe-md-0 {\n    padding-left: 0 !important;\n  }\n\n  .pe-md-1 {\n    padding-left: 0.25rem !important;\n  }\n\n  .pe-md-2 {\n    padding-left: 0.5rem !important;\n  }\n\n  .pe-md-3 {\n    padding-left: 1rem !important;\n  }\n\n  .pe-md-4 {\n    padding-left: 1.5rem !important;\n  }\n\n  .pe-md-5 {\n    padding-left: 3rem !important;\n  }\n\n  .pb-md-0 {\n    padding-bottom: 0 !important;\n  }\n\n  .pb-md-1 {\n    padding-bottom: 0.25rem !important;\n  }\n\n  .pb-md-2 {\n    padding-bottom: 0.5rem !important;\n  }\n\n  .pb-md-3 {\n    padding-bottom: 1rem !important;\n  }\n\n  .pb-md-4 {\n    padding-bottom: 1.5rem !important;\n  }\n\n  .pb-md-5 {\n    padding-bottom: 3rem !important;\n  }\n\n  .ps-md-0 {\n    padding-right: 0 !important;\n  }\n\n  .ps-md-1 {\n    padding-right: 0.25rem !important;\n  }\n\n  .ps-md-2 {\n    padding-right: 0.5rem !important;\n  }\n\n  .ps-md-3 {\n    padding-right: 1rem !important;\n  }\n\n  .ps-md-4 {\n    padding-right: 1.5rem !important;\n  }\n\n  .ps-md-5 {\n    padding-right: 3rem !important;\n  }\n\n  .text-md-start {\n    text-align: right !important;\n  }\n\n  .text-md-end {\n    text-align: left !important;\n  }\n\n  .text-md-center {\n    text-align: center !important;\n  }\n}\n@media (min-width: 992px) {\n  .float-lg-start {\n    float: right !important;\n  }\n\n  .float-lg-end {\n    float: left !important;\n  }\n\n  .float-lg-none {\n    float: none !important;\n  }\n\n  .d-lg-inline {\n    display: inline !important;\n  }\n\n  .d-lg-inline-block {\n    display: inline-block !important;\n  }\n\n  .d-lg-block {\n    display: block !important;\n  }\n\n  .d-lg-grid {\n    display: grid !important;\n  }\n\n  .d-lg-table {\n    display: table !important;\n  }\n\n  .d-lg-table-row {\n    display: table-row !important;\n  }\n\n  .d-lg-table-cell {\n    display: table-cell !important;\n  }\n\n  .d-lg-flex {\n    display: flex !important;\n  }\n\n  .d-lg-inline-flex {\n    display: inline-flex !important;\n  }\n\n  .d-lg-none {\n    display: none !important;\n  }\n\n  .flex-lg-fill {\n    flex: 1 1 auto !important;\n  }\n\n  .flex-lg-row {\n    flex-direction: row !important;\n  }\n\n  .flex-lg-column {\n    flex-direction: column !important;\n  }\n\n  .flex-lg-row-reverse {\n    flex-direction: row-reverse !important;\n  }\n\n  .flex-lg-column-reverse {\n    flex-direction: column-reverse !important;\n  }\n\n  .flex-lg-grow-0 {\n    flex-grow: 0 !important;\n  }\n\n  .flex-lg-grow-1 {\n    flex-grow: 1 !important;\n  }\n\n  .flex-lg-shrink-0 {\n    flex-shrink: 0 !important;\n  }\n\n  .flex-lg-shrink-1 {\n    flex-shrink: 1 !important;\n  }\n\n  .flex-lg-wrap {\n    flex-wrap: wrap !important;\n  }\n\n  .flex-lg-nowrap {\n    flex-wrap: nowrap !important;\n  }\n\n  .flex-lg-wrap-reverse {\n    flex-wrap: wrap-reverse !important;\n  }\n\n  .gap-lg-0 {\n    gap: 0 !important;\n  }\n\n  .gap-lg-1 {\n    gap: 0.25rem !important;\n  }\n\n  .gap-lg-2 {\n    gap: 0.5rem !important;\n  }\n\n  .gap-lg-3 {\n    gap: 1rem !important;\n  }\n\n  .gap-lg-4 {\n    gap: 1.5rem !important;\n  }\n\n  .gap-lg-5 {\n    gap: 3rem !important;\n  }\n\n  .justify-content-lg-start {\n    justify-content: flex-start !important;\n  }\n\n  .justify-content-lg-end {\n    justify-content: flex-end !important;\n  }\n\n  .justify-content-lg-center {\n    justify-content: center !important;\n  }\n\n  .justify-content-lg-between {\n    justify-content: space-between !important;\n  }\n\n  .justify-content-lg-around {\n    justify-content: space-around !important;\n  }\n\n  .justify-content-lg-evenly {\n    justify-content: space-evenly !important;\n  }\n\n  .align-items-lg-start {\n    align-items: flex-start !important;\n  }\n\n  .align-items-lg-end {\n    align-items: flex-end !important;\n  }\n\n  .align-items-lg-center {\n    align-items: center !important;\n  }\n\n  .align-items-lg-baseline {\n    align-items: baseline !important;\n  }\n\n  .align-items-lg-stretch {\n    align-items: stretch !important;\n  }\n\n  .align-content-lg-start {\n    align-content: flex-start !important;\n  }\n\n  .align-content-lg-end {\n    align-content: flex-end !important;\n  }\n\n  .align-content-lg-center {\n    align-content: center !important;\n  }\n\n  .align-content-lg-between {\n    align-content: space-between !important;\n  }\n\n  .align-content-lg-around {\n    align-content: space-around !important;\n  }\n\n  .align-content-lg-stretch {\n    align-content: stretch !important;\n  }\n\n  .align-self-lg-auto {\n    align-self: auto !important;\n  }\n\n  .align-self-lg-start {\n    align-self: flex-start !important;\n  }\n\n  .align-self-lg-end {\n    align-self: flex-end !important;\n  }\n\n  .align-self-lg-center {\n    align-self: center !important;\n  }\n\n  .align-self-lg-baseline {\n    align-self: baseline !important;\n  }\n\n  .align-self-lg-stretch {\n    align-self: stretch !important;\n  }\n\n  .order-lg-first {\n    order: -1 !important;\n  }\n\n  .order-lg-0 {\n    order: 0 !important;\n  }\n\n  .order-lg-1 {\n    order: 1 !important;\n  }\n\n  .order-lg-2 {\n    order: 2 !important;\n  }\n\n  .order-lg-3 {\n    order: 3 !important;\n  }\n\n  .order-lg-4 {\n    order: 4 !important;\n  }\n\n  .order-lg-5 {\n    order: 5 !important;\n  }\n\n  .order-lg-last {\n    order: 6 !important;\n  }\n\n  .m-lg-0 {\n    margin: 0 !important;\n  }\n\n  .m-lg-1 {\n    margin: 0.25rem !important;\n  }\n\n  .m-lg-2 {\n    margin: 0.5rem !important;\n  }\n\n  .m-lg-3 {\n    margin: 1rem !important;\n  }\n\n  .m-lg-4 {\n    margin: 1.5rem !important;\n  }\n\n  .m-lg-5 {\n    margin: 3rem !important;\n  }\n\n  .m-lg-auto {\n    margin: auto !important;\n  }\n\n  .mx-lg-0 {\n    margin-left: 0 !important;\n    margin-right: 0 !important;\n  }\n\n  .mx-lg-1 {\n    margin-left: 0.25rem !important;\n    margin-right: 0.25rem !important;\n  }\n\n  .mx-lg-2 {\n    margin-left: 0.5rem !important;\n    margin-right: 0.5rem !important;\n  }\n\n  .mx-lg-3 {\n    margin-left: 1rem !important;\n    margin-right: 1rem !important;\n  }\n\n  .mx-lg-4 {\n    margin-left: 1.5rem !important;\n    margin-right: 1.5rem !important;\n  }\n\n  .mx-lg-5 {\n    margin-left: 3rem !important;\n    margin-right: 3rem !important;\n  }\n\n  .mx-lg-auto {\n    margin-left: auto !important;\n    margin-right: auto !important;\n  }\n\n  .my-lg-0 {\n    margin-top: 0 !important;\n    margin-bottom: 0 !important;\n  }\n\n  .my-lg-1 {\n    margin-top: 0.25rem !important;\n    margin-bottom: 0.25rem !important;\n  }\n\n  .my-lg-2 {\n    margin-top: 0.5rem !important;\n    margin-bottom: 0.5rem !important;\n  }\n\n  .my-lg-3 {\n    margin-top: 1rem !important;\n    margin-bottom: 1rem !important;\n  }\n\n  .my-lg-4 {\n    margin-top: 1.5rem !important;\n    margin-bottom: 1.5rem !important;\n  }\n\n  .my-lg-5 {\n    margin-top: 3rem !important;\n    margin-bottom: 3rem !important;\n  }\n\n  .my-lg-auto {\n    margin-top: auto !important;\n    margin-bottom: auto !important;\n  }\n\n  .mt-lg-0 {\n    margin-top: 0 !important;\n  }\n\n  .mt-lg-1 {\n    margin-top: 0.25rem !important;\n  }\n\n  .mt-lg-2 {\n    margin-top: 0.5rem !important;\n  }\n\n  .mt-lg-3 {\n    margin-top: 1rem !important;\n  }\n\n  .mt-lg-4 {\n    margin-top: 1.5rem !important;\n  }\n\n  .mt-lg-5 {\n    margin-top: 3rem !important;\n  }\n\n  .mt-lg-auto {\n    margin-top: auto !important;\n  }\n\n  .me-lg-0 {\n    margin-left: 0 !important;\n  }\n\n  .me-lg-1 {\n    margin-left: 0.25rem !important;\n  }\n\n  .me-lg-2 {\n    margin-left: 0.5rem !important;\n  }\n\n  .me-lg-3 {\n    margin-left: 1rem !important;\n  }\n\n  .me-lg-4 {\n    margin-left: 1.5rem !important;\n  }\n\n  .me-lg-5 {\n    margin-left: 3rem !important;\n  }\n\n  .me-lg-auto {\n    margin-left: auto !important;\n  }\n\n  .mb-lg-0 {\n    margin-bottom: 0 !important;\n  }\n\n  .mb-lg-1 {\n    margin-bottom: 0.25rem !important;\n  }\n\n  .mb-lg-2 {\n    margin-bottom: 0.5rem !important;\n  }\n\n  .mb-lg-3 {\n    margin-bottom: 1rem !important;\n  }\n\n  .mb-lg-4 {\n    margin-bottom: 1.5rem !important;\n  }\n\n  .mb-lg-5 {\n    margin-bottom: 3rem !important;\n  }\n\n  .mb-lg-auto {\n    margin-bottom: auto !important;\n  }\n\n  .ms-lg-0 {\n    margin-right: 0 !important;\n  }\n\n  .ms-lg-1 {\n    margin-right: 0.25rem !important;\n  }\n\n  .ms-lg-2 {\n    margin-right: 0.5rem !important;\n  }\n\n  .ms-lg-3 {\n    margin-right: 1rem !important;\n  }\n\n  .ms-lg-4 {\n    margin-right: 1.5rem !important;\n  }\n\n  .ms-lg-5 {\n    margin-right: 3rem !important;\n  }\n\n  .ms-lg-auto {\n    margin-right: auto !important;\n  }\n\n  .p-lg-0 {\n    padding: 0 !important;\n  }\n\n  .p-lg-1 {\n    padding: 0.25rem !important;\n  }\n\n  .p-lg-2 {\n    padding: 0.5rem !important;\n  }\n\n  .p-lg-3 {\n    padding: 1rem !important;\n  }\n\n  .p-lg-4 {\n    padding: 1.5rem !important;\n  }\n\n  .p-lg-5 {\n    padding: 3rem !important;\n  }\n\n  .px-lg-0 {\n    padding-left: 0 !important;\n    padding-right: 0 !important;\n  }\n\n  .px-lg-1 {\n    padding-left: 0.25rem !important;\n    padding-right: 0.25rem !important;\n  }\n\n  .px-lg-2 {\n    padding-left: 0.5rem !important;\n    padding-right: 0.5rem !important;\n  }\n\n  .px-lg-3 {\n    padding-left: 1rem !important;\n    padding-right: 1rem !important;\n  }\n\n  .px-lg-4 {\n    padding-left: 1.5rem !important;\n    padding-right: 1.5rem !important;\n  }\n\n  .px-lg-5 {\n    padding-left: 3rem !important;\n    padding-right: 3rem !important;\n  }\n\n  .py-lg-0 {\n    padding-top: 0 !important;\n    padding-bottom: 0 !important;\n  }\n\n  .py-lg-1 {\n    padding-top: 0.25rem !important;\n    padding-bottom: 0.25rem !important;\n  }\n\n  .py-lg-2 {\n    padding-top: 0.5rem !important;\n    padding-bottom: 0.5rem !important;\n  }\n\n  .py-lg-3 {\n    padding-top: 1rem !important;\n    padding-bottom: 1rem !important;\n  }\n\n  .py-lg-4 {\n    padding-top: 1.5rem !important;\n    padding-bottom: 1.5rem !important;\n  }\n\n  .py-lg-5 {\n    padding-top: 3rem !important;\n    padding-bottom: 3rem !important;\n  }\n\n  .pt-lg-0 {\n    padding-top: 0 !important;\n  }\n\n  .pt-lg-1 {\n    padding-top: 0.25rem !important;\n  }\n\n  .pt-lg-2 {\n    padding-top: 0.5rem !important;\n  }\n\n  .pt-lg-3 {\n    padding-top: 1rem !important;\n  }\n\n  .pt-lg-4 {\n    padding-top: 1.5rem !important;\n  }\n\n  .pt-lg-5 {\n    padding-top: 3rem !important;\n  }\n\n  .pe-lg-0 {\n    padding-left: 0 !important;\n  }\n\n  .pe-lg-1 {\n    padding-left: 0.25rem !important;\n  }\n\n  .pe-lg-2 {\n    padding-left: 0.5rem !important;\n  }\n\n  .pe-lg-3 {\n    padding-left: 1rem !important;\n  }\n\n  .pe-lg-4 {\n    padding-left: 1.5rem !important;\n  }\n\n  .pe-lg-5 {\n    padding-left: 3rem !important;\n  }\n\n  .pb-lg-0 {\n    padding-bottom: 0 !important;\n  }\n\n  .pb-lg-1 {\n    padding-bottom: 0.25rem !important;\n  }\n\n  .pb-lg-2 {\n    padding-bottom: 0.5rem !important;\n  }\n\n  .pb-lg-3 {\n    padding-bottom: 1rem !important;\n  }\n\n  .pb-lg-4 {\n    padding-bottom: 1.5rem !important;\n  }\n\n  .pb-lg-5 {\n    padding-bottom: 3rem !important;\n  }\n\n  .ps-lg-0 {\n    padding-right: 0 !important;\n  }\n\n  .ps-lg-1 {\n    padding-right: 0.25rem !important;\n  }\n\n  .ps-lg-2 {\n    padding-right: 0.5rem !important;\n  }\n\n  .ps-lg-3 {\n    padding-right: 1rem !important;\n  }\n\n  .ps-lg-4 {\n    padding-right: 1.5rem !important;\n  }\n\n  .ps-lg-5 {\n    padding-right: 3rem !important;\n  }\n\n  .text-lg-start {\n    text-align: right !important;\n  }\n\n  .text-lg-end {\n    text-align: left !important;\n  }\n\n  .text-lg-center {\n    text-align: center !important;\n  }\n}\n@media (min-width: 1200px) {\n  .float-xl-start {\n    float: right !important;\n  }\n\n  .float-xl-end {\n    float: left !important;\n  }\n\n  .float-xl-none {\n    float: none !important;\n  }\n\n  .d-xl-inline {\n    display: inline !important;\n  }\n\n  .d-xl-inline-block {\n    display: inline-block !important;\n  }\n\n  .d-xl-block {\n    display: block !important;\n  }\n\n  .d-xl-grid {\n    display: grid !important;\n  }\n\n  .d-xl-table {\n    display: table !important;\n  }\n\n  .d-xl-table-row {\n    display: table-row !important;\n  }\n\n  .d-xl-table-cell {\n    display: table-cell !important;\n  }\n\n  .d-xl-flex {\n    display: flex !important;\n  }\n\n  .d-xl-inline-flex {\n    display: inline-flex !important;\n  }\n\n  .d-xl-none {\n    display: none !important;\n  }\n\n  .flex-xl-fill {\n    flex: 1 1 auto !important;\n  }\n\n  .flex-xl-row {\n    flex-direction: row !important;\n  }\n\n  .flex-xl-column {\n    flex-direction: column !important;\n  }\n\n  .flex-xl-row-reverse {\n    flex-direction: row-reverse !important;\n  }\n\n  .flex-xl-column-reverse {\n    flex-direction: column-reverse !important;\n  }\n\n  .flex-xl-grow-0 {\n    flex-grow: 0 !important;\n  }\n\n  .flex-xl-grow-1 {\n    flex-grow: 1 !important;\n  }\n\n  .flex-xl-shrink-0 {\n    flex-shrink: 0 !important;\n  }\n\n  .flex-xl-shrink-1 {\n    flex-shrink: 1 !important;\n  }\n\n  .flex-xl-wrap {\n    flex-wrap: wrap !important;\n  }\n\n  .flex-xl-nowrap {\n    flex-wrap: nowrap !important;\n  }\n\n  .flex-xl-wrap-reverse {\n    flex-wrap: wrap-reverse !important;\n  }\n\n  .gap-xl-0 {\n    gap: 0 !important;\n  }\n\n  .gap-xl-1 {\n    gap: 0.25rem !important;\n  }\n\n  .gap-xl-2 {\n    gap: 0.5rem !important;\n  }\n\n  .gap-xl-3 {\n    gap: 1rem !important;\n  }\n\n  .gap-xl-4 {\n    gap: 1.5rem !important;\n  }\n\n  .gap-xl-5 {\n    gap: 3rem !important;\n  }\n\n  .justify-content-xl-start {\n    justify-content: flex-start !important;\n  }\n\n  .justify-content-xl-end {\n    justify-content: flex-end !important;\n  }\n\n  .justify-content-xl-center {\n    justify-content: center !important;\n  }\n\n  .justify-content-xl-between {\n    justify-content: space-between !important;\n  }\n\n  .justify-content-xl-around {\n    justify-content: space-around !important;\n  }\n\n  .justify-content-xl-evenly {\n    justify-content: space-evenly !important;\n  }\n\n  .align-items-xl-start {\n    align-items: flex-start !important;\n  }\n\n  .align-items-xl-end {\n    align-items: flex-end !important;\n  }\n\n  .align-items-xl-center {\n    align-items: center !important;\n  }\n\n  .align-items-xl-baseline {\n    align-items: baseline !important;\n  }\n\n  .align-items-xl-stretch {\n    align-items: stretch !important;\n  }\n\n  .align-content-xl-start {\n    align-content: flex-start !important;\n  }\n\n  .align-content-xl-end {\n    align-content: flex-end !important;\n  }\n\n  .align-content-xl-center {\n    align-content: center !important;\n  }\n\n  .align-content-xl-between {\n    align-content: space-between !important;\n  }\n\n  .align-content-xl-around {\n    align-content: space-around !important;\n  }\n\n  .align-content-xl-stretch {\n    align-content: stretch !important;\n  }\n\n  .align-self-xl-auto {\n    align-self: auto !important;\n  }\n\n  .align-self-xl-start {\n    align-self: flex-start !important;\n  }\n\n  .align-self-xl-end {\n    align-self: flex-end !important;\n  }\n\n  .align-self-xl-center {\n    align-self: center !important;\n  }\n\n  .align-self-xl-baseline {\n    align-self: baseline !important;\n  }\n\n  .align-self-xl-stretch {\n    align-self: stretch !important;\n  }\n\n  .order-xl-first {\n    order: -1 !important;\n  }\n\n  .order-xl-0 {\n    order: 0 !important;\n  }\n\n  .order-xl-1 {\n    order: 1 !important;\n  }\n\n  .order-xl-2 {\n    order: 2 !important;\n  }\n\n  .order-xl-3 {\n    order: 3 !important;\n  }\n\n  .order-xl-4 {\n    order: 4 !important;\n  }\n\n  .order-xl-5 {\n    order: 5 !important;\n  }\n\n  .order-xl-last {\n    order: 6 !important;\n  }\n\n  .m-xl-0 {\n    margin: 0 !important;\n  }\n\n  .m-xl-1 {\n    margin: 0.25rem !important;\n  }\n\n  .m-xl-2 {\n    margin: 0.5rem !important;\n  }\n\n  .m-xl-3 {\n    margin: 1rem !important;\n  }\n\n  .m-xl-4 {\n    margin: 1.5rem !important;\n  }\n\n  .m-xl-5 {\n    margin: 3rem !important;\n  }\n\n  .m-xl-auto {\n    margin: auto !important;\n  }\n\n  .mx-xl-0 {\n    margin-left: 0 !important;\n    margin-right: 0 !important;\n  }\n\n  .mx-xl-1 {\n    margin-left: 0.25rem !important;\n    margin-right: 0.25rem !important;\n  }\n\n  .mx-xl-2 {\n    margin-left: 0.5rem !important;\n    margin-right: 0.5rem !important;\n  }\n\n  .mx-xl-3 {\n    margin-left: 1rem !important;\n    margin-right: 1rem !important;\n  }\n\n  .mx-xl-4 {\n    margin-left: 1.5rem !important;\n    margin-right: 1.5rem !important;\n  }\n\n  .mx-xl-5 {\n    margin-left: 3rem !important;\n    margin-right: 3rem !important;\n  }\n\n  .mx-xl-auto {\n    margin-left: auto !important;\n    margin-right: auto !important;\n  }\n\n  .my-xl-0 {\n    margin-top: 0 !important;\n    margin-bottom: 0 !important;\n  }\n\n  .my-xl-1 {\n    margin-top: 0.25rem !important;\n    margin-bottom: 0.25rem !important;\n  }\n\n  .my-xl-2 {\n    margin-top: 0.5rem !important;\n    margin-bottom: 0.5rem !important;\n  }\n\n  .my-xl-3 {\n    margin-top: 1rem !important;\n    margin-bottom: 1rem !important;\n  }\n\n  .my-xl-4 {\n    margin-top: 1.5rem !important;\n    margin-bottom: 1.5rem !important;\n  }\n\n  .my-xl-5 {\n    margin-top: 3rem !important;\n    margin-bottom: 3rem !important;\n  }\n\n  .my-xl-auto {\n    margin-top: auto !important;\n    margin-bottom: auto !important;\n  }\n\n  .mt-xl-0 {\n    margin-top: 0 !important;\n  }\n\n  .mt-xl-1 {\n    margin-top: 0.25rem !important;\n  }\n\n  .mt-xl-2 {\n    margin-top: 0.5rem !important;\n  }\n\n  .mt-xl-3 {\n    margin-top: 1rem !important;\n  }\n\n  .mt-xl-4 {\n    margin-top: 1.5rem !important;\n  }\n\n  .mt-xl-5 {\n    margin-top: 3rem !important;\n  }\n\n  .mt-xl-auto {\n    margin-top: auto !important;\n  }\n\n  .me-xl-0 {\n    margin-left: 0 !important;\n  }\n\n  .me-xl-1 {\n    margin-left: 0.25rem !important;\n  }\n\n  .me-xl-2 {\n    margin-left: 0.5rem !important;\n  }\n\n  .me-xl-3 {\n    margin-left: 1rem !important;\n  }\n\n  .me-xl-4 {\n    margin-left: 1.5rem !important;\n  }\n\n  .me-xl-5 {\n    margin-left: 3rem !important;\n  }\n\n  .me-xl-auto {\n    margin-left: auto !important;\n  }\n\n  .mb-xl-0 {\n    margin-bottom: 0 !important;\n  }\n\n  .mb-xl-1 {\n    margin-bottom: 0.25rem !important;\n  }\n\n  .mb-xl-2 {\n    margin-bottom: 0.5rem !important;\n  }\n\n  .mb-xl-3 {\n    margin-bottom: 1rem !important;\n  }\n\n  .mb-xl-4 {\n    margin-bottom: 1.5rem !important;\n  }\n\n  .mb-xl-5 {\n    margin-bottom: 3rem !important;\n  }\n\n  .mb-xl-auto {\n    margin-bottom: auto !important;\n  }\n\n  .ms-xl-0 {\n    margin-right: 0 !important;\n  }\n\n  .ms-xl-1 {\n    margin-right: 0.25rem !important;\n  }\n\n  .ms-xl-2 {\n    margin-right: 0.5rem !important;\n  }\n\n  .ms-xl-3 {\n    margin-right: 1rem !important;\n  }\n\n  .ms-xl-4 {\n    margin-right: 1.5rem !important;\n  }\n\n  .ms-xl-5 {\n    margin-right: 3rem !important;\n  }\n\n  .ms-xl-auto {\n    margin-right: auto !important;\n  }\n\n  .p-xl-0 {\n    padding: 0 !important;\n  }\n\n  .p-xl-1 {\n    padding: 0.25rem !important;\n  }\n\n  .p-xl-2 {\n    padding: 0.5rem !important;\n  }\n\n  .p-xl-3 {\n    padding: 1rem !important;\n  }\n\n  .p-xl-4 {\n    padding: 1.5rem !important;\n  }\n\n  .p-xl-5 {\n    padding: 3rem !important;\n  }\n\n  .px-xl-0 {\n    padding-left: 0 !important;\n    padding-right: 0 !important;\n  }\n\n  .px-xl-1 {\n    padding-left: 0.25rem !important;\n    padding-right: 0.25rem !important;\n  }\n\n  .px-xl-2 {\n    padding-left: 0.5rem !important;\n    padding-right: 0.5rem !important;\n  }\n\n  .px-xl-3 {\n    padding-left: 1rem !important;\n    padding-right: 1rem !important;\n  }\n\n  .px-xl-4 {\n    padding-left: 1.5rem !important;\n    padding-right: 1.5rem !important;\n  }\n\n  .px-xl-5 {\n    padding-left: 3rem !important;\n    padding-right: 3rem !important;\n  }\n\n  .py-xl-0 {\n    padding-top: 0 !important;\n    padding-bottom: 0 !important;\n  }\n\n  .py-xl-1 {\n    padding-top: 0.25rem !important;\n    padding-bottom: 0.25rem !important;\n  }\n\n  .py-xl-2 {\n    padding-top: 0.5rem !important;\n    padding-bottom: 0.5rem !important;\n  }\n\n  .py-xl-3 {\n    padding-top: 1rem !important;\n    padding-bottom: 1rem !important;\n  }\n\n  .py-xl-4 {\n    padding-top: 1.5rem !important;\n    padding-bottom: 1.5rem !important;\n  }\n\n  .py-xl-5 {\n    padding-top: 3rem !important;\n    padding-bottom: 3rem !important;\n  }\n\n  .pt-xl-0 {\n    padding-top: 0 !important;\n  }\n\n  .pt-xl-1 {\n    padding-top: 0.25rem !important;\n  }\n\n  .pt-xl-2 {\n    padding-top: 0.5rem !important;\n  }\n\n  .pt-xl-3 {\n    padding-top: 1rem !important;\n  }\n\n  .pt-xl-4 {\n    padding-top: 1.5rem !important;\n  }\n\n  .pt-xl-5 {\n    padding-top: 3rem !important;\n  }\n\n  .pe-xl-0 {\n    padding-left: 0 !important;\n  }\n\n  .pe-xl-1 {\n    padding-left: 0.25rem !important;\n  }\n\n  .pe-xl-2 {\n    padding-left: 0.5rem !important;\n  }\n\n  .pe-xl-3 {\n    padding-left: 1rem !important;\n  }\n\n  .pe-xl-4 {\n    padding-left: 1.5rem !important;\n  }\n\n  .pe-xl-5 {\n    padding-left: 3rem !important;\n  }\n\n  .pb-xl-0 {\n    padding-bottom: 0 !important;\n  }\n\n  .pb-xl-1 {\n    padding-bottom: 0.25rem !important;\n  }\n\n  .pb-xl-2 {\n    padding-bottom: 0.5rem !important;\n  }\n\n  .pb-xl-3 {\n    padding-bottom: 1rem !important;\n  }\n\n  .pb-xl-4 {\n    padding-bottom: 1.5rem !important;\n  }\n\n  .pb-xl-5 {\n    padding-bottom: 3rem !important;\n  }\n\n  .ps-xl-0 {\n    padding-right: 0 !important;\n  }\n\n  .ps-xl-1 {\n    padding-right: 0.25rem !important;\n  }\n\n  .ps-xl-2 {\n    padding-right: 0.5rem !important;\n  }\n\n  .ps-xl-3 {\n    padding-right: 1rem !important;\n  }\n\n  .ps-xl-4 {\n    padding-right: 1.5rem !important;\n  }\n\n  .ps-xl-5 {\n    padding-right: 3rem !important;\n  }\n\n  .text-xl-start {\n    text-align: right !important;\n  }\n\n  .text-xl-end {\n    text-align: left !important;\n  }\n\n  .text-xl-center {\n    text-align: center !important;\n  }\n}\n@media (min-width: 1400px) {\n  .float-xxl-start {\n    float: right !important;\n  }\n\n  .float-xxl-end {\n    float: left !important;\n  }\n\n  .float-xxl-none {\n    float: none !important;\n  }\n\n  .d-xxl-inline {\n    display: inline !important;\n  }\n\n  .d-xxl-inline-block {\n    display: inline-block !important;\n  }\n\n  .d-xxl-block {\n    display: block !important;\n  }\n\n  .d-xxl-grid {\n    display: grid !important;\n  }\n\n  .d-xxl-table {\n    display: table !important;\n  }\n\n  .d-xxl-table-row {\n    display: table-row !important;\n  }\n\n  .d-xxl-table-cell {\n    display: table-cell !important;\n  }\n\n  .d-xxl-flex {\n    display: flex !important;\n  }\n\n  .d-xxl-inline-flex {\n    display: inline-flex !important;\n  }\n\n  .d-xxl-none {\n    display: none !important;\n  }\n\n  .flex-xxl-fill {\n    flex: 1 1 auto !important;\n  }\n\n  .flex-xxl-row {\n    flex-direction: row !important;\n  }\n\n  .flex-xxl-column {\n    flex-direction: column !important;\n  }\n\n  .flex-xxl-row-reverse {\n    flex-direction: row-reverse !important;\n  }\n\n  .flex-xxl-column-reverse {\n    flex-direction: column-reverse !important;\n  }\n\n  .flex-xxl-grow-0 {\n    flex-grow: 0 !important;\n  }\n\n  .flex-xxl-grow-1 {\n    flex-grow: 1 !important;\n  }\n\n  .flex-xxl-shrink-0 {\n    flex-shrink: 0 !important;\n  }\n\n  .flex-xxl-shrink-1 {\n    flex-shrink: 1 !important;\n  }\n\n  .flex-xxl-wrap {\n    flex-wrap: wrap !important;\n  }\n\n  .flex-xxl-nowrap {\n    flex-wrap: nowrap !important;\n  }\n\n  .flex-xxl-wrap-reverse {\n    flex-wrap: wrap-reverse !important;\n  }\n\n  .gap-xxl-0 {\n    gap: 0 !important;\n  }\n\n  .gap-xxl-1 {\n    gap: 0.25rem !important;\n  }\n\n  .gap-xxl-2 {\n    gap: 0.5rem !important;\n  }\n\n  .gap-xxl-3 {\n    gap: 1rem !important;\n  }\n\n  .gap-xxl-4 {\n    gap: 1.5rem !important;\n  }\n\n  .gap-xxl-5 {\n    gap: 3rem !important;\n  }\n\n  .justify-content-xxl-start {\n    justify-content: flex-start !important;\n  }\n\n  .justify-content-xxl-end {\n    justify-content: flex-end !important;\n  }\n\n  .justify-content-xxl-center {\n    justify-content: center !important;\n  }\n\n  .justify-content-xxl-between {\n    justify-content: space-between !important;\n  }\n\n  .justify-content-xxl-around {\n    justify-content: space-around !important;\n  }\n\n  .justify-content-xxl-evenly {\n    justify-content: space-evenly !important;\n  }\n\n  .align-items-xxl-start {\n    align-items: flex-start !important;\n  }\n\n  .align-items-xxl-end {\n    align-items: flex-end !important;\n  }\n\n  .align-items-xxl-center {\n    align-items: center !important;\n  }\n\n  .align-items-xxl-baseline {\n    align-items: baseline !important;\n  }\n\n  .align-items-xxl-stretch {\n    align-items: stretch !important;\n  }\n\n  .align-content-xxl-start {\n    align-content: flex-start !important;\n  }\n\n  .align-content-xxl-end {\n    align-content: flex-end !important;\n  }\n\n  .align-content-xxl-center {\n    align-content: center !important;\n  }\n\n  .align-content-xxl-between {\n    align-content: space-between !important;\n  }\n\n  .align-content-xxl-around {\n    align-content: space-around !important;\n  }\n\n  .align-content-xxl-stretch {\n    align-content: stretch !important;\n  }\n\n  .align-self-xxl-auto {\n    align-self: auto !important;\n  }\n\n  .align-self-xxl-start {\n    align-self: flex-start !important;\n  }\n\n  .align-self-xxl-end {\n    align-self: flex-end !important;\n  }\n\n  .align-self-xxl-center {\n    align-self: center !important;\n  }\n\n  .align-self-xxl-baseline {\n    align-self: baseline !important;\n  }\n\n  .align-self-xxl-stretch {\n    align-self: stretch !important;\n  }\n\n  .order-xxl-first {\n    order: -1 !important;\n  }\n\n  .order-xxl-0 {\n    order: 0 !important;\n  }\n\n  .order-xxl-1 {\n    order: 1 !important;\n  }\n\n  .order-xxl-2 {\n    order: 2 !important;\n  }\n\n  .order-xxl-3 {\n    order: 3 !important;\n  }\n\n  .order-xxl-4 {\n    order: 4 !important;\n  }\n\n  .order-xxl-5 {\n    order: 5 !important;\n  }\n\n  .order-xxl-last {\n    order: 6 !important;\n  }\n\n  .m-xxl-0 {\n    margin: 0 !important;\n  }\n\n  .m-xxl-1 {\n    margin: 0.25rem !important;\n  }\n\n  .m-xxl-2 {\n    margin: 0.5rem !important;\n  }\n\n  .m-xxl-3 {\n    margin: 1rem !important;\n  }\n\n  .m-xxl-4 {\n    margin: 1.5rem !important;\n  }\n\n  .m-xxl-5 {\n    margin: 3rem !important;\n  }\n\n  .m-xxl-auto {\n    margin: auto !important;\n  }\n\n  .mx-xxl-0 {\n    margin-left: 0 !important;\n    margin-right: 0 !important;\n  }\n\n  .mx-xxl-1 {\n    margin-left: 0.25rem !important;\n    margin-right: 0.25rem !important;\n  }\n\n  .mx-xxl-2 {\n    margin-left: 0.5rem !important;\n    margin-right: 0.5rem !important;\n  }\n\n  .mx-xxl-3 {\n    margin-left: 1rem !important;\n    margin-right: 1rem !important;\n  }\n\n  .mx-xxl-4 {\n    margin-left: 1.5rem !important;\n    margin-right: 1.5rem !important;\n  }\n\n  .mx-xxl-5 {\n    margin-left: 3rem !important;\n    margin-right: 3rem !important;\n  }\n\n  .mx-xxl-auto {\n    margin-left: auto !important;\n    margin-right: auto !important;\n  }\n\n  .my-xxl-0 {\n    margin-top: 0 !important;\n    margin-bottom: 0 !important;\n  }\n\n  .my-xxl-1 {\n    margin-top: 0.25rem !important;\n    margin-bottom: 0.25rem !important;\n  }\n\n  .my-xxl-2 {\n    margin-top: 0.5rem !important;\n    margin-bottom: 0.5rem !important;\n  }\n\n  .my-xxl-3 {\n    margin-top: 1rem !important;\n    margin-bottom: 1rem !important;\n  }\n\n  .my-xxl-4 {\n    margin-top: 1.5rem !important;\n    margin-bottom: 1.5rem !important;\n  }\n\n  .my-xxl-5 {\n    margin-top: 3rem !important;\n    margin-bottom: 3rem !important;\n  }\n\n  .my-xxl-auto {\n    margin-top: auto !important;\n    margin-bottom: auto !important;\n  }\n\n  .mt-xxl-0 {\n    margin-top: 0 !important;\n  }\n\n  .mt-xxl-1 {\n    margin-top: 0.25rem !important;\n  }\n\n  .mt-xxl-2 {\n    margin-top: 0.5rem !important;\n  }\n\n  .mt-xxl-3 {\n    margin-top: 1rem !important;\n  }\n\n  .mt-xxl-4 {\n    margin-top: 1.5rem !important;\n  }\n\n  .mt-xxl-5 {\n    margin-top: 3rem !important;\n  }\n\n  .mt-xxl-auto {\n    margin-top: auto !important;\n  }\n\n  .me-xxl-0 {\n    margin-left: 0 !important;\n  }\n\n  .me-xxl-1 {\n    margin-left: 0.25rem !important;\n  }\n\n  .me-xxl-2 {\n    margin-left: 0.5rem !important;\n  }\n\n  .me-xxl-3 {\n    margin-left: 1rem !important;\n  }\n\n  .me-xxl-4 {\n    margin-left: 1.5rem !important;\n  }\n\n  .me-xxl-5 {\n    margin-left: 3rem !important;\n  }\n\n  .me-xxl-auto {\n    margin-left: auto !important;\n  }\n\n  .mb-xxl-0 {\n    margin-bottom: 0 !important;\n  }\n\n  .mb-xxl-1 {\n    margin-bottom: 0.25rem !important;\n  }\n\n  .mb-xxl-2 {\n    margin-bottom: 0.5rem !important;\n  }\n\n  .mb-xxl-3 {\n    margin-bottom: 1rem !important;\n  }\n\n  .mb-xxl-4 {\n    margin-bottom: 1.5rem !important;\n  }\n\n  .mb-xxl-5 {\n    margin-bottom: 3rem !important;\n  }\n\n  .mb-xxl-auto {\n    margin-bottom: auto !important;\n  }\n\n  .ms-xxl-0 {\n    margin-right: 0 !important;\n  }\n\n  .ms-xxl-1 {\n    margin-right: 0.25rem !important;\n  }\n\n  .ms-xxl-2 {\n    margin-right: 0.5rem !important;\n  }\n\n  .ms-xxl-3 {\n    margin-right: 1rem !important;\n  }\n\n  .ms-xxl-4 {\n    margin-right: 1.5rem !important;\n  }\n\n  .ms-xxl-5 {\n    margin-right: 3rem !important;\n  }\n\n  .ms-xxl-auto {\n    margin-right: auto !important;\n  }\n\n  .p-xxl-0 {\n    padding: 0 !important;\n  }\n\n  .p-xxl-1 {\n    padding: 0.25rem !important;\n  }\n\n  .p-xxl-2 {\n    padding: 0.5rem !important;\n  }\n\n  .p-xxl-3 {\n    padding: 1rem !important;\n  }\n\n  .p-xxl-4 {\n    padding: 1.5rem !important;\n  }\n\n  .p-xxl-5 {\n    padding: 3rem !important;\n  }\n\n  .px-xxl-0 {\n    padding-left: 0 !important;\n    padding-right: 0 !important;\n  }\n\n  .px-xxl-1 {\n    padding-left: 0.25rem !important;\n    padding-right: 0.25rem !important;\n  }\n\n  .px-xxl-2 {\n    padding-left: 0.5rem !important;\n    padding-right: 0.5rem !important;\n  }\n\n  .px-xxl-3 {\n    padding-left: 1rem !important;\n    padding-right: 1rem !important;\n  }\n\n  .px-xxl-4 {\n    padding-left: 1.5rem !important;\n    padding-right: 1.5rem !important;\n  }\n\n  .px-xxl-5 {\n    padding-left: 3rem !important;\n    padding-right: 3rem !important;\n  }\n\n  .py-xxl-0 {\n    padding-top: 0 !important;\n    padding-bottom: 0 !important;\n  }\n\n  .py-xxl-1 {\n    padding-top: 0.25rem !important;\n    padding-bottom: 0.25rem !important;\n  }\n\n  .py-xxl-2 {\n    padding-top: 0.5rem !important;\n    padding-bottom: 0.5rem !important;\n  }\n\n  .py-xxl-3 {\n    padding-top: 1rem !important;\n    padding-bottom: 1rem !important;\n  }\n\n  .py-xxl-4 {\n    padding-top: 1.5rem !important;\n    padding-bottom: 1.5rem !important;\n  }\n\n  .py-xxl-5 {\n    padding-top: 3rem !important;\n    padding-bottom: 3rem !important;\n  }\n\n  .pt-xxl-0 {\n    padding-top: 0 !important;\n  }\n\n  .pt-xxl-1 {\n    padding-top: 0.25rem !important;\n  }\n\n  .pt-xxl-2 {\n    padding-top: 0.5rem !important;\n  }\n\n  .pt-xxl-3 {\n    padding-top: 1rem !important;\n  }\n\n  .pt-xxl-4 {\n    padding-top: 1.5rem !important;\n  }\n\n  .pt-xxl-5 {\n    padding-top: 3rem !important;\n  }\n\n  .pe-xxl-0 {\n    padding-left: 0 !important;\n  }\n\n  .pe-xxl-1 {\n    padding-left: 0.25rem !important;\n  }\n\n  .pe-xxl-2 {\n    padding-left: 0.5rem !important;\n  }\n\n  .pe-xxl-3 {\n    padding-left: 1rem !important;\n  }\n\n  .pe-xxl-4 {\n    padding-left: 1.5rem !important;\n  }\n\n  .pe-xxl-5 {\n    padding-left: 3rem !important;\n  }\n\n  .pb-xxl-0 {\n    padding-bottom: 0 !important;\n  }\n\n  .pb-xxl-1 {\n    padding-bottom: 0.25rem !important;\n  }\n\n  .pb-xxl-2 {\n    padding-bottom: 0.5rem !important;\n  }\n\n  .pb-xxl-3 {\n    padding-bottom: 1rem !important;\n  }\n\n  .pb-xxl-4 {\n    padding-bottom: 1.5rem !important;\n  }\n\n  .pb-xxl-5 {\n    padding-bottom: 3rem !important;\n  }\n\n  .ps-xxl-0 {\n    padding-right: 0 !important;\n  }\n\n  .ps-xxl-1 {\n    padding-right: 0.25rem !important;\n  }\n\n  .ps-xxl-2 {\n    padding-right: 0.5rem !important;\n  }\n\n  .ps-xxl-3 {\n    padding-right: 1rem !important;\n  }\n\n  .ps-xxl-4 {\n    padding-right: 1.5rem !important;\n  }\n\n  .ps-xxl-5 {\n    padding-right: 3rem !important;\n  }\n\n  .text-xxl-start {\n    text-align: right !important;\n  }\n\n  .text-xxl-end {\n    text-align: left !important;\n  }\n\n  .text-xxl-center {\n    text-align: center !important;\n  }\n}\n@media (min-width: 1200px) {\n  .fs-1 {\n    font-size: 2.5rem !important;\n  }\n\n  .fs-2 {\n    font-size: 2rem !important;\n  }\n\n  .fs-3 {\n    font-size: 1.75rem !important;\n  }\n\n  .fs-4 {\n    font-size: 1.5rem !important;\n  }\n}\n@media print {\n  .d-print-inline {\n    display: inline !important;\n  }\n\n  .d-print-inline-block {\n    display: inline-block !important;\n  }\n\n  .d-print-block {\n    display: block !important;\n  }\n\n  .d-print-grid {\n    display: grid !important;\n  }\n\n  .d-print-table {\n    display: table !important;\n  }\n\n  .d-print-table-row {\n    display: table-row !important;\n  }\n\n  .d-print-table-cell {\n    display: table-cell !important;\n  }\n\n  .d-print-flex {\n    display: flex !important;\n  }\n\n  .d-print-inline-flex {\n    display: inline-flex !important;\n  }\n\n  .d-print-none {\n    display: none !important;\n  }\n}\n/*# sourceMappingURL=bootstrap.rtl.css.map */","// stylelint-disable property-blacklist, scss/dollar-variable-default\n\n// SCSS RFS mixin\n//\n// Automated responsive values for font sizes, paddings, margins and much more\n//\n// Licensed under MIT (https://github.com/twbs/rfs/blob/main/LICENSE)\n\n// Configuration\n\n// Base value\n$rfs-base-value: 1.25rem !default;\n$rfs-unit: rem !default;\n\n@if $rfs-unit != rem and $rfs-unit != px {\n  @error \"`#{$rfs-unit}` is not a valid unit for $rfs-unit. Use `px` or `rem`.\";\n}\n\n// Breakpoint at where values start decreasing if screen width is smaller\n$rfs-breakpoint: 1200px !default;\n$rfs-breakpoint-unit: px !default;\n\n@if $rfs-breakpoint-unit != px and $rfs-breakpoint-unit != em and $rfs-breakpoint-unit != rem {\n  @error \"`#{$rfs-breakpoint-unit}` is not a valid unit for $rfs-breakpoint-unit. Use `px`, `em` or `rem`.\";\n}\n\n// Resize values based on screen height and width\n$rfs-two-dimensional: false !default;\n\n// Factor of decrease\n$rfs-factor: 10 !default;\n\n@if type-of($rfs-factor) != number or $rfs-factor <= 1 {\n  @error \"`#{$rfs-factor}` is not a valid  $rfs-factor, it must be greater than 1.\";\n}\n\n// Mode. Possibilities: \"min-media-query\", \"max-media-query\"\n$rfs-mode: min-media-query !default;\n\n// Generate enable or disable classes. Possibilities: false, \"enable\" or \"disable\"\n$rfs-class: false !default;\n\n// 1 rem = $rfs-rem-value px\n$rfs-rem-value: 16 !default;\n\n// Safari iframe resize bug: https://github.com/twbs/rfs/issues/14\n$rfs-safari-iframe-resize-bug-fix: false !default;\n\n// Disable RFS by setting $enable-rfs to false\n$enable-rfs: true !default;\n\n// Cache $rfs-base-value unit\n$rfs-base-value-unit: unit($rfs-base-value);\n\n@function divide($dividend, $divisor, $precision: 10) {\n  $sign: if($dividend > 0 and $divisor > 0 or $dividend < 0 and $divisor < 0, 1, -1);\n  $dividend: abs($dividend);\n  $divisor: abs($divisor);\n  @if $dividend == 0 {\n    @return 0;\n  }\n  @if $divisor == 0 {\n    @error \"Cannot divide by 0\";\n  }\n  $remainder: $dividend;\n  $result: 0;\n  $factor: 10;\n  @while ($remainder > 0 and $precision >= 0) {\n    $quotient: 0;\n    @while ($remainder >= $divisor) {\n      $remainder: $remainder - $divisor;\n      $quotient: $quotient + 1;\n    }\n    $result: $result * 10 + $quotient;\n    $factor: $factor * .1;\n    $remainder: $remainder * 10;\n    $precision: $precision - 1;\n    @if ($precision < 0 and $remainder >= $divisor * 5) {\n      $result: $result + 1;\n    }\n  }\n  $result: $result * $factor * $sign;\n  $dividend-unit: unit($dividend);\n  $divisor-unit: unit($divisor);\n  $unit-map: (\n    \"px\": 1px,\n    \"rem\": 1rem,\n    \"em\": 1em,\n    \"%\": 1%\n  );\n  @if ($dividend-unit != $divisor-unit and map-has-key($unit-map, $dividend-unit)) {\n    $result: $result * map-get($unit-map, $dividend-unit);\n  }\n  @return $result;\n}\n\n// Remove px-unit from $rfs-base-value for calculations\n@if $rfs-base-value-unit == px {\n  $rfs-base-value: divide($rfs-base-value, $rfs-base-value * 0 + 1);\n}\n@else if $rfs-base-value-unit == rem {\n  $rfs-base-value: divide($rfs-base-value, divide($rfs-base-value * 0 + 1, $rfs-rem-value));\n}\n\n// Cache $rfs-breakpoint unit to prevent multiple calls\n$rfs-breakpoint-unit-cache: unit($rfs-breakpoint);\n\n// Remove unit from $rfs-breakpoint for calculations\n@if $rfs-breakpoint-unit-cache == px {\n  $rfs-breakpoint: divide($rfs-breakpoint, $rfs-breakpoint * 0 + 1);\n}\n@else if $rfs-breakpoint-unit-cache == rem or $rfs-breakpoint-unit-cache == \"em\" {\n  $rfs-breakpoint: divide($rfs-breakpoint, divide($rfs-breakpoint * 0 + 1, $rfs-rem-value));\n}\n\n// Calculate the media query value\n$rfs-mq-value: if($rfs-breakpoint-unit == px, #{$rfs-breakpoint}px, #{divide($rfs-breakpoint, $rfs-rem-value)}#{$rfs-breakpoint-unit});\n$rfs-mq-property-width: if($rfs-mode == max-media-query, max-width, min-width);\n$rfs-mq-property-height: if($rfs-mode == max-media-query, max-height, min-height);\n\n// Internal mixin used to determine which media query needs to be used\n@mixin _rfs-media-query {\n  @if $rfs-two-dimensional {\n    @if $rfs-mode == max-media-query {\n      @media (#{$rfs-mq-property-width}: #{$rfs-mq-value}), (#{$rfs-mq-property-height}: #{$rfs-mq-value}) {\n        @content;\n      }\n    }\n    @else {\n      @media (#{$rfs-mq-property-width}: #{$rfs-mq-value}) and (#{$rfs-mq-property-height}: #{$rfs-mq-value}) {\n        @content;\n      }\n    }\n  }\n  @else {\n    @media (#{$rfs-mq-property-width}: #{$rfs-mq-value}) {\n      @content;\n    }\n  }\n}\n\n// Internal mixin that adds disable classes to the selector if needed.\n@mixin _rfs-rule {\n  @if $rfs-class == disable and $rfs-mode == max-media-query {\n    // Adding an extra class increases specificity, which prevents the media query to override the property\n    &,\n    .disable-rfs &,\n    &.disable-rfs {\n      @content;\n    }\n  }\n  @else if $rfs-class == enable and $rfs-mode == min-media-query {\n    .enable-rfs &,\n    &.enable-rfs {\n      @content;\n    }\n  }\n  @else {\n    @content;\n  }\n}\n\n// Internal mixin that adds enable classes to the selector if needed.\n@mixin _rfs-media-query-rule {\n\n  @if $rfs-class == enable {\n    @if $rfs-mode == min-media-query {\n      @content;\n    }\n\n    @include _rfs-media-query {\n      .enable-rfs &,\n      &.enable-rfs {\n        @content;\n      }\n    }\n  }\n  @else {\n    @if $rfs-class == disable and $rfs-mode == min-media-query {\n      .disable-rfs &,\n      &.disable-rfs {\n        @content;\n      }\n    }\n    @include _rfs-media-query {\n      @content;\n    }\n  }\n}\n\n// Helper function to get the formatted non-responsive value\n@function rfs-value($values) {\n  // Convert to list\n  $values: if(type-of($values) != list, ($values,), $values);\n\n  $val: '';\n\n  // Loop over each value and calculate value\n  @each $value in $values {\n    @if $value == 0 {\n      $val: $val + ' 0';\n    }\n    @else {\n      // Cache $value unit\n      $unit: if(type-of($value) == \"number\", unit($value), false);\n\n      @if $unit == px {\n        // Convert to rem if needed\n        $val: $val + ' ' + if($rfs-unit == rem, #{divide($value, $value * 0 + $rfs-rem-value)}rem, $value);\n      }\n      @else if $unit == rem {\n        // Convert to px if needed\n        $val: $val + ' ' + if($rfs-unit == px, #{divide($value, $value * 0 + 1) * $rfs-rem-value}px, $value);\n      }\n      @else {\n        // If $value isn't a number (like inherit) or $value has a unit (not px or rem, like 1.5em) or $ is 0, just print the value\n        $val: $val + ' ' + $value;\n      }\n    }\n  }\n\n  // Remove first space\n  @return unquote(str-slice($val, 2));\n}\n\n// Helper function to get the responsive value calculated by RFS\n@function rfs-fluid-value($values) {\n  // Convert to list\n  $values: if(type-of($values) != list, ($values,), $values);\n\n  $val: '';\n\n  // Loop over each value and calculate value\n  @each $value in $values {\n    @if $value == 0 {\n      $val: $val + ' 0';\n    }\n\n    @else {\n      // Cache $value unit\n      $unit: if(type-of($value) == \"number\", unit($value), false);\n\n      // If $value isn't a number (like inherit) or $value has a unit (not px or rem, like 1.5em) or $ is 0, just print the value\n      @if not $unit or $unit != px and $unit != rem {\n        $val: $val + ' ' + $value;\n      }\n\n      @else {\n        // Remove unit from $value for calculations\n        $value: divide($value, $value * 0 + if($unit == px, 1, divide(1, $rfs-rem-value)));\n\n        // Only add the media query if the value is greater than the minimum value\n        @if abs($value) <= $rfs-base-value or not $enable-rfs {\n          $val: $val + ' ' +  if($rfs-unit == rem, #{divide($value, $rfs-rem-value)}rem, #{$value}px);\n        }\n        @else {\n          // Calculate the minimum value\n          $value-min: $rfs-base-value + divide(abs($value) - $rfs-base-value, $rfs-factor);\n\n          // Calculate difference between $value and the minimum value\n          $value-diff: abs($value) - $value-min;\n\n          // Base value formatting\n          $min-width: if($rfs-unit == rem, #{divide($value-min, $rfs-rem-value)}rem, #{$value-min}px);\n\n          // Use negative value if needed\n          $min-width: if($value < 0, -$min-width, $min-width);\n\n          // Use `vmin` if two-dimensional is enabled\n          $variable-unit: if($rfs-two-dimensional, vmin, vw);\n\n          // Calculate the variable width between 0 and $rfs-breakpoint\n          $variable-width: #{divide($value-diff * 100, $rfs-breakpoint)}#{$variable-unit};\n\n          // Return the calculated value\n          $val: $val + ' calc(' + $min-width + if($value < 0, ' - ', ' + ') + $variable-width + ')';\n        }\n      }\n    }\n  }\n\n  // Remove first space\n  @return unquote(str-slice($val, 2));\n}\n\n// RFS mixin\n@mixin rfs($values, $property: font-size) {\n  @if $values != null {\n    $val: rfs-value($values);\n    $fluidVal: rfs-fluid-value($values);\n\n    // Do not print the media query if responsive & non-responsive values are the same\n    @if $val == $fluidVal {\n      #{$property}: $val;\n    }\n    @else {\n      @include _rfs-rule {\n        #{$property}: if($rfs-mode == max-media-query, $val, $fluidVal);\n\n        // Include safari iframe resize fix if needed\n        min-width: if($rfs-safari-iframe-resize-bug-fix, (0 * 1vw), null);\n      }\n\n      @include _rfs-media-query-rule {\n        #{$property}: if($rfs-mode == max-media-query, $fluidVal, $val);\n      }\n    }\n  }\n}\n\n// Shorthand helper mixins\n@mixin font-size($value) {\n  @include rfs($value);\n}\n\n@mixin padding($value) {\n  @include rfs($value, padding);\n}\n\n@mixin padding-top($value) {\n  @include rfs($value, padding-top);\n}\n\n@mixin padding-right($value) {\n  @include rfs($value, padding-right);\n}\n\n@mixin padding-bottom($value) {\n  @include rfs($value, padding-bottom);\n}\n\n@mixin padding-left($value) {\n  @include rfs($value, padding-left);\n}\n\n@mixin margin($value) {\n  @include rfs($value, margin);\n}\n\n@mixin margin-top($value) {\n  @include rfs($value, margin-top);\n}\n\n@mixin margin-right($value) {\n  @include rfs($value, margin-right);\n}\n\n@mixin margin-bottom($value) {\n  @include rfs($value, margin-bottom);\n}\n\n@mixin margin-left($value) {\n  @include rfs($value, margin-left);\n}\n","// stylelint-disable property-disallowed-list\n// Single side border-radius\n\n// Helper function to replace negative values with 0\n@function valid-radius($radius) {\n  $return: ();\n  @each $value in $radius {\n    @if type-of($value) == number {\n      $return: append($return, max($value, 0));\n    } @else {\n      $return: append($return, $value);\n    }\n  }\n  @return $return;\n}\n\n// scss-docs-start border-radius-mixins\n@mixin border-radius($radius: $border-radius, $fallback-border-radius: false) {\n  @if $enable-rounded {\n    border-radius: valid-radius($radius);\n  }\n  @else if $fallback-border-radius != false {\n    border-radius: $fallback-border-radius;\n  }\n}\n\n@mixin border-top-radius($radius: $border-radius) {\n  @if $enable-rounded {\n    border-top-left-radius: valid-radius($radius);\n    border-top-right-radius: valid-radius($radius);\n  }\n}\n\n@mixin border-end-radius($radius: $border-radius) {\n  @if $enable-rounded {\n    border-top-right-radius: valid-radius($radius);\n    border-bottom-right-radius: valid-radius($radius);\n  }\n}\n\n@mixin border-bottom-radius($radius: $border-radius) {\n  @if $enable-rounded {\n    border-bottom-right-radius: valid-radius($radius);\n    border-bottom-left-radius: valid-radius($radius);\n  }\n}\n\n@mixin border-start-radius($radius: $border-radius) {\n  @if $enable-rounded {\n    border-top-left-radius: valid-radius($radius);\n    border-bottom-left-radius: valid-radius($radius);\n  }\n}\n\n@mixin border-top-start-radius($radius: $border-radius) {\n  @if $enable-rounded {\n    border-top-left-radius: valid-radius($radius);\n  }\n}\n\n@mixin border-top-end-radius($radius: $border-radius) {\n  @if $enable-rounded {\n    border-top-right-radius: valid-radius($radius);\n  }\n}\n\n@mixin border-bottom-end-radius($radius: $border-radius) {\n  @if $enable-rounded {\n    border-bottom-right-radius: valid-radius($radius);\n  }\n}\n\n@mixin border-bottom-start-radius($radius: $border-radius) {\n  @if $enable-rounded {\n    border-bottom-left-radius: valid-radius($radius);\n  }\n}\n// scss-docs-end border-radius-mixins\n","@charset \"UTF-8\";\n/*!\n * Bootstrap v5.1.0 (https://getbootstrap.com/)\n * Copyright 2011-2021 The Bootstrap Authors\n * Copyright 2011-2021 Twitter, Inc.\n * Licensed under MIT (https://github.com/twbs/bootstrap/blob/main/LICENSE)\n */\n:root {\n  --bs-blue: #0d6efd;\n  --bs-indigo: #6610f2;\n  --bs-purple: #6f42c1;\n  --bs-pink: #d63384;\n  --bs-red: #dc3545;\n  --bs-orange: #fd7e14;\n  --bs-yellow: #ffc107;\n  --bs-green: #198754;\n  --bs-teal: #20c997;\n  --bs-cyan: #0dcaf0;\n  --bs-white: #fff;\n  --bs-gray: #6c757d;\n  --bs-gray-dark: #343a40;\n  --bs-gray-100: #f8f9fa;\n  --bs-gray-200: #e9ecef;\n  --bs-gray-300: #dee2e6;\n  --bs-gray-400: #ced4da;\n  --bs-gray-500: #adb5bd;\n  --bs-gray-600: #6c757d;\n  --bs-gray-700: #495057;\n  --bs-gray-800: #343a40;\n  --bs-gray-900: #212529;\n  --bs-primary: #0d6efd;\n  --bs-secondary: #6c757d;\n  --bs-success: #198754;\n  --bs-info: #0dcaf0;\n  --bs-warning: #ffc107;\n  --bs-danger: #dc3545;\n  --bs-light: #f8f9fa;\n  --bs-dark: #212529;\n  --bs-primary-rgb: 13, 110, 253;\n  --bs-secondary-rgb: 108, 117, 125;\n  --bs-success-rgb: 25, 135, 84;\n  --bs-info-rgb: 13, 202, 240;\n  --bs-warning-rgb: 255, 193, 7;\n  --bs-danger-rgb: 220, 53, 69;\n  --bs-light-rgb: 248, 249, 250;\n  --bs-dark-rgb: 33, 37, 41;\n  --bs-white-rgb: 255, 255, 255;\n  --bs-black-rgb: 0, 0, 0;\n  --bs-body-rgb: 33, 37, 41;\n  --bs-font-sans-serif: system-ui, -apple-system, \"Segoe UI\", Roboto, \"Helvetica Neue\", Arial, \"Noto Sans\", \"Liberation Sans\", sans-serif, \"Apple Color Emoji\", \"Segoe UI Emoji\", \"Segoe UI Symbol\", \"Noto Color Emoji\";\n  --bs-font-monospace: SFMono-Regular, Menlo, Monaco, Consolas, \"Liberation Mono\", \"Courier New\", monospace;\n  --bs-gradient: linear-gradient(180deg, rgba(255, 255, 255, 0.15), rgba(255, 255, 255, 0));\n  --bs-body-font-family: var(--bs-font-sans-serif);\n  --bs-body-font-size: 1rem;\n  --bs-body-font-weight: 400;\n  --bs-body-line-height: 1.5;\n  --bs-body-color: #212529;\n  --bs-body-bg: #fff;\n}\n\n*,\n*::before,\n*::after {\n  box-sizing: border-box;\n}\n\n@media (prefers-reduced-motion: no-preference) {\n  :root {\n    scroll-behavior: smooth;\n  }\n}\n\nbody {\n  margin: 0;\n  font-family: var(--bs-body-font-family);\n  font-size: var(--bs-body-font-size);\n  font-weight: var(--bs-body-font-weight);\n  line-height: var(--bs-body-line-height);\n  color: var(--bs-body-color);\n  text-align: var(--bs-body-text-align);\n  background-color: var(--bs-body-bg);\n  -webkit-text-size-adjust: 100%;\n  -webkit-tap-highlight-color: rgba(0, 0, 0, 0);\n}\n\nhr {\n  margin: 1rem 0;\n  color: inherit;\n  background-color: currentColor;\n  border: 0;\n  opacity: 0.25;\n}\n\nhr:not([size]) {\n  height: 1px;\n}\n\nh6, .h6, h5, .h5, h4, .h4, h3, .h3, h2, .h2, h1, .h1 {\n  margin-top: 0;\n  margin-bottom: 0.5rem;\n  font-weight: 500;\n  line-height: 1.2;\n}\n\nh1, .h1 {\n  font-size: calc(1.375rem + 1.5vw);\n}\n@media (min-width: 1200px) {\n  h1, .h1 {\n    font-size: 2.5rem;\n  }\n}\n\nh2, .h2 {\n  font-size: calc(1.325rem + 0.9vw);\n}\n@media (min-width: 1200px) {\n  h2, .h2 {\n    font-size: 2rem;\n  }\n}\n\nh3, .h3 {\n  font-size: calc(1.3rem + 0.6vw);\n}\n@media (min-width: 1200px) {\n  h3, .h3 {\n    font-size: 1.75rem;\n  }\n}\n\nh4, .h4 {\n  font-size: calc(1.275rem + 0.3vw);\n}\n@media (min-width: 1200px) {\n  h4, .h4 {\n    font-size: 1.5rem;\n  }\n}\n\nh5, .h5 {\n  font-size: 1.25rem;\n}\n\nh6, .h6 {\n  font-size: 1rem;\n}\n\np {\n  margin-top: 0;\n  margin-bottom: 1rem;\n}\n\nabbr[title],\nabbr[data-bs-original-title] {\n  text-decoration: underline dotted;\n  cursor: help;\n  text-decoration-skip-ink: none;\n}\n\naddress {\n  margin-bottom: 1rem;\n  font-style: normal;\n  line-height: inherit;\n}\n\nol,\nul {\n  padding-left: 2rem;\n}\n\nol,\nul,\ndl {\n  margin-top: 0;\n  margin-bottom: 1rem;\n}\n\nol ol,\nul ul,\nol ul,\nul ol {\n  margin-bottom: 0;\n}\n\ndt {\n  font-weight: 700;\n}\n\ndd {\n  margin-bottom: 0.5rem;\n  margin-left: 0;\n}\n\nblockquote {\n  margin: 0 0 1rem;\n}\n\nb,\nstrong {\n  font-weight: bolder;\n}\n\nsmall, .small {\n  font-size: 0.875em;\n}\n\nmark, .mark {\n  padding: 0.2em;\n  background-color: #fcf8e3;\n}\n\nsub,\nsup {\n  position: relative;\n  font-size: 0.75em;\n  line-height: 0;\n  vertical-align: baseline;\n}\n\nsub {\n  bottom: -0.25em;\n}\n\nsup {\n  top: -0.5em;\n}\n\na {\n  color: #0d6efd;\n  text-decoration: underline;\n}\na:hover {\n  color: #0a58ca;\n}\n\na:not([href]):not([class]), a:not([href]):not([class]):hover {\n  color: inherit;\n  text-decoration: none;\n}\n\npre,\ncode,\nkbd,\nsamp {\n  font-family: var(--bs-font-monospace);\n  font-size: 1em;\n  direction: ltr /* rtl:ignore */;\n  unicode-bidi: bidi-override;\n}\n\npre {\n  display: block;\n  margin-top: 0;\n  margin-bottom: 1rem;\n  overflow: auto;\n  font-size: 0.875em;\n}\npre code {\n  font-size: inherit;\n  color: inherit;\n  word-break: normal;\n}\n\ncode {\n  font-size: 0.875em;\n  color: #d63384;\n  word-wrap: break-word;\n}\na > code {\n  color: inherit;\n}\n\nkbd {\n  padding: 0.2rem 0.4rem;\n  font-size: 0.875em;\n  color: #fff;\n  background-color: #212529;\n  border-radius: 0.2rem;\n}\nkbd kbd {\n  padding: 0;\n  font-size: 1em;\n  font-weight: 700;\n}\n\nfigure {\n  margin: 0 0 1rem;\n}\n\nimg,\nsvg {\n  vertical-align: middle;\n}\n\ntable {\n  caption-side: bottom;\n  border-collapse: collapse;\n}\n\ncaption {\n  padding-top: 0.5rem;\n  padding-bottom: 0.5rem;\n  color: #6c757d;\n  text-align: left;\n}\n\nth {\n  text-align: inherit;\n  text-align: -webkit-match-parent;\n}\n\nthead,\ntbody,\ntfoot,\ntr,\ntd,\nth {\n  border-color: inherit;\n  border-style: solid;\n  border-width: 0;\n}\n\nlabel {\n  display: inline-block;\n}\n\nbutton {\n  border-radius: 0;\n}\n\nbutton:focus:not(:focus-visible) {\n  outline: 0;\n}\n\ninput,\nbutton,\nselect,\noptgroup,\ntextarea {\n  margin: 0;\n  font-family: inherit;\n  font-size: inherit;\n  line-height: inherit;\n}\n\nbutton,\nselect {\n  text-transform: none;\n}\n\n[role=button] {\n  cursor: pointer;\n}\n\nselect {\n  word-wrap: normal;\n}\nselect:disabled {\n  opacity: 1;\n}\n\n[list]::-webkit-calendar-picker-indicator {\n  display: none;\n}\n\nbutton,\n[type=button],\n[type=reset],\n[type=submit] {\n  -webkit-appearance: button;\n}\nbutton:not(:disabled),\n[type=button]:not(:disabled),\n[type=reset]:not(:disabled),\n[type=submit]:not(:disabled) {\n  cursor: pointer;\n}\n\n::-moz-focus-inner {\n  padding: 0;\n  border-style: none;\n}\n\ntextarea {\n  resize: vertical;\n}\n\nfieldset {\n  min-width: 0;\n  padding: 0;\n  margin: 0;\n  border: 0;\n}\n\nlegend {\n  float: left;\n  width: 100%;\n  padding: 0;\n  margin-bottom: 0.5rem;\n  font-size: calc(1.275rem + 0.3vw);\n  line-height: inherit;\n}\n@media (min-width: 1200px) {\n  legend {\n    font-size: 1.5rem;\n  }\n}\nlegend + * {\n  clear: left;\n}\n\n::-webkit-datetime-edit-fields-wrapper,\n::-webkit-datetime-edit-text,\n::-webkit-datetime-edit-minute,\n::-webkit-datetime-edit-hour-field,\n::-webkit-datetime-edit-day-field,\n::-webkit-datetime-edit-month-field,\n::-webkit-datetime-edit-year-field {\n  padding: 0;\n}\n\n::-webkit-inner-spin-button {\n  height: auto;\n}\n\n[type=search] {\n  outline-offset: -2px;\n  -webkit-appearance: textfield;\n}\n\n/* rtl:raw:\n[type=\"tel\"],\n[type=\"url\"],\n[type=\"email\"],\n[type=\"number\"] {\n  direction: ltr;\n}\n*/\n::-webkit-search-decoration {\n  -webkit-appearance: none;\n}\n\n::-webkit-color-swatch-wrapper {\n  padding: 0;\n}\n\n::file-selector-button {\n  font: inherit;\n}\n\n::-webkit-file-upload-button {\n  font: inherit;\n  -webkit-appearance: button;\n}\n\noutput {\n  display: inline-block;\n}\n\niframe {\n  border: 0;\n}\n\nsummary {\n  display: list-item;\n  cursor: pointer;\n}\n\nprogress {\n  vertical-align: baseline;\n}\n\n[hidden] {\n  display: none !important;\n}\n\n.lead {\n  font-size: 1.25rem;\n  font-weight: 300;\n}\n\n.display-1 {\n  font-size: calc(1.625rem + 4.5vw);\n  font-weight: 300;\n  line-height: 1.2;\n}\n@media (min-width: 1200px) {\n  .display-1 {\n    font-size: 5rem;\n  }\n}\n\n.display-2 {\n  font-size: calc(1.575rem + 3.9vw);\n  font-weight: 300;\n  line-height: 1.2;\n}\n@media (min-width: 1200px) {\n  .display-2 {\n    font-size: 4.5rem;\n  }\n}\n\n.display-3 {\n  font-size: calc(1.525rem + 3.3vw);\n  font-weight: 300;\n  line-height: 1.2;\n}\n@media (min-width: 1200px) {\n  .display-3 {\n    font-size: 4rem;\n  }\n}\n\n.display-4 {\n  font-size: calc(1.475rem + 2.7vw);\n  font-weight: 300;\n  line-height: 1.2;\n}\n@media (min-width: 1200px) {\n  .display-4 {\n    font-size: 3.5rem;\n  }\n}\n\n.display-5 {\n  font-size: calc(1.425rem + 2.1vw);\n  font-weight: 300;\n  line-height: 1.2;\n}\n@media (min-width: 1200px) {\n  .display-5 {\n    font-size: 3rem;\n  }\n}\n\n.display-6 {\n  font-size: calc(1.375rem + 1.5vw);\n  font-weight: 300;\n  line-height: 1.2;\n}\n@media (min-width: 1200px) {\n  .display-6 {\n    font-size: 2.5rem;\n  }\n}\n\n.list-unstyled {\n  padding-left: 0;\n  list-style: none;\n}\n\n.list-inline {\n  padding-left: 0;\n  list-style: none;\n}\n\n.list-inline-item {\n  display: inline-block;\n}\n.list-inline-item:not(:last-child) {\n  margin-right: 0.5rem;\n}\n\n.initialism {\n  font-size: 0.875em;\n  text-transform: uppercase;\n}\n\n.blockquote {\n  margin-bottom: 1rem;\n  font-size: 1.25rem;\n}\n.blockquote > :last-child {\n  margin-bottom: 0;\n}\n\n.blockquote-footer {\n  margin-top: -1rem;\n  margin-bottom: 1rem;\n  font-size: 0.875em;\n  color: #6c757d;\n}\n.blockquote-footer::before {\n  content: \"— \";\n}\n\n.img-fluid {\n  max-width: 100%;\n  height: auto;\n}\n\n.img-thumbnail {\n  padding: 0.25rem;\n  background-color: #fff;\n  border: 1px solid #dee2e6;\n  border-radius: 0.25rem;\n  max-width: 100%;\n  height: auto;\n}\n\n.figure {\n  display: inline-block;\n}\n\n.figure-img {\n  margin-bottom: 0.5rem;\n  line-height: 1;\n}\n\n.figure-caption {\n  font-size: 0.875em;\n  color: #6c757d;\n}\n\n.container,\n.container-fluid,\n.container-xxl,\n.container-xl,\n.container-lg,\n.container-md,\n.container-sm {\n  width: 100%;\n  padding-right: var(--bs-gutter-x, 0.75rem);\n  padding-left: var(--bs-gutter-x, 0.75rem);\n  margin-right: auto;\n  margin-left: auto;\n}\n\n@media (min-width: 576px) {\n  .container-sm, .container {\n    max-width: 540px;\n  }\n}\n@media (min-width: 768px) {\n  .container-md, .container-sm, .container {\n    max-width: 720px;\n  }\n}\n@media (min-width: 992px) {\n  .container-lg, .container-md, .container-sm, .container {\n    max-width: 960px;\n  }\n}\n@media (min-width: 1200px) {\n  .container-xl, .container-lg, .container-md, .container-sm, .container {\n    max-width: 1140px;\n  }\n}\n@media (min-width: 1400px) {\n  .container-xxl, .container-xl, .container-lg, .container-md, .container-sm, .container {\n    max-width: 1320px;\n  }\n}\n.row {\n  --bs-gutter-x: 1.5rem;\n  --bs-gutter-y: 0;\n  display: flex;\n  flex-wrap: wrap;\n  margin-top: calc(var(--bs-gutter-y) * -1);\n  margin-right: calc(var(--bs-gutter-x) * -.5);\n  margin-left: calc(var(--bs-gutter-x) * -.5);\n}\n.row > * {\n  flex-shrink: 0;\n  width: 100%;\n  max-width: 100%;\n  padding-right: calc(var(--bs-gutter-x) * .5);\n  padding-left: calc(var(--bs-gutter-x) * .5);\n  margin-top: var(--bs-gutter-y);\n}\n\n.col {\n  flex: 1 0 0%;\n}\n\n.row-cols-auto > * {\n  flex: 0 0 auto;\n  width: auto;\n}\n\n.row-cols-1 > * {\n  flex: 0 0 auto;\n  width: 100%;\n}\n\n.row-cols-2 > * {\n  flex: 0 0 auto;\n  width: 50%;\n}\n\n.row-cols-3 > * {\n  flex: 0 0 auto;\n  width: 33.3333333333%;\n}\n\n.row-cols-4 > * {\n  flex: 0 0 auto;\n  width: 25%;\n}\n\n.row-cols-5 > * {\n  flex: 0 0 auto;\n  width: 20%;\n}\n\n.row-cols-6 > * {\n  flex: 0 0 auto;\n  width: 16.6666666667%;\n}\n\n.col-auto {\n  flex: 0 0 auto;\n  width: auto;\n}\n\n.col-1 {\n  flex: 0 0 auto;\n  width: 8.33333333%;\n}\n\n.col-2 {\n  flex: 0 0 auto;\n  width: 16.66666667%;\n}\n\n.col-3 {\n  flex: 0 0 auto;\n  width: 25%;\n}\n\n.col-4 {\n  flex: 0 0 auto;\n  width: 33.33333333%;\n}\n\n.col-5 {\n  flex: 0 0 auto;\n  width: 41.66666667%;\n}\n\n.col-6 {\n  flex: 0 0 auto;\n  width: 50%;\n}\n\n.col-7 {\n  flex: 0 0 auto;\n  width: 58.33333333%;\n}\n\n.col-8 {\n  flex: 0 0 auto;\n  width: 66.66666667%;\n}\n\n.col-9 {\n  flex: 0 0 auto;\n  width: 75%;\n}\n\n.col-10 {\n  flex: 0 0 auto;\n  width: 83.33333333%;\n}\n\n.col-11 {\n  flex: 0 0 auto;\n  width: 91.66666667%;\n}\n\n.col-12 {\n  flex: 0 0 auto;\n  width: 100%;\n}\n\n.offset-1 {\n  margin-left: 8.33333333%;\n}\n\n.offset-2 {\n  margin-left: 16.66666667%;\n}\n\n.offset-3 {\n  margin-left: 25%;\n}\n\n.offset-4 {\n  margin-left: 33.33333333%;\n}\n\n.offset-5 {\n  margin-left: 41.66666667%;\n}\n\n.offset-6 {\n  margin-left: 50%;\n}\n\n.offset-7 {\n  margin-left: 58.33333333%;\n}\n\n.offset-8 {\n  margin-left: 66.66666667%;\n}\n\n.offset-9 {\n  margin-left: 75%;\n}\n\n.offset-10 {\n  margin-left: 83.33333333%;\n}\n\n.offset-11 {\n  margin-left: 91.66666667%;\n}\n\n.g-0,\n.gx-0 {\n  --bs-gutter-x: 0;\n}\n\n.g-0,\n.gy-0 {\n  --bs-gutter-y: 0;\n}\n\n.g-1,\n.gx-1 {\n  --bs-gutter-x: 0.25rem;\n}\n\n.g-1,\n.gy-1 {\n  --bs-gutter-y: 0.25rem;\n}\n\n.g-2,\n.gx-2 {\n  --bs-gutter-x: 0.5rem;\n}\n\n.g-2,\n.gy-2 {\n  --bs-gutter-y: 0.5rem;\n}\n\n.g-3,\n.gx-3 {\n  --bs-gutter-x: 1rem;\n}\n\n.g-3,\n.gy-3 {\n  --bs-gutter-y: 1rem;\n}\n\n.g-4,\n.gx-4 {\n  --bs-gutter-x: 1.5rem;\n}\n\n.g-4,\n.gy-4 {\n  --bs-gutter-y: 1.5rem;\n}\n\n.g-5,\n.gx-5 {\n  --bs-gutter-x: 3rem;\n}\n\n.g-5,\n.gy-5 {\n  --bs-gutter-y: 3rem;\n}\n\n@media (min-width: 576px) {\n  .col-sm {\n    flex: 1 0 0%;\n  }\n\n  .row-cols-sm-auto > * {\n    flex: 0 0 auto;\n    width: auto;\n  }\n\n  .row-cols-sm-1 > * {\n    flex: 0 0 auto;\n    width: 100%;\n  }\n\n  .row-cols-sm-2 > * {\n    flex: 0 0 auto;\n    width: 50%;\n  }\n\n  .row-cols-sm-3 > * {\n    flex: 0 0 auto;\n    width: 33.3333333333%;\n  }\n\n  .row-cols-sm-4 > * {\n    flex: 0 0 auto;\n    width: 25%;\n  }\n\n  .row-cols-sm-5 > * {\n    flex: 0 0 auto;\n    width: 20%;\n  }\n\n  .row-cols-sm-6 > * {\n    flex: 0 0 auto;\n    width: 16.6666666667%;\n  }\n\n  .col-sm-auto {\n    flex: 0 0 auto;\n    width: auto;\n  }\n\n  .col-sm-1 {\n    flex: 0 0 auto;\n    width: 8.33333333%;\n  }\n\n  .col-sm-2 {\n    flex: 0 0 auto;\n    width: 16.66666667%;\n  }\n\n  .col-sm-3 {\n    flex: 0 0 auto;\n    width: 25%;\n  }\n\n  .col-sm-4 {\n    flex: 0 0 auto;\n    width: 33.33333333%;\n  }\n\n  .col-sm-5 {\n    flex: 0 0 auto;\n    width: 41.66666667%;\n  }\n\n  .col-sm-6 {\n    flex: 0 0 auto;\n    width: 50%;\n  }\n\n  .col-sm-7 {\n    flex: 0 0 auto;\n    width: 58.33333333%;\n  }\n\n  .col-sm-8 {\n    flex: 0 0 auto;\n    width: 66.66666667%;\n  }\n\n  .col-sm-9 {\n    flex: 0 0 auto;\n    width: 75%;\n  }\n\n  .col-sm-10 {\n    flex: 0 0 auto;\n    width: 83.33333333%;\n  }\n\n  .col-sm-11 {\n    flex: 0 0 auto;\n    width: 91.66666667%;\n  }\n\n  .col-sm-12 {\n    flex: 0 0 auto;\n    width: 100%;\n  }\n\n  .offset-sm-0 {\n    margin-left: 0;\n  }\n\n  .offset-sm-1 {\n    margin-left: 8.33333333%;\n  }\n\n  .offset-sm-2 {\n    margin-left: 16.66666667%;\n  }\n\n  .offset-sm-3 {\n    margin-left: 25%;\n  }\n\n  .offset-sm-4 {\n    margin-left: 33.33333333%;\n  }\n\n  .offset-sm-5 {\n    margin-left: 41.66666667%;\n  }\n\n  .offset-sm-6 {\n    margin-left: 50%;\n  }\n\n  .offset-sm-7 {\n    margin-left: 58.33333333%;\n  }\n\n  .offset-sm-8 {\n    margin-left: 66.66666667%;\n  }\n\n  .offset-sm-9 {\n    margin-left: 75%;\n  }\n\n  .offset-sm-10 {\n    margin-left: 83.33333333%;\n  }\n\n  .offset-sm-11 {\n    margin-left: 91.66666667%;\n  }\n\n  .g-sm-0,\n.gx-sm-0 {\n    --bs-gutter-x: 0;\n  }\n\n  .g-sm-0,\n.gy-sm-0 {\n    --bs-gutter-y: 0;\n  }\n\n  .g-sm-1,\n.gx-sm-1 {\n    --bs-gutter-x: 0.25rem;\n  }\n\n  .g-sm-1,\n.gy-sm-1 {\n    --bs-gutter-y: 0.25rem;\n  }\n\n  .g-sm-2,\n.gx-sm-2 {\n    --bs-gutter-x: 0.5rem;\n  }\n\n  .g-sm-2,\n.gy-sm-2 {\n    --bs-gutter-y: 0.5rem;\n  }\n\n  .g-sm-3,\n.gx-sm-3 {\n    --bs-gutter-x: 1rem;\n  }\n\n  .g-sm-3,\n.gy-sm-3 {\n    --bs-gutter-y: 1rem;\n  }\n\n  .g-sm-4,\n.gx-sm-4 {\n    --bs-gutter-x: 1.5rem;\n  }\n\n  .g-sm-4,\n.gy-sm-4 {\n    --bs-gutter-y: 1.5rem;\n  }\n\n  .g-sm-5,\n.gx-sm-5 {\n    --bs-gutter-x: 3rem;\n  }\n\n  .g-sm-5,\n.gy-sm-5 {\n    --bs-gutter-y: 3rem;\n  }\n}\n@media (min-width: 768px) {\n  .col-md {\n    flex: 1 0 0%;\n  }\n\n  .row-cols-md-auto > * {\n    flex: 0 0 auto;\n    width: auto;\n  }\n\n  .row-cols-md-1 > * {\n    flex: 0 0 auto;\n    width: 100%;\n  }\n\n  .row-cols-md-2 > * {\n    flex: 0 0 auto;\n    width: 50%;\n  }\n\n  .row-cols-md-3 > * {\n    flex: 0 0 auto;\n    width: 33.3333333333%;\n  }\n\n  .row-cols-md-4 > * {\n    flex: 0 0 auto;\n    width: 25%;\n  }\n\n  .row-cols-md-5 > * {\n    flex: 0 0 auto;\n    width: 20%;\n  }\n\n  .row-cols-md-6 > * {\n    flex: 0 0 auto;\n    width: 16.6666666667%;\n  }\n\n  .col-md-auto {\n    flex: 0 0 auto;\n    width: auto;\n  }\n\n  .col-md-1 {\n    flex: 0 0 auto;\n    width: 8.33333333%;\n  }\n\n  .col-md-2 {\n    flex: 0 0 auto;\n    width: 16.66666667%;\n  }\n\n  .col-md-3 {\n    flex: 0 0 auto;\n    width: 25%;\n  }\n\n  .col-md-4 {\n    flex: 0 0 auto;\n    width: 33.33333333%;\n  }\n\n  .col-md-5 {\n    flex: 0 0 auto;\n    width: 41.66666667%;\n  }\n\n  .col-md-6 {\n    flex: 0 0 auto;\n    width: 50%;\n  }\n\n  .col-md-7 {\n    flex: 0 0 auto;\n    width: 58.33333333%;\n  }\n\n  .col-md-8 {\n    flex: 0 0 auto;\n    width: 66.66666667%;\n  }\n\n  .col-md-9 {\n    flex: 0 0 auto;\n    width: 75%;\n  }\n\n  .col-md-10 {\n    flex: 0 0 auto;\n    width: 83.33333333%;\n  }\n\n  .col-md-11 {\n    flex: 0 0 auto;\n    width: 91.66666667%;\n  }\n\n  .col-md-12 {\n    flex: 0 0 auto;\n    width: 100%;\n  }\n\n  .offset-md-0 {\n    margin-left: 0;\n  }\n\n  .offset-md-1 {\n    margin-left: 8.33333333%;\n  }\n\n  .offset-md-2 {\n    margin-left: 16.66666667%;\n  }\n\n  .offset-md-3 {\n    margin-left: 25%;\n  }\n\n  .offset-md-4 {\n    margin-left: 33.33333333%;\n  }\n\n  .offset-md-5 {\n    margin-left: 41.66666667%;\n  }\n\n  .offset-md-6 {\n    margin-left: 50%;\n  }\n\n  .offset-md-7 {\n    margin-left: 58.33333333%;\n  }\n\n  .offset-md-8 {\n    margin-left: 66.66666667%;\n  }\n\n  .offset-md-9 {\n    margin-left: 75%;\n  }\n\n  .offset-md-10 {\n    margin-left: 83.33333333%;\n  }\n\n  .offset-md-11 {\n    margin-left: 91.66666667%;\n  }\n\n  .g-md-0,\n.gx-md-0 {\n    --bs-gutter-x: 0;\n  }\n\n  .g-md-0,\n.gy-md-0 {\n    --bs-gutter-y: 0;\n  }\n\n  .g-md-1,\n.gx-md-1 {\n    --bs-gutter-x: 0.25rem;\n  }\n\n  .g-md-1,\n.gy-md-1 {\n    --bs-gutter-y: 0.25rem;\n  }\n\n  .g-md-2,\n.gx-md-2 {\n    --bs-gutter-x: 0.5rem;\n  }\n\n  .g-md-2,\n.gy-md-2 {\n    --bs-gutter-y: 0.5rem;\n  }\n\n  .g-md-3,\n.gx-md-3 {\n    --bs-gutter-x: 1rem;\n  }\n\n  .g-md-3,\n.gy-md-3 {\n    --bs-gutter-y: 1rem;\n  }\n\n  .g-md-4,\n.gx-md-4 {\n    --bs-gutter-x: 1.5rem;\n  }\n\n  .g-md-4,\n.gy-md-4 {\n    --bs-gutter-y: 1.5rem;\n  }\n\n  .g-md-5,\n.gx-md-5 {\n    --bs-gutter-x: 3rem;\n  }\n\n  .g-md-5,\n.gy-md-5 {\n    --bs-gutter-y: 3rem;\n  }\n}\n@media (min-width: 992px) {\n  .col-lg {\n    flex: 1 0 0%;\n  }\n\n  .row-cols-lg-auto > * {\n    flex: 0 0 auto;\n    width: auto;\n  }\n\n  .row-cols-lg-1 > * {\n    flex: 0 0 auto;\n    width: 100%;\n  }\n\n  .row-cols-lg-2 > * {\n    flex: 0 0 auto;\n    width: 50%;\n  }\n\n  .row-cols-lg-3 > * {\n    flex: 0 0 auto;\n    width: 33.3333333333%;\n  }\n\n  .row-cols-lg-4 > * {\n    flex: 0 0 auto;\n    width: 25%;\n  }\n\n  .row-cols-lg-5 > * {\n    flex: 0 0 auto;\n    width: 20%;\n  }\n\n  .row-cols-lg-6 > * {\n    flex: 0 0 auto;\n    width: 16.6666666667%;\n  }\n\n  .col-lg-auto {\n    flex: 0 0 auto;\n    width: auto;\n  }\n\n  .col-lg-1 {\n    flex: 0 0 auto;\n    width: 8.33333333%;\n  }\n\n  .col-lg-2 {\n    flex: 0 0 auto;\n    width: 16.66666667%;\n  }\n\n  .col-lg-3 {\n    flex: 0 0 auto;\n    width: 25%;\n  }\n\n  .col-lg-4 {\n    flex: 0 0 auto;\n    width: 33.33333333%;\n  }\n\n  .col-lg-5 {\n    flex: 0 0 auto;\n    width: 41.66666667%;\n  }\n\n  .col-lg-6 {\n    flex: 0 0 auto;\n    width: 50%;\n  }\n\n  .col-lg-7 {\n    flex: 0 0 auto;\n    width: 58.33333333%;\n  }\n\n  .col-lg-8 {\n    flex: 0 0 auto;\n    width: 66.66666667%;\n  }\n\n  .col-lg-9 {\n    flex: 0 0 auto;\n    width: 75%;\n  }\n\n  .col-lg-10 {\n    flex: 0 0 auto;\n    width: 83.33333333%;\n  }\n\n  .col-lg-11 {\n    flex: 0 0 auto;\n    width: 91.66666667%;\n  }\n\n  .col-lg-12 {\n    flex: 0 0 auto;\n    width: 100%;\n  }\n\n  .offset-lg-0 {\n    margin-left: 0;\n  }\n\n  .offset-lg-1 {\n    margin-left: 8.33333333%;\n  }\n\n  .offset-lg-2 {\n    margin-left: 16.66666667%;\n  }\n\n  .offset-lg-3 {\n    margin-left: 25%;\n  }\n\n  .offset-lg-4 {\n    margin-left: 33.33333333%;\n  }\n\n  .offset-lg-5 {\n    margin-left: 41.66666667%;\n  }\n\n  .offset-lg-6 {\n    margin-left: 50%;\n  }\n\n  .offset-lg-7 {\n    margin-left: 58.33333333%;\n  }\n\n  .offset-lg-8 {\n    margin-left: 66.66666667%;\n  }\n\n  .offset-lg-9 {\n    margin-left: 75%;\n  }\n\n  .offset-lg-10 {\n    margin-left: 83.33333333%;\n  }\n\n  .offset-lg-11 {\n    margin-left: 91.66666667%;\n  }\n\n  .g-lg-0,\n.gx-lg-0 {\n    --bs-gutter-x: 0;\n  }\n\n  .g-lg-0,\n.gy-lg-0 {\n    --bs-gutter-y: 0;\n  }\n\n  .g-lg-1,\n.gx-lg-1 {\n    --bs-gutter-x: 0.25rem;\n  }\n\n  .g-lg-1,\n.gy-lg-1 {\n    --bs-gutter-y: 0.25rem;\n  }\n\n  .g-lg-2,\n.gx-lg-2 {\n    --bs-gutter-x: 0.5rem;\n  }\n\n  .g-lg-2,\n.gy-lg-2 {\n    --bs-gutter-y: 0.5rem;\n  }\n\n  .g-lg-3,\n.gx-lg-3 {\n    --bs-gutter-x: 1rem;\n  }\n\n  .g-lg-3,\n.gy-lg-3 {\n    --bs-gutter-y: 1rem;\n  }\n\n  .g-lg-4,\n.gx-lg-4 {\n    --bs-gutter-x: 1.5rem;\n  }\n\n  .g-lg-4,\n.gy-lg-4 {\n    --bs-gutter-y: 1.5rem;\n  }\n\n  .g-lg-5,\n.gx-lg-5 {\n    --bs-gutter-x: 3rem;\n  }\n\n  .g-lg-5,\n.gy-lg-5 {\n    --bs-gutter-y: 3rem;\n  }\n}\n@media (min-width: 1200px) {\n  .col-xl {\n    flex: 1 0 0%;\n  }\n\n  .row-cols-xl-auto > * {\n    flex: 0 0 auto;\n    width: auto;\n  }\n\n  .row-cols-xl-1 > * {\n    flex: 0 0 auto;\n    width: 100%;\n  }\n\n  .row-cols-xl-2 > * {\n    flex: 0 0 auto;\n    width: 50%;\n  }\n\n  .row-cols-xl-3 > * {\n    flex: 0 0 auto;\n    width: 33.3333333333%;\n  }\n\n  .row-cols-xl-4 > * {\n    flex: 0 0 auto;\n    width: 25%;\n  }\n\n  .row-cols-xl-5 > * {\n    flex: 0 0 auto;\n    width: 20%;\n  }\n\n  .row-cols-xl-6 > * {\n    flex: 0 0 auto;\n    width: 16.6666666667%;\n  }\n\n  .col-xl-auto {\n    flex: 0 0 auto;\n    width: auto;\n  }\n\n  .col-xl-1 {\n    flex: 0 0 auto;\n    width: 8.33333333%;\n  }\n\n  .col-xl-2 {\n    flex: 0 0 auto;\n    width: 16.66666667%;\n  }\n\n  .col-xl-3 {\n    flex: 0 0 auto;\n    width: 25%;\n  }\n\n  .col-xl-4 {\n    flex: 0 0 auto;\n    width: 33.33333333%;\n  }\n\n  .col-xl-5 {\n    flex: 0 0 auto;\n    width: 41.66666667%;\n  }\n\n  .col-xl-6 {\n    flex: 0 0 auto;\n    width: 50%;\n  }\n\n  .col-xl-7 {\n    flex: 0 0 auto;\n    width: 58.33333333%;\n  }\n\n  .col-xl-8 {\n    flex: 0 0 auto;\n    width: 66.66666667%;\n  }\n\n  .col-xl-9 {\n    flex: 0 0 auto;\n    width: 75%;\n  }\n\n  .col-xl-10 {\n    flex: 0 0 auto;\n    width: 83.33333333%;\n  }\n\n  .col-xl-11 {\n    flex: 0 0 auto;\n    width: 91.66666667%;\n  }\n\n  .col-xl-12 {\n    flex: 0 0 auto;\n    width: 100%;\n  }\n\n  .offset-xl-0 {\n    margin-left: 0;\n  }\n\n  .offset-xl-1 {\n    margin-left: 8.33333333%;\n  }\n\n  .offset-xl-2 {\n    margin-left: 16.66666667%;\n  }\n\n  .offset-xl-3 {\n    margin-left: 25%;\n  }\n\n  .offset-xl-4 {\n    margin-left: 33.33333333%;\n  }\n\n  .offset-xl-5 {\n    margin-left: 41.66666667%;\n  }\n\n  .offset-xl-6 {\n    margin-left: 50%;\n  }\n\n  .offset-xl-7 {\n    margin-left: 58.33333333%;\n  }\n\n  .offset-xl-8 {\n    margin-left: 66.66666667%;\n  }\n\n  .offset-xl-9 {\n    margin-left: 75%;\n  }\n\n  .offset-xl-10 {\n    margin-left: 83.33333333%;\n  }\n\n  .offset-xl-11 {\n    margin-left: 91.66666667%;\n  }\n\n  .g-xl-0,\n.gx-xl-0 {\n    --bs-gutter-x: 0;\n  }\n\n  .g-xl-0,\n.gy-xl-0 {\n    --bs-gutter-y: 0;\n  }\n\n  .g-xl-1,\n.gx-xl-1 {\n    --bs-gutter-x: 0.25rem;\n  }\n\n  .g-xl-1,\n.gy-xl-1 {\n    --bs-gutter-y: 0.25rem;\n  }\n\n  .g-xl-2,\n.gx-xl-2 {\n    --bs-gutter-x: 0.5rem;\n  }\n\n  .g-xl-2,\n.gy-xl-2 {\n    --bs-gutter-y: 0.5rem;\n  }\n\n  .g-xl-3,\n.gx-xl-3 {\n    --bs-gutter-x: 1rem;\n  }\n\n  .g-xl-3,\n.gy-xl-3 {\n    --bs-gutter-y: 1rem;\n  }\n\n  .g-xl-4,\n.gx-xl-4 {\n    --bs-gutter-x: 1.5rem;\n  }\n\n  .g-xl-4,\n.gy-xl-4 {\n    --bs-gutter-y: 1.5rem;\n  }\n\n  .g-xl-5,\n.gx-xl-5 {\n    --bs-gutter-x: 3rem;\n  }\n\n  .g-xl-5,\n.gy-xl-5 {\n    --bs-gutter-y: 3rem;\n  }\n}\n@media (min-width: 1400px) {\n  .col-xxl {\n    flex: 1 0 0%;\n  }\n\n  .row-cols-xxl-auto > * {\n    flex: 0 0 auto;\n    width: auto;\n  }\n\n  .row-cols-xxl-1 > * {\n    flex: 0 0 auto;\n    width: 100%;\n  }\n\n  .row-cols-xxl-2 > * {\n    flex: 0 0 auto;\n    width: 50%;\n  }\n\n  .row-cols-xxl-3 > * {\n    flex: 0 0 auto;\n    width: 33.3333333333%;\n  }\n\n  .row-cols-xxl-4 > * {\n    flex: 0 0 auto;\n    width: 25%;\n  }\n\n  .row-cols-xxl-5 > * {\n    flex: 0 0 auto;\n    width: 20%;\n  }\n\n  .row-cols-xxl-6 > * {\n    flex: 0 0 auto;\n    width: 16.6666666667%;\n  }\n\n  .col-xxl-auto {\n    flex: 0 0 auto;\n    width: auto;\n  }\n\n  .col-xxl-1 {\n    flex: 0 0 auto;\n    width: 8.33333333%;\n  }\n\n  .col-xxl-2 {\n    flex: 0 0 auto;\n    width: 16.66666667%;\n  }\n\n  .col-xxl-3 {\n    flex: 0 0 auto;\n    width: 25%;\n  }\n\n  .col-xxl-4 {\n    flex: 0 0 auto;\n    width: 33.33333333%;\n  }\n\n  .col-xxl-5 {\n    flex: 0 0 auto;\n    width: 41.66666667%;\n  }\n\n  .col-xxl-6 {\n    flex: 0 0 auto;\n    width: 50%;\n  }\n\n  .col-xxl-7 {\n    flex: 0 0 auto;\n    width: 58.33333333%;\n  }\n\n  .col-xxl-8 {\n    flex: 0 0 auto;\n    width: 66.66666667%;\n  }\n\n  .col-xxl-9 {\n    flex: 0 0 auto;\n    width: 75%;\n  }\n\n  .col-xxl-10 {\n    flex: 0 0 auto;\n    width: 83.33333333%;\n  }\n\n  .col-xxl-11 {\n    flex: 0 0 auto;\n    width: 91.66666667%;\n  }\n\n  .col-xxl-12 {\n    flex: 0 0 auto;\n    width: 100%;\n  }\n\n  .offset-xxl-0 {\n    margin-left: 0;\n  }\n\n  .offset-xxl-1 {\n    margin-left: 8.33333333%;\n  }\n\n  .offset-xxl-2 {\n    margin-left: 16.66666667%;\n  }\n\n  .offset-xxl-3 {\n    margin-left: 25%;\n  }\n\n  .offset-xxl-4 {\n    margin-left: 33.33333333%;\n  }\n\n  .offset-xxl-5 {\n    margin-left: 41.66666667%;\n  }\n\n  .offset-xxl-6 {\n    margin-left: 50%;\n  }\n\n  .offset-xxl-7 {\n    margin-left: 58.33333333%;\n  }\n\n  .offset-xxl-8 {\n    margin-left: 66.66666667%;\n  }\n\n  .offset-xxl-9 {\n    margin-left: 75%;\n  }\n\n  .offset-xxl-10 {\n    margin-left: 83.33333333%;\n  }\n\n  .offset-xxl-11 {\n    margin-left: 91.66666667%;\n  }\n\n  .g-xxl-0,\n.gx-xxl-0 {\n    --bs-gutter-x: 0;\n  }\n\n  .g-xxl-0,\n.gy-xxl-0 {\n    --bs-gutter-y: 0;\n  }\n\n  .g-xxl-1,\n.gx-xxl-1 {\n    --bs-gutter-x: 0.25rem;\n  }\n\n  .g-xxl-1,\n.gy-xxl-1 {\n    --bs-gutter-y: 0.25rem;\n  }\n\n  .g-xxl-2,\n.gx-xxl-2 {\n    --bs-gutter-x: 0.5rem;\n  }\n\n  .g-xxl-2,\n.gy-xxl-2 {\n    --bs-gutter-y: 0.5rem;\n  }\n\n  .g-xxl-3,\n.gx-xxl-3 {\n    --bs-gutter-x: 1rem;\n  }\n\n  .g-xxl-3,\n.gy-xxl-3 {\n    --bs-gutter-y: 1rem;\n  }\n\n  .g-xxl-4,\n.gx-xxl-4 {\n    --bs-gutter-x: 1.5rem;\n  }\n\n  .g-xxl-4,\n.gy-xxl-4 {\n    --bs-gutter-y: 1.5rem;\n  }\n\n  .g-xxl-5,\n.gx-xxl-5 {\n    --bs-gutter-x: 3rem;\n  }\n\n  .g-xxl-5,\n.gy-xxl-5 {\n    --bs-gutter-y: 3rem;\n  }\n}\n.table {\n  --bs-table-bg: transparent;\n  --bs-table-accent-bg: transparent;\n  --bs-table-striped-color: #212529;\n  --bs-table-striped-bg: rgba(0, 0, 0, 0.05);\n  --bs-table-active-color: #212529;\n  --bs-table-active-bg: rgba(0, 0, 0, 0.1);\n  --bs-table-hover-color: #212529;\n  --bs-table-hover-bg: rgba(0, 0, 0, 0.075);\n  width: 100%;\n  margin-bottom: 1rem;\n  color: #212529;\n  vertical-align: top;\n  border-color: #dee2e6;\n}\n.table > :not(caption) > * > * {\n  padding: 0.5rem 0.5rem;\n  background-color: var(--bs-table-bg);\n  border-bottom-width: 1px;\n  box-shadow: inset 0 0 0 9999px var(--bs-table-accent-bg);\n}\n.table > tbody {\n  vertical-align: inherit;\n}\n.table > thead {\n  vertical-align: bottom;\n}\n.table > :not(:last-child) > :last-child > * {\n  border-bottom-color: currentColor;\n}\n\n.caption-top {\n  caption-side: top;\n}\n\n.table-sm > :not(caption) > * > * {\n  padding: 0.25rem 0.25rem;\n}\n\n.table-bordered > :not(caption) > * {\n  border-width: 1px 0;\n}\n.table-bordered > :not(caption) > * > * {\n  border-width: 0 1px;\n}\n\n.table-borderless > :not(caption) > * > * {\n  border-bottom-width: 0;\n}\n\n.table-striped > tbody > tr:nth-of-type(odd) {\n  --bs-table-accent-bg: var(--bs-table-striped-bg);\n  color: var(--bs-table-striped-color);\n}\n\n.table-active {\n  --bs-table-accent-bg: var(--bs-table-active-bg);\n  color: var(--bs-table-active-color);\n}\n\n.table-hover > tbody > tr:hover {\n  --bs-table-accent-bg: var(--bs-table-hover-bg);\n  color: var(--bs-table-hover-color);\n}\n\n.table-primary {\n  --bs-table-bg: #cfe2ff;\n  --bs-table-striped-bg: #c5d7f2;\n  --bs-table-striped-color: #000;\n  --bs-table-active-bg: #bacbe6;\n  --bs-table-active-color: #000;\n  --bs-table-hover-bg: #bfd1ec;\n  --bs-table-hover-color: #000;\n  color: #000;\n  border-color: #bacbe6;\n}\n\n.table-secondary {\n  --bs-table-bg: #e2e3e5;\n  --bs-table-striped-bg: #d7d8da;\n  --bs-table-striped-color: #000;\n  --bs-table-active-bg: #cbccce;\n  --bs-table-active-color: #000;\n  --bs-table-hover-bg: #d1d2d4;\n  --bs-table-hover-color: #000;\n  color: #000;\n  border-color: #cbccce;\n}\n\n.table-success {\n  --bs-table-bg: #d1e7dd;\n  --bs-table-striped-bg: #c7dbd2;\n  --bs-table-striped-color: #000;\n  --bs-table-active-bg: #bcd0c7;\n  --bs-table-active-color: #000;\n  --bs-table-hover-bg: #c1d6cc;\n  --bs-table-hover-color: #000;\n  color: #000;\n  border-color: #bcd0c7;\n}\n\n.table-info {\n  --bs-table-bg: #cff4fc;\n  --bs-table-striped-bg: #c5e8ef;\n  --bs-table-striped-color: #000;\n  --bs-table-active-bg: #badce3;\n  --bs-table-active-color: #000;\n  --bs-table-hover-bg: #bfe2e9;\n  --bs-table-hover-color: #000;\n  color: #000;\n  border-color: #badce3;\n}\n\n.table-warning {\n  --bs-table-bg: #fff3cd;\n  --bs-table-striped-bg: #f2e7c3;\n  --bs-table-striped-color: #000;\n  --bs-table-active-bg: #e6dbb9;\n  --bs-table-active-color: #000;\n  --bs-table-hover-bg: #ece1be;\n  --bs-table-hover-color: #000;\n  color: #000;\n  border-color: #e6dbb9;\n}\n\n.table-danger {\n  --bs-table-bg: #f8d7da;\n  --bs-table-striped-bg: #eccccf;\n  --bs-table-striped-color: #000;\n  --bs-table-active-bg: #dfc2c4;\n  --bs-table-active-color: #000;\n  --bs-table-hover-bg: #e5c7ca;\n  --bs-table-hover-color: #000;\n  color: #000;\n  border-color: #dfc2c4;\n}\n\n.table-light {\n  --bs-table-bg: #f8f9fa;\n  --bs-table-striped-bg: #ecedee;\n  --bs-table-striped-color: #000;\n  --bs-table-active-bg: #dfe0e1;\n  --bs-table-active-color: #000;\n  --bs-table-hover-bg: #e5e6e7;\n  --bs-table-hover-color: #000;\n  color: #000;\n  border-color: #dfe0e1;\n}\n\n.table-dark {\n  --bs-table-bg: #212529;\n  --bs-table-striped-bg: #2c3034;\n  --bs-table-striped-color: #fff;\n  --bs-table-active-bg: #373b3e;\n  --bs-table-active-color: #fff;\n  --bs-table-hover-bg: #323539;\n  --bs-table-hover-color: #fff;\n  color: #fff;\n  border-color: #373b3e;\n}\n\n.table-responsive {\n  overflow-x: auto;\n  -webkit-overflow-scrolling: touch;\n}\n\n@media (max-width: 575.98px) {\n  .table-responsive-sm {\n    overflow-x: auto;\n    -webkit-overflow-scrolling: touch;\n  }\n}\n@media (max-width: 767.98px) {\n  .table-responsive-md {\n    overflow-x: auto;\n    -webkit-overflow-scrolling: touch;\n  }\n}\n@media (max-width: 991.98px) {\n  .table-responsive-lg {\n    overflow-x: auto;\n    -webkit-overflow-scrolling: touch;\n  }\n}\n@media (max-width: 1199.98px) {\n  .table-responsive-xl {\n    overflow-x: auto;\n    -webkit-overflow-scrolling: touch;\n  }\n}\n@media (max-width: 1399.98px) {\n  .table-responsive-xxl {\n    overflow-x: auto;\n    -webkit-overflow-scrolling: touch;\n  }\n}\n.form-label {\n  margin-bottom: 0.5rem;\n}\n\n.col-form-label {\n  padding-top: calc(0.375rem + 1px);\n  padding-bottom: calc(0.375rem + 1px);\n  margin-bottom: 0;\n  font-size: inherit;\n  line-height: 1.5;\n}\n\n.col-form-label-lg {\n  padding-top: calc(0.5rem + 1px);\n  padding-bottom: calc(0.5rem + 1px);\n  font-size: 1.25rem;\n}\n\n.col-form-label-sm {\n  padding-top: calc(0.25rem + 1px);\n  padding-bottom: calc(0.25rem + 1px);\n  font-size: 0.875rem;\n}\n\n.form-text {\n  margin-top: 0.25rem;\n  font-size: 0.875em;\n  color: #6c757d;\n}\n\n.form-control {\n  display: block;\n  width: 100%;\n  padding: 0.375rem 0.75rem;\n  font-size: 1rem;\n  font-weight: 400;\n  line-height: 1.5;\n  color: #212529;\n  background-color: #fff;\n  background-clip: padding-box;\n  border: 1px solid #ced4da;\n  appearance: none;\n  border-radius: 0.25rem;\n  transition: border-color 0.15s ease-in-out, box-shadow 0.15s ease-in-out;\n}\n@media (prefers-reduced-motion: reduce) {\n  .form-control {\n    transition: none;\n  }\n}\n.form-control[type=file] {\n  overflow: hidden;\n}\n.form-control[type=file]:not(:disabled):not([readonly]) {\n  cursor: pointer;\n}\n.form-control:focus {\n  color: #212529;\n  background-color: #fff;\n  border-color: #86b7fe;\n  outline: 0;\n  box-shadow: 0 0 0 0.25rem rgba(13, 110, 253, 0.25);\n}\n.form-control::-webkit-date-and-time-value {\n  height: 1.5em;\n}\n.form-control::placeholder {\n  color: #6c757d;\n  opacity: 1;\n}\n.form-control:disabled, .form-control[readonly] {\n  background-color: #e9ecef;\n  opacity: 1;\n}\n.form-control::file-selector-button {\n  padding: 0.375rem 0.75rem;\n  margin: -0.375rem -0.75rem;\n  margin-inline-end: 0.75rem;\n  color: #212529;\n  background-color: #e9ecef;\n  pointer-events: none;\n  border-color: inherit;\n  border-style: solid;\n  border-width: 0;\n  border-inline-end-width: 1px;\n  border-radius: 0;\n  transition: color 0.15s ease-in-out, background-color 0.15s ease-in-out, border-color 0.15s ease-in-out, box-shadow 0.15s ease-in-out;\n}\n@media (prefers-reduced-motion: reduce) {\n  .form-control::file-selector-button {\n    transition: none;\n  }\n}\n.form-control:hover:not(:disabled):not([readonly])::file-selector-button {\n  background-color: #dde0e3;\n}\n.form-control::-webkit-file-upload-button {\n  padding: 0.375rem 0.75rem;\n  margin: -0.375rem -0.75rem;\n  margin-inline-end: 0.75rem;\n  color: #212529;\n  background-color: #e9ecef;\n  pointer-events: none;\n  border-color: inherit;\n  border-style: solid;\n  border-width: 0;\n  border-inline-end-width: 1px;\n  border-radius: 0;\n  transition: color 0.15s ease-in-out, background-color 0.15s ease-in-out, border-color 0.15s ease-in-out, box-shadow 0.15s ease-in-out;\n}\n@media (prefers-reduced-motion: reduce) {\n  .form-control::-webkit-file-upload-button {\n    transition: none;\n  }\n}\n.form-control:hover:not(:disabled):not([readonly])::-webkit-file-upload-button {\n  background-color: #dde0e3;\n}\n\n.form-control-plaintext {\n  display: block;\n  width: 100%;\n  padding: 0.375rem 0;\n  margin-bottom: 0;\n  line-height: 1.5;\n  color: #212529;\n  background-color: transparent;\n  border: solid transparent;\n  border-width: 1px 0;\n}\n.form-control-plaintext.form-control-sm, .form-control-plaintext.form-control-lg {\n  padding-right: 0;\n  padding-left: 0;\n}\n\n.form-control-sm {\n  min-height: calc(1.5em + 0.5rem + 2px);\n  padding: 0.25rem 0.5rem;\n  font-size: 0.875rem;\n  border-radius: 0.2rem;\n}\n.form-control-sm::file-selector-button {\n  padding: 0.25rem 0.5rem;\n  margin: -0.25rem -0.5rem;\n  margin-inline-end: 0.5rem;\n}\n.form-control-sm::-webkit-file-upload-button {\n  padding: 0.25rem 0.5rem;\n  margin: -0.25rem -0.5rem;\n  margin-inline-end: 0.5rem;\n}\n\n.form-control-lg {\n  min-height: calc(1.5em + 1rem + 2px);\n  padding: 0.5rem 1rem;\n  font-size: 1.25rem;\n  border-radius: 0.3rem;\n}\n.form-control-lg::file-selector-button {\n  padding: 0.5rem 1rem;\n  margin: -0.5rem -1rem;\n  margin-inline-end: 1rem;\n}\n.form-control-lg::-webkit-file-upload-button {\n  padding: 0.5rem 1rem;\n  margin: -0.5rem -1rem;\n  margin-inline-end: 1rem;\n}\n\ntextarea.form-control {\n  min-height: calc(1.5em + 0.75rem + 2px);\n}\ntextarea.form-control-sm {\n  min-height: calc(1.5em + 0.5rem + 2px);\n}\ntextarea.form-control-lg {\n  min-height: calc(1.5em + 1rem + 2px);\n}\n\n.form-control-color {\n  width: 3rem;\n  height: auto;\n  padding: 0.375rem;\n}\n.form-control-color:not(:disabled):not([readonly]) {\n  cursor: pointer;\n}\n.form-control-color::-moz-color-swatch {\n  height: 1.5em;\n  border-radius: 0.25rem;\n}\n.form-control-color::-webkit-color-swatch {\n  height: 1.5em;\n  border-radius: 0.25rem;\n}\n\n.form-select {\n  display: block;\n  width: 100%;\n  padding: 0.375rem 2.25rem 0.375rem 0.75rem;\n  -moz-padding-start: calc(0.75rem - 3px);\n  font-size: 1rem;\n  font-weight: 400;\n  line-height: 1.5;\n  color: #212529;\n  background-color: #fff;\n  background-image: url(\"data:image/svg+xml,%3csvg xmlns='http://www.w3.org/2000/svg' viewBox='0 0 16 16'%3e%3cpath fill='none' stroke='%23343a40' stroke-linecap='round' stroke-linejoin='round' stroke-width='2' d='M2 5l6 6 6-6'/%3e%3c/svg%3e\");\n  background-repeat: no-repeat;\n  background-position: right 0.75rem center;\n  background-size: 16px 12px;\n  border: 1px solid #ced4da;\n  border-radius: 0.25rem;\n  transition: border-color 0.15s ease-in-out, box-shadow 0.15s ease-in-out;\n  appearance: none;\n}\n@media (prefers-reduced-motion: reduce) {\n  .form-select {\n    transition: none;\n  }\n}\n.form-select:focus {\n  border-color: #86b7fe;\n  outline: 0;\n  box-shadow: 0 0 0 0.25rem rgba(13, 110, 253, 0.25);\n}\n.form-select[multiple], .form-select[size]:not([size=\"1\"]) {\n  padding-right: 0.75rem;\n  background-image: none;\n}\n.form-select:disabled {\n  background-color: #e9ecef;\n}\n.form-select:-moz-focusring {\n  color: transparent;\n  text-shadow: 0 0 0 #212529;\n}\n\n.form-select-sm {\n  padding-top: 0.25rem;\n  padding-bottom: 0.25rem;\n  padding-left: 0.5rem;\n  font-size: 0.875rem;\n}\n\n.form-select-lg {\n  padding-top: 0.5rem;\n  padding-bottom: 0.5rem;\n  padding-left: 1rem;\n  font-size: 1.25rem;\n}\n\n.form-check {\n  display: block;\n  min-height: 1.5rem;\n  padding-left: 1.5em;\n  margin-bottom: 0.125rem;\n}\n.form-check .form-check-input {\n  float: left;\n  margin-left: -1.5em;\n}\n\n.form-check-input {\n  width: 1em;\n  height: 1em;\n  margin-top: 0.25em;\n  vertical-align: top;\n  background-color: #fff;\n  background-repeat: no-repeat;\n  background-position: center;\n  background-size: contain;\n  border: 1px solid rgba(0, 0, 0, 0.25);\n  appearance: none;\n  color-adjust: exact;\n}\n.form-check-input[type=checkbox] {\n  border-radius: 0.25em;\n}\n.form-check-input[type=radio] {\n  border-radius: 50%;\n}\n.form-check-input:active {\n  filter: brightness(90%);\n}\n.form-check-input:focus {\n  border-color: #86b7fe;\n  outline: 0;\n  box-shadow: 0 0 0 0.25rem rgba(13, 110, 253, 0.25);\n}\n.form-check-input:checked {\n  background-color: #0d6efd;\n  border-color: #0d6efd;\n}\n.form-check-input:checked[type=checkbox] {\n  background-image: url(\"data:image/svg+xml,%3csvg xmlns='http://www.w3.org/2000/svg' viewBox='0 0 20 20'%3e%3cpath fill='none' stroke='%23fff' stroke-linecap='round' stroke-linejoin='round' stroke-width='3' d='M6 10l3 3l6-6'/%3e%3c/svg%3e\");\n}\n.form-check-input:checked[type=radio] {\n  background-image: url(\"data:image/svg+xml,%3csvg xmlns='http://www.w3.org/2000/svg' viewBox='-4 -4 8 8'%3e%3ccircle r='2' fill='%23fff'/%3e%3c/svg%3e\");\n}\n.form-check-input[type=checkbox]:indeterminate {\n  background-color: #0d6efd;\n  border-color: #0d6efd;\n  background-image: url(\"data:image/svg+xml,%3csvg xmlns='http://www.w3.org/2000/svg' viewBox='0 0 20 20'%3e%3cpath fill='none' stroke='%23fff' stroke-linecap='round' stroke-linejoin='round' stroke-width='3' d='M6 10h8'/%3e%3c/svg%3e\");\n}\n.form-check-input:disabled {\n  pointer-events: none;\n  filter: none;\n  opacity: 0.5;\n}\n.form-check-input[disabled] ~ .form-check-label, .form-check-input:disabled ~ .form-check-label {\n  opacity: 0.5;\n}\n\n.form-switch {\n  padding-left: 2.5em;\n}\n.form-switch .form-check-input {\n  width: 2em;\n  margin-left: -2.5em;\n  background-image: url(\"data:image/svg+xml,%3csvg xmlns='http://www.w3.org/2000/svg' viewBox='-4 -4 8 8'%3e%3ccircle r='3' fill='rgba%280, 0, 0, 0.25%29'/%3e%3c/svg%3e\");\n  background-position: left center;\n  border-radius: 2em;\n  transition: background-position 0.15s ease-in-out;\n}\n@media (prefers-reduced-motion: reduce) {\n  .form-switch .form-check-input {\n    transition: none;\n  }\n}\n.form-switch .form-check-input:focus {\n  background-image: url(\"data:image/svg+xml,%3csvg xmlns='http://www.w3.org/2000/svg' viewBox='-4 -4 8 8'%3e%3ccircle r='3' fill='%2386b7fe'/%3e%3c/svg%3e\");\n}\n.form-switch .form-check-input:checked {\n  background-position: right center;\n  background-image: url(\"data:image/svg+xml,%3csvg xmlns='http://www.w3.org/2000/svg' viewBox='-4 -4 8 8'%3e%3ccircle r='3' fill='%23fff'/%3e%3c/svg%3e\");\n}\n\n.form-check-inline {\n  display: inline-block;\n  margin-right: 1rem;\n}\n\n.btn-check {\n  position: absolute;\n  clip: rect(0, 0, 0, 0);\n  pointer-events: none;\n}\n.btn-check[disabled] + .btn, .btn-check:disabled + .btn {\n  pointer-events: none;\n  filter: none;\n  opacity: 0.65;\n}\n\n.form-range {\n  width: 100%;\n  height: 1.5rem;\n  padding: 0;\n  background-color: transparent;\n  appearance: none;\n}\n.form-range:focus {\n  outline: 0;\n}\n.form-range:focus::-webkit-slider-thumb {\n  box-shadow: 0 0 0 1px #fff, 0 0 0 0.25rem rgba(13, 110, 253, 0.25);\n}\n.form-range:focus::-moz-range-thumb {\n  box-shadow: 0 0 0 1px #fff, 0 0 0 0.25rem rgba(13, 110, 253, 0.25);\n}\n.form-range::-moz-focus-outer {\n  border: 0;\n}\n.form-range::-webkit-slider-thumb {\n  width: 1rem;\n  height: 1rem;\n  margin-top: -0.25rem;\n  background-color: #0d6efd;\n  border: 0;\n  border-radius: 1rem;\n  transition: background-color 0.15s ease-in-out, border-color 0.15s ease-in-out, box-shadow 0.15s ease-in-out;\n  appearance: none;\n}\n@media (prefers-reduced-motion: reduce) {\n  .form-range::-webkit-slider-thumb {\n    transition: none;\n  }\n}\n.form-range::-webkit-slider-thumb:active {\n  background-color: #b6d4fe;\n}\n.form-range::-webkit-slider-runnable-track {\n  width: 100%;\n  height: 0.5rem;\n  color: transparent;\n  cursor: pointer;\n  background-color: #dee2e6;\n  border-color: transparent;\n  border-radius: 1rem;\n}\n.form-range::-moz-range-thumb {\n  width: 1rem;\n  height: 1rem;\n  background-color: #0d6efd;\n  border: 0;\n  border-radius: 1rem;\n  transition: background-color 0.15s ease-in-out, border-color 0.15s ease-in-out, box-shadow 0.15s ease-in-out;\n  appearance: none;\n}\n@media (prefers-reduced-motion: reduce) {\n  .form-range::-moz-range-thumb {\n    transition: none;\n  }\n}\n.form-range::-moz-range-thumb:active {\n  background-color: #b6d4fe;\n}\n.form-range::-moz-range-track {\n  width: 100%;\n  height: 0.5rem;\n  color: transparent;\n  cursor: pointer;\n  background-color: #dee2e6;\n  border-color: transparent;\n  border-radius: 1rem;\n}\n.form-range:disabled {\n  pointer-events: none;\n}\n.form-range:disabled::-webkit-slider-thumb {\n  background-color: #adb5bd;\n}\n.form-range:disabled::-moz-range-thumb {\n  background-color: #adb5bd;\n}\n\n.form-floating {\n  position: relative;\n}\n.form-floating > .form-control,\n.form-floating > .form-select {\n  height: calc(3.5rem + 2px);\n  line-height: 1.25;\n}\n.form-floating > label {\n  position: absolute;\n  top: 0;\n  left: 0;\n  height: 100%;\n  padding: 1rem 0.75rem;\n  pointer-events: none;\n  border: 1px solid transparent;\n  transform-origin: 0 0;\n  transition: opacity 0.1s ease-in-out, transform 0.1s ease-in-out;\n}\n@media (prefers-reduced-motion: reduce) {\n  .form-floating > label {\n    transition: none;\n  }\n}\n.form-floating > .form-control {\n  padding: 1rem 0.75rem;\n}\n.form-floating > .form-control::placeholder {\n  color: transparent;\n}\n.form-floating > .form-control:focus, .form-floating > .form-control:not(:placeholder-shown) {\n  padding-top: 1.625rem;\n  padding-bottom: 0.625rem;\n}\n.form-floating > .form-control:-webkit-autofill {\n  padding-top: 1.625rem;\n  padding-bottom: 0.625rem;\n}\n.form-floating > .form-select {\n  padding-top: 1.625rem;\n  padding-bottom: 0.625rem;\n}\n.form-floating > .form-control:focus ~ label,\n.form-floating > .form-control:not(:placeholder-shown) ~ label,\n.form-floating > .form-select ~ label {\n  opacity: 0.65;\n  transform: scale(0.85) translateY(-0.5rem) translateX(0.15rem);\n}\n.form-floating > .form-control:-webkit-autofill ~ label {\n  opacity: 0.65;\n  transform: scale(0.85) translateY(-0.5rem) translateX(0.15rem);\n}\n\n.input-group {\n  position: relative;\n  display: flex;\n  flex-wrap: wrap;\n  align-items: stretch;\n  width: 100%;\n}\n.input-group > .form-control,\n.input-group > .form-select {\n  position: relative;\n  flex: 1 1 auto;\n  width: 1%;\n  min-width: 0;\n}\n.input-group > .form-control:focus,\n.input-group > .form-select:focus {\n  z-index: 3;\n}\n.input-group .btn {\n  position: relative;\n  z-index: 2;\n}\n.input-group .btn:focus {\n  z-index: 3;\n}\n\n.input-group-text {\n  display: flex;\n  align-items: center;\n  padding: 0.375rem 0.75rem;\n  font-size: 1rem;\n  font-weight: 400;\n  line-height: 1.5;\n  color: #212529;\n  text-align: center;\n  white-space: nowrap;\n  background-color: #e9ecef;\n  border: 1px solid #ced4da;\n  border-radius: 0.25rem;\n}\n\n.input-group-lg > .form-control,\n.input-group-lg > .form-select,\n.input-group-lg > .input-group-text,\n.input-group-lg > .btn {\n  padding: 0.5rem 1rem;\n  font-size: 1.25rem;\n  border-radius: 0.3rem;\n}\n\n.input-group-sm > .form-control,\n.input-group-sm > .form-select,\n.input-group-sm > .input-group-text,\n.input-group-sm > .btn {\n  padding: 0.25rem 0.5rem;\n  font-size: 0.875rem;\n  border-radius: 0.2rem;\n}\n\n.input-group-lg > .form-select,\n.input-group-sm > .form-select {\n  padding-right: 3rem;\n}\n\n.input-group:not(.has-validation) > :not(:last-child):not(.dropdown-toggle):not(.dropdown-menu),\n.input-group:not(.has-validation) > .dropdown-toggle:nth-last-child(n+3) {\n  border-top-right-radius: 0;\n  border-bottom-right-radius: 0;\n}\n.input-group.has-validation > :nth-last-child(n+3):not(.dropdown-toggle):not(.dropdown-menu),\n.input-group.has-validation > .dropdown-toggle:nth-last-child(n+4) {\n  border-top-right-radius: 0;\n  border-bottom-right-radius: 0;\n}\n.input-group > :not(:first-child):not(.dropdown-menu):not(.valid-tooltip):not(.valid-feedback):not(.invalid-tooltip):not(.invalid-feedback) {\n  margin-left: -1px;\n  border-top-left-radius: 0;\n  border-bottom-left-radius: 0;\n}\n\n.valid-feedback {\n  display: none;\n  width: 100%;\n  margin-top: 0.25rem;\n  font-size: 0.875em;\n  color: #198754;\n}\n\n.valid-tooltip {\n  position: absolute;\n  top: 100%;\n  z-index: 5;\n  display: none;\n  max-width: 100%;\n  padding: 0.25rem 0.5rem;\n  margin-top: 0.1rem;\n  font-size: 0.875rem;\n  color: #fff;\n  background-color: rgba(25, 135, 84, 0.9);\n  border-radius: 0.25rem;\n}\n\n.was-validated :valid ~ .valid-feedback,\n.was-validated :valid ~ .valid-tooltip,\n.is-valid ~ .valid-feedback,\n.is-valid ~ .valid-tooltip {\n  display: block;\n}\n\n.was-validated .form-control:valid, .form-control.is-valid {\n  border-color: #198754;\n  padding-right: calc(1.5em + 0.75rem);\n  background-image: url(\"data:image/svg+xml,%3csvg xmlns='http://www.w3.org/2000/svg' viewBox='0 0 8 8'%3e%3cpath fill='%23198754' d='M2.3 6.73L.6 4.53c-.4-1.04.46-1.4 1.1-.8l1.1 1.4 3.4-3.8c.6-.63 1.6-.27 1.2.7l-4 4.6c-.43.5-.8.4-1.1.1z'/%3e%3c/svg%3e\");\n  background-repeat: no-repeat;\n  background-position: right calc(0.375em + 0.1875rem) center;\n  background-size: calc(0.75em + 0.375rem) calc(0.75em + 0.375rem);\n}\n.was-validated .form-control:valid:focus, .form-control.is-valid:focus {\n  border-color: #198754;\n  box-shadow: 0 0 0 0.25rem rgba(25, 135, 84, 0.25);\n}\n\n.was-validated textarea.form-control:valid, textarea.form-control.is-valid {\n  padding-right: calc(1.5em + 0.75rem);\n  background-position: top calc(0.375em + 0.1875rem) right calc(0.375em + 0.1875rem);\n}\n\n.was-validated .form-select:valid, .form-select.is-valid {\n  border-color: #198754;\n}\n.was-validated .form-select:valid:not([multiple]):not([size]), .was-validated .form-select:valid:not([multiple])[size=\"1\"], .form-select.is-valid:not([multiple]):not([size]), .form-select.is-valid:not([multiple])[size=\"1\"] {\n  padding-right: 4.125rem;\n  background-image: url(\"data:image/svg+xml,%3csvg xmlns='http://www.w3.org/2000/svg' viewBox='0 0 16 16'%3e%3cpath fill='none' stroke='%23343a40' stroke-linecap='round' stroke-linejoin='round' stroke-width='2' d='M2 5l6 6 6-6'/%3e%3c/svg%3e\"), url(\"data:image/svg+xml,%3csvg xmlns='http://www.w3.org/2000/svg' viewBox='0 0 8 8'%3e%3cpath fill='%23198754' d='M2.3 6.73L.6 4.53c-.4-1.04.46-1.4 1.1-.8l1.1 1.4 3.4-3.8c.6-.63 1.6-.27 1.2.7l-4 4.6c-.43.5-.8.4-1.1.1z'/%3e%3c/svg%3e\");\n  background-position: right 0.75rem center, center right 2.25rem;\n  background-size: 16px 12px, calc(0.75em + 0.375rem) calc(0.75em + 0.375rem);\n}\n.was-validated .form-select:valid:focus, .form-select.is-valid:focus {\n  border-color: #198754;\n  box-shadow: 0 0 0 0.25rem rgba(25, 135, 84, 0.25);\n}\n\n.was-validated .form-check-input:valid, .form-check-input.is-valid {\n  border-color: #198754;\n}\n.was-validated .form-check-input:valid:checked, .form-check-input.is-valid:checked {\n  background-color: #198754;\n}\n.was-validated .form-check-input:valid:focus, .form-check-input.is-valid:focus {\n  box-shadow: 0 0 0 0.25rem rgba(25, 135, 84, 0.25);\n}\n.was-validated .form-check-input:valid ~ .form-check-label, .form-check-input.is-valid ~ .form-check-label {\n  color: #198754;\n}\n\n.form-check-inline .form-check-input ~ .valid-feedback {\n  margin-left: 0.5em;\n}\n\n.was-validated .input-group .form-control:valid, .input-group .form-control.is-valid,\n.was-validated .input-group .form-select:valid,\n.input-group .form-select.is-valid {\n  z-index: 1;\n}\n.was-validated .input-group .form-control:valid:focus, .input-group .form-control.is-valid:focus,\n.was-validated .input-group .form-select:valid:focus,\n.input-group .form-select.is-valid:focus {\n  z-index: 3;\n}\n\n.invalid-feedback {\n  display: none;\n  width: 100%;\n  margin-top: 0.25rem;\n  font-size: 0.875em;\n  color: #dc3545;\n}\n\n.invalid-tooltip {\n  position: absolute;\n  top: 100%;\n  z-index: 5;\n  display: none;\n  max-width: 100%;\n  padding: 0.25rem 0.5rem;\n  margin-top: 0.1rem;\n  font-size: 0.875rem;\n  color: #fff;\n  background-color: rgba(220, 53, 69, 0.9);\n  border-radius: 0.25rem;\n}\n\n.was-validated :invalid ~ .invalid-feedback,\n.was-validated :invalid ~ .invalid-tooltip,\n.is-invalid ~ .invalid-feedback,\n.is-invalid ~ .invalid-tooltip {\n  display: block;\n}\n\n.was-validated .form-control:invalid, .form-control.is-invalid {\n  border-color: #dc3545;\n  padding-right: calc(1.5em + 0.75rem);\n  background-image: url(\"data:image/svg+xml,%3csvg xmlns='http://www.w3.org/2000/svg' viewBox='0 0 12 12' width='12' height='12' fill='none' stroke='%23dc3545'%3e%3ccircle cx='6' cy='6' r='4.5'/%3e%3cpath stroke-linejoin='round' d='M5.8 3.6h.4L6 6.5z'/%3e%3ccircle cx='6' cy='8.2' r='.6' fill='%23dc3545' stroke='none'/%3e%3c/svg%3e\");\n  background-repeat: no-repeat;\n  background-position: right calc(0.375em + 0.1875rem) center;\n  background-size: calc(0.75em + 0.375rem) calc(0.75em + 0.375rem);\n}\n.was-validated .form-control:invalid:focus, .form-control.is-invalid:focus {\n  border-color: #dc3545;\n  box-shadow: 0 0 0 0.25rem rgba(220, 53, 69, 0.25);\n}\n\n.was-validated textarea.form-control:invalid, textarea.form-control.is-invalid {\n  padding-right: calc(1.5em + 0.75rem);\n  background-position: top calc(0.375em + 0.1875rem) right calc(0.375em + 0.1875rem);\n}\n\n.was-validated .form-select:invalid, .form-select.is-invalid {\n  border-color: #dc3545;\n}\n.was-validated .form-select:invalid:not([multiple]):not([size]), .was-validated .form-select:invalid:not([multiple])[size=\"1\"], .form-select.is-invalid:not([multiple]):not([size]), .form-select.is-invalid:not([multiple])[size=\"1\"] {\n  padding-right: 4.125rem;\n  background-image: url(\"data:image/svg+xml,%3csvg xmlns='http://www.w3.org/2000/svg' viewBox='0 0 16 16'%3e%3cpath fill='none' stroke='%23343a40' stroke-linecap='round' stroke-linejoin='round' stroke-width='2' d='M2 5l6 6 6-6'/%3e%3c/svg%3e\"), url(\"data:image/svg+xml,%3csvg xmlns='http://www.w3.org/2000/svg' viewBox='0 0 12 12' width='12' height='12' fill='none' stroke='%23dc3545'%3e%3ccircle cx='6' cy='6' r='4.5'/%3e%3cpath stroke-linejoin='round' d='M5.8 3.6h.4L6 6.5z'/%3e%3ccircle cx='6' cy='8.2' r='.6' fill='%23dc3545' stroke='none'/%3e%3c/svg%3e\");\n  background-position: right 0.75rem center, center right 2.25rem;\n  background-size: 16px 12px, calc(0.75em + 0.375rem) calc(0.75em + 0.375rem);\n}\n.was-validated .form-select:invalid:focus, .form-select.is-invalid:focus {\n  border-color: #dc3545;\n  box-shadow: 0 0 0 0.25rem rgba(220, 53, 69, 0.25);\n}\n\n.was-validated .form-check-input:invalid, .form-check-input.is-invalid {\n  border-color: #dc3545;\n}\n.was-validated .form-check-input:invalid:checked, .form-check-input.is-invalid:checked {\n  background-color: #dc3545;\n}\n.was-validated .form-check-input:invalid:focus, .form-check-input.is-invalid:focus {\n  box-shadow: 0 0 0 0.25rem rgba(220, 53, 69, 0.25);\n}\n.was-validated .form-check-input:invalid ~ .form-check-label, .form-check-input.is-invalid ~ .form-check-label {\n  color: #dc3545;\n}\n\n.form-check-inline .form-check-input ~ .invalid-feedback {\n  margin-left: 0.5em;\n}\n\n.was-validated .input-group .form-control:invalid, .input-group .form-control.is-invalid,\n.was-validated .input-group .form-select:invalid,\n.input-group .form-select.is-invalid {\n  z-index: 2;\n}\n.was-validated .input-group .form-control:invalid:focus, .input-group .form-control.is-invalid:focus,\n.was-validated .input-group .form-select:invalid:focus,\n.input-group .form-select.is-invalid:focus {\n  z-index: 3;\n}\n\n.btn {\n  display: inline-block;\n  font-weight: 400;\n  line-height: 1.5;\n  color: #212529;\n  text-align: center;\n  text-decoration: none;\n  vertical-align: middle;\n  cursor: pointer;\n  user-select: none;\n  background-color: transparent;\n  border: 1px solid transparent;\n  padding: 0.375rem 0.75rem;\n  font-size: 1rem;\n  border-radius: 0.25rem;\n  transition: color 0.15s ease-in-out, background-color 0.15s ease-in-out, border-color 0.15s ease-in-out, box-shadow 0.15s ease-in-out;\n}\n@media (prefers-reduced-motion: reduce) {\n  .btn {\n    transition: none;\n  }\n}\n.btn:hover {\n  color: #212529;\n}\n.btn-check:focus + .btn, .btn:focus {\n  outline: 0;\n  box-shadow: 0 0 0 0.25rem rgba(13, 110, 253, 0.25);\n}\n.btn:disabled, .btn.disabled, fieldset:disabled .btn {\n  pointer-events: none;\n  opacity: 0.65;\n}\n\n.btn-primary {\n  color: #fff;\n  background-color: #0d6efd;\n  border-color: #0d6efd;\n}\n.btn-primary:hover {\n  color: #fff;\n  background-color: #0b5ed7;\n  border-color: #0a58ca;\n}\n.btn-check:focus + .btn-primary, .btn-primary:focus {\n  color: #fff;\n  background-color: #0b5ed7;\n  border-color: #0a58ca;\n  box-shadow: 0 0 0 0.25rem rgba(49, 132, 253, 0.5);\n}\n.btn-check:checked + .btn-primary, .btn-check:active + .btn-primary, .btn-primary:active, .btn-primary.active, .show > .btn-primary.dropdown-toggle {\n  color: #fff;\n  background-color: #0a58ca;\n  border-color: #0a53be;\n}\n.btn-check:checked + .btn-primary:focus, .btn-check:active + .btn-primary:focus, .btn-primary:active:focus, .btn-primary.active:focus, .show > .btn-primary.dropdown-toggle:focus {\n  box-shadow: 0 0 0 0.25rem rgba(49, 132, 253, 0.5);\n}\n.btn-primary:disabled, .btn-primary.disabled {\n  color: #fff;\n  background-color: #0d6efd;\n  border-color: #0d6efd;\n}\n\n.btn-secondary {\n  color: #fff;\n  background-color: #6c757d;\n  border-color: #6c757d;\n}\n.btn-secondary:hover {\n  color: #fff;\n  background-color: #5c636a;\n  border-color: #565e64;\n}\n.btn-check:focus + .btn-secondary, .btn-secondary:focus {\n  color: #fff;\n  background-color: #5c636a;\n  border-color: #565e64;\n  box-shadow: 0 0 0 0.25rem rgba(130, 138, 145, 0.5);\n}\n.btn-check:checked + .btn-secondary, .btn-check:active + .btn-secondary, .btn-secondary:active, .btn-secondary.active, .show > .btn-secondary.dropdown-toggle {\n  color: #fff;\n  background-color: #565e64;\n  border-color: #51585e;\n}\n.btn-check:checked + .btn-secondary:focus, .btn-check:active + .btn-secondary:focus, .btn-secondary:active:focus, .btn-secondary.active:focus, .show > .btn-secondary.dropdown-toggle:focus {\n  box-shadow: 0 0 0 0.25rem rgba(130, 138, 145, 0.5);\n}\n.btn-secondary:disabled, .btn-secondary.disabled {\n  color: #fff;\n  background-color: #6c757d;\n  border-color: #6c757d;\n}\n\n.btn-success {\n  color: #fff;\n  background-color: #198754;\n  border-color: #198754;\n}\n.btn-success:hover {\n  color: #fff;\n  background-color: #157347;\n  border-color: #146c43;\n}\n.btn-check:focus + .btn-success, .btn-success:focus {\n  color: #fff;\n  background-color: #157347;\n  border-color: #146c43;\n  box-shadow: 0 0 0 0.25rem rgba(60, 153, 110, 0.5);\n}\n.btn-check:checked + .btn-success, .btn-check:active + .btn-success, .btn-success:active, .btn-success.active, .show > .btn-success.dropdown-toggle {\n  color: #fff;\n  background-color: #146c43;\n  border-color: #13653f;\n}\n.btn-check:checked + .btn-success:focus, .btn-check:active + .btn-success:focus, .btn-success:active:focus, .btn-success.active:focus, .show > .btn-success.dropdown-toggle:focus {\n  box-shadow: 0 0 0 0.25rem rgba(60, 153, 110, 0.5);\n}\n.btn-success:disabled, .btn-success.disabled {\n  color: #fff;\n  background-color: #198754;\n  border-color: #198754;\n}\n\n.btn-info {\n  color: #000;\n  background-color: #0dcaf0;\n  border-color: #0dcaf0;\n}\n.btn-info:hover {\n  color: #000;\n  background-color: #31d2f2;\n  border-color: #25cff2;\n}\n.btn-check:focus + .btn-info, .btn-info:focus {\n  color: #000;\n  background-color: #31d2f2;\n  border-color: #25cff2;\n  box-shadow: 0 0 0 0.25rem rgba(11, 172, 204, 0.5);\n}\n.btn-check:checked + .btn-info, .btn-check:active + .btn-info, .btn-info:active, .btn-info.active, .show > .btn-info.dropdown-toggle {\n  color: #000;\n  background-color: #3dd5f3;\n  border-color: #25cff2;\n}\n.btn-check:checked + .btn-info:focus, .btn-check:active + .btn-info:focus, .btn-info:active:focus, .btn-info.active:focus, .show > .btn-info.dropdown-toggle:focus {\n  box-shadow: 0 0 0 0.25rem rgba(11, 172, 204, 0.5);\n}\n.btn-info:disabled, .btn-info.disabled {\n  color: #000;\n  background-color: #0dcaf0;\n  border-color: #0dcaf0;\n}\n\n.btn-warning {\n  color: #000;\n  background-color: #ffc107;\n  border-color: #ffc107;\n}\n.btn-warning:hover {\n  color: #000;\n  background-color: #ffca2c;\n  border-color: #ffc720;\n}\n.btn-check:focus + .btn-warning, .btn-warning:focus {\n  color: #000;\n  background-color: #ffca2c;\n  border-color: #ffc720;\n  box-shadow: 0 0 0 0.25rem rgba(217, 164, 6, 0.5);\n}\n.btn-check:checked + .btn-warning, .btn-check:active + .btn-warning, .btn-warning:active, .btn-warning.active, .show > .btn-warning.dropdown-toggle {\n  color: #000;\n  background-color: #ffcd39;\n  border-color: #ffc720;\n}\n.btn-check:checked + .btn-warning:focus, .btn-check:active + .btn-warning:focus, .btn-warning:active:focus, .btn-warning.active:focus, .show > .btn-warning.dropdown-toggle:focus {\n  box-shadow: 0 0 0 0.25rem rgba(217, 164, 6, 0.5);\n}\n.btn-warning:disabled, .btn-warning.disabled {\n  color: #000;\n  background-color: #ffc107;\n  border-color: #ffc107;\n}\n\n.btn-danger {\n  color: #fff;\n  background-color: #dc3545;\n  border-color: #dc3545;\n}\n.btn-danger:hover {\n  color: #fff;\n  background-color: #bb2d3b;\n  border-color: #b02a37;\n}\n.btn-check:focus + .btn-danger, .btn-danger:focus {\n  color: #fff;\n  background-color: #bb2d3b;\n  border-color: #b02a37;\n  box-shadow: 0 0 0 0.25rem rgba(225, 83, 97, 0.5);\n}\n.btn-check:checked + .btn-danger, .btn-check:active + .btn-danger, .btn-danger:active, .btn-danger.active, .show > .btn-danger.dropdown-toggle {\n  color: #fff;\n  background-color: #b02a37;\n  border-color: #a52834;\n}\n.btn-check:checked + .btn-danger:focus, .btn-check:active + .btn-danger:focus, .btn-danger:active:focus, .btn-danger.active:focus, .show > .btn-danger.dropdown-toggle:focus {\n  box-shadow: 0 0 0 0.25rem rgba(225, 83, 97, 0.5);\n}\n.btn-danger:disabled, .btn-danger.disabled {\n  color: #fff;\n  background-color: #dc3545;\n  border-color: #dc3545;\n}\n\n.btn-light {\n  color: #000;\n  background-color: #f8f9fa;\n  border-color: #f8f9fa;\n}\n.btn-light:hover {\n  color: #000;\n  background-color: #f9fafb;\n  border-color: #f9fafb;\n}\n.btn-check:focus + .btn-light, .btn-light:focus {\n  color: #000;\n  background-color: #f9fafb;\n  border-color: #f9fafb;\n  box-shadow: 0 0 0 0.25rem rgba(211, 212, 213, 0.5);\n}\n.btn-check:checked + .btn-light, .btn-check:active + .btn-light, .btn-light:active, .btn-light.active, .show > .btn-light.dropdown-toggle {\n  color: #000;\n  background-color: #f9fafb;\n  border-color: #f9fafb;\n}\n.btn-check:checked + .btn-light:focus, .btn-check:active + .btn-light:focus, .btn-light:active:focus, .btn-light.active:focus, .show > .btn-light.dropdown-toggle:focus {\n  box-shadow: 0 0 0 0.25rem rgba(211, 212, 213, 0.5);\n}\n.btn-light:disabled, .btn-light.disabled {\n  color: #000;\n  background-color: #f8f9fa;\n  border-color: #f8f9fa;\n}\n\n.btn-dark {\n  color: #fff;\n  background-color: #212529;\n  border-color: #212529;\n}\n.btn-dark:hover {\n  color: #fff;\n  background-color: #1c1f23;\n  border-color: #1a1e21;\n}\n.btn-check:focus + .btn-dark, .btn-dark:focus {\n  color: #fff;\n  background-color: #1c1f23;\n  border-color: #1a1e21;\n  box-shadow: 0 0 0 0.25rem rgba(66, 70, 73, 0.5);\n}\n.btn-check:checked + .btn-dark, .btn-check:active + .btn-dark, .btn-dark:active, .btn-dark.active, .show > .btn-dark.dropdown-toggle {\n  color: #fff;\n  background-color: #1a1e21;\n  border-color: #191c1f;\n}\n.btn-check:checked + .btn-dark:focus, .btn-check:active + .btn-dark:focus, .btn-dark:active:focus, .btn-dark.active:focus, .show > .btn-dark.dropdown-toggle:focus {\n  box-shadow: 0 0 0 0.25rem rgba(66, 70, 73, 0.5);\n}\n.btn-dark:disabled, .btn-dark.disabled {\n  color: #fff;\n  background-color: #212529;\n  border-color: #212529;\n}\n\n.btn-outline-primary {\n  color: #0d6efd;\n  border-color: #0d6efd;\n}\n.btn-outline-primary:hover {\n  color: #fff;\n  background-color: #0d6efd;\n  border-color: #0d6efd;\n}\n.btn-check:focus + .btn-outline-primary, .btn-outline-primary:focus {\n  box-shadow: 0 0 0 0.25rem rgba(13, 110, 253, 0.5);\n}\n.btn-check:checked + .btn-outline-primary, .btn-check:active + .btn-outline-primary, .btn-outline-primary:active, .btn-outline-primary.active, .btn-outline-primary.dropdown-toggle.show {\n  color: #fff;\n  background-color: #0d6efd;\n  border-color: #0d6efd;\n}\n.btn-check:checked + .btn-outline-primary:focus, .btn-check:active + .btn-outline-primary:focus, .btn-outline-primary:active:focus, .btn-outline-primary.active:focus, .btn-outline-primary.dropdown-toggle.show:focus {\n  box-shadow: 0 0 0 0.25rem rgba(13, 110, 253, 0.5);\n}\n.btn-outline-primary:disabled, .btn-outline-primary.disabled {\n  color: #0d6efd;\n  background-color: transparent;\n}\n\n.btn-outline-secondary {\n  color: #6c757d;\n  border-color: #6c757d;\n}\n.btn-outline-secondary:hover {\n  color: #fff;\n  background-color: #6c757d;\n  border-color: #6c757d;\n}\n.btn-check:focus + .btn-outline-secondary, .btn-outline-secondary:focus {\n  box-shadow: 0 0 0 0.25rem rgba(108, 117, 125, 0.5);\n}\n.btn-check:checked + .btn-outline-secondary, .btn-check:active + .btn-outline-secondary, .btn-outline-secondary:active, .btn-outline-secondary.active, .btn-outline-secondary.dropdown-toggle.show {\n  color: #fff;\n  background-color: #6c757d;\n  border-color: #6c757d;\n}\n.btn-check:checked + .btn-outline-secondary:focus, .btn-check:active + .btn-outline-secondary:focus, .btn-outline-secondary:active:focus, .btn-outline-secondary.active:focus, .btn-outline-secondary.dropdown-toggle.show:focus {\n  box-shadow: 0 0 0 0.25rem rgba(108, 117, 125, 0.5);\n}\n.btn-outline-secondary:disabled, .btn-outline-secondary.disabled {\n  color: #6c757d;\n  background-color: transparent;\n}\n\n.btn-outline-success {\n  color: #198754;\n  border-color: #198754;\n}\n.btn-outline-success:hover {\n  color: #fff;\n  background-color: #198754;\n  border-color: #198754;\n}\n.btn-check:focus + .btn-outline-success, .btn-outline-success:focus {\n  box-shadow: 0 0 0 0.25rem rgba(25, 135, 84, 0.5);\n}\n.btn-check:checked + .btn-outline-success, .btn-check:active + .btn-outline-success, .btn-outline-success:active, .btn-outline-success.active, .btn-outline-success.dropdown-toggle.show {\n  color: #fff;\n  background-color: #198754;\n  border-color: #198754;\n}\n.btn-check:checked + .btn-outline-success:focus, .btn-check:active + .btn-outline-success:focus, .btn-outline-success:active:focus, .btn-outline-success.active:focus, .btn-outline-success.dropdown-toggle.show:focus {\n  box-shadow: 0 0 0 0.25rem rgba(25, 135, 84, 0.5);\n}\n.btn-outline-success:disabled, .btn-outline-success.disabled {\n  color: #198754;\n  background-color: transparent;\n}\n\n.btn-outline-info {\n  color: #0dcaf0;\n  border-color: #0dcaf0;\n}\n.btn-outline-info:hover {\n  color: #000;\n  background-color: #0dcaf0;\n  border-color: #0dcaf0;\n}\n.btn-check:focus + .btn-outline-info, .btn-outline-info:focus {\n  box-shadow: 0 0 0 0.25rem rgba(13, 202, 240, 0.5);\n}\n.btn-check:checked + .btn-outline-info, .btn-check:active + .btn-outline-info, .btn-outline-info:active, .btn-outline-info.active, .btn-outline-info.dropdown-toggle.show {\n  color: #000;\n  background-color: #0dcaf0;\n  border-color: #0dcaf0;\n}\n.btn-check:checked + .btn-outline-info:focus, .btn-check:active + .btn-outline-info:focus, .btn-outline-info:active:focus, .btn-outline-info.active:focus, .btn-outline-info.dropdown-toggle.show:focus {\n  box-shadow: 0 0 0 0.25rem rgba(13, 202, 240, 0.5);\n}\n.btn-outline-info:disabled, .btn-outline-info.disabled {\n  color: #0dcaf0;\n  background-color: transparent;\n}\n\n.btn-outline-warning {\n  color: #ffc107;\n  border-color: #ffc107;\n}\n.btn-outline-warning:hover {\n  color: #000;\n  background-color: #ffc107;\n  border-color: #ffc107;\n}\n.btn-check:focus + .btn-outline-warning, .btn-outline-warning:focus {\n  box-shadow: 0 0 0 0.25rem rgba(255, 193, 7, 0.5);\n}\n.btn-check:checked + .btn-outline-warning, .btn-check:active + .btn-outline-warning, .btn-outline-warning:active, .btn-outline-warning.active, .btn-outline-warning.dropdown-toggle.show {\n  color: #000;\n  background-color: #ffc107;\n  border-color: #ffc107;\n}\n.btn-check:checked + .btn-outline-warning:focus, .btn-check:active + .btn-outline-warning:focus, .btn-outline-warning:active:focus, .btn-outline-warning.active:focus, .btn-outline-warning.dropdown-toggle.show:focus {\n  box-shadow: 0 0 0 0.25rem rgba(255, 193, 7, 0.5);\n}\n.btn-outline-warning:disabled, .btn-outline-warning.disabled {\n  color: #ffc107;\n  background-color: transparent;\n}\n\n.btn-outline-danger {\n  color: #dc3545;\n  border-color: #dc3545;\n}\n.btn-outline-danger:hover {\n  color: #fff;\n  background-color: #dc3545;\n  border-color: #dc3545;\n}\n.btn-check:focus + .btn-outline-danger, .btn-outline-danger:focus {\n  box-shadow: 0 0 0 0.25rem rgba(220, 53, 69, 0.5);\n}\n.btn-check:checked + .btn-outline-danger, .btn-check:active + .btn-outline-danger, .btn-outline-danger:active, .btn-outline-danger.active, .btn-outline-danger.dropdown-toggle.show {\n  color: #fff;\n  background-color: #dc3545;\n  border-color: #dc3545;\n}\n.btn-check:checked + .btn-outline-danger:focus, .btn-check:active + .btn-outline-danger:focus, .btn-outline-danger:active:focus, .btn-outline-danger.active:focus, .btn-outline-danger.dropdown-toggle.show:focus {\n  box-shadow: 0 0 0 0.25rem rgba(220, 53, 69, 0.5);\n}\n.btn-outline-danger:disabled, .btn-outline-danger.disabled {\n  color: #dc3545;\n  background-color: transparent;\n}\n\n.btn-outline-light {\n  color: #f8f9fa;\n  border-color: #f8f9fa;\n}\n.btn-outline-light:hover {\n  color: #000;\n  background-color: #f8f9fa;\n  border-color: #f8f9fa;\n}\n.btn-check:focus + .btn-outline-light, .btn-outline-light:focus {\n  box-shadow: 0 0 0 0.25rem rgba(248, 249, 250, 0.5);\n}\n.btn-check:checked + .btn-outline-light, .btn-check:active + .btn-outline-light, .btn-outline-light:active, .btn-outline-light.active, .btn-outline-light.dropdown-toggle.show {\n  color: #000;\n  background-color: #f8f9fa;\n  border-color: #f8f9fa;\n}\n.btn-check:checked + .btn-outline-light:focus, .btn-check:active + .btn-outline-light:focus, .btn-outline-light:active:focus, .btn-outline-light.active:focus, .btn-outline-light.dropdown-toggle.show:focus {\n  box-shadow: 0 0 0 0.25rem rgba(248, 249, 250, 0.5);\n}\n.btn-outline-light:disabled, .btn-outline-light.disabled {\n  color: #f8f9fa;\n  background-color: transparent;\n}\n\n.btn-outline-dark {\n  color: #212529;\n  border-color: #212529;\n}\n.btn-outline-dark:hover {\n  color: #fff;\n  background-color: #212529;\n  border-color: #212529;\n}\n.btn-check:focus + .btn-outline-dark, .btn-outline-dark:focus {\n  box-shadow: 0 0 0 0.25rem rgba(33, 37, 41, 0.5);\n}\n.btn-check:checked + .btn-outline-dark, .btn-check:active + .btn-outline-dark, .btn-outline-dark:active, .btn-outline-dark.active, .btn-outline-dark.dropdown-toggle.show {\n  color: #fff;\n  background-color: #212529;\n  border-color: #212529;\n}\n.btn-check:checked + .btn-outline-dark:focus, .btn-check:active + .btn-outline-dark:focus, .btn-outline-dark:active:focus, .btn-outline-dark.active:focus, .btn-outline-dark.dropdown-toggle.show:focus {\n  box-shadow: 0 0 0 0.25rem rgba(33, 37, 41, 0.5);\n}\n.btn-outline-dark:disabled, .btn-outline-dark.disabled {\n  color: #212529;\n  background-color: transparent;\n}\n\n.btn-link {\n  font-weight: 400;\n  color: #0d6efd;\n  text-decoration: underline;\n}\n.btn-link:hover {\n  color: #0a58ca;\n}\n.btn-link:disabled, .btn-link.disabled {\n  color: #6c757d;\n}\n\n.btn-lg, .btn-group-lg > .btn {\n  padding: 0.5rem 1rem;\n  font-size: 1.25rem;\n  border-radius: 0.3rem;\n}\n\n.btn-sm, .btn-group-sm > .btn {\n  padding: 0.25rem 0.5rem;\n  font-size: 0.875rem;\n  border-radius: 0.2rem;\n}\n\n.fade {\n  transition: opacity 0.15s linear;\n}\n@media (prefers-reduced-motion: reduce) {\n  .fade {\n    transition: none;\n  }\n}\n.fade:not(.show) {\n  opacity: 0;\n}\n\n.collapse:not(.show) {\n  display: none;\n}\n\n.collapsing {\n  height: 0;\n  overflow: hidden;\n  transition: height 0.35s ease;\n}\n@media (prefers-reduced-motion: reduce) {\n  .collapsing {\n    transition: none;\n  }\n}\n.collapsing.collapse-horizontal {\n  width: 0;\n  height: auto;\n  transition: width 0.35s ease;\n}\n@media (prefers-reduced-motion: reduce) {\n  .collapsing.collapse-horizontal {\n    transition: none;\n  }\n}\n\n.dropup,\n.dropend,\n.dropdown,\n.dropstart {\n  position: relative;\n}\n\n.dropdown-toggle {\n  white-space: nowrap;\n}\n.dropdown-toggle::after {\n  display: inline-block;\n  margin-left: 0.255em;\n  vertical-align: 0.255em;\n  content: \"\";\n  border-top: 0.3em solid;\n  border-right: 0.3em solid transparent;\n  border-bottom: 0;\n  border-left: 0.3em solid transparent;\n}\n.dropdown-toggle:empty::after {\n  margin-left: 0;\n}\n\n.dropdown-menu {\n  position: absolute;\n  z-index: 1000;\n  display: none;\n  min-width: 10rem;\n  padding: 0.5rem 0;\n  margin: 0;\n  font-size: 1rem;\n  color: #212529;\n  text-align: left;\n  list-style: none;\n  background-color: #fff;\n  background-clip: padding-box;\n  border: 1px solid rgba(0, 0, 0, 0.15);\n  border-radius: 0.25rem;\n}\n.dropdown-menu[data-bs-popper] {\n  top: 100%;\n  left: 0;\n  margin-top: 0.125rem;\n}\n\n.dropdown-menu-start {\n  --bs-position: start;\n}\n.dropdown-menu-start[data-bs-popper] {\n  right: auto;\n  left: 0;\n}\n\n.dropdown-menu-end {\n  --bs-position: end;\n}\n.dropdown-menu-end[data-bs-popper] {\n  right: 0;\n  left: auto;\n}\n\n@media (min-width: 576px) {\n  .dropdown-menu-sm-start {\n    --bs-position: start;\n  }\n  .dropdown-menu-sm-start[data-bs-popper] {\n    right: auto;\n    left: 0;\n  }\n\n  .dropdown-menu-sm-end {\n    --bs-position: end;\n  }\n  .dropdown-menu-sm-end[data-bs-popper] {\n    right: 0;\n    left: auto;\n  }\n}\n@media (min-width: 768px) {\n  .dropdown-menu-md-start {\n    --bs-position: start;\n  }\n  .dropdown-menu-md-start[data-bs-popper] {\n    right: auto;\n    left: 0;\n  }\n\n  .dropdown-menu-md-end {\n    --bs-position: end;\n  }\n  .dropdown-menu-md-end[data-bs-popper] {\n    right: 0;\n    left: auto;\n  }\n}\n@media (min-width: 992px) {\n  .dropdown-menu-lg-start {\n    --bs-position: start;\n  }\n  .dropdown-menu-lg-start[data-bs-popper] {\n    right: auto;\n    left: 0;\n  }\n\n  .dropdown-menu-lg-end {\n    --bs-position: end;\n  }\n  .dropdown-menu-lg-end[data-bs-popper] {\n    right: 0;\n    left: auto;\n  }\n}\n@media (min-width: 1200px) {\n  .dropdown-menu-xl-start {\n    --bs-position: start;\n  }\n  .dropdown-menu-xl-start[data-bs-popper] {\n    right: auto;\n    left: 0;\n  }\n\n  .dropdown-menu-xl-end {\n    --bs-position: end;\n  }\n  .dropdown-menu-xl-end[data-bs-popper] {\n    right: 0;\n    left: auto;\n  }\n}\n@media (min-width: 1400px) {\n  .dropdown-menu-xxl-start {\n    --bs-position: start;\n  }\n  .dropdown-menu-xxl-start[data-bs-popper] {\n    right: auto;\n    left: 0;\n  }\n\n  .dropdown-menu-xxl-end {\n    --bs-position: end;\n  }\n  .dropdown-menu-xxl-end[data-bs-popper] {\n    right: 0;\n    left: auto;\n  }\n}\n.dropup .dropdown-menu[data-bs-popper] {\n  top: auto;\n  bottom: 100%;\n  margin-top: 0;\n  margin-bottom: 0.125rem;\n}\n.dropup .dropdown-toggle::after {\n  display: inline-block;\n  margin-left: 0.255em;\n  vertical-align: 0.255em;\n  content: \"\";\n  border-top: 0;\n  border-right: 0.3em solid transparent;\n  border-bottom: 0.3em solid;\n  border-left: 0.3em solid transparent;\n}\n.dropup .dropdown-toggle:empty::after {\n  margin-left: 0;\n}\n\n.dropend .dropdown-menu[data-bs-popper] {\n  top: 0;\n  right: auto;\n  left: 100%;\n  margin-top: 0;\n  margin-left: 0.125rem;\n}\n.dropend .dropdown-toggle::after {\n  display: inline-block;\n  margin-left: 0.255em;\n  vertical-align: 0.255em;\n  content: \"\";\n  border-top: 0.3em solid transparent;\n  border-right: 0;\n  border-bottom: 0.3em solid transparent;\n  border-left: 0.3em solid;\n}\n.dropend .dropdown-toggle:empty::after {\n  margin-left: 0;\n}\n.dropend .dropdown-toggle::after {\n  vertical-align: 0;\n}\n\n.dropstart .dropdown-menu[data-bs-popper] {\n  top: 0;\n  right: 100%;\n  left: auto;\n  margin-top: 0;\n  margin-right: 0.125rem;\n}\n.dropstart .dropdown-toggle::after {\n  display: inline-block;\n  margin-left: 0.255em;\n  vertical-align: 0.255em;\n  content: \"\";\n}\n.dropstart .dropdown-toggle::after {\n  display: none;\n}\n.dropstart .dropdown-toggle::before {\n  display: inline-block;\n  margin-right: 0.255em;\n  vertical-align: 0.255em;\n  content: \"\";\n  border-top: 0.3em solid transparent;\n  border-right: 0.3em solid;\n  border-bottom: 0.3em solid transparent;\n}\n.dropstart .dropdown-toggle:empty::after {\n  margin-left: 0;\n}\n.dropstart .dropdown-toggle::before {\n  vertical-align: 0;\n}\n\n.dropdown-divider {\n  height: 0;\n  margin: 0.5rem 0;\n  overflow: hidden;\n  border-top: 1px solid rgba(0, 0, 0, 0.15);\n}\n\n.dropdown-item {\n  display: block;\n  width: 100%;\n  padding: 0.25rem 1rem;\n  clear: both;\n  font-weight: 400;\n  color: #212529;\n  text-align: inherit;\n  text-decoration: none;\n  white-space: nowrap;\n  background-color: transparent;\n  border: 0;\n}\n.dropdown-item:hover, .dropdown-item:focus {\n  color: #1e2125;\n  background-color: #e9ecef;\n}\n.dropdown-item.active, .dropdown-item:active {\n  color: #fff;\n  text-decoration: none;\n  background-color: #0d6efd;\n}\n.dropdown-item.disabled, .dropdown-item:disabled {\n  color: #adb5bd;\n  pointer-events: none;\n  background-color: transparent;\n}\n\n.dropdown-menu.show {\n  display: block;\n}\n\n.dropdown-header {\n  display: block;\n  padding: 0.5rem 1rem;\n  margin-bottom: 0;\n  font-size: 0.875rem;\n  color: #6c757d;\n  white-space: nowrap;\n}\n\n.dropdown-item-text {\n  display: block;\n  padding: 0.25rem 1rem;\n  color: #212529;\n}\n\n.dropdown-menu-dark {\n  color: #dee2e6;\n  background-color: #343a40;\n  border-color: rgba(0, 0, 0, 0.15);\n}\n.dropdown-menu-dark .dropdown-item {\n  color: #dee2e6;\n}\n.dropdown-menu-dark .dropdown-item:hover, .dropdown-menu-dark .dropdown-item:focus {\n  color: #fff;\n  background-color: rgba(255, 255, 255, 0.15);\n}\n.dropdown-menu-dark .dropdown-item.active, .dropdown-menu-dark .dropdown-item:active {\n  color: #fff;\n  background-color: #0d6efd;\n}\n.dropdown-menu-dark .dropdown-item.disabled, .dropdown-menu-dark .dropdown-item:disabled {\n  color: #adb5bd;\n}\n.dropdown-menu-dark .dropdown-divider {\n  border-color: rgba(0, 0, 0, 0.15);\n}\n.dropdown-menu-dark .dropdown-item-text {\n  color: #dee2e6;\n}\n.dropdown-menu-dark .dropdown-header {\n  color: #adb5bd;\n}\n\n.btn-group,\n.btn-group-vertical {\n  position: relative;\n  display: inline-flex;\n  vertical-align: middle;\n}\n.btn-group > .btn,\n.btn-group-vertical > .btn {\n  position: relative;\n  flex: 1 1 auto;\n}\n.btn-group > .btn-check:checked + .btn,\n.btn-group > .btn-check:focus + .btn,\n.btn-group > .btn:hover,\n.btn-group > .btn:focus,\n.btn-group > .btn:active,\n.btn-group > .btn.active,\n.btn-group-vertical > .btn-check:checked + .btn,\n.btn-group-vertical > .btn-check:focus + .btn,\n.btn-group-vertical > .btn:hover,\n.btn-group-vertical > .btn:focus,\n.btn-group-vertical > .btn:active,\n.btn-group-vertical > .btn.active {\n  z-index: 1;\n}\n\n.btn-toolbar {\n  display: flex;\n  flex-wrap: wrap;\n  justify-content: flex-start;\n}\n.btn-toolbar .input-group {\n  width: auto;\n}\n\n.btn-group > .btn:not(:first-child),\n.btn-group > .btn-group:not(:first-child) {\n  margin-left: -1px;\n}\n.btn-group > .btn:not(:last-child):not(.dropdown-toggle),\n.btn-group > .btn-group:not(:last-child) > .btn {\n  border-top-right-radius: 0;\n  border-bottom-right-radius: 0;\n}\n.btn-group > .btn:nth-child(n+3),\n.btn-group > :not(.btn-check) + .btn,\n.btn-group > .btn-group:not(:first-child) > .btn {\n  border-top-left-radius: 0;\n  border-bottom-left-radius: 0;\n}\n\n.dropdown-toggle-split {\n  padding-right: 0.5625rem;\n  padding-left: 0.5625rem;\n}\n.dropdown-toggle-split::after, .dropup .dropdown-toggle-split::after, .dropend .dropdown-toggle-split::after {\n  margin-left: 0;\n}\n.dropstart .dropdown-toggle-split::before {\n  margin-right: 0;\n}\n\n.btn-sm + .dropdown-toggle-split, .btn-group-sm > .btn + .dropdown-toggle-split {\n  padding-right: 0.375rem;\n  padding-left: 0.375rem;\n}\n\n.btn-lg + .dropdown-toggle-split, .btn-group-lg > .btn + .dropdown-toggle-split {\n  padding-right: 0.75rem;\n  padding-left: 0.75rem;\n}\n\n.btn-group-vertical {\n  flex-direction: column;\n  align-items: flex-start;\n  justify-content: center;\n}\n.btn-group-vertical > .btn,\n.btn-group-vertical > .btn-group {\n  width: 100%;\n}\n.btn-group-vertical > .btn:not(:first-child),\n.btn-group-vertical > .btn-group:not(:first-child) {\n  margin-top: -1px;\n}\n.btn-group-vertical > .btn:not(:last-child):not(.dropdown-toggle),\n.btn-group-vertical > .btn-group:not(:last-child) > .btn {\n  border-bottom-right-radius: 0;\n  border-bottom-left-radius: 0;\n}\n.btn-group-vertical > .btn ~ .btn,\n.btn-group-vertical > .btn-group:not(:first-child) > .btn {\n  border-top-left-radius: 0;\n  border-top-right-radius: 0;\n}\n\n.nav {\n  display: flex;\n  flex-wrap: wrap;\n  padding-left: 0;\n  margin-bottom: 0;\n  list-style: none;\n}\n\n.nav-link {\n  display: block;\n  padding: 0.5rem 1rem;\n  color: #0d6efd;\n  text-decoration: none;\n  transition: color 0.15s ease-in-out, background-color 0.15s ease-in-out, border-color 0.15s ease-in-out;\n}\n@media (prefers-reduced-motion: reduce) {\n  .nav-link {\n    transition: none;\n  }\n}\n.nav-link:hover, .nav-link:focus {\n  color: #0a58ca;\n}\n.nav-link.disabled {\n  color: #6c757d;\n  pointer-events: none;\n  cursor: default;\n}\n\n.nav-tabs {\n  border-bottom: 1px solid #dee2e6;\n}\n.nav-tabs .nav-link {\n  margin-bottom: -1px;\n  background: none;\n  border: 1px solid transparent;\n  border-top-left-radius: 0.25rem;\n  border-top-right-radius: 0.25rem;\n}\n.nav-tabs .nav-link:hover, .nav-tabs .nav-link:focus {\n  border-color: #e9ecef #e9ecef #dee2e6;\n  isolation: isolate;\n}\n.nav-tabs .nav-link.disabled {\n  color: #6c757d;\n  background-color: transparent;\n  border-color: transparent;\n}\n.nav-tabs .nav-link.active,\n.nav-tabs .nav-item.show .nav-link {\n  color: #495057;\n  background-color: #fff;\n  border-color: #dee2e6 #dee2e6 #fff;\n}\n.nav-tabs .dropdown-menu {\n  margin-top: -1px;\n  border-top-left-radius: 0;\n  border-top-right-radius: 0;\n}\n\n.nav-pills .nav-link {\n  background: none;\n  border: 0;\n  border-radius: 0.25rem;\n}\n.nav-pills .nav-link.active,\n.nav-pills .show > .nav-link {\n  color: #fff;\n  background-color: #0d6efd;\n}\n\n.nav-fill > .nav-link,\n.nav-fill .nav-item {\n  flex: 1 1 auto;\n  text-align: center;\n}\n\n.nav-justified > .nav-link,\n.nav-justified .nav-item {\n  flex-basis: 0;\n  flex-grow: 1;\n  text-align: center;\n}\n\n.nav-fill .nav-item .nav-link,\n.nav-justified .nav-item .nav-link {\n  width: 100%;\n}\n\n.tab-content > .tab-pane {\n  display: none;\n}\n.tab-content > .active {\n  display: block;\n}\n\n.navbar {\n  position: relative;\n  display: flex;\n  flex-wrap: wrap;\n  align-items: center;\n  justify-content: space-between;\n  padding-top: 0.5rem;\n  padding-bottom: 0.5rem;\n}\n.navbar > .container,\n.navbar > .container-fluid,\n.navbar > .container-sm,\n.navbar > .container-md,\n.navbar > .container-lg,\n.navbar > .container-xl,\n.navbar > .container-xxl {\n  display: flex;\n  flex-wrap: inherit;\n  align-items: center;\n  justify-content: space-between;\n}\n.navbar-brand {\n  padding-top: 0.3125rem;\n  padding-bottom: 0.3125rem;\n  margin-right: 1rem;\n  font-size: 1.25rem;\n  text-decoration: none;\n  white-space: nowrap;\n}\n.navbar-nav {\n  display: flex;\n  flex-direction: column;\n  padding-left: 0;\n  margin-bottom: 0;\n  list-style: none;\n}\n.navbar-nav .nav-link {\n  padding-right: 0;\n  padding-left: 0;\n}\n.navbar-nav .dropdown-menu {\n  position: static;\n}\n\n.navbar-text {\n  padding-top: 0.5rem;\n  padding-bottom: 0.5rem;\n}\n\n.navbar-collapse {\n  flex-basis: 100%;\n  flex-grow: 1;\n  align-items: center;\n}\n\n.navbar-toggler {\n  padding: 0.25rem 0.75rem;\n  font-size: 1.25rem;\n  line-height: 1;\n  background-color: transparent;\n  border: 1px solid transparent;\n  border-radius: 0.25rem;\n  transition: box-shadow 0.15s ease-in-out;\n}\n@media (prefers-reduced-motion: reduce) {\n  .navbar-toggler {\n    transition: none;\n  }\n}\n.navbar-toggler:hover {\n  text-decoration: none;\n}\n.navbar-toggler:focus {\n  text-decoration: none;\n  outline: 0;\n  box-shadow: 0 0 0 0.25rem;\n}\n\n.navbar-toggler-icon {\n  display: inline-block;\n  width: 1.5em;\n  height: 1.5em;\n  vertical-align: middle;\n  background-repeat: no-repeat;\n  background-position: center;\n  background-size: 100%;\n}\n\n.navbar-nav-scroll {\n  max-height: var(--bs-scroll-height, 75vh);\n  overflow-y: auto;\n}\n\n@media (min-width: 576px) {\n  .navbar-expand-sm {\n    flex-wrap: nowrap;\n    justify-content: flex-start;\n  }\n  .navbar-expand-sm .navbar-nav {\n    flex-direction: row;\n  }\n  .navbar-expand-sm .navbar-nav .dropdown-menu {\n    position: absolute;\n  }\n  .navbar-expand-sm .navbar-nav .nav-link {\n    padding-right: 0.5rem;\n    padding-left: 0.5rem;\n  }\n  .navbar-expand-sm .navbar-nav-scroll {\n    overflow: visible;\n  }\n  .navbar-expand-sm .navbar-collapse {\n    display: flex !important;\n    flex-basis: auto;\n  }\n  .navbar-expand-sm .navbar-toggler {\n    display: none;\n  }\n  .navbar-expand-sm .offcanvas-header {\n    display: none;\n  }\n  .navbar-expand-sm .offcanvas {\n    position: inherit;\n    bottom: 0;\n    z-index: 1000;\n    flex-grow: 1;\n    visibility: visible !important;\n    background-color: transparent;\n    border-right: 0;\n    border-left: 0;\n    transition: none;\n    transform: none;\n  }\n  .navbar-expand-sm .offcanvas-top,\n.navbar-expand-sm .offcanvas-
[truncated: 261,029 more chars]
