# Supplementary material for: Do popular apps have issues regarding energy efficiency?
Source: PeerJ Comput Sci. 2024 Feb 29;10:e1891. doi: 10.7717/peerj-cs.1891 (PMC10909214; doi:10.7717/peerj-cs.1891)
Supplement: Supplemental Information 1 — Code for getting reviews [file peerj-cs-10-1891-s001.zip › AppReviewCollector/TermProject_DotNet/TermProject_DotNet/wwwroot/lib/bootstrap/dist/js/bootstrap.esm.js.map]

{"version":3,"file":"bootstrap.esm.js","sources":["../../js/src/util/index.js","../../js/src/dom/event-handler.js","../../js/src/dom/data.js","../../js/src/base-component.js","../../js/src/util/component-functions.js","../../js/src/alert.js","../../js/src/button.js","../../js/src/dom/manipulator.js","../../js/src/dom/selector-engine.js","../../js/src/carousel.js","../../js/src/collapse.js","../../js/src/dropdown.js","../../js/src/util/scrollbar.js","../../js/src/util/backdrop.js","../../js/src/util/focustrap.js","../../js/src/modal.js","../../js/src/offcanvas.js","../../js/src/util/sanitizer.js","../../js/src/tooltip.js","../../js/src/popover.js","../../js/src/scrollspy.js","../../js/src/tab.js","../../js/src/toast.js"],"sourcesContent":["/**\n * --------------------------------------------------------------------------\n * Bootstrap (v5.1.0): util/index.js\n * Licensed under MIT (https://github.com/twbs/bootstrap/blob/main/LICENSE)\n * --------------------------------------------------------------------------\n */\n\nconst MAX_UID = 1000000\nconst MILLISECONDS_MULTIPLIER = 1000\nconst TRANSITION_END = 'transitionend'\n\n// Shoutout AngusCroll (https://goo.gl/pxwQGp)\nconst toType = obj => {\n  if (obj === null || obj === undefined) {\n    return `${obj}`\n  }\n\n  return {}.toString.call(obj).match(/\\s([a-z]+)/i)[1].toLowerCase()\n}\n\n/**\n * --------------------------------------------------------------------------\n * Public Util Api\n * --------------------------------------------------------------------------\n */\n\nconst getUID = prefix => {\n  do {\n    prefix += Math.floor(Math.random() * MAX_UID)\n  } while (document.getElementById(prefix))\n\n  return prefix\n}\n\nconst getSelector = element => {\n  let selector = element.getAttribute('data-bs-target')\n\n  if (!selector || selector === '#') {\n    let hrefAttr = element.getAttribute('href')\n\n    // The only valid content that could double as a selector are IDs or classes,\n    // so everything starting with `#` or `.`. If a \"real\" URL is used as the selector,\n    // `document.querySelector` will rightfully complain it is invalid.\n    // See https://github.com/twbs/bootstrap/issues/32273\n    if (!hrefAttr || (!hrefAttr.includes('#') && !hrefAttr.startsWith('.'))) {\n      return null\n    }\n\n    // Just in case some CMS puts out a full URL with the anchor appended\n    if (hrefAttr.includes('#') && !hrefAttr.startsWith('#')) {\n      hrefAttr = `#${hrefAttr.split('#')[1]}`\n    }\n\n    selector = hrefAttr && hrefAttr !== '#' ? hrefAttr.trim() : null\n  }\n\n  return selector\n}\n\nconst getSelectorFromElement = element => {\n  const selector = getSelector(element)\n\n  if (selector) {\n    return document.querySelector(selector) ? selector : null\n  }\n\n  return null\n}\n\nconst getElementFromSelector = element => {\n  const selector = getSelector(element)\n\n  return selector ? document.querySelector(selector) : null\n}\n\nconst getTransitionDurationFromElement = element => {\n  if (!element) {\n    return 0\n  }\n\n  // Get transition-duration of the element\n  let { transitionDuration, transitionDelay } = window.getComputedStyle(element)\n\n  const floatTransitionDuration = Number.parseFloat(transitionDuration)\n  const floatTransitionDelay = Number.parseFloat(transitionDelay)\n\n  // Return 0 if element or transition duration is not found\n  if (!floatTransitionDuration && !floatTransitionDelay) {\n    return 0\n  }\n\n  // If multiple durations are defined, take the first\n  transitionDuration = transitionDuration.split(',')[0]\n  transitionDelay = transitionDelay.split(',')[0]\n\n  return (Number.parseFloat(transitionDuration) + Number.parseFloat(transitionDelay)) * MILLISECONDS_MULTIPLIER\n}\n\nconst triggerTransitionEnd = element => {\n  element.dispatchEvent(new Event(TRANSITION_END))\n}\n\nconst isElement = obj => {\n  if (!obj || typeof obj !== 'object') {\n    return false\n  }\n\n  if (typeof obj.jquery !== 'undefined') {\n    obj = obj[0]\n  }\n\n  return typeof obj.nodeType !== 'undefined'\n}\n\nconst getElement = obj => {\n  if (isElement(obj)) { // it's a jQuery object or a node element\n    return obj.jquery ? obj[0] : obj\n  }\n\n  if (typeof obj === 'string' && obj.length > 0) {\n    return document.querySelector(obj)\n  }\n\n  return null\n}\n\nconst typeCheckConfig = (componentName, config, configTypes) => {\n  Object.keys(configTypes).forEach(property => {\n    const expectedTypes = configTypes[property]\n    const value = config[property]\n    const valueType = value && isElement(value) ? 'element' : toType(value)\n\n    if (!new RegExp(expectedTypes).test(valueType)) {\n      throw new TypeError(\n        `${componentName.toUpperCase()}: Option \"${property}\" provided type \"${valueType}\" but expected type \"${expectedTypes}\".`\n      )\n    }\n  })\n}\n\nconst isVisible = element => {\n  if (!isElement(element) || element.getClientRects().length === 0) {\n    return false\n  }\n\n  return getComputedStyle(element).getPropertyValue('visibility') === 'visible'\n}\n\nconst isDisabled = element => {\n  if (!element || element.nodeType !== Node.ELEMENT_NODE) {\n    return true\n  }\n\n  if (element.classList.contains('disabled')) {\n    return true\n  }\n\n  if (typeof element.disabled !== 'undefined') {\n    return element.disabled\n  }\n\n  return element.hasAttribute('disabled') && element.getAttribute('disabled') !== 'false'\n}\n\nconst findShadowRoot = element => {\n  if (!document.documentElement.attachShadow) {\n    return null\n  }\n\n  // Can find the shadow root otherwise it'll return the document\n  if (typeof element.getRootNode === 'function') {\n    const root = element.getRootNode()\n    return root instanceof ShadowRoot ? root : null\n  }\n\n  if (element instanceof ShadowRoot) {\n    return element\n  }\n\n  // when we don't find a shadow root\n  if (!element.parentNode) {\n    return null\n  }\n\n  return findShadowRoot(element.parentNode)\n}\n\nconst noop = () => {}\n\n/**\n * Trick to restart an element's animation\n *\n * @param {HTMLElement} element\n * @return void\n *\n * @see https://www.charistheo.io/blog/2021/02/restart-a-css-animation-with-javascript/#restarting-a-css-animation\n */\nconst reflow = element => {\n  // eslint-disable-next-line no-unused-expressions\n  element.offsetHeight\n}\n\nconst getjQuery = () => {\n  const { jQuery } = window\n\n  if (jQuery && !document.body.hasAttribute('data-bs-no-jquery')) {\n    return jQuery\n  }\n\n  return null\n}\n\nconst DOMContentLoadedCallbacks = []\n\nconst onDOMContentLoaded = callback => {\n  if (document.readyState === 'loading') {\n    // add listener on the first call when the document is in loading state\n    if (!DOMContentLoadedCallbacks.length) {\n      document.addEventListener('DOMContentLoaded', () => {\n        DOMContentLoadedCallbacks.forEach(callback => callback())\n      })\n    }\n\n    DOMContentLoadedCallbacks.push(callback)\n  } else {\n    callback()\n  }\n}\n\nconst isRTL = () => document.documentElement.dir === 'rtl'\n\nconst defineJQueryPlugin = plugin => {\n  onDOMContentLoaded(() => {\n    const $ = getjQuery()\n    /* istanbul ignore if */\n    if ($) {\n      const name = plugin.NAME\n      const JQUERY_NO_CONFLICT = $.fn[name]\n      $.fn[name] = plugin.jQueryInterface\n      $.fn[name].Constructor = plugin\n      $.fn[name].noConflict = () => {\n        $.fn[name] = JQUERY_NO_CONFLICT\n        return plugin.jQueryInterface\n      }\n    }\n  })\n}\n\nconst execute = callback => {\n  if (typeof callback === 'function') {\n    callback()\n  }\n}\n\nconst executeAfterTransition = (callback, transitionElement, waitForTransition = true) => {\n  if (!waitForTransition) {\n    execute(callback)\n    return\n  }\n\n  const durationPadding = 5\n  const emulatedDuration = getTransitionDurationFromElement(transitionElement) + durationPadding\n\n  let called = false\n\n  const handler = ({ target }) => {\n    if (target !== transitionElement) {\n      return\n    }\n\n    called = true\n    transitionElement.removeEventListener(TRANSITION_END, handler)\n    execute(callback)\n  }\n\n  transitionElement.addEventListener(TRANSITION_END, handler)\n  setTimeout(() => {\n    if (!called) {\n      triggerTransitionEnd(transitionElement)\n    }\n  }, emulatedDuration)\n}\n\n/**\n * Return the previous/next element of a list.\n *\n * @param {array} list    The list of elements\n * @param activeElement   The active element\n * @param shouldGetNext   Choose to get next or previous element\n * @param isCycleAllowed\n * @return {Element|elem} The proper element\n */\nconst getNextActiveElement = (list, activeElement, shouldGetNext, isCycleAllowed) => {\n  let index = list.indexOf(activeElement)\n\n  // if the element does not exist in the list return an element depending on the direction and if cycle is allowed\n  if (index === -1) {\n    return list[!shouldGetNext && isCycleAllowed ? list.length - 1 : 0]\n  }\n\n  const listLength = list.length\n\n  index += shouldGetNext ? 1 : -1\n\n  if (isCycleAllowed) {\n    index = (index + listLength) % listLength\n  }\n\n  return list[Math.max(0, Math.min(index, listLength - 1))]\n}\n\nexport {\n  getElement,\n  getUID,\n  getSelectorFromElement,\n  getElementFromSelector,\n  getTransitionDurationFromElement,\n  triggerTransitionEnd,\n  isElement,\n  typeCheckConfig,\n  isVisible,\n  isDisabled,\n  findShadowRoot,\n  noop,\n  getNextActiveElement,\n  reflow,\n  getjQuery,\n  onDOMContentLoaded,\n  isRTL,\n  defineJQueryPlugin,\n  execute,\n  executeAfterTransition\n}\n","/**\n * --------------------------------------------------------------------------\n * Bootstrap (v5.1.0): dom/event-handler.js\n * Licensed under MIT (https://github.com/twbs/bootstrap/blob/main/LICENSE)\n * --------------------------------------------------------------------------\n */\n\nimport { getjQuery } from '../util/index'\n\n/**\n * ------------------------------------------------------------------------\n * Constants\n * ------------------------------------------------------------------------\n */\n\nconst namespaceRegex = /[^.]*(?=\\..*)\\.|.*/\nconst stripNameRegex = /\\..*/\nconst stripUidRegex = /::\\d+$/\nconst eventRegistry = {} // Events storage\nlet uidEvent = 1\nconst customEvents = {\n  mouseenter: 'mouseover',\n  mouseleave: 'mouseout'\n}\nconst customEventsRegex = /^(mouseenter|mouseleave)/i\nconst nativeEvents = new Set([\n  'click',\n  'dblclick',\n  'mouseup',\n  'mousedown',\n  'contextmenu',\n  'mousewheel',\n  'DOMMouseScroll',\n  'mouseover',\n  'mouseout',\n  'mousemove',\n  'selectstart',\n  'selectend',\n  'keydown',\n  'keypress',\n  'keyup',\n  'orientationchange',\n  'touchstart',\n  'touchmove',\n  'touchend',\n  'touchcancel',\n  'pointerdown',\n  'pointermove',\n  'pointerup',\n  'pointerleave',\n  'pointercancel',\n  'gesturestart',\n  'gesturechange',\n  'gestureend',\n  'focus',\n  'blur',\n  'change',\n  'reset',\n  'select',\n  'submit',\n  'focusin',\n  'focusout',\n  'load',\n  'unload',\n  'beforeunload',\n  'resize',\n  'move',\n  'DOMContentLoaded',\n  'readystatechange',\n  'error',\n  'abort',\n  'scroll'\n])\n\n/**\n * ------------------------------------------------------------------------\n * Private methods\n * ------------------------------------------------------------------------\n */\n\nfunction getUidEvent(element, uid) {\n  return (uid && `${uid}::${uidEvent++}`) || element.uidEvent || uidEvent++\n}\n\nfunction getEvent(element) {\n  const uid = getUidEvent(element)\n\n  element.uidEvent = uid\n  eventRegistry[uid] = eventRegistry[uid] || {}\n\n  return eventRegistry[uid]\n}\n\nfunction bootstrapHandler(element, fn) {\n  return function handler(event) {\n    event.delegateTarget = element\n\n    if (handler.oneOff) {\n      EventHandler.off(element, event.type, fn)\n    }\n\n    return fn.apply(element, [event])\n  }\n}\n\nfunction bootstrapDelegationHandler(element, selector, fn) {\n  return function handler(event) {\n    const domElements = element.querySelectorAll(selector)\n\n    for (let { target } = event; target && target !== this; target = target.parentNode) {\n      for (let i = domElements.length; i--;) {\n        if (domElements[i] === target) {\n          event.delegateTarget = target\n\n          if (handler.oneOff) {\n            // eslint-disable-next-line unicorn/consistent-destructuring\n            EventHandler.off(element, event.type, selector, fn)\n          }\n\n          return fn.apply(target, [event])\n        }\n      }\n    }\n\n    // To please ESLint\n    return null\n  }\n}\n\nfunction findHandler(events, handler, delegationSelector = null) {\n  const uidEventList = Object.keys(events)\n\n  for (let i = 0, len = uidEventList.length; i < len; i++) {\n    const event = events[uidEventList[i]]\n\n    if (event.originalHandler === handler && event.delegationSelector === delegationSelector) {\n      return event\n    }\n  }\n\n  return null\n}\n\nfunction normalizeParams(originalTypeEvent, handler, delegationFn) {\n  const delegation = typeof handler === 'string'\n  const originalHandler = delegation ? delegationFn : handler\n\n  let typeEvent = getTypeEvent(originalTypeEvent)\n  const isNative = nativeEvents.has(typeEvent)\n\n  if (!isNative) {\n    typeEvent = originalTypeEvent\n  }\n\n  return [delegation, originalHandler, typeEvent]\n}\n\nfunction addHandler(element, originalTypeEvent, handler, delegationFn, oneOff) {\n  if (typeof originalTypeEvent !== 'string' || !element) {\n    return\n  }\n\n  if (!handler) {\n    handler = delegationFn\n    delegationFn = null\n  }\n\n  // in case of mouseenter or mouseleave wrap the handler within a function that checks for its DOM position\n  // this prevents the handler from being dispatched the same way as mouseover or mouseout does\n  if (customEventsRegex.test(originalTypeEvent)) {\n    const wrapFn = fn => {\n      return function (event) {\n        if (!event.relatedTarget || (event.relatedTarget !== event.delegateTarget && !event.delegateTarget.contains(event.relatedTarget))) {\n          return fn.call(this, event)\n        }\n      }\n    }\n\n    if (delegationFn) {\n      delegationFn = wrapFn(delegationFn)\n    } else {\n      handler = wrapFn(handler)\n    }\n  }\n\n  const [delegation, originalHandler, typeEvent] = normalizeParams(originalTypeEvent, handler, delegationFn)\n  const events = getEvent(element)\n  const handlers = events[typeEvent] || (events[typeEvent] = {})\n  const previousFn = findHandler(handlers, originalHandler, delegation ? handler : null)\n\n  if (previousFn) {\n    previousFn.oneOff = previousFn.oneOff && oneOff\n\n    return\n  }\n\n  const uid = getUidEvent(originalHandler, originalTypeEvent.replace(namespaceRegex, ''))\n  const fn = delegation ?\n    bootstrapDelegationHandler(element, handler, delegationFn) :\n    bootstrapHandler(element, handler)\n\n  fn.delegationSelector = delegation ? handler : null\n  fn.originalHandler = originalHandler\n  fn.oneOff = oneOff\n  fn.uidEvent = uid\n  handlers[uid] = fn\n\n  element.addEventListener(typeEvent, fn, delegation)\n}\n\nfunction removeHandler(element, events, typeEvent, handler, delegationSelector) {\n  const fn = findHandler(events[typeEvent], handler, delegationSelector)\n\n  if (!fn) {\n    return\n  }\n\n  element.removeEventListener(typeEvent, fn, Boolean(delegationSelector))\n  delete events[typeEvent][fn.uidEvent]\n}\n\nfunction removeNamespacedHandlers(element, events, typeEvent, namespace) {\n  const storeElementEvent = events[typeEvent] || {}\n\n  Object.keys(storeElementEvent).forEach(handlerKey => {\n    if (handlerKey.includes(namespace)) {\n      const event = storeElementEvent[handlerKey]\n\n      removeHandler(element, events, typeEvent, event.originalHandler, event.delegationSelector)\n    }\n  })\n}\n\nfunction getTypeEvent(event) {\n  // allow to get the native events from namespaced events ('click.bs.button' --> 'click')\n  event = event.replace(stripNameRegex, '')\n  return customEvents[event] || event\n}\n\nconst EventHandler = {\n  on(element, event, handler, delegationFn) {\n    addHandler(element, event, handler, delegationFn, false)\n  },\n\n  one(element, event, handler, delegationFn) {\n    addHandler(element, event, handler, delegationFn, true)\n  },\n\n  off(element, originalTypeEvent, handler, delegationFn) {\n    if (typeof originalTypeEvent !== 'string' || !element) {\n      return\n    }\n\n    const [delegation, originalHandler, typeEvent] = normalizeParams(originalTypeEvent, handler, delegationFn)\n    const inNamespace = typeEvent !== originalTypeEvent\n    const events = getEvent(element)\n    const isNamespace = originalTypeEvent.startsWith('.')\n\n    if (typeof originalHandler !== 'undefined') {\n      // Simplest case: handler is passed, remove that listener ONLY.\n      if (!events || !events[typeEvent]) {\n        return\n      }\n\n      removeHandler(element, events, typeEvent, originalHandler, delegation ? handler : null)\n      return\n    }\n\n    if (isNamespace) {\n      Object.keys(events).forEach(elementEvent => {\n        removeNamespacedHandlers(element, events, elementEvent, originalTypeEvent.slice(1))\n      })\n    }\n\n    const storeElementEvent = events[typeEvent] || {}\n    Object.keys(storeElementEvent).forEach(keyHandlers => {\n      const handlerKey = keyHandlers.replace(stripUidRegex, '')\n\n      if (!inNamespace || originalTypeEvent.includes(handlerKey)) {\n        const event = storeElementEvent[keyHandlers]\n\n        removeHandler(element, events, typeEvent, event.originalHandler, event.delegationSelector)\n      }\n    })\n  },\n\n  trigger(element, event, args) {\n    if (typeof event !== 'string' || !element) {\n      return null\n    }\n\n    const $ = getjQuery()\n    const typeEvent = getTypeEvent(event)\n    const inNamespace = event !== typeEvent\n    const isNative = nativeEvents.has(typeEvent)\n\n    let jQueryEvent\n    let bubbles = true\n    let nativeDispatch = true\n    let defaultPrevented = false\n    let evt = null\n\n    if (inNamespace && $) {\n      jQueryEvent = $.Event(event, args)\n\n      $(element).trigger(jQueryEvent)\n      bubbles = !jQueryEvent.isPropagationStopped()\n      nativeDispatch = !jQueryEvent.isImmediatePropagationStopped()\n      defaultPrevented = jQueryEvent.isDefaultPrevented()\n    }\n\n    if (isNative) {\n      evt = document.createEvent('HTMLEvents')\n      evt.initEvent(typeEvent, bubbles, true)\n    } else {\n      evt = new CustomEvent(event, {\n        bubbles,\n        cancelable: true\n      })\n    }\n\n    // merge custom information in our event\n    if (typeof args !== 'undefined') {\n      Object.keys(args).forEach(key => {\n        Object.defineProperty(evt, key, {\n          get() {\n            return args[key]\n          }\n        })\n      })\n    }\n\n    if (defaultPrevented) {\n      evt.preventDefault()\n    }\n\n    if (nativeDispatch) {\n      element.dispatchEvent(evt)\n    }\n\n    if (evt.defaultPrevented && typeof jQueryEvent !== 'undefined') {\n      jQueryEvent.preventDefault()\n    }\n\n    return evt\n  }\n}\n\nexport default EventHandler\n","/**\n * --------------------------------------------------------------------------\n * Bootstrap (v5.1.0): dom/data.js\n * Licensed under MIT (https://github.com/twbs/bootstrap/blob/main/LICENSE)\n * --------------------------------------------------------------------------\n */\n\n/**\n * ------------------------------------------------------------------------\n * Constants\n * ------------------------------------------------------------------------\n */\n\nconst elementMap = new Map()\n\nexport default {\n  set(element, key, instance) {\n    if (!elementMap.has(element)) {\n      elementMap.set(element, new Map())\n    }\n\n    const instanceMap = elementMap.get(element)\n\n    // make it clear we only want one instance per element\n    // can be removed later when multiple key/instances are fine to be used\n    if (!instanceMap.has(key) && instanceMap.size !== 0) {\n      // eslint-disable-next-line no-console\n      console.error(`Bootstrap doesn't allow more than one instance per element. Bound instance: ${Array.from(instanceMap.keys())[0]}.`)\n      return\n    }\n\n    instanceMap.set(key, instance)\n  },\n\n  get(element, key) {\n    if (elementMap.has(element)) {\n      return elementMap.get(element).get(key) || null\n    }\n\n    return null\n  },\n\n  remove(element, key) {\n    if (!elementMap.has(element)) {\n      return\n    }\n\n    const instanceMap = elementMap.get(element)\n\n    instanceMap.delete(key)\n\n    // free up element references if there are no instances left for an element\n    if (instanceMap.size === 0) {\n      elementMap.delete(element)\n    }\n  }\n}\n","/**\n * --------------------------------------------------------------------------\n * Bootstrap (v5.1.0): base-component.js\n * Licensed under MIT (https://github.com/twbs/bootstrap/blob/main/LICENSE)\n * --------------------------------------------------------------------------\n */\n\nimport Data from './dom/data'\nimport {\n  executeAfterTransition,\n  getElement\n} from './util/index'\nimport EventHandler from './dom/event-handler'\n\n/**\n * ------------------------------------------------------------------------\n * Constants\n * ------------------------------------------------------------------------\n */\n\nconst VERSION = '5.1.0'\n\nclass BaseComponent {\n  constructor(element) {\n    element = getElement(element)\n\n    if (!element) {\n      return\n    }\n\n    this._element = element\n    Data.set(this._element, this.constructor.DATA_KEY, this)\n  }\n\n  dispose() {\n    Data.remove(this._element, this.constructor.DATA_KEY)\n    EventHandler.off(this._element, this.constructor.EVENT_KEY)\n\n    Object.getOwnPropertyNames(this).forEach(propertyName => {\n      this[propertyName] = null\n    })\n  }\n\n  _queueCallback(callback, element, isAnimated = true) {\n    executeAfterTransition(callback, element, isAnimated)\n  }\n\n  /** Static */\n\n  static getInstance(element) {\n    return Data.get(getElement(element), this.DATA_KEY)\n  }\n\n  static getOrCreateInstance(element, config = {}) {\n    return this.getInstance(element) || new this(element, typeof config === 'object' ? config : null)\n  }\n\n  static get VERSION() {\n    return VERSION\n  }\n\n  static get NAME() {\n    throw new Error('You have to implement the static method \"NAME\", for each component!')\n  }\n\n  static get DATA_KEY() {\n    return `bs.${this.NAME}`\n  }\n\n  static get EVENT_KEY() {\n    return `.${this.DATA_KEY}`\n  }\n}\n\nexport default BaseComponent\n","/**\n * --------------------------------------------------------------------------\n * Bootstrap (v5.1.0): util/component-functions.js\n * Licensed under MIT (https://github.com/twbs/bootstrap/blob/main/LICENSE)\n * --------------------------------------------------------------------------\n */\n\nimport EventHandler from '../dom/event-handler'\nimport { getElementFromSelector, isDisabled } from './index'\n\nconst enableDismissTrigger = (component, method = 'hide') => {\n  const clickEvent = `click.dismiss${component.EVENT_KEY}`\n  const name = component.NAME\n\n  EventHandler.on(document, clickEvent, `[data-bs-dismiss=\"${name}\"]`, function (event) {\n    if (['A', 'AREA'].includes(this.tagName)) {\n      event.preventDefault()\n    }\n\n    if (isDisabled(this)) {\n      return\n    }\n\n    const target = getElementFromSelector(this) || this.closest(`.${name}`)\n    const instance = component.getOrCreateInstance(target)\n\n    // Method argument is left, for Alert and only, as it doesn't implement the 'hide' method\n    instance[method]()\n  })\n}\n\nexport {\n  enableDismissTrigger\n}\n","/**\n * --------------------------------------------------------------------------\n * Bootstrap (v5.1.0): alert.js\n * Licensed under MIT (https://github.com/twbs/bootstrap/blob/main/LICENSE)\n * --------------------------------------------------------------------------\n */\n\nimport { defineJQueryPlugin } from './util/index'\nimport EventHandler from './dom/event-handler'\nimport BaseComponent from './base-component'\nimport { enableDismissTrigger } from './util/component-functions'\n\n/**\n * ------------------------------------------------------------------------\n * Constants\n * ------------------------------------------------------------------------\n */\n\nconst NAME = 'alert'\nconst DATA_KEY = 'bs.alert'\nconst EVENT_KEY = `.${DATA_KEY}`\n\nconst EVENT_CLOSE = `close${EVENT_KEY}`\nconst EVENT_CLOSED = `closed${EVENT_KEY}`\nconst CLASS_NAME_FADE = 'fade'\nconst CLASS_NAME_SHOW = 'show'\n\n/**\n * ------------------------------------------------------------------------\n * Class Definition\n * ------------------------------------------------------------------------\n */\n\nclass Alert extends BaseComponent {\n  // Getters\n\n  static get NAME() {\n    return NAME\n  }\n\n  // Public\n\n  close() {\n    const closeEvent = EventHandler.trigger(this._element, EVENT_CLOSE)\n\n    if (closeEvent.defaultPrevented) {\n      return\n    }\n\n    this._element.classList.remove(CLASS_NAME_SHOW)\n\n    const isAnimated = this._element.classList.contains(CLASS_NAME_FADE)\n    this._queueCallback(() => this._destroyElement(), this._element, isAnimated)\n  }\n\n  // Private\n  _destroyElement() {\n    this._element.remove()\n    EventHandler.trigger(this._element, EVENT_CLOSED)\n    this.dispose()\n  }\n\n  // Static\n\n  static jQueryInterface(config) {\n    return this.each(function () {\n      const data = Alert.getOrCreateInstance(this)\n\n      if (typeof config !== 'string') {\n        return\n      }\n\n      if (data[config] === undefined || config.startsWith('_') || config === 'constructor') {\n        throw new TypeError(`No method named \"${config}\"`)\n      }\n\n      data[config](this)\n    })\n  }\n}\n\n/**\n * ------------------------------------------------------------------------\n * Data Api implementation\n * ------------------------------------------------------------------------\n */\n\nenableDismissTrigger(Alert, 'close')\n/**\n * ------------------------------------------------------------------------\n * jQuery\n * ------------------------------------------------------------------------\n * add .Alert to jQuery only if jQuery is present\n */\n\ndefineJQueryPlugin(Alert)\n\nexport default Alert\n","/**\n * --------------------------------------------------------------------------\n * Bootstrap (v5.1.0): button.js\n * Licensed under MIT (https://github.com/twbs/bootstrap/blob/main/LICENSE)\n * --------------------------------------------------------------------------\n */\n\nimport { defineJQueryPlugin } from './util/index'\nimport EventHandler from './dom/event-handler'\nimport BaseComponent from './base-component'\n\n/**\n * ------------------------------------------------------------------------\n * Constants\n * ------------------------------------------------------------------------\n */\n\nconst NAME = 'button'\nconst DATA_KEY = 'bs.button'\nconst EVENT_KEY = `.${DATA_KEY}`\nconst DATA_API_KEY = '.data-api'\n\nconst CLASS_NAME_ACTIVE = 'active'\n\nconst SELECTOR_DATA_TOGGLE = '[data-bs-toggle=\"button\"]'\n\nconst EVENT_CLICK_DATA_API = `click${EVENT_KEY}${DATA_API_KEY}`\n\n/**\n * ------------------------------------------------------------------------\n * Class Definition\n * ------------------------------------------------------------------------\n */\n\nclass Button extends BaseComponent {\n  // Getters\n\n  static get NAME() {\n    return NAME\n  }\n\n  // Public\n\n  toggle() {\n    // Toggle class and sync the `aria-pressed` attribute with the return value of the `.toggle()` method\n    this._element.setAttribute('aria-pressed', this._element.classList.toggle(CLASS_NAME_ACTIVE))\n  }\n\n  // Static\n\n  static jQueryInterface(config) {\n    return this.each(function () {\n      const data = Button.getOrCreateInstance(this)\n\n      if (config === 'toggle') {\n        data[config]()\n      }\n    })\n  }\n}\n\n/**\n * ------------------------------------------------------------------------\n * Data Api implementation\n * ------------------------------------------------------------------------\n */\n\nEventHandler.on(document, EVENT_CLICK_DATA_API, SELECTOR_DATA_TOGGLE, event => {\n  event.preventDefault()\n\n  const button = event.target.closest(SELECTOR_DATA_TOGGLE)\n  const data = Button.getOrCreateInstance(button)\n\n  data.toggle()\n})\n\n/**\n * ------------------------------------------------------------------------\n * jQuery\n * ------------------------------------------------------------------------\n * add .Button to jQuery only if jQuery is present\n */\n\ndefineJQueryPlugin(Button)\n\nexport default Button\n","/**\n * --------------------------------------------------------------------------\n * Bootstrap (v5.1.0): dom/manipulator.js\n * Licensed under MIT (https://github.com/twbs/bootstrap/blob/main/LICENSE)\n * --------------------------------------------------------------------------\n */\n\nfunction normalizeData(val) {\n  if (val === 'true') {\n    return true\n  }\n\n  if (val === 'false') {\n    return false\n  }\n\n  if (val === Number(val).toString()) {\n    return Number(val)\n  }\n\n  if (val === '' || val === 'null') {\n    return null\n  }\n\n  return val\n}\n\nfunction normalizeDataKey(key) {\n  return key.replace(/[A-Z]/g, chr => `-${chr.toLowerCase()}`)\n}\n\nconst Manipulator = {\n  setDataAttribute(element, key, value) {\n    element.setAttribute(`data-bs-${normalizeDataKey(key)}`, value)\n  },\n\n  removeDataAttribute(element, key) {\n    element.removeAttribute(`data-bs-${normalizeDataKey(key)}`)\n  },\n\n  getDataAttributes(element) {\n    if (!element) {\n      return {}\n    }\n\n    const attributes = {}\n\n    Object.keys(element.dataset)\n      .filter(key => key.startsWith('bs'))\n      .forEach(key => {\n        let pureKey = key.replace(/^bs/, '')\n        pureKey = pureKey.charAt(0).toLowerCase() + pureKey.slice(1, pureKey.length)\n        attributes[pureKey] = normalizeData(element.dataset[key])\n      })\n\n    return attributes\n  },\n\n  getDataAttribute(element, key) {\n    return normalizeData(element.getAttribute(`data-bs-${normalizeDataKey(key)}`))\n  },\n\n  offset(element) {\n    const rect = element.getBoundingClientRect()\n\n    return {\n      top: rect.top + window.pageYOffset,\n      left: rect.left + window.pageXOffset\n    }\n  },\n\n  position(element) {\n    return {\n      top: element.offsetTop,\n      left: element.offsetLeft\n    }\n  }\n}\n\nexport default Manipulator\n","/**\n * --------------------------------------------------------------------------\n * Bootstrap (v5.1.0): dom/selector-engine.js\n * Licensed under MIT (https://github.com/twbs/bootstrap/blob/main/LICENSE)\n * --------------------------------------------------------------------------\n */\n\n/**\n * ------------------------------------------------------------------------\n * Constants\n * ------------------------------------------------------------------------\n */\n\nimport { isDisabled, isVisible } from '../util/index'\n\nconst NODE_TEXT = 3\n\nconst SelectorEngine = {\n  find(selector, element = document.documentElement) {\n    return [].concat(...Element.prototype.querySelectorAll.call(element, selector))\n  },\n\n  findOne(selector, element = document.documentElement) {\n    return Element.prototype.querySelector.call(element, selector)\n  },\n\n  children(element, selector) {\n    return [].concat(...element.children)\n      .filter(child => child.matches(selector))\n  },\n\n  parents(element, selector) {\n    const parents = []\n\n    let ancestor = element.parentNode\n\n    while (ancestor && ancestor.nodeType === Node.ELEMENT_NODE && ancestor.nodeType !== NODE_TEXT) {\n      if (ancestor.matches(selector)) {\n        parents.push(ancestor)\n      }\n\n      ancestor = ancestor.parentNode\n    }\n\n    return parents\n  },\n\n  prev(element, selector) {\n    let previous = element.previousElementSibling\n\n    while (previous) {\n      if (previous.matches(selector)) {\n        return [previous]\n      }\n\n      previous = previous.previousElementSibling\n    }\n\n    return []\n  },\n\n  next(element, selector) {\n    let next = element.nextElementSibling\n\n    while (next) {\n      if (next.matches(selector)) {\n        return [next]\n      }\n\n      next = next.nextElementSibling\n    }\n\n    return []\n  },\n\n  focusableChildren(element) {\n    const focusables = [\n      'a',\n      'button',\n      'input',\n      'textarea',\n      'select',\n      'details',\n      '[tabindex]',\n      '[contenteditable=\"true\"]'\n    ].map(selector => `${selector}:not([tabindex^=\"-\"])`).join(', ')\n\n    return this.find(focusables, element).filter(el => !isDisabled(el) && isVisible(el))\n  }\n}\n\nexport default SelectorEngine\n","/**\n * --------------------------------------------------------------------------\n * Bootstrap (v5.1.0): carousel.js\n * Licensed under MIT (https://github.com/twbs/bootstrap/blob/main/LICENSE)\n * --------------------------------------------------------------------------\n */\n\nimport {\n  defineJQueryPlugin,\n  getElementFromSelector,\n  isRTL,\n  isVisible,\n  getNextActiveElement,\n  reflow,\n  triggerTransitionEnd,\n  typeCheckConfig\n} from './util/index'\nimport EventHandler from './dom/event-handler'\nimport Manipulator from './dom/manipulator'\nimport SelectorEngine from './dom/selector-engine'\nimport BaseComponent from './base-component'\n\n/**\n * ------------------------------------------------------------------------\n * Constants\n * ------------------------------------------------------------------------\n */\n\nconst NAME = 'carousel'\nconst DATA_KEY = 'bs.carousel'\nconst EVENT_KEY = `.${DATA_KEY}`\nconst DATA_API_KEY = '.data-api'\n\nconst ARROW_LEFT_KEY = 'ArrowLeft'\nconst ARROW_RIGHT_KEY = 'ArrowRight'\nconst TOUCHEVENT_COMPAT_WAIT = 500 // Time for mouse compat events to fire after touch\nconst SWIPE_THRESHOLD = 40\n\nconst Default = {\n  interval: 5000,\n  keyboard: true,\n  slide: false,\n  pause: 'hover',\n  wrap: true,\n  touch: true\n}\n\nconst DefaultType = {\n  interval: '(number|boolean)',\n  keyboard: 'boolean',\n  slide: '(boolean|string)',\n  pause: '(string|boolean)',\n  wrap: 'boolean',\n  touch: 'boolean'\n}\n\nconst ORDER_NEXT = 'next'\nconst ORDER_PREV = 'prev'\nconst DIRECTION_LEFT = 'left'\nconst DIRECTION_RIGHT = 'right'\n\nconst KEY_TO_DIRECTION = {\n  [ARROW_LEFT_KEY]: DIRECTION_RIGHT,\n  [ARROW_RIGHT_KEY]: DIRECTION_LEFT\n}\n\nconst EVENT_SLIDE = `slide${EVENT_KEY}`\nconst EVENT_SLID = `slid${EVENT_KEY}`\nconst EVENT_KEYDOWN = `keydown${EVENT_KEY}`\nconst EVENT_MOUSEENTER = `mouseenter${EVENT_KEY}`\nconst EVENT_MOUSELEAVE = `mouseleave${EVENT_KEY}`\nconst EVENT_TOUCHSTART = `touchstart${EVENT_KEY}`\nconst EVENT_TOUCHMOVE = `touchmove${EVENT_KEY}`\nconst EVENT_TOUCHEND = `touchend${EVENT_KEY}`\nconst EVENT_POINTERDOWN = `pointerdown${EVENT_KEY}`\nconst EVENT_POINTERUP = `pointerup${EVENT_KEY}`\nconst EVENT_DRAG_START = `dragstart${EVENT_KEY}`\nconst EVENT_LOAD_DATA_API = `load${EVENT_KEY}${DATA_API_KEY}`\nconst EVENT_CLICK_DATA_API = `click${EVENT_KEY}${DATA_API_KEY}`\n\nconst CLASS_NAME_CAROUSEL = 'carousel'\nconst CLASS_NAME_ACTIVE = 'active'\nconst CLASS_NAME_SLIDE = 'slide'\nconst CLASS_NAME_END = 'carousel-item-end'\nconst CLASS_NAME_START = 'carousel-item-start'\nconst CLASS_NAME_NEXT = 'carousel-item-next'\nconst CLASS_NAME_PREV = 'carousel-item-prev'\nconst CLASS_NAME_POINTER_EVENT = 'pointer-event'\n\nconst SELECTOR_ACTIVE = '.active'\nconst SELECTOR_ACTIVE_ITEM = '.active.carousel-item'\nconst SELECTOR_ITEM = '.carousel-item'\nconst SELECTOR_ITEM_IMG = '.carousel-item img'\nconst SELECTOR_NEXT_PREV = '.carousel-item-next, .carousel-item-prev'\nconst SELECTOR_INDICATORS = '.carousel-indicators'\nconst SELECTOR_INDICATOR = '[data-bs-target]'\nconst SELECTOR_DATA_SLIDE = '[data-bs-slide], [data-bs-slide-to]'\nconst SELECTOR_DATA_RIDE = '[data-bs-ride=\"carousel\"]'\n\nconst POINTER_TYPE_TOUCH = 'touch'\nconst POINTER_TYPE_PEN = 'pen'\n\n/**\n * ------------------------------------------------------------------------\n * Class Definition\n * ------------------------------------------------------------------------\n */\nclass Carousel extends BaseComponent {\n  constructor(element, config) {\n    super(element)\n\n    this._items = null\n    this._interval = null\n    this._activeElement = null\n    this._isPaused = false\n    this._isSliding = false\n    this.touchTimeout = null\n    this.touchStartX = 0\n    this.touchDeltaX = 0\n\n    this._config = this._getConfig(config)\n    this._indicatorsElement = SelectorEngine.findOne(SELECTOR_INDICATORS, this._element)\n    this._touchSupported = 'ontouchstart' in document.documentElement || navigator.maxTouchPoints > 0\n    this._pointerEvent = Boolean(window.PointerEvent)\n\n    this._addEventListeners()\n  }\n\n  // Getters\n\n  static get Default() {\n    return Default\n  }\n\n  static get NAME() {\n    return NAME\n  }\n\n  // Public\n\n  next() {\n    this._slide(ORDER_NEXT)\n  }\n\n  nextWhenVisible() {\n    // Don't call next when the page isn't visible\n    // or the carousel or its parent isn't visible\n    if (!document.hidden && isVisible(this._element)) {\n      this.next()\n    }\n  }\n\n  prev() {\n    this._slide(ORDER_PREV)\n  }\n\n  pause(event) {\n    if (!event) {\n      this._isPaused = true\n    }\n\n    if (SelectorEngine.findOne(SELECTOR_NEXT_PREV, this._element)) {\n      triggerTransitionEnd(this._element)\n      this.cycle(true)\n    }\n\n    clearInterval(this._interval)\n    this._interval = null\n  }\n\n  cycle(event) {\n    if (!event) {\n      this._isPaused = false\n    }\n\n    if (this._interval) {\n      clearInterval(this._interval)\n      this._interval = null\n    }\n\n    if (this._config && this._config.interval && !this._isPaused) {\n      this._updateInterval()\n\n      this._interval = setInterval(\n        (document.visibilityState ? this.nextWhenVisible : this.next).bind(this),\n        this._config.interval\n      )\n    }\n  }\n\n  to(index) {\n    this._activeElement = SelectorEngine.findOne(SELECTOR_ACTIVE_ITEM, this._element)\n    const activeIndex = this._getItemIndex(this._activeElement)\n\n    if (index > this._items.length - 1 || index < 0) {\n      return\n    }\n\n    if (this._isSliding) {\n      EventHandler.one(this._element, EVENT_SLID, () => this.to(index))\n      return\n    }\n\n    if (activeIndex === index) {\n      this.pause()\n      this.cycle()\n      return\n    }\n\n    const order = index > activeIndex ?\n      ORDER_NEXT :\n      ORDER_PREV\n\n    this._slide(order, this._items[index])\n  }\n\n  // Private\n\n  _getConfig(config) {\n    config = {\n      ...Default,\n      ...Manipulator.getDataAttributes(this._element),\n      ...(typeof config === 'object' ? config : {})\n    }\n    typeCheckConfig(NAME, config, DefaultType)\n    return config\n  }\n\n  _handleSwipe() {\n    const absDeltax = Math.abs(this.touchDeltaX)\n\n    if (absDeltax <= SWIPE_THRESHOLD) {\n      return\n    }\n\n    const direction = absDeltax / this.touchDeltaX\n\n    this.touchDeltaX = 0\n\n    if (!direction) {\n      return\n    }\n\n    this._slide(direction > 0 ? DIRECTION_RIGHT : DIRECTION_LEFT)\n  }\n\n  _addEventListeners() {\n    if (this._config.keyboard) {\n      EventHandler.on(this._element, EVENT_KEYDOWN, event => this._keydown(event))\n    }\n\n    if (this._config.pause === 'hover') {\n      EventHandler.on(this._element, EVENT_MOUSEENTER, event => this.pause(event))\n      EventHandler.on(this._element, EVENT_MOUSELEAVE, event => this.cycle(event))\n    }\n\n    if (this._config.touch && this._touchSupported) {\n      this._addTouchEventListeners()\n    }\n  }\n\n  _addTouchEventListeners() {\n    const start = event => {\n      if (this._pointerEvent && (event.pointerType === POINTER_TYPE_PEN || event.pointerType === POINTER_TYPE_TOUCH)) {\n        this.touchStartX = event.clientX\n      } else if (!this._pointerEvent) {\n        this.touchStartX = event.touches[0].clientX\n      }\n    }\n\n    const move = event => {\n      // ensure swiping with one touch and not pinching\n      this.touchDeltaX = event.touches && event.touches.length > 1 ?\n        0 :\n        event.touches[0].clientX - this.touchStartX\n    }\n\n    const end = event => {\n      if (this._pointerEvent && (event.pointerType === POINTER_TYPE_PEN || event.pointerType === POINTER_TYPE_TOUCH)) {\n        this.touchDeltaX = event.clientX - this.touchStartX\n      }\n\n      this._handleSwipe()\n      if (this._config.pause === 'hover') {\n        // If it's a touch-enabled device, mouseenter/leave are fired as\n        // part of the mouse compatibility events on first tap - the carousel\n        // would stop cycling until user tapped out of it;\n        // here, we listen for touchend, explicitly pause the carousel\n        // (as if it's the second time we tap on it, mouseenter compat event\n        // is NOT fired) and after a timeout (to allow for mouse compatibility\n        // events to fire) we explicitly restart cycling\n\n        this.pause()\n        if (this.touchTimeout) {\n          clearTimeout(this.touchTimeout)\n        }\n\n        this.touchTimeout = setTimeout(event => this.cycle(event), TOUCHEVENT_COMPAT_WAIT + this._config.interval)\n      }\n    }\n\n    SelectorEngine.find(SELECTOR_ITEM_IMG, this._element).forEach(itemImg => {\n      EventHandler.on(itemImg, EVENT_DRAG_START, e => e.preventDefault())\n    })\n\n    if (this._pointerEvent) {\n      EventHandler.on(this._element, EVENT_POINTERDOWN, event => start(event))\n      EventHandler.on(this._element, EVENT_POINTERUP, event => end(event))\n\n      this._element.classList.add(CLASS_NAME_POINTER_EVENT)\n    } else {\n      EventHandler.on(this._element, EVENT_TOUCHSTART, event => start(event))\n      EventHandler.on(this._element, EVENT_TOUCHMOVE, event => move(event))\n      EventHandler.on(this._element, EVENT_TOUCHEND, event => end(event))\n    }\n  }\n\n  _keydown(event) {\n    if (/input|textarea/i.test(event.target.tagName)) {\n      return\n    }\n\n    const direction = KEY_TO_DIRECTION[event.key]\n    if (direction) {\n      event.preventDefault()\n      this._slide(direction)\n    }\n  }\n\n  _getItemIndex(element) {\n    this._items = element && element.parentNode ?\n      SelectorEngine.find(SELECTOR_ITEM, element.parentNode) :\n      []\n\n    return this._items.indexOf(element)\n  }\n\n  _getItemByOrder(order, activeElement) {\n    const isNext = order === ORDER_NEXT\n    return getNextActiveElement(this._items, activeElement, isNext, this._config.wrap)\n  }\n\n  _triggerSlideEvent(relatedTarget, eventDirectionName) {\n    const targetIndex = this._getItemIndex(relatedTarget)\n    const fromIndex = this._getItemIndex(SelectorEngine.findOne(SELECTOR_ACTIVE_ITEM, this._element))\n\n    return EventHandler.trigger(this._element, EVENT_SLIDE, {\n      relatedTarget,\n      direction: eventDirectionName,\n      from: fromIndex,\n      to: targetIndex\n    })\n  }\n\n  _setActiveIndicatorElement(element) {\n    if (this._indicatorsElement) {\n      const activeIndicator = SelectorEngine.findOne(SELECTOR_ACTIVE, this._indicatorsElement)\n\n      activeIndicator.classList.remove(CLASS_NAME_ACTIVE)\n      activeIndicator.removeAttribute('aria-current')\n\n      const indicators = SelectorEngine.find(SELECTOR_INDICATOR, this._indicatorsElement)\n\n      for (let i = 0; i < indicators.length; i++) {\n        if (Number.parseInt(indicators[i].getAttribute('data-bs-slide-to'), 10) === this._getItemIndex(element)) {\n          indicators[i].classList.add(CLASS_NAME_ACTIVE)\n          indicators[i].setAttribute('aria-current', 'true')\n          break\n        }\n      }\n    }\n  }\n\n  _updateInterval() {\n    const element = this._activeElement || SelectorEngine.findOne(SELECTOR_ACTIVE_ITEM, this._element)\n\n    if (!element) {\n      return\n    }\n\n    const elementInterval = Number.parseInt(element.getAttribute('data-bs-interval'), 10)\n\n    if (elementInterval) {\n      this._config.defaultInterval = this._config.defaultInterval || this._config.interval\n      this._config.interval = elementInterval\n    } else {\n      this._config.interval = this._config.defaultInterval || this._config.interval\n    }\n  }\n\n  _slide(directionOrOrder, element) {\n    const order = this._directionToOrder(directionOrOrder)\n    const activeElement = SelectorEngine.findOne(SELECTOR_ACTIVE_ITEM, this._element)\n    const activeElementIndex = this._getItemIndex(activeElement)\n    const nextElement = element || this._getItemByOrder(order, activeElement)\n\n    const nextElementIndex = this._getItemIndex(nextElement)\n    const isCycling = Boolean(this._interval)\n\n    const isNext = order === ORDER_NEXT\n    const directionalClassName = isNext ? CLASS_NAME_START : CLASS_NAME_END\n    const orderClassName = isNext ? CLASS_NAME_NEXT : CLASS_NAME_PREV\n    const eventDirectionName = this._orderToDirection(order)\n\n    if (nextElement && nextElement.classList.contains(CLASS_NAME_ACTIVE)) {\n      this._isSliding = false\n      return\n    }\n\n    if (this._isSliding) {\n      return\n    }\n\n    const slideEvent = this._triggerSlideEvent(nextElement, eventDirectionName)\n    if (slideEvent.defaultPrevented) {\n      return\n    }\n\n    if (!activeElement || !nextElement) {\n      // Some weirdness is happening, so we bail\n      return\n    }\n\n    this._isSliding = true\n\n    if (isCycling) {\n      this.pause()\n    }\n\n    this._setActiveIndicatorElement(nextElement)\n    this._activeElement = nextElement\n\n    const triggerSlidEvent = () => {\n      EventHandler.trigger(this._element, EVENT_SLID, {\n        relatedTarget: nextElement,\n        direction: eventDirectionName,\n        from: activeElementIndex,\n        to: nextElementIndex\n      })\n    }\n\n    if (this._element.classList.contains(CLASS_NAME_SLIDE)) {\n      nextElement.classList.add(orderClassName)\n\n      reflow(nextElement)\n\n      activeElement.classList.add(directionalClassName)\n      nextElement.classList.add(directionalClassName)\n\n      const completeCallBack = () => {\n        nextElement.classList.remove(directionalClassName, orderClassName)\n        nextElement.classList.add(CLASS_NAME_ACTIVE)\n\n        activeElement.classList.remove(CLASS_NAME_ACTIVE, orderClassName, directionalClassName)\n\n        this._isSliding = false\n\n        setTimeout(triggerSlidEvent, 0)\n      }\n\n      this._queueCallback(completeCallBack, activeElement, true)\n    } else {\n      activeElement.classList.remove(CLASS_NAME_ACTIVE)\n      nextElement.classList.add(CLASS_NAME_ACTIVE)\n\n      this._isSliding = false\n      triggerSlidEvent()\n    }\n\n    if (isCycling) {\n      this.cycle()\n    }\n  }\n\n  _directionToOrder(direction) {\n    if (![DIRECTION_RIGHT, DIRECTION_LEFT].includes(direction)) {\n      return direction\n    }\n\n    if (isRTL()) {\n      return direction === DIRECTION_LEFT ? ORDER_PREV : ORDER_NEXT\n    }\n\n    return direction === DIRECTION_LEFT ? ORDER_NEXT : ORDER_PREV\n  }\n\n  _orderToDirection(order) {\n    if (![ORDER_NEXT, ORDER_PREV].includes(order)) {\n      return order\n    }\n\n    if (isRTL()) {\n      return order === ORDER_PREV ? DIRECTION_LEFT : DIRECTION_RIGHT\n    }\n\n    return order === ORDER_PREV ? DIRECTION_RIGHT : DIRECTION_LEFT\n  }\n\n  // Static\n\n  static carouselInterface(element, config) {\n    const data = Carousel.getOrCreateInstance(element, config)\n\n    let { _config } = data\n    if (typeof config === 'object') {\n      _config = {\n        ..._config,\n        ...config\n      }\n    }\n\n    const action = typeof config === 'string' ? config : _config.slide\n\n    if (typeof config === 'number') {\n      data.to(config)\n    } else if (typeof action === 'string') {\n      if (typeof data[action] === 'undefined') {\n        throw new TypeError(`No method named \"${action}\"`)\n      }\n\n      data[action]()\n    } else if (_config.interval && _config.ride) {\n      data.pause()\n      data.cycle()\n    }\n  }\n\n  static jQueryInterface(config) {\n    return this.each(function () {\n      Carousel.carouselInterface(this, config)\n    })\n  }\n\n  static dataApiClickHandler(event) {\n    const target = getElementFromSelector(this)\n\n    if (!target || !target.classList.contains(CLASS_NAME_CAROUSEL)) {\n      return\n    }\n\n    const config = {\n      ...Manipulator.getDataAttributes(target),\n      ...Manipulator.getDataAttributes(this)\n    }\n    const slideIndex = this.getAttribute('data-bs-slide-to')\n\n    if (slideIndex) {\n      config.interval = false\n    }\n\n    Carousel.carouselInterface(target, config)\n\n    if (slideIndex) {\n      Carousel.getInstance(target).to(slideIndex)\n    }\n\n    event.preventDefault()\n  }\n}\n\n/**\n * ------------------------------------------------------------------------\n * Data Api implementation\n * ------------------------------------------------------------------------\n */\n\nEventHandler.on(document, EVENT_CLICK_DATA_API, SELECTOR_DATA_SLIDE, Carousel.dataApiClickHandler)\n\nEventHandler.on(window, EVENT_LOAD_DATA_API, () => {\n  const carousels = SelectorEngine.find(SELECTOR_DATA_RIDE)\n\n  for (let i = 0, len = carousels.length; i < len; i++) {\n    Carousel.carouselInterface(carousels[i], Carousel.getInstance(carousels[i]))\n  }\n})\n\n/**\n * ------------------------------------------------------------------------\n * jQuery\n * ------------------------------------------------------------------------\n * add .Carousel to jQuery only if jQuery is present\n */\n\ndefineJQueryPlugin(Carousel)\n\nexport default Carousel\n","/**\n * --------------------------------------------------------------------------\n * Bootstrap (v5.1.0): collapse.js\n * Licensed under MIT (https://github.com/twbs/bootstrap/blob/main/LICENSE)\n * --------------------------------------------------------------------------\n */\n\nimport {\n  defineJQueryPlugin,\n  getElement,\n  getSelectorFromElement,\n  getElementFromSelector,\n  reflow,\n  typeCheckConfig\n} from './util/index'\nimport Data from './dom/data'\nimport EventHandler from './dom/event-handler'\nimport Manipulator from './dom/manipulator'\nimport SelectorEngine from './dom/selector-engine'\nimport BaseComponent from './base-component'\n\n/**\n * ------------------------------------------------------------------------\n * Constants\n * ------------------------------------------------------------------------\n */\n\nconst NAME = 'collapse'\nconst DATA_KEY = 'bs.collapse'\nconst EVENT_KEY = `.${DATA_KEY}`\nconst DATA_API_KEY = '.data-api'\n\nconst Default = {\n  toggle: true,\n  parent: null\n}\n\nconst DefaultType = {\n  toggle: 'boolean',\n  parent: '(null|element)'\n}\n\nconst EVENT_SHOW = `show${EVENT_KEY}`\nconst EVENT_SHOWN = `shown${EVENT_KEY}`\nconst EVENT_HIDE = `hide${EVENT_KEY}`\nconst EVENT_HIDDEN = `hidden${EVENT_KEY}`\nconst EVENT_CLICK_DATA_API = `click${EVENT_KEY}${DATA_API_KEY}`\n\nconst CLASS_NAME_SHOW = 'show'\nconst CLASS_NAME_COLLAPSE = 'collapse'\nconst CLASS_NAME_COLLAPSING = 'collapsing'\nconst CLASS_NAME_COLLAPSED = 'collapsed'\nconst CLASS_NAME_HORIZONTAL = 'collapse-horizontal'\n\nconst WIDTH = 'width'\nconst HEIGHT = 'height'\n\nconst SELECTOR_ACTIVES = '.show, .collapsing'\nconst SELECTOR_DATA_TOGGLE = '[data-bs-toggle=\"collapse\"]'\n\n/**\n * ------------------------------------------------------------------------\n * Class Definition\n * ------------------------------------------------------------------------\n */\n\nclass Collapse extends BaseComponent {\n  constructor(element, config) {\n    super(element)\n\n    this._isTransitioning = false\n    this._config = this._getConfig(config)\n    this._triggerArray = []\n\n    const toggleList = SelectorEngine.find(SELECTOR_DATA_TOGGLE)\n\n    for (let i = 0, len = toggleList.length; i < len; i++) {\n      const elem = toggleList[i]\n      const selector = getSelectorFromElement(elem)\n      const filterElement = SelectorEngine.find(selector)\n        .filter(foundElem => foundElem === this._element)\n\n      if (selector !== null && filterElement.length) {\n        this._selector = selector\n        this._triggerArray.push(elem)\n      }\n    }\n\n    this._initializeChildren()\n\n    if (!this._config.parent) {\n      this._addAriaAndCollapsedClass(this._triggerArray, this._isShown())\n    }\n\n    if (this._config.toggle) {\n      this.toggle()\n    }\n  }\n\n  // Getters\n\n  static get Default() {\n    return Default\n  }\n\n  static get NAME() {\n    return NAME\n  }\n\n  // Public\n\n  toggle() {\n    if (this._isShown()) {\n      this.hide()\n    } else {\n      this.show()\n    }\n  }\n\n  show() {\n    if (this._isTransitioning || this._isShown()) {\n      return\n    }\n\n    let actives = []\n    let activesData\n\n    if (this._config.parent) {\n      const children = SelectorEngine.find(`.${CLASS_NAME_COLLAPSE} .${CLASS_NAME_COLLAPSE}`, this._config.parent)\n      actives = SelectorEngine.find(SELECTOR_ACTIVES, this._config.parent).filter(elem => !children.includes(elem)) // remove children if greater depth\n    }\n\n    const container = SelectorEngine.findOne(this._selector)\n    if (actives.length) {\n      const tempActiveData = actives.find(elem => container !== elem)\n      activesData = tempActiveData ? Collapse.getInstance(tempActiveData) : null\n\n      if (activesData && activesData._isTransitioning) {\n        return\n      }\n    }\n\n    const startEvent = EventHandler.trigger(this._element, EVENT_SHOW)\n    if (startEvent.defaultPrevented) {\n      return\n    }\n\n    actives.forEach(elemActive => {\n      if (container !== elemActive) {\n        Collapse.getOrCreateInstance(elemActive, { toggle: false }).hide()\n      }\n\n      if (!activesData) {\n        Data.set(elemActive, DATA_KEY, null)\n      }\n    })\n\n    const dimension = this._getDimension()\n\n    this._element.classList.remove(CLASS_NAME_COLLAPSE)\n    this._element.classList.add(CLASS_NAME_COLLAPSING)\n\n    this._element.style[dimension] = 0\n\n    this._addAriaAndCollapsedClass(this._triggerArray, true)\n    this._isTransitioning = true\n\n    const complete = () => {\n      this._isTransitioning = false\n\n      this._element.classList.remove(CLASS_NAME_COLLAPSING)\n      this._element.classList.add(CLASS_NAME_COLLAPSE, CLASS_NAME_SHOW)\n\n      this._element.style[dimension] = ''\n\n      EventHandler.trigger(this._element, EVENT_SHOWN)\n    }\n\n    const capitalizedDimension = dimension[0].toUpperCase() + dimension.slice(1)\n    const scrollSize = `scroll${capitalizedDimension}`\n\n    this._queueCallback(complete, this._element, true)\n    this._element.style[dimension] = `${this._element[scrollSize]}px`\n  }\n\n  hide() {\n    if (this._isTransitioning || !this._isShown()) {\n      return\n    }\n\n    const startEvent = EventHandler.trigger(this._element, EVENT_HIDE)\n    if (startEvent.defaultPrevented) {\n      return\n    }\n\n    const dimension = this._getDimension()\n\n    this._element.style[dimension] = `${this._element.getBoundingClientRect()[dimension]}px`\n\n    reflow(this._element)\n\n    this._element.classList.add(CLASS_NAME_COLLAPSING)\n    this._element.classList.remove(CLASS_NAME_COLLAPSE, CLASS_NAME_SHOW)\n\n    const triggerArrayLength = this._triggerArray.length\n    for (let i = 0; i < triggerArrayLength; i++) {\n      const trigger = this._triggerArray[i]\n      const elem = getElementFromSelector(trigger)\n\n      if (elem && !this._isShown(elem)) {\n        this._addAriaAndCollapsedClass([trigger], false)\n      }\n    }\n\n    this._isTransitioning = true\n\n    const complete = () => {\n      this._isTransitioning = false\n      this._element.classList.remove(CLASS_NAME_COLLAPSING)\n      this._element.classList.add(CLASS_NAME_COLLAPSE)\n      EventHandler.trigger(this._element, EVENT_HIDDEN)\n    }\n\n    this._element.style[dimension] = ''\n\n    this._queueCallback(complete, this._element, true)\n  }\n\n  _isShown(element = this._element) {\n    return element.classList.contains(CLASS_NAME_SHOW)\n  }\n\n  // Private\n\n  _getConfig(config) {\n    config = {\n      ...Default,\n      ...Manipulator.getDataAttributes(this._element),\n      ...config\n    }\n    config.toggle = Boolean(config.toggle) // Coerce string values\n    config.parent = getElement(config.parent)\n    typeCheckConfig(NAME, config, DefaultType)\n    return config\n  }\n\n  _getDimension() {\n    return this._element.classList.contains(CLASS_NAME_HORIZONTAL) ? WIDTH : HEIGHT\n  }\n\n  _initializeChildren() {\n    if (!this._config.parent) {\n      return\n    }\n\n    const children = SelectorEngine.find(`.${CLASS_NAME_COLLAPSE} .${CLASS_NAME_COLLAPSE}`, this._config.parent)\n    SelectorEngine.find(SELECTOR_DATA_TOGGLE, this._config.parent).filter(elem => !children.includes(elem))\n      .forEach(element => {\n        const selected = getElementFromSelector(element)\n\n        if (selected) {\n          this._addAriaAndCollapsedClass([element], this._isShown(selected))\n        }\n      })\n  }\n\n  _addAriaAndCollapsedClass(triggerArray, isOpen) {\n    if (!triggerArray.length) {\n      return\n    }\n\n    triggerArray.forEach(elem => {\n      if (isOpen) {\n        elem.classList.remove(CLASS_NAME_COLLAPSED)\n      } else {\n        elem.classList.add(CLASS_NAME_COLLAPSED)\n      }\n\n      elem.setAttribute('aria-expanded', isOpen)\n    })\n  }\n\n  // Static\n\n  static jQueryInterface(config) {\n    return this.each(function () {\n      const _config = {}\n      if (typeof config === 'string' && /show|hide/.test(config)) {\n        _config.toggle = false\n      }\n\n      const data = Collapse.getOrCreateInstance(this, _config)\n\n      if (typeof config === 'string') {\n        if (typeof data[config] === 'undefined') {\n          throw new TypeError(`No method named \"${config}\"`)\n        }\n\n        data[config]()\n      }\n    })\n  }\n}\n\n/**\n * ------------------------------------------------------------------------\n * Data Api implementation\n * ------------------------------------------------------------------------\n */\n\nEventHandler.on(document, EVENT_CLICK_DATA_API, SELECTOR_DATA_TOGGLE, function (event) {\n  // preventDefault only for <a> elements (which change the URL) not inside the collapsible element\n  if (event.target.tagName === 'A' || (event.delegateTarget && event.delegateTarget.tagName === 'A')) {\n    event.preventDefault()\n  }\n\n  const selector = getSelectorFromElement(this)\n  const selectorElements = SelectorEngine.find(selector)\n\n  selectorElements.forEach(element => {\n    Collapse.getOrCreateInstance(element, { toggle: false }).toggle()\n  })\n})\n\n/**\n * ------------------------------------------------------------------------\n * jQuery\n * ------------------------------------------------------------------------\n * add .Collapse to jQuery only if jQuery is present\n */\n\ndefineJQueryPlugin(Collapse)\n\nexport default Collapse\n","/**\n * --------------------------------------------------------------------------\n * Bootstrap (v5.1.0): dropdown.js\n * Licensed under MIT (https://github.com/twbs/bootstrap/blob/main/LICENSE)\n * --------------------------------------------------------------------------\n */\n\nimport * as Popper from '@popperjs/core'\n\nimport {\n  defineJQueryPlugin,\n  getElement,\n  getElementFromSelector,\n  getNextActiveElement,\n  isDisabled,\n  isElement,\n  isRTL,\n  isVisible,\n  noop,\n  typeCheckConfig\n} from './util/index'\nimport EventHandler from './dom/event-handler'\nimport Manipulator from './dom/manipulator'\nimport SelectorEngine from './dom/selector-engine'\nimport BaseComponent from './base-component'\n\n/**\n * ------------------------------------------------------------------------\n * Constants\n * ------------------------------------------------------------------------\n */\n\nconst NAME = 'dropdown'\nconst DATA_KEY = 'bs.dropdown'\nconst EVENT_KEY = `.${DATA_KEY}`\nconst DATA_API_KEY = '.data-api'\n\nconst ESCAPE_KEY = 'Escape'\nconst SPACE_KEY = 'Space'\nconst TAB_KEY = 'Tab'\nconst ARROW_UP_KEY = 'ArrowUp'\nconst ARROW_DOWN_KEY = 'ArrowDown'\nconst RIGHT_MOUSE_BUTTON = 2 // MouseEvent.button value for the secondary button, usually the right button\n\nconst REGEXP_KEYDOWN = new RegExp(`${ARROW_UP_KEY}|${ARROW_DOWN_KEY}|${ESCAPE_KEY}`)\n\nconst EVENT_HIDE = `hide${EVENT_KEY}`\nconst EVENT_HIDDEN = `hidden${EVENT_KEY}`\nconst EVENT_SHOW = `show${EVENT_KEY}`\nconst EVENT_SHOWN = `shown${EVENT_KEY}`\nconst EVENT_CLICK_DATA_API = `click${EVENT_KEY}${DATA_API_KEY}`\nconst EVENT_KEYDOWN_DATA_API = `keydown${EVENT_KEY}${DATA_API_KEY}`\nconst EVENT_KEYUP_DATA_API = `keyup${EVENT_KEY}${DATA_API_KEY}`\n\nconst CLASS_NAME_SHOW = 'show'\nconst CLASS_NAME_DROPUP = 'dropup'\nconst CLASS_NAME_DROPEND = 'dropend'\nconst CLASS_NAME_DROPSTART = 'dropstart'\nconst CLASS_NAME_NAVBAR = 'navbar'\n\nconst SELECTOR_DATA_TOGGLE = '[data-bs-toggle=\"dropdown\"]'\nconst SELECTOR_MENU = '.dropdown-menu'\nconst SELECTOR_NAVBAR_NAV = '.navbar-nav'\nconst SELECTOR_VISIBLE_ITEMS = '.dropdown-menu .dropdown-item:not(.disabled):not(:disabled)'\n\nconst PLACEMENT_TOP = isRTL() ? 'top-end' : 'top-start'\nconst PLACEMENT_TOPEND = isRTL() ? 'top-start' : 'top-end'\nconst PLACEMENT_BOTTOM = isRTL() ? 'bottom-end' : 'bottom-start'\nconst PLACEMENT_BOTTOMEND = isRTL() ? 'bottom-start' : 'bottom-end'\nconst PLACEMENT_RIGHT = isRTL() ? 'left-start' : 'right-start'\nconst PLACEMENT_LEFT = isRTL() ? 'right-start' : 'left-start'\n\nconst Default = {\n  offset: [0, 2],\n  boundary: 'clippingParents',\n  reference: 'toggle',\n  display: 'dynamic',\n  popperConfig: null,\n  autoClose: true\n}\n\nconst DefaultType = {\n  offset: '(array|string|function)',\n  boundary: '(string|element)',\n  reference: '(string|element|object)',\n  display: 'string',\n  popperConfig: '(null|object|function)',\n  autoClose: '(boolean|string)'\n}\n\n/**\n * ------------------------------------------------------------------------\n * Class Definition\n * ------------------------------------------------------------------------\n */\n\nclass Dropdown extends BaseComponent {\n  constructor(element, config) {\n    super(element)\n\n    this._popper = null\n    this._config = this._getConfig(config)\n    this._menu = this._getMenuElement()\n    this._inNavbar = this._detectNavbar()\n  }\n\n  // Getters\n\n  static get Default() {\n    return Default\n  }\n\n  static get DefaultType() {\n    return DefaultType\n  }\n\n  static get NAME() {\n    return NAME\n  }\n\n  // Public\n\n  toggle() {\n    return this._isShown() ? this.hide() : this.show()\n  }\n\n  show() {\n    if (isDisabled(this._element) || this._isShown(this._menu)) {\n      return\n    }\n\n    const relatedTarget = {\n      relatedTarget: this._element\n    }\n\n    const showEvent = EventHandler.trigger(this._element, EVENT_SHOW, relatedTarget)\n\n    if (showEvent.defaultPrevented) {\n      return\n    }\n\n    const parent = Dropdown.getParentFromElement(this._element)\n    // Totally disable Popper for Dropdowns in Navbar\n    if (this._inNavbar) {\n      Manipulator.setDataAttribute(this._menu, 'popper', 'none')\n    } else {\n      this._createPopper(parent)\n    }\n\n    // If this is a touch-enabled device we add extra\n    // empty mouseover listeners to the body's immediate children;\n    // only needed because of broken event delegation on iOS\n    // https://www.quirksmode.org/blog/archives/2014/02/mouse_event_bub.html\n    if ('ontouchstart' in document.documentElement &&\n      !parent.closest(SELECTOR_NAVBAR_NAV)) {\n      [].concat(...document.body.children)\n        .forEach(elem => EventHandler.on(elem, 'mouseover', noop))\n    }\n\n    this._element.focus()\n    this._element.setAttribute('aria-expanded', true)\n\n    this._menu.classList.add(CLASS_NAME_SHOW)\n    this._element.classList.add(CLASS_NAME_SHOW)\n    EventHandler.trigger(this._element, EVENT_SHOWN, relatedTarget)\n  }\n\n  hide() {\n    if (isDisabled(this._element) || !this._isShown(this._menu)) {\n      return\n    }\n\n    const relatedTarget = {\n      relatedTarget: this._element\n    }\n\n    this._completeHide(relatedTarget)\n  }\n\n  dispose() {\n    if (this._popper) {\n      this._popper.destroy()\n    }\n\n    super.dispose()\n  }\n\n  update() {\n    this._inNavbar = this._detectNavbar()\n    if (this._popper) {\n      this._popper.update()\n    }\n  }\n\n  // Private\n\n  _completeHide(relatedTarget) {\n    const hideEvent = EventHandler.trigger(this._element, EVENT_HIDE, relatedTarget)\n    if (hideEvent.defaultPrevented) {\n      return\n    }\n\n    // If this is a touch-enabled device we remove the extra\n    // empty mouseover listeners we added for iOS support\n    if ('ontouchstart' in document.documentElement) {\n      [].concat(...document.body.children)\n        .forEach(elem => EventHandler.off(elem, 'mouseover', noop))\n    }\n\n    if (this._popper) {\n      this._popper.destroy()\n    }\n\n    this._menu.classList.remove(CLASS_NAME_SHOW)\n    this._element.classList.remove(CLASS_NAME_SHOW)\n    this._element.setAttribute('aria-expanded', 'false')\n    Manipulator.removeDataAttribute(this._menu, 'popper')\n    EventHandler.trigger(this._element, EVENT_HIDDEN, relatedTarget)\n  }\n\n  _getConfig(config) {\n    config = {\n      ...this.constructor.Default,\n      ...Manipulator.getDataAttributes(this._element),\n      ...config\n    }\n\n    typeCheckConfig(NAME, config, this.constructor.DefaultType)\n\n    if (typeof config.reference === 'object' && !isElement(config.reference) &&\n      typeof config.reference.getBoundingClientRect !== 'function'\n    ) {\n      // Popper virtual elements require a getBoundingClientRect method\n      throw new TypeError(`${NAME.toUpperCase()}: Option \"reference\" provided type \"object\" without a required \"getBoundingClientRect\" method.`)\n    }\n\n    return config\n  }\n\n  _createPopper(parent) {\n    if (typeof Popper === 'undefined') {\n      throw new TypeError('Bootstrap\\'s dropdowns require Popper (https://popper.js.org)')\n    }\n\n    let referenceElement = this._element\n\n    if (this._config.reference === 'parent') {\n      referenceElement = parent\n    } else if (isElement(this._config.reference)) {\n      referenceElement = getElement(this._config.reference)\n    } else if (typeof this._config.reference === 'object') {\n      referenceElement = this._config.reference\n    }\n\n    const popperConfig = this._getPopperConfig()\n    const isDisplayStatic = popperConfig.modifiers.find(modifier => modifier.name === 'applyStyles' && modifier.enabled === false)\n\n    this._popper = Popper.createPopper(referenceElement, this._menu, popperConfig)\n\n    if (isDisplayStatic) {\n      Manipulator.setDataAttribute(this._menu, 'popper', 'static')\n    }\n  }\n\n  _isShown(element = this._element) {\n    return element.classList.contains(CLASS_NAME_SHOW)\n  }\n\n  _getMenuElement() {\n    return SelectorEngine.next(this._element, SELECTOR_MENU)[0]\n  }\n\n  _getPlacement() {\n    const parentDropdown = this._element.parentNode\n\n    if (parentDropdown.classList.contains(CLASS_NAME_DROPEND)) {\n      return PLACEMENT_RIGHT\n    }\n\n    if (parentDropdown.classList.contains(CLASS_NAME_DROPSTART)) {\n      return PLACEMENT_LEFT\n    }\n\n    // We need to trim the value because custom properties can also include spaces\n    const isEnd = getComputedStyle(this._menu).getPropertyValue('--bs-position').trim() === 'end'\n\n    if (parentDropdown.classList.contains(CLASS_NAME_DROPUP)) {\n      return isEnd ? PLACEMENT_TOPEND : PLACEMENT_TOP\n    }\n\n    return isEnd ? PLACEMENT_BOTTOMEND : PLACEMENT_BOTTOM\n  }\n\n  _detectNavbar() {\n    return this._element.closest(`.${CLASS_NAME_NAVBAR}`) !== null\n  }\n\n  _getOffset() {\n    const { offset } = this._config\n\n    if (typeof offset === 'string') {\n      return offset.split(',').map(val => Number.parseInt(val, 10))\n    }\n\n    if (typeof offset === 'function') {\n      return popperData => offset(popperData, this._element)\n    }\n\n    return offset\n  }\n\n  _getPopperConfig() {\n    const defaultBsPopperConfig = {\n      placement: this._getPlacement(),\n      modifiers: [{\n        name: 'preventOverflow',\n        options: {\n          boundary: this._config.boundary\n        }\n      },\n      {\n        name: 'offset',\n        options: {\n          offset: this._getOffset()\n        }\n      }]\n    }\n\n    // Disable Popper if we have a static display\n    if (this._config.display === 'static') {\n      defaultBsPopperConfig.modifiers = [{\n        name: 'applyStyles',\n        enabled: false\n      }]\n    }\n\n    return {\n      ...defaultBsPopperConfig,\n      ...(typeof this._config.popperConfig === 'function' ? this._config.popperConfig(defaultBsPopperConfig) : this._config.popperConfig)\n    }\n  }\n\n  _selectMenuItem({ key, target }) {\n    const items = SelectorEngine.find(SELECTOR_VISIBLE_ITEMS, this._menu).filter(isVisible)\n\n    if (!items.length) {\n      return\n    }\n\n    // if target isn't included in items (e.g. when expanding the dropdown)\n    // allow cycling to get the last item in case key equals ARROW_UP_KEY\n    getNextActiveElement(items, target, key === ARROW_DOWN_KEY, !items.includes(target)).focus()\n  }\n\n  // Static\n\n  static jQueryInterface(config) {\n    return this.each(function () {\n      const data = Dropdown.getOrCreateInstance(this, config)\n\n      if (typeof config !== 'string') {\n        return\n      }\n\n      if (typeof data[config] === 'undefined') {\n        throw new TypeError(`No method named \"${config}\"`)\n      }\n\n      data[config]()\n    })\n  }\n\n  static clearMenus(event) {\n    if (event && (event.button === RIGHT_MOUSE_BUTTON || (event.type === 'keyup' && event.key !== TAB_KEY))) {\n      return\n    }\n\n    const toggles = SelectorEngine.find(SELECTOR_DATA_TOGGLE)\n\n    for (let i = 0, len = toggles.length; i < len; i++) {\n      const context = Dropdown.getInstance(toggles[i])\n      if (!context || context._config.autoClose === false) {\n        continue\n      }\n\n      if (!context._isShown()) {\n        continue\n      }\n\n      const relatedTarget = {\n        relatedTarget: context._element\n      }\n\n      if (event) {\n        const composedPath = event.composedPath()\n        const isMenuTarget = composedPath.includes(context._menu)\n        if (\n          composedPath.includes(context._element) ||\n          (context._config.autoClose === 'inside' && !isMenuTarget) ||\n          (context._config.autoClose === 'outside' && isMenuTarget)\n        ) {\n          continue\n        }\n\n        // Tab navigation through the dropdown menu or events from contained inputs shouldn't close the menu\n        if (context._menu.contains(event.target) && ((event.type === 'keyup' && event.key === TAB_KEY) || /input|select|option|textarea|form/i.test(event.target.tagName))) {\n          continue\n        }\n\n        if (event.type === 'click') {\n          relatedTarget.clickEvent = event\n        }\n      }\n\n      context._completeHide(relatedTarget)\n    }\n  }\n\n  static getParentFromElement(element) {\n    return getElementFromSelector(element) || element.parentNode\n  }\n\n  static dataApiKeydownHandler(event) {\n    // If not input/textarea:\n    //  - And not a key in REGEXP_KEYDOWN => not a dropdown command\n    // If input/textarea:\n    //  - If space key => not a dropdown command\n    //  - If key is other than escape\n    //    - If key is not up or down => not a dropdown command\n    //    - If trigger inside the menu => not a dropdown command\n    if (/input|textarea/i.test(event.target.tagName) ?\n      event.key === SPACE_KEY || (event.key !== ESCAPE_KEY &&\n      ((event.key !== ARROW_DOWN_KEY && event.key !== ARROW_UP_KEY) ||\n        event.target.closest(SELECTOR_MENU))) :\n      !REGEXP_KEYDOWN.test(event.key)) {\n      return\n    }\n\n    const isActive = this.classList.contains(CLASS_NAME_SHOW)\n\n    if (!isActive && event.key === ESCAPE_KEY) {\n      return\n    }\n\n    event.preventDefault()\n    event.stopPropagation()\n\n    if (isDisabled(this)) {\n      return\n    }\n\n    const getToggleButton = this.matches(SELECTOR_DATA_TOGGLE) ? this : SelectorEngine.prev(this, SELECTOR_DATA_TOGGLE)[0]\n    const instance = Dropdown.getOrCreateInstance(getToggleButton)\n\n    if (event.key === ESCAPE_KEY) {\n      instance.hide()\n      return\n    }\n\n    if (event.key === ARROW_UP_KEY || event.key === ARROW_DOWN_KEY) {\n      if (!isActive) {\n        instance.show()\n      }\n\n      instance._selectMenuItem(event)\n      return\n    }\n\n    if (!isActive || event.key === SPACE_KEY) {\n      Dropdown.clearMenus()\n    }\n  }\n}\n\n/**\n * ------------------------------------------------------------------------\n * Data Api implementation\n * ------------------------------------------------------------------------\n */\n\nEventHandler.on(document, EVENT_KEYDOWN_DATA_API, SELECTOR_DATA_TOGGLE, Dropdown.dataApiKeydownHandler)\nEventHandler.on(document, EVENT_KEYDOWN_DATA_API, SELECTOR_MENU, Dropdown.dataApiKeydownHandler)\nEventHandler.on(document, EVENT_CLICK_DATA_API, Dropdown.clearMenus)\nEventHandler.on(document, EVENT_KEYUP_DATA_API, Dropdown.clearMenus)\nEventHandler.on(document, EVENT_CLICK_DATA_API, SELECTOR_DATA_TOGGLE, function (event) {\n  event.preventDefault()\n  Dropdown.getOrCreateInstance(this).toggle()\n})\n\n/**\n * ------------------------------------------------------------------------\n * jQuery\n * ------------------------------------------------------------------------\n * add .Dropdown to jQuery only if jQuery is present\n */\n\ndefineJQueryPlugin(Dropdown)\n\nexport default Dropdown\n","/**\n * --------------------------------------------------------------------------\n * Bootstrap (v5.1.0): util/scrollBar.js\n * Licensed under MIT (https://github.com/twbs/bootstrap/blob/main/LICENSE)\n * --------------------------------------------------------------------------\n */\n\nimport SelectorEngine from '../dom/selector-engine'\nimport Manipulator from '../dom/manipulator'\nimport { isElement } from './index'\n\nconst SELECTOR_FIXED_CONTENT = '.fixed-top, .fixed-bottom, .is-fixed, .sticky-top'\nconst SELECTOR_STICKY_CONTENT = '.sticky-top'\n\nclass ScrollBarHelper {\n  constructor() {\n    this._element = document.body\n  }\n\n  getWidth() {\n    // https://developer.mozilla.org/en-US/docs/Web/API/Window/innerWidth#usage_notes\n    const documentWidth = document.documentElement.clientWidth\n    return Math.abs(window.innerWidth - documentWidth)\n  }\n\n  hide() {\n    const width = this.getWidth()\n    this._disableOverFlow()\n    // give padding to element to balance the hidden scrollbar width\n    this._setElementAttributes(this._element, 'paddingRight', calculatedValue => calculatedValue + width)\n    // trick: We adjust positive paddingRight and negative marginRight to sticky-top elements to keep showing fullwidth\n    this._setElementAttributes(SELECTOR_FIXED_CONTENT, 'paddingRight', calculatedValue => calculatedValue + width)\n    this._setElementAttributes(SELECTOR_STICKY_CONTENT, 'marginRight', calculatedValue => calculatedValue - width)\n  }\n\n  _disableOverFlow() {\n    this._saveInitialAttribute(this._element, 'overflow')\n    this._element.style.overflow = 'hidden'\n  }\n\n  _setElementAttributes(selector, styleProp, callback) {\n    const scrollbarWidth = this.getWidth()\n    const manipulationCallBack = element => {\n      if (element !== this._element && window.innerWidth > element.clientWidth + scrollbarWidth) {\n        return\n      }\n\n      this._saveInitialAttribute(element, styleProp)\n      const calculatedValue = window.getComputedStyle(element)[styleProp]\n      element.style[styleProp] = `${callback(Number.parseFloat(calculatedValue))}px`\n    }\n\n    this._applyManipulationCallback(selector, manipulationCallBack)\n  }\n\n  reset() {\n    this._resetElementAttributes(this._element, 'overflow')\n    this._resetElementAttributes(this._element, 'paddingRight')\n    this._resetElementAttributes(SELECTOR_FIXED_CONTENT, 'paddingRight')\n    this._resetElementAttributes(SELECTOR_STICKY_CONTENT, 'marginRight')\n  }\n\n  _saveInitialAttribute(element, styleProp) {\n    const actualValue = element.style[styleProp]\n    if (actualValue) {\n      Manipulator.setDataAttribute(element, styleProp, actualValue)\n    }\n  }\n\n  _resetElementAttributes(selector, styleProp) {\n    const manipulationCallBack = element => {\n      const value = Manipulator.getDataAttribute(element, styleProp)\n      if (typeof value === 'undefined') {\n        element.style.removeProperty(styleProp)\n      } else {\n        Manipulator.removeDataAttribute(element, styleProp)\n        element.style[styleProp] = value\n      }\n    }\n\n    this._applyManipulationCallback(selector, manipulationCallBack)\n  }\n\n  _applyManipulationCallback(selector, callBack) {\n    if (isElement(selector)) {\n      callBack(selector)\n    } else {\n      SelectorEngine.find(selector, this._element).forEach(callBack)\n    }\n  }\n\n  isOverflowing() {\n    return this.getWidth() > 0\n  }\n}\n\nexport default ScrollBarHelper\n","/**\n * --------------------------------------------------------------------------\n * Bootstrap (v5.1.0): util/backdrop.js\n * Licensed under MIT (https://github.com/twbs/bootstrap/blob/master/LICENSE)\n * --------------------------------------------------------------------------\n */\n\nimport EventHandler from '../dom/event-handler'\nimport { execute, executeAfterTransition, getElement, reflow, typeCheckConfig } from './index'\n\nconst Default = {\n  className: 'modal-backdrop',\n  isVisible: true, // if false, we use the backdrop helper without adding any element to the dom\n  isAnimated: false,\n  rootElement: 'body', // give the choice to place backdrop under different elements\n  clickCallback: null\n}\n\nconst DefaultType = {\n  className: 'string',\n  isVisible: 'boolean',\n  isAnimated: 'boolean',\n  rootElement: '(element|string)',\n  clickCallback: '(function|null)'\n}\nconst NAME = 'backdrop'\nconst CLASS_NAME_FADE = 'fade'\nconst CLASS_NAME_SHOW = 'show'\n\nconst EVENT_MOUSEDOWN = `mousedown.bs.${NAME}`\n\nclass Backdrop {\n  constructor(config) {\n    this._config = this._getConfig(config)\n    this._isAppended = false\n    this._element = null\n  }\n\n  show(callback) {\n    if (!this._config.isVisible) {\n      execute(callback)\n      return\n    }\n\n    this._append()\n\n    if (this._config.isAnimated) {\n      reflow(this._getElement())\n    }\n\n    this._getElement().classList.add(CLASS_NAME_SHOW)\n\n    this._emulateAnimation(() => {\n      execute(callback)\n    })\n  }\n\n  hide(callback) {\n    if (!this._config.isVisible) {\n      execute(callback)\n      return\n    }\n\n    this._getElement().classList.remove(CLASS_NAME_SHOW)\n\n    this._emulateAnimation(() => {\n      this.dispose()\n      execute(callback)\n    })\n  }\n\n  // Private\n\n  _getElement() {\n    if (!this._element) {\n      const backdrop = document.createElement('div')\n      backdrop.className = this._config.className\n      if (this._config.isAnimated) {\n        backdrop.classList.add(CLASS_NAME_FADE)\n      }\n\n      this._element = backdrop\n    }\n\n    return this._element\n  }\n\n  _getConfig(config) {\n    config = {\n      ...Default,\n      ...(typeof config === 'object' ? config : {})\n    }\n\n    // use getElement() with the default \"body\" to get a fresh Element on each instantiation\n    config.rootElement = getElement(config.rootElement)\n    typeCheckConfig(NAME, config, DefaultType)\n    return config\n  }\n\n  _append() {\n    if (this._isAppended) {\n      return\n    }\n\n    this._config.rootElement.append(this._getElement())\n\n    EventHandler.on(this._getElement(), EVENT_MOUSEDOWN, () => {\n      execute(this._config.clickCallback)\n    })\n\n    this._isAppended = true\n  }\n\n  dispose() {\n    if (!this._isAppended) {\n      return\n    }\n\n    EventHandler.off(this._element, EVENT_MOUSEDOWN)\n\n    this._element.remove()\n    this._isAppended = false\n  }\n\n  _emulateAnimation(callback) {\n    executeAfterTransition(callback, this._getElement(), this._config.isAnimated)\n  }\n}\n\nexport default Backdrop\n","/**\n * --------------------------------------------------------------------------\n * Bootstrap (v5.1.0): util/focustrap.js\n * Licensed under MIT (https://github.com/twbs/bootstrap/blob/master/LICENSE)\n * --------------------------------------------------------------------------\n */\n\nimport EventHandler from '../dom/event-handler'\nimport SelectorEngine from '../dom/selector-engine'\nimport { typeCheckConfig } from './index'\n\nconst Default = {\n  trapElement: null, // The element to trap focus inside of\n  autofocus: true\n}\n\nconst DefaultType = {\n  trapElement: 'element',\n  autofocus: 'boolean'\n}\n\nconst NAME = 'focustrap'\nconst DATA_KEY = 'bs.focustrap'\nconst EVENT_KEY = `.${DATA_KEY}`\nconst EVENT_FOCUSIN = `focusin${EVENT_KEY}`\nconst EVENT_KEYDOWN_TAB = `keydown.tab${EVENT_KEY}`\n\nconst TAB_KEY = 'Tab'\nconst TAB_NAV_FORWARD = 'forward'\nconst TAB_NAV_BACKWARD = 'backward'\n\nclass FocusTrap {\n  constructor(config) {\n    this._config = this._getConfig(config)\n    this._isActive = false\n    this._lastTabNavDirection = null\n  }\n\n  activate() {\n    const { trapElement, autofocus } = this._config\n\n    if (this._isActive) {\n      return\n    }\n\n    if (autofocus) {\n      trapElement.focus()\n    }\n\n    EventHandler.off(document, EVENT_KEY) // guard against infinite focus loop\n    EventHandler.on(document, EVENT_FOCUSIN, event => this._handleFocusin(event))\n    EventHandler.on(document, EVENT_KEYDOWN_TAB, event => this._handleKeydown(event))\n\n    this._isActive = true\n  }\n\n  deactivate() {\n    if (!this._isActive) {\n      return\n    }\n\n    this._isActive = false\n    EventHandler.off(document, EVENT_KEY)\n  }\n\n  // Private\n\n  _handleFocusin(event) {\n    const { target } = event\n    const { trapElement } = this._config\n\n    if (\n      target === document ||\n      target === trapElement ||\n      trapElement.contains(target)\n    ) {\n      return\n    }\n\n    const elements = SelectorEngine.focusableChildren(trapElement)\n\n    if (elements.length === 0) {\n      trapElement.focus()\n    } else if (this._lastTabNavDirection === TAB_NAV_BACKWARD) {\n      elements[elements.length - 1].focus()\n    } else {\n      elements[0].focus()\n    }\n  }\n\n  _handleKeydown(event) {\n    if (event.key !== TAB_KEY) {\n      return\n    }\n\n    this._lastTabNavDirection = event.shiftKey ? TAB_NAV_BACKWARD : TAB_NAV_FORWARD\n  }\n\n  _getConfig(config) {\n    config = {\n      ...Default,\n      ...(typeof config === 'object' ? config : {})\n    }\n    typeCheckConfig(NAME, config, DefaultType)\n    return config\n  }\n}\n\nexport default FocusTrap\n","/**\n * --------------------------------------------------------------------------\n * Bootstrap (v5.1.0): modal.js\n * Licensed under MIT (https://github.com/twbs/bootstrap/blob/main/LICENSE)\n * --------------------------------------------------------------------------\n */\n\nimport {\n  defineJQueryPlugin,\n  getElementFromSelector,\n  isRTL,\n  isVisible,\n  reflow,\n  typeCheckConfig\n} from './util/index'\nimport EventHandler from './dom/event-handler'\nimport Manipulator from './dom/manipulator'\nimport SelectorEngine from './dom/selector-engine'\nimport ScrollBarHelper from './util/scrollbar'\nimport BaseComponent from './base-component'\nimport Backdrop from './util/backdrop'\nimport FocusTrap from './util/focustrap'\nimport { enableDismissTrigger } from './util/component-functions'\n\n/**\n * ------------------------------------------------------------------------\n * Constants\n * ------------------------------------------------------------------------\n */\n\nconst NAME = 'modal'\nconst DATA_KEY = 'bs.modal'\nconst EVENT_KEY = `.${DATA_KEY}`\nconst DATA_API_KEY = '.data-api'\nconst ESCAPE_KEY = 'Escape'\n\nconst Default = {\n  backdrop: true,\n  keyboard: true,\n  focus: true\n}\n\nconst DefaultType = {\n  backdrop: '(boolean|string)',\n  keyboard: 'boolean',\n  focus: 'boolean'\n}\n\nconst EVENT_HIDE = `hide${EVENT_KEY}`\nconst EVENT_HIDE_PREVENTED = `hidePrevented${EVENT_KEY}`\nconst EVENT_HIDDEN = `hidden${EVENT_KEY}`\nconst EVENT_SHOW = `show${EVENT_KEY}`\nconst EVENT_SHOWN = `shown${EVENT_KEY}`\nconst EVENT_RESIZE = `resize${EVENT_KEY}`\nconst EVENT_CLICK_DISMISS = `click.dismiss${EVENT_KEY}`\nconst EVENT_KEYDOWN_DISMISS = `keydown.dismiss${EVENT_KEY}`\nconst EVENT_MOUSEUP_DISMISS = `mouseup.dismiss${EVENT_KEY}`\nconst EVENT_MOUSEDOWN_DISMISS = `mousedown.dismiss${EVENT_KEY}`\nconst EVENT_CLICK_DATA_API = `click${EVENT_KEY}${DATA_API_KEY}`\n\nconst CLASS_NAME_OPEN = 'modal-open'\nconst CLASS_NAME_FADE = 'fade'\nconst CLASS_NAME_SHOW = 'show'\nconst CLASS_NAME_STATIC = 'modal-static'\n\nconst SELECTOR_DIALOG = '.modal-dialog'\nconst SELECTOR_MODAL_BODY = '.modal-body'\nconst SELECTOR_DATA_TOGGLE = '[data-bs-toggle=\"modal\"]'\n\n/**\n * ------------------------------------------------------------------------\n * Class Definition\n * ------------------------------------------------------------------------\n */\n\nclass Modal extends BaseComponent {\n  constructor(element, config) {\n    super(element)\n\n    this._config = this._getConfig(config)\n    this._dialog = SelectorEngine.findOne(SELECTOR_DIALOG, this._element)\n    this._backdrop = this._initializeBackDrop()\n    this._focustrap = this._initializeFocusTrap()\n    this._isShown = false\n    this._ignoreBackdropClick = false\n    this._isTransitioning = false\n    this._scrollBar = new ScrollBarHelper()\n  }\n\n  // Getters\n\n  static get Default() {\n    return Default\n  }\n\n  static get NAME() {\n    return NAME\n  }\n\n  // Public\n\n  toggle(relatedTarget) {\n    return this._isShown ? this.hide() : this.show(relatedTarget)\n  }\n\n  show(relatedTarget) {\n    if (this._isShown || this._isTransitioning) {\n      return\n    }\n\n    const showEvent = EventHandler.trigger(this._element, EVENT_SHOW, {\n      relatedTarget\n    })\n\n    if (showEvent.defaultPrevented) {\n      return\n    }\n\n    this._isShown = true\n\n    if (this._isAnimated()) {\n      this._isTransitioning = true\n    }\n\n    this._scrollBar.hide()\n\n    document.body.classList.add(CLASS_NAME_OPEN)\n\n    this._adjustDialog()\n\n    this._setEscapeEvent()\n    this._setResizeEvent()\n\n    EventHandler.on(this._dialog, EVENT_MOUSEDOWN_DISMISS, () => {\n      EventHandler.one(this._element, EVENT_MOUSEUP_DISMISS, event => {\n        if (event.target === this._element) {\n          this._ignoreBackdropClick = true\n        }\n      })\n    })\n\n    this._showBackdrop(() => this._showElement(relatedTarget))\n  }\n\n  hide() {\n    if (!this._isShown || this._isTransitioning) {\n      return\n    }\n\n    const hideEvent = EventHandler.trigger(this._element, EVENT_HIDE)\n\n    if (hideEvent.defaultPrevented) {\n      return\n    }\n\n    this._isShown = false\n    const isAnimated = this._isAnimated()\n\n    if (isAnimated) {\n      this._isTransitioning = true\n    }\n\n    this._setEscapeEvent()\n    this._setResizeEvent()\n\n    this._focustrap.deactivate()\n\n    this._element.classList.remove(CLASS_NAME_SHOW)\n\n    EventHandler.off(this._element, EVENT_CLICK_DISMISS)\n    EventHandler.off(this._dialog, EVENT_MOUSEDOWN_DISMISS)\n\n    this._queueCallback(() => this._hideModal(), this._element, isAnimated)\n  }\n\n  dispose() {\n    [window, this._dialog]\n      .forEach(htmlElement => EventHandler.off(htmlElement, EVENT_KEY))\n\n    this._backdrop.dispose()\n    this._focustrap.deactivate()\n    super.dispose()\n  }\n\n  handleUpdate() {\n    this._adjustDialog()\n  }\n\n  // Private\n\n  _initializeBackDrop() {\n    return new Backdrop({\n      isVisible: Boolean(this._config.backdrop), // 'static' option will be translated to true, and booleans will keep their value\n      isAnimated: this._isAnimated()\n    })\n  }\n\n  _initializeFocusTrap() {\n    return new FocusTrap({\n      trapElement: this._element\n    })\n  }\n\n  _getConfig(config) {\n    config = {\n      ...Default,\n      ...Manipulator.getDataAttributes(this._element),\n      ...(typeof config === 'object' ? config : {})\n    }\n    typeCheckConfig(NAME, config, DefaultType)\n    return config\n  }\n\n  _showElement(relatedTarget) {\n    const isAnimated = this._isAnimated()\n    const modalBody = SelectorEngine.findOne(SELECTOR_MODAL_BODY, this._dialog)\n\n    if (!this._element.parentNode || this._element.parentNode.nodeType !== Node.ELEMENT_NODE) {\n      // Don't move modal's DOM position\n      document.body.append(this._element)\n    }\n\n    this._element.style.display = 'block'\n    this._element.removeAttribute('aria-hidden')\n    this._element.setAttribute('aria-modal', true)\n    this._element.setAttribute('role', 'dialog')\n    this._element.scrollTop = 0\n\n    if (modalBody) {\n      modalBody.scrollTop = 0\n    }\n\n    if (isAnimated) {\n      reflow(this._element)\n    }\n\n    this._element.classList.add(CLASS_NAME_SHOW)\n\n    const transitionComplete = () => {\n      if (this._config.focus) {\n        this._focustrap.activate()\n      }\n\n      this._isTransitioning = false\n      EventHandler.trigger(this._element, EVENT_SHOWN, {\n        relatedTarget\n      })\n    }\n\n    this._queueCallback(transitionComplete, this._dialog, isAnimated)\n  }\n\n  _setEscapeEvent() {\n    if (this._isShown) {\n      EventHandler.on(this._element, EVENT_KEYDOWN_DISMISS, event => {\n        if (this._config.keyboard && event.key === ESCAPE_KEY) {\n          event.preventDefault()\n          this.hide()\n        } else if (!this._config.keyboard && event.key === ESCAPE_KEY) {\n          this._triggerBackdropTransition()\n        }\n      })\n    } else {\n      EventHandler.off(this._element, EVENT_KEYDOWN_DISMISS)\n    }\n  }\n\n  _setResizeEvent() {\n    if (this._isShown) {\n      EventHandler.on(window, EVENT_RESIZE, () => this._adjustDialog())\n    } else {\n      EventHandler.off(window, EVENT_RESIZE)\n    }\n  }\n\n  _hideModal() {\n    this._element.style.display = 'none'\n    this._element.setAttribute('aria-hidden', true)\n    this._element.removeAttribute('aria-modal')\n    this._element.removeAttribute('role')\n    this._isTransitioning = false\n    this._backdrop.hide(() => {\n      document.body.classList.remove(CLASS_NAME_OPEN)\n      this._resetAdjustments()\n      this._scrollBar.reset()\n      EventHandler.trigger(this._element, EVENT_HIDDEN)\n    })\n  }\n\n  _showBackdrop(callback) {\n    EventHandler.on(this._element, EVENT_CLICK_DISMISS, event => {\n      if (this._ignoreBackdropClick) {\n        this._ignoreBackdropClick = false\n        return\n      }\n\n      if (event.target !== event.currentTarget) {\n        return\n      }\n\n      if (this._config.backdrop === true) {\n        this.hide()\n      } else if (this._config.backdrop === 'static') {\n        this._triggerBackdropTransition()\n      }\n    })\n\n    this._backdrop.show(callback)\n  }\n\n  _isAnimated() {\n    return this._element.classList.contains(CLASS_NAME_FADE)\n  }\n\n  _triggerBackdropTransition() {\n    const hideEvent = EventHandler.trigger(this._element, EVENT_HIDE_PREVENTED)\n    if (hideEvent.defaultPrevented) {\n      return\n    }\n\n    const { classList, scrollHeight, style } = this._element\n    const isModalOverflowing = scrollHeight > document.documentElement.clientHeight\n\n    // return if the following background transition hasn't yet completed\n    if ((!isModalOverflowing && style.overflowY === 'hidden') || classList.contains(CLASS_NAME_STATIC)) {\n      return\n    }\n\n    if (!isModalOverflowing) {\n      style.overflowY = 'hidden'\n    }\n\n    classList.add(CLASS_NAME_STATIC)\n    this._queueCallback(() => {\n      classList.remove(CLASS_NAME_STATIC)\n      if (!isModalOverflowing) {\n        this._queueCallback(() => {\n          style.overflowY = ''\n        }, this._dialog)\n      }\n    }, this._dialog)\n\n    this._element.focus()\n  }\n\n  // ----------------------------------------------------------------------\n  // the following methods are used to handle overflowing modals\n  // ----------------------------------------------------------------------\n\n  _adjustDialog() {\n    const isModalOverflowing = this._element.scrollHeight > document.documentElement.clientHeight\n    const scrollbarWidth = this._scrollBar.getWidth()\n    const isBodyOverflowing = scrollbarWidth > 0\n\n    if ((!isBodyOverflowing && isModalOverflowing && !isRTL()) || (isBodyOverflowing && !isModalOverflowing && isRTL())) {\n      this._element.style.paddingLeft = `${scrollbarWidth}px`\n    }\n\n    if ((isBodyOverflowing && !isModalOverflowing && !isRTL()) || (!isBodyOverflowing && isModalOverflowing && isRTL())) {\n      this._element.style.paddingRight = `${scrollbarWidth}px`\n    }\n  }\n\n  _resetAdjustments() {\n    this._element.style.paddingLeft = ''\n    this._element.style.paddingRight = ''\n  }\n\n  // Static\n\n  static jQueryInterface(config, relatedTarget) {\n    return this.each(function () {\n      const data = Modal.getOrCreateInstance(this, config)\n\n      if (typeof config !== 'string') {\n        return\n      }\n\n      if (typeof data[config] === 'undefined') {\n        throw new TypeError(`No method named \"${config}\"`)\n      }\n\n      data[config](relatedTarget)\n    })\n  }\n}\n\n/**\n * ------------------------------------------------------------------------\n * Data Api implementation\n * ------------------------------------------------------------------------\n */\n\nEventHandler.on(document, EVENT_CLICK_DATA_API, SELECTOR_DATA_TOGGLE, function (event) {\n  const target = getElementFromSelector(this)\n\n  if (['A', 'AREA'].includes(this.tagName)) {\n    event.preventDefault()\n  }\n\n  EventHandler.one(target, EVENT_SHOW, showEvent => {\n    if (showEvent.defaultPrevented) {\n      // only register focus restorer if modal will actually get shown\n      return\n    }\n\n    EventHandler.one(target, EVENT_HIDDEN, () => {\n      if (isVisible(this)) {\n        this.focus()\n      }\n    })\n  })\n\n  const data = Modal.getOrCreateInstance(target)\n\n  data.toggle(this)\n})\n\nenableDismissTrigger(Modal)\n\n/**\n * ------------------------------------------------------------------------\n * jQuery\n * ------------------------------------------------------------------------\n * add .Modal to jQuery only if jQuery is present\n */\n\ndefineJQueryPlugin(Modal)\n\nexport default Modal\n","/**\n * --------------------------------------------------------------------------\n * Bootstrap (v5.1.0): offcanvas.js\n * Licensed under MIT (https://github.com/twbs/bootstrap/blob/master/LICENSE)\n * --------------------------------------------------------------------------\n */\n\nimport {\n  defineJQueryPlugin,\n  getElementFromSelector,\n  isDisabled,\n  isVisible,\n  typeCheckConfig\n} from './util/index'\nimport ScrollBarHelper from './util/scrollbar'\nimport EventHandler from './dom/event-handler'\nimport BaseComponent from './base-component'\nimport SelectorEngine from './dom/selector-engine'\nimport Manipulator from './dom/manipulator'\nimport Backdrop from './util/backdrop'\nimport FocusTrap from './util/focustrap'\nimport { enableDismissTrigger } from './util/component-functions'\n\n/**\n * ------------------------------------------------------------------------\n * Constants\n * ------------------------------------------------------------------------\n */\n\nconst NAME = 'offcanvas'\nconst DATA_KEY = 'bs.offcanvas'\nconst EVENT_KEY = `.${DATA_KEY}`\nconst DATA_API_KEY = '.data-api'\nconst EVENT_LOAD_DATA_API = `load${EVENT_KEY}${DATA_API_KEY}`\nconst ESCAPE_KEY = 'Escape'\n\nconst Default = {\n  backdrop: true,\n  keyboard: true,\n  scroll: false\n}\n\nconst DefaultType = {\n  backdrop: 'boolean',\n  keyboard: 'boolean',\n  scroll: 'boolean'\n}\n\nconst CLASS_NAME_SHOW = 'show'\nconst CLASS_NAME_BACKDROP = 'offcanvas-backdrop'\nconst OPEN_SELECTOR = '.offcanvas.show'\n\nconst EVENT_SHOW = `show${EVENT_KEY}`\nconst EVENT_SHOWN = `shown${EVENT_KEY}`\nconst EVENT_HIDE = `hide${EVENT_KEY}`\nconst EVENT_HIDDEN = `hidden${EVENT_KEY}`\nconst EVENT_CLICK_DATA_API = `click${EVENT_KEY}${DATA_API_KEY}`\nconst EVENT_KEYDOWN_DISMISS = `keydown.dismiss${EVENT_KEY}`\n\nconst SELECTOR_DATA_TOGGLE = '[data-bs-toggle=\"offcanvas\"]'\n\n/**\n * ------------------------------------------------------------------------\n * Class Definition\n * ------------------------------------------------------------------------\n */\n\nclass Offcanvas extends BaseComponent {\n  constructor(element, config) {\n    super(element)\n\n    this._config = this._getConfig(config)\n    this._isShown = false\n    this._backdrop = this._initializeBackDrop()\n    this._focustrap = this._initializeFocusTrap()\n    this._addEventListeners()\n  }\n\n  // Getters\n\n  static get NAME() {\n    return NAME\n  }\n\n  static get Default() {\n    return Default\n  }\n\n  // Public\n\n  toggle(relatedTarget) {\n    return this._isShown ? this.hide() : this.show(relatedTarget)\n  }\n\n  show(relatedTarget) {\n    if (this._isShown) {\n      return\n    }\n\n    const showEvent = EventHandler.trigger(this._element, EVENT_SHOW, { relatedTarget })\n\n    if (showEvent.defaultPrevented) {\n      return\n    }\n\n    this._isShown = true\n    this._element.style.visibility = 'visible'\n\n    this._backdrop.show()\n\n    if (!this._config.scroll) {\n      new ScrollBarHelper().hide()\n    }\n\n    this._element.removeAttribute('aria-hidden')\n    this._element.setAttribute('aria-modal', true)\n    this._element.setAttribute('role', 'dialog')\n    this._element.classList.add(CLASS_NAME_SHOW)\n\n    const completeCallBack = () => {\n      if (!this._config.scroll) {\n        this._focustrap.activate()\n      }\n\n      EventHandler.trigger(this._element, EVENT_SHOWN, { relatedTarget })\n    }\n\n    this._queueCallback(completeCallBack, this._element, true)\n  }\n\n  hide() {\n    if (!this._isShown) {\n      return\n    }\n\n    const hideEvent = EventHandler.trigger(this._element, EVENT_HIDE)\n\n    if (hideEvent.defaultPrevented) {\n      return\n    }\n\n    this._focustrap.deactivate()\n    this._element.blur()\n    this._isShown = false\n    this._element.classList.remove(CLASS_NAME_SHOW)\n    this._backdrop.hide()\n\n    const completeCallback = () => {\n      this._element.setAttribute('aria-hidden', true)\n      this._element.removeAttribute('aria-modal')\n      this._element.removeAttribute('role')\n      this._element.style.visibility = 'hidden'\n\n      if (!this._config.scroll) {\n        new ScrollBarHelper().reset()\n      }\n\n      EventHandler.trigger(this._element, EVENT_HIDDEN)\n    }\n\n    this._queueCallback(completeCallback, this._element, true)\n  }\n\n  dispose() {\n    this._backdrop.dispose()\n    this._focustrap.deactivate()\n    super.dispose()\n  }\n\n  // Private\n\n  _getConfig(config) {\n    config = {\n      ...Default,\n      ...Manipulator.getDataAttributes(this._element),\n      ...(typeof config === 'object' ? config : {})\n    }\n    typeCheckConfig(NAME, config, DefaultType)\n    return config\n  }\n\n  _initializeBackDrop() {\n    return new Backdrop({\n      className: CLASS_NAME_BACKDROP,\n      isVisible: this._config.backdrop,\n      isAnimated: true,\n      rootElement: this._element.parentNode,\n      clickCallback: () => this.hide()\n    })\n  }\n\n  _initializeFocusTrap() {\n    return new FocusTrap({\n      trapElement: this._element\n    })\n  }\n\n  _addEventListeners() {\n    EventHandler.on(this._element, EVENT_KEYDOWN_DISMISS, event => {\n      if (this._config.keyboard && event.key === ESCAPE_KEY) {\n        this.hide()\n      }\n    })\n  }\n\n  // Static\n\n  static jQueryInterface(config) {\n    return this.each(function () {\n      const data = Offcanvas.getOrCreateInstance(this, config)\n\n      if (typeof config !== 'string') {\n        return\n      }\n\n      if (data[config] === undefined || config.startsWith('_') || config === 'constructor') {\n        throw new TypeError(`No method named \"${config}\"`)\n      }\n\n      data[config](this)\n    })\n  }\n}\n\n/**\n * ------------------------------------------------------------------------\n * Data Api implementation\n * ------------------------------------------------------------------------\n */\n\nEventHandler.on(document, EVENT_CLICK_DATA_API, SELECTOR_DATA_TOGGLE, function (event) {\n  const target = getElementFromSelector(this)\n\n  if (['A', 'AREA'].includes(this.tagName)) {\n    event.preventDefault()\n  }\n\n  if (isDisabled(this)) {\n    return\n  }\n\n  EventHandler.one(target, EVENT_HIDDEN, () => {\n    // focus on trigger when it is closed\n    if (isVisible(this)) {\n      this.focus()\n    }\n  })\n\n  // avoid conflict when clicking a toggler of an offcanvas, while another is open\n  const allReadyOpen = SelectorEngine.findOne(OPEN_SELECTOR)\n  if (allReadyOpen && allReadyOpen !== target) {\n    Offcanvas.getInstance(allReadyOpen).hide()\n  }\n\n  const data = Offcanvas.getOrCreateInstance(target)\n  data.toggle(this)\n})\n\nEventHandler.on(window, EVENT_LOAD_DATA_API, () =>\n  SelectorEngine.find(OPEN_SELECTOR).forEach(el => Offcanvas.getOrCreateInstance(el).show())\n)\n\nenableDismissTrigger(Offcanvas)\n/**\n * ------------------------------------------------------------------------\n * jQuery\n * ------------------------------------------------------------------------\n */\n\ndefineJQueryPlugin(Offcanvas)\n\nexport default Offcanvas\n","/**\n * --------------------------------------------------------------------------\n * Bootstrap (v5.1.0): util/sanitizer.js\n * Licensed under MIT (https://github.com/twbs/bootstrap/blob/main/LICENSE)\n * --------------------------------------------------------------------------\n */\n\nconst uriAttrs = new Set([\n  'background',\n  'cite',\n  'href',\n  'itemtype',\n  'longdesc',\n  'poster',\n  'src',\n  'xlink:href'\n])\n\nconst ARIA_ATTRIBUTE_PATTERN = /^aria-[\\w-]*$/i\n\n/**\n * A pattern that recognizes a commonly useful subset of URLs that are safe.\n *\n * Shoutout to Angular 7 https://github.com/angular/angular/blob/7.2.4/packages/core/src/sanitization/url_sanitizer.ts\n */\nconst SAFE_URL_PATTERN = /^(?:(?:https?|mailto|ftp|tel|file):|[^#&/:?]*(?:[#/?]|$))/i\n\n/**\n * A pattern that matches safe data URLs. Only matches image, video and audio types.\n *\n * Shoutout to Angular 7 https://github.com/angular/angular/blob/7.2.4/packages/core/src/sanitization/url_sanitizer.ts\n */\nconst DATA_URL_PATTERN = /^data:(?:image\\/(?:bmp|gif|jpeg|jpg|png|tiff|webp)|video\\/(?:mpeg|mp4|ogg|webm)|audio\\/(?:mp3|oga|ogg|opus));base64,[\\d+/a-z]+=*$/i\n\nconst allowedAttribute = (attr, allowedAttributeList) => {\n  const attrName = attr.nodeName.toLowerCase()\n\n  if (allowedAttributeList.includes(attrName)) {\n    if (uriAttrs.has(attrName)) {\n      return Boolean(SAFE_URL_PATTERN.test(attr.nodeValue) || DATA_URL_PATTERN.test(attr.nodeValue))\n    }\n\n    return true\n  }\n\n  const regExp = allowedAttributeList.filter(attrRegex => attrRegex instanceof RegExp)\n\n  // Check if a regular expression validates the attribute.\n  for (let i = 0, len = regExp.length; i < len; i++) {\n    if (regExp[i].test(attrName)) {\n      return true\n    }\n  }\n\n  return false\n}\n\nexport const DefaultAllowlist = {\n  // Global attributes allowed on any supplied element below.\n  '*': ['class', 'dir', 'id', 'lang', 'role', ARIA_ATTRIBUTE_PATTERN],\n  a: ['target', 'href', 'title', 'rel'],\n  area: [],\n  b: [],\n  br: [],\n  col: [],\n  code: [],\n  div: [],\n  em: [],\n  hr: [],\n  h1: [],\n  h2: [],\n  h3: [],\n  h4: [],\n  h5: [],\n  h6: [],\n  i: [],\n  img: ['src', 'srcset', 'alt', 'title', 'width', 'height'],\n  li: [],\n  ol: [],\n  p: [],\n  pre: [],\n  s: [],\n  small: [],\n  span: [],\n  sub: [],\n  sup: [],\n  strong: [],\n  u: [],\n  ul: []\n}\n\nexport function sanitizeHtml(unsafeHtml, allowList, sanitizeFn) {\n  if (!unsafeHtml.length) {\n    return unsafeHtml\n  }\n\n  if (sanitizeFn && typeof sanitizeFn === 'function') {\n    return sanitizeFn(unsafeHtml)\n  }\n\n  const domParser = new window.DOMParser()\n  const createdDocument = domParser.parseFromString(unsafeHtml, 'text/html')\n  const allowlistKeys = Object.keys(allowList)\n  const elements = [].concat(...createdDocument.body.querySelectorAll('*'))\n\n  for (let i = 0, len = elements.length; i < len; i++) {\n    const el = elements[i]\n    const elName = el.nodeName.toLowerCase()\n\n    if (!allowlistKeys.includes(elName)) {\n      el.remove()\n\n      continue\n    }\n\n    const attributeList = [].concat(...el.attributes)\n    const allowedAttributes = [].concat(allowList['*'] || [], allowList[elName] || [])\n\n    attributeList.forEach(attr => {\n      if (!allowedAttribute(attr, allowedAttributes)) {\n        el.removeAttribute(attr.nodeName)\n      }\n    })\n  }\n\n  return createdDocument.body.innerHTML\n}\n","/**\n * --------------------------------------------------------------------------\n * Bootstrap (v5.1.0): tooltip.js\n * Licensed under MIT (https://github.com/twbs/bootstrap/blob/main/LICENSE)\n * --------------------------------------------------------------------------\n */\n\nimport * as Popper from '@popperjs/core'\n\nimport {\n  defineJQueryPlugin,\n  findShadowRoot,\n  getElement,\n  getUID,\n  isElement,\n  isRTL,\n  noop,\n  typeCheckConfig\n} from './util/index'\nimport { DefaultAllowlist, sanitizeHtml } from './util/sanitizer'\nimport Data from './dom/data'\nimport EventHandler from './dom/event-handler'\nimport Manipulator from './dom/manipulator'\nimport SelectorEngine from './dom/selector-engine'\nimport BaseComponent from './base-component'\n\n/**\n * ------------------------------------------------------------------------\n * Constants\n * ------------------------------------------------------------------------\n */\n\nconst NAME = 'tooltip'\nconst DATA_KEY = 'bs.tooltip'\nconst EVENT_KEY = `.${DATA_KEY}`\nconst CLASS_PREFIX = 'bs-tooltip'\nconst DISALLOWED_ATTRIBUTES = new Set(['sanitize', 'allowList', 'sanitizeFn'])\n\nconst DefaultType = {\n  animation: 'boolean',\n  template: 'string',\n  title: '(string|element|function)',\n  trigger: 'string',\n  delay: '(number|object)',\n  html: 'boolean',\n  selector: '(string|boolean)',\n  placement: '(string|function)',\n  offset: '(array|string|function)',\n  container: '(string|element|boolean)',\n  fallbackPlacements: 'array',\n  boundary: '(string|element)',\n  customClass: '(string|function)',\n  sanitize: 'boolean',\n  sanitizeFn: '(null|function)',\n  allowList: 'object',\n  popperConfig: '(null|object|function)'\n}\n\nconst AttachmentMap = {\n  AUTO: 'auto',\n  TOP: 'top',\n  RIGHT: isRTL() ? 'left' : 'right',\n  BOTTOM: 'bottom',\n  LEFT: isRTL() ? 'right' : 'left'\n}\n\nconst Default = {\n  animation: true,\n  template: '<div class=\"tooltip\" role=\"tooltip\">' +\n              '<div class=\"tooltip-arrow\"></div>' +\n              '<div class=\"tooltip-inner\"></div>' +\n            '</div>',\n  trigger: 'hover focus',\n  title: '',\n  delay: 0,\n  html: false,\n  selector: false,\n  placement: 'top',\n  offset: [0, 0],\n  container: false,\n  fallbackPlacements: ['top', 'right', 'bottom', 'left'],\n  boundary: 'clippingParents',\n  customClass: '',\n  sanitize: true,\n  sanitizeFn: null,\n  allowList: DefaultAllowlist,\n  popperConfig: null\n}\n\nconst Event = {\n  HIDE: `hide${EVENT_KEY}`,\n  HIDDEN: `hidden${EVENT_KEY}`,\n  SHOW: `show${EVENT_KEY}`,\n  SHOWN: `shown${EVENT_KEY}`,\n  INSERTED: `inserted${EVENT_KEY}`,\n  CLICK: `click${EVENT_KEY}`,\n  FOCUSIN: `focusin${EVENT_KEY}`,\n  FOCUSOUT: `focusout${EVENT_KEY}`,\n  MOUSEENTER: `mouseenter${EVENT_KEY}`,\n  MOUSELEAVE: `mouseleave${EVENT_KEY}`\n}\n\nconst CLASS_NAME_FADE = 'fade'\nconst CLASS_NAME_MODAL = 'modal'\nconst CLASS_NAME_SHOW = 'show'\n\nconst HOVER_STATE_SHOW = 'show'\nconst HOVER_STATE_OUT = 'out'\n\nconst SELECTOR_TOOLTIP_INNER = '.tooltip-inner'\nconst SELECTOR_MODAL = `.${CLASS_NAME_MODAL}`\n\nconst EVENT_MODAL_HIDE = 'hide.bs.modal'\n\nconst TRIGGER_HOVER = 'hover'\nconst TRIGGER_FOCUS = 'focus'\nconst TRIGGER_CLICK = 'click'\nconst TRIGGER_MANUAL = 'manual'\n\n/**\n * ------------------------------------------------------------------------\n * Class Definition\n * ------------------------------------------------------------------------\n */\n\nclass Tooltip extends BaseComponent {\n  constructor(element, config) {\n    if (typeof Popper === 'undefined') {\n      throw new TypeError('Bootstrap\\'s tooltips require Popper (https://popper.js.org)')\n    }\n\n    super(element)\n\n    // private\n    this._isEnabled = true\n    this._timeout = 0\n    this._hoverState = ''\n    this._activeTrigger = {}\n    this._popper = null\n\n    // Protected\n    this._config = this._getConfig(config)\n    this.tip = null\n\n    this._setListeners()\n  }\n\n  // Getters\n\n  static get Default() {\n    return Default\n  }\n\n  static get NAME() {\n    return NAME\n  }\n\n  static get Event() {\n    return Event\n  }\n\n  static get DefaultType() {\n    return DefaultType\n  }\n\n  // Public\n\n  enable() {\n    this._isEnabled = true\n  }\n\n  disable() {\n    this._isEnabled = false\n  }\n\n  toggleEnabled() {\n    this._isEnabled = !this._isEnabled\n  }\n\n  toggle(event) {\n    if (!this._isEnabled) {\n      return\n    }\n\n    if (event) {\n      const context = this._initializeOnDelegatedTarget(event)\n\n      context._activeTrigger.click = !context._activeTrigger.click\n\n      if (context._isWithActiveTrigger()) {\n        context._enter(null, context)\n      } else {\n        context._leave(null, context)\n      }\n    } else {\n      if (this.getTipElement().classList.contains(CLASS_NAME_SHOW)) {\n        this._leave(null, this)\n        return\n      }\n\n      this._enter(null, this)\n    }\n  }\n\n  dispose() {\n    clearTimeout(this._timeout)\n\n    EventHandler.off(this._element.closest(SELECTOR_MODAL), EVENT_MODAL_HIDE, this._hideModalHandler)\n\n    if (this.tip) {\n      this.tip.remove()\n    }\n\n    if (this._popper) {\n      this._popper.destroy()\n    }\n\n    super.dispose()\n  }\n\n  show() {\n    if (this._element.style.display === 'none') {\n      throw new Error('Please use show on visible elements')\n    }\n\n    if (!(this.isWithContent() && this._isEnabled)) {\n      return\n    }\n\n    const showEvent = EventHandler.trigger(this._element, this.constructor.Event.SHOW)\n    const shadowRoot = findShadowRoot(this._element)\n    const isInTheDom = shadowRoot === null ?\n      this._element.ownerDocument.documentElement.contains(this._element) :\n      shadowRoot.contains(this._element)\n\n    if (showEvent.defaultPrevented || !isInTheDom) {\n      return\n    }\n\n    const tip = this.getTipElement()\n    const tipId = getUID(this.constructor.NAME)\n\n    tip.setAttribute('id', tipId)\n    this._element.setAttribute('aria-describedby', tipId)\n\n    if (this._config.animation) {\n      tip.classList.add(CLASS_NAME_FADE)\n    }\n\n    const placement = typeof this._config.placement === 'function' ?\n      this._config.placement.call(this, tip, this._element) :\n      this._config.placement\n\n    const attachment = this._getAttachment(placement)\n    this._addAttachmentClass(attachment)\n\n    const { container } = this._config\n    Data.set(tip, this.constructor.DATA_KEY, this)\n\n    if (!this._element.ownerDocument.documentElement.contains(this.tip)) {\n      container.append(tip)\n      EventHandler.trigger(this._element, this.constructor.Event.INSERTED)\n    }\n\n    if (this._popper) {\n      this._popper.update()\n    } else {\n      this._popper = Popper.createPopper(this._element, tip, this._getPopperConfig(attachment))\n    }\n\n    tip.classList.add(CLASS_NAME_SHOW)\n\n    const customClass = this._resolvePossibleFunction(this._config.customClass)\n    if (customClass) {\n      tip.classList.add(...customClass.split(' '))\n    }\n\n    // If this is a touch-enabled device we add extra\n    // empty mouseover listeners to the body's immediate children;\n    // only needed because of broken event delegation on iOS\n    // https://www.quirksmode.org/blog/archives/2014/02/mouse_event_bub.html\n    if ('ontouchstart' in document.documentElement) {\n      [].concat(...document.body.children).forEach(element => {\n        EventHandler.on(element, 'mouseover', noop)\n      })\n    }\n\n    const complete = () => {\n      const prevHoverState = this._hoverState\n\n      this._hoverState = null\n      EventHandler.trigger(this._element, this.constructor.Event.SHOWN)\n\n      if (prevHoverState === HOVER_STATE_OUT) {\n        this._leave(null, this)\n      }\n    }\n\n    const isAnimated = this.tip.classList.contains(CLASS_NAME_FADE)\n    this._queueCallback(complete, this.tip, isAnimated)\n  }\n\n  hide() {\n    if (!this._popper) {\n      return\n    }\n\n    const tip = this.getTipElement()\n    const complete = () => {\n      if (this._isWithActiveTrigger()) {\n        return\n      }\n\n      if (this._hoverState !== HOVER_STATE_SHOW) {\n        tip.remove()\n      }\n\n      this._cleanTipClass()\n      this._element.removeAttribute('aria-describedby')\n      EventHandler.trigger(this._element, this.constructor.Event.HIDDEN)\n\n      if (this._popper) {\n        this._popper.destroy()\n        this._popper = null\n      }\n    }\n\n    const hideEvent = EventHandler.trigger(this._element, this.constructor.Event.HIDE)\n    if (hideEvent.defaultPrevented) {\n      return\n    }\n\n    tip.classList.remove(CLASS_NAME_SHOW)\n\n    // If this is a touch-enabled device we remove the extra\n    // empty mouseover listeners we added for iOS support\n    if ('ontouchstart' in document.documentElement) {\n      [].concat(...document.body.children)\n        .forEach(element => EventHandler.off(element, 'mouseover', noop))\n    }\n\n    this._activeTrigger[TRIGGER_CLICK] = false\n    this._activeTrigger[TRIGGER_FOCUS] = false\n    this._activeTrigger[TRIGGER_HOVER] = false\n\n    const isAnimated = this.tip.classList.contains(CLASS_NAME_FADE)\n    this._queueCallback(complete, this.tip, isAnimated)\n    this._hoverState = ''\n  }\n\n  update() {\n    if (this._popper !== null) {\n      this._popper.update()\n    }\n  }\n\n  // Protected\n\n  isWithContent() {\n    return Boolean(this.getTitle())\n  }\n\n  getTipElement() {\n    if (this.tip) {\n      return this.tip\n    }\n\n    const element = document.createElement('div')\n    element.innerHTML = this._config.template\n\n    const tip = element.children[0]\n    this.setContent(tip)\n    tip.classList.remove(CLASS_NAME_FADE, CLASS_NAME_SHOW)\n\n    this.tip = tip\n    return this.tip\n  }\n\n  setContent(tip) {\n    this._sanitizeAndSetContent(tip, this.getTitle(), SELECTOR_TOOLTIP_INNER)\n  }\n\n  _sanitizeAndSetContent(template, content, selector) {\n    const templateElement = SelectorEngine.findOne(selector, template)\n\n    if (!content && templateElement) {\n      templateElement.remove()\n      return\n    }\n\n    // we use append for html objects to maintain js events\n    this.setElementContent(templateElement, content)\n  }\n\n  setElementContent(element, content) {\n    if (element === null) {\n      return\n    }\n\n    if (isElement(content)) {\n      content = getElement(content)\n\n      // content is a DOM node or a jQuery\n      if (this._config.html) {\n        if (content.parentNode !== element) {\n          element.innerHTML = ''\n          element.append(content)\n        }\n      } else {\n        element.textContent = content.textContent\n      }\n\n      return\n    }\n\n    if (this._config.html) {\n      if (this._config.sanitize) {\n        content = sanitizeHtml(content, this._config.allowList, this._config.sanitizeFn)\n      }\n\n      element.innerHTML = content\n    } else {\n      element.textContent = content\n    }\n  }\n\n  getTitle() {\n    const title = this._element.getAttribute('data-bs-original-title') || this._config.title\n\n    return this._resolvePossibleFunction(title)\n  }\n\n  updateAttachment(attachment) {\n    if (attachment === 'right') {\n      return 'end'\n    }\n\n    if (attachment === 'left') {\n      return 'start'\n    }\n\n    return attachment\n  }\n\n  // Private\n\n  _initializeOnDelegatedTarget(event, context) {\n    return context || this.constructor.getOrCreateInstance(event.delegateTarget, this._getDelegateConfig())\n  }\n\n  _getOffset() {\n    const { offset } = this._config\n\n    if (typeof offset === 'string') {\n      return offset.split(',').map(val => Number.parseInt(val, 10))\n    }\n\n    if (typeof offset === 'function') {\n      return popperData => offset(popperData, this._element)\n    }\n\n    return offset\n  }\n\n  _resolvePossibleFunction(content) {\n    return typeof content === 'function' ? content.call(this._element) : content\n  }\n\n  _getPopperConfig(attachment) {\n    const defaultBsPopperConfig = {\n      placement: attachment,\n      modifiers: [\n        {\n          name: 'flip',\n          options: {\n            fallbackPlacements: this._config.fallbackPlacements\n          }\n        },\n        {\n          name: 'offset',\n          options: {\n            offset: this._getOffset()\n          }\n        },\n        {\n          name: 'preventOverflow',\n          options: {\n            boundary: this._config.boundary\n          }\n        },\n        {\n          name: 'arrow',\n          options: {\n            element: `.${this.constructor.NAME}-arrow`\n          }\n        },\n        {\n          name: 'onChange',\n          enabled: true,\n          phase: 'afterWrite',\n          fn: data => this._handlePopperPlacementChange(data)\n        }\n      ],\n      onFirstUpdate: data => {\n        if (data.options.placement !== data.placement) {\n          this._handlePopperPlacementChange(data)\n        }\n      }\n    }\n\n    return {\n      ...defaultBsPopperConfig,\n      ...(typeof this._config.popperConfig === 'function' ? this._config.popperConfig(defaultBsPopperConfig) : this._config.popperConfig)\n    }\n  }\n\n  _addAttachmentClass(attachment) {\n    this.getTipElement().classList.add(`${this._getBasicClassPrefix()}-${this.updateAttachment(attachment)}`)\n  }\n\n  _getAttachment(placement) {\n    return AttachmentMap[placement.toUpperCase()]\n  }\n\n  _setListeners() {\n    const triggers = this._config.trigger.split(' ')\n\n    triggers.forEach(trigger => {\n      if (trigger === 'click') {\n        EventHandler.on(this._element, this.constructor.Event.CLICK, this._config.selector, event => this.toggle(event))\n      } else if (trigger !== TRIGGER_MANUAL) {\n        const eventIn = trigger === TRIGGER_HOVER ?\n          this.constructor.Event.MOUSEENTER :\n          this.constructor.Event.FOCUSIN\n        const eventOut = trigger === TRIGGER_HOVER ?\n          this.constructor.Event.MOUSELEAVE :\n          this.constructor.Event.FOCUSOUT\n\n        EventHandler.on(this._element, eventIn, this._config.selector, event => this._enter(event))\n        EventHandler.on(this._element, eventOut, this._config.selector, event => this._leave(event))\n      }\n    })\n\n    this._hideModalHandler = () => {\n      if (this._element) {\n        this.hide()\n      }\n    }\n\n    EventHandler.on(this._element.closest(SELECTOR_MODAL), EVENT_MODAL_HIDE, this._hideModalHandler)\n\n    if (this._config.selector) {\n      this._config = {\n        ...this._config,\n        trigger: 'manual',\n        selector: ''\n      }\n    } else {\n      this._fixTitle()\n    }\n  }\n\n  _fixTitle() {\n    const title = this._element.getAttribute('title')\n    const originalTitleType = typeof this._element.getAttribute('data-bs-original-title')\n\n    if (title || originalTitleType !== 'string') {\n      this._element.setAttribute('data-bs-original-title', title || '')\n      if (title && !this._element.getAttribute('aria-label') && !this._element.textContent) {\n        this._element.setAttribute('aria-label', title)\n      }\n\n      this._element.setAttribute('title', '')\n    }\n  }\n\n  _enter(event, context) {\n    context = this._initializeOnDelegatedTarget(event, context)\n\n    if (event) {\n      context._activeTrigger[\n        event.type === 'focusin' ? TRIGGER_FOCUS : TRIGGER_HOVER\n      ] = true\n    }\n\n    if (context.getTipElement().classList.contains(CLASS_NAME_SHOW) || context._hoverState === HOVER_STATE_SHOW) {\n      context._hoverState = HOVER_STATE_SHOW\n      return\n    }\n\n    clearTimeout(context._timeout)\n\n    context._hoverState = HOVER_STATE_SHOW\n\n    if (!context._config.delay || !context._config.delay.show) {\n      context.show()\n      return\n    }\n\n    context._timeout = setTimeout(() => {\n      if (context._hoverState === HOVER_STATE_SHOW) {\n        context.show()\n      }\n    }, context._config.delay.show)\n  }\n\n  _leave(event, context) {\n    context = this._initializeOnDelegatedTarget(event, context)\n\n    if (event) {\n      context._activeTrigger[\n        event.type === 'focusout' ? TRIGGER_FOCUS : TRIGGER_HOVER\n      ] = context._element.contains(event.relatedTarget)\n    }\n\n    if (context._isWithActiveTrigger()) {\n      return\n    }\n\n    clearTimeout(context._timeout)\n\n    context._hoverState = HOVER_STATE_OUT\n\n    if (!context._config.delay || !context._config.delay.hide) {\n      context.hide()\n      return\n    }\n\n    context._timeout = setTimeout(() => {\n      if (context._hoverState === HOVER_STATE_OUT) {\n        context.hide()\n      }\n    }, context._config.delay.hide)\n  }\n\n  _isWithActiveTrigger() {\n    for (const trigger in this._activeTrigger) {\n      if (this._activeTrigger[trigger]) {\n        return true\n      }\n    }\n\n    return false\n  }\n\n  _getConfig(config) {\n    const dataAttributes = Manipulator.getDataAttributes(this._element)\n\n    Object.keys(dataAttributes).forEach(dataAttr => {\n      if (DISALLOWED_ATTRIBUTES.has(dataAttr)) {\n        delete dataAttributes[dataAttr]\n      }\n    })\n\n    config = {\n      ...this.constructor.Default,\n      ...dataAttributes,\n      ...(typeof config === 'object' && config ? config : {})\n    }\n\n    config.container = config.container === false ? document.body : getElement(config.container)\n\n    if (typeof config.delay === 'number') {\n      config.delay = {\n        show: config.delay,\n        hide: config.delay\n      }\n    }\n\n    if (typeof config.title === 'number') {\n      config.title = config.title.toString()\n    }\n\n    if (typeof config.content === 'number') {\n      config.content = config.content.toString()\n    }\n\n    typeCheckConfig(NAME, config, this.constructor.DefaultType)\n\n    if (config.sanitize) {\n      config.template = sanitizeHtml(config.template, config.allowList, config.sanitizeFn)\n    }\n\n    return config\n  }\n\n  _getDelegateConfig() {\n    const config = {}\n\n    for (const key in this._config) {\n      if (this.constructor.Default[key] !== this._config[key]) {\n        config[key] = this._config[key]\n      }\n    }\n\n    // In the future can be replaced with:\n    // const keysWithDifferentValues = Object.entries(this._config).filter(entry => this.constructor.Default[entry[0]] !== this._config[entry[0]])\n    // `Object.fromEntries(keysWithDifferentValues)`\n    return config\n  }\n\n  _cleanTipClass() {\n    const tip = this.getTipElement()\n    const basicClassPrefixRegex = new RegExp(`(^|\\\\s)${this._getBasicClassPrefix()}\\\\S+`, 'g')\n    const tabClass = tip.getAttribute('class').match(basicClassPrefixRegex)\n    if (tabClass !== null && tabClass.length > 0) {\n      tabClass.map(token => token.trim())\n        .forEach(tClass => tip.classList.remove(tClass))\n    }\n  }\n\n  _getBasicClassPrefix() {\n    return CLASS_PREFIX\n  }\n\n  _handlePopperPlacementChange(popperData) {\n    const { state } = popperData\n\n    if (!state) {\n      return\n    }\n\n    this.tip = state.elements.popper\n    this._cleanTipClass()\n    this._addAttachmentClass(this._getAttachment(state.placement))\n  }\n\n  // Static\n\n  static jQueryInterface(config) {\n    return this.each(function () {\n      const data = Tooltip.getOrCreateInstance(this, config)\n\n      if (typeof config === 'string') {\n        if (typeof data[config] === 'undefined') {\n          throw new TypeError(`No method named \"${config}\"`)\n        }\n\n        data[config]()\n      }\n    })\n  }\n}\n\n/**\n * ------------------------------------------------------------------------\n * jQuery\n * ------------------------------------------------------------------------\n * add .Tooltip to jQuery only if jQuery is present\n */\n\ndefineJQueryPlugin(Tooltip)\n\nexport default Tooltip\n","/**\n * --------------------------------------------------------------------------\n * Bootstrap (v5.1.0): popover.js\n * Licensed under MIT (https://github.com/twbs/bootstrap/blob/main/LICENSE)\n * --------------------------------------------------------------------------\n */\n\nimport { defineJQueryPlugin } from './util/index'\nimport Tooltip from './tooltip'\n\n/**\n * ------------------------------------------------------------------------\n * Constants\n * ------------------------------------------------------------------------\n */\n\nconst NAME = 'popover'\nconst DATA_KEY = 'bs.popover'\nconst EVENT_KEY = `.${DATA_KEY}`\nconst CLASS_PREFIX = 'bs-popover'\n\nconst Default = {\n  ...Tooltip.Default,\n  placement: 'right',\n  offset: [0, 8],\n  trigger: 'click',\n  content: '',\n  template: '<div class=\"popover\" role=\"tooltip\">' +\n              '<div class=\"popover-arrow\"></div>' +\n              '<h3 class=\"popover-header\"></h3>' +\n              '<div class=\"popover-body\"></div>' +\n            '</div>'\n}\n\nconst DefaultType = {\n  ...Tooltip.DefaultType,\n  content: '(string|element|function)'\n}\n\nconst Event = {\n  HIDE: `hide${EVENT_KEY}`,\n  HIDDEN: `hidden${EVENT_KEY}`,\n  SHOW: `show${EVENT_KEY}`,\n  SHOWN: `shown${EVENT_KEY}`,\n  INSERTED: `inserted${EVENT_KEY}`,\n  CLICK: `click${EVENT_KEY}`,\n  FOCUSIN: `focusin${EVENT_KEY}`,\n  FOCUSOUT: `focusout${EVENT_KEY}`,\n  MOUSEENTER: `mouseenter${EVENT_KEY}`,\n  MOUSELEAVE: `mouseleave${EVENT_KEY}`\n}\n\nconst SELECTOR_TITLE = '.popover-header'\nconst SELECTOR_CONTENT = '.popover-body'\n\n/**\n * ------------------------------------------------------------------------\n * Class Definition\n * ------------------------------------------------------------------------\n */\n\nclass Popover extends Tooltip {\n  // Getters\n\n  static get Default() {\n    return Default\n  }\n\n  static get NAME() {\n    return NAME\n  }\n\n  static get Event() {\n    return Event\n  }\n\n  static get DefaultType() {\n    return DefaultType\n  }\n\n  // Overrides\n\n  isWithContent() {\n    return this.getTitle() || this._getContent()\n  }\n\n  setContent(tip) {\n    this._sanitizeAndSetContent(tip, this.getTitle(), SELECTOR_TITLE)\n    this._sanitizeAndSetContent(tip, this._getContent(), SELECTOR_CONTENT)\n  }\n\n  // Private\n\n  _getContent() {\n    return this._resolvePossibleFunction(this._config.content)\n  }\n\n  _getBasicClassPrefix() {\n    return CLASS_PREFIX\n  }\n\n  // Static\n\n  static jQueryInterface(config) {\n    return this.each(function () {\n      const data = Popover.getOrCreateInstance(this, config)\n\n      if (typeof config === 'string') {\n        if (typeof data[config] === 'undefined') {\n          throw new TypeError(`No method named \"${config}\"`)\n        }\n\n        data[config]()\n      }\n    })\n  }\n}\n\n/**\n * ------------------------------------------------------------------------\n * jQuery\n * ------------------------------------------------------------------------\n * add .Popover to jQuery only if jQuery is present\n */\n\ndefineJQueryPlugin(Popover)\n\nexport default Popover\n","/**\n * --------------------------------------------------------------------------\n * Bootstrap (v5.1.0): scrollspy.js\n * Licensed under MIT (https://github.com/twbs/bootstrap/blob/main/LICENSE)\n * --------------------------------------------------------------------------\n */\n\nimport {\n  defineJQueryPlugin,\n  getElement,\n  getSelectorFromElement,\n  typeCheckConfig\n} from './util/index'\nimport EventHandler from './dom/event-handler'\nimport Manipulator from './dom/manipulator'\nimport SelectorEngine from './dom/selector-engine'\nimport BaseComponent from './base-component'\n\n/**\n * ------------------------------------------------------------------------\n * Constants\n * ------------------------------------------------------------------------\n */\n\nconst NAME = 'scrollspy'\nconst DATA_KEY = 'bs.scrollspy'\nconst EVENT_KEY = `.${DATA_KEY}`\nconst DATA_API_KEY = '.data-api'\n\nconst Default = {\n  offset: 10,\n  method: 'auto',\n  target: ''\n}\n\nconst DefaultType = {\n  offset: 'number',\n  method: 'string',\n  target: '(string|element)'\n}\n\nconst EVENT_ACTIVATE = `activate${EVENT_KEY}`\nconst EVENT_SCROLL = `scroll${EVENT_KEY}`\nconst EVENT_LOAD_DATA_API = `load${EVENT_KEY}${DATA_API_KEY}`\n\nconst CLASS_NAME_DROPDOWN_ITEM = 'dropdown-item'\nconst CLASS_NAME_ACTIVE = 'active'\n\nconst SELECTOR_DATA_SPY = '[data-bs-spy=\"scroll\"]'\nconst SELECTOR_NAV_LIST_GROUP = '.nav, .list-group'\nconst SELECTOR_NAV_LINKS = '.nav-link'\nconst SELECTOR_NAV_ITEMS = '.nav-item'\nconst SELECTOR_LIST_ITEMS = '.list-group-item'\nconst SELECTOR_LINK_ITEMS = `${SELECTOR_NAV_LINKS}, ${SELECTOR_LIST_ITEMS}, .${CLASS_NAME_DROPDOWN_ITEM}`\nconst SELECTOR_DROPDOWN = '.dropdown'\nconst SELECTOR_DROPDOWN_TOGGLE = '.dropdown-toggle'\n\nconst METHOD_OFFSET = 'offset'\nconst METHOD_POSITION = 'position'\n\n/**\n * ------------------------------------------------------------------------\n * Class Definition\n * ------------------------------------------------------------------------\n */\n\nclass ScrollSpy extends BaseComponent {\n  constructor(element, config) {\n    super(element)\n    this._scrollElement = this._element.tagName === 'BODY' ? window : this._element\n    this._config = this._getConfig(config)\n    this._offsets = []\n    this._targets = []\n    this._activeTarget = null\n    this._scrollHeight = 0\n\n    EventHandler.on(this._scrollElement, EVENT_SCROLL, () => this._process())\n\n    this.refresh()\n    this._process()\n  }\n\n  // Getters\n\n  static get Default() {\n    return Default\n  }\n\n  static get NAME() {\n    return NAME\n  }\n\n  // Public\n\n  refresh() {\n    const autoMethod = this._scrollElement === this._scrollElement.window ?\n      METHOD_OFFSET :\n      METHOD_POSITION\n\n    const offsetMethod = this._config.method === 'auto' ?\n      autoMethod :\n      this._config.method\n\n    const offsetBase = offsetMethod === METHOD_POSITION ?\n      this._getScrollTop() :\n      0\n\n    this._offsets = []\n    this._targets = []\n    this._scrollHeight = this._getScrollHeight()\n\n    const targets = SelectorEngine.find(SELECTOR_LINK_ITEMS, this._config.target)\n\n    targets.map(element => {\n      const targetSelector = getSelectorFromElement(element)\n      const target = targetSelector ? SelectorEngine.findOne(targetSelector) : null\n\n      if (target) {\n        const targetBCR = target.getBoundingClientRect()\n        if (targetBCR.width || targetBCR.height) {\n          return [\n            Manipulator[offsetMethod](target).top + offsetBase,\n            targetSelector\n          ]\n        }\n      }\n\n      return null\n    })\n      .filter(item => item)\n      .sort((a, b) => a[0] - b[0])\n      .forEach(item => {\n        this._offsets.push(item[0])\n        this._targets.push(item[1])\n      })\n  }\n\n  dispose() {\n    EventHandler.off(this._scrollElement, EVENT_KEY)\n    super.dispose()\n  }\n\n  // Private\n\n  _getConfig(config) {\n    config = {\n      ...Default,\n      ...Manipulator.getDataAttributes(this._element),\n      ...(typeof config === 'object' && config ? config : {})\n    }\n\n    config.target = getElement(config.target) || document.documentElement\n\n    typeCheckConfig(NAME, config, DefaultType)\n\n    return config\n  }\n\n  _getScrollTop() {\n    return this._scrollElement === window ?\n      this._scrollElement.pageYOffset :\n      this._scrollElement.scrollTop\n  }\n\n  _getScrollHeight() {\n    return this._scrollElement.scrollHeight || Math.max(\n      document.body.scrollHeight,\n      document.documentElement.scrollHeight\n    )\n  }\n\n  _getOffsetHeight() {\n    return this._scrollElement === window ?\n      window.innerHeight :\n      this._scrollElement.getBoundingClientRect().height\n  }\n\n  _process() {\n    const scrollTop = this._getScrollTop() + this._config.offset\n    const scrollHeight = this._getScrollHeight()\n    const maxScroll = this._config.offset + scrollHeight - this._getOffsetHeight()\n\n    if (this._scrollHeight !== scrollHeight) {\n      this.refresh()\n    }\n\n    if (scrollTop >= maxScroll) {\n      const target = this._targets[this._targets.length - 1]\n\n      if (this._activeTarget !== target) {\n        this._activate(target)\n      }\n\n      return\n    }\n\n    if (this._activeTarget && scrollTop < this._offsets[0] && this._offsets[0] > 0) {\n      this._activeTarget = null\n      this._clear()\n      return\n    }\n\n    for (let i = this._offsets.length; i--;) {\n      const isActiveTarget = this._activeTarget !== this._targets[i] &&\n          scrollTop >= this._offsets[i] &&\n          (typeof this._offsets[i + 1] === 'undefined' || scrollTop < this._offsets[i + 1])\n\n      if (isActiveTarget) {\n        this._activate(this._targets[i])\n      }\n    }\n  }\n\n  _activate(target) {\n    this._activeTarget = target\n\n    this._clear()\n\n    const queries = SELECTOR_LINK_ITEMS.split(',')\n      .map(selector => `${selector}[data-bs-target=\"${target}\"],${selector}[href=\"${target}\"]`)\n\n    const link = SelectorEngine.findOne(queries.join(','), this._config.target)\n\n    link.classList.add(CLASS_NAME_ACTIVE)\n    if (link.classList.contains(CLASS_NAME_DROPDOWN_ITEM)) {\n      SelectorEngine.findOne(SELECTOR_DROPDOWN_TOGGLE, link.closest(SELECTOR_DROPDOWN))\n        .classList.add(CLASS_NAME_ACTIVE)\n    } else {\n      SelectorEngine.parents(link, SELECTOR_NAV_LIST_GROUP)\n        .forEach(listGroup => {\n          // Set triggered links parents as active\n          // With both <ul> and <nav> markup a parent is the previous sibling of any nav ancestor\n          SelectorEngine.prev(listGroup, `${SELECTOR_NAV_LINKS}, ${SELECTOR_LIST_ITEMS}`)\n            .forEach(item => item.classList.add(CLASS_NAME_ACTIVE))\n\n          // Handle special case when .nav-link is inside .nav-item\n          SelectorEngine.prev(listGroup, SELECTOR_NAV_ITEMS)\n            .forEach(navItem => {\n              SelectorEngine.children(navItem, SELECTOR_NAV_LINKS)\n                .forEach(item => item.classList.add(CLASS_NAME_ACTIVE))\n            })\n        })\n    }\n\n    EventHandler.trigger(this._scrollElement, EVENT_ACTIVATE, {\n      relatedTarget: target\n    })\n  }\n\n  _clear() {\n    SelectorEngine.find(SELECTOR_LINK_ITEMS, this._config.target)\n      .filter(node => node.classList.contains(CLASS_NAME_ACTIVE))\n      .forEach(node => node.classList.remove(CLASS_NAME_ACTIVE))\n  }\n\n  // Static\n\n  static jQueryInterface(config) {\n    return this.each(function () {\n      const data = ScrollSpy.getOrCreateInstance(this, config)\n\n      if (typeof config !== 'string') {\n        return\n      }\n\n      if (typeof data[config] === 'undefined') {\n        throw new TypeError(`No method named \"${config}\"`)\n      }\n\n      data[config]()\n    })\n  }\n}\n\n/**\n * ------------------------------------------------------------------------\n * Data Api implementation\n * ------------------------------------------------------------------------\n */\n\nEventHandler.on(window, EVENT_LOAD_DATA_API, () => {\n  SelectorEngine.find(SELECTOR_DATA_SPY)\n    .forEach(spy => new ScrollSpy(spy))\n})\n\n/**\n * ------------------------------------------------------------------------\n * jQuery\n * ------------------------------------------------------------------------\n * add .ScrollSpy to jQuery only if jQuery is present\n */\n\ndefineJQueryPlugin(ScrollSpy)\n\nexport default ScrollSpy\n","/**\n * --------------------------------------------------------------------------\n * Bootstrap (v5.1.0): tab.js\n * Licensed under MIT (https://github.com/twbs/bootstrap/blob/main/LICENSE)\n * --------------------------------------------------------------------------\n */\n\nimport {\n  defineJQueryPlugin,\n  getElementFromSelector,\n  isDisabled,\n  reflow\n} from './util/index'\nimport EventHandler from './dom/event-handler'\nimport SelectorEngine from './dom/selector-engine'\nimport BaseComponent from './base-component'\n\n/**\n * ------------------------------------------------------------------------\n * Constants\n * ------------------------------------------------------------------------\n */\n\nconst NAME = 'tab'\nconst DATA_KEY = 'bs.tab'\nconst EVENT_KEY = `.${DATA_KEY}`\nconst DATA_API_KEY = '.data-api'\n\nconst EVENT_HIDE = `hide${EVENT_KEY}`\nconst EVENT_HIDDEN = `hidden${EVENT_KEY}`\nconst EVENT_SHOW = `show${EVENT_KEY}`\nconst EVENT_SHOWN = `shown${EVENT_KEY}`\nconst EVENT_CLICK_DATA_API = `click${EVENT_KEY}${DATA_API_KEY}`\n\nconst CLASS_NAME_DROPDOWN_MENU = 'dropdown-menu'\nconst CLASS_NAME_ACTIVE = 'active'\nconst CLASS_NAME_FADE = 'fade'\nconst CLASS_NAME_SHOW = 'show'\n\nconst SELECTOR_DROPDOWN = '.dropdown'\nconst SELECTOR_NAV_LIST_GROUP = '.nav, .list-group'\nconst SELECTOR_ACTIVE = '.active'\nconst SELECTOR_ACTIVE_UL = ':scope > li > .active'\nconst SELECTOR_DATA_TOGGLE = '[data-bs-toggle=\"tab\"], [data-bs-toggle=\"pill\"], [data-bs-toggle=\"list\"]'\nconst SELECTOR_DROPDOWN_TOGGLE = '.dropdown-toggle'\nconst SELECTOR_DROPDOWN_ACTIVE_CHILD = ':scope > .dropdown-menu .active'\n\n/**\n * ------------------------------------------------------------------------\n * Class Definition\n * ------------------------------------------------------------------------\n */\n\nclass Tab extends BaseComponent {\n  // Getters\n\n  static get NAME() {\n    return NAME\n  }\n\n  // Public\n\n  show() {\n    if ((this._element.parentNode &&\n      this._element.parentNode.nodeType === Node.ELEMENT_NODE &&\n      this._element.classList.contains(CLASS_NAME_ACTIVE))) {\n      return\n    }\n\n    let previous\n    const target = getElementFromSelector(this._element)\n    const listElement = this._element.closest(SELECTOR_NAV_LIST_GROUP)\n\n    if (listElement) {\n      const itemSelector = listElement.nodeName === 'UL' || listElement.nodeName === 'OL' ? SELECTOR_ACTIVE_UL : SELECTOR_ACTIVE\n      previous = SelectorEngine.find(itemSelector, listElement)\n      previous = previous[previous.length - 1]\n    }\n\n    const hideEvent = previous ?\n      EventHandler.trigger(previous, EVENT_HIDE, {\n        relatedTarget: this._element\n      }) :\n      null\n\n    const showEvent = EventHandler.trigger(this._element, EVENT_SHOW, {\n      relatedTarget: previous\n    })\n\n    if (showEvent.defaultPrevented || (hideEvent !== null && hideEvent.defaultPrevented)) {\n      return\n    }\n\n    this._activate(this._element, listElement)\n\n    const complete = () => {\n      EventHandler.trigger(previous, EVENT_HIDDEN, {\n        relatedTarget: this._element\n      })\n      EventHandler.trigger(this._element, EVENT_SHOWN, {\n        relatedTarget: previous\n      })\n    }\n\n    if (target) {\n      this._activate(target, target.parentNode, complete)\n    } else {\n      complete()\n    }\n  }\n\n  // Private\n\n  _activate(element, container, callback) {\n    const activeElements = container && (container.nodeName === 'UL' || container.nodeName === 'OL') ?\n      SelectorEngine.find(SELECTOR_ACTIVE_UL, container) :\n      SelectorEngine.children(container, SELECTOR_ACTIVE)\n\n    const active = activeElements[0]\n    const isTransitioning = callback && (active && active.classList.contains(CLASS_NAME_FADE))\n\n    const complete = () => this._transitionComplete(element, active, callback)\n\n    if (active && isTransitioning) {\n      active.classList.remove(CLASS_NAME_SHOW)\n      this._queueCallback(complete, element, true)\n    } else {\n      complete()\n    }\n  }\n\n  _transitionComplete(element, active, callback) {\n    if (active) {\n      active.classList.remove(CLASS_NAME_ACTIVE)\n\n      const dropdownChild = SelectorEngine.findOne(SELECTOR_DROPDOWN_ACTIVE_CHILD, active.parentNode)\n\n      if (dropdownChild) {\n        dropdownChild.classList.remove(CLASS_NAME_ACTIVE)\n      }\n\n      if (active.getAttribute('role') === 'tab') {\n        active.setAttribute('aria-selected', false)\n      }\n    }\n\n    element.classList.add(CLASS_NAME_ACTIVE)\n    if (element.getAttribute('role') === 'tab') {\n      element.setAttribute('aria-selected', true)\n    }\n\n    reflow(element)\n\n    if (element.classList.contains(CLASS_NAME_FADE)) {\n      element.classList.add(CLASS_NAME_SHOW)\n    }\n\n    let parent = element.parentNode\n    if (parent && parent.nodeName === 'LI') {\n      parent = parent.parentNode\n    }\n\n    if (parent && parent.classList.contains(CLASS_NAME_DROPDOWN_MENU)) {\n      const dropdownElement = element.closest(SELECTOR_DROPDOWN)\n\n      if (dropdownElement) {\n        SelectorEngine.find(SELECTOR_DROPDOWN_TOGGLE, dropdownElement)\n          .forEach(dropdown => dropdown.classList.add(CLASS_NAME_ACTIVE))\n      }\n\n      element.setAttribute('aria-expanded', true)\n    }\n\n    if (callback) {\n      callback()\n    }\n  }\n\n  // Static\n\n  static jQueryInterface(config) {\n    return this.each(function () {\n      const data = Tab.getOrCreateInstance(this)\n\n      if (typeof config === 'string') {\n        if (typeof data[config] === 'undefined') {\n          throw new TypeError(`No method named \"${config}\"`)\n        }\n\n        data[config]()\n      }\n    })\n  }\n}\n\n/**\n * ------------------------------------------------------------------------\n * Data Api implementation\n * ------------------------------------------------------------------------\n */\n\nEventHandler.on(document, EVENT_CLICK_DATA_API, SELECTOR_DATA_TOGGLE, function (event) {\n  if (['A', 'AREA'].includes(this.tagName)) {\n    event.preventDefault()\n  }\n\n  if (isDisabled(this)) {\n    return\n  }\n\n  const data = Tab.getOrCreateInstance(this)\n  data.show()\n})\n\n/**\n * ------------------------------------------------------------------------\n * jQuery\n * ------------------------------------------------------------------------\n * add .Tab to jQuery only if jQuery is present\n */\n\ndefineJQueryPlugin(Tab)\n\nexport default Tab\n","/**\n * --------------------------------------------------------------------------\n * Bootstrap (v5.1.0): toast.js\n * Licensed under MIT (https://github.com/twbs/bootstrap/blob/main/LICENSE)\n * --------------------------------------------------------------------------\n */\n\nimport {\n  defineJQueryPlugin,\n  reflow,\n  typeCheckConfig\n} from './util/index'\nimport EventHandler from './dom/event-handler'\nimport Manipulator from './dom/manipulator'\nimport BaseComponent from './base-component'\nimport { enableDismissTrigger } from './util/component-functions'\n\n/**\n * ------------------------------------------------------------------------\n * Constants\n * ------------------------------------------------------------------------\n */\n\nconst NAME = 'toast'\nconst DATA_KEY = 'bs.toast'\nconst EVENT_KEY = `.${DATA_KEY}`\n\nconst EVENT_MOUSEOVER = `mouseover${EVENT_KEY}`\nconst EVENT_MOUSEOUT = `mouseout${EVENT_KEY}`\nconst EVENT_FOCUSIN = `focusin${EVENT_KEY}`\nconst EVENT_FOCUSOUT = `focusout${EVENT_KEY}`\nconst EVENT_HIDE = `hide${EVENT_KEY}`\nconst EVENT_HIDDEN = `hidden${EVENT_KEY}`\nconst EVENT_SHOW = `show${EVENT_KEY}`\nconst EVENT_SHOWN = `shown${EVENT_KEY}`\n\nconst CLASS_NAME_FADE = 'fade'\nconst CLASS_NAME_HIDE = 'hide' // @deprecated - kept here only for backwards compatibility\nconst CLASS_NAME_SHOW = 'show'\nconst CLASS_NAME_SHOWING = 'showing'\n\nconst DefaultType = {\n  animation: 'boolean',\n  autohide: 'boolean',\n  delay: 'number'\n}\n\nconst Default = {\n  animation: true,\n  autohide: true,\n  delay: 5000\n}\n\n/**\n * ------------------------------------------------------------------------\n * Class Definition\n * ------------------------------------------------------------------------\n */\n\nclass Toast extends BaseComponent {\n  constructor(element, config) {\n    super(element)\n\n    this._config = this._getConfig(config)\n    this._timeout = null\n    this._hasMouseInteraction = false\n    this._hasKeyboardInteraction = false\n    this._setListeners()\n  }\n\n  // Getters\n\n  static get DefaultType() {\n    return DefaultType\n  }\n\n  static get Default() {\n    return Default\n  }\n\n  static get NAME() {\n    return NAME\n  }\n\n  // Public\n\n  show() {\n    const showEvent = EventHandler.trigger(this._element, EVENT_SHOW)\n\n    if (showEvent.defaultPrevented) {\n      return\n    }\n\n    this._clearTimeout()\n\n    if (this._config.animation) {\n      this._element.classList.add(CLASS_NAME_FADE)\n    }\n\n    const complete = () => {\n      this._element.classList.remove(CLASS_NAME_SHOWING)\n      EventHandler.trigger(this._element, EVENT_SHOWN)\n\n      this._maybeScheduleHide()\n    }\n\n    this._element.classList.remove(CLASS_NAME_HIDE) // @deprecated\n    reflow(this._element)\n    this._element.classList.add(CLASS_NAME_SHOW)\n    this._element.classList.add(CLASS_NAME_SHOWING)\n\n    this._queueCallback(complete, this._element, this._config.animation)\n  }\n\n  hide() {\n    if (!this._element.classList.contains(CLASS_NAME_SHOW)) {\n      return\n    }\n\n    const hideEvent = EventHandler.trigger(this._element, EVENT_HIDE)\n\n    if (hideEvent.defaultPrevented) {\n      return\n    }\n\n    const complete = () => {\n      this._element.classList.add(CLASS_NAME_HIDE) // @deprecated\n      this._element.classList.remove(CLASS_NAME_SHOWING)\n      this._element.classList.remove(CLASS_NAME_SHOW)\n      EventHandler.trigger(this._element, EVENT_HIDDEN)\n    }\n\n    this._element.classList.add(CLASS_NAME_SHOWING)\n    this._queueCallback(complete, this._element, this._config.animation)\n  }\n\n  dispose() {\n    this._clearTimeout()\n\n    if (this._element.classList.contains(CLASS_NAME_SHOW)) {\n      this._element.classList.remove(CLASS_NAME_SHOW)\n    }\n\n    super.dispose()\n  }\n\n  // Private\n\n  _getConfig(config) {\n    config = {\n      ...Default,\n      ...Manipulator.getDataAttributes(this._element),\n      ...(typeof config === 'object' && config ? config : {})\n    }\n\n    typeCheckConfig(NAME, config, this.constructor.DefaultType)\n\n    return config\n  }\n\n  _maybeScheduleHide() {\n    if (!this._config.autohide) {\n      return\n    }\n\n    if (this._hasMouseInteraction || this._hasKeyboardInteraction) {\n      return\n    }\n\n    this._timeout = setTimeout(() => {\n      this.hide()\n    }, this._config.delay)\n  }\n\n  _onInteraction(event, isInteracting) {\n    switch (event.type) {\n      case 'mouseover':\n      case 'mouseout':\n        this._hasMouseInteraction = isInteracting\n        break\n      case 'focusin':\n      case 'focusout':\n        this._hasKeyboardInteraction = isInteracting\n        break\n      default:\n        break\n    }\n\n    if (isInteracting) {\n      this._clearTimeout()\n      return\n    }\n\n    const nextElement = event.relatedTarget\n    if (this._element === nextElement || this._element.contains(nextElement)) {\n      return\n    }\n\n    this._maybeScheduleHide()\n  }\n\n  _setListeners() {\n    EventHandler.on(this._element, EVENT_MOUSEOVER, event => this._onInteraction(event, true))\n    EventHandler.on(this._element, EVENT_MOUSEOUT, event => this._onInteraction(event, false))\n    EventHandler.on(this._element, EVENT_FOCUSIN, event => this._onInteraction(event, true))\n    EventHandler.on(this._element, EVENT_FOCUSOUT, event => this._onInteraction(event, false))\n  }\n\n  _clearTimeout() {\n    clearTimeout(this._timeout)\n    this._timeout = null\n  }\n\n  // Static\n\n  static jQueryInterface(config) {\n    return this.each(function () {\n      const data = Toast.getOrCreateInstance(this, config)\n\n      if (typeof config === 'string') {\n        if (typeof data[config] === 'undefined') {\n          throw new TypeError(`No method named \"${config}\"`)\n        }\n\n        data[config](this)\n      }\n    })\n  }\n}\n\nenableDismissTrigger(Toast)\n\n/**\n * ------------------------------------------------------------------------\n * jQuery\n * ------------------------------------------------------------------------\n * add .Toast to jQuery only if jQuery is present\n */\n\ndefineJQueryPlugin(Toast)\n\nexport default Toast\n"],"names":["MAX_UID","MILLISECONDS_MULTIPLIER","TRANSITION_END","toType","obj","undefined","toString","call","match","toLowerCase","getUID","prefix","Math","floor","random","document","getElementById","getSelector","element","selector","getAttribute","hrefAttr","includes","startsWith","split","trim","getSelectorFromElement","querySelector","getElementFromSelector","getTransitionDurationFromElement","transitionDuration","transitionDelay","window","getComputedStyle","floatTransitionDuration","Number","parseFloat","floatTransitionDelay","triggerTransitionEnd","dispatchEvent","Event","isElement","jquery","nodeType","getElement","length","typeCheckConfig","componentName","config","configTypes","Object","keys","forEach","property","expectedTypes","value","valueType","RegExp","test","TypeError","toUpperCase","isVisible","getClientRects","getPropertyValue","isDisabled","Node","ELEMENT_NODE","classList","contains","disabled","hasAttribute","findShadowRoot","documentElement","attachShadow","getRootNode","root","ShadowRoot","parentNode","noop","reflow","offsetHeight","getjQuery","jQuery","body","DOMContentLoadedCallbacks","onDOMContentLoaded","callback","readyState","addEventListener","push","isRTL","dir","defineJQueryPlugin","plugin","$","name","NAME","JQUERY_NO_CONFLICT","fn","jQueryInterface","Constructor","noConflict","execute","executeAfterTransition","transitionElement","waitForTransition","durationPadding","emulatedDuration","called","handler","target","removeEventListener","setTimeout","getNextActiveElement","list","activeElement","shouldGetNext","isCycleAllowed","index","indexOf","listLength","max","min","namespaceRegex","stripNameRegex","stripUidRegex","eventRegistry","uidEvent","customEvents","mouseenter","mouseleave","customEventsRegex","nativeEvents","Set","getUidEvent","uid","getEvent","bootstrapHandler","event","delegateTarget","oneOff","EventHandler","off","type","apply","bootstrapDelegationHandler","domElements","querySelectorAll","i","findHandler","events","delegationSelector","uidEventList","len","originalHandler","normalizeParams","originalTypeEvent","delegationFn","delegation","typeEvent","getTypeEvent","isNative","has","addHandler","wrapFn","relatedTarget","handlers","previousFn","replace","removeHandler","Boolean","removeNamespacedHandlers","namespace","storeElementEvent","handlerKey","on","one","inNamespace","isNamespace","elementEvent","slice","keyHandlers","trigger","args","jQueryEvent","bubbles","nativeDispatch","defaultPrevented","evt","isPropagationStopped","isImmediatePropagationStopped","isDefaultPrevented","createEvent","initEvent","CustomEvent","cancelable","key","defineProperty","get","preventDefault","elementMap","Map","set","instance","instanceMap","size","console","error","Array","from","remove","delete","VERSION","BaseComponent","constructor","_element","Data","DATA_KEY","dispose","EVENT_KEY","getOwnPropertyNames","propertyName","_queueCallback","isAnimated","getInstance","getOrCreateInstance","Error","enableDismissTrigger","component","method","clickEvent","tagName","closest","EVENT_CLOSE","EVENT_CLOSED","CLASS_NAME_FADE","CLASS_NAME_SHOW","Alert","close","closeEvent","_destroyElement","each","data","DATA_API_KEY","CLASS_NAME_ACTIVE","SELECTOR_DATA_TOGGLE","EVENT_CLICK_DATA_API","Button","toggle","setAttribute","button","normalizeData","val","normalizeDataKey","chr","Manipulator","setDataAttribute","removeDataAttribute","removeAttribute","getDataAttributes","attributes","dataset","filter","pureKey","charAt","getDataAttribute","offset","rect","getBoundingClientRect","top","pageYOffset","left","pageXOffset","position","offsetTop","offsetLeft","NODE_TEXT","SelectorEngine","find","concat","Element","prototype","findOne","children","child","matches","parents","ancestor","prev","previous","previousElementSibling","next","nextElementSibling","focusableChildren","focusables","map","join","el","ARROW_LEFT_KEY","ARROW_RIGHT_KEY","TOUCHEVENT_COMPAT_WAIT","SWIPE_THRESHOLD","Default","interval","keyboard","slide","pause","wrap","touch","DefaultType","ORDER_NEXT","ORDER_PREV","DIRECTION_LEFT","DIRECTION_RIGHT","KEY_TO_DIRECTION","EVENT_SLIDE","EVENT_SLID","EVENT_KEYDOWN","EVENT_MOUSEENTER","EVENT_MOUSELEAVE","EVENT_TOUCHSTART","EVENT_TOUCHMOVE","EVENT_TOUCHEND","EVENT_POINTERDOWN","EVENT_POINTERUP","EVENT_DRAG_START","EVENT_LOAD_DATA_API","CLASS_NAME_CAROUSEL","CLASS_NAME_SLIDE","CLASS_NAME_END","CLASS_NAME_START","CLASS_NAME_NEXT","CLASS_NAME_PREV","CLASS_NAME_POINTER_EVENT","SELECTOR_ACTIVE","SELECTOR_ACTIVE_ITEM","SELECTOR_ITEM","SELECTOR_ITEM_IMG","SELECTOR_NEXT_PREV","SELECTOR_INDICATORS","SELECTOR_INDICATOR","SELECTOR_DATA_SLIDE","SELECTOR_DATA_RIDE","POINTER_TYPE_TOUCH","POINTER_TYPE_PEN","Carousel","_items","_interval","_activeElement","_isPaused","_isSliding","touchTimeout","touchStartX","touchDeltaX","_config","_getConfig","_indicatorsElement","_touchSupported","navigator","maxTouchPoints","_pointerEvent","PointerEvent","_addEventListeners","_slide","nextWhenVisible","hidden","cycle","clearInterval","_updateInterval","setInterval","visibilityState","bind","to","activeIndex","_getItemIndex","order","_handleSwipe","absDeltax","abs","direction","_keydown","_addTouchEventListeners","start","pointerType","clientX","touches","move","end","clearTimeout","itemImg","e","add","_getItemByOrder","isNext","_triggerSlideEvent","eventDirectionName","targetIndex","fromIndex","_setActiveIndicatorElement","activeIndicator","indicators","parseInt","elementInterval","defaultInterval","directionOrOrder","_directionToOrder","activeElementIndex","nextElement","nextElementIndex","isCycling","directionalClassName","orderClassName","_orderToDirection","slideEvent","triggerSlidEvent","completeCallBack","carouselInterface","action","ride","dataApiClickHandler","slideIndex","carousels","parent","EVENT_SHOW","EVENT_SHOWN","EVENT_HIDE","EVENT_HIDDEN","CLASS_NAME_COLLAPSE","CLASS_NAME_COLLAPSING","CLASS_NAME_COLLAPSED","CLASS_NAME_HORIZONTAL","WIDTH","HEIGHT","SELECTOR_ACTIVES","Collapse","_isTransitioning","_triggerArray","toggleList","elem","filterElement","foundElem","_selector","_initializeChildren","_addAriaAndCollapsedClass","_isShown","hide","show","actives","activesData","container","tempActiveData","startEvent","elemActive","dimension","_getDimension","style","complete","capitalizedDimension","scrollSize","triggerArrayLength","selected","triggerArray","isOpen","selectorElements","ESCAPE_KEY","SPACE_KEY","TAB_KEY","ARROW_UP_KEY","ARROW_DOWN_KEY","RIGHT_MOUSE_BUTTON","REGEXP_KEYDOWN","EVENT_KEYDOWN_DATA_API","EVENT_KEYUP_DATA_API","CLASS_NAME_DROPUP","CLASS_NAME_DROPEND","CLASS_NAME_DROPSTART","CLASS_NAME_NAVBAR","SELECTOR_MENU","SELECTOR_NAVBAR_NAV","SELECTOR_VISIBLE_ITEMS","PLACEMENT_TOP","PLACEMENT_TOPEND","PLACEMENT_BOTTOM","PLACEMENT_BOTTOMEND","PLACEMENT_RIGHT","PLACEMENT_LEFT","boundary","reference","display","popperConfig","autoClose","Dropdown","_popper","_menu","_getMenuElement","_inNavbar","_detectNavbar","showEvent","getParentFromElement","_createPopper","focus","_completeHide","destroy","update","hideEvent","Popper","referenceElement","_getPopperConfig","isDisplayStatic","modifiers","modifier","enabled","createPopper","_getPlacement","parentDropdown","isEnd","_getOffset","popperData","defaultBsPopperConfig","placement","options","_selectMenuItem","items","clearMenus","toggles","context","composedPath","isMenuTarget","dataApiKeydownHandler","isActive","stopPropagation","getToggleButton","SELECTOR_FIXED_CONTENT","SELECTOR_STICKY_CONTENT","ScrollBarHelper","getWidth","documentWidth","clientWidth","innerWidth","width","_disableOverFlow","_setElementAttributes","calculatedValue","_saveInitialAttribute","overflow","styleProp","scrollbarWidth","manipulationCallBack","_applyManipulationCallback","reset","_resetElementAttributes","actualValue","removeProperty","callBack","isOverflowing","className","rootElement","clickCallback","EVENT_MOUSEDOWN","Backdrop","_isAppended","_append","_getElement","_emulateAnimation","backdrop","createElement","append","trapElement","autofocus","EVENT_FOCUSIN","EVENT_KEYDOWN_TAB","TAB_NAV_FORWARD","TAB_NAV_BACKWARD","FocusTrap","_isActive","_lastTabNavDirection","activate","_handleFocusin","_handleKeydown","deactivate","elements","shiftKey","EVENT_HIDE_PREVENTED","EVENT_RESIZE","EVENT_CLICK_DISMISS","EVENT_KEYDOWN_DISMISS","EVENT_MOUSEUP_DISMISS","EVENT_MOUSEDOWN_DISMISS","CLASS_NAME_OPEN","CLASS_NAME_STATIC","SELECTOR_DIALOG","SELECTOR_MODAL_BODY","Modal","_dialog","_backdrop","_initializeBackDrop","_focustrap","_initializeFocusTrap","_ignoreBackdropClick","_scrollBar","_isAnimated","_adjustDialog","_setEscapeEvent","_setResizeEvent","_showBackdrop","_showElement","_hideModal","htmlElement","handleUpdate","modalBody","scrollTop","transitionComplete","_triggerBackdropTransition","_resetAdjustments","currentTarget","scrollHeight","isModalOverflowing","clientHeight","overflowY","isBodyOverflowing","paddingLeft","paddingRight","scroll","CLASS_NAME_BACKDROP","OPEN_SELECTOR","Offcanvas","visibility","blur","completeCallback","allReadyOpen","uriAttrs","ARIA_ATTRIBUTE_PATTERN","SAFE_URL_PATTERN","DATA_URL_PATTERN","allowedAttribute","attr","allowedAttributeList","attrName","nodeName","nodeValue","regExp","attrRegex","DefaultAllowlist","a","area","b","br","col","code","div","em","hr","h1","h2","h3","h4","h5","h6","img","li","ol","p","pre","s","small","span","sub","sup","strong","u","ul","sanitizeHtml","unsafeHtml","allowList","sanitizeFn","domParser","DOMParser","createdDocument","parseFromString","allowlistKeys","elName","attributeList","allowedAttributes","innerHTML","CLASS_PREFIX","DISALLOWED_ATTRIBUTES","animation","template","title","delay","html","fallbackPlacements","customClass","sanitize","AttachmentMap","AUTO","TOP","RIGHT","BOTTOM","LEFT","HIDE","HIDDEN","SHOW","SHOWN","INSERTED","CLICK","FOCUSIN","FOCUSOUT","MOUSEENTER","MOUSELEAVE","CLASS_NAME_MODAL","HOVER_STATE_SHOW","HOVER_STATE_OUT","SELECTOR_TOOLTIP_INNER","SELECTOR_MODAL","EVENT_MODAL_HIDE","TRIGGER_HOVER","TRIGGER_FOCUS","TRIGGER_CLICK","TRIGGER_MANUAL","Tooltip","_isEnabled","_timeout","_hoverState","_activeTrigger","tip","_setListeners","enable","disable","toggleEnabled","_initializeOnDelegatedTarget","click","_isWithActiveTrigger","_enter","_leave","getTipElement","_hideModalHandler","isWithContent","shadowRoot","isInTheDom","ownerDocument","tipId","attachment","_getAttachment","_addAttachmentClass","_resolvePossibleFunction","prevHoverState","_cleanTipClass","getTitle","setContent","_sanitizeAndSetContent","content","templateElement","setElementContent","textContent","updateAttachment","_getDelegateConfig","phase","_handlePopperPlacementChange","onFirstUpdate","_getBasicClassPrefix","triggers","eventIn","eventOut","_fixTitle","originalTitleType","dataAttributes","dataAttr","basicClassPrefixRegex","tabClass","token","tClass","state","popper","SELECTOR_TITLE","SELECTOR_CONTENT","Popover","_getContent","EVENT_ACTIVATE","EVENT_SCROLL","CLASS_NAME_DROPDOWN_ITEM","SELECTOR_DATA_SPY","SELECTOR_NAV_LIST_GROUP","SELECTOR_NAV_LINKS","SELECTOR_NAV_ITEMS","SELECTOR_LIST_ITEMS","SELECTOR_LINK_ITEMS","SELECTOR_DROPDOWN","SELECTOR_DROPDOWN_TOGGLE","METHOD_OFFSET","METHOD_POSITION","ScrollSpy","_scrollElement","_offsets","_targets","_activeTarget","_scrollHeight","_process","refresh","autoMethod","offsetMethod","offsetBase","_getScrollTop","_getScrollHeight","targets","targetSelector","targetBCR","height","item","sort","_getOffsetHeight","innerHeight","maxScroll","_activate","_clear","isActiveTarget","queries","link","listGroup","navItem","node","spy","CLASS_NAME_DROPDOWN_MENU","SELECTOR_ACTIVE_UL","SELECTOR_DROPDOWN_ACTIVE_CHILD","Tab","listElement","itemSelector","activeElements","active","isTransitioning","_transitionComplete","dropdownChild","dropdownElement","dropdown","EVENT_MOUSEOVER","EVENT_MOUSEOUT","EVENT_FOCUSOUT","CLASS_NAME_HIDE","CLASS_NAME_SHOWING","autohide","Toast","_hasMouseInteraction","_hasKeyboardInteraction","_clearTimeout","_maybeScheduleHide","_onInteraction","isInteracting"],"mappings":";;;;;;;AAAA;AACA;AACA;AACA;AACA;AACA;AAEA,MAAMA,OAAO,GAAG,OAAhB;AACA,MAAMC,uBAAuB,GAAG,IAAhC;AACA,MAAMC,cAAc,GAAG,eAAvB;;AAGA,MAAMC,MAAM,GAAGC,GAAG,IAAI;AACpB,MAAIA,GAAG,KAAK,IAAR,IAAgBA,GAAG,KAAKC,SAA5B,EAAuC;AACrC,WAAQ,GAAED,GAAI,EAAd;AACD;;AAED,SAAO,GAAGE,QAAH,CAAYC,IAAZ,CAAiBH,GAAjB,EAAsBI,KAAtB,CAA4B,aAA5B,EAA2C,CAA3C,EAA8CC,WAA9C,EAAP;AACD,CAND;AAQA;AACA;AACA;AACA;AACA;;;AAEA,MAAMC,MAAM,GAAGC,MAAM,IAAI;AACvB,KAAG;AACDA,IAAAA,MAAM,IAAIC,IAAI,CAACC,KAAL,CAAWD,IAAI,CAACE,MAAL,KAAgBd,OAA3B,CAAV;AACD,GAFD,QAESe,QAAQ,CAACC,cAAT,CAAwBL,MAAxB,CAFT;;AAIA,SAAOA,MAAP;AACD,CAND;;AAQA,MAAMM,WAAW,GAAGC,OAAO,IAAI;AAC7B,MAAIC,QAAQ,GAAGD,OAAO,CAACE,YAAR,CAAqB,gBAArB,CAAf;;AAEA,MAAI,CAACD,QAAD,IAAaA,QAAQ,KAAK,GAA9B,EAAmC;AACjC,QAAIE,QAAQ,GAAGH,OAAO,CAACE,YAAR,CAAqB,MAArB,CAAf,CADiC;AAIjC;AACA;AACA;;AACA,QAAI,CAACC,QAAD,IAAc,CAACA,QAAQ,CAACC,QAAT,CAAkB,GAAlB,CAAD,IAA2B,CAACD,QAAQ,CAACE,UAAT,CAAoB,GAApB,CAA9C,EAAyE;AACvE,aAAO,IAAP;AACD,KATgC;;;AAYjC,QAAIF,QAAQ,CAACC,QAAT,CAAkB,GAAlB,KAA0B,CAACD,QAAQ,CAACE,UAAT,CAAoB,GAApB,CAA/B,EAAyD;AACvDF,MAAAA,QAAQ,GAAI,IAAGA,QAAQ,CAACG,KAAT,CAAe,GAAf,EAAoB,CAApB,CAAuB,EAAtC;AACD;;AAEDL,IAAAA,QAAQ,GAAGE,QAAQ,IAAIA,QAAQ,KAAK,GAAzB,GAA+BA,QAAQ,CAACI,IAAT,EAA/B,GAAiD,IAA5D;AACD;;AAED,SAAON,QAAP;AACD,CAvBD;;AAyBA,MAAMO,sBAAsB,GAAGR,OAAO,IAAI;AACxC,QAAMC,QAAQ,GAAGF,WAAW,CAACC,OAAD,CAA5B;;AAEA,MAAIC,QAAJ,EAAc;AACZ,WAAOJ,QAAQ,CAACY,aAAT,CAAuBR,QAAvB,IAAmCA,QAAnC,GAA8C,IAArD;AACD;;AAED,SAAO,IAAP;AACD,CARD;;AAUA,MAAMS,sBAAsB,GAAGV,OAAO,IAAI;AACxC,QAAMC,QAAQ,GAAGF,WAAW,CAACC,OAAD,CAA5B;AAEA,SAAOC,QAAQ,GAAGJ,QAAQ,CAACY,aAAT,CAAuBR,QAAvB,CAAH,GAAsC,IAArD;AACD,CAJD;;AAMA,MAAMU,gCAAgC,GAAGX,OAAO,IAAI;AAClD,MAAI,CAACA,OAAL,EAAc;AACZ,WAAO,CAAP;AACD,GAHiD;;;AAMlD,MAAI;AAAEY,IAAAA,kBAAF;AAAsBC,IAAAA;AAAtB,MAA0CC,MAAM,CAACC,gBAAP,CAAwBf,OAAxB,CAA9C;AAEA,QAAMgB,uBAAuB,GAAGC,MAAM,CAACC,UAAP,CAAkBN,kBAAlB,CAAhC;AACA,QAAMO,oBAAoB,GAAGF,MAAM,CAACC,UAAP,CAAkBL,eAAlB,CAA7B,CATkD;;AAYlD,MAAI,CAACG,uBAAD,IAA4B,CAACG,oBAAjC,EAAuD;AACrD,WAAO,CAAP;AACD,GAdiD;;;AAiBlDP,EAAAA,kBAAkB,GAAGA,kBAAkB,CAACN,KAAnB,CAAyB,GAAzB,EAA8B,CAA9B,CAArB;AACAO,EAAAA,eAAe,GAAGA,eAAe,CAACP,KAAhB,CAAsB,GAAtB,EAA2B,CAA3B,CAAlB;AAEA,SAAO,CAACW,MAAM,CAACC,UAAP,CAAkBN,kBAAlB,IAAwCK,MAAM,CAACC,UAAP,CAAkBL,eAAlB,CAAzC,IAA+E9B,uBAAtF;AACD,CArBD;;AAuBA,MAAMqC,oBAAoB,GAAGpB,OAAO,IAAI;AACtCA,EAAAA,OAAO,CAACqB,aAAR,CAAsB,IAAIC,KAAJ,CAAUtC,cAAV,CAAtB;AACD,CAFD;;AAIA,MAAMuC,SAAS,GAAGrC,GAAG,IAAI;AACvB,MAAI,CAACA,GAAD,IAAQ,OAAOA,GAAP,KAAe,QAA3B,EAAqC;AACnC,WAAO,KAAP;AACD;;AAED,MAAI,OAAOA,GAAG,CAACsC,MAAX,KAAsB,WAA1B,EAAuC;AACrCtC,IAAAA,GAAG,GAAGA,GAAG,CAAC,CAAD,CAAT;AACD;;AAED,SAAO,OAAOA,GAAG,CAACuC,QAAX,KAAwB,WAA/B;AACD,CAVD;;AAYA,MAAMC,UAAU,GAAGxC,GAAG,IAAI;AACxB,MAAIqC,SAAS,CAACrC,GAAD,CAAb,EAAoB;AAAE;AACpB,WAAOA,GAAG,CAACsC,MAAJ,GAAatC,GAAG,CAAC,CAAD,CAAhB,GAAsBA,GAA7B;AACD;;AAED,MAAI,OAAOA,GAAP,KAAe,QAAf,IAA2BA,GAAG,CAACyC,MAAJ,GAAa,CAA5C,EAA+C;AAC7C,WAAO9B,QAAQ,CAACY,aAAT,CAAuBvB,GAAvB,CAAP;AACD;;AAED,SAAO,IAAP;AACD,CAVD;;AAYA,MAAM0C,eAAe,GAAG,CAACC,aAAD,EAAgBC,MAAhB,EAAwBC,WAAxB,KAAwC;AAC9DC,EAAAA,MAAM,CAACC,IAAP,CAAYF,WAAZ,EAAyBG,OAAzB,CAAiCC,QAAQ,IAAI;AAC3C,UAAMC,aAAa,GAAGL,WAAW,CAACI,QAAD,CAAjC;AACA,UAAME,KAAK,GAAGP,MAAM,CAACK,QAAD,CAApB;AACA,UAAMG,SAAS,GAAGD,KAAK,IAAId,SAAS,CAACc,KAAD,CAAlB,GAA4B,SAA5B,GAAwCpD,MAAM,CAACoD,KAAD,CAAhE;;AAEA,QAAI,CAAC,IAAIE,MAAJ,CAAWH,aAAX,EAA0BI,IAA1B,CAA+BF,SAA/B,CAAL,EAAgD;AAC9C,YAAM,IAAIG,SAAJ,CACH,GAAEZ,aAAa,CAACa,WAAd,EAA4B,aAAYP,QAAS,oBAAmBG,SAAU,wBAAuBF,aAAc,IADlH,CAAN;AAGD;AACF,GAVD;AAWD,CAZD;;AAcA,MAAMO,SAAS,GAAG3C,OAAO,IAAI;AAC3B,MAAI,CAACuB,SAAS,CAACvB,OAAD,CAAV,IAAuBA,OAAO,CAAC4C,cAAR,GAAyBjB,MAAzB,KAAoC,CAA/D,EAAkE;AAChE,WAAO,KAAP;AACD;;AAED,SAAOZ,gBAAgB,CAACf,OAAD,CAAhB,CAA0B6C,gBAA1B,CAA2C,YAA3C,MAA6D,SAApE;AACD,CAND;;AAQA,MAAMC,UAAU,GAAG9C,OAAO,IAAI;AAC5B,MAAI,CAACA,OAAD,IAAYA,OAAO,CAACyB,QAAR,KAAqBsB,IAAI,CAACC,YAA1C,EAAwD;AACtD,WAAO,IAAP;AACD;;AAED,MAAIhD,OAAO,CAACiD,SAAR,CAAkBC,QAAlB,CAA2B,UAA3B,CAAJ,EAA4C;AAC1C,WAAO,IAAP;AACD;;AAED,MAAI,OAAOlD,OAAO,CAACmD,QAAf,KAA4B,WAAhC,EAA6C;AAC3C,WAAOnD,OAAO,CAACmD,QAAf;AACD;;AAED,SAAOnD,OAAO,CAACoD,YAAR,CAAqB,UAArB,KAAoCpD,OAAO,CAACE,YAAR,CAAqB,UAArB,MAAqC,OAAhF;AACD,CAdD;;AAgBA,MAAMmD,cAAc,GAAGrD,OAAO,IAAI;AAChC,MAAI,CAACH,QAAQ,CAACyD,eAAT,CAAyBC,YAA9B,EAA4C;AAC1C,WAAO,IAAP;AACD,GAH+B;;;AAMhC,MAAI,OAAOvD,OAAO,CAACwD,WAAf,KAA+B,UAAnC,EAA+C;AAC7C,UAAMC,IAAI,GAAGzD,OAAO,CAACwD,WAAR,EAAb;AACA,WAAOC,IAAI,YAAYC,UAAhB,GAA6BD,IAA7B,GAAoC,IAA3C;AACD;;AAED,MAAIzD,OAAO,YAAY0D,UAAvB,EAAmC;AACjC,WAAO1D,OAAP;AACD,GAb+B;;;AAgBhC,MAAI,CAACA,OAAO,CAAC2D,UAAb,EAAyB;AACvB,WAAO,IAAP;AACD;;AAED,SAAON,cAAc,CAACrD,OAAO,CAAC2D,UAAT,CAArB;AACD,CArBD;;AAuBA,MAAMC,IAAI,GAAG,MAAM,EAAnB;AAEA;AACA;AACA;AACA;AACA;AACA;AACA;AACA;;;AACA,MAAMC,MAAM,GAAG7D,OAAO,IAAI;AACxB;AACAA,EAAAA,OAAO,CAAC8D,YAAR;AACD,CAHD;;AAKA,MAAMC,SAAS,GAAG,MAAM;AACtB,QAAM;AAAEC,IAAAA;AAAF,MAAalD,MAAnB;;AAEA,MAAIkD,MAAM,IAAI,CAACnE,QAAQ,CAACoE,IAAT,CAAcb,YAAd,CAA2B,mBAA3B,CAAf,EAAgE;AAC9D,WAAOY,MAAP;AACD;;AAED,SAAO,IAAP;AACD,CARD;;AAUA,MAAME,yBAAyB,GAAG,EAAlC;;AAEA,MAAMC,kBAAkB,GAAGC,QAAQ,IAAI;AACrC,MAAIvE,QAAQ,CAACwE,UAAT,KAAwB,SAA5B,EAAuC;AACrC;AACA,QAAI,CAACH,yBAAyB,CAACvC,MAA/B,EAAuC;AACrC9B,MAAAA,QAAQ,CAACyE,gBAAT,CAA0B,kBAA1B,EAA8C,MAAM;AAClDJ,QAAAA,yBAAyB,CAAChC,OAA1B,CAAkCkC,QAAQ,IAAIA,QAAQ,EAAtD;AACD,OAFD;AAGD;;AAEDF,IAAAA,yBAAyB,CAACK,IAA1B,CAA+BH,QAA/B;AACD,GATD,MASO;AACLA,IAAAA,QAAQ;AACT;AACF,CAbD;;AAeA,MAAMI,KAAK,GAAG,MAAM3E,QAAQ,CAACyD,eAAT,CAAyBmB,GAAzB,KAAiC,KAArD;;AAEA,MAAMC,kBAAkB,GAAGC,MAAM,IAAI;AACnCR,EAAAA,kBAAkB,CAAC,MAAM;AACvB,UAAMS,CAAC,GAAGb,SAAS,EAAnB;AACA;;AACA,QAAIa,CAAJ,EAAO;AACL,YAAMC,IAAI,GAAGF,MAAM,CAACG,IAApB;AACA,YAAMC,kBAAkB,GAAGH,CAAC,CAACI,EAAF,CAAKH,IAAL,CAA3B;AACAD,MAAAA,CAAC,CAACI,EAAF,CAAKH,IAAL,IAAaF,MAAM,CAACM,eAApB;AACAL,MAAAA,CAAC,CAACI,EAAF,CAAKH,IAAL,EAAWK,WAAX,GAAyBP,MAAzB;;AACAC,MAAAA,CAAC,CAACI,EAAF,CAAKH,IAAL,EAAWM,UAAX,GAAwB,MAAM;AAC5BP,QAAAA,CAAC,CAACI,EAAF,CAAKH,IAAL,IAAaE,kBAAb;AACA,eAAOJ,MAAM,CAACM,eAAd;AACD,OAHD;AAID;AACF,GAbiB,CAAlB;AAcD,CAfD;;AAiBA,MAAMG,OAAO,GAAGhB,QAAQ,IAAI;AAC1B,MAAI,OAAOA,QAAP,KAAoB,UAAxB,EAAoC;AAClCA,IAAAA,QAAQ;AACT;AACF,CAJD;;AAMA,MAAMiB,sBAAsB,GAAG,CAACjB,QAAD,EAAWkB,iBAAX,EAA8BC,iBAAiB,GAAG,IAAlD,KAA2D;AACxF,MAAI,CAACA,iBAAL,EAAwB;AACtBH,IAAAA,OAAO,CAAChB,QAAD,CAAP;AACA;AACD;;AAED,QAAMoB,eAAe,GAAG,CAAxB;AACA,QAAMC,gBAAgB,GAAG9E,gCAAgC,CAAC2E,iBAAD,CAAhC,GAAsDE,eAA/E;AAEA,MAAIE,MAAM,GAAG,KAAb;;AAEA,QAAMC,OAAO,GAAG,CAAC;AAAEC,IAAAA;AAAF,GAAD,KAAgB;AAC9B,QAAIA,MAAM,KAAKN,iBAAf,EAAkC;AAChC;AACD;;AAEDI,IAAAA,MAAM,GAAG,IAAT;AACAJ,IAAAA,iBAAiB,CAACO,mBAAlB,CAAsC7G,cAAtC,EAAsD2G,OAAtD;AACAP,IAAAA,OAAO,CAAChB,QAAD,CAAP;AACD,GARD;;AAUAkB,EAAAA,iBAAiB,CAAChB,gBAAlB,CAAmCtF,cAAnC,EAAmD2G,OAAnD;AACAG,EAAAA,UAAU,CAAC,MAAM;AACf,QAAI,CAACJ,MAAL,EAAa;AACXtE,MAAAA,oBAAoB,CAACkE,iBAAD,CAApB;AACD;AACF,GAJS,EAIPG,gBAJO,CAAV;AAKD,CA3BD;AA6BA;AACA;AACA;AACA;AACA;AACA;AACA;AACA;AACA;;;AACA,MAAMM,oBAAoB,GAAG,CAACC,IAAD,EAAOC,aAAP,EAAsBC,aAAtB,EAAqCC,cAArC,KAAwD;AACnF,MAAIC,KAAK,GAAGJ,IAAI,CAACK,OAAL,CAAaJ,aAAb,CAAZ,CADmF;;AAInF,MAAIG,KAAK,KAAK,CAAC,CAAf,EAAkB;AAChB,WAAOJ,IAAI,CAAC,CAACE,aAAD,IAAkBC,cAAlB,GAAmCH,IAAI,CAACrE,MAAL,GAAc,CAAjD,GAAqD,CAAtD,CAAX;AACD;;AAED,QAAM2E,UAAU,GAAGN,IAAI,CAACrE,MAAxB;AAEAyE,EAAAA,KAAK,IAAIF,aAAa,GAAG,CAAH,GAAO,CAAC,CAA9B;;AAEA,MAAIC,cAAJ,EAAoB;AAClBC,IAAAA,KAAK,GAAG,CAACA,KAAK,GAAGE,UAAT,IAAuBA,UAA/B;AACD;;AAED,SAAON,IAAI,CAACtG,IAAI,CAAC6G,GAAL,CAAS,CAAT,EAAY7G,IAAI,CAAC8G,GAAL,CAASJ,KAAT,EAAgBE,UAAU,GAAG,CAA7B,CAAZ,CAAD,CAAX;AACD,CAjBD;;ACpSA;AACA;AACA;AACA;AACA;AACA;AAIA;AACA;AACA;AACA;AACA;;AAEA,MAAMG,cAAc,GAAG,oBAAvB;AACA,MAAMC,cAAc,GAAG,MAAvB;AACA,MAAMC,aAAa,GAAG,QAAtB;AACA,MAAMC,aAAa,GAAG,EAAtB;;AACA,IAAIC,QAAQ,GAAG,CAAf;AACA,MAAMC,YAAY,GAAG;AACnBC,EAAAA,UAAU,EAAE,WADO;AAEnBC,EAAAA,UAAU,EAAE;AAFO,CAArB;AAIA,MAAMC,iBAAiB,GAAG,2BAA1B;AACA,MAAMC,YAAY,GAAG,IAAIC,GAAJ,CAAQ,CAC3B,OAD2B,EAE3B,UAF2B,EAG3B,SAH2B,EAI3B,WAJ2B,EAK3B,aAL2B,EAM3B,YAN2B,EAO3B,gBAP2B,EAQ3B,WAR2B,EAS3B,UAT2B,EAU3B,WAV2B,EAW3B,aAX2B,EAY3B,WAZ2B,EAa3B,SAb2B,EAc3B,UAd2B,EAe3B,OAf2B,EAgB3B,mBAhB2B,EAiB3B,YAjB2B,EAkB3B,WAlB2B,EAmB3B,UAnB2B,EAoB3B,aApB2B,EAqB3B,aArB2B,EAsB3B,aAtB2B,EAuB3B,WAvB2B,EAwB3B,cAxB2B,EAyB3B,eAzB2B,EA0B3B,cA1B2B,EA2B3B,eA3B2B,EA4B3B,YA5B2B,EA6B3B,OA7B2B,EA8B3B,MA9B2B,EA+B3B,QA/B2B,EAgC3B,OAhC2B,EAiC3B,QAjC2B,EAkC3B,QAlC2B,EAmC3B,SAnC2B,EAoC3B,UApC2B,EAqC3B,MArC2B,EAsC3B,QAtC2B,EAuC3B,cAvC2B,EAwC3B,QAxC2B,EAyC3B,MAzC2B,EA0C3B,kBA1C2B,EA2C3B,kBA3C2B,EA4C3B,OA5C2B,EA6C3B,OA7C2B,EA8C3B,QA9C2B,CAAR,CAArB;AAiDA;AACA;AACA;AACA;AACA;;AAEA,SAASC,WAAT,CAAqBpH,OAArB,EAA8BqH,GAA9B,EAAmC;AACjC,SAAQA,GAAG,IAAK,GAAEA,GAAI,KAAIR,QAAQ,EAAG,EAA9B,IAAoC7G,OAAO,CAAC6G,QAA5C,IAAwDA,QAAQ,EAAvE;AACD;;AAED,SAASS,QAAT,CAAkBtH,OAAlB,EAA2B;AACzB,QAAMqH,GAAG,GAAGD,WAAW,CAACpH,OAAD,CAAvB;AAEAA,EAAAA,OAAO,CAAC6G,QAAR,GAAmBQ,GAAnB;AACAT,EAAAA,aAAa,CAACS,GAAD,CAAb,GAAqBT,aAAa,CAACS,GAAD,CAAb,IAAsB,EAA3C;AAEA,SAAOT,aAAa,CAACS,GAAD,CAApB;AACD;;AAED,SAASE,gBAAT,CAA0BvH,OAA1B,EAAmCgF,EAAnC,EAAuC;AACrC,SAAO,SAASW,OAAT,CAAiB6B,KAAjB,EAAwB;AAC7BA,IAAAA,KAAK,CAACC,cAAN,GAAuBzH,OAAvB;;AAEA,QAAI2F,OAAO,CAAC+B,MAAZ,EAAoB;AAClBC,MAAAA,YAAY,CAACC,GAAb,CAAiB5H,OAAjB,EAA0BwH,KAAK,CAACK,IAAhC,EAAsC7C,EAAtC;AACD;;AAED,WAAOA,EAAE,CAAC8C,KAAH,CAAS9H,OAAT,EAAkB,CAACwH,KAAD,CAAlB,CAAP;AACD,GARD;AASD;;AAED,SAASO,0BAAT,CAAoC/H,OAApC,EAA6CC,QAA7C,EAAuD+E,EAAvD,EAA2D;AACzD,SAAO,SAASW,OAAT,CAAiB6B,KAAjB,EAAwB;AAC7B,UAAMQ,WAAW,GAAGhI,OAAO,CAACiI,gBAAR,CAAyBhI,QAAzB,CAApB;;AAEA,SAAK,IAAI;AAAE2F,MAAAA;AAAF,QAAa4B,KAAtB,EAA6B5B,MAAM,IAAIA,MAAM,KAAK,IAAlD,EAAwDA,MAAM,GAAGA,MAAM,CAACjC,UAAxE,EAAoF;AAClF,WAAK,IAAIuE,CAAC,GAAGF,WAAW,CAACrG,MAAzB,EAAiCuG,CAAC,EAAlC,GAAuC;AACrC,YAAIF,WAAW,CAACE,CAAD,CAAX,KAAmBtC,MAAvB,EAA+B;AAC7B4B,UAAAA,KAAK,CAACC,cAAN,GAAuB7B,MAAvB;;AAEA,cAAID,OAAO,CAAC+B,MAAZ,EAAoB;AAClB;AACAC,YAAAA,YAAY,CAACC,GAAb,CAAiB5H,OAAjB,EAA0BwH,KAAK,CAACK,IAAhC,EAAsC5H,QAAtC,EAAgD+E,EAAhD;AACD;;AAED,iBAAOA,EAAE,CAAC8C,KAAH,CAASlC,MAAT,EAAiB,CAAC4B,KAAD,CAAjB,CAAP;AACD;AACF;AACF,KAhB4B;;;AAmB7B,WAAO,IAAP;AACD,GApBD;AAqBD;;AAED,SAASW,WAAT,CAAqBC,MAArB,EAA6BzC,OAA7B,EAAsC0C,kBAAkB,GAAG,IAA3D,EAAiE;AAC/D,QAAMC,YAAY,GAAGtG,MAAM,CAACC,IAAP,CAAYmG,MAAZ,CAArB;;AAEA,OAAK,IAAIF,CAAC,GAAG,CAAR,EAAWK,GAAG,GAAGD,YAAY,CAAC3G,MAAnC,EAA2CuG,CAAC,GAAGK,GAA/C,EAAoDL,CAAC,EAArD,EAAyD;AACvD,UAAMV,KAAK,GAAGY,MAAM,CAACE,YAAY,CAACJ,CAAD,CAAb,CAApB;;AAEA,QAAIV,KAAK,CAACgB,eAAN,KAA0B7C,OAA1B,IAAqC6B,KAAK,CAACa,kBAAN,KAA6BA,kBAAtE,EAA0F;AACxF,aAAOb,KAAP;AACD;AACF;;AAED,SAAO,IAAP;AACD;;AAED,SAASiB,eAAT,CAAyBC,iBAAzB,EAA4C/C,OAA5C,EAAqDgD,YAArD,EAAmE;AACjE,QAAMC,UAAU,GAAG,OAAOjD,OAAP,KAAmB,QAAtC;AACA,QAAM6C,eAAe,GAAGI,UAAU,GAAGD,YAAH,GAAkBhD,OAApD;AAEA,MAAIkD,SAAS,GAAGC,YAAY,CAACJ,iBAAD,CAA5B;AACA,QAAMK,QAAQ,GAAG7B,YAAY,CAAC8B,GAAb,CAAiBH,SAAjB,CAAjB;;AAEA,MAAI,CAACE,QAAL,EAAe;AACbF,IAAAA,SAAS,GAAGH,iBAAZ;AACD;;AAED,SAAO,CAACE,UAAD,EAAaJ,eAAb,EAA8BK,SAA9B,CAAP;AACD;;AAED,SAASI,UAAT,CAAoBjJ,OAApB,EAA6B0I,iBAA7B,EAAgD/C,OAAhD,EAAyDgD,YAAzD,EAAuEjB,MAAvE,EAA+E;AAC7E,MAAI,OAAOgB,iBAAP,KAA6B,QAA7B,IAAyC,CAAC1I,OAA9C,EAAuD;AACrD;AACD;;AAED,MAAI,CAAC2F,OAAL,EAAc;AACZA,IAAAA,OAAO,GAAGgD,YAAV;AACAA,IAAAA,YAAY,GAAG,IAAf;AACD,GAR4E;AAW7E;;;AACA,MAAI1B,iBAAiB,CAACzE,IAAlB,CAAuBkG,iBAAvB,CAAJ,EAA+C;AAC7C,UAAMQ,MAAM,GAAGlE,EAAE,IAAI;AACnB,aAAO,UAAUwC,KAAV,EAAiB;AACtB,YAAI,CAACA,KAAK,CAAC2B,aAAP,IAAyB3B,KAAK,CAAC2B,aAAN,KAAwB3B,KAAK,CAACC,cAA9B,IAAgD,CAACD,KAAK,CAACC,cAAN,CAAqBvE,QAArB,CAA8BsE,KAAK,CAAC2B,aAApC,CAA9E,EAAmI;AACjI,iBAAOnE,EAAE,CAAC3F,IAAH,CAAQ,IAAR,EAAcmI,KAAd,CAAP;AACD;AACF,OAJD;AAKD,KAND;;AAQA,QAAImB,YAAJ,EAAkB;AAChBA,MAAAA,YAAY,GAAGO,MAAM,CAACP,YAAD,CAArB;AACD,KAFD,MAEO;AACLhD,MAAAA,OAAO,GAAGuD,MAAM,CAACvD,OAAD,CAAhB;AACD;AACF;;AAED,QAAM,CAACiD,UAAD,EAAaJ,eAAb,EAA8BK,SAA9B,IAA2CJ,eAAe,CAACC,iBAAD,EAAoB/C,OAApB,EAA6BgD,YAA7B,CAAhE;AACA,QAAMP,MAAM,GAAGd,QAAQ,CAACtH,OAAD,CAAvB;AACA,QAAMoJ,QAAQ,GAAGhB,MAAM,CAACS,SAAD,CAAN,KAAsBT,MAAM,CAACS,SAAD,CAAN,GAAoB,EAA1C,CAAjB;AACA,QAAMQ,UAAU,GAAGlB,WAAW,CAACiB,QAAD,EAAWZ,eAAX,EAA4BI,UAAU,GAAGjD,OAAH,GAAa,IAAnD,CAA9B;;AAEA,MAAI0D,UAAJ,EAAgB;AACdA,IAAAA,UAAU,CAAC3B,MAAX,GAAoB2B,UAAU,CAAC3B,MAAX,IAAqBA,MAAzC;AAEA;AACD;;AAED,QAAML,GAAG,GAAGD,WAAW,CAACoB,eAAD,EAAkBE,iBAAiB,CAACY,OAAlB,CAA0B7C,cAA1B,EAA0C,EAA1C,CAAlB,CAAvB;AACA,QAAMzB,EAAE,GAAG4D,UAAU,GACnBb,0BAA0B,CAAC/H,OAAD,EAAU2F,OAAV,EAAmBgD,YAAnB,CADP,GAEnBpB,gBAAgB,CAACvH,OAAD,EAAU2F,OAAV,CAFlB;AAIAX,EAAAA,EAAE,CAACqD,kBAAH,GAAwBO,UAAU,GAAGjD,OAAH,GAAa,IAA/C;AACAX,EAAAA,EAAE,CAACwD,eAAH,GAAqBA,eAArB;AACAxD,EAAAA,EAAE,CAAC0C,MAAH,GAAYA,MAAZ;AACA1C,EAAAA,EAAE,CAAC6B,QAAH,GAAcQ,GAAd;AACA+B,EAAAA,QAAQ,CAAC/B,GAAD,CAAR,GAAgBrC,EAAhB;AAEAhF,EAAAA,OAAO,CAACsE,gBAAR,CAAyBuE,SAAzB,EAAoC7D,EAApC,EAAwC4D,UAAxC;AACD;;AAED,SAASW,aAAT,CAAuBvJ,OAAvB,EAAgCoI,MAAhC,EAAwCS,SAAxC,EAAmDlD,OAAnD,EAA4D0C,kBAA5D,EAAgF;AAC9E,QAAMrD,EAAE,GAAGmD,WAAW,CAACC,MAAM,CAACS,SAAD,CAAP,EAAoBlD,OAApB,EAA6B0C,kBAA7B,CAAtB;;AAEA,MAAI,CAACrD,EAAL,EAAS;AACP;AACD;;AAEDhF,EAAAA,OAAO,CAAC6F,mBAAR,CAA4BgD,SAA5B,EAAuC7D,EAAvC,EAA2CwE,OAAO,CAACnB,kBAAD,CAAlD;AACA,SAAOD,MAAM,CAACS,SAAD,CAAN,CAAkB7D,EAAE,CAAC6B,QAArB,CAAP;AACD;;AAED,SAAS4C,wBAAT,CAAkCzJ,OAAlC,EAA2CoI,MAA3C,EAAmDS,SAAnD,EAA8Da,SAA9D,EAAyE;AACvE,QAAMC,iBAAiB,GAAGvB,MAAM,CAACS,SAAD,CAAN,IAAqB,EAA/C;AAEA7G,EAAAA,MAAM,CAACC,IAAP,CAAY0H,iBAAZ,EAA+BzH,OAA/B,CAAuC0H,UAAU,IAAI;AACnD,QAAIA,UAAU,CAACxJ,QAAX,CAAoBsJ,SAApB,CAAJ,EAAoC;AAClC,YAAMlC,KAAK,GAAGmC,iBAAiB,CAACC,UAAD,CAA/B;AAEAL,MAAAA,aAAa,CAACvJ,OAAD,EAAUoI,MAAV,EAAkBS,SAAlB,EAA6BrB,KAAK,CAACgB,eAAnC,EAAoDhB,KAAK,CAACa,kBAA1D,CAAb;AACD;AACF,GAND;AAOD;;AAED,SAASS,YAAT,CAAsBtB,KAAtB,EAA6B;AAC3B;AACAA,EAAAA,KAAK,GAAGA,KAAK,CAAC8B,OAAN,CAAc5C,cAAd,EAA8B,EAA9B,CAAR;AACA,SAAOI,YAAY,CAACU,KAAD,CAAZ,IAAuBA,KAA9B;AACD;;AAED,MAAMG,YAAY,GAAG;AACnBkC,EAAAA,EAAE,CAAC7J,OAAD,EAAUwH,KAAV,EAAiB7B,OAAjB,EAA0BgD,YAA1B,EAAwC;AACxCM,IAAAA,UAAU,CAACjJ,OAAD,EAAUwH,KAAV,EAAiB7B,OAAjB,EAA0BgD,YAA1B,EAAwC,KAAxC,CAAV;AACD,GAHkB;;AAKnBmB,EAAAA,GAAG,CAAC9J,OAAD,EAAUwH,KAAV,EAAiB7B,OAAjB,EAA0BgD,YAA1B,EAAwC;AACzCM,IAAAA,UAAU,CAACjJ,OAAD,EAAUwH,KAAV,EAAiB7B,OAAjB,EAA0BgD,YAA1B,EAAwC,IAAxC,CAAV;AACD,GAPkB;;AASnBf,EAAAA,GAAG,CAAC5H,OAAD,EAAU0I,iBAAV,EAA6B/C,OAA7B,EAAsCgD,YAAtC,EAAoD;AACrD,QAAI,OAAOD,iBAAP,KAA6B,QAA7B,IAAyC,CAAC1I,OAA9C,EAAuD;AACrD;AACD;;AAED,UAAM,CAAC4I,UAAD,EAAaJ,eAAb,EAA8BK,SAA9B,IAA2CJ,eAAe,CAACC,iBAAD,EAAoB/C,OAApB,EAA6BgD,YAA7B,CAAhE;AACA,UAAMoB,WAAW,GAAGlB,SAAS,KAAKH,iBAAlC;AACA,UAAMN,MAAM,GAAGd,QAAQ,CAACtH,OAAD,CAAvB;AACA,UAAMgK,WAAW,GAAGtB,iBAAiB,CAACrI,UAAlB,CAA6B,GAA7B,CAApB;;AAEA,QAAI,OAAOmI,eAAP,KAA2B,WAA/B,EAA4C;AAC1C;AACA,UAAI,CAACJ,MAAD,IAAW,CAACA,MAAM,CAACS,SAAD,CAAtB,EAAmC;AACjC;AACD;;AAEDU,MAAAA,aAAa,CAACvJ,OAAD,EAAUoI,MAAV,EAAkBS,SAAlB,EAA6BL,eAA7B,EAA8CI,UAAU,GAAGjD,OAAH,GAAa,IAArE,CAAb;AACA;AACD;;AAED,QAAIqE,WAAJ,EAAiB;AACfhI,MAAAA,MAAM,CAACC,IAAP,CAAYmG,MAAZ,EAAoBlG,OAApB,CAA4B+H,YAAY,IAAI;AAC1CR,QAAAA,wBAAwB,CAACzJ,OAAD,EAAUoI,MAAV,EAAkB6B,YAAlB,EAAgCvB,iBAAiB,CAACwB,KAAlB,CAAwB,CAAxB,CAAhC,CAAxB;AACD,OAFD;AAGD;;AAED,UAAMP,iBAAiB,GAAGvB,MAAM,CAACS,SAAD,CAAN,IAAqB,EAA/C;AACA7G,IAAAA,MAAM,CAACC,IAAP,CAAY0H,iBAAZ,EAA+BzH,OAA/B,CAAuCiI,WAAW,IAAI;AACpD,YAAMP,UAAU,GAAGO,WAAW,CAACb,OAAZ,CAAoB3C,aAApB,EAAmC,EAAnC,CAAnB;;AAEA,UAAI,CAACoD,WAAD,IAAgBrB,iBAAiB,CAACtI,QAAlB,CAA2BwJ,UAA3B,CAApB,EAA4D;AAC1D,cAAMpC,KAAK,GAAGmC,iBAAiB,CAACQ,WAAD,CAA/B;AAEAZ,QAAAA,aAAa,CAACvJ,OAAD,EAAUoI,MAAV,EAAkBS,SAAlB,EAA6BrB,KAAK,CAACgB,eAAnC,EAAoDhB,KAAK,CAACa,kBAA1D,CAAb;AACD;AACF,KARD;AASD,GA7CkB;;AA+CnB+B,EAAAA,OAAO,CAACpK,OAAD,EAAUwH,KAAV,EAAiB6C,IAAjB,EAAuB;AAC5B,QAAI,OAAO7C,KAAP,KAAiB,QAAjB,IAA6B,CAACxH,OAAlC,EAA2C;AACzC,aAAO,IAAP;AACD;;AAED,UAAM4E,CAAC,GAAGb,SAAS,EAAnB;AACA,UAAM8E,SAAS,GAAGC,YAAY,CAACtB,KAAD,CAA9B;AACA,UAAMuC,WAAW,GAAGvC,KAAK,KAAKqB,SAA9B;AACA,UAAME,QAAQ,GAAG7B,YAAY,CAAC8B,GAAb,CAAiBH,SAAjB,CAAjB;AAEA,QAAIyB,WAAJ;AACA,QAAIC,OAAO,GAAG,IAAd;AACA,QAAIC,cAAc,GAAG,IAArB;AACA,QAAIC,gBAAgB,GAAG,KAAvB;AACA,QAAIC,GAAG,GAAG,IAAV;;AAEA,QAAIX,WAAW,IAAInF,CAAnB,EAAsB;AACpB0F,MAAAA,WAAW,GAAG1F,CAAC,CAACtD,KAAF,CAAQkG,KAAR,EAAe6C,IAAf,CAAd;AAEAzF,MAAAA,CAAC,CAAC5E,OAAD,CAAD,CAAWoK,OAAX,CAAmBE,WAAnB;AACAC,MAAAA,OAAO,GAAG,CAACD,WAAW,CAACK,oBAAZ,EAAX;AACAH,MAAAA,cAAc,GAAG,CAACF,WAAW,CAACM,6BAAZ,EAAlB;AACAH,MAAAA,gBAAgB,GAAGH,WAAW,CAACO,kBAAZ,EAAnB;AACD;;AAED,QAAI9B,QAAJ,EAAc;AACZ2B,MAAAA,GAAG,GAAG7K,QAAQ,CAACiL,WAAT,CAAqB,YAArB,CAAN;AACAJ,MAAAA,GAAG,CAACK,SAAJ,CAAclC,SAAd,EAAyB0B,OAAzB,EAAkC,IAAlC;AACD,KAHD,MAGO;AACLG,MAAAA,GAAG,GAAG,IAAIM,WAAJ,CAAgBxD,KAAhB,EAAuB;AAC3B+C,QAAAA,OAD2B;AAE3BU,QAAAA,UAAU,EAAE;AAFe,OAAvB,CAAN;AAID,KAjC2B;;;AAoC5B,QAAI,OAAOZ,IAAP,KAAgB,WAApB,EAAiC;AAC/BrI,MAAAA,MAAM,CAACC,IAAP,CAAYoI,IAAZ,EAAkBnI,OAAlB,CAA0BgJ,GAAG,IAAI;AAC/BlJ,QAAAA,MAAM,CAACmJ,cAAP,CAAsBT,GAAtB,EAA2BQ,GAA3B,EAAgC;AAC9BE,UAAAA,GAAG,GAAG;AACJ,mBAAOf,IAAI,CAACa,GAAD,CAAX;AACD;;AAH6B,SAAhC;AAKD,OAND;AAOD;;AAED,QAAIT,gBAAJ,EAAsB;AACpBC,MAAAA,GAAG,CAACW,cAAJ;AACD;;AAED,QAAIb,cAAJ,EAAoB;AAClBxK,MAAAA,OAAO,CAACqB,aAAR,CAAsBqJ,GAAtB;AACD;;AAED,QAAIA,GAAG,CAACD,gBAAJ,IAAwB,OAAOH,WAAP,KAAuB,WAAnD,EAAgE;AAC9DA,MAAAA,WAAW,CAACe,cAAZ;AACD;;AAED,WAAOX,GAAP;AACD;;AA1GkB,CAArB;;AC/OA;AACA;AACA;AACA;AACA;AACA;;AAEA;AACA;AACA;AACA;AACA;AAEA,MAAMY,UAAU,GAAG,IAAIC,GAAJ,EAAnB;AAEA,WAAe;AACbC,EAAAA,GAAG,CAACxL,OAAD,EAAUkL,GAAV,EAAeO,QAAf,EAAyB;AAC1B,QAAI,CAACH,UAAU,CAACtC,GAAX,CAAehJ,OAAf,CAAL,EAA8B;AAC5BsL,MAAAA,UAAU,CAACE,GAAX,CAAexL,OAAf,EAAwB,IAAIuL,GAAJ,EAAxB;AACD;;AAED,UAAMG,WAAW,GAAGJ,UAAU,CAACF,GAAX,CAAepL,OAAf,CAApB,CAL0B;AAQ1B;;AACA,QAAI,CAAC0L,WAAW,CAAC1C,GAAZ,CAAgBkC,GAAhB,CAAD,IAAyBQ,WAAW,CAACC,IAAZ,KAAqB,CAAlD,EAAqD;AACnD;AACAC,MAAAA,OAAO,CAACC,KAAR,CAAe,+EAA8EC,KAAK,CAACC,IAAN,CAAWL,WAAW,CAACzJ,IAAZ,EAAX,EAA+B,CAA/B,CAAkC,GAA/H;AACA;AACD;;AAEDyJ,IAAAA,WAAW,CAACF,GAAZ,CAAgBN,GAAhB,EAAqBO,QAArB;AACD,GAjBY;;AAmBbL,EAAAA,GAAG,CAACpL,OAAD,EAAUkL,GAAV,EAAe;AAChB,QAAII,UAAU,CAACtC,GAAX,CAAehJ,OAAf,CAAJ,EAA6B;AAC3B,aAAOsL,UAAU,CAACF,GAAX,CAAepL,OAAf,EAAwBoL,GAAxB,CAA4BF,GAA5B,KAAoC,IAA3C;AACD;;AAED,WAAO,IAAP;AACD,GAzBY;;AA2Bbc,EAAAA,MAAM,CAAChM,OAAD,EAAUkL,GAAV,EAAe;AACnB,QAAI,CAACI,UAAU,CAACtC,GAAX,CAAehJ,OAAf,CAAL,EAA8B;AAC5B;AACD;;AAED,UAAM0L,WAAW,GAAGJ,UAAU,CAACF,GAAX,CAAepL,OAAf,CAApB;AAEA0L,IAAAA,WAAW,CAACO,MAAZ,CAAmBf,GAAnB,EAPmB;;AAUnB,QAAIQ,WAAW,CAACC,IAAZ,KAAqB,CAAzB,EAA4B;AAC1BL,MAAAA,UAAU,CAACW,MAAX,CAAkBjM,OAAlB;AACD;AACF;;AAxCY,CAAf;;ACfA;AACA;AACA;AACA;AACA;AACA;AASA;AACA;AACA;AACA;AACA;;AAEA,MAAMkM,OAAO,GAAG,OAAhB;;AAEA,MAAMC,aAAN,CAAoB;AAClBC,EAAAA,WAAW,CAACpM,OAAD,EAAU;AACnBA,IAAAA,OAAO,GAAG0B,UAAU,CAAC1B,OAAD,CAApB;;AAEA,QAAI,CAACA,OAAL,EAAc;AACZ;AACD;;AAED,SAAKqM,QAAL,GAAgBrM,OAAhB;AACAsM,IAAAA,IAAI,CAACd,GAAL,CAAS,KAAKa,QAAd,EAAwB,KAAKD,WAAL,CAAiBG,QAAzC,EAAmD,IAAnD;AACD;;AAEDC,EAAAA,OAAO,GAAG;AACRF,IAAAA,IAAI,CAACN,MAAL,CAAY,KAAKK,QAAjB,EAA2B,KAAKD,WAAL,CAAiBG,QAA5C;AACA5E,IAAAA,YAAY,CAACC,GAAb,CAAiB,KAAKyE,QAAtB,EAAgC,KAAKD,WAAL,CAAiBK,SAAjD;AAEAzK,IAAAA,MAAM,CAAC0K,mBAAP,CAA2B,IAA3B,EAAiCxK,OAAjC,CAAyCyK,YAAY,IAAI;AACvD,WAAKA,YAAL,IAAqB,IAArB;AACD,KAFD;AAGD;;AAEDC,EAAAA,cAAc,CAACxI,QAAD,EAAWpE,OAAX,EAAoB6M,UAAU,GAAG,IAAjC,EAAuC;AACnDxH,IAAAA,sBAAsB,CAACjB,QAAD,EAAWpE,OAAX,EAAoB6M,UAApB,CAAtB;AACD;AAED;;;AAEkB,SAAXC,WAAW,CAAC9M,OAAD,EAAU;AAC1B,WAAOsM,IAAI,CAAClB,GAAL,CAAS1J,UAAU,CAAC1B,OAAD,CAAnB,EAA8B,KAAKuM,QAAnC,CAAP;AACD;;AAEyB,SAAnBQ,mBAAmB,CAAC/M,OAAD,EAAU8B,MAAM,GAAG,EAAnB,EAAuB;AAC/C,WAAO,KAAKgL,WAAL,CAAiB9M,OAAjB,KAA6B,IAAI,IAAJ,CAASA,OAAT,EAAkB,OAAO8B,MAAP,KAAkB,QAAlB,GAA6BA,MAA7B,GAAsC,IAAxD,CAApC;AACD;;AAEiB,aAAPoK,OAAO,GAAG;AACnB,WAAOA,OAAP;AACD;;AAEc,aAAJpH,IAAI,GAAG;AAChB,UAAM,IAAIkI,KAAJ,CAAU,qEAAV,CAAN;AACD;;AAEkB,aAART,QAAQ,GAAG;AACpB,WAAQ,MAAK,KAAKzH,IAAK,EAAvB;AACD;;AAEmB,aAAT2H,SAAS,GAAG;AACrB,WAAQ,IAAG,KAAKF,QAAS,EAAzB;AACD;;AAjDiB;;ACtBpB;AACA;AACA;AACA;AACA;AACA;;AAKA,MAAMU,oBAAoB,GAAG,CAACC,SAAD,EAAYC,MAAM,GAAG,MAArB,KAAgC;AAC3D,QAAMC,UAAU,GAAI,gBAAeF,SAAS,CAACT,SAAU,EAAvD;AACA,QAAM5H,IAAI,GAAGqI,SAAS,CAACpI,IAAvB;AAEA6C,EAAAA,YAAY,CAACkC,EAAb,CAAgBhK,QAAhB,EAA0BuN,UAA1B,EAAuC,qBAAoBvI,IAAK,IAAhE,EAAqE,UAAU2C,KAAV,EAAiB;AACpF,QAAI,CAAC,GAAD,EAAM,MAAN,EAAcpH,QAAd,CAAuB,KAAKiN,OAA5B,CAAJ,EAA0C;AACxC7F,MAAAA,KAAK,CAAC6D,cAAN;AACD;;AAED,QAAIvI,UAAU,CAAC,IAAD,CAAd,EAAsB;AACpB;AACD;;AAED,UAAM8C,MAAM,GAAGlF,sBAAsB,CAAC,IAAD,CAAtB,IAAgC,KAAK4M,OAAL,CAAc,IAAGzI,IAAK,EAAtB,CAA/C;AACA,UAAM4G,QAAQ,GAAGyB,SAAS,CAACH,mBAAV,CAA8BnH,MAA9B,CAAjB,CAVoF;;AAapF6F,IAAAA,QAAQ,CAAC0B,MAAD,CAAR;AACD,GAdD;AAeD,CAnBD;;ACVA;AACA;AACA;AACA;AACA;AACA;AAOA;AACA;AACA;AACA;AACA;;AAEA,MAAMrI,MAAI,GAAG,OAAb;AACA,MAAMyH,UAAQ,GAAG,UAAjB;AACA,MAAME,WAAS,GAAI,IAAGF,UAAS,EAA/B;AAEA,MAAMgB,WAAW,GAAI,QAAOd,WAAU,EAAtC;AACA,MAAMe,YAAY,GAAI,SAAQf,WAAU,EAAxC;AACA,MAAMgB,iBAAe,GAAG,MAAxB;AACA,MAAMC,iBAAe,GAAG,MAAxB;AAEA;AACA;AACA;AACA;AACA;;AAEA,MAAMC,KAAN,SAAoBxB,aAApB,CAAkC;AAChC;AAEe,aAAJrH,IAAI,GAAG;AAChB,WAAOA,MAAP;AACD,GAL+B;;;AAShC8I,EAAAA,KAAK,GAAG;AACN,UAAMC,UAAU,GAAGlG,YAAY,CAACyC,OAAb,CAAqB,KAAKiC,QAA1B,EAAoCkB,WAApC,CAAnB;;AAEA,QAAIM,UAAU,CAACpD,gBAAf,EAAiC;AAC/B;AACD;;AAED,SAAK4B,QAAL,CAAcpJ,SAAd,CAAwB+I,MAAxB,CAA+B0B,iBAA/B;;AAEA,UAAMb,UAAU,GAAG,KAAKR,QAAL,CAAcpJ,SAAd,CAAwBC,QAAxB,CAAiCuK,iBAAjC,CAAnB;;AACA,SAAKb,cAAL,CAAoB,MAAM,KAAKkB,eAAL,EAA1B,EAAkD,KAAKzB,QAAvD,EAAiEQ,UAAjE;AACD,GApB+B;;;AAuBhCiB,EAAAA,eAAe,GAAG;AAChB,SAAKzB,QAAL,CAAcL,MAAd;;AACArE,IAAAA,YAAY,CAACyC,OAAb,CAAqB,KAAKiC,QAA1B,EAAoCmB,YAApC;AACA,SAAKhB,OAAL;AACD,GA3B+B;;;AA+BV,SAAfvH,eAAe,CAACnD,MAAD,EAAS;AAC7B,WAAO,KAAKiM,IAAL,CAAU,YAAY;AAC3B,YAAMC,IAAI,GAAGL,KAAK,CAACZ,mBAAN,CAA0B,IAA1B,CAAb;;AAEA,UAAI,OAAOjL,MAAP,KAAkB,QAAtB,EAAgC;AAC9B;AACD;;AAED,UAAIkM,IAAI,CAAClM,MAAD,CAAJ,KAAiB3C,SAAjB,IAA8B2C,MAAM,CAACzB,UAAP,CAAkB,GAAlB,CAA9B,IAAwDyB,MAAM,KAAK,aAAvE,EAAsF;AACpF,cAAM,IAAIW,SAAJ,CAAe,oBAAmBX,MAAO,GAAzC,CAAN;AACD;;AAEDkM,MAAAA,IAAI,CAAClM,MAAD,CAAJ,CAAa,IAAb;AACD,KAZM,CAAP;AAaD;;AA7C+B;AAgDlC;AACA;AACA;AACA;AACA;;;AAEAmL,oBAAoB,CAACU,KAAD,EAAQ,OAAR,CAApB;AACA;AACA;AACA;AACA;AACA;AACA;;AAEAjJ,kBAAkB,CAACiJ,KAAD,CAAlB;;AC/FA;AACA;AACA;AACA;AACA;AACA;AAMA;AACA;AACA;AACA;AACA;;AAEA,MAAM7I,MAAI,GAAG,QAAb;AACA,MAAMyH,UAAQ,GAAG,WAAjB;AACA,MAAME,WAAS,GAAI,IAAGF,UAAS,EAA/B;AACA,MAAM0B,cAAY,GAAG,WAArB;AAEA,MAAMC,mBAAiB,GAAG,QAA1B;AAEA,MAAMC,sBAAoB,GAAG,2BAA7B;AAEA,MAAMC,sBAAoB,GAAI,QAAO3B,WAAU,GAAEwB,cAAa,EAA9D;AAEA;AACA;AACA;AACA;AACA;;AAEA,MAAMI,MAAN,SAAqBlC,aAArB,CAAmC;AACjC;AAEe,aAAJrH,IAAI,GAAG;AAChB,WAAOA,MAAP;AACD,GALgC;;;AASjCwJ,EAAAA,MAAM,GAAG;AACP;AACA,SAAKjC,QAAL,CAAckC,YAAd,CAA2B,cAA3B,EAA2C,KAAKlC,QAAL,CAAcpJ,SAAd,CAAwBqL,MAAxB,CAA+BJ,mBAA/B,CAA3C;AACD,GAZgC;;;AAgBX,SAAfjJ,eAAe,CAACnD,MAAD,EAAS;AAC7B,WAAO,KAAKiM,IAAL,CAAU,YAAY;AAC3B,YAAMC,IAAI,GAAGK,MAAM,CAACtB,mBAAP,CAA2B,IAA3B,CAAb;;AAEA,UAAIjL,MAAM,KAAK,QAAf,EAAyB;AACvBkM,QAAAA,IAAI,CAAClM,MAAD,CAAJ;AACD;AACF,KANM,CAAP;AAOD;;AAxBgC;AA2BnC;AACA;AACA;AACA;AACA;;;AAEA6F,YAAY,CAACkC,EAAb,CAAgBhK,QAAhB,EAA0BuO,sBAA1B,EAAgDD,sBAAhD,EAAsE3G,KAAK,IAAI;AAC7EA,EAAAA,KAAK,CAAC6D,cAAN;AAEA,QAAMmD,MAAM,GAAGhH,KAAK,CAAC5B,MAAN,CAAa0H,OAAb,CAAqBa,sBAArB,CAAf;AACA,QAAMH,IAAI,GAAGK,MAAM,CAACtB,mBAAP,CAA2ByB,MAA3B,CAAb;AAEAR,EAAAA,IAAI,CAACM,MAAL;AACD,CAPD;AASA;AACA;AACA;AACA;AACA;AACA;;AAEA5J,kBAAkB,CAAC2J,MAAD,CAAlB;;ACnFA;AACA;AACA;AACA;AACA;AACA;AAEA,SAASI,aAAT,CAAuBC,GAAvB,EAA4B;AAC1B,MAAIA,GAAG,KAAK,MAAZ,EAAoB;AAClB,WAAO,IAAP;AACD;;AAED,MAAIA,GAAG,KAAK,OAAZ,EAAqB;AACnB,WAAO,KAAP;AACD;;AAED,MAAIA,GAAG,KAAKzN,MAAM,CAACyN,GAAD,CAAN,CAAYtP,QAAZ,EAAZ,EAAoC;AAClC,WAAO6B,MAAM,CAACyN,GAAD,CAAb;AACD;;AAED,MAAIA,GAAG,KAAK,EAAR,IAAcA,GAAG,KAAK,MAA1B,EAAkC;AAChC,WAAO,IAAP;AACD;;AAED,SAAOA,GAAP;AACD;;AAED,SAASC,gBAAT,CAA0BzD,GAA1B,EAA+B;AAC7B,SAAOA,GAAG,CAAC5B,OAAJ,CAAY,QAAZ,EAAsBsF,GAAG,IAAK,IAAGA,GAAG,CAACrP,WAAJ,EAAkB,EAAnD,CAAP;AACD;;AAED,MAAMsP,WAAW,GAAG;AAClBC,EAAAA,gBAAgB,CAAC9O,OAAD,EAAUkL,GAAV,EAAe7I,KAAf,EAAsB;AACpCrC,IAAAA,OAAO,CAACuO,YAAR,CAAsB,WAAUI,gBAAgB,CAACzD,GAAD,CAAM,EAAtD,EAAyD7I,KAAzD;AACD,GAHiB;;AAKlB0M,EAAAA,mBAAmB,CAAC/O,OAAD,EAAUkL,GAAV,EAAe;AAChClL,IAAAA,OAAO,CAACgP,eAAR,CAAyB,WAAUL,gBAAgB,CAACzD,GAAD,CAAM,EAAzD;AACD,GAPiB;;AASlB+D,EAAAA,iBAAiB,CAACjP,OAAD,EAAU;AACzB,QAAI,CAACA,OAAL,EAAc;AACZ,aAAO,EAAP;AACD;;AAED,UAAMkP,UAAU,GAAG,EAAnB;AAEAlN,IAAAA,MAAM,CAACC,IAAP,CAAYjC,OAAO,CAACmP,OAApB,EACGC,MADH,CACUlE,GAAG,IAAIA,GAAG,CAAC7K,UAAJ,CAAe,IAAf,CADjB,EAEG6B,OAFH,CAEWgJ,GAAG,IAAI;AACd,UAAImE,OAAO,GAAGnE,GAAG,CAAC5B,OAAJ,CAAY,KAAZ,EAAmB,EAAnB,CAAd;AACA+F,MAAAA,OAAO,GAAGA,OAAO,CAACC,MAAR,CAAe,CAAf,EAAkB/P,WAAlB,KAAkC8P,OAAO,CAACnF,KAAR,CAAc,CAAd,EAAiBmF,OAAO,CAAC1N,MAAzB,CAA5C;AACAuN,MAAAA,UAAU,CAACG,OAAD,CAAV,GAAsBZ,aAAa,CAACzO,OAAO,CAACmP,OAAR,CAAgBjE,GAAhB,CAAD,CAAnC;AACD,KANH;AAQA,WAAOgE,UAAP;AACD,GAzBiB;;AA2BlBK,EAAAA,gBAAgB,CAACvP,OAAD,EAAUkL,GAAV,EAAe;AAC7B,WAAOuD,aAAa,CAACzO,OAAO,CAACE,YAAR,CAAsB,WAAUyO,gBAAgB,CAACzD,GAAD,CAAM,EAAtD,CAAD,CAApB;AACD,GA7BiB;;AA+BlBsE,EAAAA,MAAM,CAACxP,OAAD,EAAU;AACd,UAAMyP,IAAI,GAAGzP,OAAO,CAAC0P,qBAAR,EAAb;AAEA,WAAO;AACLC,MAAAA,GAAG,EAAEF,IAAI,CAACE,GAAL,GAAW7O,MAAM,CAAC8O,WADlB;AAELC,MAAAA,IAAI,EAAEJ,IAAI,CAACI,IAAL,GAAY/O,MAAM,CAACgP;AAFpB,KAAP;AAID,GAtCiB;;AAwClBC,EAAAA,QAAQ,CAAC/P,OAAD,EAAU;AAChB,WAAO;AACL2P,MAAAA,GAAG,EAAE3P,OAAO,CAACgQ,SADR;AAELH,MAAAA,IAAI,EAAE7P,OAAO,CAACiQ;AAFT,KAAP;AAID;;AA7CiB,CAApB;;AC/BA;AACA;AACA;AACA;AACA;AACA;AAUA,MAAMC,SAAS,GAAG,CAAlB;AAEA,MAAMC,cAAc,GAAG;AACrBC,EAAAA,IAAI,CAACnQ,QAAD,EAAWD,OAAO,GAAGH,QAAQ,CAACyD,eAA9B,EAA+C;AACjD,WAAO,GAAG+M,MAAH,CAAU,GAAGC,OAAO,CAACC,SAAR,CAAkBtI,gBAAlB,CAAmC5I,IAAnC,CAAwCW,OAAxC,EAAiDC,QAAjD,CAAb,CAAP;AACD,GAHoB;;AAKrBuQ,EAAAA,OAAO,CAACvQ,QAAD,EAAWD,OAAO,GAAGH,QAAQ,CAACyD,eAA9B,EAA+C;AACpD,WAAOgN,OAAO,CAACC,SAAR,CAAkB9P,aAAlB,CAAgCpB,IAAhC,CAAqCW,OAArC,EAA8CC,QAA9C,CAAP;AACD,GAPoB;;AASrBwQ,EAAAA,QAAQ,CAACzQ,OAAD,EAAUC,QAAV,EAAoB;AAC1B,WAAO,GAAGoQ,MAAH,CAAU,GAAGrQ,OAAO,CAACyQ,QAArB,EACJrB,MADI,CACGsB,KAAK,IAAIA,KAAK,CAACC,OAAN,CAAc1Q,QAAd,CADZ,CAAP;AAED,GAZoB;;AAcrB2Q,EAAAA,OAAO,CAAC5Q,OAAD,EAAUC,QAAV,EAAoB;AACzB,UAAM2Q,OAAO,GAAG,EAAhB;AAEA,QAAIC,QAAQ,GAAG7Q,OAAO,CAAC2D,UAAvB;;AAEA,WAAOkN,QAAQ,IAAIA,QAAQ,CAACpP,QAAT,KAAsBsB,IAAI,CAACC,YAAvC,IAAuD6N,QAAQ,CAACpP,QAAT,KAAsByO,SAApF,EAA+F;AAC7F,UAAIW,QAAQ,CAACF,OAAT,CAAiB1Q,QAAjB,CAAJ,EAAgC;AAC9B2Q,QAAAA,OAAO,CAACrM,IAAR,CAAasM,QAAb;AACD;;AAEDA,MAAAA,QAAQ,GAAGA,QAAQ,CAAClN,UAApB;AACD;;AAED,WAAOiN,OAAP;AACD,GA5BoB;;AA8BrBE,EAAAA,IAAI,CAAC9Q,OAAD,EAAUC,QAAV,EAAoB;AACtB,QAAI8Q,QAAQ,GAAG/Q,OAAO,CAACgR,sBAAvB;;AAEA,WAAOD,QAAP,EAAiB;AACf,UAAIA,QAAQ,CAACJ,OAAT,CAAiB1Q,QAAjB,CAAJ,EAAgC;AAC9B,eAAO,CAAC8Q,QAAD,CAAP;AACD;;AAEDA,MAAAA,QAAQ,GAAGA,QAAQ,CAACC,sBAApB;AACD;;AAED,WAAO,EAAP;AACD,GA1CoB;;AA4CrBC,EAAAA,IAAI,CAACjR,OAAD,EAAUC,QAAV,EAAoB;AACtB,QAAIgR,IAAI,GAAGjR,OAAO,CAACkR,kBAAnB;;AAEA,WAAOD,IAAP,EAAa;AACX,UAAIA,IAAI,CAACN,OAAL,CAAa1Q,QAAb,CAAJ,EAA4B;AAC1B,eAAO,CAACgR,IAAD,CAAP;AACD;;AAEDA,MAAAA,IAAI,GAAGA,IAAI,CAACC,kBAAZ;AACD;;AAED,WAAO,EAAP;AACD,GAxDoB;;AA0DrBC,EAAAA,iBAAiB,CAACnR,OAAD,EAAU;AACzB,UAAMoR,UAAU,GAAG,CACjB,GADiB,EAEjB,QAFiB,EAGjB,OAHiB,EAIjB,UAJiB,EAKjB,QALiB,EAMjB,SANiB,EAOjB,YAPiB,EAQjB,0BARiB,EASjBC,GATiB,CASbpR,QAAQ,IAAK,GAAEA,QAAS,uBATX,EASmCqR,IATnC,CASwC,IATxC,CAAnB;AAWA,WAAO,KAAKlB,IAAL,CAAUgB,UAAV,EAAsBpR,OAAtB,EAA+BoP,MAA/B,CAAsCmC,EAAE,IAAI,CAACzO,UAAU,CAACyO,EAAD,CAAX,IAAmB5O,SAAS,CAAC4O,EAAD,CAAxE,CAAP;AACD;;AAvEoB,CAAvB;;ACjBA;AACA;AACA;AACA;AACA;AACA;AAiBA;AACA;AACA;AACA;AACA;;AAEA,MAAMzM,MAAI,GAAG,UAAb;AACA,MAAMyH,UAAQ,GAAG,aAAjB;AACA,MAAME,WAAS,GAAI,IAAGF,UAAS,EAA/B;AACA,MAAM0B,cAAY,GAAG,WAArB;AAEA,MAAMuD,cAAc,GAAG,WAAvB;AACA,MAAMC,eAAe,GAAG,YAAxB;AACA,MAAMC,sBAAsB,GAAG,GAA/B;;AACA,MAAMC,eAAe,GAAG,EAAxB;AAEA,MAAMC,SAAO,GAAG;AACdC,EAAAA,QAAQ,EAAE,IADI;AAEdC,EAAAA,QAAQ,EAAE,IAFI;AAGdC,EAAAA,KAAK,EAAE,KAHO;AAIdC,EAAAA,KAAK,EAAE,OAJO;AAKdC,EAAAA,IAAI,EAAE,IALQ;AAMdC,EAAAA,KAAK,EAAE;AANO,CAAhB;AASA,MAAMC,aAAW,GAAG;AAClBN,EAAAA,QAAQ,EAAE,kBADQ;AAElBC,EAAAA,QAAQ,EAAE,SAFQ;AAGlBC,EAAAA,KAAK,EAAE,kBAHW;AAIlBC,EAAAA,KAAK,EAAE,kBAJW;AAKlBC,EAAAA,IAAI,EAAE,SALY;AAMlBC,EAAAA,KAAK,EAAE;AANW,CAApB;AASA,MAAME,UAAU,GAAG,MAAnB;AACA,MAAMC,UAAU,GAAG,MAAnB;AACA,MAAMC,cAAc,GAAG,MAAvB;AACA,MAAMC,eAAe,GAAG,OAAxB;AAEA,MAAMC,gBAAgB,GAAG;AACvB,GAAChB,cAAD,GAAkBe,eADK;AAEvB,GAACd,eAAD,GAAmBa;AAFI,CAAzB;AAKA,MAAMG,WAAW,GAAI,QAAOhG,WAAU,EAAtC;AACA,MAAMiG,UAAU,GAAI,OAAMjG,WAAU,EAApC;AACA,MAAMkG,aAAa,GAAI,UAASlG,WAAU,EAA1C;AACA,MAAMmG,gBAAgB,GAAI,aAAYnG,WAAU,EAAhD;AACA,MAAMoG,gBAAgB,GAAI,aAAYpG,WAAU,EAAhD;AACA,MAAMqG,gBAAgB,GAAI,aAAYrG,WAAU,EAAhD;AACA,MAAMsG,eAAe,GAAI,YAAWtG,WAAU,EAA9C;AACA,MAAMuG,cAAc,GAAI,WAAUvG,WAAU,EAA5C;AACA,MAAMwG,iBAAiB,GAAI,cAAaxG,WAAU,EAAlD;AACA,MAAMyG,eAAe,GAAI,YAAWzG,WAAU,EAA9C;AACA,MAAM0G,gBAAgB,GAAI,YAAW1G,WAAU,EAA/C;AACA,MAAM2G,qBAAmB,GAAI,OAAM3G,WAAU,GAAEwB,cAAa,EAA5D;AACA,MAAMG,sBAAoB,GAAI,QAAO3B,WAAU,GAAEwB,cAAa,EAA9D;AAEA,MAAMoF,mBAAmB,GAAG,UAA5B;AACA,MAAMnF,mBAAiB,GAAG,QAA1B;AACA,MAAMoF,gBAAgB,GAAG,OAAzB;AACA,MAAMC,cAAc,GAAG,mBAAvB;AACA,MAAMC,gBAAgB,GAAG,qBAAzB;AACA,MAAMC,eAAe,GAAG,oBAAxB;AACA,MAAMC,eAAe,GAAG,oBAAxB;AACA,MAAMC,wBAAwB,GAAG,eAAjC;AAEA,MAAMC,iBAAe,GAAG,SAAxB;AACA,MAAMC,oBAAoB,GAAG,uBAA7B;AACA,MAAMC,aAAa,GAAG,gBAAtB;AACA,MAAMC,iBAAiB,GAAG,oBAA1B;AACA,MAAMC,kBAAkB,GAAG,0CAA3B;AACA,MAAMC,mBAAmB,GAAG,sBAA5B;AACA,MAAMC,kBAAkB,GAAG,kBAA3B;AACA,MAAMC,mBAAmB,GAAG,qCAA5B;AACA,MAAMC,kBAAkB,GAAG,2BAA3B;AAEA,MAAMC,kBAAkB,GAAG,OAA3B;AACA,MAAMC,gBAAgB,GAAG,KAAzB;AAEA;AACA;AACA;AACA;AACA;;AACA,MAAMC,QAAN,SAAuBpI,aAAvB,CAAqC;AACnCC,EAAAA,WAAW,CAACpM,OAAD,EAAU8B,MAAV,EAAkB;AAC3B,UAAM9B,OAAN;AAEA,SAAKwU,MAAL,GAAc,IAAd;AACA,SAAKC,SAAL,GAAiB,IAAjB;AACA,SAAKC,cAAL,GAAsB,IAAtB;AACA,SAAKC,SAAL,GAAiB,KAAjB;AACA,SAAKC,UAAL,GAAkB,KAAlB;AACA,SAAKC,YAAL,GAAoB,IAApB;AACA,SAAKC,WAAL,GAAmB,CAAnB;AACA,SAAKC,WAAL,GAAmB,CAAnB;AAEA,SAAKC,OAAL,GAAe,KAAKC,UAAL,CAAgBnT,MAAhB,CAAf;AACA,SAAKoT,kBAAL,GAA0B/E,cAAc,CAACK,OAAf,CAAuByD,mBAAvB,EAA4C,KAAK5H,QAAjD,CAA1B;AACA,SAAK8I,eAAL,GAAuB,kBAAkBtV,QAAQ,CAACyD,eAA3B,IAA8C8R,SAAS,CAACC,cAAV,GAA2B,CAAhG;AACA,SAAKC,aAAL,GAAqB9L,OAAO,CAAC1I,MAAM,CAACyU,YAAR,CAA5B;;AAEA,SAAKC,kBAAL;AACD,GAnBkC;;;AAuBjB,aAAP5D,OAAO,GAAG;AACnB,WAAOA,SAAP;AACD;;AAEc,aAAJ9M,IAAI,GAAG;AAChB,WAAOA,MAAP;AACD,GA7BkC;;;AAiCnCmM,EAAAA,IAAI,GAAG;AACL,SAAKwE,MAAL,CAAYrD,UAAZ;AACD;;AAEDsD,EAAAA,eAAe,GAAG;AAChB;AACA;AACA,QAAI,CAAC7V,QAAQ,CAAC8V,MAAV,IAAoBhT,SAAS,CAAC,KAAK0J,QAAN,CAAjC,EAAkD;AAChD,WAAK4E,IAAL;AACD;AACF;;AAEDH,EAAAA,IAAI,GAAG;AACL,SAAK2E,MAAL,CAAYpD,UAAZ;AACD;;AAEDL,EAAAA,KAAK,CAACxK,KAAD,EAAQ;AACX,QAAI,CAACA,KAAL,EAAY;AACV,WAAKmN,SAAL,GAAiB,IAAjB;AACD;;AAED,QAAIxE,cAAc,CAACK,OAAf,CAAuBwD,kBAAvB,EAA2C,KAAK3H,QAAhD,CAAJ,EAA+D;AAC7DjL,MAAAA,oBAAoB,CAAC,KAAKiL,QAAN,CAApB;AACA,WAAKuJ,KAAL,CAAW,IAAX;AACD;;AAEDC,IAAAA,aAAa,CAAC,KAAKpB,SAAN,CAAb;AACA,SAAKA,SAAL,GAAiB,IAAjB;AACD;;AAEDmB,EAAAA,KAAK,CAACpO,KAAD,EAAQ;AACX,QAAI,CAACA,KAAL,EAAY;AACV,WAAKmN,SAAL,GAAiB,KAAjB;AACD;;AAED,QAAI,KAAKF,SAAT,EAAoB;AAClBoB,MAAAA,aAAa,CAAC,KAAKpB,SAAN,CAAb;AACA,WAAKA,SAAL,GAAiB,IAAjB;AACD;;AAED,QAAI,KAAKO,OAAL,IAAgB,KAAKA,OAAL,CAAanD,QAA7B,IAAyC,CAAC,KAAK8C,SAAnD,EAA8D;AAC5D,WAAKmB,eAAL;;AAEA,WAAKrB,SAAL,GAAiBsB,WAAW,CAC1B,CAAClW,QAAQ,CAACmW,eAAT,GAA2B,KAAKN,eAAhC,GAAkD,KAAKzE,IAAxD,EAA8DgF,IAA9D,CAAmE,IAAnE,CAD0B,EAE1B,KAAKjB,OAAL,CAAanD,QAFa,CAA5B;AAID;AACF;;AAEDqE,EAAAA,EAAE,CAAC9P,KAAD,EAAQ;AACR,SAAKsO,cAAL,GAAsBvE,cAAc,CAACK,OAAf,CAAuBqD,oBAAvB,EAA6C,KAAKxH,QAAlD,CAAtB;;AACA,UAAM8J,WAAW,GAAG,KAAKC,aAAL,CAAmB,KAAK1B,cAAxB,CAApB;;AAEA,QAAItO,KAAK,GAAG,KAAKoO,MAAL,CAAY7S,MAAZ,GAAqB,CAA7B,IAAkCyE,KAAK,GAAG,CAA9C,EAAiD;AAC/C;AACD;;AAED,QAAI,KAAKwO,UAAT,EAAqB;AACnBjN,MAAAA,YAAY,CAACmC,GAAb,CAAiB,KAAKuC,QAAtB,EAAgCqG,UAAhC,EAA4C,MAAM,KAAKwD,EAAL,CAAQ9P,KAAR,CAAlD;AACA;AACD;;AAED,QAAI+P,WAAW,KAAK/P,KAApB,EAA2B;AACzB,WAAK4L,KAAL;AACA,WAAK4D,KAAL;AACA;AACD;;AAED,UAAMS,KAAK,GAAGjQ,KAAK,GAAG+P,WAAR,GACZ/D,UADY,GAEZC,UAFF;;AAIA,SAAKoD,MAAL,CAAYY,KAAZ,EAAmB,KAAK7B,MAAL,CAAYpO,KAAZ,CAAnB;AACD,GA3GkC;;;AA+GnC6O,EAAAA,UAAU,CAACnT,MAAD,EAAS;AACjBA,IAAAA,MAAM,GAAG,EACP,GAAG8P,SADI;AAEP,SAAG/C,WAAW,CAACI,iBAAZ,CAA8B,KAAK5C,QAAnC,CAFI;AAGP,UAAI,OAAOvK,MAAP,KAAkB,QAAlB,GAA6BA,MAA7B,GAAsC,EAA1C;AAHO,KAAT;AAKAF,IAAAA,eAAe,CAACkD,MAAD,EAAOhD,MAAP,EAAeqQ,aAAf,CAAf;AACA,WAAOrQ,MAAP;AACD;;AAEDwU,EAAAA,YAAY,GAAG;AACb,UAAMC,SAAS,GAAG7W,IAAI,CAAC8W,GAAL,CAAS,KAAKzB,WAAd,CAAlB;;AAEA,QAAIwB,SAAS,IAAI5E,eAAjB,EAAkC;AAChC;AACD;;AAED,UAAM8E,SAAS,GAAGF,SAAS,GAAG,KAAKxB,WAAnC;AAEA,SAAKA,WAAL,GAAmB,CAAnB;;AAEA,QAAI,CAAC0B,SAAL,EAAgB;AACd;AACD;;AAED,SAAKhB,MAAL,CAAYgB,SAAS,GAAG,CAAZ,GAAgBlE,eAAhB,GAAkCD,cAA9C;AACD;;AAEDkD,EAAAA,kBAAkB,GAAG;AACnB,QAAI,KAAKR,OAAL,CAAalD,QAAjB,EAA2B;AACzBnK,MAAAA,YAAY,CAACkC,EAAb,CAAgB,KAAKwC,QAArB,EAA+BsG,aAA/B,EAA8CnL,KAAK,IAAI,KAAKkP,QAAL,CAAclP,KAAd,CAAvD;AACD;;AAED,QAAI,KAAKwN,OAAL,CAAahD,KAAb,KAAuB,OAA3B,EAAoC;AAClCrK,MAAAA,YAAY,CAACkC,EAAb,CAAgB,KAAKwC,QAArB,EAA+BuG,gBAA/B,EAAiDpL,KAAK,IAAI,KAAKwK,KAAL,CAAWxK,KAAX,CAA1D;AACAG,MAAAA,YAAY,CAACkC,EAAb,CAAgB,KAAKwC,QAArB,EAA+BwG,gBAA/B,EAAiDrL,KAAK,IAAI,KAAKoO,KAAL,CAAWpO,KAAX,CAA1D;AACD;;AAED,QAAI,KAAKwN,OAAL,CAAa9C,KAAb,IAAsB,KAAKiD,eAA/B,EAAgD;AAC9C,WAAKwB,uBAAL;AACD;AACF;;AAEDA,EAAAA,uBAAuB,GAAG;AACxB,UAAMC,KAAK,GAAGpP,KAAK,IAAI;AACrB,UAAI,KAAK8N,aAAL,KAAuB9N,KAAK,CAACqP,WAAN,KAAsBvC,gBAAtB,IAA0C9M,KAAK,CAACqP,WAAN,KAAsBxC,kBAAvF,CAAJ,EAAgH;AAC9G,aAAKS,WAAL,GAAmBtN,KAAK,CAACsP,OAAzB;AACD,OAFD,MAEO,IAAI,CAAC,KAAKxB,aAAV,EAAyB;AAC9B,aAAKR,WAAL,GAAmBtN,KAAK,CAACuP,OAAN,CAAc,CAAd,EAAiBD,OAApC;AACD;AACF,KAND;;AAQA,UAAME,IAAI,GAAGxP,KAAK,IAAI;AACpB;AACA,WAAKuN,WAAL,GAAmBvN,KAAK,CAACuP,OAAN,IAAiBvP,KAAK,CAACuP,OAAN,CAAcpV,MAAd,GAAuB,CAAxC,GACjB,CADiB,GAEjB6F,KAAK,CAACuP,OAAN,CAAc,CAAd,EAAiBD,OAAjB,GAA2B,KAAKhC,WAFlC;AAGD,KALD;;AAOA,UAAMmC,GAAG,GAAGzP,KAAK,IAAI;AACnB,UAAI,KAAK8N,aAAL,KAAuB9N,KAAK,CAACqP,WAAN,KAAsBvC,gBAAtB,IAA0C9M,KAAK,CAACqP,WAAN,KAAsBxC,kBAAvF,CAAJ,EAAgH;AAC9G,aAAKU,WAAL,GAAmBvN,KAAK,CAACsP,OAAN,GAAgB,KAAKhC,WAAxC;AACD;;AAED,WAAKwB,YAAL;;AACA,UAAI,KAAKtB,OAAL,CAAahD,KAAb,KAAuB,OAA3B,EAAoC;AAClC;AACA;AACA;AACA;AACA;AACA;AACA;AAEA,aAAKA,KAAL;;AACA,YAAI,KAAK6C,YAAT,EAAuB;AACrBqC,UAAAA,YAAY,CAAC,KAAKrC,YAAN,CAAZ;AACD;;AAED,aAAKA,YAAL,GAAoB/O,UAAU,CAAC0B,KAAK,IAAI,KAAKoO,KAAL,CAAWpO,KAAX,CAAV,EAA6BkK,sBAAsB,GAAG,KAAKsD,OAAL,CAAanD,QAAnE,CAA9B;AACD;AACF,KAtBD;;AAwBA1B,IAAAA,cAAc,CAACC,IAAf,CAAoB2D,iBAApB,EAAuC,KAAK1H,QAA5C,EAAsDnK,OAAtD,CAA8DiV,OAAO,IAAI;AACvExP,MAAAA,YAAY,CAACkC,EAAb,CAAgBsN,OAAhB,EAAyBhE,gBAAzB,EAA2CiE,CAAC,IAAIA,CAAC,CAAC/L,cAAF,EAAhD;AACD,KAFD;;AAIA,QAAI,KAAKiK,aAAT,EAAwB;AACtB3N,MAAAA,YAAY,CAACkC,EAAb,CAAgB,KAAKwC,QAArB,EAA+B4G,iBAA/B,EAAkDzL,KAAK,IAAIoP,KAAK,CAACpP,KAAD,CAAhE;AACAG,MAAAA,YAAY,CAACkC,EAAb,CAAgB,KAAKwC,QAArB,EAA+B6G,eAA/B,EAAgD1L,KAAK,IAAIyP,GAAG,CAACzP,KAAD,CAA5D;;AAEA,WAAK6E,QAAL,CAAcpJ,SAAd,CAAwBoU,GAAxB,CAA4B1D,wBAA5B;AACD,KALD,MAKO;AACLhM,MAAAA,YAAY,CAACkC,EAAb,CAAgB,KAAKwC,QAArB,EAA+ByG,gBAA/B,EAAiDtL,KAAK,IAAIoP,KAAK,CAACpP,KAAD,CAA/D;AACAG,MAAAA,YAAY,CAACkC,EAAb,CAAgB,KAAKwC,QAArB,EAA+B0G,eAA/B,EAAgDvL,KAAK,IAAIwP,IAAI,CAACxP,KAAD,CAA7D;AACAG,MAAAA,YAAY,CAACkC,EAAb,CAAgB,KAAKwC,QAArB,EAA+B2G,cAA/B,EAA+CxL,KAAK,IAAIyP,GAAG,CAACzP,KAAD,CAA3D;AACD;AACF;;AAEDkP,EAAAA,QAAQ,CAAClP,KAAD,EAAQ;AACd,QAAI,kBAAkBhF,IAAlB,CAAuBgF,KAAK,CAAC5B,MAAN,CAAayH,OAApC,CAAJ,EAAkD;AAChD;AACD;;AAED,UAAMoJ,SAAS,GAAGjE,gBAAgB,CAAChL,KAAK,CAAC0D,GAAP,CAAlC;;AACA,QAAIuL,SAAJ,EAAe;AACbjP,MAAAA,KAAK,CAAC6D,cAAN;;AACA,WAAKoK,MAAL,CAAYgB,SAAZ;AACD;AACF;;AAEDL,EAAAA,aAAa,CAACpW,OAAD,EAAU;AACrB,SAAKwU,MAAL,GAAcxU,OAAO,IAAIA,OAAO,CAAC2D,UAAnB,GACZwM,cAAc,CAACC,IAAf,CAAoB0D,aAApB,EAAmC9T,OAAO,CAAC2D,UAA3C,CADY,GAEZ,EAFF;AAIA,WAAO,KAAK6Q,MAAL,CAAYnO,OAAZ,CAAoBrG,OAApB,CAAP;AACD;;AAEDsX,EAAAA,eAAe,CAACjB,KAAD,EAAQpQ,aAAR,EAAuB;AACpC,UAAMsR,MAAM,GAAGlB,KAAK,KAAKjE,UAAzB;AACA,WAAOrM,oBAAoB,CAAC,KAAKyO,MAAN,EAAcvO,aAAd,EAA6BsR,MAA7B,EAAqC,KAAKvC,OAAL,CAAa/C,IAAlD,CAA3B;AACD;;AAEDuF,EAAAA,kBAAkB,CAACrO,aAAD,EAAgBsO,kBAAhB,EAAoC;AACpD,UAAMC,WAAW,GAAG,KAAKtB,aAAL,CAAmBjN,aAAnB,CAApB;;AACA,UAAMwO,SAAS,GAAG,KAAKvB,aAAL,CAAmBjG,cAAc,CAACK,OAAf,CAAuBqD,oBAAvB,EAA6C,KAAKxH,QAAlD,CAAnB,CAAlB;;AAEA,WAAO1E,YAAY,CAACyC,OAAb,CAAqB,KAAKiC,QAA1B,EAAoCoG,WAApC,EAAiD;AACtDtJ,MAAAA,aADsD;AAEtDsN,MAAAA,SAAS,EAAEgB,kBAF2C;AAGtD1L,MAAAA,IAAI,EAAE4L,SAHgD;AAItDzB,MAAAA,EAAE,EAAEwB;AAJkD,KAAjD,CAAP;AAMD;;AAEDE,EAAAA,0BAA0B,CAAC5X,OAAD,EAAU;AAClC,QAAI,KAAKkV,kBAAT,EAA6B;AAC3B,YAAM2C,eAAe,GAAG1H,cAAc,CAACK,OAAf,CAAuBoD,iBAAvB,EAAwC,KAAKsB,kBAA7C,CAAxB;AAEA2C,MAAAA,eAAe,CAAC5U,SAAhB,CAA0B+I,MAA1B,CAAiCkC,mBAAjC;AACA2J,MAAAA,eAAe,CAAC7I,eAAhB,CAAgC,cAAhC;AAEA,YAAM8I,UAAU,GAAG3H,cAAc,CAACC,IAAf,CAAoB8D,kBAApB,EAAwC,KAAKgB,kBAA7C,CAAnB;;AAEA,WAAK,IAAIhN,CAAC,GAAG,CAAb,EAAgBA,CAAC,GAAG4P,UAAU,CAACnW,MAA/B,EAAuCuG,CAAC,EAAxC,EAA4C;AAC1C,YAAIjH,MAAM,CAAC8W,QAAP,CAAgBD,UAAU,CAAC5P,CAAD,CAAV,CAAchI,YAAd,CAA2B,kBAA3B,CAAhB,EAAgE,EAAhE,MAAwE,KAAKkW,aAAL,CAAmBpW,OAAnB,CAA5E,EAAyG;AACvG8X,UAAAA,UAAU,CAAC5P,CAAD,CAAV,CAAcjF,SAAd,CAAwBoU,GAAxB,CAA4BnJ,mBAA5B;AACA4J,UAAAA,UAAU,CAAC5P,CAAD,CAAV,CAAcqG,YAAd,CAA2B,cAA3B,EAA2C,MAA3C;AACA;AACD;AACF;AACF;AACF;;AAEDuH,EAAAA,eAAe,GAAG;AAChB,UAAM9V,OAAO,GAAG,KAAK0U,cAAL,IAAuBvE,cAAc,CAACK,OAAf,CAAuBqD,oBAAvB,EAA6C,KAAKxH,QAAlD,CAAvC;;AAEA,QAAI,CAACrM,OAAL,EAAc;AACZ;AACD;;AAED,UAAMgY,eAAe,GAAG/W,MAAM,CAAC8W,QAAP,CAAgB/X,OAAO,CAACE,YAAR,CAAqB,kBAArB,CAAhB,EAA0D,EAA1D,CAAxB;;AAEA,QAAI8X,eAAJ,EAAqB;AACnB,WAAKhD,OAAL,CAAaiD,eAAb,GAA+B,KAAKjD,OAAL,CAAaiD,eAAb,IAAgC,KAAKjD,OAAL,CAAanD,QAA5E;AACA,WAAKmD,OAAL,CAAanD,QAAb,GAAwBmG,eAAxB;AACD,KAHD,MAGO;AACL,WAAKhD,OAAL,CAAanD,QAAb,GAAwB,KAAKmD,OAAL,CAAaiD,eAAb,IAAgC,KAAKjD,OAAL,CAAanD,QAArE;AACD;AACF;;AAED4D,EAAAA,MAAM,CAACyC,gBAAD,EAAmBlY,OAAnB,EAA4B;AAChC,UAAMqW,KAAK,GAAG,KAAK8B,iBAAL,CAAuBD,gBAAvB,CAAd;;AACA,UAAMjS,aAAa,GAAGkK,cAAc,CAACK,OAAf,CAAuBqD,oBAAvB,EAA6C,KAAKxH,QAAlD,CAAtB;;AACA,UAAM+L,kBAAkB,GAAG,KAAKhC,aAAL,CAAmBnQ,aAAnB,CAA3B;;AACA,UAAMoS,WAAW,GAAGrY,OAAO,IAAI,KAAKsX,eAAL,CAAqBjB,KAArB,EAA4BpQ,aAA5B,CAA/B;;AAEA,UAAMqS,gBAAgB,GAAG,KAAKlC,aAAL,CAAmBiC,WAAnB,CAAzB;;AACA,UAAME,SAAS,GAAG/O,OAAO,CAAC,KAAKiL,SAAN,CAAzB;AAEA,UAAM8C,MAAM,GAAGlB,KAAK,KAAKjE,UAAzB;AACA,UAAMoG,oBAAoB,GAAGjB,MAAM,GAAG/D,gBAAH,GAAsBD,cAAzD;AACA,UAAMkF,cAAc,GAAGlB,MAAM,GAAG9D,eAAH,GAAqBC,eAAlD;;AACA,UAAM+D,kBAAkB,GAAG,KAAKiB,iBAAL,CAAuBrC,KAAvB,CAA3B;;AAEA,QAAIgC,WAAW,IAAIA,WAAW,CAACpV,SAAZ,CAAsBC,QAAtB,CAA+BgL,mBAA/B,CAAnB,EAAsE;AACpE,WAAK0G,UAAL,GAAkB,KAAlB;AACA;AACD;;AAED,QAAI,KAAKA,UAAT,EAAqB;AACnB;AACD;;AAED,UAAM+D,UAAU,GAAG,KAAKnB,kBAAL,CAAwBa,WAAxB,EAAqCZ,kBAArC,CAAnB;;AACA,QAAIkB,UAAU,CAAClO,gBAAf,EAAiC;AAC/B;AACD;;AAED,QAAI,CAACxE,aAAD,IAAkB,CAACoS,WAAvB,EAAoC;AAClC;AACA;AACD;;AAED,SAAKzD,UAAL,GAAkB,IAAlB;;AAEA,QAAI2D,SAAJ,EAAe;AACb,WAAKvG,KAAL;AACD;;AAED,SAAK4F,0BAAL,CAAgCS,WAAhC;;AACA,SAAK3D,cAAL,GAAsB2D,WAAtB;;AAEA,UAAMO,gBAAgB,GAAG,MAAM;AAC7BjR,MAAAA,YAAY,CAACyC,OAAb,CAAqB,KAAKiC,QAA1B,EAAoCqG,UAApC,EAAgD;AAC9CvJ,QAAAA,aAAa,EAAEkP,WAD+B;AAE9C5B,QAAAA,SAAS,EAAEgB,kBAFmC;AAG9C1L,QAAAA,IAAI,EAAEqM,kBAHwC;AAI9ClC,QAAAA,EAAE,EAAEoC;AAJ0C,OAAhD;AAMD,KAPD;;AASA,QAAI,KAAKjM,QAAL,CAAcpJ,SAAd,CAAwBC,QAAxB,CAAiCoQ,gBAAjC,CAAJ,EAAwD;AACtD+E,MAAAA,WAAW,CAACpV,SAAZ,CAAsBoU,GAAtB,CAA0BoB,cAA1B;AAEA5U,MAAAA,MAAM,CAACwU,WAAD,CAAN;AAEApS,MAAAA,aAAa,CAAChD,SAAd,CAAwBoU,GAAxB,CAA4BmB,oBAA5B;AACAH,MAAAA,WAAW,CAACpV,SAAZ,CAAsBoU,GAAtB,CAA0BmB,oBAA1B;;AAEA,YAAMK,gBAAgB,GAAG,MAAM;AAC7BR,QAAAA,WAAW,CAACpV,SAAZ,CAAsB+I,MAAtB,CAA6BwM,oBAA7B,EAAmDC,cAAnD;AACAJ,QAAAA,WAAW,CAACpV,SAAZ,CAAsBoU,GAAtB,CAA0BnJ,mBAA1B;AAEAjI,QAAAA,aAAa,CAAChD,SAAd,CAAwB+I,MAAxB,CAA+BkC,mBAA/B,EAAkDuK,cAAlD,EAAkED,oBAAlE;AAEA,aAAK5D,UAAL,GAAkB,KAAlB;AAEA9O,QAAAA,UAAU,CAAC8S,gBAAD,EAAmB,CAAnB,CAAV;AACD,OATD;;AAWA,WAAKhM,cAAL,CAAoBiM,gBAApB,EAAsC5S,aAAtC,EAAqD,IAArD;AACD,KApBD,MAoBO;AACLA,MAAAA,aAAa,CAAChD,SAAd,CAAwB+I,MAAxB,CAA+BkC,mBAA/B;AACAmK,MAAAA,WAAW,CAACpV,SAAZ,CAAsBoU,GAAtB,CAA0BnJ,mBAA1B;AAEA,WAAK0G,UAAL,GAAkB,KAAlB;AACAgE,MAAAA,gBAAgB;AACjB;;AAED,QAAIL,SAAJ,EAAe;AACb,WAAK3C,KAAL;AACD;AACF;;AAEDuC,EAAAA,iBAAiB,CAAC1B,SAAD,EAAY;AAC3B,QAAI,CAAC,CAAClE,eAAD,EAAkBD,cAAlB,EAAkClS,QAAlC,CAA2CqW,SAA3C,CAAL,EAA4D;AAC1D,aAAOA,SAAP;AACD;;AAED,QAAIjS,KAAK,EAAT,EAAa;AACX,aAAOiS,SAAS,KAAKnE,cAAd,GAA+BD,UAA/B,GAA4CD,UAAnD;AACD;;AAED,WAAOqE,SAAS,KAAKnE,cAAd,GAA+BF,UAA/B,GAA4CC,UAAnD;AACD;;AAEDqG,EAAAA,iBAAiB,CAACrC,KAAD,EAAQ;AACvB,QAAI,CAAC,CAACjE,UAAD,EAAaC,UAAb,EAAyBjS,QAAzB,CAAkCiW,KAAlC,CAAL,EAA+C;AAC7C,aAAOA,KAAP;AACD;;AAED,QAAI7R,KAAK,EAAT,EAAa;AACX,aAAO6R,KAAK,KAAKhE,UAAV,GAAuBC,cAAvB,GAAwCC,eAA/C;AACD;;AAED,WAAO8D,KAAK,KAAKhE,UAAV,GAAuBE,eAAvB,GAAyCD,cAAhD;AACD,GArYkC;;;AAyYX,SAAjBwG,iBAAiB,CAAC9Y,OAAD,EAAU8B,MAAV,EAAkB;AACxC,UAAMkM,IAAI,GAAGuG,QAAQ,CAACxH,mBAAT,CAA6B/M,OAA7B,EAAsC8B,MAAtC,CAAb;AAEA,QAAI;AAAEkT,MAAAA;AAAF,QAAchH,IAAlB;;AACA,QAAI,OAAOlM,MAAP,KAAkB,QAAtB,EAAgC;AAC9BkT,MAAAA,OAAO,GAAG,EACR,GAAGA,OADK;AAER,WAAGlT;AAFK,OAAV;AAID;;AAED,UAAMiX,MAAM,GAAG,OAAOjX,MAAP,KAAkB,QAAlB,GAA6BA,MAA7B,GAAsCkT,OAAO,CAACjD,KAA7D;;AAEA,QAAI,OAAOjQ,MAAP,KAAkB,QAAtB,EAAgC;AAC9BkM,MAAAA,IAAI,CAACkI,EAAL,CAAQpU,MAAR;AACD,KAFD,MAEO,IAAI,OAAOiX,MAAP,KAAkB,QAAtB,EAAgC;AACrC,UAAI,OAAO/K,IAAI,CAAC+K,MAAD,CAAX,KAAwB,WAA5B,EAAyC;AACvC,cAAM,IAAItW,SAAJ,CAAe,oBAAmBsW,MAAO,GAAzC,CAAN;AACD;;AAED/K,MAAAA,IAAI,CAAC+K,MAAD,CAAJ;AACD,KANM,MAMA,IAAI/D,OAAO,CAACnD,QAAR,IAAoBmD,OAAO,CAACgE,IAAhC,EAAsC;AAC3ChL,MAAAA,IAAI,CAACgE,KAAL;AACAhE,MAAAA,IAAI,CAAC4H,KAAL;AACD;AACF;;AAEqB,SAAf3Q,eAAe,CAACnD,MAAD,EAAS;AAC7B,WAAO,KAAKiM,IAAL,CAAU,YAAY;AAC3BwG,MAAAA,QAAQ,CAACuE,iBAAT,CAA2B,IAA3B,EAAiChX,MAAjC;AACD,KAFM,CAAP;AAGD;;AAEyB,SAAnBmX,mBAAmB,CAACzR,KAAD,EAAQ;AAChC,UAAM5B,MAAM,GAAGlF,sBAAsB,CAAC,IAAD,CAArC;;AAEA,QAAI,CAACkF,MAAD,IAAW,CAACA,MAAM,CAAC3C,SAAP,CAAiBC,QAAjB,CAA0BmQ,mBAA1B,CAAhB,EAAgE;AAC9D;AACD;;AAED,UAAMvR,MAAM,GAAG,EACb,GAAG+M,WAAW,CAACI,iBAAZ,CAA8BrJ,MAA9B,CADU;AAEb,SAAGiJ,WAAW,CAACI,iBAAZ,CAA8B,IAA9B;AAFU,KAAf;AAIA,UAAMiK,UAAU,GAAG,KAAKhZ,YAAL,CAAkB,kBAAlB,CAAnB;;AAEA,QAAIgZ,UAAJ,EAAgB;AACdpX,MAAAA,MAAM,CAAC+P,QAAP,GAAkB,KAAlB;AACD;;AAED0C,IAAAA,QAAQ,CAACuE,iBAAT,CAA2BlT,MAA3B,EAAmC9D,MAAnC;;AAEA,QAAIoX,UAAJ,EAAgB;AACd3E,MAAAA,QAAQ,CAACzH,WAAT,CAAqBlH,MAArB,EAA6BsQ,EAA7B,CAAgCgD,UAAhC;AACD;;AAED1R,IAAAA,KAAK,CAAC6D,cAAN;AACD;;AAlckC;AAqcrC;AACA;AACA;AACA;AACA;;;AAEA1D,YAAY,CAACkC,EAAb,CAAgBhK,QAAhB,EAA0BuO,sBAA1B,EAAgD+F,mBAAhD,EAAqEI,QAAQ,CAAC0E,mBAA9E;AAEAtR,YAAY,CAACkC,EAAb,CAAgB/I,MAAhB,EAAwBsS,qBAAxB,EAA6C,MAAM;AACjD,QAAM+F,SAAS,GAAGhJ,cAAc,CAACC,IAAf,CAAoBgE,kBAApB,CAAlB;;AAEA,OAAK,IAAIlM,CAAC,GAAG,CAAR,EAAWK,GAAG,GAAG4Q,SAAS,CAACxX,MAAhC,EAAwCuG,CAAC,GAAGK,GAA5C,EAAiDL,CAAC,EAAlD,EAAsD;AACpDqM,IAAAA,QAAQ,CAACuE,iBAAT,CAA2BK,SAAS,CAACjR,CAAD,CAApC,EAAyCqM,QAAQ,CAACzH,WAAT,CAAqBqM,SAAS,CAACjR,CAAD,CAA9B,CAAzC;AACD;AACF,CAND;AAQA;AACA;AACA;AACA;AACA;AACA;;AAEAxD,kBAAkB,CAAC6P,QAAD,CAAlB;;ACvkBA;AACA;AACA;AACA;AACA;AACA;AAgBA;AACA;AACA;AACA;AACA;;AAEA,MAAMzP,MAAI,GAAG,UAAb;AACA,MAAMyH,UAAQ,GAAG,aAAjB;AACA,MAAME,WAAS,GAAI,IAAGF,UAAS,EAA/B;AACA,MAAM0B,cAAY,GAAG,WAArB;AAEA,MAAM2D,SAAO,GAAG;AACdtD,EAAAA,MAAM,EAAE,IADM;AAEd8K,EAAAA,MAAM,EAAE;AAFM,CAAhB;AAKA,MAAMjH,aAAW,GAAG;AAClB7D,EAAAA,MAAM,EAAE,SADU;AAElB8K,EAAAA,MAAM,EAAE;AAFU,CAApB;AAKA,MAAMC,YAAU,GAAI,OAAM5M,WAAU,EAApC;AACA,MAAM6M,aAAW,GAAI,QAAO7M,WAAU,EAAtC;AACA,MAAM8M,YAAU,GAAI,OAAM9M,WAAU,EAApC;AACA,MAAM+M,cAAY,GAAI,SAAQ/M,WAAU,EAAxC;AACA,MAAM2B,sBAAoB,GAAI,QAAO3B,WAAU,GAAEwB,cAAa,EAA9D;AAEA,MAAMP,iBAAe,GAAG,MAAxB;AACA,MAAM+L,mBAAmB,GAAG,UAA5B;AACA,MAAMC,qBAAqB,GAAG,YAA9B;AACA,MAAMC,oBAAoB,GAAG,WAA7B;AACA,MAAMC,qBAAqB,GAAG,qBAA9B;AAEA,MAAMC,KAAK,GAAG,OAAd;AACA,MAAMC,MAAM,GAAG,QAAf;AAEA,MAAMC,gBAAgB,GAAG,oBAAzB;AACA,MAAM5L,sBAAoB,GAAG,6BAA7B;AAEA;AACA;AACA;AACA;AACA;;AAEA,MAAM6L,QAAN,SAAuB7N,aAAvB,CAAqC;AACnCC,EAAAA,WAAW,CAACpM,OAAD,EAAU8B,MAAV,EAAkB;AAC3B,UAAM9B,OAAN;AAEA,SAAKia,gBAAL,GAAwB,KAAxB;AACA,SAAKjF,OAAL,GAAe,KAAKC,UAAL,CAAgBnT,MAAhB,CAAf;AACA,SAAKoY,aAAL,GAAqB,EAArB;AAEA,UAAMC,UAAU,GAAGhK,cAAc,CAACC,IAAf,CAAoBjC,sBAApB,CAAnB;;AAEA,SAAK,IAAIjG,CAAC,GAAG,CAAR,EAAWK,GAAG,GAAG4R,UAAU,CAACxY,MAAjC,EAAyCuG,CAAC,GAAGK,GAA7C,EAAkDL,CAAC,EAAnD,EAAuD;AACrD,YAAMkS,IAAI,GAAGD,UAAU,CAACjS,CAAD,CAAvB;AACA,YAAMjI,QAAQ,GAAGO,sBAAsB,CAAC4Z,IAAD,CAAvC;AACA,YAAMC,aAAa,GAAGlK,cAAc,CAACC,IAAf,CAAoBnQ,QAApB,EACnBmP,MADmB,CACZkL,SAAS,IAAIA,SAAS,KAAK,KAAKjO,QADpB,CAAtB;;AAGA,UAAIpM,QAAQ,KAAK,IAAb,IAAqBoa,aAAa,CAAC1Y,MAAvC,EAA+C;AAC7C,aAAK4Y,SAAL,GAAiBta,QAAjB;;AACA,aAAKia,aAAL,CAAmB3V,IAAnB,CAAwB6V,IAAxB;AACD;AACF;;AAED,SAAKI,mBAAL;;AAEA,QAAI,CAAC,KAAKxF,OAAL,CAAaoE,MAAlB,EAA0B;AACxB,WAAKqB,yBAAL,CAA+B,KAAKP,aAApC,EAAmD,KAAKQ,QAAL,EAAnD;AACD;;AAED,QAAI,KAAK1F,OAAL,CAAa1G,MAAjB,EAAyB;AACvB,WAAKA,MAAL;AACD;AACF,GA/BkC;;;AAmCjB,aAAPsD,OAAO,GAAG;AACnB,WAAOA,SAAP;AACD;;AAEc,aAAJ9M,IAAI,GAAG;AAChB,WAAOA,MAAP;AACD,GAzCkC;;;AA6CnCwJ,EAAAA,MAAM,GAAG;AACP,QAAI,KAAKoM,QAAL,EAAJ,EAAqB;AACnB,WAAKC,IAAL;AACD,KAFD,MAEO;AACL,WAAKC,IAAL;AACD;AACF;;AAEDA,EAAAA,IAAI,GAAG;AACL,QAAI,KAAKX,gBAAL,IAAyB,KAAKS,QAAL,EAA7B,EAA8C;AAC5C;AACD;;AAED,QAAIG,OAAO,GAAG,EAAd;AACA,QAAIC,WAAJ;;AAEA,QAAI,KAAK9F,OAAL,CAAaoE,MAAjB,EAAyB;AACvB,YAAM3I,QAAQ,GAAGN,cAAc,CAACC,IAAf,CAAqB,IAAGqJ,mBAAoB,KAAIA,mBAAoB,EAApE,EAAuE,KAAKzE,OAAL,CAAaoE,MAApF,CAAjB;AACAyB,MAAAA,OAAO,GAAG1K,cAAc,CAACC,IAAf,CAAoB2J,gBAApB,EAAsC,KAAK/E,OAAL,CAAaoE,MAAnD,EAA2DhK,MAA3D,CAAkEgL,IAAI,IAAI,CAAC3J,QAAQ,CAACrQ,QAAT,CAAkBga,IAAlB,CAA3E,CAAV,CAFuB;AAGxB;;AAED,UAAMW,SAAS,GAAG5K,cAAc,CAACK,OAAf,CAAuB,KAAK+J,SAA5B,CAAlB;;AACA,QAAIM,OAAO,CAAClZ,MAAZ,EAAoB;AAClB,YAAMqZ,cAAc,GAAGH,OAAO,CAACzK,IAAR,CAAagK,IAAI,IAAIW,SAAS,KAAKX,IAAnC,CAAvB;AACAU,MAAAA,WAAW,GAAGE,cAAc,GAAGhB,QAAQ,CAAClN,WAAT,CAAqBkO,cAArB,CAAH,GAA0C,IAAtE;;AAEA,UAAIF,WAAW,IAAIA,WAAW,CAACb,gBAA/B,EAAiD;AAC/C;AACD;AACF;;AAED,UAAMgB,UAAU,GAAGtT,YAAY,CAACyC,OAAb,CAAqB,KAAKiC,QAA1B,EAAoCgN,YAApC,CAAnB;;AACA,QAAI4B,UAAU,CAACxQ,gBAAf,EAAiC;AAC/B;AACD;;AAEDoQ,IAAAA,OAAO,CAAC3Y,OAAR,CAAgBgZ,UAAU,IAAI;AAC5B,UAAIH,SAAS,KAAKG,UAAlB,EAA8B;AAC5BlB,QAAAA,QAAQ,CAACjN,mBAAT,CAA6BmO,UAA7B,EAAyC;AAAE5M,UAAAA,MAAM,EAAE;AAAV,SAAzC,EAA4DqM,IAA5D;AACD;;AAED,UAAI,CAACG,WAAL,EAAkB;AAChBxO,QAAAA,IAAI,CAACd,GAAL,CAAS0P,UAAT,EAAqB3O,UAArB,EAA+B,IAA/B;AACD;AACF,KARD;;AAUA,UAAM4O,SAAS,GAAG,KAAKC,aAAL,EAAlB;;AAEA,SAAK/O,QAAL,CAAcpJ,SAAd,CAAwB+I,MAAxB,CAA+ByN,mBAA/B;;AACA,SAAKpN,QAAL,CAAcpJ,SAAd,CAAwBoU,GAAxB,CAA4BqC,qBAA5B;;AAEA,SAAKrN,QAAL,CAAcgP,KAAd,CAAoBF,SAApB,IAAiC,CAAjC;;AAEA,SAAKV,yBAAL,CAA+B,KAAKP,aAApC,EAAmD,IAAnD;;AACA,SAAKD,gBAAL,GAAwB,IAAxB;;AAEA,UAAMqB,QAAQ,GAAG,MAAM;AACrB,WAAKrB,gBAAL,GAAwB,KAAxB;;AAEA,WAAK5N,QAAL,CAAcpJ,SAAd,CAAwB+I,MAAxB,CAA+B0N,qBAA/B;;AACA,WAAKrN,QAAL,CAAcpJ,SAAd,CAAwBoU,GAAxB,CAA4BoC,mBAA5B,EAAiD/L,iBAAjD;;AAEA,WAAKrB,QAAL,CAAcgP,KAAd,CAAoBF,SAApB,IAAiC,EAAjC;AAEAxT,MAAAA,YAAY,CAACyC,OAAb,CAAqB,KAAKiC,QAA1B,EAAoCiN,aAApC;AACD,KATD;;AAWA,UAAMiC,oBAAoB,GAAGJ,SAAS,CAAC,CAAD,CAAT,CAAazY,WAAb,KAA6ByY,SAAS,CAACjR,KAAV,CAAgB,CAAhB,CAA1D;AACA,UAAMsR,UAAU,GAAI,SAAQD,oBAAqB,EAAjD;;AAEA,SAAK3O,cAAL,CAAoB0O,QAApB,EAA8B,KAAKjP,QAAnC,EAA6C,IAA7C;;AACA,SAAKA,QAAL,CAAcgP,KAAd,CAAoBF,SAApB,IAAkC,GAAE,KAAK9O,QAAL,CAAcmP,UAAd,CAA0B,IAA9D;AACD;;AAEDb,EAAAA,IAAI,GAAG;AACL,QAAI,KAAKV,gBAAL,IAAyB,CAAC,KAAKS,QAAL,EAA9B,EAA+C;AAC7C;AACD;;AAED,UAAMO,UAAU,GAAGtT,YAAY,CAACyC,OAAb,CAAqB,KAAKiC,QAA1B,EAAoCkN,YAApC,CAAnB;;AACA,QAAI0B,UAAU,CAACxQ,gBAAf,EAAiC;AAC/B;AACD;;AAED,UAAM0Q,SAAS,GAAG,KAAKC,aAAL,EAAlB;;AAEA,SAAK/O,QAAL,CAAcgP,KAAd,CAAoBF,SAApB,IAAkC,GAAE,KAAK9O,QAAL,CAAcqD,qBAAd,GAAsCyL,SAAtC,CAAiD,IAArF;AAEAtX,IAAAA,MAAM,CAAC,KAAKwI,QAAN,CAAN;;AAEA,SAAKA,QAAL,CAAcpJ,SAAd,CAAwBoU,GAAxB,CAA4BqC,qBAA5B;;AACA,SAAKrN,QAAL,CAAcpJ,SAAd,CAAwB+I,MAAxB,CAA+ByN,mBAA/B,EAAoD/L,iBAApD;;AAEA,UAAM+N,kBAAkB,GAAG,KAAKvB,aAAL,CAAmBvY,MAA9C;;AACA,SAAK,IAAIuG,CAAC,GAAG,CAAb,EAAgBA,CAAC,GAAGuT,kBAApB,EAAwCvT,CAAC,EAAzC,EAA6C;AAC3C,YAAMkC,OAAO,GAAG,KAAK8P,aAAL,CAAmBhS,CAAnB,CAAhB;AACA,YAAMkS,IAAI,GAAG1Z,sBAAsB,CAAC0J,OAAD,CAAnC;;AAEA,UAAIgQ,IAAI,IAAI,CAAC,KAAKM,QAAL,CAAcN,IAAd,CAAb,EAAkC;AAChC,aAAKK,yBAAL,CAA+B,CAACrQ,OAAD,CAA/B,EAA0C,KAA1C;AACD;AACF;;AAED,SAAK6P,gBAAL,GAAwB,IAAxB;;AAEA,UAAMqB,QAAQ,GAAG,MAAM;AACrB,WAAKrB,gBAAL,GAAwB,KAAxB;;AACA,WAAK5N,QAAL,CAAcpJ,SAAd,CAAwB+I,MAAxB,CAA+B0N,qBAA/B;;AACA,WAAKrN,QAAL,CAAcpJ,SAAd,CAAwBoU,GAAxB,CAA4BoC,mBAA5B;;AACA9R,MAAAA,YAAY,CAACyC,OAAb,CAAqB,KAAKiC,QAA1B,EAAoCmN,cAApC;AACD,KALD;;AAOA,SAAKnN,QAAL,CAAcgP,KAAd,CAAoBF,SAApB,IAAiC,EAAjC;;AAEA,SAAKvO,cAAL,CAAoB0O,QAApB,EAA8B,KAAKjP,QAAnC,EAA6C,IAA7C;AACD;;AAEDqO,EAAAA,QAAQ,CAAC1a,OAAO,GAAG,KAAKqM,QAAhB,EAA0B;AAChC,WAAOrM,OAAO,CAACiD,SAAR,CAAkBC,QAAlB,CAA2BwK,iBAA3B,CAAP;AACD,GApKkC;;;AAwKnCuH,EAAAA,UAAU,CAACnT,MAAD,EAAS;AACjBA,IAAAA,MAAM,GAAG,EACP,GAAG8P,SADI;AAEP,SAAG/C,WAAW,CAACI,iBAAZ,CAA8B,KAAK5C,QAAnC,CAFI;AAGP,SAAGvK;AAHI,KAAT;AAKAA,IAAAA,MAAM,CAACwM,MAAP,GAAgB9E,OAAO,CAAC1H,MAAM,CAACwM,MAAR,CAAvB,CANiB;;AAOjBxM,IAAAA,MAAM,CAACsX,MAAP,GAAgB1X,UAAU,CAACI,MAAM,CAACsX,MAAR,CAA1B;AACAxX,IAAAA,eAAe,CAACkD,MAAD,EAAOhD,MAAP,EAAeqQ,aAAf,CAAf;AACA,WAAOrQ,MAAP;AACD;;AAEDsZ,EAAAA,aAAa,GAAG;AACd,WAAO,KAAK/O,QAAL,CAAcpJ,SAAd,CAAwBC,QAAxB,CAAiC0W,qBAAjC,IAA0DC,KAA1D,GAAkEC,MAAzE;AACD;;AAEDU,EAAAA,mBAAmB,GAAG;AACpB,QAAI,CAAC,KAAKxF,OAAL,CAAaoE,MAAlB,EAA0B;AACxB;AACD;;AAED,UAAM3I,QAAQ,GAAGN,cAAc,CAACC,IAAf,CAAqB,IAAGqJ,mBAAoB,KAAIA,mBAAoB,EAApE,EAAuE,KAAKzE,OAAL,CAAaoE,MAApF,CAAjB;AACAjJ,IAAAA,cAAc,CAACC,IAAf,CAAoBjC,sBAApB,EAA0C,KAAK6G,OAAL,CAAaoE,MAAvD,EAA+DhK,MAA/D,CAAsEgL,IAAI,IAAI,CAAC3J,QAAQ,CAACrQ,QAAT,CAAkBga,IAAlB,CAA/E,EACGlY,OADH,CACWlC,OAAO,IAAI;AAClB,YAAM0b,QAAQ,GAAGhb,sBAAsB,CAACV,OAAD,CAAvC;;AAEA,UAAI0b,QAAJ,EAAc;AACZ,aAAKjB,yBAAL,CAA+B,CAACza,OAAD,CAA/B,EAA0C,KAAK0a,QAAL,CAAcgB,QAAd,CAA1C;AACD;AACF,KAPH;AAQD;;AAEDjB,EAAAA,yBAAyB,CAACkB,YAAD,EAAeC,MAAf,EAAuB;AAC9C,QAAI,CAACD,YAAY,CAACha,MAAlB,EAA0B;AACxB;AACD;;AAEDga,IAAAA,YAAY,CAACzZ,OAAb,CAAqBkY,IAAI,IAAI;AAC3B,UAAIwB,MAAJ,EAAY;AACVxB,QAAAA,IAAI,CAACnX,SAAL,CAAe+I,MAAf,CAAsB2N,oBAAtB;AACD,OAFD,MAEO;AACLS,QAAAA,IAAI,CAACnX,SAAL,CAAeoU,GAAf,CAAmBsC,oBAAnB;AACD;;AAEDS,MAAAA,IAAI,CAAC7L,YAAL,CAAkB,eAAlB,EAAmCqN,MAAnC;AACD,KARD;AASD,GAtNkC;;;AA0Nb,SAAf3W,eAAe,CAACnD,MAAD,EAAS;AAC7B,WAAO,KAAKiM,IAAL,CAAU,YAAY;AAC3B,YAAMiH,OAAO,GAAG,EAAhB;;AACA,UAAI,OAAOlT,MAAP,KAAkB,QAAlB,IAA8B,YAAYU,IAAZ,CAAiBV,MAAjB,CAAlC,EAA4D;AAC1DkT,QAAAA,OAAO,CAAC1G,MAAR,GAAiB,KAAjB;AACD;;AAED,YAAMN,IAAI,GAAGgM,QAAQ,CAACjN,mBAAT,CAA6B,IAA7B,EAAmCiI,OAAnC,CAAb;;AAEA,UAAI,OAAOlT,MAAP,KAAkB,QAAtB,EAAgC;AAC9B,YAAI,OAAOkM,IAAI,CAAClM,MAAD,CAAX,KAAwB,WAA5B,EAAyC;AACvC,gBAAM,IAAIW,SAAJ,CAAe,oBAAmBX,MAAO,GAAzC,CAAN;AACD;;AAEDkM,QAAAA,IAAI,CAAClM,MAAD,CAAJ;AACD;AACF,KAfM,CAAP;AAgBD;;AA3OkC;AA8OrC;AACA;AACA;AACA;AACA;;;AAEA6F,YAAY,CAACkC,EAAb,CAAgBhK,QAAhB,EAA0BuO,sBAA1B,EAAgDD,sBAAhD,EAAsE,UAAU3G,KAAV,EAAiB;AACrF;AACA,MAAIA,KAAK,CAAC5B,MAAN,CAAayH,OAAb,KAAyB,GAAzB,IAAiC7F,KAAK,CAACC,cAAN,IAAwBD,KAAK,CAACC,cAAN,CAAqB4F,OAArB,KAAiC,GAA9F,EAAoG;AAClG7F,IAAAA,KAAK,CAAC6D,cAAN;AACD;;AAED,QAAMpL,QAAQ,GAAGO,sBAAsB,CAAC,IAAD,CAAvC;AACA,QAAMqb,gBAAgB,GAAG1L,cAAc,CAACC,IAAf,CAAoBnQ,QAApB,CAAzB;AAEA4b,EAAAA,gBAAgB,CAAC3Z,OAAjB,CAAyBlC,OAAO,IAAI;AAClCga,IAAAA,QAAQ,CAACjN,mBAAT,CAA6B/M,OAA7B,EAAsC;AAAEsO,MAAAA,MAAM,EAAE;AAAV,KAAtC,EAAyDA,MAAzD;AACD,GAFD;AAGD,CAZD;AAcA;AACA;AACA;AACA;AACA;AACA;;AAEA5J,kBAAkB,CAACsV,QAAD,CAAlB;;AC3UA;AACA;AACA;AACA;AACA;AACA;AAqBA;AACA;AACA;AACA;AACA;;AAEA,MAAMlV,MAAI,GAAG,UAAb;AACA,MAAMyH,UAAQ,GAAG,aAAjB;AACA,MAAME,WAAS,GAAI,IAAGF,UAAS,EAA/B;AACA,MAAM0B,cAAY,GAAG,WAArB;AAEA,MAAM6N,YAAU,GAAG,QAAnB;AACA,MAAMC,SAAS,GAAG,OAAlB;AACA,MAAMC,SAAO,GAAG,KAAhB;AACA,MAAMC,YAAY,GAAG,SAArB;AACA,MAAMC,cAAc,GAAG,WAAvB;AACA,MAAMC,kBAAkB,GAAG,CAA3B;;AAEA,MAAMC,cAAc,GAAG,IAAI7Z,MAAJ,CAAY,GAAE0Z,YAAa,IAAGC,cAAe,IAAGJ,YAAW,EAA3D,CAAvB;AAEA,MAAMvC,YAAU,GAAI,OAAM9M,WAAU,EAApC;AACA,MAAM+M,cAAY,GAAI,SAAQ/M,WAAU,EAAxC;AACA,MAAM4M,YAAU,GAAI,OAAM5M,WAAU,EAApC;AACA,MAAM6M,aAAW,GAAI,QAAO7M,WAAU,EAAtC;AACA,MAAM2B,sBAAoB,GAAI,QAAO3B,WAAU,GAAEwB,cAAa,EAA9D;AACA,MAAMoO,sBAAsB,GAAI,UAAS5P,WAAU,GAAEwB,cAAa,EAAlE;AACA,MAAMqO,oBAAoB,GAAI,QAAO7P,WAAU,GAAEwB,cAAa,EAA9D;AAEA,MAAMP,iBAAe,GAAG,MAAxB;AACA,MAAM6O,iBAAiB,GAAG,QAA1B;AACA,MAAMC,kBAAkB,GAAG,SAA3B;AACA,MAAMC,oBAAoB,GAAG,WAA7B;AACA,MAAMC,iBAAiB,GAAG,QAA1B;AAEA,MAAMvO,sBAAoB,GAAG,6BAA7B;AACA,MAAMwO,aAAa,GAAG,gBAAtB;AACA,MAAMC,mBAAmB,GAAG,aAA5B;AACA,MAAMC,sBAAsB,GAAG,6DAA/B;AAEA,MAAMC,aAAa,GAAGtY,KAAK,KAAK,SAAL,GAAiB,WAA5C;AACA,MAAMuY,gBAAgB,GAAGvY,KAAK,KAAK,WAAL,GAAmB,SAAjD;AACA,MAAMwY,gBAAgB,GAAGxY,KAAK,KAAK,YAAL,GAAoB,cAAlD;AACA,MAAMyY,mBAAmB,GAAGzY,KAAK,KAAK,cAAL,GAAsB,YAAvD;AACA,MAAM0Y,eAAe,GAAG1Y,KAAK,KAAK,YAAL,GAAoB,aAAjD;AACA,MAAM2Y,cAAc,GAAG3Y,KAAK,KAAK,aAAL,GAAqB,YAAjD;AAEA,MAAMoN,SAAO,GAAG;AACdpC,EAAAA,MAAM,EAAE,CAAC,CAAD,EAAI,CAAJ,CADM;AAEd4N,EAAAA,QAAQ,EAAE,iBAFI;AAGdC,EAAAA,SAAS,EAAE,QAHG;AAIdC,EAAAA,OAAO,EAAE,SAJK;AAKdC,EAAAA,YAAY,EAAE,IALA;AAMdC,EAAAA,SAAS,EAAE;AANG,CAAhB;AASA,MAAMrL,aAAW,GAAG;AAClB3C,EAAAA,MAAM,EAAE,yBADU;AAElB4N,EAAAA,QAAQ,EAAE,kBAFQ;AAGlBC,EAAAA,SAAS,EAAE,yBAHO;AAIlBC,EAAAA,OAAO,EAAE,QAJS;AAKlBC,EAAAA,YAAY,EAAE,wBALI;AAMlBC,EAAAA,SAAS,EAAE;AANO,CAApB;AASA;AACA;AACA;AACA;AACA;;AAEA,MAAMC,QAAN,SAAuBtR,aAAvB,CAAqC;AACnCC,EAAAA,WAAW,CAACpM,OAAD,EAAU8B,MAAV,EAAkB;AAC3B,UAAM9B,OAAN;AAEA,SAAK0d,OAAL,GAAe,IAAf;AACA,SAAK1I,OAAL,GAAe,KAAKC,UAAL,CAAgBnT,MAAhB,CAAf;AACA,SAAK6b,KAAL,GAAa,KAAKC,eAAL,EAAb;AACA,SAAKC,SAAL,GAAiB,KAAKC,aAAL,EAAjB;AACD,GARkC;;;AAYjB,aAAPlM,OAAO,GAAG;AACnB,WAAOA,SAAP;AACD;;AAEqB,aAAXO,WAAW,GAAG;AACvB,WAAOA,aAAP;AACD;;AAEc,aAAJrN,IAAI,GAAG;AAChB,WAAOA,MAAP;AACD,GAtBkC;;;AA0BnCwJ,EAAAA,MAAM,GAAG;AACP,WAAO,KAAKoM,QAAL,KAAkB,KAAKC,IAAL,EAAlB,GAAgC,KAAKC,IAAL,EAAvC;AACD;;AAEDA,EAAAA,IAAI,GAAG;AACL,QAAI9X,UAAU,CAAC,KAAKuJ,QAAN,CAAV,IAA6B,KAAKqO,QAAL,CAAc,KAAKiD,KAAnB,CAAjC,EAA4D;AAC1D;AACD;;AAED,UAAMxU,aAAa,GAAG;AACpBA,MAAAA,aAAa,EAAE,KAAKkD;AADA,KAAtB;AAIA,UAAM0R,SAAS,GAAGpW,YAAY,CAACyC,OAAb,CAAqB,KAAKiC,QAA1B,EAAoCgN,YAApC,EAAgDlQ,aAAhD,CAAlB;;AAEA,QAAI4U,SAAS,CAACtT,gBAAd,EAAgC;AAC9B;AACD;;AAED,UAAM2O,MAAM,GAAGqE,QAAQ,CAACO,oBAAT,CAA8B,KAAK3R,QAAnC,CAAf,CAfK;;AAiBL,QAAI,KAAKwR,SAAT,EAAoB;AAClBhP,MAAAA,WAAW,CAACC,gBAAZ,CAA6B,KAAK6O,KAAlC,EAAyC,QAAzC,EAAmD,MAAnD;AACD,KAFD,MAEO;AACL,WAAKM,aAAL,CAAmB7E,MAAnB;AACD,KArBI;AAwBL;AACA;AACA;;;AACA,QAAI,kBAAkBvZ,QAAQ,CAACyD,eAA3B,IACF,CAAC8V,MAAM,CAAC9L,OAAP,CAAesP,mBAAf,CADH,EACwC;AACtC,SAAGvM,MAAH,CAAU,GAAGxQ,QAAQ,CAACoE,IAAT,CAAcwM,QAA3B,EACGvO,OADH,CACWkY,IAAI,IAAIzS,YAAY,CAACkC,EAAb,CAAgBuQ,IAAhB,EAAsB,WAAtB,EAAmCxW,IAAnC,CADnB;AAED;;AAED,SAAKyI,QAAL,CAAc6R,KAAd;;AACA,SAAK7R,QAAL,CAAckC,YAAd,CAA2B,eAA3B,EAA4C,IAA5C;;AAEA,SAAKoP,KAAL,CAAW1a,SAAX,CAAqBoU,GAArB,CAAyB3J,iBAAzB;;AACA,SAAKrB,QAAL,CAAcpJ,SAAd,CAAwBoU,GAAxB,CAA4B3J,iBAA5B;;AACA/F,IAAAA,YAAY,CAACyC,OAAb,CAAqB,KAAKiC,QAA1B,EAAoCiN,aAApC,EAAiDnQ,aAAjD;AACD;;AAEDwR,EAAAA,IAAI,GAAG;AACL,QAAI7X,UAAU,CAAC,KAAKuJ,QAAN,CAAV,IAA6B,CAAC,KAAKqO,QAAL,CAAc,KAAKiD,KAAnB,CAAlC,EAA6D;AAC3D;AACD;;AAED,UAAMxU,aAAa,GAAG;AACpBA,MAAAA,aAAa,EAAE,KAAKkD;AADA,KAAtB;;AAIA,SAAK8R,aAAL,CAAmBhV,aAAnB;AACD;;AAEDqD,EAAAA,OAAO,GAAG;AACR,QAAI,KAAKkR,OAAT,EAAkB;AAChB,WAAKA,OAAL,CAAaU,OAAb;AACD;;AAED,UAAM5R,OAAN;AACD;;AAED6R,EAAAA,MAAM,GAAG;AACP,SAAKR,SAAL,GAAiB,KAAKC,aAAL,EAAjB;;AACA,QAAI,KAAKJ,OAAT,EAAkB;AAChB,WAAKA,OAAL,CAAaW,MAAb;AACD;AACF,GAhGkC;;;AAoGnCF,EAAAA,aAAa,CAAChV,aAAD,EAAgB;AAC3B,UAAMmV,SAAS,GAAG3W,YAAY,CAACyC,OAAb,CAAqB,KAAKiC,QAA1B,EAAoCkN,YAApC,EAAgDpQ,aAAhD,CAAlB;;AACA,QAAImV,SAAS,CAAC7T,gBAAd,EAAgC;AAC9B;AACD,KAJ0B;AAO3B;;;AACA,QAAI,kBAAkB5K,QAAQ,CAACyD,eAA/B,EAAgD;AAC9C,SAAG+M,MAAH,CAAU,GAAGxQ,QAAQ,CAACoE,IAAT,CAAcwM,QAA3B,EACGvO,OADH,CACWkY,IAAI,IAAIzS,YAAY,CAACC,GAAb,CAAiBwS,IAAjB,EAAuB,WAAvB,EAAoCxW,IAApC,CADnB;AAED;;AAED,QAAI,KAAK8Z,OAAT,EAAkB;AAChB,WAAKA,OAAL,CAAaU,OAAb;AACD;;AAED,SAAKT,KAAL,CAAW1a,SAAX,CAAqB+I,MAArB,CAA4B0B,iBAA5B;;AACA,SAAKrB,QAAL,CAAcpJ,SAAd,CAAwB+I,MAAxB,CAA+B0B,iBAA/B;;AACA,SAAKrB,QAAL,CAAckC,YAAd,CAA2B,eAA3B,EAA4C,OAA5C;;AACAM,IAAAA,WAAW,CAACE,mBAAZ,CAAgC,KAAK4O,KAArC,EAA4C,QAA5C;AACAhW,IAAAA,YAAY,CAACyC,OAAb,CAAqB,KAAKiC,QAA1B,EAAoCmN,cAApC,EAAkDrQ,aAAlD;AACD;;AAED8L,EAAAA,UAAU,CAACnT,MAAD,EAAS;AACjBA,IAAAA,MAAM,GAAG,EACP,GAAG,KAAKsK,WAAL,CAAiBwF,OADb;AAEP,SAAG/C,WAAW,CAACI,iBAAZ,CAA8B,KAAK5C,QAAnC,CAFI;AAGP,SAAGvK;AAHI,KAAT;AAMAF,IAAAA,eAAe,CAACkD,MAAD,EAAOhD,MAAP,EAAe,KAAKsK,WAAL,CAAiB+F,WAAhC,CAAf;;AAEA,QAAI,OAAOrQ,MAAM,CAACub,SAAd,KAA4B,QAA5B,IAAwC,CAAC9b,SAAS,CAACO,MAAM,CAACub,SAAR,CAAlD,IACF,OAAOvb,MAAM,CAACub,SAAP,CAAiB3N,qBAAxB,KAAkD,UADpD,EAEE;AACA;AACA,YAAM,IAAIjN,SAAJ,CAAe,GAAEqC,MAAI,CAACpC,WAAL,EAAmB,gGAApC,CAAN;AACD;;AAED,WAAOZ,MAAP;AACD;;AAEDmc,EAAAA,aAAa,CAAC7E,MAAD,EAAS;AACpB,QAAI,OAAOmF,MAAP,KAAkB,WAAtB,EAAmC;AACjC,YAAM,IAAI9b,SAAJ,CAAc,+DAAd,CAAN;AACD;;AAED,QAAI+b,gBAAgB,GAAG,KAAKnS,QAA5B;;AAEA,QAAI,KAAK2I,OAAL,CAAaqI,SAAb,KAA2B,QAA/B,EAAyC;AACvCmB,MAAAA,gBAAgB,GAAGpF,MAAnB;AACD,KAFD,MAEO,IAAI7X,SAAS,CAAC,KAAKyT,OAAL,CAAaqI,SAAd,CAAb,EAAuC;AAC5CmB,MAAAA,gBAAgB,GAAG9c,UAAU,CAAC,KAAKsT,OAAL,CAAaqI,SAAd,CAA7B;AACD,KAFM,MAEA,IAAI,OAAO,KAAKrI,OAAL,CAAaqI,SAApB,KAAkC,QAAtC,EAAgD;AACrDmB,MAAAA,gBAAgB,GAAG,KAAKxJ,OAAL,CAAaqI,SAAhC;AACD;;AAED,UAAME,YAAY,GAAG,KAAKkB,gBAAL,EAArB;;AACA,UAAMC,eAAe,GAAGnB,YAAY,CAACoB,SAAb,CAAuBvO,IAAvB,CAA4BwO,QAAQ,IAAIA,QAAQ,CAAC/Z,IAAT,KAAkB,aAAlB,IAAmC+Z,QAAQ,CAACC,OAAT,KAAqB,KAAhG,CAAxB;AAEA,SAAKnB,OAAL,GAAea,MAAM,CAACO,YAAP,CAAoBN,gBAApB,EAAsC,KAAKb,KAA3C,EAAkDJ,YAAlD,CAAf;;AAEA,QAAImB,eAAJ,EAAqB;AACnB7P,MAAAA,WAAW,CAACC,gBAAZ,CAA6B,KAAK6O,KAAlC,EAAyC,QAAzC,EAAmD,QAAnD;AACD;AACF;;AAEDjD,EAAAA,QAAQ,CAAC1a,OAAO,GAAG,KAAKqM,QAAhB,EAA0B;AAChC,WAAOrM,OAAO,CAACiD,SAAR,CAAkBC,QAAlB,CAA2BwK,iBAA3B,CAAP;AACD;;AAEDkQ,EAAAA,eAAe,GAAG;AAChB,WAAOzN,cAAc,CAACc,IAAf,CAAoB,KAAK5E,QAAzB,EAAmCsQ,aAAnC,EAAkD,CAAlD,CAAP;AACD;;AAEDoC,EAAAA,aAAa,GAAG;AACd,UAAMC,cAAc,GAAG,KAAK3S,QAAL,CAAc1I,UAArC;;AAEA,QAAIqb,cAAc,CAAC/b,SAAf,CAAyBC,QAAzB,CAAkCsZ,kBAAlC,CAAJ,EAA2D;AACzD,aAAOU,eAAP;AACD;;AAED,QAAI8B,cAAc,CAAC/b,SAAf,CAAyBC,QAAzB,CAAkCuZ,oBAAlC,CAAJ,EAA6D;AAC3D,aAAOU,cAAP;AACD,KATa;;;AAYd,UAAM8B,KAAK,GAAGle,gBAAgB,CAAC,KAAK4c,KAAN,CAAhB,CAA6B9a,gBAA7B,CAA8C,eAA9C,EAA+DtC,IAA/D,OAA0E,KAAxF;;AAEA,QAAIye,cAAc,CAAC/b,SAAf,CAAyBC,QAAzB,CAAkCqZ,iBAAlC,CAAJ,EAA0D;AACxD,aAAO0C,KAAK,GAAGlC,gBAAH,GAAsBD,aAAlC;AACD;;AAED,WAAOmC,KAAK,GAAGhC,mBAAH,GAAyBD,gBAArC;AACD;;AAEDc,EAAAA,aAAa,GAAG;AACd,WAAO,KAAKzR,QAAL,CAAciB,OAAd,CAAuB,IAAGoP,iBAAkB,EAA5C,MAAmD,IAA1D;AACD;;AAEDwC,EAAAA,UAAU,GAAG;AACX,UAAM;AAAE1P,MAAAA;AAAF,QAAa,KAAKwF,OAAxB;;AAEA,QAAI,OAAOxF,MAAP,KAAkB,QAAtB,EAAgC;AAC9B,aAAOA,MAAM,CAAClP,KAAP,CAAa,GAAb,EAAkB+Q,GAAlB,CAAsB3C,GAAG,IAAIzN,MAAM,CAAC8W,QAAP,CAAgBrJ,GAAhB,EAAqB,EAArB,CAA7B,CAAP;AACD;;AAED,QAAI,OAAOc,MAAP,KAAkB,UAAtB,EAAkC;AAChC,aAAO2P,UAAU,IAAI3P,MAAM,CAAC2P,UAAD,EAAa,KAAK9S,QAAlB,CAA3B;AACD;;AAED,WAAOmD,MAAP;AACD;;AAEDiP,EAAAA,gBAAgB,GAAG;AACjB,UAAMW,qBAAqB,GAAG;AAC5BC,MAAAA,SAAS,EAAE,KAAKN,aAAL,EADiB;AAE5BJ,MAAAA,SAAS,EAAE,CAAC;AACV9Z,QAAAA,IAAI,EAAE,iBADI;AAEVya,QAAAA,OAAO,EAAE;AACPlC,UAAAA,QAAQ,EAAE,KAAKpI,OAAL,CAAaoI;AADhB;AAFC,OAAD,EAMX;AACEvY,QAAAA,IAAI,EAAE,QADR;AAEEya,QAAAA,OAAO,EAAE;AACP9P,UAAAA,MAAM,EAAE,KAAK0P,UAAL;AADD;AAFX,OANW;AAFiB,KAA9B,CADiB;;AAkBjB,QAAI,KAAKlK,OAAL,CAAasI,OAAb,KAAyB,QAA7B,EAAuC;AACrC8B,MAAAA,qBAAqB,CAACT,SAAtB,GAAkC,CAAC;AACjC9Z,QAAAA,IAAI,EAAE,aAD2B;AAEjCga,QAAAA,OAAO,EAAE;AAFwB,OAAD,CAAlC;AAID;;AAED,WAAO,EACL,GAAGO,qBADE;AAEL,UAAI,OAAO,KAAKpK,OAAL,CAAauI,YAApB,KAAqC,UAArC,GAAkD,KAAKvI,OAAL,CAAauI,YAAb,CAA0B6B,qBAA1B,CAAlD,GAAqG,KAAKpK,OAAL,CAAauI,YAAtH;AAFK,KAAP;AAID;;AAEDgC,EAAAA,eAAe,CAAC;AAAErU,IAAAA,GAAF;AAAOtF,IAAAA;AAAP,GAAD,EAAkB;AAC/B,UAAM4Z,KAAK,GAAGrP,cAAc,CAACC,IAAf,CAAoByM,sBAApB,EAA4C,KAAKc,KAAjD,EAAwDvO,MAAxD,CAA+DzM,SAA/D,CAAd;;AAEA,QAAI,CAAC6c,KAAK,CAAC7d,MAAX,EAAmB;AACjB;AACD,KAL8B;AAQ/B;;;AACAoE,IAAAA,oBAAoB,CAACyZ,KAAD,EAAQ5Z,MAAR,EAAgBsF,GAAG,KAAKgR,cAAxB,EAAwC,CAACsD,KAAK,CAACpf,QAAN,CAAewF,MAAf,CAAzC,CAApB,CAAqFsY,KAArF;AACD,GAhQkC;;;AAoQb,SAAfjZ,eAAe,CAACnD,MAAD,EAAS;AAC7B,WAAO,KAAKiM,IAAL,CAAU,YAAY;AAC3B,YAAMC,IAAI,GAAGyP,QAAQ,CAAC1Q,mBAAT,CAA6B,IAA7B,EAAmCjL,MAAnC,CAAb;;AAEA,UAAI,OAAOA,MAAP,KAAkB,QAAtB,EAAgC;AAC9B;AACD;;AAED,UAAI,OAAOkM,IAAI,CAAClM,MAAD,CAAX,KAAwB,WAA5B,EAAyC;AACvC,cAAM,IAAIW,SAAJ,CAAe,oBAAmBX,MAAO,GAAzC,CAAN;AACD;;AAEDkM,MAAAA,IAAI,CAAClM,MAAD,CAAJ;AACD,KAZM,CAAP;AAaD;;AAEgB,SAAV2d,UAAU,CAACjY,KAAD,EAAQ;AACvB,QAAIA,KAAK,KAAKA,KAAK,CAACgH,MAAN,KAAiB2N,kBAAjB,IAAwC3U,KAAK,CAACK,IAAN,KAAe,OAAf,IAA0BL,KAAK,CAAC0D,GAAN,KAAc8Q,SAArF,CAAT,EAAyG;AACvG;AACD;;AAED,UAAM0D,OAAO,GAAGvP,cAAc,CAACC,IAAf,CAAoBjC,sBAApB,CAAhB;;AAEA,SAAK,IAAIjG,CAAC,GAAG,CAAR,EAAWK,GAAG,GAAGmX,OAAO,CAAC/d,MAA9B,EAAsCuG,CAAC,GAAGK,GAA1C,EAA+CL,CAAC,EAAhD,EAAoD;AAClD,YAAMyX,OAAO,GAAGlC,QAAQ,CAAC3Q,WAAT,CAAqB4S,OAAO,CAACxX,CAAD,CAA5B,CAAhB;;AACA,UAAI,CAACyX,OAAD,IAAYA,OAAO,CAAC3K,OAAR,CAAgBwI,SAAhB,KAA8B,KAA9C,EAAqD;AACnD;AACD;;AAED,UAAI,CAACmC,OAAO,CAACjF,QAAR,EAAL,EAAyB;AACvB;AACD;;AAED,YAAMvR,aAAa,GAAG;AACpBA,QAAAA,aAAa,EAAEwW,OAAO,CAACtT;AADH,OAAtB;;AAIA,UAAI7E,KAAJ,EAAW;AACT,cAAMoY,YAAY,GAAGpY,KAAK,CAACoY,YAAN,EAArB;AACA,cAAMC,YAAY,GAAGD,YAAY,CAACxf,QAAb,CAAsBuf,OAAO,CAAChC,KAA9B,CAArB;;AACA,YACEiC,YAAY,CAACxf,QAAb,CAAsBuf,OAAO,CAACtT,QAA9B,KACCsT,OAAO,CAAC3K,OAAR,CAAgBwI,SAAhB,KAA8B,QAA9B,IAA0C,CAACqC,YAD5C,IAECF,OAAO,CAAC3K,OAAR,CAAgBwI,SAAhB,KAA8B,SAA9B,IAA2CqC,YAH9C,EAIE;AACA;AACD,SATQ;;;AAYT,YAAIF,OAAO,CAAChC,KAAR,CAAcza,QAAd,CAAuBsE,KAAK,CAAC5B,MAA7B,MAA0C4B,KAAK,CAACK,IAAN,KAAe,OAAf,IAA0BL,KAAK,CAAC0D,GAAN,KAAc8Q,SAAzC,IAAqD,qCAAqCxZ,IAArC,CAA0CgF,KAAK,CAAC5B,MAAN,CAAayH,OAAvD,CAA9F,CAAJ,EAAoK;AAClK;AACD;;AAED,YAAI7F,KAAK,CAACK,IAAN,KAAe,OAAnB,EAA4B;AAC1BsB,UAAAA,aAAa,CAACiE,UAAd,GAA2B5F,KAA3B;AACD;AACF;;AAEDmY,MAAAA,OAAO,CAACxB,aAAR,CAAsBhV,aAAtB;AACD;AACF;;AAE0B,SAApB6U,oBAAoB,CAAChe,OAAD,EAAU;AACnC,WAAOU,sBAAsB,CAACV,OAAD,CAAtB,IAAmCA,OAAO,CAAC2D,UAAlD;AACD;;AAE2B,SAArBmc,qBAAqB,CAACtY,KAAD,EAAQ;AAClC;AACA;AACA;AACA;AACA;AACA;AACA;AACA,QAAI,kBAAkBhF,IAAlB,CAAuBgF,KAAK,CAAC5B,MAAN,CAAayH,OAApC,IACF7F,KAAK,CAAC0D,GAAN,KAAc6Q,SAAd,IAA4BvU,KAAK,CAAC0D,GAAN,KAAc4Q,YAAd,KAC1BtU,KAAK,CAAC0D,GAAN,KAAcgR,cAAd,IAAgC1U,KAAK,CAAC0D,GAAN,KAAc+Q,YAA/C,IACCzU,KAAK,CAAC5B,MAAN,CAAa0H,OAAb,CAAqBqP,aAArB,CAF0B,CAD1B,GAIF,CAACP,cAAc,CAAC5Z,IAAf,CAAoBgF,KAAK,CAAC0D,GAA1B,CAJH,EAImC;AACjC;AACD;;AAED,UAAM6U,QAAQ,GAAG,KAAK9c,SAAL,CAAeC,QAAf,CAAwBwK,iBAAxB,CAAjB;;AAEA,QAAI,CAACqS,QAAD,IAAavY,KAAK,CAAC0D,GAAN,KAAc4Q,YAA/B,EAA2C;AACzC;AACD;;AAEDtU,IAAAA,KAAK,CAAC6D,cAAN;AACA7D,IAAAA,KAAK,CAACwY,eAAN;;AAEA,QAAIld,UAAU,CAAC,IAAD,CAAd,EAAsB;AACpB;AACD;;AAED,UAAMmd,eAAe,GAAG,KAAKtP,OAAL,CAAaxC,sBAAb,IAAqC,IAArC,GAA4CgC,cAAc,CAACW,IAAf,CAAoB,IAApB,EAA0B3C,sBAA1B,EAAgD,CAAhD,CAApE;AACA,UAAM1C,QAAQ,GAAGgS,QAAQ,CAAC1Q,mBAAT,CAA6BkT,eAA7B,CAAjB;;AAEA,QAAIzY,KAAK,CAAC0D,GAAN,KAAc4Q,YAAlB,EAA8B;AAC5BrQ,MAAAA,QAAQ,CAACkP,IAAT;AACA;AACD;;AAED,QAAInT,KAAK,CAAC0D,GAAN,KAAc+Q,YAAd,IAA8BzU,KAAK,CAAC0D,GAAN,KAAcgR,cAAhD,EAAgE;AAC9D,UAAI,CAAC6D,QAAL,EAAe;AACbtU,QAAAA,QAAQ,CAACmP,IAAT;AACD;;AAEDnP,MAAAA,QAAQ,CAAC8T,eAAT,CAAyB/X,KAAzB;;AACA;AACD;;AAED,QAAI,CAACuY,QAAD,IAAavY,KAAK,CAAC0D,GAAN,KAAc6Q,SAA/B,EAA0C;AACxC0B,MAAAA,QAAQ,CAACgC,UAAT;AACD;AACF;;AAvXkC;AA0XrC;AACA;AACA;AACA;AACA;;;AAEA9X,YAAY,CAACkC,EAAb,CAAgBhK,QAAhB,EAA0Bwc,sBAA1B,EAAkDlO,sBAAlD,EAAwEsP,QAAQ,CAACqC,qBAAjF;AACAnY,YAAY,CAACkC,EAAb,CAAgBhK,QAAhB,EAA0Bwc,sBAA1B,EAAkDM,aAAlD,EAAiEc,QAAQ,CAACqC,qBAA1E;AACAnY,YAAY,CAACkC,EAAb,CAAgBhK,QAAhB,EAA0BuO,sBAA1B,EAAgDqP,QAAQ,CAACgC,UAAzD;AACA9X,YAAY,CAACkC,EAAb,CAAgBhK,QAAhB,EAA0Byc,oBAA1B,EAAgDmB,QAAQ,CAACgC,UAAzD;AACA9X,YAAY,CAACkC,EAAb,CAAgBhK,QAAhB,EAA0BuO,sBAA1B,EAAgDD,sBAAhD,EAAsE,UAAU3G,KAAV,EAAiB;AACrFA,EAAAA,KAAK,CAAC6D,cAAN;AACAoS,EAAAA,QAAQ,CAAC1Q,mBAAT,CAA6B,IAA7B,EAAmCuB,MAAnC;AACD,CAHD;AAKA;AACA;AACA;AACA;AACA;AACA;;AAEA5J,kBAAkB,CAAC+Y,QAAD,CAAlB;;AChfA;AACA;AACA;AACA;AACA;AACA;AAMA,MAAMyC,sBAAsB,GAAG,mDAA/B;AACA,MAAMC,uBAAuB,GAAG,aAAhC;;AAEA,MAAMC,eAAN,CAAsB;AACpBhU,EAAAA,WAAW,GAAG;AACZ,SAAKC,QAAL,GAAgBxM,QAAQ,CAACoE,IAAzB;AACD;;AAEDoc,EAAAA,QAAQ,GAAG;AACT;AACA,UAAMC,aAAa,GAAGzgB,QAAQ,CAACyD,eAAT,CAAyBid,WAA/C;AACA,WAAO7gB,IAAI,CAAC8W,GAAL,CAAS1V,MAAM,CAAC0f,UAAP,GAAoBF,aAA7B,CAAP;AACD;;AAED3F,EAAAA,IAAI,GAAG;AACL,UAAM8F,KAAK,GAAG,KAAKJ,QAAL,EAAd;;AACA,SAAKK,gBAAL,GAFK;;;AAIL,SAAKC,qBAAL,CAA2B,KAAKtU,QAAhC,EAA0C,cAA1C,EAA0DuU,eAAe,IAAIA,eAAe,GAAGH,KAA/F,EAJK;;;AAML,SAAKE,qBAAL,CAA2BT,sBAA3B,EAAmD,cAAnD,EAAmEU,eAAe,IAAIA,eAAe,GAAGH,KAAxG;;AACA,SAAKE,qBAAL,CAA2BR,uBAA3B,EAAoD,aAApD,EAAmES,eAAe,IAAIA,eAAe,GAAGH,KAAxG;AACD;;AAEDC,EAAAA,gBAAgB,GAAG;AACjB,SAAKG,qBAAL,CAA2B,KAAKxU,QAAhC,EAA0C,UAA1C;;AACA,SAAKA,QAAL,CAAcgP,KAAd,CAAoByF,QAApB,GAA+B,QAA/B;AACD;;AAEDH,EAAAA,qBAAqB,CAAC1gB,QAAD,EAAW8gB,SAAX,EAAsB3c,QAAtB,EAAgC;AACnD,UAAM4c,cAAc,GAAG,KAAKX,QAAL,EAAvB;;AACA,UAAMY,oBAAoB,GAAGjhB,OAAO,IAAI;AACtC,UAAIA,OAAO,KAAK,KAAKqM,QAAjB,IAA6BvL,MAAM,CAAC0f,UAAP,GAAoBxgB,OAAO,CAACugB,WAAR,GAAsBS,cAA3E,EAA2F;AACzF;AACD;;AAED,WAAKH,qBAAL,CAA2B7gB,OAA3B,EAAoC+gB,SAApC;;AACA,YAAMH,eAAe,GAAG9f,MAAM,CAACC,gBAAP,CAAwBf,OAAxB,EAAiC+gB,SAAjC,CAAxB;AACA/gB,MAAAA,OAAO,CAACqb,KAAR,CAAc0F,SAAd,IAA4B,GAAE3c,QAAQ,CAACnD,MAAM,CAACC,UAAP,CAAkB0f,eAAlB,CAAD,CAAqC,IAA3E;AACD,KARD;;AAUA,SAAKM,0BAAL,CAAgCjhB,QAAhC,EAA0CghB,oBAA1C;AACD;;AAEDE,EAAAA,KAAK,GAAG;AACN,SAAKC,uBAAL,CAA6B,KAAK/U,QAAlC,EAA4C,UAA5C;;AACA,SAAK+U,uBAAL,CAA6B,KAAK/U,QAAlC,EAA4C,cAA5C;;AACA,SAAK+U,uBAAL,CAA6BlB,sBAA7B,EAAqD,cAArD;;AACA,SAAKkB,uBAAL,CAA6BjB,uBAA7B,EAAsD,aAAtD;AACD;;AAEDU,EAAAA,qBAAqB,CAAC7gB,OAAD,EAAU+gB,SAAV,EAAqB;AACxC,UAAMM,WAAW,GAAGrhB,OAAO,CAACqb,KAAR,CAAc0F,SAAd,CAApB;;AACA,QAAIM,WAAJ,EAAiB;AACfxS,MAAAA,WAAW,CAACC,gBAAZ,CAA6B9O,OAA7B,EAAsC+gB,SAAtC,EAAiDM,WAAjD;AACD;AACF;;AAEDD,EAAAA,uBAAuB,CAACnhB,QAAD,EAAW8gB,SAAX,EAAsB;AAC3C,UAAME,oBAAoB,GAAGjhB,OAAO,IAAI;AACtC,YAAMqC,KAAK,GAAGwM,WAAW,CAACU,gBAAZ,CAA6BvP,OAA7B,EAAsC+gB,SAAtC,CAAd;;AACA,UAAI,OAAO1e,KAAP,KAAiB,WAArB,EAAkC;AAChCrC,QAAAA,OAAO,CAACqb,KAAR,CAAciG,cAAd,CAA6BP,SAA7B;AACD,OAFD,MAEO;AACLlS,QAAAA,WAAW,CAACE,mBAAZ,CAAgC/O,OAAhC,EAAyC+gB,SAAzC;AACA/gB,QAAAA,OAAO,CAACqb,KAAR,CAAc0F,SAAd,IAA2B1e,KAA3B;AACD;AACF,KARD;;AAUA,SAAK6e,0BAAL,CAAgCjhB,QAAhC,EAA0CghB,oBAA1C;AACD;;AAEDC,EAAAA,0BAA0B,CAACjhB,QAAD,EAAWshB,QAAX,EAAqB;AAC7C,QAAIhgB,SAAS,CAACtB,QAAD,CAAb,EAAyB;AACvBshB,MAAAA,QAAQ,CAACthB,QAAD,CAAR;AACD,KAFD,MAEO;AACLkQ,MAAAA,cAAc,CAACC,IAAf,CAAoBnQ,QAApB,EAA8B,KAAKoM,QAAnC,EAA6CnK,OAA7C,CAAqDqf,QAArD;AACD;AACF;;AAEDC,EAAAA,aAAa,GAAG;AACd,WAAO,KAAKnB,QAAL,KAAkB,CAAzB;AACD;;AA/EmB;;ACdtB;AACA;AACA;AACA;AACA;AACA;AAKA,MAAMzO,SAAO,GAAG;AACd6P,EAAAA,SAAS,EAAE,gBADG;AAEd9e,EAAAA,SAAS,EAAE,IAFG;AAEG;AACjBkK,EAAAA,UAAU,EAAE,KAHE;AAId6U,EAAAA,WAAW,EAAE,MAJC;AAIO;AACrBC,EAAAA,aAAa,EAAE;AALD,CAAhB;AAQA,MAAMxP,aAAW,GAAG;AAClBsP,EAAAA,SAAS,EAAE,QADO;AAElB9e,EAAAA,SAAS,EAAE,SAFO;AAGlBkK,EAAAA,UAAU,EAAE,SAHM;AAIlB6U,EAAAA,WAAW,EAAE,kBAJK;AAKlBC,EAAAA,aAAa,EAAE;AALG,CAApB;AAOA,MAAM7c,MAAI,GAAG,UAAb;AACA,MAAM2I,iBAAe,GAAG,MAAxB;AACA,MAAMC,iBAAe,GAAG,MAAxB;AAEA,MAAMkU,eAAe,GAAI,gBAAe9c,MAAK,EAA7C;;AAEA,MAAM+c,QAAN,CAAe;AACbzV,EAAAA,WAAW,CAACtK,MAAD,EAAS;AAClB,SAAKkT,OAAL,GAAe,KAAKC,UAAL,CAAgBnT,MAAhB,CAAf;AACA,SAAKggB,WAAL,GAAmB,KAAnB;AACA,SAAKzV,QAAL,GAAgB,IAAhB;AACD;;AAEDuO,EAAAA,IAAI,CAACxW,QAAD,EAAW;AACb,QAAI,CAAC,KAAK4Q,OAAL,CAAarS,SAAlB,EAA6B;AAC3ByC,MAAAA,OAAO,CAAChB,QAAD,CAAP;AACA;AACD;;AAED,SAAK2d,OAAL;;AAEA,QAAI,KAAK/M,OAAL,CAAanI,UAAjB,EAA6B;AAC3BhJ,MAAAA,MAAM,CAAC,KAAKme,WAAL,EAAD,CAAN;AACD;;AAED,SAAKA,WAAL,GAAmB/e,SAAnB,CAA6BoU,GAA7B,CAAiC3J,iBAAjC;;AAEA,SAAKuU,iBAAL,CAAuB,MAAM;AAC3B7c,MAAAA,OAAO,CAAChB,QAAD,CAAP;AACD,KAFD;AAGD;;AAEDuW,EAAAA,IAAI,CAACvW,QAAD,EAAW;AACb,QAAI,CAAC,KAAK4Q,OAAL,CAAarS,SAAlB,EAA6B;AAC3ByC,MAAAA,OAAO,CAAChB,QAAD,CAAP;AACA;AACD;;AAED,SAAK4d,WAAL,GAAmB/e,SAAnB,CAA6B+I,MAA7B,CAAoC0B,iBAApC;;AAEA,SAAKuU,iBAAL,CAAuB,MAAM;AAC3B,WAAKzV,OAAL;AACApH,MAAAA,OAAO,CAAChB,QAAD,CAAP;AACD,KAHD;AAID,GAtCY;;;AA0Cb4d,EAAAA,WAAW,GAAG;AACZ,QAAI,CAAC,KAAK3V,QAAV,EAAoB;AAClB,YAAM6V,QAAQ,GAAGriB,QAAQ,CAACsiB,aAAT,CAAuB,KAAvB,CAAjB;AACAD,MAAAA,QAAQ,CAACT,SAAT,GAAqB,KAAKzM,OAAL,CAAayM,SAAlC;;AACA,UAAI,KAAKzM,OAAL,CAAanI,UAAjB,EAA6B;AAC3BqV,QAAAA,QAAQ,CAACjf,SAAT,CAAmBoU,GAAnB,CAAuB5J,iBAAvB;AACD;;AAED,WAAKpB,QAAL,GAAgB6V,QAAhB;AACD;;AAED,WAAO,KAAK7V,QAAZ;AACD;;AAED4I,EAAAA,UAAU,CAACnT,MAAD,EAAS;AACjBA,IAAAA,MAAM,GAAG,EACP,GAAG8P,SADI;AAEP,UAAI,OAAO9P,MAAP,KAAkB,QAAlB,GAA6BA,MAA7B,GAAsC,EAA1C;AAFO,KAAT,CADiB;;AAOjBA,IAAAA,MAAM,CAAC4f,WAAP,GAAqBhgB,UAAU,CAACI,MAAM,CAAC4f,WAAR,CAA/B;AACA9f,IAAAA,eAAe,CAACkD,MAAD,EAAOhD,MAAP,EAAeqQ,aAAf,CAAf;AACA,WAAOrQ,MAAP;AACD;;AAEDigB,EAAAA,OAAO,GAAG;AACR,QAAI,KAAKD,WAAT,EAAsB;AACpB;AACD;;AAED,SAAK9M,OAAL,CAAa0M,WAAb,CAAyBU,MAAzB,CAAgC,KAAKJ,WAAL,EAAhC;;AAEAra,IAAAA,YAAY,CAACkC,EAAb,CAAgB,KAAKmY,WAAL,EAAhB,EAAoCJ,eAApC,EAAqD,MAAM;AACzDxc,MAAAA,OAAO,CAAC,KAAK4P,OAAL,CAAa2M,aAAd,CAAP;AACD,KAFD;AAIA,SAAKG,WAAL,GAAmB,IAAnB;AACD;;AAEDtV,EAAAA,OAAO,GAAG;AACR,QAAI,CAAC,KAAKsV,WAAV,EAAuB;AACrB;AACD;;AAEDna,IAAAA,YAAY,CAACC,GAAb,CAAiB,KAAKyE,QAAtB,EAAgCuV,eAAhC;;AAEA,SAAKvV,QAAL,CAAcL,MAAd;;AACA,SAAK8V,WAAL,GAAmB,KAAnB;AACD;;AAEDG,EAAAA,iBAAiB,CAAC7d,QAAD,EAAW;AAC1BiB,IAAAA,sBAAsB,CAACjB,QAAD,EAAW,KAAK4d,WAAL,EAAX,EAA+B,KAAKhN,OAAL,CAAanI,UAA5C,CAAtB;AACD;;AA/FY;;AC/Bf;AACA;AACA;AACA;AACA;AACA;AAMA,MAAM+E,SAAO,GAAG;AACdyQ,EAAAA,WAAW,EAAE,IADC;AACK;AACnBC,EAAAA,SAAS,EAAE;AAFG,CAAhB;AAKA,MAAMnQ,aAAW,GAAG;AAClBkQ,EAAAA,WAAW,EAAE,SADK;AAElBC,EAAAA,SAAS,EAAE;AAFO,CAApB;AAKA,MAAMxd,MAAI,GAAG,WAAb;AACA,MAAMyH,UAAQ,GAAG,cAAjB;AACA,MAAME,WAAS,GAAI,IAAGF,UAAS,EAA/B;AACA,MAAMgW,eAAa,GAAI,UAAS9V,WAAU,EAA1C;AACA,MAAM+V,iBAAiB,GAAI,cAAa/V,WAAU,EAAlD;AAEA,MAAMuP,OAAO,GAAG,KAAhB;AACA,MAAMyG,eAAe,GAAG,SAAxB;AACA,MAAMC,gBAAgB,GAAG,UAAzB;;AAEA,MAAMC,SAAN,CAAgB;AACdvW,EAAAA,WAAW,CAACtK,MAAD,EAAS;AAClB,SAAKkT,OAAL,GAAe,KAAKC,UAAL,CAAgBnT,MAAhB,CAAf;AACA,SAAK8gB,SAAL,GAAiB,KAAjB;AACA,SAAKC,oBAAL,GAA4B,IAA5B;AACD;;AAEDC,EAAAA,QAAQ,GAAG;AACT,UAAM;AAAET,MAAAA,WAAF;AAAeC,MAAAA;AAAf,QAA6B,KAAKtN,OAAxC;;AAEA,QAAI,KAAK4N,SAAT,EAAoB;AAClB;AACD;;AAED,QAAIN,SAAJ,EAAe;AACbD,MAAAA,WAAW,CAACnE,KAAZ;AACD;;AAEDvW,IAAAA,YAAY,CAACC,GAAb,CAAiB/H,QAAjB,EAA2B4M,WAA3B,EAXS;;AAYT9E,IAAAA,YAAY,CAACkC,EAAb,CAAgBhK,QAAhB,EAA0B0iB,eAA1B,EAAyC/a,KAAK,IAAI,KAAKub,cAAL,CAAoBvb,KAApB,CAAlD;AACAG,IAAAA,YAAY,CAACkC,EAAb,CAAgBhK,QAAhB,EAA0B2iB,iBAA1B,EAA6Chb,KAAK,IAAI,KAAKwb,cAAL,CAAoBxb,KAApB,CAAtD;AAEA,SAAKob,SAAL,GAAiB,IAAjB;AACD;;AAEDK,EAAAA,UAAU,GAAG;AACX,QAAI,CAAC,KAAKL,SAAV,EAAqB;AACnB;AACD;;AAED,SAAKA,SAAL,GAAiB,KAAjB;AACAjb,IAAAA,YAAY,CAACC,GAAb,CAAiB/H,QAAjB,EAA2B4M,WAA3B;AACD,GAhCa;;;AAoCdsW,EAAAA,cAAc,CAACvb,KAAD,EAAQ;AACpB,UAAM;AAAE5B,MAAAA;AAAF,QAAa4B,KAAnB;AACA,UAAM;AAAE6a,MAAAA;AAAF,QAAkB,KAAKrN,OAA7B;;AAEA,QACEpP,MAAM,KAAK/F,QAAX,IACA+F,MAAM,KAAKyc,WADX,IAEAA,WAAW,CAACnf,QAAZ,CAAqB0C,MAArB,CAHF,EAIE;AACA;AACD;;AAED,UAAMsd,QAAQ,GAAG/S,cAAc,CAACgB,iBAAf,CAAiCkR,WAAjC,CAAjB;;AAEA,QAAIa,QAAQ,CAACvhB,MAAT,KAAoB,CAAxB,EAA2B;AACzB0gB,MAAAA,WAAW,CAACnE,KAAZ;AACD,KAFD,MAEO,IAAI,KAAK2E,oBAAL,KAA8BH,gBAAlC,EAAoD;AACzDQ,MAAAA,QAAQ,CAACA,QAAQ,CAACvhB,MAAT,GAAkB,CAAnB,CAAR,CAA8Buc,KAA9B;AACD,KAFM,MAEA;AACLgF,MAAAA,QAAQ,CAAC,CAAD,CAAR,CAAYhF,KAAZ;AACD;AACF;;AAED8E,EAAAA,cAAc,CAACxb,KAAD,EAAQ;AACpB,QAAIA,KAAK,CAAC0D,GAAN,KAAc8Q,OAAlB,EAA2B;AACzB;AACD;;AAED,SAAK6G,oBAAL,GAA4Brb,KAAK,CAAC2b,QAAN,GAAiBT,gBAAjB,GAAoCD,eAAhE;AACD;;AAEDxN,EAAAA,UAAU,CAACnT,MAAD,EAAS;AACjBA,IAAAA,MAAM,GAAG,EACP,GAAG8P,SADI;AAEP,UAAI,OAAO9P,MAAP,KAAkB,QAAlB,GAA6BA,MAA7B,GAAsC,EAA1C;AAFO,KAAT;AAIAF,IAAAA,eAAe,CAACkD,MAAD,EAAOhD,MAAP,EAAeqQ,aAAf,CAAf;AACA,WAAOrQ,MAAP;AACD;;AA1Ea;;AC/BhB;AACA;AACA;AACA;AACA;AACA;AAmBA;AACA;AACA;AACA;AACA;;AAEA,MAAMgD,MAAI,GAAG,OAAb;AACA,MAAMyH,UAAQ,GAAG,UAAjB;AACA,MAAME,WAAS,GAAI,IAAGF,UAAS,EAA/B;AACA,MAAM0B,cAAY,GAAG,WAArB;AACA,MAAM6N,YAAU,GAAG,QAAnB;AAEA,MAAMlK,SAAO,GAAG;AACdsQ,EAAAA,QAAQ,EAAE,IADI;AAEdpQ,EAAAA,QAAQ,EAAE,IAFI;AAGdoM,EAAAA,KAAK,EAAE;AAHO,CAAhB;AAMA,MAAM/L,aAAW,GAAG;AAClB+P,EAAAA,QAAQ,EAAE,kBADQ;AAElBpQ,EAAAA,QAAQ,EAAE,SAFQ;AAGlBoM,EAAAA,KAAK,EAAE;AAHW,CAApB;AAMA,MAAM3E,YAAU,GAAI,OAAM9M,WAAU,EAApC;AACA,MAAM2W,oBAAoB,GAAI,gBAAe3W,WAAU,EAAvD;AACA,MAAM+M,cAAY,GAAI,SAAQ/M,WAAU,EAAxC;AACA,MAAM4M,YAAU,GAAI,OAAM5M,WAAU,EAApC;AACA,MAAM6M,aAAW,GAAI,QAAO7M,WAAU,EAAtC;AACA,MAAM4W,YAAY,GAAI,SAAQ5W,WAAU,EAAxC;AACA,MAAM6W,mBAAmB,GAAI,gBAAe7W,WAAU,EAAtD;AACA,MAAM8W,uBAAqB,GAAI,kBAAiB9W,WAAU,EAA1D;AACA,MAAM+W,qBAAqB,GAAI,kBAAiB/W,WAAU,EAA1D;AACA,MAAMgX,uBAAuB,GAAI,oBAAmBhX,WAAU,EAA9D;AACA,MAAM2B,sBAAoB,GAAI,QAAO3B,WAAU,GAAEwB,cAAa,EAA9D;AAEA,MAAMyV,eAAe,GAAG,YAAxB;AACA,MAAMjW,iBAAe,GAAG,MAAxB;AACA,MAAMC,iBAAe,GAAG,MAAxB;AACA,MAAMiW,iBAAiB,GAAG,cAA1B;AAEA,MAAMC,eAAe,GAAG,eAAxB;AACA,MAAMC,mBAAmB,GAAG,aAA5B;AACA,MAAM1V,sBAAoB,GAAG,0BAA7B;AAEA;AACA;AACA;AACA;AACA;;AAEA,MAAM2V,KAAN,SAAoB3X,aAApB,CAAkC;AAChCC,EAAAA,WAAW,CAACpM,OAAD,EAAU8B,MAAV,EAAkB;AAC3B,UAAM9B,OAAN;AAEA,SAAKgV,OAAL,GAAe,KAAKC,UAAL,CAAgBnT,MAAhB,CAAf;AACA,SAAKiiB,OAAL,GAAe5T,cAAc,CAACK,OAAf,CAAuBoT,eAAvB,EAAwC,KAAKvX,QAA7C,CAAf;AACA,SAAK2X,SAAL,GAAiB,KAAKC,mBAAL,EAAjB;AACA,SAAKC,UAAL,GAAkB,KAAKC,oBAAL,EAAlB;AACA,SAAKzJ,QAAL,GAAgB,KAAhB;AACA,SAAK0J,oBAAL,GAA4B,KAA5B;AACA,SAAKnK,gBAAL,GAAwB,KAAxB;AACA,SAAKoK,UAAL,GAAkB,IAAIjE,eAAJ,EAAlB;AACD,GAZ+B;;;AAgBd,aAAPxO,OAAO,GAAG;AACnB,WAAOA,SAAP;AACD;;AAEc,aAAJ9M,IAAI,GAAG;AAChB,WAAOA,MAAP;AACD,GAtB+B;;;AA0BhCwJ,EAAAA,MAAM,CAACnF,aAAD,EAAgB;AACpB,WAAO,KAAKuR,QAAL,GAAgB,KAAKC,IAAL,EAAhB,GAA8B,KAAKC,IAAL,CAAUzR,aAAV,CAArC;AACD;;AAEDyR,EAAAA,IAAI,CAACzR,aAAD,EAAgB;AAClB,QAAI,KAAKuR,QAAL,IAAiB,KAAKT,gBAA1B,EAA4C;AAC1C;AACD;;AAED,UAAM8D,SAAS,GAAGpW,YAAY,CAACyC,OAAb,CAAqB,KAAKiC,QAA1B,EAAoCgN,YAApC,EAAgD;AAChElQ,MAAAA;AADgE,KAAhD,CAAlB;;AAIA,QAAI4U,SAAS,CAACtT,gBAAd,EAAgC;AAC9B;AACD;;AAED,SAAKiQ,QAAL,GAAgB,IAAhB;;AAEA,QAAI,KAAK4J,WAAL,EAAJ,EAAwB;AACtB,WAAKrK,gBAAL,GAAwB,IAAxB;AACD;;AAED,SAAKoK,UAAL,CAAgB1J,IAAhB;;AAEA9a,IAAAA,QAAQ,CAACoE,IAAT,CAAchB,SAAd,CAAwBoU,GAAxB,CAA4BqM,eAA5B;;AAEA,SAAKa,aAAL;;AAEA,SAAKC,eAAL;;AACA,SAAKC,eAAL;;AAEA9c,IAAAA,YAAY,CAACkC,EAAb,CAAgB,KAAKka,OAArB,EAA8BN,uBAA9B,EAAuD,MAAM;AAC3D9b,MAAAA,YAAY,CAACmC,GAAb,CAAiB,KAAKuC,QAAtB,EAAgCmX,qBAAhC,EAAuDhc,KAAK,IAAI;AAC9D,YAAIA,KAAK,CAAC5B,MAAN,KAAiB,KAAKyG,QAA1B,EAAoC;AAClC,eAAK+X,oBAAL,GAA4B,IAA5B;AACD;AACF,OAJD;AAKD,KAND;;AAQA,SAAKM,aAAL,CAAmB,MAAM,KAAKC,YAAL,CAAkBxb,aAAlB,CAAzB;AACD;;AAEDwR,EAAAA,IAAI,GAAG;AACL,QAAI,CAAC,KAAKD,QAAN,IAAkB,KAAKT,gBAA3B,EAA6C;AAC3C;AACD;;AAED,UAAMqE,SAAS,GAAG3W,YAAY,CAACyC,OAAb,CAAqB,KAAKiC,QAA1B,EAAoCkN,YAApC,CAAlB;;AAEA,QAAI+E,SAAS,CAAC7T,gBAAd,EAAgC;AAC9B;AACD;;AAED,SAAKiQ,QAAL,GAAgB,KAAhB;;AACA,UAAM7N,UAAU,GAAG,KAAKyX,WAAL,EAAnB;;AAEA,QAAIzX,UAAJ,EAAgB;AACd,WAAKoN,gBAAL,GAAwB,IAAxB;AACD;;AAED,SAAKuK,eAAL;;AACA,SAAKC,eAAL;;AAEA,SAAKP,UAAL,CAAgBjB,UAAhB;;AAEA,SAAK5W,QAAL,CAAcpJ,SAAd,CAAwB+I,MAAxB,CAA+B0B,iBAA/B;;AAEA/F,IAAAA,YAAY,CAACC,GAAb,CAAiB,KAAKyE,QAAtB,EAAgCiX,mBAAhC;AACA3b,IAAAA,YAAY,CAACC,GAAb,CAAiB,KAAKmc,OAAtB,EAA+BN,uBAA/B;;AAEA,SAAK7W,cAAL,CAAoB,MAAM,KAAKgY,UAAL,EAA1B,EAA6C,KAAKvY,QAAlD,EAA4DQ,UAA5D;AACD;;AAEDL,EAAAA,OAAO,GAAG;AACR,KAAC1L,MAAD,EAAS,KAAKijB,OAAd,EACG7hB,OADH,CACW2iB,WAAW,IAAIld,YAAY,CAACC,GAAb,CAAiBid,WAAjB,EAA8BpY,WAA9B,CAD1B;;AAGA,SAAKuX,SAAL,CAAexX,OAAf;;AACA,SAAK0X,UAAL,CAAgBjB,UAAhB;;AACA,UAAMzW,OAAN;AACD;;AAEDsY,EAAAA,YAAY,GAAG;AACb,SAAKP,aAAL;AACD,GA/G+B;;;AAmHhCN,EAAAA,mBAAmB,GAAG;AACpB,WAAO,IAAIpC,QAAJ,CAAa;AAClBlf,MAAAA,SAAS,EAAE6G,OAAO,CAAC,KAAKwL,OAAL,CAAakN,QAAd,CADA;AACyB;AAC3CrV,MAAAA,UAAU,EAAE,KAAKyX,WAAL;AAFM,KAAb,CAAP;AAID;;AAEDH,EAAAA,oBAAoB,GAAG;AACrB,WAAO,IAAIxB,SAAJ,CAAc;AACnBN,MAAAA,WAAW,EAAE,KAAKhW;AADC,KAAd,CAAP;AAGD;;AAED4I,EAAAA,UAAU,CAACnT,MAAD,EAAS;AACjBA,IAAAA,MAAM,GAAG,EACP,GAAG8P,SADI;AAEP,SAAG/C,WAAW,CAACI,iBAAZ,CAA8B,KAAK5C,QAAnC,CAFI;AAGP,UAAI,OAAOvK,MAAP,KAAkB,QAAlB,GAA6BA,MAA7B,GAAsC,EAA1C;AAHO,KAAT;AAKAF,IAAAA,eAAe,CAACkD,MAAD,EAAOhD,MAAP,EAAeqQ,aAAf,CAAf;AACA,WAAOrQ,MAAP;AACD;;AAED6iB,EAAAA,YAAY,CAACxb,aAAD,EAAgB;AAC1B,UAAM0D,UAAU,GAAG,KAAKyX,WAAL,EAAnB;;AACA,UAAMS,SAAS,GAAG5U,cAAc,CAACK,OAAf,CAAuBqT,mBAAvB,EAA4C,KAAKE,OAAjD,CAAlB;;AAEA,QAAI,CAAC,KAAK1X,QAAL,CAAc1I,UAAf,IAA6B,KAAK0I,QAAL,CAAc1I,UAAd,CAAyBlC,QAAzB,KAAsCsB,IAAI,CAACC,YAA5E,EAA0F;AACxF;AACAnD,MAAAA,QAAQ,CAACoE,IAAT,CAAcme,MAAd,CAAqB,KAAK/V,QAA1B;AACD;;AAED,SAAKA,QAAL,CAAcgP,KAAd,CAAoBiC,OAApB,GAA8B,OAA9B;;AACA,SAAKjR,QAAL,CAAc2C,eAAd,CAA8B,aAA9B;;AACA,SAAK3C,QAAL,CAAckC,YAAd,CAA2B,YAA3B,EAAyC,IAAzC;;AACA,SAAKlC,QAAL,CAAckC,YAAd,CAA2B,MAA3B,EAAmC,QAAnC;;AACA,SAAKlC,QAAL,CAAc2Y,SAAd,GAA0B,CAA1B;;AAEA,QAAID,SAAJ,EAAe;AACbA,MAAAA,SAAS,CAACC,SAAV,GAAsB,CAAtB;AACD;;AAED,QAAInY,UAAJ,EAAgB;AACdhJ,MAAAA,MAAM,CAAC,KAAKwI,QAAN,CAAN;AACD;;AAED,SAAKA,QAAL,CAAcpJ,SAAd,CAAwBoU,GAAxB,CAA4B3J,iBAA5B;;AAEA,UAAMuX,kBAAkB,GAAG,MAAM;AAC/B,UAAI,KAAKjQ,OAAL,CAAakJ,KAAjB,EAAwB;AACtB,aAAKgG,UAAL,CAAgBpB,QAAhB;AACD;;AAED,WAAK7I,gBAAL,GAAwB,KAAxB;AACAtS,MAAAA,YAAY,CAACyC,OAAb,CAAqB,KAAKiC,QAA1B,EAAoCiN,aAApC,EAAiD;AAC/CnQ,QAAAA;AAD+C,OAAjD;AAGD,KATD;;AAWA,SAAKyD,cAAL,CAAoBqY,kBAApB,EAAwC,KAAKlB,OAA7C,EAAsDlX,UAAtD;AACD;;AAED2X,EAAAA,eAAe,GAAG;AAChB,QAAI,KAAK9J,QAAT,EAAmB;AACjB/S,MAAAA,YAAY,CAACkC,EAAb,CAAgB,KAAKwC,QAArB,EAA+BkX,uBAA/B,EAAsD/b,KAAK,IAAI;AAC7D,YAAI,KAAKwN,OAAL,CAAalD,QAAb,IAAyBtK,KAAK,CAAC0D,GAAN,KAAc4Q,YAA3C,EAAuD;AACrDtU,UAAAA,KAAK,CAAC6D,cAAN;AACA,eAAKsP,IAAL;AACD,SAHD,MAGO,IAAI,CAAC,KAAK3F,OAAL,CAAalD,QAAd,IAA0BtK,KAAK,CAAC0D,GAAN,KAAc4Q,YAA5C,EAAwD;AAC7D,eAAKoJ,0BAAL;AACD;AACF,OAPD;AAQD,KATD,MASO;AACLvd,MAAAA,YAAY,CAACC,GAAb,CAAiB,KAAKyE,QAAtB,EAAgCkX,uBAAhC;AACD;AACF;;AAEDkB,EAAAA,eAAe,GAAG;AAChB,QAAI,KAAK/J,QAAT,EAAmB;AACjB/S,MAAAA,YAAY,CAACkC,EAAb,CAAgB/I,MAAhB,EAAwBuiB,YAAxB,EAAsC,MAAM,KAAKkB,aAAL,EAA5C;AACD,KAFD,MAEO;AACL5c,MAAAA,YAAY,CAACC,GAAb,CAAiB9G,MAAjB,EAAyBuiB,YAAzB;AACD;AACF;;AAEDuB,EAAAA,UAAU,GAAG;AACX,SAAKvY,QAAL,CAAcgP,KAAd,CAAoBiC,OAApB,GAA8B,MAA9B;;AACA,SAAKjR,QAAL,CAAckC,YAAd,CAA2B,aAA3B,EAA0C,IAA1C;;AACA,SAAKlC,QAAL,CAAc2C,eAAd,CAA8B,YAA9B;;AACA,SAAK3C,QAAL,CAAc2C,eAAd,CAA8B,MAA9B;;AACA,SAAKiL,gBAAL,GAAwB,KAAxB;;AACA,SAAK+J,SAAL,CAAerJ,IAAf,CAAoB,MAAM;AACxB9a,MAAAA,QAAQ,CAACoE,IAAT,CAAchB,SAAd,CAAwB+I,MAAxB,CAA+B0X,eAA/B;;AACA,WAAKyB,iBAAL;;AACA,WAAKd,UAAL,CAAgBlD,KAAhB;;AACAxZ,MAAAA,YAAY,CAACyC,OAAb,CAAqB,KAAKiC,QAA1B,EAAoCmN,cAApC;AACD,KALD;AAMD;;AAEDkL,EAAAA,aAAa,CAACtgB,QAAD,EAAW;AACtBuD,IAAAA,YAAY,CAACkC,EAAb,CAAgB,KAAKwC,QAArB,EAA+BiX,mBAA/B,EAAoD9b,KAAK,IAAI;AAC3D,UAAI,KAAK4c,oBAAT,EAA+B;AAC7B,aAAKA,oBAAL,GAA4B,KAA5B;AACA;AACD;;AAED,UAAI5c,KAAK,CAAC5B,MAAN,KAAiB4B,KAAK,CAAC4d,aAA3B,EAA0C;AACxC;AACD;;AAED,UAAI,KAAKpQ,OAAL,CAAakN,QAAb,KAA0B,IAA9B,EAAoC;AAClC,aAAKvH,IAAL;AACD,OAFD,MAEO,IAAI,KAAK3F,OAAL,CAAakN,QAAb,KAA0B,QAA9B,EAAwC;AAC7C,aAAKgD,0BAAL;AACD;AACF,KAfD;;AAiBA,SAAKlB,SAAL,CAAepJ,IAAf,CAAoBxW,QAApB;AACD;;AAEDkgB,EAAAA,WAAW,GAAG;AACZ,WAAO,KAAKjY,QAAL,CAAcpJ,SAAd,CAAwBC,QAAxB,CAAiCuK,iBAAjC,CAAP;AACD;;AAEDyX,EAAAA,0BAA0B,GAAG;AAC3B,UAAM5G,SAAS,GAAG3W,YAAY,CAACyC,OAAb,CAAqB,KAAKiC,QAA1B,EAAoC+W,oBAApC,CAAlB;;AACA,QAAI9E,SAAS,CAAC7T,gBAAd,EAAgC;AAC9B;AACD;;AAED,UAAM;AAAExH,MAAAA,SAAF;AAAaoiB,MAAAA,YAAb;AAA2BhK,MAAAA;AAA3B,QAAqC,KAAKhP,QAAhD;AACA,UAAMiZ,kBAAkB,GAAGD,YAAY,GAAGxlB,QAAQ,CAACyD,eAAT,CAAyBiiB,YAAnE,CAP2B;;AAU3B,QAAK,CAACD,kBAAD,IAAuBjK,KAAK,CAACmK,SAAN,KAAoB,QAA5C,IAAyDviB,SAAS,CAACC,QAAV,CAAmBygB,iBAAnB,CAA7D,EAAoG;AAClG;AACD;;AAED,QAAI,CAAC2B,kBAAL,EAAyB;AACvBjK,MAAAA,KAAK,CAACmK,SAAN,GAAkB,QAAlB;AACD;;AAEDviB,IAAAA,SAAS,CAACoU,GAAV,CAAcsM,iBAAd;;AACA,SAAK/W,cAAL,CAAoB,MAAM;AACxB3J,MAAAA,SAAS,CAAC+I,MAAV,CAAiB2X,iBAAjB;;AACA,UAAI,CAAC2B,kBAAL,EAAyB;AACvB,aAAK1Y,cAAL,CAAoB,MAAM;AACxByO,UAAAA,KAAK,CAACmK,SAAN,GAAkB,EAAlB;AACD,SAFD,EAEG,KAAKzB,OAFR;AAGD;AACF,KAPD,EAOG,KAAKA,OAPR;;AASA,SAAK1X,QAAL,CAAc6R,KAAd;AACD,GA5Q+B;AA+QhC;AACA;;;AAEAqG,EAAAA,aAAa,GAAG;AACd,UAAMe,kBAAkB,GAAG,KAAKjZ,QAAL,CAAcgZ,YAAd,GAA6BxlB,QAAQ,CAACyD,eAAT,CAAyBiiB,YAAjF;;AACA,UAAMvE,cAAc,GAAG,KAAKqD,UAAL,CAAgBhE,QAAhB,EAAvB;;AACA,UAAMoF,iBAAiB,GAAGzE,cAAc,GAAG,CAA3C;;AAEA,QAAK,CAACyE,iBAAD,IAAsBH,kBAAtB,IAA4C,CAAC9gB,KAAK,EAAnD,IAA2DihB,iBAAiB,IAAI,CAACH,kBAAtB,IAA4C9gB,KAAK,EAAhH,EAAqH;AACnH,WAAK6H,QAAL,CAAcgP,KAAd,CAAoBqK,WAApB,GAAmC,GAAE1E,cAAe,IAApD;AACD;;AAED,QAAKyE,iBAAiB,IAAI,CAACH,kBAAtB,IAA4C,CAAC9gB,KAAK,EAAnD,IAA2D,CAACihB,iBAAD,IAAsBH,kBAAtB,IAA4C9gB,KAAK,EAAhH,EAAqH;AACnH,WAAK6H,QAAL,CAAcgP,KAAd,CAAoBsK,YAApB,GAAoC,GAAE3E,cAAe,IAArD;AACD;AACF;;AAEDmE,EAAAA,iBAAiB,GAAG;AAClB,SAAK9Y,QAAL,CAAcgP,KAAd,CAAoBqK,WAApB,GAAkC,EAAlC;AACA,SAAKrZ,QAAL,CAAcgP,KAAd,CAAoBsK,YAApB,GAAmC,EAAnC;AACD,GAnS+B;;;AAuSV,SAAf1gB,eAAe,CAACnD,MAAD,EAASqH,aAAT,EAAwB;AAC5C,WAAO,KAAK4E,IAAL,CAAU,YAAY;AAC3B,YAAMC,IAAI,GAAG8V,KAAK,CAAC/W,mBAAN,CAA0B,IAA1B,EAAgCjL,MAAhC,CAAb;;AAEA,UAAI,OAAOA,MAAP,KAAkB,QAAtB,EAAgC;AAC9B;AACD;;AAED,UAAI,OAAOkM,IAAI,CAAClM,MAAD,CAAX,KAAwB,WAA5B,EAAyC;AACvC,cAAM,IAAIW,SAAJ,CAAe,oBAAmBX,MAAO,GAAzC,CAAN;AACD;;AAEDkM,MAAAA,IAAI,CAAClM,MAAD,CAAJ,CAAaqH,aAAb;AACD,KAZM,CAAP;AAaD;;AArT+B;AAwTlC;AACA;AACA;AACA;AACA;;;AAEAxB,YAAY,CAACkC,EAAb,CAAgBhK,QAAhB,EAA0BuO,sBAA1B,EAAgDD,sBAAhD,EAAsE,UAAU3G,KAAV,EAAiB;AACrF,QAAM5B,MAAM,GAAGlF,sBAAsB,CAAC,IAAD,CAArC;;AAEA,MAAI,CAAC,GAAD,EAAM,MAAN,EAAcN,QAAd,CAAuB,KAAKiN,OAA5B,CAAJ,EAA0C;AACxC7F,IAAAA,KAAK,CAAC6D,cAAN;AACD;;AAED1D,EAAAA,YAAY,CAACmC,GAAb,CAAiBlE,MAAjB,EAAyByT,YAAzB,EAAqC0E,SAAS,IAAI;AAChD,QAAIA,SAAS,CAACtT,gBAAd,EAAgC;AAC9B;AACA;AACD;;AAED9C,IAAAA,YAAY,CAACmC,GAAb,CAAiBlE,MAAjB,EAAyB4T,cAAzB,EAAuC,MAAM;AAC3C,UAAI7W,SAAS,CAAC,IAAD,CAAb,EAAqB;AACnB,aAAKub,KAAL;AACD;AACF,KAJD;AAKD,GAXD;AAaA,QAAMlQ,IAAI,GAAG8V,KAAK,CAAC/W,mBAAN,CAA0BnH,MAA1B,CAAb;AAEAoI,EAAAA,IAAI,CAACM,MAAL,CAAY,IAAZ;AACD,CAvBD;AAyBArB,oBAAoB,CAAC6W,KAAD,CAApB;AAEA;AACA;AACA;AACA;AACA;AACA;;AAEApf,kBAAkB,CAACof,KAAD,CAAlB;;AC3aA;AACA;AACA;AACA;AACA;AACA;AAkBA;AACA;AACA;AACA;AACA;;AAEA,MAAMhf,MAAI,GAAG,WAAb;AACA,MAAMyH,UAAQ,GAAG,cAAjB;AACA,MAAME,WAAS,GAAI,IAAGF,UAAS,EAA/B;AACA,MAAM0B,cAAY,GAAG,WAArB;AACA,MAAMmF,qBAAmB,GAAI,OAAM3G,WAAU,GAAEwB,cAAa,EAA5D;AACA,MAAM6N,UAAU,GAAG,QAAnB;AAEA,MAAMlK,SAAO,GAAG;AACdsQ,EAAAA,QAAQ,EAAE,IADI;AAEdpQ,EAAAA,QAAQ,EAAE,IAFI;AAGd8T,EAAAA,MAAM,EAAE;AAHM,CAAhB;AAMA,MAAMzT,aAAW,GAAG;AAClB+P,EAAAA,QAAQ,EAAE,SADQ;AAElBpQ,EAAAA,QAAQ,EAAE,SAFQ;AAGlB8T,EAAAA,MAAM,EAAE;AAHU,CAApB;AAMA,MAAMlY,iBAAe,GAAG,MAAxB;AACA,MAAMmY,mBAAmB,GAAG,oBAA5B;AACA,MAAMC,aAAa,GAAG,iBAAtB;AAEA,MAAMzM,YAAU,GAAI,OAAM5M,WAAU,EAApC;AACA,MAAM6M,aAAW,GAAI,QAAO7M,WAAU,EAAtC;AACA,MAAM8M,YAAU,GAAI,OAAM9M,WAAU,EAApC;AACA,MAAM+M,cAAY,GAAI,SAAQ/M,WAAU,EAAxC;AACA,MAAM2B,sBAAoB,GAAI,QAAO3B,WAAU,GAAEwB,cAAa,EAA9D;AACA,MAAMsV,qBAAqB,GAAI,kBAAiB9W,WAAU,EAA1D;AAEA,MAAM0B,sBAAoB,GAAG,8BAA7B;AAEA;AACA;AACA;AACA;AACA;;AAEA,MAAM4X,SAAN,SAAwB5Z,aAAxB,CAAsC;AACpCC,EAAAA,WAAW,CAACpM,OAAD,EAAU8B,MAAV,EAAkB;AAC3B,UAAM9B,OAAN;AAEA,SAAKgV,OAAL,GAAe,KAAKC,UAAL,CAAgBnT,MAAhB,CAAf;AACA,SAAK4Y,QAAL,GAAgB,KAAhB;AACA,SAAKsJ,SAAL,GAAiB,KAAKC,mBAAL,EAAjB;AACA,SAAKC,UAAL,GAAkB,KAAKC,oBAAL,EAAlB;;AACA,SAAK3O,kBAAL;AACD,GATmC;;;AAarB,aAAJ1Q,IAAI,GAAG;AAChB,WAAOA,MAAP;AACD;;AAEiB,aAAP8M,OAAO,GAAG;AACnB,WAAOA,SAAP;AACD,GAnBmC;;;AAuBpCtD,EAAAA,MAAM,CAACnF,aAAD,EAAgB;AACpB,WAAO,KAAKuR,QAAL,GAAgB,KAAKC,IAAL,EAAhB,GAA8B,KAAKC,IAAL,CAAUzR,aAAV,CAArC;AACD;;AAEDyR,EAAAA,IAAI,CAACzR,aAAD,EAAgB;AAClB,QAAI,KAAKuR,QAAT,EAAmB;AACjB;AACD;;AAED,UAAMqD,SAAS,GAAGpW,YAAY,CAACyC,OAAb,CAAqB,KAAKiC,QAA1B,EAAoCgN,YAApC,EAAgD;AAAElQ,MAAAA;AAAF,KAAhD,CAAlB;;AAEA,QAAI4U,SAAS,CAACtT,gBAAd,EAAgC;AAC9B;AACD;;AAED,SAAKiQ,QAAL,GAAgB,IAAhB;AACA,SAAKrO,QAAL,CAAcgP,KAAd,CAAoB2K,UAApB,GAAiC,SAAjC;;AAEA,SAAKhC,SAAL,CAAepJ,IAAf;;AAEA,QAAI,CAAC,KAAK5F,OAAL,CAAa4Q,MAAlB,EAA0B;AACxB,UAAIxF,eAAJ,GAAsBzF,IAAtB;AACD;;AAED,SAAKtO,QAAL,CAAc2C,eAAd,CAA8B,aAA9B;;AACA,SAAK3C,QAAL,CAAckC,YAAd,CAA2B,YAA3B,EAAyC,IAAzC;;AACA,SAAKlC,QAAL,CAAckC,YAAd,CAA2B,MAA3B,EAAmC,QAAnC;;AACA,SAAKlC,QAAL,CAAcpJ,SAAd,CAAwBoU,GAAxB,CAA4B3J,iBAA5B;;AAEA,UAAMmL,gBAAgB,GAAG,MAAM;AAC7B,UAAI,CAAC,KAAK7D,OAAL,CAAa4Q,MAAlB,EAA0B;AACxB,aAAK1B,UAAL,CAAgBpB,QAAhB;AACD;;AAEDnb,MAAAA,YAAY,CAACyC,OAAb,CAAqB,KAAKiC,QAA1B,EAAoCiN,aAApC,EAAiD;AAAEnQ,QAAAA;AAAF,OAAjD;AACD,KAND;;AAQA,SAAKyD,cAAL,CAAoBiM,gBAApB,EAAsC,KAAKxM,QAA3C,EAAqD,IAArD;AACD;;AAEDsO,EAAAA,IAAI,GAAG;AACL,QAAI,CAAC,KAAKD,QAAV,EAAoB;AAClB;AACD;;AAED,UAAM4D,SAAS,GAAG3W,YAAY,CAACyC,OAAb,CAAqB,KAAKiC,QAA1B,EAAoCkN,YAApC,CAAlB;;AAEA,QAAI+E,SAAS,CAAC7T,gBAAd,EAAgC;AAC9B;AACD;;AAED,SAAKyZ,UAAL,CAAgBjB,UAAhB;;AACA,SAAK5W,QAAL,CAAc4Z,IAAd;;AACA,SAAKvL,QAAL,GAAgB,KAAhB;;AACA,SAAKrO,QAAL,CAAcpJ,SAAd,CAAwB+I,MAAxB,CAA+B0B,iBAA/B;;AACA,SAAKsW,SAAL,CAAerJ,IAAf;;AAEA,UAAMuL,gBAAgB,GAAG,MAAM;AAC7B,WAAK7Z,QAAL,CAAckC,YAAd,CAA2B,aAA3B,EAA0C,IAA1C;;AACA,WAAKlC,QAAL,CAAc2C,eAAd,CAA8B,YAA9B;;AACA,WAAK3C,QAAL,CAAc2C,eAAd,CAA8B,MAA9B;;AACA,WAAK3C,QAAL,CAAcgP,KAAd,CAAoB2K,UAApB,GAAiC,QAAjC;;AAEA,UAAI,CAAC,KAAKhR,OAAL,CAAa4Q,MAAlB,EAA0B;AACxB,YAAIxF,eAAJ,GAAsBe,KAAtB;AACD;;AAEDxZ,MAAAA,YAAY,CAACyC,OAAb,CAAqB,KAAKiC,QAA1B,EAAoCmN,cAApC;AACD,KAXD;;AAaA,SAAK5M,cAAL,CAAoBsZ,gBAApB,EAAsC,KAAK7Z,QAA3C,EAAqD,IAArD;AACD;;AAEDG,EAAAA,OAAO,GAAG;AACR,SAAKwX,SAAL,CAAexX,OAAf;;AACA,SAAK0X,UAAL,CAAgBjB,UAAhB;;AACA,UAAMzW,OAAN;AACD,GApGmC;;;AAwGpCyI,EAAAA,UAAU,CAACnT,MAAD,EAAS;AACjBA,IAAAA,MAAM,GAAG,EACP,GAAG8P,SADI;AAEP,SAAG/C,WAAW,CAACI,iBAAZ,CAA8B,KAAK5C,QAAnC,CAFI;AAGP,UAAI,OAAOvK,MAAP,KAAkB,QAAlB,GAA6BA,MAA7B,GAAsC,EAA1C;AAHO,KAAT;AAKAF,IAAAA,eAAe,CAACkD,MAAD,EAAOhD,MAAP,EAAeqQ,aAAf,CAAf;AACA,WAAOrQ,MAAP;AACD;;AAEDmiB,EAAAA,mBAAmB,GAAG;AACpB,WAAO,IAAIpC,QAAJ,CAAa;AAClBJ,MAAAA,SAAS,EAAEoE,mBADO;AAElBljB,MAAAA,SAAS,EAAE,KAAKqS,OAAL,CAAakN,QAFN;AAGlBrV,MAAAA,UAAU,EAAE,IAHM;AAIlB6U,MAAAA,WAAW,EAAE,KAAKrV,QAAL,CAAc1I,UAJT;AAKlBge,MAAAA,aAAa,EAAE,MAAM,KAAKhH,IAAL;AALH,KAAb,CAAP;AAOD;;AAEDwJ,EAAAA,oBAAoB,GAAG;AACrB,WAAO,IAAIxB,SAAJ,CAAc;AACnBN,MAAAA,WAAW,EAAE,KAAKhW;AADC,KAAd,CAAP;AAGD;;AAEDmJ,EAAAA,kBAAkB,GAAG;AACnB7N,IAAAA,YAAY,CAACkC,EAAb,CAAgB,KAAKwC,QAArB,EAA+BkX,qBAA/B,EAAsD/b,KAAK,IAAI;AAC7D,UAAI,KAAKwN,OAAL,CAAalD,QAAb,IAAyBtK,KAAK,CAAC0D,GAAN,KAAc4Q,UAA3C,EAAuD;AACrD,aAAKnB,IAAL;AACD;AACF,KAJD;AAKD,GAxImC;;;AA4Id,SAAf1V,eAAe,CAACnD,MAAD,EAAS;AAC7B,WAAO,KAAKiM,IAAL,CAAU,YAAY;AAC3B,YAAMC,IAAI,GAAG+X,SAAS,CAAChZ,mBAAV,CAA8B,IAA9B,EAAoCjL,MAApC,CAAb;;AAEA,UAAI,OAAOA,MAAP,KAAkB,QAAtB,EAAgC;AAC9B;AACD;;AAED,UAAIkM,IAAI,CAAClM,MAAD,CAAJ,KAAiB3C,SAAjB,IAA8B2C,MAAM,CAACzB,UAAP,CAAkB,GAAlB,CAA9B,IAAwDyB,MAAM,KAAK,aAAvE,EAAsF;AACpF,cAAM,IAAIW,SAAJ,CAAe,oBAAmBX,MAAO,GAAzC,CAAN;AACD;;AAEDkM,MAAAA,IAAI,CAAClM,MAAD,CAAJ,CAAa,IAAb;AACD,KAZM,CAAP;AAaD;;AA1JmC;AA6JtC;AACA;AACA;AACA;AACA;;;AAEA6F,YAAY,CAACkC,EAAb,CAAgBhK,QAAhB,EAA0BuO,sBAA1B,EAAgDD,sBAAhD,EAAsE,UAAU3G,KAAV,EAAiB;AACrF,QAAM5B,MAAM,GAAGlF,sBAAsB,CAAC,IAAD,CAArC;;AAEA,MAAI,CAAC,GAAD,EAAM,MAAN,EAAcN,QAAd,CAAuB,KAAKiN,OAA5B,CAAJ,EAA0C;AACxC7F,IAAAA,KAAK,CAAC6D,cAAN;AACD;;AAED,MAAIvI,UAAU,CAAC,IAAD,CAAd,EAAsB;AACpB;AACD;;AAED6E,EAAAA,YAAY,CAACmC,GAAb,CAAiBlE,MAAjB,EAAyB4T,cAAzB,EAAuC,MAAM;AAC3C;AACA,QAAI7W,SAAS,CAAC,IAAD,CAAb,EAAqB;AACnB,WAAKub,KAAL;AACD;AACF,GALD,EAXqF;;AAmBrF,QAAMiI,YAAY,GAAGhW,cAAc,CAACK,OAAf,CAAuBsV,aAAvB,CAArB;;AACA,MAAIK,YAAY,IAAIA,YAAY,KAAKvgB,MAArC,EAA6C;AAC3CmgB,IAAAA,SAAS,CAACjZ,WAAV,CAAsBqZ,YAAtB,EAAoCxL,IAApC;AACD;;AAED,QAAM3M,IAAI,GAAG+X,SAAS,CAAChZ,mBAAV,CAA8BnH,MAA9B,CAAb;AACAoI,EAAAA,IAAI,CAACM,MAAL,CAAY,IAAZ;AACD,CA1BD;AA4BA3G,YAAY,CAACkC,EAAb,CAAgB/I,MAAhB,EAAwBsS,qBAAxB,EAA6C,MAC3CjD,cAAc,CAACC,IAAf,CAAoB0V,aAApB,EAAmC5jB,OAAnC,CAA2CqP,EAAE,IAAIwU,SAAS,CAAChZ,mBAAV,CAA8BwE,EAA9B,EAAkCqJ,IAAlC,EAAjD,CADF;AAIA3N,oBAAoB,CAAC8Y,SAAD,CAApB;AACA;AACA;AACA;AACA;AACA;;AAEArhB,kBAAkB,CAACqhB,SAAD,CAAlB;;AC7QA;AACA;AACA;AACA;AACA;AACA;AAEA,MAAMK,QAAQ,GAAG,IAAIjf,GAAJ,CAAQ,CACvB,YADuB,EAEvB,MAFuB,EAGvB,MAHuB,EAIvB,UAJuB,EAKvB,UALuB,EAMvB,QANuB,EAOvB,KAPuB,EAQvB,YARuB,CAAR,CAAjB;AAWA,MAAMkf,sBAAsB,GAAG,gBAA/B;AAEA;AACA;AACA;AACA;AACA;;AACA,MAAMC,gBAAgB,GAAG,4DAAzB;AAEA;AACA;AACA;AACA;AACA;;AACA,MAAMC,gBAAgB,GAAG,oIAAzB;;AAEA,MAAMC,gBAAgB,GAAG,CAACC,IAAD,EAAOC,oBAAP,KAAgC;AACvD,QAAMC,QAAQ,GAAGF,IAAI,CAACG,QAAL,CAAcrnB,WAAd,EAAjB;;AAEA,MAAImnB,oBAAoB,CAACtmB,QAArB,CAA8BumB,QAA9B,CAAJ,EAA6C;AAC3C,QAAIP,QAAQ,CAACpd,GAAT,CAAa2d,QAAb,CAAJ,EAA4B;AAC1B,aAAOnd,OAAO,CAAC8c,gBAAgB,CAAC9jB,IAAjB,CAAsBikB,IAAI,CAACI,SAA3B,KAAyCN,gBAAgB,CAAC/jB,IAAjB,CAAsBikB,IAAI,CAACI,SAA3B,CAA1C,CAAd;AACD;;AAED,WAAO,IAAP;AACD;;AAED,QAAMC,MAAM,GAAGJ,oBAAoB,CAACtX,MAArB,CAA4B2X,SAAS,IAAIA,SAAS,YAAYxkB,MAA9D,CAAf,CAXuD;;AAcvD,OAAK,IAAI2F,CAAC,GAAG,CAAR,EAAWK,GAAG,GAAGue,MAAM,CAACnlB,MAA7B,EAAqCuG,CAAC,GAAGK,GAAzC,EAA8CL,CAAC,EAA/C,EAAmD;AACjD,QAAI4e,MAAM,CAAC5e,CAAD,CAAN,CAAU1F,IAAV,CAAemkB,QAAf,CAAJ,EAA8B;AAC5B,aAAO,IAAP;AACD;AACF;;AAED,SAAO,KAAP;AACD,CArBD;;AAuBO,MAAMK,gBAAgB,GAAG;AAC9B;AACA,OAAK,CAAC,OAAD,EAAU,KAAV,EAAiB,IAAjB,EAAuB,MAAvB,EAA+B,MAA/B,EAAuCX,sBAAvC,CAFyB;AAG9BY,EAAAA,CAAC,EAAE,CAAC,QAAD,EAAW,MAAX,EAAmB,OAAnB,EAA4B,KAA5B,CAH2B;AAI9BC,EAAAA,IAAI,EAAE,EAJwB;AAK9BC,EAAAA,CAAC,EAAE,EAL2B;AAM9BC,EAAAA,EAAE,EAAE,EAN0B;AAO9BC,EAAAA,GAAG,EAAE,EAPyB;AAQ9BC,EAAAA,IAAI,EAAE,EARwB;AAS9BC,EAAAA,GAAG,EAAE,EATyB;AAU9BC,EAAAA,EAAE,EAAE,EAV0B;AAW9BC,EAAAA,EAAE,EAAE,EAX0B;AAY9BC,EAAAA,EAAE,EAAE,EAZ0B;AAa9BC,EAAAA,EAAE,EAAE,EAb0B;AAc9BC,EAAAA,EAAE,EAAE,EAd0B;AAe9BC,EAAAA,EAAE,EAAE,EAf0B;AAgB9BC,EAAAA,EAAE,EAAE,EAhB0B;AAiB9BC,EAAAA,EAAE,EAAE,EAjB0B;AAkB9B7f,EAAAA,CAAC,EAAE,EAlB2B;AAmB9B8f,EAAAA,GAAG,EAAE,CAAC,KAAD,EAAQ,QAAR,EAAkB,KAAlB,EAAyB,OAAzB,EAAkC,OAAlC,EAA2C,QAA3C,CAnByB;AAoB9BC,EAAAA,EAAE,EAAE,EApB0B;AAqB9BC,EAAAA,EAAE,EAAE,EArB0B;AAsB9BC,EAAAA,CAAC,EAAE,EAtB2B;AAuB9BC,EAAAA,GAAG,EAAE,EAvByB;AAwB9BC,EAAAA,CAAC,EAAE,EAxB2B;AAyB9BC,EAAAA,KAAK,EAAE,EAzBuB;AA0B9BC,EAAAA,IAAI,EAAE,EA1BwB;AA2B9BC,EAAAA,GAAG,EAAE,EA3ByB;AA4B9BC,EAAAA,GAAG,EAAE,EA5ByB;AA6B9BC,EAAAA,MAAM,EAAE,EA7BsB;AA8B9BC,EAAAA,CAAC,EAAE,EA9B2B;AA+B9BC,EAAAA,EAAE,EAAE;AA/B0B,CAAzB;AAkCA,SAASC,YAAT,CAAsBC,UAAtB,EAAkCC,SAAlC,EAA6CC,UAA7C,EAAyD;AAC9D,MAAI,CAACF,UAAU,CAACnnB,MAAhB,EAAwB;AACtB,WAAOmnB,UAAP;AACD;;AAED,MAAIE,UAAU,IAAI,OAAOA,UAAP,KAAsB,UAAxC,EAAoD;AAClD,WAAOA,UAAU,CAACF,UAAD,CAAjB;AACD;;AAED,QAAMG,SAAS,GAAG,IAAInoB,MAAM,CAACooB,SAAX,EAAlB;AACA,QAAMC,eAAe,GAAGF,SAAS,CAACG,eAAV,CAA0BN,UAA1B,EAAsC,WAAtC,CAAxB;AACA,QAAMO,aAAa,GAAGrnB,MAAM,CAACC,IAAP,CAAY8mB,SAAZ,CAAtB;AACA,QAAM7F,QAAQ,GAAG,GAAG7S,MAAH,CAAU,GAAG8Y,eAAe,CAACllB,IAAhB,CAAqBgE,gBAArB,CAAsC,GAAtC,CAAb,CAAjB;;AAEA,OAAK,IAAIC,CAAC,GAAG,CAAR,EAAWK,GAAG,GAAG2a,QAAQ,CAACvhB,MAA/B,EAAuCuG,CAAC,GAAGK,GAA3C,EAAgDL,CAAC,EAAjD,EAAqD;AACnD,UAAMqJ,EAAE,GAAG2R,QAAQ,CAAChb,CAAD,CAAnB;AACA,UAAMohB,MAAM,GAAG/X,EAAE,CAACqV,QAAH,CAAYrnB,WAAZ,EAAf;;AAEA,QAAI,CAAC8pB,aAAa,CAACjpB,QAAd,CAAuBkpB,MAAvB,CAAL,EAAqC;AACnC/X,MAAAA,EAAE,CAACvF,MAAH;AAEA;AACD;;AAED,UAAMud,aAAa,GAAG,GAAGlZ,MAAH,CAAU,GAAGkB,EAAE,CAACrC,UAAhB,CAAtB;AACA,UAAMsa,iBAAiB,GAAG,GAAGnZ,MAAH,CAAU0Y,SAAS,CAAC,GAAD,CAAT,IAAkB,EAA5B,EAAgCA,SAAS,CAACO,MAAD,CAAT,IAAqB,EAArD,CAA1B;AAEAC,IAAAA,aAAa,CAACrnB,OAAd,CAAsBukB,IAAI,IAAI;AAC5B,UAAI,CAACD,gBAAgB,CAACC,IAAD,EAAO+C,iBAAP,CAArB,EAAgD;AAC9CjY,QAAAA,EAAE,CAACvC,eAAH,CAAmByX,IAAI,CAACG,QAAxB;AACD;AACF,KAJD;AAKD;;AAED,SAAOuC,eAAe,CAACllB,IAAhB,CAAqBwlB,SAA5B;AACD;;AC9HD;AACA;AACA;AACA;AACA;AACA;AAqBA;AACA;AACA;AACA;AACA;;AAEA,MAAM3kB,MAAI,GAAG,SAAb;AACA,MAAMyH,UAAQ,GAAG,YAAjB;AACA,MAAME,WAAS,GAAI,IAAGF,UAAS,EAA/B;AACA,MAAMmd,cAAY,GAAG,YAArB;AACA,MAAMC,qBAAqB,GAAG,IAAIxiB,GAAJ,CAAQ,CAAC,UAAD,EAAa,WAAb,EAA0B,YAA1B,CAAR,CAA9B;AAEA,MAAMgL,aAAW,GAAG;AAClByX,EAAAA,SAAS,EAAE,SADO;AAElBC,EAAAA,QAAQ,EAAE,QAFQ;AAGlBC,EAAAA,KAAK,EAAE,2BAHW;AAIlB1f,EAAAA,OAAO,EAAE,QAJS;AAKlB2f,EAAAA,KAAK,EAAE,iBALW;AAMlBC,EAAAA,IAAI,EAAE,SANY;AAOlB/pB,EAAAA,QAAQ,EAAE,kBAPQ;AAQlBof,EAAAA,SAAS,EAAE,mBARO;AASlB7P,EAAAA,MAAM,EAAE,yBATU;AAUlBuL,EAAAA,SAAS,EAAE,0BAVO;AAWlBkP,EAAAA,kBAAkB,EAAE,OAXF;AAYlB7M,EAAAA,QAAQ,EAAE,kBAZQ;AAalB8M,EAAAA,WAAW,EAAE,mBAbK;AAclBC,EAAAA,QAAQ,EAAE,SAdQ;AAelBnB,EAAAA,UAAU,EAAE,iBAfM;AAgBlBD,EAAAA,SAAS,EAAE,QAhBO;AAiBlBxL,EAAAA,YAAY,EAAE;AAjBI,CAApB;AAoBA,MAAM6M,aAAa,GAAG;AACpBC,EAAAA,IAAI,EAAE,MADc;AAEpBC,EAAAA,GAAG,EAAE,KAFe;AAGpBC,EAAAA,KAAK,EAAE/lB,KAAK,KAAK,MAAL,GAAc,OAHN;AAIpBgmB,EAAAA,MAAM,EAAE,QAJY;AAKpBC,EAAAA,IAAI,EAAEjmB,KAAK,KAAK,OAAL,GAAe;AALN,CAAtB;AAQA,MAAMoN,SAAO,GAAG;AACdgY,EAAAA,SAAS,EAAE,IADG;AAEdC,EAAAA,QAAQ,EAAE,yCACE,mCADF,GAEE,mCAFF,GAGA,QALI;AAMdzf,EAAAA,OAAO,EAAE,aANK;AAOd0f,EAAAA,KAAK,EAAE,EAPO;AAQdC,EAAAA,KAAK,EAAE,CARO;AASdC,EAAAA,IAAI,EAAE,KATQ;AAUd/pB,EAAAA,QAAQ,EAAE,KAVI;AAWdof,EAAAA,SAAS,EAAE,KAXG;AAYd7P,EAAAA,MAAM,EAAE,CAAC,CAAD,EAAI,CAAJ,CAZM;AAaduL,EAAAA,SAAS,EAAE,KAbG;AAcdkP,EAAAA,kBAAkB,EAAE,CAAC,KAAD,EAAQ,OAAR,EAAiB,QAAjB,EAA2B,MAA3B,CAdN;AAed7M,EAAAA,QAAQ,EAAE,iBAfI;AAgBd8M,EAAAA,WAAW,EAAE,EAhBC;AAiBdC,EAAAA,QAAQ,EAAE,IAjBI;AAkBdnB,EAAAA,UAAU,EAAE,IAlBE;AAmBdD,EAAAA,SAAS,EAAE/B,gBAnBG;AAoBdzJ,EAAAA,YAAY,EAAE;AApBA,CAAhB;AAuBA,MAAMjc,OAAK,GAAG;AACZopB,EAAAA,IAAI,EAAG,OAAMje,WAAU,EADX;AAEZke,EAAAA,MAAM,EAAG,SAAQle,WAAU,EAFf;AAGZme,EAAAA,IAAI,EAAG,OAAMne,WAAU,EAHX;AAIZoe,EAAAA,KAAK,EAAG,QAAOpe,WAAU,EAJb;AAKZqe,EAAAA,QAAQ,EAAG,WAAUre,WAAU,EALnB;AAMZse,EAAAA,KAAK,EAAG,QAAOte,WAAU,EANb;AAOZue,EAAAA,OAAO,EAAG,UAASve,WAAU,EAPjB;AAQZwe,EAAAA,QAAQ,EAAG,WAAUxe,WAAU,EARnB;AASZye,EAAAA,UAAU,EAAG,aAAYze,WAAU,EATvB;AAUZ0e,EAAAA,UAAU,EAAG,aAAY1e,WAAU;AAVvB,CAAd;AAaA,MAAMgB,iBAAe,GAAG,MAAxB;AACA,MAAM2d,gBAAgB,GAAG,OAAzB;AACA,MAAM1d,iBAAe,GAAG,MAAxB;AAEA,MAAM2d,gBAAgB,GAAG,MAAzB;AACA,MAAMC,eAAe,GAAG,KAAxB;AAEA,MAAMC,sBAAsB,GAAG,gBAA/B;AACA,MAAMC,cAAc,GAAI,IAAGJ,gBAAiB,EAA5C;AAEA,MAAMK,gBAAgB,GAAG,eAAzB;AAEA,MAAMC,aAAa,GAAG,OAAtB;AACA,MAAMC,aAAa,GAAG,OAAtB;AACA,MAAMC,aAAa,GAAG,OAAtB;AACA,MAAMC,cAAc,GAAG,QAAvB;AAEA;AACA;AACA;AACA;AACA;;AAEA,MAAMC,OAAN,SAAsB3f,aAAtB,CAAoC;AAClCC,EAAAA,WAAW,CAACpM,OAAD,EAAU8B,MAAV,EAAkB;AAC3B,QAAI,OAAOyc,MAAP,KAAkB,WAAtB,EAAmC;AACjC,YAAM,IAAI9b,SAAJ,CAAc,8DAAd,CAAN;AACD;;AAED,UAAMzC,OAAN,EAL2B;;AAQ3B,SAAK+rB,UAAL,GAAkB,IAAlB;AACA,SAAKC,QAAL,GAAgB,CAAhB;AACA,SAAKC,WAAL,GAAmB,EAAnB;AACA,SAAKC,cAAL,GAAsB,EAAtB;AACA,SAAKxO,OAAL,GAAe,IAAf,CAZ2B;;AAe3B,SAAK1I,OAAL,GAAe,KAAKC,UAAL,CAAgBnT,MAAhB,CAAf;AACA,SAAKqqB,GAAL,GAAW,IAAX;;AAEA,SAAKC,aAAL;AACD,GApBiC;;;AAwBhB,aAAPxa,OAAO,GAAG;AACnB,WAAOA,SAAP;AACD;;AAEc,aAAJ9M,IAAI,GAAG;AAChB,WAAOA,MAAP;AACD;;AAEe,aAALxD,KAAK,GAAG;AACjB,WAAOA,OAAP;AACD;;AAEqB,aAAX6Q,WAAW,GAAG;AACvB,WAAOA,aAAP;AACD,GAtCiC;;;AA0ClCka,EAAAA,MAAM,GAAG;AACP,SAAKN,UAAL,GAAkB,IAAlB;AACD;;AAEDO,EAAAA,OAAO,GAAG;AACR,SAAKP,UAAL,GAAkB,KAAlB;AACD;;AAEDQ,EAAAA,aAAa,GAAG;AACd,SAAKR,UAAL,GAAkB,CAAC,KAAKA,UAAxB;AACD;;AAEDzd,EAAAA,MAAM,CAAC9G,KAAD,EAAQ;AACZ,QAAI,CAAC,KAAKukB,UAAV,EAAsB;AACpB;AACD;;AAED,QAAIvkB,KAAJ,EAAW;AACT,YAAMmY,OAAO,GAAG,KAAK6M,4BAAL,CAAkChlB,KAAlC,CAAhB;;AAEAmY,MAAAA,OAAO,CAACuM,cAAR,CAAuBO,KAAvB,GAA+B,CAAC9M,OAAO,CAACuM,cAAR,CAAuBO,KAAvD;;AAEA,UAAI9M,OAAO,CAAC+M,oBAAR,EAAJ,EAAoC;AAClC/M,QAAAA,OAAO,CAACgN,MAAR,CAAe,IAAf,EAAqBhN,OAArB;AACD,OAFD,MAEO;AACLA,QAAAA,OAAO,CAACiN,MAAR,CAAe,IAAf,EAAqBjN,OAArB;AACD;AACF,KAVD,MAUO;AACL,UAAI,KAAKkN,aAAL,GAAqB5pB,SAArB,CAA+BC,QAA/B,CAAwCwK,iBAAxC,CAAJ,EAA8D;AAC5D,aAAKkf,MAAL,CAAY,IAAZ,EAAkB,IAAlB;;AACA;AACD;;AAED,WAAKD,MAAL,CAAY,IAAZ,EAAkB,IAAlB;AACD;AACF;;AAEDngB,EAAAA,OAAO,GAAG;AACR0K,IAAAA,YAAY,CAAC,KAAK8U,QAAN,CAAZ;AAEArkB,IAAAA,YAAY,CAACC,GAAb,CAAiB,KAAKyE,QAAL,CAAciB,OAAd,CAAsBke,cAAtB,CAAjB,EAAwDC,gBAAxD,EAA0E,KAAKqB,iBAA/E;;AAEA,QAAI,KAAKX,GAAT,EAAc;AACZ,WAAKA,GAAL,CAASngB,MAAT;AACD;;AAED,QAAI,KAAK0R,OAAT,EAAkB;AAChB,WAAKA,OAAL,CAAaU,OAAb;AACD;;AAED,UAAM5R,OAAN;AACD;;AAEDoO,EAAAA,IAAI,GAAG;AACL,QAAI,KAAKvO,QAAL,CAAcgP,KAAd,CAAoBiC,OAApB,KAAgC,MAApC,EAA4C;AAC1C,YAAM,IAAItQ,KAAJ,CAAU,qCAAV,CAAN;AACD;;AAED,QAAI,EAAE,KAAK+f,aAAL,MAAwB,KAAKhB,UAA/B,CAAJ,EAAgD;AAC9C;AACD;;AAED,UAAMhO,SAAS,GAAGpW,YAAY,CAACyC,OAAb,CAAqB,KAAKiC,QAA1B,EAAoC,KAAKD,WAAL,CAAiB9K,KAAjB,CAAuBspB,IAA3D,CAAlB;AACA,UAAMoC,UAAU,GAAG3pB,cAAc,CAAC,KAAKgJ,QAAN,CAAjC;AACA,UAAM4gB,UAAU,GAAGD,UAAU,KAAK,IAAf,GACjB,KAAK3gB,QAAL,CAAc6gB,aAAd,CAA4B5pB,eAA5B,CAA4CJ,QAA5C,CAAqD,KAAKmJ,QAA1D,CADiB,GAEjB2gB,UAAU,CAAC9pB,QAAX,CAAoB,KAAKmJ,QAAzB,CAFF;;AAIA,QAAI0R,SAAS,CAACtT,gBAAV,IAA8B,CAACwiB,UAAnC,EAA+C;AAC7C;AACD;;AAED,UAAMd,GAAG,GAAG,KAAKU,aAAL,EAAZ;AACA,UAAMM,KAAK,GAAG3tB,MAAM,CAAC,KAAK4M,WAAL,CAAiBtH,IAAlB,CAApB;AAEAqnB,IAAAA,GAAG,CAAC5d,YAAJ,CAAiB,IAAjB,EAAuB4e,KAAvB;;AACA,SAAK9gB,QAAL,CAAckC,YAAd,CAA2B,kBAA3B,EAA+C4e,KAA/C;;AAEA,QAAI,KAAKnY,OAAL,CAAa4U,SAAjB,EAA4B;AAC1BuC,MAAAA,GAAG,CAAClpB,SAAJ,CAAcoU,GAAd,CAAkB5J,iBAAlB;AACD;;AAED,UAAM4R,SAAS,GAAG,OAAO,KAAKrK,OAAL,CAAaqK,SAApB,KAAkC,UAAlC,GAChB,KAAKrK,OAAL,CAAaqK,SAAb,CAAuBhgB,IAAvB,CAA4B,IAA5B,EAAkC8sB,GAAlC,EAAuC,KAAK9f,QAA5C,CADgB,GAEhB,KAAK2I,OAAL,CAAaqK,SAFf;;AAIA,UAAM+N,UAAU,GAAG,KAAKC,cAAL,CAAoBhO,SAApB,CAAnB;;AACA,SAAKiO,mBAAL,CAAyBF,UAAzB;;AAEA,UAAM;AAAErS,MAAAA;AAAF,QAAgB,KAAK/F,OAA3B;AACA1I,IAAAA,IAAI,CAACd,GAAL,CAAS2gB,GAAT,EAAc,KAAK/f,WAAL,CAAiBG,QAA/B,EAAyC,IAAzC;;AAEA,QAAI,CAAC,KAAKF,QAAL,CAAc6gB,aAAd,CAA4B5pB,eAA5B,CAA4CJ,QAA5C,CAAqD,KAAKipB,GAA1D,CAAL,EAAqE;AACnEpR,MAAAA,SAAS,CAACqH,MAAV,CAAiB+J,GAAjB;AACAxkB,MAAAA,YAAY,CAACyC,OAAb,CAAqB,KAAKiC,QAA1B,EAAoC,KAAKD,WAAL,CAAiB9K,KAAjB,CAAuBwpB,QAA3D;AACD;;AAED,QAAI,KAAKpN,OAAT,EAAkB;AAChB,WAAKA,OAAL,CAAaW,MAAb;AACD,KAFD,MAEO;AACL,WAAKX,OAAL,GAAea,MAAM,CAACO,YAAP,CAAoB,KAAKzS,QAAzB,EAAmC8f,GAAnC,EAAwC,KAAK1N,gBAAL,CAAsB2O,UAAtB,CAAxC,CAAf;AACD;;AAEDjB,IAAAA,GAAG,CAAClpB,SAAJ,CAAcoU,GAAd,CAAkB3J,iBAAlB;;AAEA,UAAMwc,WAAW,GAAG,KAAKqD,wBAAL,CAA8B,KAAKvY,OAAL,CAAakV,WAA3C,CAApB;;AACA,QAAIA,WAAJ,EAAiB;AACfiC,MAAAA,GAAG,CAAClpB,SAAJ,CAAcoU,GAAd,CAAkB,GAAG6S,WAAW,CAAC5pB,KAAZ,CAAkB,GAAlB,CAArB;AACD,KAvDI;AA0DL;AACA;AACA;;;AACA,QAAI,kBAAkBT,QAAQ,CAACyD,eAA/B,EAAgD;AAC9C,SAAG+M,MAAH,CAAU,GAAGxQ,QAAQ,CAACoE,IAAT,CAAcwM,QAA3B,EAAqCvO,OAArC,CAA6ClC,OAAO,IAAI;AACtD2H,QAAAA,YAAY,CAACkC,EAAb,CAAgB7J,OAAhB,EAAyB,WAAzB,EAAsC4D,IAAtC;AACD,OAFD;AAGD;;AAED,UAAM0X,QAAQ,GAAG,MAAM;AACrB,YAAMkS,cAAc,GAAG,KAAKvB,WAA5B;AAEA,WAAKA,WAAL,GAAmB,IAAnB;AACAtkB,MAAAA,YAAY,CAACyC,OAAb,CAAqB,KAAKiC,QAA1B,EAAoC,KAAKD,WAAL,CAAiB9K,KAAjB,CAAuBupB,KAA3D;;AAEA,UAAI2C,cAAc,KAAKlC,eAAvB,EAAwC;AACtC,aAAKsB,MAAL,CAAY,IAAZ,EAAkB,IAAlB;AACD;AACF,KATD;;AAWA,UAAM/f,UAAU,GAAG,KAAKsf,GAAL,CAASlpB,SAAT,CAAmBC,QAAnB,CAA4BuK,iBAA5B,CAAnB;;AACA,SAAKb,cAAL,CAAoB0O,QAApB,EAA8B,KAAK6Q,GAAnC,EAAwCtf,UAAxC;AACD;;AAED8N,EAAAA,IAAI,GAAG;AACL,QAAI,CAAC,KAAK+C,OAAV,EAAmB;AACjB;AACD;;AAED,UAAMyO,GAAG,GAAG,KAAKU,aAAL,EAAZ;;AACA,UAAMvR,QAAQ,GAAG,MAAM;AACrB,UAAI,KAAKoR,oBAAL,EAAJ,EAAiC;AAC/B;AACD;;AAED,UAAI,KAAKT,WAAL,KAAqBZ,gBAAzB,EAA2C;AACzCc,QAAAA,GAAG,CAACngB,MAAJ;AACD;;AAED,WAAKyhB,cAAL;;AACA,WAAKphB,QAAL,CAAc2C,eAAd,CAA8B,kBAA9B;;AACArH,MAAAA,YAAY,CAACyC,OAAb,CAAqB,KAAKiC,QAA1B,EAAoC,KAAKD,WAAL,CAAiB9K,KAAjB,CAAuBqpB,MAA3D;;AAEA,UAAI,KAAKjN,OAAT,EAAkB;AAChB,aAAKA,OAAL,CAAaU,OAAb;;AACA,aAAKV,OAAL,GAAe,IAAf;AACD;AACF,KAjBD;;AAmBA,UAAMY,SAAS,GAAG3W,YAAY,CAACyC,OAAb,CAAqB,KAAKiC,QAA1B,EAAoC,KAAKD,WAAL,CAAiB9K,KAAjB,CAAuBopB,IAA3D,CAAlB;;AACA,QAAIpM,SAAS,CAAC7T,gBAAd,EAAgC;AAC9B;AACD;;AAED0hB,IAAAA,GAAG,CAAClpB,SAAJ,CAAc+I,MAAd,CAAqB0B,iBAArB,EA9BK;AAiCL;;AACA,QAAI,kBAAkB7N,QAAQ,CAACyD,eAA/B,EAAgD;AAC9C,SAAG+M,MAAH,CAAU,GAAGxQ,QAAQ,CAACoE,IAAT,CAAcwM,QAA3B,EACGvO,OADH,CACWlC,OAAO,IAAI2H,YAAY,CAACC,GAAb,CAAiB5H,OAAjB,EAA0B,WAA1B,EAAuC4D,IAAvC,CADtB;AAED;;AAED,SAAKsoB,cAAL,CAAoBN,aAApB,IAAqC,KAArC;AACA,SAAKM,cAAL,CAAoBP,aAApB,IAAqC,KAArC;AACA,SAAKO,cAAL,CAAoBR,aAApB,IAAqC,KAArC;AAEA,UAAM7e,UAAU,GAAG,KAAKsf,GAAL,CAASlpB,SAAT,CAAmBC,QAAnB,CAA4BuK,iBAA5B,CAAnB;;AACA,SAAKb,cAAL,CAAoB0O,QAApB,EAA8B,KAAK6Q,GAAnC,EAAwCtf,UAAxC;;AACA,SAAKof,WAAL,GAAmB,EAAnB;AACD;;AAED5N,EAAAA,MAAM,GAAG;AACP,QAAI,KAAKX,OAAL,KAAiB,IAArB,EAA2B;AACzB,WAAKA,OAAL,CAAaW,MAAb;AACD;AACF,GArOiC;;;AAyOlC0O,EAAAA,aAAa,GAAG;AACd,WAAOvjB,OAAO,CAAC,KAAKkkB,QAAL,EAAD,CAAd;AACD;;AAEDb,EAAAA,aAAa,GAAG;AACd,QAAI,KAAKV,GAAT,EAAc;AACZ,aAAO,KAAKA,GAAZ;AACD;;AAED,UAAMnsB,OAAO,GAAGH,QAAQ,CAACsiB,aAAT,CAAuB,KAAvB,CAAhB;AACAniB,IAAAA,OAAO,CAACypB,SAAR,GAAoB,KAAKzU,OAAL,CAAa6U,QAAjC;AAEA,UAAMsC,GAAG,GAAGnsB,OAAO,CAACyQ,QAAR,CAAiB,CAAjB,CAAZ;AACA,SAAKkd,UAAL,CAAgBxB,GAAhB;AACAA,IAAAA,GAAG,CAAClpB,SAAJ,CAAc+I,MAAd,CAAqByB,iBAArB,EAAsCC,iBAAtC;AAEA,SAAKye,GAAL,GAAWA,GAAX;AACA,WAAO,KAAKA,GAAZ;AACD;;AAEDwB,EAAAA,UAAU,CAACxB,GAAD,EAAM;AACd,SAAKyB,sBAAL,CAA4BzB,GAA5B,EAAiC,KAAKuB,QAAL,EAAjC,EAAkDnC,sBAAlD;AACD;;AAEDqC,EAAAA,sBAAsB,CAAC/D,QAAD,EAAWgE,OAAX,EAAoB5tB,QAApB,EAA8B;AAClD,UAAM6tB,eAAe,GAAG3d,cAAc,CAACK,OAAf,CAAuBvQ,QAAvB,EAAiC4pB,QAAjC,CAAxB;;AAEA,QAAI,CAACgE,OAAD,IAAYC,eAAhB,EAAiC;AAC/BA,MAAAA,eAAe,CAAC9hB,MAAhB;AACA;AACD,KANiD;;;AASlD,SAAK+hB,iBAAL,CAAuBD,eAAvB,EAAwCD,OAAxC;AACD;;AAEDE,EAAAA,iBAAiB,CAAC/tB,OAAD,EAAU6tB,OAAV,EAAmB;AAClC,QAAI7tB,OAAO,KAAK,IAAhB,EAAsB;AACpB;AACD;;AAED,QAAIuB,SAAS,CAACssB,OAAD,CAAb,EAAwB;AACtBA,MAAAA,OAAO,GAAGnsB,UAAU,CAACmsB,OAAD,CAApB,CADsB;;AAItB,UAAI,KAAK7Y,OAAL,CAAagV,IAAjB,EAAuB;AACrB,YAAI6D,OAAO,CAAClqB,UAAR,KAAuB3D,OAA3B,EAAoC;AAClCA,UAAAA,OAAO,CAACypB,SAAR,GAAoB,EAApB;AACAzpB,UAAAA,OAAO,CAACoiB,MAAR,CAAeyL,OAAf;AACD;AACF,OALD,MAKO;AACL7tB,QAAAA,OAAO,CAACguB,WAAR,GAAsBH,OAAO,CAACG,WAA9B;AACD;;AAED;AACD;;AAED,QAAI,KAAKhZ,OAAL,CAAagV,IAAjB,EAAuB;AACrB,UAAI,KAAKhV,OAAL,CAAamV,QAAjB,EAA2B;AACzB0D,QAAAA,OAAO,GAAGhF,YAAY,CAACgF,OAAD,EAAU,KAAK7Y,OAAL,CAAa+T,SAAvB,EAAkC,KAAK/T,OAAL,CAAagU,UAA/C,CAAtB;AACD;;AAEDhpB,MAAAA,OAAO,CAACypB,SAAR,GAAoBoE,OAApB;AACD,KAND,MAMO;AACL7tB,MAAAA,OAAO,CAACguB,WAAR,GAAsBH,OAAtB;AACD;AACF;;AAEDH,EAAAA,QAAQ,GAAG;AACT,UAAM5D,KAAK,GAAG,KAAKzd,QAAL,CAAcnM,YAAd,CAA2B,wBAA3B,KAAwD,KAAK8U,OAAL,CAAa8U,KAAnF;;AAEA,WAAO,KAAKyD,wBAAL,CAA8BzD,KAA9B,CAAP;AACD;;AAEDmE,EAAAA,gBAAgB,CAACb,UAAD,EAAa;AAC3B,QAAIA,UAAU,KAAK,OAAnB,EAA4B;AAC1B,aAAO,KAAP;AACD;;AAED,QAAIA,UAAU,KAAK,MAAnB,EAA2B;AACzB,aAAO,OAAP;AACD;;AAED,WAAOA,UAAP;AACD,GA7TiC;;;AAiUlCZ,EAAAA,4BAA4B,CAAChlB,KAAD,EAAQmY,OAAR,EAAiB;AAC3C,WAAOA,OAAO,IAAI,KAAKvT,WAAL,CAAiBW,mBAAjB,CAAqCvF,KAAK,CAACC,cAA3C,EAA2D,KAAKymB,kBAAL,EAA3D,CAAlB;AACD;;AAEDhP,EAAAA,UAAU,GAAG;AACX,UAAM;AAAE1P,MAAAA;AAAF,QAAa,KAAKwF,OAAxB;;AAEA,QAAI,OAAOxF,MAAP,KAAkB,QAAtB,EAAgC;AAC9B,aAAOA,MAAM,CAAClP,KAAP,CAAa,GAAb,EAAkB+Q,GAAlB,CAAsB3C,GAAG,IAAIzN,MAAM,CAAC8W,QAAP,CAAgBrJ,GAAhB,EAAqB,EAArB,CAA7B,CAAP;AACD;;AAED,QAAI,OAAOc,MAAP,KAAkB,UAAtB,EAAkC;AAChC,aAAO2P,UAAU,IAAI3P,MAAM,CAAC2P,UAAD,EAAa,KAAK9S,QAAlB,CAA3B;AACD;;AAED,WAAOmD,MAAP;AACD;;AAED+d,EAAAA,wBAAwB,CAACM,OAAD,EAAU;AAChC,WAAO,OAAOA,OAAP,KAAmB,UAAnB,GAAgCA,OAAO,CAACxuB,IAAR,CAAa,KAAKgN,QAAlB,CAAhC,GAA8DwhB,OAArE;AACD;;AAEDpP,EAAAA,gBAAgB,CAAC2O,UAAD,EAAa;AAC3B,UAAMhO,qBAAqB,GAAG;AAC5BC,MAAAA,SAAS,EAAE+N,UADiB;AAE5BzO,MAAAA,SAAS,EAAE,CACT;AACE9Z,QAAAA,IAAI,EAAE,MADR;AAEEya,QAAAA,OAAO,EAAE;AACP2K,UAAAA,kBAAkB,EAAE,KAAKjV,OAAL,CAAaiV;AAD1B;AAFX,OADS,EAOT;AACEplB,QAAAA,IAAI,EAAE,QADR;AAEEya,QAAAA,OAAO,EAAE;AACP9P,UAAAA,MAAM,EAAE,KAAK0P,UAAL;AADD;AAFX,OAPS,EAaT;AACEra,QAAAA,IAAI,EAAE,iBADR;AAEEya,QAAAA,OAAO,EAAE;AACPlC,UAAAA,QAAQ,EAAE,KAAKpI,OAAL,CAAaoI;AADhB;AAFX,OAbS,EAmBT;AACEvY,QAAAA,IAAI,EAAE,OADR;AAEEya,QAAAA,OAAO,EAAE;AACPtf,UAAAA,OAAO,EAAG,IAAG,KAAKoM,WAAL,CAAiBtH,IAAK;AAD5B;AAFX,OAnBS,EAyBT;AACED,QAAAA,IAAI,EAAE,UADR;AAEEga,QAAAA,OAAO,EAAE,IAFX;AAGEsP,QAAAA,KAAK,EAAE,YAHT;AAIEnpB,QAAAA,EAAE,EAAEgJ,IAAI,IAAI,KAAKogB,4BAAL,CAAkCpgB,IAAlC;AAJd,OAzBS,CAFiB;AAkC5BqgB,MAAAA,aAAa,EAAErgB,IAAI,IAAI;AACrB,YAAIA,IAAI,CAACsR,OAAL,CAAaD,SAAb,KAA2BrR,IAAI,CAACqR,SAApC,EAA+C;AAC7C,eAAK+O,4BAAL,CAAkCpgB,IAAlC;AACD;AACF;AAtC2B,KAA9B;AAyCA,WAAO,EACL,GAAGoR,qBADE;AAEL,UAAI,OAAO,KAAKpK,OAAL,CAAauI,YAApB,KAAqC,UAArC,GAAkD,KAAKvI,OAAL,CAAauI,YAAb,CAA0B6B,qBAA1B,CAAlD,GAAqG,KAAKpK,OAAL,CAAauI,YAAtH;AAFK,KAAP;AAID;;AAED+P,EAAAA,mBAAmB,CAACF,UAAD,EAAa;AAC9B,SAAKP,aAAL,GAAqB5pB,SAArB,CAA+BoU,GAA/B,CAAoC,GAAE,KAAKiX,oBAAL,EAA4B,IAAG,KAAKL,gBAAL,CAAsBb,UAAtB,CAAkC,EAAvG;AACD;;AAEDC,EAAAA,cAAc,CAAChO,SAAD,EAAY;AACxB,WAAO+K,aAAa,CAAC/K,SAAS,CAAC3c,WAAV,EAAD,CAApB;AACD;;AAED0pB,EAAAA,aAAa,GAAG;AACd,UAAMmC,QAAQ,GAAG,KAAKvZ,OAAL,CAAa5K,OAAb,CAAqB9J,KAArB,CAA2B,GAA3B,CAAjB;;AAEAiuB,IAAAA,QAAQ,CAACrsB,OAAT,CAAiBkI,OAAO,IAAI;AAC1B,UAAIA,OAAO,KAAK,OAAhB,EAAyB;AACvBzC,QAAAA,YAAY,CAACkC,EAAb,CAAgB,KAAKwC,QAArB,EAA+B,KAAKD,WAAL,CAAiB9K,KAAjB,CAAuBypB,KAAtD,EAA6D,KAAK/V,OAAL,CAAa/U,QAA1E,EAAoFuH,KAAK,IAAI,KAAK8G,MAAL,CAAY9G,KAAZ,CAA7F;AACD,OAFD,MAEO,IAAI4C,OAAO,KAAKyhB,cAAhB,EAAgC;AACrC,cAAM2C,OAAO,GAAGpkB,OAAO,KAAKshB,aAAZ,GACd,KAAKtf,WAAL,CAAiB9K,KAAjB,CAAuB4pB,UADT,GAEd,KAAK9e,WAAL,CAAiB9K,KAAjB,CAAuB0pB,OAFzB;AAGA,cAAMyD,QAAQ,GAAGrkB,OAAO,KAAKshB,aAAZ,GACf,KAAKtf,WAAL,CAAiB9K,KAAjB,CAAuB6pB,UADR,GAEf,KAAK/e,WAAL,CAAiB9K,KAAjB,CAAuB2pB,QAFzB;AAIAtjB,QAAAA,YAAY,CAACkC,EAAb,CAAgB,KAAKwC,QAArB,EAA+BmiB,OAA/B,EAAwC,KAAKxZ,OAAL,CAAa/U,QAArD,EAA+DuH,KAAK,IAAI,KAAKmlB,MAAL,CAAYnlB,KAAZ,CAAxE;AACAG,QAAAA,YAAY,CAACkC,EAAb,CAAgB,KAAKwC,QAArB,EAA+BoiB,QAA/B,EAAyC,KAAKzZ,OAAL,CAAa/U,QAAtD,EAAgEuH,KAAK,IAAI,KAAKolB,MAAL,CAAYplB,KAAZ,CAAzE;AACD;AACF,KAdD;;AAgBA,SAAKslB,iBAAL,GAAyB,MAAM;AAC7B,UAAI,KAAKzgB,QAAT,EAAmB;AACjB,aAAKsO,IAAL;AACD;AACF,KAJD;;AAMAhT,IAAAA,YAAY,CAACkC,EAAb,CAAgB,KAAKwC,QAAL,CAAciB,OAAd,CAAsBke,cAAtB,CAAhB,EAAuDC,gBAAvD,EAAyE,KAAKqB,iBAA9E;;AAEA,QAAI,KAAK9X,OAAL,CAAa/U,QAAjB,EAA2B;AACzB,WAAK+U,OAAL,GAAe,EACb,GAAG,KAAKA,OADK;AAEb5K,QAAAA,OAAO,EAAE,QAFI;AAGbnK,QAAAA,QAAQ,EAAE;AAHG,OAAf;AAKD,KAND,MAMO;AACL,WAAKyuB,SAAL;AACD;AACF;;AAEDA,EAAAA,SAAS,GAAG;AACV,UAAM5E,KAAK,GAAG,KAAKzd,QAAL,CAAcnM,YAAd,CAA2B,OAA3B,CAAd;;AACA,UAAMyuB,iBAAiB,GAAG,OAAO,KAAKtiB,QAAL,CAAcnM,YAAd,CAA2B,wBAA3B,CAAjC;;AAEA,QAAI4pB,KAAK,IAAI6E,iBAAiB,KAAK,QAAnC,EAA6C;AAC3C,WAAKtiB,QAAL,CAAckC,YAAd,CAA2B,wBAA3B,EAAqDub,KAAK,IAAI,EAA9D;;AACA,UAAIA,KAAK,IAAI,CAAC,KAAKzd,QAAL,CAAcnM,YAAd,CAA2B,YAA3B,CAAV,IAAsD,CAAC,KAAKmM,QAAL,CAAc2hB,WAAzE,EAAsF;AACpF,aAAK3hB,QAAL,CAAckC,YAAd,CAA2B,YAA3B,EAAyCub,KAAzC;AACD;;AAED,WAAKzd,QAAL,CAAckC,YAAd,CAA2B,OAA3B,EAAoC,EAApC;AACD;AACF;;AAEDoe,EAAAA,MAAM,CAACnlB,KAAD,EAAQmY,OAAR,EAAiB;AACrBA,IAAAA,OAAO,GAAG,KAAK6M,4BAAL,CAAkChlB,KAAlC,EAAyCmY,OAAzC,CAAV;;AAEA,QAAInY,KAAJ,EAAW;AACTmY,MAAAA,OAAO,CAACuM,cAAR,CACE1kB,KAAK,CAACK,IAAN,KAAe,SAAf,GAA2B8jB,aAA3B,GAA2CD,aAD7C,IAEI,IAFJ;AAGD;;AAED,QAAI/L,OAAO,CAACkN,aAAR,GAAwB5pB,SAAxB,CAAkCC,QAAlC,CAA2CwK,iBAA3C,KAA+DiS,OAAO,CAACsM,WAAR,KAAwBZ,gBAA3F,EAA6G;AAC3G1L,MAAAA,OAAO,CAACsM,WAAR,GAAsBZ,gBAAtB;AACA;AACD;;AAEDnU,IAAAA,YAAY,CAACyI,OAAO,CAACqM,QAAT,CAAZ;AAEArM,IAAAA,OAAO,CAACsM,WAAR,GAAsBZ,gBAAtB;;AAEA,QAAI,CAAC1L,OAAO,CAAC3K,OAAR,CAAgB+U,KAAjB,IAA0B,CAACpK,OAAO,CAAC3K,OAAR,CAAgB+U,KAAhB,CAAsBnP,IAArD,EAA2D;AACzD+E,MAAAA,OAAO,CAAC/E,IAAR;AACA;AACD;;AAED+E,IAAAA,OAAO,CAACqM,QAAR,GAAmBlmB,UAAU,CAAC,MAAM;AAClC,UAAI6Z,OAAO,CAACsM,WAAR,KAAwBZ,gBAA5B,EAA8C;AAC5C1L,QAAAA,OAAO,CAAC/E,IAAR;AACD;AACF,KAJ4B,EAI1B+E,OAAO,CAAC3K,OAAR,CAAgB+U,KAAhB,CAAsBnP,IAJI,CAA7B;AAKD;;AAEDgS,EAAAA,MAAM,CAACplB,KAAD,EAAQmY,OAAR,EAAiB;AACrBA,IAAAA,OAAO,GAAG,KAAK6M,4BAAL,CAAkChlB,KAAlC,EAAyCmY,OAAzC,CAAV;;AAEA,QAAInY,KAAJ,EAAW;AACTmY,MAAAA,OAAO,CAACuM,cAAR,CACE1kB,KAAK,CAACK,IAAN,KAAe,UAAf,GAA4B8jB,aAA5B,GAA4CD,aAD9C,IAEI/L,OAAO,CAACtT,QAAR,CAAiBnJ,QAAjB,CAA0BsE,KAAK,CAAC2B,aAAhC,CAFJ;AAGD;;AAED,QAAIwW,OAAO,CAAC+M,oBAAR,EAAJ,EAAoC;AAClC;AACD;;AAEDxV,IAAAA,YAAY,CAACyI,OAAO,CAACqM,QAAT,CAAZ;AAEArM,IAAAA,OAAO,CAACsM,WAAR,GAAsBX,eAAtB;;AAEA,QAAI,CAAC3L,OAAO,CAAC3K,OAAR,CAAgB+U,KAAjB,IAA0B,CAACpK,OAAO,CAAC3K,OAAR,CAAgB+U,KAAhB,CAAsBpP,IAArD,EAA2D;AACzDgF,MAAAA,OAAO,CAAChF,IAAR;AACA;AACD;;AAEDgF,IAAAA,OAAO,CAACqM,QAAR,GAAmBlmB,UAAU,CAAC,MAAM;AAClC,UAAI6Z,OAAO,CAACsM,WAAR,KAAwBX,eAA5B,EAA6C;AAC3C3L,QAAAA,OAAO,CAAChF,IAAR;AACD;AACF,KAJ4B,EAI1BgF,OAAO,CAAC3K,OAAR,CAAgB+U,KAAhB,CAAsBpP,IAJI,CAA7B;AAKD;;AAED+R,EAAAA,oBAAoB,GAAG;AACrB,SAAK,MAAMtiB,OAAX,IAAsB,KAAK8hB,cAA3B,EAA2C;AACzC,UAAI,KAAKA,cAAL,CAAoB9hB,OAApB,CAAJ,EAAkC;AAChC,eAAO,IAAP;AACD;AACF;;AAED,WAAO,KAAP;AACD;;AAED6K,EAAAA,UAAU,CAACnT,MAAD,EAAS;AACjB,UAAM8sB,cAAc,GAAG/f,WAAW,CAACI,iBAAZ,CAA8B,KAAK5C,QAAnC,CAAvB;AAEArK,IAAAA,MAAM,CAACC,IAAP,CAAY2sB,cAAZ,EAA4B1sB,OAA5B,CAAoC2sB,QAAQ,IAAI;AAC9C,UAAIlF,qBAAqB,CAAC3gB,GAAtB,CAA0B6lB,QAA1B,CAAJ,EAAyC;AACvC,eAAOD,cAAc,CAACC,QAAD,CAArB;AACD;AACF,KAJD;AAMA/sB,IAAAA,MAAM,GAAG,EACP,GAAG,KAAKsK,WAAL,CAAiBwF,OADb;AAEP,SAAGgd,cAFI;AAGP,UAAI,OAAO9sB,MAAP,KAAkB,QAAlB,IAA8BA,MAA9B,GAAuCA,MAAvC,GAAgD,EAApD;AAHO,KAAT;AAMAA,IAAAA,MAAM,CAACiZ,SAAP,GAAmBjZ,MAAM,CAACiZ,SAAP,KAAqB,KAArB,GAA6Blb,QAAQ,CAACoE,IAAtC,GAA6CvC,UAAU,CAACI,MAAM,CAACiZ,SAAR,CAA1E;;AAEA,QAAI,OAAOjZ,MAAM,CAACioB,KAAd,KAAwB,QAA5B,EAAsC;AACpCjoB,MAAAA,MAAM,CAACioB,KAAP,GAAe;AACbnP,QAAAA,IAAI,EAAE9Y,MAAM,CAACioB,KADA;AAEbpP,QAAAA,IAAI,EAAE7Y,MAAM,CAACioB;AAFA,OAAf;AAID;;AAED,QAAI,OAAOjoB,MAAM,CAACgoB,KAAd,KAAwB,QAA5B,EAAsC;AACpChoB,MAAAA,MAAM,CAACgoB,KAAP,GAAehoB,MAAM,CAACgoB,KAAP,CAAa1qB,QAAb,EAAf;AACD;;AAED,QAAI,OAAO0C,MAAM,CAAC+rB,OAAd,KAA0B,QAA9B,EAAwC;AACtC/rB,MAAAA,MAAM,CAAC+rB,OAAP,GAAiB/rB,MAAM,CAAC+rB,OAAP,CAAezuB,QAAf,EAAjB;AACD;;AAEDwC,IAAAA,eAAe,CAACkD,MAAD,EAAOhD,MAAP,EAAe,KAAKsK,WAAL,CAAiB+F,WAAhC,CAAf;;AAEA,QAAIrQ,MAAM,CAACqoB,QAAX,EAAqB;AACnBroB,MAAAA,MAAM,CAAC+nB,QAAP,GAAkBhB,YAAY,CAAC/mB,MAAM,CAAC+nB,QAAR,EAAkB/nB,MAAM,CAACinB,SAAzB,EAAoCjnB,MAAM,CAACknB,UAA3C,CAA9B;AACD;;AAED,WAAOlnB,MAAP;AACD;;AAEDosB,EAAAA,kBAAkB,GAAG;AACnB,UAAMpsB,MAAM,GAAG,EAAf;;AAEA,SAAK,MAAMoJ,GAAX,IAAkB,KAAK8J,OAAvB,EAAgC;AAC9B,UAAI,KAAK5I,WAAL,CAAiBwF,OAAjB,CAAyB1G,GAAzB,MAAkC,KAAK8J,OAAL,CAAa9J,GAAb,CAAtC,EAAyD;AACvDpJ,QAAAA,MAAM,CAACoJ,GAAD,CAAN,GAAc,KAAK8J,OAAL,CAAa9J,GAAb,CAAd;AACD;AACF,KAPkB;AAUnB;AACA;;;AACA,WAAOpJ,MAAP;AACD;;AAED2rB,EAAAA,cAAc,GAAG;AACf,UAAMtB,GAAG,GAAG,KAAKU,aAAL,EAAZ;AACA,UAAMiC,qBAAqB,GAAG,IAAIvsB,MAAJ,CAAY,UAAS,KAAK+rB,oBAAL,EAA4B,MAAjD,EAAwD,GAAxD,CAA9B;AACA,UAAMS,QAAQ,GAAG5C,GAAG,CAACjsB,YAAJ,CAAiB,OAAjB,EAA0BZ,KAA1B,CAAgCwvB,qBAAhC,CAAjB;;AACA,QAAIC,QAAQ,KAAK,IAAb,IAAqBA,QAAQ,CAACptB,MAAT,GAAkB,CAA3C,EAA8C;AAC5CotB,MAAAA,QAAQ,CAAC1d,GAAT,CAAa2d,KAAK,IAAIA,KAAK,CAACzuB,IAAN,EAAtB,EACG2B,OADH,CACW+sB,MAAM,IAAI9C,GAAG,CAAClpB,SAAJ,CAAc+I,MAAd,CAAqBijB,MAArB,CADrB;AAED;AACF;;AAEDX,EAAAA,oBAAoB,GAAG;AACrB,WAAO5E,cAAP;AACD;;AAED0E,EAAAA,4BAA4B,CAACjP,UAAD,EAAa;AACvC,UAAM;AAAE+P,MAAAA;AAAF,QAAY/P,UAAlB;;AAEA,QAAI,CAAC+P,KAAL,EAAY;AACV;AACD;;AAED,SAAK/C,GAAL,GAAW+C,KAAK,CAAChM,QAAN,CAAeiM,MAA1B;;AACA,SAAK1B,cAAL;;AACA,SAAKH,mBAAL,CAAyB,KAAKD,cAAL,CAAoB6B,KAAK,CAAC7P,SAA1B,CAAzB;AACD,GAxlBiC;;;AA4lBZ,SAAfpa,eAAe,CAACnD,MAAD,EAAS;AAC7B,WAAO,KAAKiM,IAAL,CAAU,YAAY;AAC3B,YAAMC,IAAI,GAAG8d,OAAO,CAAC/e,mBAAR,CAA4B,IAA5B,EAAkCjL,MAAlC,CAAb;;AAEA,UAAI,OAAOA,MAAP,KAAkB,QAAtB,EAAgC;AAC9B,YAAI,OAAOkM,IAAI,CAAClM,MAAD,CAAX,KAAwB,WAA5B,EAAyC;AACvC,gBAAM,IAAIW,SAAJ,CAAe,oBAAmBX,MAAO,GAAzC,CAAN;AACD;;AAEDkM,QAAAA,IAAI,CAAClM,MAAD,CAAJ;AACD;AACF,KAVM,CAAP;AAWD;;AAxmBiC;AA2mBpC;AACA;AACA;AACA;AACA;AACA;;;AAEA4C,kBAAkB,CAAConB,OAAD,CAAlB;;AC/uBA;AACA;AACA;AACA;AACA;AACA;AAKA;AACA;AACA;AACA;AACA;;AAEA,MAAMhnB,MAAI,GAAG,SAAb;AACA,MAAMyH,UAAQ,GAAG,YAAjB;AACA,MAAME,WAAS,GAAI,IAAGF,UAAS,EAA/B;AACA,MAAMmd,YAAY,GAAG,YAArB;AAEA,MAAM9X,SAAO,GAAG,EACd,GAAGka,OAAO,CAACla,OADG;AAEdyN,EAAAA,SAAS,EAAE,OAFG;AAGd7P,EAAAA,MAAM,EAAE,CAAC,CAAD,EAAI,CAAJ,CAHM;AAIdpF,EAAAA,OAAO,EAAE,OAJK;AAKdyjB,EAAAA,OAAO,EAAE,EALK;AAMdhE,EAAAA,QAAQ,EAAE,yCACE,mCADF,GAEE,kCAFF,GAGE,kCAHF,GAIA;AAVI,CAAhB;AAaA,MAAM1X,aAAW,GAAG,EAClB,GAAG2Z,OAAO,CAAC3Z,WADO;AAElB0b,EAAAA,OAAO,EAAE;AAFS,CAApB;AAKA,MAAMvsB,OAAK,GAAG;AACZopB,EAAAA,IAAI,EAAG,OAAMje,WAAU,EADX;AAEZke,EAAAA,MAAM,EAAG,SAAQle,WAAU,EAFf;AAGZme,EAAAA,IAAI,EAAG,OAAMne,WAAU,EAHX;AAIZoe,EAAAA,KAAK,EAAG,QAAOpe,WAAU,EAJb;AAKZqe,EAAAA,QAAQ,EAAG,WAAUre,WAAU,EALnB;AAMZse,EAAAA,KAAK,EAAG,QAAOte,WAAU,EANb;AAOZue,EAAAA,OAAO,EAAG,UAASve,WAAU,EAPjB;AAQZwe,EAAAA,QAAQ,EAAG,WAAUxe,WAAU,EARnB;AASZye,EAAAA,UAAU,EAAG,aAAYze,WAAU,EATvB;AAUZ0e,EAAAA,UAAU,EAAG,aAAY1e,WAAU;AAVvB,CAAd;AAaA,MAAM2iB,cAAc,GAAG,iBAAvB;AACA,MAAMC,gBAAgB,GAAG,eAAzB;AAEA;AACA;AACA;AACA;AACA;;AAEA,MAAMC,OAAN,SAAsBxD,OAAtB,CAA8B;AAC5B;AAEkB,aAAPla,OAAO,GAAG;AACnB,WAAOA,SAAP;AACD;;AAEc,aAAJ9M,IAAI,GAAG;AAChB,WAAOA,MAAP;AACD;;AAEe,aAALxD,KAAK,GAAG;AACjB,WAAOA,OAAP;AACD;;AAEqB,aAAX6Q,WAAW,GAAG;AACvB,WAAOA,aAAP;AACD,GAjB2B;;;AAqB5B4a,EAAAA,aAAa,GAAG;AACd,WAAO,KAAKW,QAAL,MAAmB,KAAK6B,WAAL,EAA1B;AACD;;AAED5B,EAAAA,UAAU,CAACxB,GAAD,EAAM;AACd,SAAKyB,sBAAL,CAA4BzB,GAA5B,EAAiC,KAAKuB,QAAL,EAAjC,EAAkD0B,cAAlD;;AACA,SAAKxB,sBAAL,CAA4BzB,GAA5B,EAAiC,KAAKoD,WAAL,EAAjC,EAAqDF,gBAArD;AACD,GA5B2B;;;AAgC5BE,EAAAA,WAAW,GAAG;AACZ,WAAO,KAAKhC,wBAAL,CAA8B,KAAKvY,OAAL,CAAa6Y,OAA3C,CAAP;AACD;;AAEDS,EAAAA,oBAAoB,GAAG;AACrB,WAAO5E,YAAP;AACD,GAtC2B;;;AA0CN,SAAfzkB,eAAe,CAACnD,MAAD,EAAS;AAC7B,WAAO,KAAKiM,IAAL,CAAU,YAAY;AAC3B,YAAMC,IAAI,GAAGshB,OAAO,CAACviB,mBAAR,CAA4B,IAA5B,EAAkCjL,MAAlC,CAAb;;AAEA,UAAI,OAAOA,MAAP,KAAkB,QAAtB,EAAgC;AAC9B,YAAI,OAAOkM,IAAI,CAAClM,MAAD,CAAX,KAAwB,WAA5B,EAAyC;AACvC,gBAAM,IAAIW,SAAJ,CAAe,oBAAmBX,MAAO,GAAzC,CAAN;AACD;;AAEDkM,QAAAA,IAAI,CAAClM,MAAD,CAAJ;AACD;AACF,KAVM,CAAP;AAWD;;AAtD2B;AAyD9B;AACA;AACA;AACA;AACA;AACA;;;AAEA4C,kBAAkB,CAAC4qB,OAAD,CAAlB;;AC7HA;AACA;AACA;AACA;AACA;AACA;AAaA;AACA;AACA;AACA;AACA;;AAEA,MAAMxqB,MAAI,GAAG,WAAb;AACA,MAAMyH,UAAQ,GAAG,cAAjB;AACA,MAAME,WAAS,GAAI,IAAGF,UAAS,EAA/B;AACA,MAAM0B,cAAY,GAAG,WAArB;AAEA,MAAM2D,SAAO,GAAG;AACdpC,EAAAA,MAAM,EAAE,EADM;AAEdrC,EAAAA,MAAM,EAAE,MAFM;AAGdvH,EAAAA,MAAM,EAAE;AAHM,CAAhB;AAMA,MAAMuM,aAAW,GAAG;AAClB3C,EAAAA,MAAM,EAAE,QADU;AAElBrC,EAAAA,MAAM,EAAE,QAFU;AAGlBvH,EAAAA,MAAM,EAAE;AAHU,CAApB;AAMA,MAAM4pB,cAAc,GAAI,WAAU/iB,WAAU,EAA5C;AACA,MAAMgjB,YAAY,GAAI,SAAQhjB,WAAU,EAAxC;AACA,MAAM2G,mBAAmB,GAAI,OAAM3G,WAAU,GAAEwB,cAAa,EAA5D;AAEA,MAAMyhB,wBAAwB,GAAG,eAAjC;AACA,MAAMxhB,mBAAiB,GAAG,QAA1B;AAEA,MAAMyhB,iBAAiB,GAAG,wBAA1B;AACA,MAAMC,yBAAuB,GAAG,mBAAhC;AACA,MAAMC,kBAAkB,GAAG,WAA3B;AACA,MAAMC,kBAAkB,GAAG,WAA3B;AACA,MAAMC,mBAAmB,GAAG,kBAA5B;AACA,MAAMC,mBAAmB,GAAI,GAAEH,kBAAmB,KAAIE,mBAAoB,MAAKL,wBAAyB,EAAxG;AACA,MAAMO,mBAAiB,GAAG,WAA1B;AACA,MAAMC,0BAAwB,GAAG,kBAAjC;AAEA,MAAMC,aAAa,GAAG,QAAtB;AACA,MAAMC,eAAe,GAAG,UAAxB;AAEA;AACA;AACA;AACA;AACA;;AAEA,MAAMC,SAAN,SAAwBlkB,aAAxB,CAAsC;AACpCC,EAAAA,WAAW,CAACpM,OAAD,EAAU8B,MAAV,EAAkB;AAC3B,UAAM9B,OAAN;AACA,SAAKswB,cAAL,GAAsB,KAAKjkB,QAAL,CAAcgB,OAAd,KAA0B,MAA1B,GAAmCvM,MAAnC,GAA4C,KAAKuL,QAAvE;AACA,SAAK2I,OAAL,GAAe,KAAKC,UAAL,CAAgBnT,MAAhB,CAAf;AACA,SAAKyuB,QAAL,GAAgB,EAAhB;AACA,SAAKC,QAAL,GAAgB,EAAhB;AACA,SAAKC,aAAL,GAAqB,IAArB;AACA,SAAKC,aAAL,GAAqB,CAArB;AAEA/oB,IAAAA,YAAY,CAACkC,EAAb,CAAgB,KAAKymB,cAArB,EAAqCb,YAArC,EAAmD,MAAM,KAAKkB,QAAL,EAAzD;AAEA,SAAKC,OAAL;;AACA,SAAKD,QAAL;AACD,GAdmC;;;AAkBlB,aAAP/e,OAAO,GAAG;AACnB,WAAOA,SAAP;AACD;;AAEc,aAAJ9M,IAAI,GAAG;AAChB,WAAOA,MAAP;AACD,GAxBmC;;;AA4BpC8rB,EAAAA,OAAO,GAAG;AACR,UAAMC,UAAU,GAAG,KAAKP,cAAL,KAAwB,KAAKA,cAAL,CAAoBxvB,MAA5C,GACjBqvB,aADiB,GAEjBC,eAFF;AAIA,UAAMU,YAAY,GAAG,KAAK9b,OAAL,CAAa7H,MAAb,KAAwB,MAAxB,GACnB0jB,UADmB,GAEnB,KAAK7b,OAAL,CAAa7H,MAFf;AAIA,UAAM4jB,UAAU,GAAGD,YAAY,KAAKV,eAAjB,GACjB,KAAKY,aAAL,EADiB,GAEjB,CAFF;AAIA,SAAKT,QAAL,GAAgB,EAAhB;AACA,SAAKC,QAAL,GAAgB,EAAhB;AACA,SAAKE,aAAL,GAAqB,KAAKO,gBAAL,EAArB;AAEA,UAAMC,OAAO,GAAG/gB,cAAc,CAACC,IAAf,CAAoB4f,mBAApB,EAAyC,KAAKhb,OAAL,CAAapP,MAAtD,CAAhB;AAEAsrB,IAAAA,OAAO,CAAC7f,GAAR,CAAYrR,OAAO,IAAI;AACrB,YAAMmxB,cAAc,GAAG3wB,sBAAsB,CAACR,OAAD,CAA7C;AACA,YAAM4F,MAAM,GAAGurB,cAAc,GAAGhhB,cAAc,CAACK,OAAf,CAAuB2gB,cAAvB,CAAH,GAA4C,IAAzE;;AAEA,UAAIvrB,MAAJ,EAAY;AACV,cAAMwrB,SAAS,GAAGxrB,MAAM,CAAC8J,qBAAP,EAAlB;;AACA,YAAI0hB,SAAS,CAAC3Q,KAAV,IAAmB2Q,SAAS,CAACC,MAAjC,EAAyC;AACvC,iBAAO,CACLxiB,WAAW,CAACiiB,YAAD,CAAX,CAA0BlrB,MAA1B,EAAkC+J,GAAlC,GAAwCohB,UADnC,EAELI,cAFK,CAAP;AAID;AACF;;AAED,aAAO,IAAP;AACD,KAfD,EAgBG/hB,MAhBH,CAgBUkiB,IAAI,IAAIA,IAhBlB,EAiBGC,IAjBH,CAiBQ,CAACtK,CAAD,EAAIE,CAAJ,KAAUF,CAAC,CAAC,CAAD,CAAD,GAAOE,CAAC,CAAC,CAAD,CAjB1B,EAkBGjlB,OAlBH,CAkBWovB,IAAI,IAAI;AACf,WAAKf,QAAL,CAAchsB,IAAd,CAAmB+sB,IAAI,CAAC,CAAD,CAAvB;;AACA,WAAKd,QAAL,CAAcjsB,IAAd,CAAmB+sB,IAAI,CAAC,CAAD,CAAvB;AACD,KArBH;AAsBD;;AAED9kB,EAAAA,OAAO,GAAG;AACR7E,IAAAA,YAAY,CAACC,GAAb,CAAiB,KAAK0oB,cAAtB,EAAsC7jB,WAAtC;AACA,UAAMD,OAAN;AACD,GA1EmC;;;AA8EpCyI,EAAAA,UAAU,CAACnT,MAAD,EAAS;AACjBA,IAAAA,MAAM,GAAG,EACP,GAAG8P,SADI;AAEP,SAAG/C,WAAW,CAACI,iBAAZ,CAA8B,KAAK5C,QAAnC,CAFI;AAGP,UAAI,OAAOvK,MAAP,KAAkB,QAAlB,IAA8BA,MAA9B,GAAuCA,MAAvC,GAAgD,EAApD;AAHO,KAAT;AAMAA,IAAAA,MAAM,CAAC8D,MAAP,GAAgBlE,UAAU,CAACI,MAAM,CAAC8D,MAAR,CAAV,IAA6B/F,QAAQ,CAACyD,eAAtD;AAEA1B,IAAAA,eAAe,CAACkD,MAAD,EAAOhD,MAAP,EAAeqQ,aAAf,CAAf;AAEA,WAAOrQ,MAAP;AACD;;AAEDkvB,EAAAA,aAAa,GAAG;AACd,WAAO,KAAKV,cAAL,KAAwBxvB,MAAxB,GACL,KAAKwvB,cAAL,CAAoB1gB,WADf,GAEL,KAAK0gB,cAAL,CAAoBtL,SAFtB;AAGD;;AAEDiM,EAAAA,gBAAgB,GAAG;AACjB,WAAO,KAAKX,cAAL,CAAoBjL,YAApB,IAAoC3lB,IAAI,CAAC6G,GAAL,CACzC1G,QAAQ,CAACoE,IAAT,CAAcohB,YAD2B,EAEzCxlB,QAAQ,CAACyD,eAAT,CAAyB+hB,YAFgB,CAA3C;AAID;;AAEDmM,EAAAA,gBAAgB,GAAG;AACjB,WAAO,KAAKlB,cAAL,KAAwBxvB,MAAxB,GACLA,MAAM,CAAC2wB,WADF,GAEL,KAAKnB,cAAL,CAAoB5gB,qBAApB,GAA4C2hB,MAF9C;AAGD;;AAEDV,EAAAA,QAAQ,GAAG;AACT,UAAM3L,SAAS,GAAG,KAAKgM,aAAL,KAAuB,KAAKhc,OAAL,CAAaxF,MAAtD;;AACA,UAAM6V,YAAY,GAAG,KAAK4L,gBAAL,EAArB;;AACA,UAAMS,SAAS,GAAG,KAAK1c,OAAL,CAAaxF,MAAb,GAAsB6V,YAAtB,GAAqC,KAAKmM,gBAAL,EAAvD;;AAEA,QAAI,KAAKd,aAAL,KAAuBrL,YAA3B,EAAyC;AACvC,WAAKuL,OAAL;AACD;;AAED,QAAI5L,SAAS,IAAI0M,SAAjB,EAA4B;AAC1B,YAAM9rB,MAAM,GAAG,KAAK4qB,QAAL,CAAc,KAAKA,QAAL,CAAc7uB,MAAd,GAAuB,CAArC,CAAf;;AAEA,UAAI,KAAK8uB,aAAL,KAAuB7qB,MAA3B,EAAmC;AACjC,aAAK+rB,SAAL,CAAe/rB,MAAf;AACD;;AAED;AACD;;AAED,QAAI,KAAK6qB,aAAL,IAAsBzL,SAAS,GAAG,KAAKuL,QAAL,CAAc,CAAd,CAAlC,IAAsD,KAAKA,QAAL,CAAc,CAAd,IAAmB,CAA7E,EAAgF;AAC9E,WAAKE,aAAL,GAAqB,IAArB;;AACA,WAAKmB,MAAL;;AACA;AACD;;AAED,SAAK,IAAI1pB,CAAC,GAAG,KAAKqoB,QAAL,CAAc5uB,MAA3B,EAAmCuG,CAAC,EAApC,GAAyC;AACvC,YAAM2pB,cAAc,GAAG,KAAKpB,aAAL,KAAuB,KAAKD,QAAL,CAActoB,CAAd,CAAvB,IACnB8c,SAAS,IAAI,KAAKuL,QAAL,CAAcroB,CAAd,CADM,KAElB,OAAO,KAAKqoB,QAAL,CAAcroB,CAAC,GAAG,CAAlB,CAAP,KAAgC,WAAhC,IAA+C8c,SAAS,GAAG,KAAKuL,QAAL,CAAcroB,CAAC,GAAG,CAAlB,CAFzC,CAAvB;;AAIA,UAAI2pB,cAAJ,EAAoB;AAClB,aAAKF,SAAL,CAAe,KAAKnB,QAAL,CAActoB,CAAd,CAAf;AACD;AACF;AACF;;AAEDypB,EAAAA,SAAS,CAAC/rB,MAAD,EAAS;AAChB,SAAK6qB,aAAL,GAAqB7qB,MAArB;;AAEA,SAAKgsB,MAAL;;AAEA,UAAME,OAAO,GAAG9B,mBAAmB,CAAC1vB,KAApB,CAA0B,GAA1B,EACb+Q,GADa,CACTpR,QAAQ,IAAK,GAAEA,QAAS,oBAAmB2F,MAAO,MAAK3F,QAAS,UAAS2F,MAAO,IADvE,CAAhB;AAGA,UAAMmsB,IAAI,GAAG5hB,cAAc,CAACK,OAAf,CAAuBshB,OAAO,CAACxgB,IAAR,CAAa,GAAb,CAAvB,EAA0C,KAAK0D,OAAL,CAAapP,MAAvD,CAAb;AAEAmsB,IAAAA,IAAI,CAAC9uB,SAAL,CAAeoU,GAAf,CAAmBnJ,mBAAnB;;AACA,QAAI6jB,IAAI,CAAC9uB,SAAL,CAAeC,QAAf,CAAwBwsB,wBAAxB,CAAJ,EAAuD;AACrDvf,MAAAA,cAAc,CAACK,OAAf,CAAuB0f,0BAAvB,EAAiD6B,IAAI,CAACzkB,OAAL,CAAa2iB,mBAAb,CAAjD,EACGhtB,SADH,CACaoU,GADb,CACiBnJ,mBADjB;AAED,KAHD,MAGO;AACLiC,MAAAA,cAAc,CAACS,OAAf,CAAuBmhB,IAAvB,EAA6BnC,yBAA7B,EACG1tB,OADH,CACW8vB,SAAS,IAAI;AACpB;AACA;AACA7hB,QAAAA,cAAc,CAACW,IAAf,CAAoBkhB,SAApB,EAAgC,GAAEnC,kBAAmB,KAAIE,mBAAoB,EAA7E,EACG7tB,OADH,CACWovB,IAAI,IAAIA,IAAI,CAACruB,SAAL,CAAeoU,GAAf,CAAmBnJ,mBAAnB,CADnB,EAHoB;;AAOpBiC,QAAAA,cAAc,CAACW,IAAf,CAAoBkhB,SAApB,EAA+BlC,kBAA/B,EACG5tB,OADH,CACW+vB,OAAO,IAAI;AAClB9hB,UAAAA,cAAc,CAACM,QAAf,CAAwBwhB,OAAxB,EAAiCpC,kBAAjC,EACG3tB,OADH,CACWovB,IAAI,IAAIA,IAAI,CAACruB,SAAL,CAAeoU,GAAf,CAAmBnJ,mBAAnB,CADnB;AAED,SAJH;AAKD,OAbH;AAcD;;AAEDvG,IAAAA,YAAY,CAACyC,OAAb,CAAqB,KAAKkmB,cAA1B,EAA0Cd,cAA1C,EAA0D;AACxDrmB,MAAAA,aAAa,EAAEvD;AADyC,KAA1D;AAGD;;AAEDgsB,EAAAA,MAAM,GAAG;AACPzhB,IAAAA,cAAc,CAACC,IAAf,CAAoB4f,mBAApB,EAAyC,KAAKhb,OAAL,CAAapP,MAAtD,EACGwJ,MADH,CACU8iB,IAAI,IAAIA,IAAI,CAACjvB,SAAL,CAAeC,QAAf,CAAwBgL,mBAAxB,CADlB,EAEGhM,OAFH,CAEWgwB,IAAI,IAAIA,IAAI,CAACjvB,SAAL,CAAe+I,MAAf,CAAsBkC,mBAAtB,CAFnB;AAGD,GA3LmC;;;AA+Ld,SAAfjJ,eAAe,CAACnD,MAAD,EAAS;AAC7B,WAAO,KAAKiM,IAAL,CAAU,YAAY;AAC3B,YAAMC,IAAI,GAAGqiB,SAAS,CAACtjB,mBAAV,CAA8B,IAA9B,EAAoCjL,MAApC,CAAb;;AAEA,UAAI,OAAOA,MAAP,KAAkB,QAAtB,EAAgC;AAC9B;AACD;;AAED,UAAI,OAAOkM,IAAI,CAAClM,MAAD,CAAX,KAAwB,WAA5B,EAAyC;AACvC,cAAM,IAAIW,SAAJ,CAAe,oBAAmBX,MAAO,GAAzC,CAAN;AACD;;AAEDkM,MAAAA,IAAI,CAAClM,MAAD,CAAJ;AACD,KAZM,CAAP;AAaD;;AA7MmC;AAgNtC;AACA;AACA;AACA;AACA;;;AAEA6F,YAAY,CAACkC,EAAb,CAAgB/I,MAAhB,EAAwBsS,mBAAxB,EAA6C,MAAM;AACjDjD,EAAAA,cAAc,CAACC,IAAf,CAAoBuf,iBAApB,EACGztB,OADH,CACWiwB,GAAG,IAAI,IAAI9B,SAAJ,CAAc8B,GAAd,CADlB;AAED,CAHD;AAKA;AACA;AACA;AACA;AACA;AACA;;AAEAztB,kBAAkB,CAAC2rB,SAAD,CAAlB;;ACpSA;AACA;AACA;AACA;AACA;AACA;AAYA;AACA;AACA;AACA;AACA;;AAEA,MAAMvrB,MAAI,GAAG,KAAb;AACA,MAAMyH,UAAQ,GAAG,QAAjB;AACA,MAAME,WAAS,GAAI,IAAGF,UAAS,EAA/B;AACA,MAAM0B,YAAY,GAAG,WAArB;AAEA,MAAMsL,YAAU,GAAI,OAAM9M,WAAU,EAApC;AACA,MAAM+M,cAAY,GAAI,SAAQ/M,WAAU,EAAxC;AACA,MAAM4M,YAAU,GAAI,OAAM5M,WAAU,EAApC;AACA,MAAM6M,aAAW,GAAI,QAAO7M,WAAU,EAAtC;AACA,MAAM2B,oBAAoB,GAAI,QAAO3B,WAAU,GAAEwB,YAAa,EAA9D;AAEA,MAAMmkB,wBAAwB,GAAG,eAAjC;AACA,MAAMlkB,iBAAiB,GAAG,QAA1B;AACA,MAAMT,iBAAe,GAAG,MAAxB;AACA,MAAMC,iBAAe,GAAG,MAAxB;AAEA,MAAMuiB,iBAAiB,GAAG,WAA1B;AACA,MAAML,uBAAuB,GAAG,mBAAhC;AACA,MAAMhc,eAAe,GAAG,SAAxB;AACA,MAAMye,kBAAkB,GAAG,uBAA3B;AACA,MAAMlkB,oBAAoB,GAAG,0EAA7B;AACA,MAAM+hB,wBAAwB,GAAG,kBAAjC;AACA,MAAMoC,8BAA8B,GAAG,iCAAvC;AAEA;AACA;AACA;AACA;AACA;;AAEA,MAAMC,GAAN,SAAkBpmB,aAAlB,CAAgC;AAC9B;AAEe,aAAJrH,IAAI,GAAG;AAChB,WAAOA,MAAP;AACD,GAL6B;;;AAS9B8V,EAAAA,IAAI,GAAG;AACL,QAAK,KAAKvO,QAAL,CAAc1I,UAAd,IACH,KAAK0I,QAAL,CAAc1I,UAAd,CAAyBlC,QAAzB,KAAsCsB,IAAI,CAACC,YADxC,IAEH,KAAKqJ,QAAL,CAAcpJ,SAAd,CAAwBC,QAAxB,CAAiCgL,iBAAjC,CAFF,EAEwD;AACtD;AACD;;AAED,QAAI6C,QAAJ;AACA,UAAMnL,MAAM,GAAGlF,sBAAsB,CAAC,KAAK2L,QAAN,CAArC;;AACA,UAAMmmB,WAAW,GAAG,KAAKnmB,QAAL,CAAciB,OAAd,CAAsBsiB,uBAAtB,CAApB;;AAEA,QAAI4C,WAAJ,EAAiB;AACf,YAAMC,YAAY,GAAGD,WAAW,CAAC5L,QAAZ,KAAyB,IAAzB,IAAiC4L,WAAW,CAAC5L,QAAZ,KAAyB,IAA1D,GAAiEyL,kBAAjE,GAAsFze,eAA3G;AACA7C,MAAAA,QAAQ,GAAGZ,cAAc,CAACC,IAAf,CAAoBqiB,YAApB,EAAkCD,WAAlC,CAAX;AACAzhB,MAAAA,QAAQ,GAAGA,QAAQ,CAACA,QAAQ,CAACpP,MAAT,GAAkB,CAAnB,CAAnB;AACD;;AAED,UAAM2c,SAAS,GAAGvN,QAAQ,GACxBpJ,YAAY,CAACyC,OAAb,CAAqB2G,QAArB,EAA+BwI,YAA/B,EAA2C;AACzCpQ,MAAAA,aAAa,EAAE,KAAKkD;AADqB,KAA3C,CADwB,GAIxB,IAJF;AAMA,UAAM0R,SAAS,GAAGpW,YAAY,CAACyC,OAAb,CAAqB,KAAKiC,QAA1B,EAAoCgN,YAApC,EAAgD;AAChElQ,MAAAA,aAAa,EAAE4H;AADiD,KAAhD,CAAlB;;AAIA,QAAIgN,SAAS,CAACtT,gBAAV,IAA+B6T,SAAS,KAAK,IAAd,IAAsBA,SAAS,CAAC7T,gBAAnE,EAAsF;AACpF;AACD;;AAED,SAAKknB,SAAL,CAAe,KAAKtlB,QAApB,EAA8BmmB,WAA9B;;AAEA,UAAMlX,QAAQ,GAAG,MAAM;AACrB3T,MAAAA,YAAY,CAACyC,OAAb,CAAqB2G,QAArB,EAA+ByI,cAA/B,EAA6C;AAC3CrQ,QAAAA,aAAa,EAAE,KAAKkD;AADuB,OAA7C;AAGA1E,MAAAA,YAAY,CAACyC,OAAb,CAAqB,KAAKiC,QAA1B,EAAoCiN,aAApC,EAAiD;AAC/CnQ,QAAAA,aAAa,EAAE4H;AADgC,OAAjD;AAGD,KAPD;;AASA,QAAInL,MAAJ,EAAY;AACV,WAAK+rB,SAAL,CAAe/rB,MAAf,EAAuBA,MAAM,CAACjC,UAA9B,EAA0C2X,QAA1C;AACD,KAFD,MAEO;AACLA,MAAAA,QAAQ;AACT;AACF,GAxD6B;;;AA4D9BqW,EAAAA,SAAS,CAAC3xB,OAAD,EAAU+a,SAAV,EAAqB3W,QAArB,EAA+B;AACtC,UAAMsuB,cAAc,GAAG3X,SAAS,KAAKA,SAAS,CAAC6L,QAAV,KAAuB,IAAvB,IAA+B7L,SAAS,CAAC6L,QAAV,KAAuB,IAA3D,CAAT,GACrBzW,cAAc,CAACC,IAAf,CAAoBiiB,kBAApB,EAAwCtX,SAAxC,CADqB,GAErB5K,cAAc,CAACM,QAAf,CAAwBsK,SAAxB,EAAmCnH,eAAnC,CAFF;AAIA,UAAM+e,MAAM,GAAGD,cAAc,CAAC,CAAD,CAA7B;AACA,UAAME,eAAe,GAAGxuB,QAAQ,IAAKuuB,MAAM,IAAIA,MAAM,CAAC1vB,SAAP,CAAiBC,QAAjB,CAA0BuK,iBAA1B,CAA/C;;AAEA,UAAM6N,QAAQ,GAAG,MAAM,KAAKuX,mBAAL,CAAyB7yB,OAAzB,EAAkC2yB,MAAlC,EAA0CvuB,QAA1C,CAAvB;;AAEA,QAAIuuB,MAAM,IAAIC,eAAd,EAA+B;AAC7BD,MAAAA,MAAM,CAAC1vB,SAAP,CAAiB+I,MAAjB,CAAwB0B,iBAAxB;;AACA,WAAKd,cAAL,CAAoB0O,QAApB,EAA8Btb,OAA9B,EAAuC,IAAvC;AACD,KAHD,MAGO;AACLsb,MAAAA,QAAQ;AACT;AACF;;AAEDuX,EAAAA,mBAAmB,CAAC7yB,OAAD,EAAU2yB,MAAV,EAAkBvuB,QAAlB,EAA4B;AAC7C,QAAIuuB,MAAJ,EAAY;AACVA,MAAAA,MAAM,CAAC1vB,SAAP,CAAiB+I,MAAjB,CAAwBkC,iBAAxB;AAEA,YAAM4kB,aAAa,GAAG3iB,cAAc,CAACK,OAAf,CAAuB8hB,8BAAvB,EAAuDK,MAAM,CAAChvB,UAA9D,CAAtB;;AAEA,UAAImvB,aAAJ,EAAmB;AACjBA,QAAAA,aAAa,CAAC7vB,SAAd,CAAwB+I,MAAxB,CAA+BkC,iBAA/B;AACD;;AAED,UAAIykB,MAAM,CAACzyB,YAAP,CAAoB,MAApB,MAAgC,KAApC,EAA2C;AACzCyyB,QAAAA,MAAM,CAACpkB,YAAP,CAAoB,eAApB,EAAqC,KAArC;AACD;AACF;;AAEDvO,IAAAA,OAAO,CAACiD,SAAR,CAAkBoU,GAAlB,CAAsBnJ,iBAAtB;;AACA,QAAIlO,OAAO,CAACE,YAAR,CAAqB,MAArB,MAAiC,KAArC,EAA4C;AAC1CF,MAAAA,OAAO,CAACuO,YAAR,CAAqB,eAArB,EAAsC,IAAtC;AACD;;AAED1K,IAAAA,MAAM,CAAC7D,OAAD,CAAN;;AAEA,QAAIA,OAAO,CAACiD,SAAR,CAAkBC,QAAlB,CAA2BuK,iBAA3B,CAAJ,EAAiD;AAC/CzN,MAAAA,OAAO,CAACiD,SAAR,CAAkBoU,GAAlB,CAAsB3J,iBAAtB;AACD;;AAED,QAAI0L,MAAM,GAAGpZ,OAAO,CAAC2D,UAArB;;AACA,QAAIyV,MAAM,IAAIA,MAAM,CAACwN,QAAP,KAAoB,IAAlC,EAAwC;AACtCxN,MAAAA,MAAM,GAAGA,MAAM,CAACzV,UAAhB;AACD;;AAED,QAAIyV,MAAM,IAAIA,MAAM,CAACnW,SAAP,CAAiBC,QAAjB,CAA0BkvB,wBAA1B,CAAd,EAAmE;AACjE,YAAMW,eAAe,GAAG/yB,OAAO,CAACsN,OAAR,CAAgB2iB,iBAAhB,CAAxB;;AAEA,UAAI8C,eAAJ,EAAqB;AACnB5iB,QAAAA,cAAc,CAACC,IAAf,CAAoB8f,wBAApB,EAA8C6C,eAA9C,EACG7wB,OADH,CACW8wB,QAAQ,IAAIA,QAAQ,CAAC/vB,SAAT,CAAmBoU,GAAnB,CAAuBnJ,iBAAvB,CADvB;AAED;;AAEDlO,MAAAA,OAAO,CAACuO,YAAR,CAAqB,eAArB,EAAsC,IAAtC;AACD;;AAED,QAAInK,QAAJ,EAAc;AACZA,MAAAA,QAAQ;AACT;AACF,GA3H6B;;;AA+HR,SAAfa,eAAe,CAACnD,MAAD,EAAS;AAC7B,WAAO,KAAKiM,IAAL,CAAU,YAAY;AAC3B,YAAMC,IAAI,GAAGukB,GAAG,CAACxlB,mBAAJ,CAAwB,IAAxB,CAAb;;AAEA,UAAI,OAAOjL,MAAP,KAAkB,QAAtB,EAAgC;AAC9B,YAAI,OAAOkM,IAAI,CAAClM,MAAD,CAAX,KAAwB,WAA5B,EAAyC;AACvC,gBAAM,IAAIW,SAAJ,CAAe,oBAAmBX,MAAO,GAAzC,CAAN;AACD;;AAEDkM,QAAAA,IAAI,CAAClM,MAAD,CAAJ;AACD;AACF,KAVM,CAAP;AAWD;;AA3I6B;AA8IhC;AACA;AACA;AACA;AACA;;;AAEA6F,YAAY,CAACkC,EAAb,CAAgBhK,QAAhB,EAA0BuO,oBAA1B,EAAgDD,oBAAhD,EAAsE,UAAU3G,KAAV,EAAiB;AACrF,MAAI,CAAC,GAAD,EAAM,MAAN,EAAcpH,QAAd,CAAuB,KAAKiN,OAA5B,CAAJ,EAA0C;AACxC7F,IAAAA,KAAK,CAAC6D,cAAN;AACD;;AAED,MAAIvI,UAAU,CAAC,IAAD,CAAd,EAAsB;AACpB;AACD;;AAED,QAAMkL,IAAI,GAAGukB,GAAG,CAACxlB,mBAAJ,CAAwB,IAAxB,CAAb;AACAiB,EAAAA,IAAI,CAAC4M,IAAL;AACD,CAXD;AAaA;AACA;AACA;AACA;AACA;AACA;;AAEAlW,kBAAkB,CAAC6tB,GAAD,CAAlB;;AC7NA;AACA;AACA;AACA;AACA;AACA;AAYA;AACA;AACA;AACA;AACA;;AAEA,MAAMztB,IAAI,GAAG,OAAb;AACA,MAAMyH,QAAQ,GAAG,UAAjB;AACA,MAAME,SAAS,GAAI,IAAGF,QAAS,EAA/B;AAEA,MAAM0mB,eAAe,GAAI,YAAWxmB,SAAU,EAA9C;AACA,MAAMymB,cAAc,GAAI,WAAUzmB,SAAU,EAA5C;AACA,MAAM8V,aAAa,GAAI,UAAS9V,SAAU,EAA1C;AACA,MAAM0mB,cAAc,GAAI,WAAU1mB,SAAU,EAA5C;AACA,MAAM8M,UAAU,GAAI,OAAM9M,SAAU,EAApC;AACA,MAAM+M,YAAY,GAAI,SAAQ/M,SAAU,EAAxC;AACA,MAAM4M,UAAU,GAAI,OAAM5M,SAAU,EAApC;AACA,MAAM6M,WAAW,GAAI,QAAO7M,SAAU,EAAtC;AAEA,MAAMgB,eAAe,GAAG,MAAxB;AACA,MAAM2lB,eAAe,GAAG,MAAxB;;AACA,MAAM1lB,eAAe,GAAG,MAAxB;AACA,MAAM2lB,kBAAkB,GAAG,SAA3B;AAEA,MAAMlhB,WAAW,GAAG;AAClByX,EAAAA,SAAS,EAAE,SADO;AAElB0J,EAAAA,QAAQ,EAAE,SAFQ;AAGlBvJ,EAAAA,KAAK,EAAE;AAHW,CAApB;AAMA,MAAMnY,OAAO,GAAG;AACdgY,EAAAA,SAAS,EAAE,IADG;AAEd0J,EAAAA,QAAQ,EAAE,IAFI;AAGdvJ,EAAAA,KAAK,EAAE;AAHO,CAAhB;AAMA;AACA;AACA;AACA;AACA;;AAEA,MAAMwJ,KAAN,SAAoBpnB,aAApB,CAAkC;AAChCC,EAAAA,WAAW,CAACpM,OAAD,EAAU8B,MAAV,EAAkB;AAC3B,UAAM9B,OAAN;AAEA,SAAKgV,OAAL,GAAe,KAAKC,UAAL,CAAgBnT,MAAhB,CAAf;AACA,SAAKkqB,QAAL,GAAgB,IAAhB;AACA,SAAKwH,oBAAL,GAA4B,KAA5B;AACA,SAAKC,uBAAL,GAA+B,KAA/B;;AACA,SAAKrH,aAAL;AACD,GAT+B;;;AAaV,aAAXja,WAAW,GAAG;AACvB,WAAOA,WAAP;AACD;;AAEiB,aAAPP,OAAO,GAAG;AACnB,WAAOA,OAAP;AACD;;AAEc,aAAJ9M,IAAI,GAAG;AAChB,WAAOA,IAAP;AACD,GAvB+B;;;AA2BhC8V,EAAAA,IAAI,GAAG;AACL,UAAMmD,SAAS,GAAGpW,YAAY,CAACyC,OAAb,CAAqB,KAAKiC,QAA1B,EAAoCgN,UAApC,CAAlB;;AAEA,QAAI0E,SAAS,CAACtT,gBAAd,EAAgC;AAC9B;AACD;;AAED,SAAKipB,aAAL;;AAEA,QAAI,KAAK1e,OAAL,CAAa4U,SAAjB,EAA4B;AAC1B,WAAKvd,QAAL,CAAcpJ,SAAd,CAAwBoU,GAAxB,CAA4B5J,eAA5B;AACD;;AAED,UAAM6N,QAAQ,GAAG,MAAM;AACrB,WAAKjP,QAAL,CAAcpJ,SAAd,CAAwB+I,MAAxB,CAA+BqnB,kBAA/B;;AACA1rB,MAAAA,YAAY,CAACyC,OAAb,CAAqB,KAAKiC,QAA1B,EAAoCiN,WAApC;;AAEA,WAAKqa,kBAAL;AACD,KALD;;AAOA,SAAKtnB,QAAL,CAAcpJ,SAAd,CAAwB+I,MAAxB,CAA+BonB,eAA/B,EApBK;;;AAqBLvvB,IAAAA,MAAM,CAAC,KAAKwI,QAAN,CAAN;;AACA,SAAKA,QAAL,CAAcpJ,SAAd,CAAwBoU,GAAxB,CAA4B3J,eAA5B;;AACA,SAAKrB,QAAL,CAAcpJ,SAAd,CAAwBoU,GAAxB,CAA4Bgc,kBAA5B;;AAEA,SAAKzmB,cAAL,CAAoB0O,QAApB,EAA8B,KAAKjP,QAAnC,EAA6C,KAAK2I,OAAL,CAAa4U,SAA1D;AACD;;AAEDjP,EAAAA,IAAI,GAAG;AACL,QAAI,CAAC,KAAKtO,QAAL,CAAcpJ,SAAd,CAAwBC,QAAxB,CAAiCwK,eAAjC,CAAL,EAAwD;AACtD;AACD;;AAED,UAAM4Q,SAAS,GAAG3W,YAAY,CAACyC,OAAb,CAAqB,KAAKiC,QAA1B,EAAoCkN,UAApC,CAAlB;;AAEA,QAAI+E,SAAS,CAAC7T,gBAAd,EAAgC;AAC9B;AACD;;AAED,UAAM6Q,QAAQ,GAAG,MAAM;AACrB,WAAKjP,QAAL,CAAcpJ,SAAd,CAAwBoU,GAAxB,CAA4B+b,eAA5B,EADqB;;;AAErB,WAAK/mB,QAAL,CAAcpJ,SAAd,CAAwB+I,MAAxB,CAA+BqnB,kBAA/B;;AACA,WAAKhnB,QAAL,CAAcpJ,SAAd,CAAwB+I,MAAxB,CAA+B0B,eAA/B;;AACA/F,MAAAA,YAAY,CAACyC,OAAb,CAAqB,KAAKiC,QAA1B,EAAoCmN,YAApC;AACD,KALD;;AAOA,SAAKnN,QAAL,CAAcpJ,SAAd,CAAwBoU,GAAxB,CAA4Bgc,kBAA5B;;AACA,SAAKzmB,cAAL,CAAoB0O,QAApB,EAA8B,KAAKjP,QAAnC,EAA6C,KAAK2I,OAAL,CAAa4U,SAA1D;AACD;;AAEDpd,EAAAA,OAAO,GAAG;AACR,SAAKknB,aAAL;;AAEA,QAAI,KAAKrnB,QAAL,CAAcpJ,SAAd,CAAwBC,QAAxB,CAAiCwK,eAAjC,CAAJ,EAAuD;AACrD,WAAKrB,QAAL,CAAcpJ,SAAd,CAAwB+I,MAAxB,CAA+B0B,eAA/B;AACD;;AAED,UAAMlB,OAAN;AACD,GArF+B;;;AAyFhCyI,EAAAA,UAAU,CAACnT,MAAD,EAAS;AACjBA,IAAAA,MAAM,GAAG,EACP,GAAG8P,OADI;AAEP,SAAG/C,WAAW,CAACI,iBAAZ,CAA8B,KAAK5C,QAAnC,CAFI;AAGP,UAAI,OAAOvK,MAAP,KAAkB,QAAlB,IAA8BA,MAA9B,GAAuCA,MAAvC,GAAgD,EAApD;AAHO,KAAT;AAMAF,IAAAA,eAAe,CAACkD,IAAD,EAAOhD,MAAP,EAAe,KAAKsK,WAAL,CAAiB+F,WAAhC,CAAf;AAEA,WAAOrQ,MAAP;AACD;;AAED6xB,EAAAA,kBAAkB,GAAG;AACnB,QAAI,CAAC,KAAK3e,OAAL,CAAase,QAAlB,EAA4B;AAC1B;AACD;;AAED,QAAI,KAAKE,oBAAL,IAA6B,KAAKC,uBAAtC,EAA+D;AAC7D;AACD;;AAED,SAAKzH,QAAL,GAAgBlmB,UAAU,CAAC,MAAM;AAC/B,WAAK6U,IAAL;AACD,KAFyB,EAEvB,KAAK3F,OAAL,CAAa+U,KAFU,CAA1B;AAGD;;AAED6J,EAAAA,cAAc,CAACpsB,KAAD,EAAQqsB,aAAR,EAAuB;AACnC,YAAQrsB,KAAK,CAACK,IAAd;AACE,WAAK,WAAL;AACA,WAAK,UAAL;AACE,aAAK2rB,oBAAL,GAA4BK,aAA5B;AACA;;AACF,WAAK,SAAL;AACA,WAAK,UAAL;AACE,aAAKJ,uBAAL,GAA+BI,aAA/B;AACA;AARJ;;AAaA,QAAIA,aAAJ,EAAmB;AACjB,WAAKH,aAAL;;AACA;AACD;;AAED,UAAMrb,WAAW,GAAG7Q,KAAK,CAAC2B,aAA1B;;AACA,QAAI,KAAKkD,QAAL,KAAkBgM,WAAlB,IAAiC,KAAKhM,QAAL,CAAcnJ,QAAd,CAAuBmV,WAAvB,CAArC,EAA0E;AACxE;AACD;;AAED,SAAKsb,kBAAL;AACD;;AAEDvH,EAAAA,aAAa,GAAG;AACdzkB,IAAAA,YAAY,CAACkC,EAAb,CAAgB,KAAKwC,QAArB,EAA+B4mB,eAA/B,EAAgDzrB,KAAK,IAAI,KAAKosB,cAAL,CAAoBpsB,KAApB,EAA2B,IAA3B,CAAzD;AACAG,IAAAA,YAAY,CAACkC,EAAb,CAAgB,KAAKwC,QAArB,EAA+B6mB,cAA/B,EAA+C1rB,KAAK,IAAI,KAAKosB,cAAL,CAAoBpsB,KAApB,EAA2B,KAA3B,CAAxD;AACAG,IAAAA,YAAY,CAACkC,EAAb,CAAgB,KAAKwC,QAArB,EAA+BkW,aAA/B,EAA8C/a,KAAK,IAAI,KAAKosB,cAAL,CAAoBpsB,KAApB,EAA2B,IAA3B,CAAvD;AACAG,IAAAA,YAAY,CAACkC,EAAb,CAAgB,KAAKwC,QAArB,EAA+B8mB,cAA/B,EAA+C3rB,KAAK,IAAI,KAAKosB,cAAL,CAAoBpsB,KAApB,EAA2B,KAA3B,CAAxD;AACD;;AAEDksB,EAAAA,aAAa,GAAG;AACdxc,IAAAA,YAAY,CAAC,KAAK8U,QAAN,CAAZ;AACA,SAAKA,QAAL,GAAgB,IAAhB;AACD,GAxJ+B;;;AA4JV,SAAf/mB,eAAe,CAACnD,MAAD,EAAS;AAC7B,WAAO,KAAKiM,IAAL,CAAU,YAAY;AAC3B,YAAMC,IAAI,GAAGulB,KAAK,CAACxmB,mBAAN,CAA0B,IAA1B,EAAgCjL,MAAhC,CAAb;;AAEA,UAAI,OAAOA,MAAP,KAAkB,QAAtB,EAAgC;AAC9B,YAAI,OAAOkM,IAAI,CAAClM,MAAD,CAAX,KAAwB,WAA5B,EAAyC;AACvC,gBAAM,IAAIW,SAAJ,CAAe,oBAAmBX,MAAO,GAAzC,CAAN;AACD;;AAEDkM,QAAAA,IAAI,CAAClM,MAAD,CAAJ,CAAa,IAAb;AACD;AACF,KAVM,CAAP;AAWD;;AAxK+B;;AA2KlCmL,oBAAoB,CAACsmB,KAAD,CAApB;AAEA;AACA;AACA;AACA;AACA;AACA;;AAEA7uB,kBAAkB,CAAC6uB,KAAD,CAAlB;;;;"}
