# Supplementary material for: Do popular apps have issues regarding energy efficiency?
Source: PeerJ Comput Sci. 2024 Feb 29;10:e1891. doi: 10.7717/peerj-cs.1891 (PMC10909214; doi:10.7717/peerj-cs.1891)
Supplement: Supplemental Information 1 — Code for getting reviews [file peerj-cs-10-1891-s001.zip › AppReviewCollector/TermProject_DotNet/TermProject_DotNet/wwwroot/lib/bootstrap/dist/js/bootstrap.esm.min.js.map]

{"version":3,"sources":["../../js/src/util/index.js","../../js/src/dom/event-handler.js","../../js/src/dom/data.js","../../js/src/base-component.js","../../js/src/util/component-functions.js","../../js/src/alert.js","../../js/src/button.js","../../js/src/dom/manipulator.js","../../js/src/dom/selector-engine.js","../../js/src/carousel.js","../../js/src/collapse.js","../../js/src/dropdown.js","../../js/src/util/scrollbar.js","../../js/src/util/backdrop.js","../../js/src/util/focustrap.js","../../js/src/modal.js","../../js/src/offcanvas.js","../../js/src/util/sanitizer.js","../../js/src/tooltip.js","../../js/src/popover.js","../../js/src/scrollspy.js","../../js/src/tab.js","../../js/src/toast.js"],"names":["MAX_UID","MILLISECONDS_MULTIPLIER","TRANSITION_END","toType","obj","toString","call","match","toLowerCase","getUID","prefix","Math","floor","random","document","getElementById","getSelector","element","selector","getAttribute","hrefAttr","includes","startsWith","split","trim","getSelectorFromElement","querySelector","getElementFromSelector","getTransitionDurationFromElement","transitionDuration","transitionDelay","window","getComputedStyle","floatTransitionDuration","Number","parseFloat","floatTransitionDelay","triggerTransitionEnd","dispatchEvent","Event","isElement","jquery","nodeType","getElement","length","typeCheckConfig","componentName","config","configTypes","Object","keys","forEach","property","expectedTypes","value","valueType","RegExp","test","TypeError","toUpperCase","isVisible","getClientRects","getPropertyValue","isDisabled","Node","ELEMENT_NODE","classList","contains","disabled","hasAttribute","findShadowRoot","documentElement","attachShadow","getRootNode","root","ShadowRoot","parentNode","noop","reflow","offsetHeight","getjQuery","jQuery","body","DOMContentLoadedCallbacks","onDOMContentLoaded","callback","readyState","addEventListener","push","isRTL","dir","defineJQueryPlugin","plugin","$","name","NAME","JQUERY_NO_CONFLICT","fn","jQueryInterface","Constructor","noConflict","execute","executeAfterTransition","transitionElement","waitForTransition","emulatedDuration","called","handler","target","removeEventListener","setTimeout","getNextActiveElement","list","activeElement","shouldGetNext","isCycleAllowed","index","indexOf","listLength","max","min","namespaceRegex","stripNameRegex","stripUidRegex","eventRegistry","uidEvent","customEvents","mouseenter","mouseleave","customEventsRegex","nativeEvents","Set","getUidEvent","uid","getEvent","bootstrapHandler","event","delegateTarget","oneOff","EventHandler","off","type","apply","bootstrapDelegationHandler","domElements","querySelectorAll","this","i","findHandler","events","delegationSelector","uidEventList","len","originalHandler","normalizeParams","originalTypeEvent","delegationFn","delegation","typeEvent","getTypeEvent","has","addHandler","wrapFn","relatedTarget","handlers","previousFn","replace","removeHandler","Boolean","removeNamespacedHandlers","namespace","storeElementEvent","handlerKey","on","one","inNamespace","isNamespace","elementEvent","slice","keyHandlers","trigger","args","isNative","jQueryEvent","bubbles","nativeDispatch","defaultPrevented","evt","isPropagationStopped","isImmediatePropagationStopped","isDefaultPrevented","createEvent","initEvent","CustomEvent","cancelable","key","defineProperty","get","preventDefault","elementMap","Map","Data","set","instance","instanceMap","size","console","error","Array","from","remove","delete","VERSION","BaseComponent","constructor","_element","DATA_KEY","dispose","EVENT_KEY","getOwnPropertyNames","propertyName","_queueCallback","isAnimated","[object Object]","getInstance","Error","enableDismissTrigger","component","method","clickEvent","tagName","closest","getOrCreateInstance","EVENT_CLOSE","EVENT_CLOSED","CLASS_NAME_FADE","CLASS_NAME_SHOW","Alert","close","_destroyElement","each","data","undefined","DATA_API_KEY","CLASS_NAME_ACTIVE","SELECTOR_DATA_TOGGLE","EVENT_CLICK_DATA_API","Button","toggle","setAttribute","normalizeData","val","normalizeDataKey","chr","button","Manipulator","setDataAttribute","removeDataAttribute","removeAttribute","getDataAttributes","attributes","dataset","filter","pureKey","charAt","getDataAttribute","offset","rect","getBoundingClientRect","top","pageYOffset","left","pageXOffset","position","offsetTop","offsetLeft","NODE_TEXT","SelectorEngine","find","concat","Element","prototype","findOne","children","child","matches","parents","ancestor","prev","previous","previousElementSibling","next","nextElementSibling","focusableChildren","focusables","map","join","el","ARROW_LEFT_KEY","ARROW_RIGHT_KEY","TOUCHEVENT_COMPAT_WAIT","SWIPE_THRESHOLD","Default","interval","keyboard","slide","pause","wrap","touch","DefaultType","ORDER_NEXT","ORDER_PREV","DIRECTION_LEFT","DIRECTION_RIGHT","KEY_TO_DIRECTION","ArrowLeft","ArrowRight","EVENT_SLIDE","EVENT_SLID","EVENT_KEYDOWN","EVENT_MOUSEENTER","EVENT_MOUSELEAVE","EVENT_TOUCHSTART","EVENT_TOUCHMOVE","EVENT_TOUCHEND","EVENT_POINTERDOWN","EVENT_POINTERUP","EVENT_DRAG_START","EVENT_LOAD_DATA_API","CLASS_NAME_CAROUSEL","CLASS_NAME_SLIDE","CLASS_NAME_END","CLASS_NAME_START","CLASS_NAME_NEXT","CLASS_NAME_PREV","CLASS_NAME_POINTER_EVENT","SELECTOR_ACTIVE","SELECTOR_ACTIVE_ITEM","SELECTOR_ITEM","SELECTOR_ITEM_IMG","SELECTOR_NEXT_PREV","SELECTOR_INDICATORS","SELECTOR_INDICATOR","SELECTOR_DATA_SLIDE","SELECTOR_DATA_RIDE","POINTER_TYPE_TOUCH","POINTER_TYPE_PEN","Carousel","super","_items","_interval","_activeElement","_isPaused","_isSliding","touchTimeout","touchStartX","touchDeltaX","_config","_getConfig","_indicatorsElement","_touchSupported","navigator","maxTouchPoints","_pointerEvent","PointerEvent","_addEventListeners","_slide","nextWhenVisible","hidden","cycle","clearInterval","_updateInterval","setInterval","visibilityState","bind","to","activeIndex","_getItemIndex","order","_handleSwipe","absDeltax","abs","direction","_keydown","_addTouchEventListeners","start","pointerType","touches","clientX","move","end","clearTimeout","itemImg","e","add","_getItemByOrder","isNext","_triggerSlideEvent","eventDirectionName","targetIndex","fromIndex","_setActiveIndicatorElement","activeIndicator","indicators","parseInt","elementInterval","defaultInterval","directionOrOrder","_directionToOrder","activeElementIndex","nextElement","nextElementIndex","isCycling","directionalClassName","orderClassName","_orderToDirection","triggerSlidEvent","completeCallBack","action","ride","carouselInterface","slideIndex","dataApiClickHandler","carousels","parent","EVENT_SHOW","EVENT_SHOWN","EVENT_HIDE","EVENT_HIDDEN","CLASS_NAME_COLLAPSE","CLASS_NAME_COLLAPSING","CLASS_NAME_COLLAPSED","CLASS_NAME_HORIZONTAL","WIDTH","HEIGHT","SELECTOR_ACTIVES","Collapse","_isTransitioning","_triggerArray","toggleList","elem","filterElement","foundElem","_selector","_initializeChildren","_addAriaAndCollapsedClass","_isShown","hide","show","activesData","actives","container","tempActiveData","elemActive","dimension","_getDimension","style","scrollSize","triggerArrayLength","selected","triggerArray","isOpen","ESCAPE_KEY","SPACE_KEY","TAB_KEY","ARROW_UP_KEY","ARROW_DOWN_KEY","RIGHT_MOUSE_BUTTON","REGEXP_KEYDOWN","EVENT_KEYDOWN_DATA_API","EVENT_KEYUP_DATA_API","CLASS_NAME_DROPUP","CLASS_NAME_DROPEND","CLASS_NAME_DROPSTART","CLASS_NAME_NAVBAR","SELECTOR_MENU","SELECTOR_NAVBAR_NAV","SELECTOR_VISIBLE_ITEMS","PLACEMENT_TOP","PLACEMENT_TOPEND","PLACEMENT_BOTTOM","PLACEMENT_BOTTOMEND","PLACEMENT_RIGHT","PLACEMENT_LEFT","boundary","reference","display","popperConfig","autoClose","Dropdown","_popper","_menu","_getMenuElement","_inNavbar","_detectNavbar","getParentFromElement","_createPopper","focus","_completeHide","destroy","update","Popper","referenceElement","_getPopperConfig","isDisplayStatic","modifiers","modifier","enabled","createPopper","_getPlacement","parentDropdown","isEnd","_getOffset","popperData","defaultBsPopperConfig","placement","options","_selectMenuItem","items","toggles","context","composedPath","isMenuTarget","isActive","stopPropagation","getToggleButton","clearMenus","dataApiKeydownHandler","SELECTOR_FIXED_CONTENT","SELECTOR_STICKY_CONTENT","ScrollBarHelper","getWidth","documentWidth","clientWidth","innerWidth","width","_disableOverFlow","_setElementAttributes","calculatedValue","_saveInitialAttribute","overflow","styleProp","scrollbarWidth","_applyManipulationCallback","reset","_resetElementAttributes","actualValue","removeProperty","callBack","isOverflowing","className","rootElement","clickCallback","EVENT_MOUSEDOWN","Backdrop","_isAppended","_append","_getElement","_emulateAnimation","backdrop","createElement","append","trapElement","autofocus","EVENT_FOCUSIN","EVENT_KEYDOWN_TAB","TAB_NAV_FORWARD","TAB_NAV_BACKWARD","FocusTrap","_isActive","_lastTabNavDirection","activate","_handleFocusin","_handleKeydown","deactivate","elements","shiftKey","EVENT_HIDE_PREVENTED","EVENT_RESIZE","EVENT_CLICK_DISMISS","EVENT_KEYDOWN_DISMISS","EVENT_MOUSEUP_DISMISS","EVENT_MOUSEDOWN_DISMISS","CLASS_NAME_OPEN","CLASS_NAME_STATIC","SELECTOR_DIALOG","SELECTOR_MODAL_BODY","Modal","_dialog","_backdrop","_initializeBackDrop","_focustrap","_initializeFocusTrap","_ignoreBackdropClick","_scrollBar","_isAnimated","_adjustDialog","_setEscapeEvent","_setResizeEvent","_showBackdrop","_showElement","_hideModal","htmlElement","handleUpdate","modalBody","scrollTop","_triggerBackdropTransition","_resetAdjustments","currentTarget","scrollHeight","isModalOverflowing","clientHeight","overflowY","isBodyOverflowing","paddingLeft","paddingRight","showEvent","scroll","CLASS_NAME_BACKDROP","OPEN_SELECTOR","Offcanvas","visibility","blur","allReadyOpen","uriAttrs","ARIA_ATTRIBUTE_PATTERN","SAFE_URL_PATTERN","DATA_URL_PATTERN","allowedAttribute","attr","allowedAttributeList","attrName","nodeName","nodeValue","regExp","attrRegex","DefaultAllowlist","*","a","area","b","br","col","code","div","em","hr","h1","h2","h3","h4","h5","h6","img","li","ol","p","pre","s","small","span","sub","sup","strong","u","ul","sanitizeHtml","unsafeHtml","allowList","sanitizeFn","createdDocument","DOMParser","parseFromString","allowlistKeys","elName","attributeList","allowedAttributes","innerHTML","CLASS_PREFIX","DISALLOWED_ATTRIBUTES","animation","template","title","delay","html","fallbackPlacements","customClass","sanitize","AttachmentMap","AUTO","TOP","RIGHT","BOTTOM","LEFT","HIDE","HIDDEN","SHOW","SHOWN","INSERTED","CLICK","FOCUSIN","FOCUSOUT","MOUSEENTER","MOUSELEAVE","CLASS_NAME_MODAL","HOVER_STATE_SHOW","HOVER_STATE_OUT","SELECTOR_TOOLTIP_INNER","SELECTOR_MODAL","EVENT_MODAL_HIDE","TRIGGER_HOVER","TRIGGER_FOCUS","TRIGGER_CLICK","TRIGGER_MANUAL","Tooltip","_isEnabled","_timeout","_hoverState","_activeTrigger","tip","_setListeners","enable","disable","toggleEnabled","_initializeOnDelegatedTarget","click","_isWithActiveTrigger","_enter","_leave","getTipElement","_hideModalHandler","isWithContent","shadowRoot","isInTheDom","ownerDocument","tipId","attachment","_getAttachment","_addAttachmentClass","_resolvePossibleFunction","prevHoverState","_cleanTipClass","getTitle","setContent","_sanitizeAndSetContent","content","templateElement","setElementContent","textContent","updateAttachment","_getDelegateConfig","phase","_handlePopperPlacementChange","onFirstUpdate","_getBasicClassPrefix","eventIn","eventOut","_fixTitle","originalTitleType","dataAttributes","dataAttr","basicClassPrefixRegex","tabClass","token","tClass","state","popper","SELECTOR_TITLE","SELECTOR_CONTENT","Popover","_getContent","EVENT_ACTIVATE","EVENT_SCROLL","CLASS_NAME_DROPDOWN_ITEM","SELECTOR_DATA_SPY","SELECTOR_NAV_LIST_GROUP","SELECTOR_NAV_LINKS","SELECTOR_NAV_ITEMS","SELECTOR_LIST_ITEMS","SELECTOR_LINK_ITEMS","SELECTOR_DROPDOWN","SELECTOR_DROPDOWN_TOGGLE","METHOD_OFFSET","METHOD_POSITION","ScrollSpy","_scrollElement","_offsets","_targets","_activeTarget","_scrollHeight","_process","refresh","autoMethod","offsetMethod","offsetBase","_getScrollTop","_getScrollHeight","targetSelector","targetBCR","height","item","sort","_getOffsetHeight","innerHeight","maxScroll","_activate","_clear","queries","link","listGroup","navItem","node","spy","CLASS_NAME_DROPDOWN_MENU","SELECTOR_ACTIVE_UL","SELECTOR_DROPDOWN_ACTIVE_CHILD","Tab","listElement","itemSelector","hideEvent","complete","active","isTransitioning","_transitionComplete","dropdownChild","dropdownElement","dropdown","EVENT_MOUSEOVER","EVENT_MOUSEOUT","EVENT_FOCUSOUT","CLASS_NAME_HIDE","CLASS_NAME_SHOWING","autohide","Toast","_hasMouseInteraction","_hasKeyboardInteraction","_clearTimeout","_maybeScheduleHide","_onInteraction","isInteracting"],"mappings":";;;;;sCAOA,MAAMA,QAAU,IACVC,wBAA0B,IAC1BC,eAAiB,gBAGjBC,OAASC,GACTA,MAAAA,EACM,GAAEA,EAGL,GAAGC,SAASC,KAAKF,GAAKG,MAAM,eAAe,GAAGC,cASjDC,OAASC,IACb,GACEA,GAAUC,KAAKC,MArBH,IAqBSD,KAAKE,gBACnBC,SAASC,eAAeL,IAEjC,OAAOA,GAGHM,YAAcC,IAClB,IAAIC,EAAWD,EAAQE,aAAa,kBAEpC,IAAKD,GAAyB,MAAbA,EAAkB,CACjC,IAAIE,EAAWH,EAAQE,aAAa,QAMpC,IAAKC,IAAcA,EAASC,SAAS,OAASD,EAASE,WAAW,KAChE,OAAO,KAILF,EAASC,SAAS,OAASD,EAASE,WAAW,OACjDF,EAAY,IAAGA,EAASG,MAAM,KAAK,IAGrCL,EAAWE,GAAyB,MAAbA,EAAmBA,EAASI,OAAS,KAG9D,OAAON,GAGHO,uBAAyBR,IAC7B,MAAMC,EAAWF,YAAYC,GAE7B,OAAIC,GACKJ,SAASY,cAAcR,GAAYA,EAGrC,MAGHS,uBAAyBV,IAC7B,MAAMC,EAAWF,YAAYC,GAE7B,OAAOC,EAAWJ,SAASY,cAAcR,GAAY,MAGjDU,iCAAmCX,IACvC,IAAKA,EACH,OAAO,EAIT,IAAIY,mBAAEA,EAAFC,gBAAsBA,GAAoBC,OAAOC,iBAAiBf,GAEtE,MAAMgB,EAA0BC,OAAOC,WAAWN,GAC5CO,EAAuBF,OAAOC,WAAWL,GAG/C,OAAKG,GAA4BG,GAKjCP,EAAqBA,EAAmBN,MAAM,KAAK,GACnDO,EAAkBA,EAAgBP,MAAM,KAAK,GArFf,KAuFtBW,OAAOC,WAAWN,GAAsBK,OAAOC,WAAWL,KAPzD,GAULO,qBAAuBpB,IAC3BA,EAAQqB,cAAc,IAAIC,MAAMrC,kBAG5BsC,UAAYpC,MACXA,GAAsB,iBAARA,UAIO,IAAfA,EAAIqC,SACbrC,EAAMA,EAAI,SAGmB,IAAjBA,EAAIsC,UAGdC,WAAavC,GACboC,UAAUpC,GACLA,EAAIqC,OAASrC,EAAI,GAAKA,EAGZ,iBAARA,GAAoBA,EAAIwC,OAAS,EACnC9B,SAASY,cAActB,GAGzB,KAGHyC,gBAAkB,CAACC,EAAeC,EAAQC,KAC9CC,OAAOC,KAAKF,GAAaG,QAAQC,IAC/B,MAAMC,EAAgBL,EAAYI,GAC5BE,EAAQP,EAAOK,GACfG,EAAYD,GAASd,UAAUc,GAAS,UArH5ClD,OADSA,EAsHsDkD,GApHzD,GAAElD,EAGL,GAAGC,SAASC,KAAKF,GAAKG,MAAM,eAAe,GAAGC,cALxCJ,IAAAA,EAwHX,IAAK,IAAIoD,OAAOH,GAAeI,KAAKF,GAClC,MAAM,IAAIG,UACP,GAAEZ,EAAca,0BAA0BP,qBAA4BG,yBAAiCF,UAM1GO,UAAY3C,MACXuB,UAAUvB,IAAgD,IAApCA,EAAQ4C,iBAAiBjB,SAIgB,YAA7DZ,iBAAiBf,GAAS6C,iBAAiB,cAG9CC,WAAa9C,IACZA,GAAWA,EAAQyB,WAAasB,KAAKC,gBAItChD,EAAQiD,UAAUC,SAAS,mBAIC,IAArBlD,EAAQmD,SACVnD,EAAQmD,SAGVnD,EAAQoD,aAAa,aAAoD,UAArCpD,EAAQE,aAAa,aAG5DmD,eAAiBrD,IACrB,IAAKH,SAASyD,gBAAgBC,aAC5B,OAAO,KAIT,GAAmC,mBAAxBvD,EAAQwD,YAA4B,CAC7C,MAAMC,EAAOzD,EAAQwD,cACrB,OAAOC,aAAgBC,WAAaD,EAAO,KAG7C,OAAIzD,aAAmB0D,WACd1D,EAIJA,EAAQ2D,WAINN,eAAerD,EAAQ2D,YAHrB,MAMLC,KAAO,OAUPC,OAAS7D,IAEbA,EAAQ8D,cAGJC,UAAY,KAChB,MAAMC,OAAEA,GAAWlD,OAEnB,OAAIkD,IAAWnE,SAASoE,KAAKb,aAAa,qBACjCY,EAGF,MAGHE,0BAA4B,GAE5BC,mBAAqBC,IACG,YAAxBvE,SAASwE,YAENH,0BAA0BvC,QAC7B9B,SAASyE,iBAAiB,mBAAoB,KAC5CJ,0BAA0BhC,QAAQkC,GAAYA,OAIlDF,0BAA0BK,KAAKH,IAE/BA,KAIEI,MAAQ,IAAuC,QAAjC3E,SAASyD,gBAAgBmB,IAEvCC,mBAAqBC,IAjBAP,IAAAA,EAAAA,EAkBN,KACjB,MAAMQ,EAAIb,YAEV,GAAIa,EAAG,CACL,MAAMC,EAAOF,EAAOG,KACdC,EAAqBH,EAAEI,GAAGH,GAChCD,EAAEI,GAAGH,GAAQF,EAAOM,gBACpBL,EAAEI,GAAGH,GAAMK,YAAcP,EACzBC,EAAEI,GAAGH,GAAMM,WAAa,KACtBP,EAAEI,GAAGH,GAAQE,EACNJ,EAAOM,mBA3BQ,YAAxBpF,SAASwE,YAENH,0BAA0BvC,QAC7B9B,SAASyE,iBAAiB,mBAAoB,KAC5CJ,0BAA0BhC,QAAQkC,GAAYA,OAIlDF,0BAA0BK,KAAKH,IAE/BA,KAuBEgB,QAAUhB,IACU,mBAAbA,GACTA,KAIEiB,uBAAyB,CAACjB,EAAUkB,EAAmBC,GAAoB,KAC/E,IAAKA,EAEH,YADAH,QAAQhB,GAIV,MACMoB,EAAmB7E,iCAAiC2E,GADlC,EAGxB,IAAIG,GAAS,EAEb,MAAMC,EAAU,EAAGC,OAAAA,MACbA,IAAWL,IAIfG,GAAS,EACTH,EAAkBM,oBAAoB3G,eAAgByG,GACtDN,QAAQhB,KAGVkB,EAAkBhB,iBAAiBrF,eAAgByG,GACnDG,WAAW,KACJJ,GACHrE,qBAAqBkE,IAEtBE,IAYCM,qBAAuB,CAACC,EAAMC,EAAeC,EAAeC,KAChE,IAAIC,EAAQJ,EAAKK,QAAQJ,GAGzB,IAAe,IAAXG,EACF,OAAOJ,GAAME,GAAiBC,EAAiBH,EAAKpE,OAAS,EAAI,GAGnE,MAAM0E,EAAaN,EAAKpE,OAQxB,OANAwE,GAASF,EAAgB,GAAK,EAE1BC,IACFC,GAASA,EAAQE,GAAcA,GAG1BN,EAAKrG,KAAK4G,IAAI,EAAG5G,KAAK6G,IAAIJ,EAAOE,EAAa,MCrSjDG,eAAiB,qBACjBC,eAAiB,OACjBC,cAAgB,SAChBC,cAAgB,GACtB,IAAIC,SAAW,EACf,MAAMC,aAAe,CACnBC,WAAY,YACZC,WAAY,YAERC,kBAAoB,4BACpBC,aAAe,IAAIC,IAAI,CAC3B,QACA,WACA,UACA,YACA,cACA,aACA,iBACA,YACA,WACA,YACA,cACA,YACA,UACA,WACA,QACA,oBACA,aACA,YACA,WACA,cACA,cACA,cACA,YACA,eACA,gBACA,eACA,gBACA,aACA,QACA,OACA,SACA,QACA,SACA,SACA,UACA,WACA,OACA,SACA,eACA,SACA,OACA,mBACA,mBACA,QACA,QACA,WASF,SAASC,YAAYnH,EAASoH,GAC5B,OAAQA,GAAQ,GAAEA,MAAQR,cAAiB5G,EAAQ4G,UAAYA,WAGjE,SAASS,SAASrH,GAChB,MAAMoH,EAAMD,YAAYnH,GAKxB,OAHAA,EAAQ4G,SAAWQ,EACnBT,cAAcS,GAAOT,cAAcS,IAAQ,GAEpCT,cAAcS,GAGvB,SAASE,iBAAiBtH,EAASgF,GACjC,OAAO,SAASU,EAAQ6B,GAOtB,OANAA,EAAMC,eAAiBxH,EAEnB0F,EAAQ+B,QACVC,aAAaC,IAAI3H,EAASuH,EAAMK,KAAM5C,GAGjCA,EAAG6C,MAAM7H,EAAS,CAACuH,KAI9B,SAASO,2BAA2B9H,EAASC,EAAU+E,GACrD,OAAO,SAASU,EAAQ6B,GACtB,MAAMQ,EAAc/H,EAAQgI,iBAAiB/H,GAE7C,IAAK,IAAI0F,OAAEA,GAAW4B,EAAO5B,GAAUA,IAAWsC,KAAMtC,EAASA,EAAOhC,WACtE,IAAK,IAAIuE,EAAIH,EAAYpG,OAAQuG,KAC/B,GAAIH,EAAYG,KAAOvC,EAQrB,OAPA4B,EAAMC,eAAiB7B,EAEnBD,EAAQ+B,QAEVC,aAAaC,IAAI3H,EAASuH,EAAMK,KAAM3H,EAAU+E,GAG3CA,EAAG6C,MAAMlC,EAAQ,CAAC4B,IAM/B,OAAO,MAIX,SAASY,YAAYC,EAAQ1C,EAAS2C,EAAqB,MACzD,MAAMC,EAAetG,OAAOC,KAAKmG,GAEjC,IAAK,IAAIF,EAAI,EAAGK,EAAMD,EAAa3G,OAAQuG,EAAIK,EAAKL,IAAK,CACvD,MAAMX,EAAQa,EAAOE,EAAaJ,IAElC,GAAIX,EAAMiB,kBAAoB9C,GAAW6B,EAAMc,qBAAuBA,EACpE,OAAOd,EAIX,OAAO,KAGT,SAASkB,gBAAgBC,EAAmBhD,EAASiD,GACnD,MAAMC,EAAgC,iBAAZlD,EACpB8C,EAAkBI,EAAaD,EAAejD,EAEpD,IAAImD,EAAYC,aAAaJ,GAO7B,OANiBzB,aAAa8B,IAAIF,KAGhCA,EAAYH,GAGP,CAACE,EAAYJ,EAAiBK,GAGvC,SAASG,WAAWhJ,EAAS0I,EAAmBhD,EAASiD,EAAclB,GACrE,GAAiC,iBAAtBiB,IAAmC1I,EAC5C,OAUF,GAPK0F,IACHA,EAAUiD,EACVA,EAAe,MAKb3B,kBAAkBxE,KAAKkG,GAAoB,CAC7C,MAAMO,EAASjE,GACN,SAAUuC,GACf,IAAKA,EAAM2B,eAAkB3B,EAAM2B,gBAAkB3B,EAAMC,iBAAmBD,EAAMC,eAAetE,SAASqE,EAAM2B,eAChH,OAAOlE,EAAG3F,KAAK4I,KAAMV,IAKvBoB,EACFA,EAAeM,EAAON,GAEtBjD,EAAUuD,EAAOvD,GAIrB,MAAOkD,EAAYJ,EAAiBK,GAAaJ,gBAAgBC,EAAmBhD,EAASiD,GACvFP,EAASf,SAASrH,GAClBmJ,EAAWf,EAAOS,KAAeT,EAAOS,GAAa,IACrDO,EAAajB,YAAYgB,EAAUX,EAAiBI,EAAalD,EAAU,MAEjF,GAAI0D,EAGF,YAFAA,EAAW3B,OAAS2B,EAAW3B,QAAUA,GAK3C,MAAML,EAAMD,YAAYqB,EAAiBE,EAAkBW,QAAQ7C,eAAgB,KAC7ExB,EAAK4D,EACTd,2BAA2B9H,EAAS0F,EAASiD,GAC7CrB,iBAAiBtH,EAAS0F,GAE5BV,EAAGqD,mBAAqBO,EAAalD,EAAU,KAC/CV,EAAGwD,gBAAkBA,EACrBxD,EAAGyC,OAASA,EACZzC,EAAG4B,SAAWQ,EACd+B,EAAS/B,GAAOpC,EAEhBhF,EAAQsE,iBAAiBuE,EAAW7D,EAAI4D,GAG1C,SAASU,cAActJ,EAASoI,EAAQS,EAAWnD,EAAS2C,GAC1D,MAAMrD,EAAKmD,YAAYC,EAAOS,GAAYnD,EAAS2C,GAE9CrD,IAILhF,EAAQ4F,oBAAoBiD,EAAW7D,EAAIuE,QAAQlB,WAC5CD,EAAOS,GAAW7D,EAAG4B,WAG9B,SAAS4C,yBAAyBxJ,EAASoI,EAAQS,EAAWY,GAC5D,MAAMC,EAAoBtB,EAAOS,IAAc,GAE/C7G,OAAOC,KAAKyH,GAAmBxH,QAAQyH,IACrC,GAAIA,EAAWvJ,SAASqJ,GAAY,CAClC,MAAMlC,EAAQmC,EAAkBC,GAEhCL,cAActJ,EAASoI,EAAQS,EAAWtB,EAAMiB,gBAAiBjB,EAAMc,uBAK7E,SAASS,aAAavB,GAGpB,OADAA,EAAQA,EAAM8B,QAAQ5C,eAAgB,IAC/BI,aAAaU,IAAUA,EAGhC,MAAMG,aAAe,CACnBkC,GAAG5J,EAASuH,EAAO7B,EAASiD,GAC1BK,WAAWhJ,EAASuH,EAAO7B,EAASiD,GAAc,IAGpDkB,IAAI7J,EAASuH,EAAO7B,EAASiD,GAC3BK,WAAWhJ,EAASuH,EAAO7B,EAASiD,GAAc,IAGpDhB,IAAI3H,EAAS0I,EAAmBhD,EAASiD,GACvC,GAAiC,iBAAtBD,IAAmC1I,EAC5C,OAGF,MAAO4I,EAAYJ,EAAiBK,GAAaJ,gBAAgBC,EAAmBhD,EAASiD,GACvFmB,EAAcjB,IAAcH,EAC5BN,EAASf,SAASrH,GAClB+J,EAAcrB,EAAkBrI,WAAW,KAEjD,QAA+B,IAApBmI,EAAiC,CAE1C,IAAKJ,IAAWA,EAAOS,GACrB,OAIF,YADAS,cAActJ,EAASoI,EAAQS,EAAWL,EAAiBI,EAAalD,EAAU,MAIhFqE,GACF/H,OAAOC,KAAKmG,GAAQlG,QAAQ8H,IAC1BR,yBAAyBxJ,EAASoI,EAAQ4B,EAActB,EAAkBuB,MAAM,MAIpF,MAAMP,EAAoBtB,EAAOS,IAAc,GAC/C7G,OAAOC,KAAKyH,GAAmBxH,QAAQgI,IACrC,MAAMP,EAAaO,EAAYb,QAAQ3C,cAAe,IAEtD,IAAKoD,GAAepB,EAAkBtI,SAASuJ,GAAa,CAC1D,MAAMpC,EAAQmC,EAAkBQ,GAEhCZ,cAActJ,EAASoI,EAAQS,EAAWtB,EAAMiB,gBAAiBjB,EAAMc,wBAK7E8B,QAAQnK,EAASuH,EAAO6C,GACtB,GAAqB,iBAAV7C,IAAuBvH,EAChC,OAAO,KAGT,MAAM4E,EAAIb,YACJ8E,EAAYC,aAAavB,GACzBuC,EAAcvC,IAAUsB,EACxBwB,EAAWpD,aAAa8B,IAAIF,GAElC,IAAIyB,EACAC,GAAU,EACVC,GAAiB,EACjBC,GAAmB,EACnBC,EAAM,KA4CV,OA1CIZ,GAAelF,IACjB0F,EAAc1F,EAAEtD,MAAMiG,EAAO6C,GAE7BxF,EAAE5E,GAASmK,QAAQG,GACnBC,GAAWD,EAAYK,uBACvBH,GAAkBF,EAAYM,gCAC9BH,EAAmBH,EAAYO,sBAG7BR,GACFK,EAAM7K,SAASiL,YAAY,cAC3BJ,EAAIK,UAAUlC,EAAW0B,GAAS,IAElCG,EAAM,IAAIM,YAAYzD,EAAO,CAC3BgD,QAAAA,EACAU,YAAY,SAKI,IAATb,GACTpI,OAAOC,KAAKmI,GAAMlI,QAAQgJ,IACxBlJ,OAAOmJ,eAAeT,EAAKQ,EAAK,CAC9BE,IAAG,IACMhB,EAAKc,OAMhBT,GACFC,EAAIW,iBAGFb,GACFxK,EAAQqB,cAAcqJ,GAGpBA,EAAID,uBAA2C,IAAhBH,GACjCA,EAAYe,iBAGPX,IC3ULY,WAAa,IAAIC,IAEvB,IAAAC,KAAe,CACbC,IAAIzL,EAASkL,EAAKQ,GACXJ,WAAWvC,IAAI/I,IAClBsL,WAAWG,IAAIzL,EAAS,IAAIuL,KAG9B,MAAMI,EAAcL,WAAWF,IAAIpL,GAI9B2L,EAAY5C,IAAImC,IAA6B,IAArBS,EAAYC,KAMzCD,EAAYF,IAAIP,EAAKQ,GAJnBG,QAAQC,MAAO,+EAA8EC,MAAMC,KAAKL,EAAY1J,QAAQ,QAOhImJ,IAAG,CAACpL,EAASkL,IACPI,WAAWvC,IAAI/I,IACVsL,WAAWF,IAAIpL,GAASoL,IAAIF,IAG9B,KAGTe,OAAOjM,EAASkL,GACd,IAAKI,WAAWvC,IAAI/I,GAClB,OAGF,MAAM2L,EAAcL,WAAWF,IAAIpL,GAEnC2L,EAAYO,OAAOhB,GAGM,IAArBS,EAAYC,MACdN,WAAWY,OAAOlM,KCjCxB,MAAMmM,QAAU,QAEhB,MAAMC,cACJC,YAAYrM,IACVA,EAAU0B,WAAW1B,MAMrBiI,KAAKqE,SAAWtM,EAChBwL,KAAKC,IAAIxD,KAAKqE,SAAUrE,KAAKoE,YAAYE,SAAUtE,OAGrDuE,UACEhB,KAAKS,OAAOhE,KAAKqE,SAAUrE,KAAKoE,YAAYE,UAC5C7E,aAAaC,IAAIM,KAAKqE,SAAUrE,KAAKoE,YAAYI,WAEjDzK,OAAO0K,oBAAoBzE,MAAM/F,QAAQyK,IACvC1E,KAAK0E,GAAgB,OAIzBC,eAAexI,EAAUpE,EAAS6M,GAAa,GAC7CxH,uBAAuBjB,EAAUpE,EAAS6M,GAK1BC,mBAAC9M,GACjB,OAAOwL,KAAKJ,IAAI1J,WAAW1B,GAAUiI,KAAKsE,UAGlBO,2BAAC9M,EAAS8B,EAAS,IAC3C,OAAOmG,KAAK8E,YAAY/M,IAAY,IAAIiI,KAAKjI,EAA2B,iBAAX8B,EAAsBA,EAAS,MAG5EqK,qBAChB,MAtCY,QAyCCrH,kBACb,MAAM,IAAIkI,MAAM,uEAGCT,sBACjB,MAAQ,MAAKtE,KAAKnD,KAGA2H,uBAClB,MAAQ,IAAGxE,KAAKsE,UC5DpB,MAAMU,qBAAuB,CAACC,EAAWC,EAAS,UAChD,MAAMC,EAAc,gBAAeF,EAAUT,UACvC5H,EAAOqI,EAAUpI,KAEvB4C,aAAakC,GAAG/J,SAAUuN,EAAa,qBAAoBvI,OAAU,SAAU0C,GAK7E,GAJI,CAAC,IAAK,QAAQnH,SAAS6H,KAAKoF,UAC9B9F,EAAM8D,iBAGJvI,WAAWmF,MACb,OAGF,MAAMtC,EAASjF,uBAAuBuH,OAASA,KAAKqF,QAAS,IAAGzI,GAC/CqI,EAAUK,oBAAoB5H,GAGtCwH,SCTPrI,OAAO,QACPyH,WAAW,WACXE,YAAa,YAEbe,YAAe,iBACfC,aAAgB,kBAChBC,kBAAkB,OAClBC,kBAAkB,OAQxB,MAAMC,cAAcxB,cAGHtH,kBACb,OAAOA,OAKT+I,QAGE,GAFmBnG,aAAayC,QAAQlC,KAAKqE,SAAUkB,aAExC/C,iBACb,OAGFxC,KAAKqE,SAASrJ,UAAUgJ,OAxBJ,QA0BpB,MAAMY,EAAa5E,KAAKqE,SAASrJ,UAAUC,SA3BvB,QA4BpB+E,KAAK2E,eAAe,IAAM3E,KAAK6F,kBAAmB7F,KAAKqE,SAAUO,GAInEiB,kBACE7F,KAAKqE,SAASL,SACdvE,aAAayC,QAAQlC,KAAKqE,SAAUmB,cACpCxF,KAAKuE,UAKeM,uBAAChL,GACrB,OAAOmG,KAAK8F,MAAK,WACf,MAAMC,EAAOJ,MAAML,oBAAoBtF,MAEvC,GAAsB,iBAAXnG,EAAX,CAIA,QAAqBmM,IAAjBD,EAAKlM,IAAyBA,EAAOzB,WAAW,MAAmB,gBAAXyB,EAC1D,MAAM,IAAIW,UAAW,oBAAmBX,MAG1CkM,EAAKlM,GAAQmG,WAWnBgF,qBAAqBW,MAAO,SAQ5BlJ,mBAAmBkJ,OC9EnB,MAAM9I,OAAO,SACPyH,WAAW,YACXE,YAAa,aACbyB,eAAe,YAEfC,oBAAoB,SAEpBC,uBAAuB,4BAEvBC,uBAAwB,2BAQ9B,MAAMC,eAAelC,cAGJtH,kBACb,OAAOA,OAKTyJ,SAEEtG,KAAKqE,SAASkC,aAAa,eAAgBvG,KAAKqE,SAASrJ,UAAUsL,OAvB7C,WA4BFzB,uBAAChL,GACrB,OAAOmG,KAAK8F,MAAK,WACf,MAAMC,EAAOM,OAAOf,oBAAoBtF,MAEzB,WAAXnG,GACFkM,EAAKlM,SChDb,SAAS2M,cAAcC,GACrB,MAAY,SAARA,GAIQ,UAARA,IAIAA,IAAQzN,OAAOyN,GAAKtP,WACf6B,OAAOyN,GAGJ,KAARA,GAAsB,SAARA,EACT,KAGFA,GAGT,SAASC,iBAAiBzD,GACxB,OAAOA,EAAI7B,QAAQ,SAAUuF,GAAQ,IAAGA,EAAIrP,eDuC9CmI,aAAakC,GAAG/J,SAAUwO,uBAAsBD,uBAAsB7G,IACpEA,EAAM8D,iBAEN,MAAMwD,EAAStH,EAAM5B,OAAO2H,QAAQc,wBACvBE,OAAOf,oBAAoBsB,GAEnCN,WAUP7J,mBAAmB4J,QCpDnB,MAAMQ,YAAc,CAClBC,iBAAiB/O,EAASkL,EAAK7I,GAC7BrC,EAAQwO,aAAc,WAAUG,iBAAiBzD,GAAQ7I,IAG3D2M,oBAAoBhP,EAASkL,GAC3BlL,EAAQiP,gBAAiB,WAAUN,iBAAiBzD,KAGtDgE,kBAAkBlP,GAChB,IAAKA,EACH,MAAO,GAGT,MAAMmP,EAAa,GAUnB,OARAnN,OAAOC,KAAKjC,EAAQoP,SACjBC,OAAOnE,GAAOA,EAAI7K,WAAW,OAC7B6B,QAAQgJ,IACP,IAAIoE,EAAUpE,EAAI7B,QAAQ,MAAO,IACjCiG,EAAUA,EAAQC,OAAO,GAAGhQ,cAAgB+P,EAAQrF,MAAM,EAAGqF,EAAQ3N,QACrEwN,EAAWG,GAAWb,cAAczO,EAAQoP,QAAQlE,MAGjDiE,GAGTK,iBAAgB,CAACxP,EAASkL,IACjBuD,cAAczO,EAAQE,aAAc,WAAUyO,iBAAiBzD,KAGxEuE,OAAOzP,GACL,MAAM0P,EAAO1P,EAAQ2P,wBAErB,MAAO,CACLC,IAAKF,EAAKE,IAAM9O,OAAO+O,YACvBC,KAAMJ,EAAKI,KAAOhP,OAAOiP,cAI7BC,SAAShQ,IACA,CACL4P,IAAK5P,EAAQiQ,UACbH,KAAM9P,EAAQkQ,cC3DdC,UAAY,EAEZC,eAAiB,CACrBC,KAAI,CAACpQ,EAAUD,EAAUH,SAASyD,kBACzB,GAAGgN,UAAUC,QAAQC,UAAUxI,iBAAiB3I,KAAKW,EAASC,IAGvEwQ,QAAO,CAACxQ,EAAUD,EAAUH,SAASyD,kBAC5BiN,QAAQC,UAAU/P,cAAcpB,KAAKW,EAASC,GAGvDyQ,SAAQ,CAAC1Q,EAASC,IACT,GAAGqQ,UAAUtQ,EAAQ0Q,UACzBrB,OAAOsB,GAASA,EAAMC,QAAQ3Q,IAGnC4Q,QAAQ7Q,EAASC,GACf,MAAM4Q,EAAU,GAEhB,IAAIC,EAAW9Q,EAAQ2D,WAEvB,KAAOmN,GAAYA,EAASrP,WAAasB,KAAKC,cArBhC,IAqBgD8N,EAASrP,UACjEqP,EAASF,QAAQ3Q,IACnB4Q,EAAQtM,KAAKuM,GAGfA,EAAWA,EAASnN,WAGtB,OAAOkN,GAGTE,KAAK/Q,EAASC,GACZ,IAAI+Q,EAAWhR,EAAQiR,uBAEvB,KAAOD,GAAU,CACf,GAAIA,EAASJ,QAAQ3Q,GACnB,MAAO,CAAC+Q,GAGVA,EAAWA,EAASC,uBAGtB,MAAO,IAGTC,KAAKlR,EAASC,GACZ,IAAIiR,EAAOlR,EAAQmR,mBAEnB,KAAOD,GAAM,CACX,GAAIA,EAAKN,QAAQ3Q,GACf,MAAO,CAACiR,GAGVA,EAAOA,EAAKC,mBAGd,MAAO,IAGTC,kBAAkBpR,GAChB,MAAMqR,EAAa,CACjB,IACA,SACA,QACA,WACA,SACA,UACA,aACA,4BACAC,IAAIrR,GAAeA,EAAF,yBAAmCsR,KAAK,MAE3D,OAAOtJ,KAAKoI,KAAKgB,EAAYrR,GAASqP,OAAOmC,IAAO1O,WAAW0O,IAAO7O,UAAU6O,MC3D9E1M,OAAO,WACPyH,WAAW,cACXE,YAAa,eACbyB,eAAe,YAEfuD,eAAiB,YACjBC,gBAAkB,aAClBC,uBAAyB,IACzBC,gBAAkB,GAElBC,UAAU,CACdC,SAAU,IACVC,UAAU,EACVC,OAAO,EACPC,MAAO,QACPC,MAAM,EACNC,OAAO,GAGHC,cAAc,CAClBN,SAAU,mBACVC,SAAU,UACVC,MAAO,mBACPC,MAAO,mBACPC,KAAM,UACNC,MAAO,WAGHE,WAAa,OACbC,WAAa,OACbC,eAAiB,OACjBC,gBAAkB,QAElBC,iBAAmB,CACvBC,UAAkBF,gBAClBG,WAAmBJ,gBAGfK,YAAe,oBACfC,WAAc,mBACdC,cAAiB,sBACjBC,iBAAoB,yBACpBC,iBAAoB,yBACpBC,iBAAoB,yBACpBC,gBAAmB,wBACnBC,eAAkB,uBAClBC,kBAAqB,0BACrBC,gBAAmB,wBACnBC,iBAAoB,wBACpBC,sBAAuB,4BACvBlF,uBAAwB,6BAExBmF,oBAAsB,WACtBrF,oBAAoB,SACpBsF,iBAAmB,QACnBC,eAAiB,oBACjBC,iBAAmB,sBACnBC,gBAAkB,qBAClBC,gBAAkB,qBAClBC,yBAA2B,gBAE3BC,kBAAkB,UAClBC,qBAAuB,wBACvBC,cAAgB,iBAChBC,kBAAoB,qBACpBC,mBAAqB,2CACrBC,oBAAsB,uBACtBC,mBAAqB,mBACrBC,oBAAsB,sCACtBC,mBAAqB,4BAErBC,mBAAqB,QACrBC,iBAAmB,MAOzB,MAAMC,iBAAiBtI,cACrBC,YAAYrM,EAAS8B,GACnB6S,MAAM3U,GAENiI,KAAK2M,OAAS,KACd3M,KAAK4M,UAAY,KACjB5M,KAAK6M,eAAiB,KACtB7M,KAAK8M,WAAY,EACjB9M,KAAK+M,YAAa,EAClB/M,KAAKgN,aAAe,KACpBhN,KAAKiN,YAAc,EACnBjN,KAAKkN,YAAc,EAEnBlN,KAAKmN,QAAUnN,KAAKoN,WAAWvT,GAC/BmG,KAAKqN,mBAAqBlF,eAAeK,QAAQ2D,oBAAqBnM,KAAKqE,UAC3ErE,KAAKsN,gBAAkB,iBAAkB1V,SAASyD,iBAAmBkS,UAAUC,eAAiB,EAChGxN,KAAKyN,cAAgBnM,QAAQzI,OAAO6U,cAEpC1N,KAAK2N,qBAKW/D,qBAChB,OAAOA,UAGM/M,kBACb,OAAOA,OAKToM,OACEjJ,KAAK4N,OAAOxD,YAGdyD,mBAGOjW,SAASkW,QAAUpT,UAAUsF,KAAKqE,WACrCrE,KAAKiJ,OAITH,OACE9I,KAAK4N,OAAOvD,YAGdL,MAAM1K,GACCA,IACHU,KAAK8M,WAAY,GAGf3E,eAAeK,QAAQ0D,mBAAoBlM,KAAKqE,YAClDlL,qBAAqB6G,KAAKqE,UAC1BrE,KAAK+N,OAAM,IAGbC,cAAchO,KAAK4M,WACnB5M,KAAK4M,UAAY,KAGnBmB,MAAMzO,GACCA,IACHU,KAAK8M,WAAY,GAGf9M,KAAK4M,YACPoB,cAAchO,KAAK4M,WACnB5M,KAAK4M,UAAY,MAGf5M,KAAKmN,SAAWnN,KAAKmN,QAAQtD,WAAa7J,KAAK8M,YACjD9M,KAAKiO,kBAELjO,KAAK4M,UAAYsB,aACdtW,SAASuW,gBAAkBnO,KAAK6N,gBAAkB7N,KAAKiJ,MAAMmF,KAAKpO,MACnEA,KAAKmN,QAAQtD,WAKnBwE,GAAGnQ,GACD8B,KAAK6M,eAAiB1E,eAAeK,QAAQuD,qBAAsB/L,KAAKqE,UACxE,MAAMiK,EAActO,KAAKuO,cAAcvO,KAAK6M,gBAE5C,GAAI3O,EAAQ8B,KAAK2M,OAAOjT,OAAS,GAAKwE,EAAQ,EAC5C,OAGF,GAAI8B,KAAK+M,WAEP,YADAtN,aAAamC,IAAI5B,KAAKqE,SAAUuG,WAAY,IAAM5K,KAAKqO,GAAGnQ,IAI5D,GAAIoQ,IAAgBpQ,EAGlB,OAFA8B,KAAKgK,aACLhK,KAAK+N,QAIP,MAAMS,EAAQtQ,EAAQoQ,EACpBlE,WACAC,WAEFrK,KAAK4N,OAAOY,EAAOxO,KAAK2M,OAAOzO,IAKjCkP,WAAWvT,GAOT,OANAA,EAAS,IACJ+P,aACA/C,YAAYI,kBAAkBjH,KAAKqE,aAChB,iBAAXxK,EAAsBA,EAAS,IAE5CF,gBAAgBkD,OAAMhD,EAAQsQ,eACvBtQ,EAGT4U,eACE,MAAMC,EAAYjX,KAAKkX,IAAI3O,KAAKkN,aAEhC,GAAIwB,GAnMgB,GAoMlB,OAGF,MAAME,EAAYF,EAAY1O,KAAKkN,YAEnClN,KAAKkN,YAAc,EAEd0B,GAIL5O,KAAK4N,OAAOgB,EAAY,EAAIrE,gBAAkBD,gBAGhDqD,qBACM3N,KAAKmN,QAAQrD,UACfrK,aAAakC,GAAG3B,KAAKqE,SAAUwG,cAAevL,GAASU,KAAK6O,SAASvP,IAG5C,UAAvBU,KAAKmN,QAAQnD,QACfvK,aAAakC,GAAG3B,KAAKqE,SAAUyG,iBAAkBxL,GAASU,KAAKgK,MAAM1K,IACrEG,aAAakC,GAAG3B,KAAKqE,SAAU0G,iBAAkBzL,GAASU,KAAK+N,MAAMzO,KAGnEU,KAAKmN,QAAQjD,OAASlK,KAAKsN,iBAC7BtN,KAAK8O,0BAITA,0BACE,MAAMC,EAAQzP,KACRU,KAAKyN,eAnKU,QAmKQnO,EAAM0P,aApKZ,UAoKgD1P,EAAM0P,YAE/DhP,KAAKyN,gBACfzN,KAAKiN,YAAc3N,EAAM2P,QAAQ,GAAGC,SAFpClP,KAAKiN,YAAc3N,EAAM4P,SAMvBC,EAAO7P,IAEXU,KAAKkN,YAAc5N,EAAM2P,SAAW3P,EAAM2P,QAAQvV,OAAS,EACzD,EACA4F,EAAM2P,QAAQ,GAAGC,QAAUlP,KAAKiN,aAG9BmC,EAAM9P,KACNU,KAAKyN,eAlLU,QAkLQnO,EAAM0P,aAnLZ,UAmLgD1P,EAAM0P,cACzEhP,KAAKkN,YAAc5N,EAAM4P,QAAUlP,KAAKiN,aAG1CjN,KAAKyO,eACsB,UAAvBzO,KAAKmN,QAAQnD,QASfhK,KAAKgK,QACDhK,KAAKgN,cACPqC,aAAarP,KAAKgN,cAGpBhN,KAAKgN,aAAepP,WAAW0B,GAASU,KAAK+N,MAAMzO,GAtQ5B,IAsQ6DU,KAAKmN,QAAQtD,YAIrG1B,eAAeC,KAAK6D,kBAAmBjM,KAAKqE,UAAUpK,QAAQqV,IAC5D7P,aAAakC,GAAG2N,EAASjE,iBAAkBkE,GAAKA,EAAEnM,oBAGhDpD,KAAKyN,eACPhO,aAAakC,GAAG3B,KAAKqE,SAAU8G,kBAAmB7L,GAASyP,EAAMzP,IACjEG,aAAakC,GAAG3B,KAAKqE,SAAU+G,gBAAiB9L,GAAS8P,EAAI9P,IAE7DU,KAAKqE,SAASrJ,UAAUwU,IA9NG,mBAgO3B/P,aAAakC,GAAG3B,KAAKqE,SAAU2G,iBAAkB1L,GAASyP,EAAMzP,IAChEG,aAAakC,GAAG3B,KAAKqE,SAAU4G,gBAAiB3L,GAAS6P,EAAK7P,IAC9DG,aAAakC,GAAG3B,KAAKqE,SAAU6G,eAAgB5L,GAAS8P,EAAI9P,KAIhEuP,SAASvP,GACP,GAAI,kBAAkB/E,KAAK+E,EAAM5B,OAAO0H,SACtC,OAGF,MAAMwJ,EAAYpE,iBAAiBlL,EAAM2D,KACrC2L,IACFtP,EAAM8D,iBACNpD,KAAK4N,OAAOgB,IAIhBL,cAAcxW,GAKZ,OAJAiI,KAAK2M,OAAS5U,GAAWA,EAAQ2D,WAC/ByM,eAAeC,KAAK4D,cAAejU,EAAQ2D,YAC3C,GAEKsE,KAAK2M,OAAOxO,QAAQpG,GAG7B0X,gBAAgBjB,EAAOzQ,GACrB,MAAM2R,EAASlB,IAAUpE,WACzB,OAAOvM,qBAAqBmC,KAAK2M,OAAQ5O,EAAe2R,EAAQ1P,KAAKmN,QAAQlD,MAG/E0F,mBAAmB1O,EAAe2O,GAChC,MAAMC,EAAc7P,KAAKuO,cAActN,GACjC6O,EAAY9P,KAAKuO,cAAcpG,eAAeK,QAAQuD,qBAAsB/L,KAAKqE,WAEvF,OAAO5E,aAAayC,QAAQlC,KAAKqE,SAAUsG,YAAa,CACtD1J,cAAAA,EACA2N,UAAWgB,EACX7L,KAAM+L,EACNzB,GAAIwB,IAIRE,2BAA2BhY,GACzB,GAAIiI,KAAKqN,mBAAoB,CAC3B,MAAM2C,EAAkB7H,eAAeK,QA3QrB,UA2Q8CxI,KAAKqN,oBAErE2C,EAAgBhV,UAAUgJ,OArRN,UAsRpBgM,EAAgBhJ,gBAAgB,gBAEhC,MAAMiJ,EAAa9H,eAAeC,KA1Qb,mBA0QsCpI,KAAKqN,oBAEhE,IAAK,IAAIpN,EAAI,EAAGA,EAAIgQ,EAAWvW,OAAQuG,IACrC,GAAIjH,OAAOkX,SAASD,EAAWhQ,GAAGhI,aAAa,oBAAqB,MAAQ+H,KAAKuO,cAAcxW,GAAU,CACvGkY,EAAWhQ,GAAGjF,UAAUwU,IA5RR,UA6RhBS,EAAWhQ,GAAGsG,aAAa,eAAgB,QAC3C,QAMR0H,kBACE,MAAMlW,EAAUiI,KAAK6M,gBAAkB1E,eAAeK,QAAQuD,qBAAsB/L,KAAKqE,UAEzF,IAAKtM,EACH,OAGF,MAAMoY,EAAkBnX,OAAOkX,SAASnY,EAAQE,aAAa,oBAAqB,IAE9EkY,GACFnQ,KAAKmN,QAAQiD,gBAAkBpQ,KAAKmN,QAAQiD,iBAAmBpQ,KAAKmN,QAAQtD,SAC5E7J,KAAKmN,QAAQtD,SAAWsG,GAExBnQ,KAAKmN,QAAQtD,SAAW7J,KAAKmN,QAAQiD,iBAAmBpQ,KAAKmN,QAAQtD,SAIzE+D,OAAOyC,EAAkBtY,GACvB,MAAMyW,EAAQxO,KAAKsQ,kBAAkBD,GAC/BtS,EAAgBoK,eAAeK,QAAQuD,qBAAsB/L,KAAKqE,UAClEkM,EAAqBvQ,KAAKuO,cAAcxQ,GACxCyS,EAAczY,GAAWiI,KAAKyP,gBAAgBjB,EAAOzQ,GAErD0S,EAAmBzQ,KAAKuO,cAAciC,GACtCE,EAAYpP,QAAQtB,KAAK4M,WAEzB8C,EAASlB,IAAUpE,WACnBuG,EAAuBjB,EAAShE,iBAAmBD,eACnDmF,EAAiBlB,EAAS/D,gBAAkBC,gBAC5CgE,EAAqB5P,KAAK6Q,kBAAkBrC,GAElD,GAAIgC,GAAeA,EAAYxV,UAAUC,SAnUnB,UAqUpB,YADA+E,KAAK+M,YAAa,GAIpB,GAAI/M,KAAK+M,WACP,OAIF,GADmB/M,KAAK2P,mBAAmBa,EAAaZ,GACzCpN,iBACb,OAGF,IAAKzE,IAAkByS,EAErB,OAGFxQ,KAAK+M,YAAa,EAEd2D,GACF1Q,KAAKgK,QAGPhK,KAAK+P,2BAA2BS,GAChCxQ,KAAK6M,eAAiB2D,EAEtB,MAAMM,EAAmB,KACvBrR,aAAayC,QAAQlC,KAAKqE,SAAUuG,WAAY,CAC9C3J,cAAeuP,EACf5B,UAAWgB,EACX7L,KAAMwM,EACNlC,GAAIoC,KAIR,GAAIzQ,KAAKqE,SAASrJ,UAAUC,SAvWP,SAuWmC,CACtDuV,EAAYxV,UAAUwU,IAAIoB,GAE1BhV,OAAO4U,GAEPzS,EAAc/C,UAAUwU,IAAImB,GAC5BH,EAAYxV,UAAUwU,IAAImB,GAE1B,MAAMI,EAAmB,KACvBP,EAAYxV,UAAUgJ,OAAO2M,EAAsBC,GACnDJ,EAAYxV,UAAUwU,IAlXJ,UAoXlBzR,EAAc/C,UAAUgJ,OApXN,SAoXgC4M,EAAgBD,GAElE3Q,KAAK+M,YAAa,EAElBnP,WAAWkT,EAAkB,IAG/B9Q,KAAK2E,eAAeoM,EAAkBhT,GAAe,QAErDA,EAAc/C,UAAUgJ,OA7XJ,UA8XpBwM,EAAYxV,UAAUwU,IA9XF,UAgYpBxP,KAAK+M,YAAa,EAClB+D,IAGEJ,GACF1Q,KAAK+N,QAITuC,kBAAkB1B,GAChB,MAAK,CAACrE,gBAAiBD,gBAAgBnS,SAASyW,GAI5CrS,QACKqS,IAActE,eAAiBD,WAAaD,WAG9CwE,IAActE,eAAiBF,WAAaC,WAP1CuE,EAUXiC,kBAAkBrC,GAChB,MAAK,CAACpE,WAAYC,YAAYlS,SAASqW,GAInCjS,QACKiS,IAAUnE,WAAaC,eAAiBC,gBAG1CiE,IAAUnE,WAAaE,gBAAkBD,eAPvCkE,EAYa3J,yBAAC9M,EAAS8B,GAChC,MAAMkM,EAAO0G,SAASnH,oBAAoBvN,EAAS8B,GAEnD,IAAIsT,QAAEA,GAAYpH,EACI,iBAAXlM,IACTsT,EAAU,IACLA,KACAtT,IAIP,MAAMmX,EAA2B,iBAAXnX,EAAsBA,EAASsT,EAAQpD,MAE7D,GAAsB,iBAAXlQ,EACTkM,EAAKsI,GAAGxU,QACH,GAAsB,iBAAXmX,EAAqB,CACrC,QAA4B,IAAjBjL,EAAKiL,GACd,MAAM,IAAIxW,UAAW,oBAAmBwW,MAG1CjL,EAAKiL,UACI7D,EAAQtD,UAAYsD,EAAQ8D,OACrClL,EAAKiE,QACLjE,EAAKgI,SAIalJ,uBAAChL,GACrB,OAAOmG,KAAK8F,MAAK,WACf2G,SAASyE,kBAAkBlR,KAAMnG,MAIXgL,2BAACvF,GACzB,MAAM5B,EAASjF,uBAAuBuH,MAEtC,IAAKtC,IAAWA,EAAO1C,UAAUC,SAxcT,YAyctB,OAGF,MAAMpB,EAAS,IACVgN,YAAYI,kBAAkBvJ,MAC9BmJ,YAAYI,kBAAkBjH,OAE7BmR,EAAanR,KAAK/H,aAAa,oBAEjCkZ,IACFtX,EAAOgQ,UAAW,GAGpB4C,SAASyE,kBAAkBxT,EAAQ7D,GAE/BsX,GACF1E,SAAS3H,YAAYpH,GAAQ2Q,GAAG8C,GAGlC7R,EAAM8D,kBAUV3D,aAAakC,GAAG/J,SAAUwO,uBAAsBiG,oBAAqBI,SAAS2E,qBAE9E3R,aAAakC,GAAG9I,OAAQyS,sBAAqB,KAC3C,MAAM+F,EAAYlJ,eAAeC,KAAKkE,oBAEtC,IAAK,IAAIrM,EAAI,EAAGK,EAAM+Q,EAAU3X,OAAQuG,EAAIK,EAAKL,IAC/CwM,SAASyE,kBAAkBG,EAAUpR,GAAIwM,SAAS3H,YAAYuM,EAAUpR,OAW5ExD,mBAAmBgQ,UC5iBnB,MAAM5P,OAAO,WACPyH,WAAW,cACXE,YAAa,eACbyB,eAAe,YAEf2D,UAAU,CACdtD,QAAQ,EACRgL,OAAQ,MAGJnH,cAAc,CAClB7D,OAAQ,UACRgL,OAAQ,kBAGJC,aAAc,mBACdC,cAAe,oBACfC,aAAc,mBACdC,eAAgB,qBAChBtL,uBAAwB,6BAExBV,kBAAkB,OAClBiM,oBAAsB,WACtBC,sBAAwB,aACxBC,qBAAuB,YACvBC,sBAAwB,sBAExBC,MAAQ,QACRC,OAAS,SAETC,iBAAmB,qBACnB9L,uBAAuB,8BAQ7B,MAAM+L,iBAAiB/N,cACrBC,YAAYrM,EAAS8B,GACnB6S,MAAM3U,GAENiI,KAAKmS,kBAAmB,EACxBnS,KAAKmN,QAAUnN,KAAKoN,WAAWvT,GAC/BmG,KAAKoS,cAAgB,GAErB,MAAMC,EAAalK,eAAeC,KAAKjC,wBAEvC,IAAK,IAAIlG,EAAI,EAAGK,EAAM+R,EAAW3Y,OAAQuG,EAAIK,EAAKL,IAAK,CACrD,MAAMqS,EAAOD,EAAWpS,GAClBjI,EAAWO,uBAAuB+Z,GAClCC,EAAgBpK,eAAeC,KAAKpQ,GACvCoP,OAAOoL,GAAaA,IAAcxS,KAAKqE,UAEzB,OAAbrM,GAAqBua,EAAc7Y,SACrCsG,KAAKyS,UAAYza,EACjBgI,KAAKoS,cAAc9V,KAAKgW,IAI5BtS,KAAK0S,sBAEA1S,KAAKmN,QAAQmE,QAChBtR,KAAK2S,0BAA0B3S,KAAKoS,cAAepS,KAAK4S,YAGtD5S,KAAKmN,QAAQ7G,QACftG,KAAKsG,SAMSsD,qBAChB,OAAOA,UAGM/M,kBACb,OAAOA,OAKTyJ,SACMtG,KAAK4S,WACP5S,KAAK6S,OAEL7S,KAAK8S,OAITA,OACE,GAAI9S,KAAKmS,kBAAoBnS,KAAK4S,WAChC,OAGF,IACIG,EADAC,EAAU,GAGd,GAAIhT,KAAKmN,QAAQmE,OAAQ,CACvB,MAAM7I,EAAWN,eAAeC,KAAM,sBAAkDpI,KAAKmN,QAAQmE,QACrG0B,EAAU7K,eAAeC,KAAK6J,iBAAkBjS,KAAKmN,QAAQmE,QAAQlK,OAAOkL,IAAS7J,EAAStQ,SAASma,IAGzG,MAAMW,EAAY9K,eAAeK,QAAQxI,KAAKyS,WAC9C,GAAIO,EAAQtZ,OAAQ,CAClB,MAAMwZ,EAAiBF,EAAQ5K,KAAKkK,GAAQW,IAAcX,GAG1D,GAFAS,EAAcG,EAAiBhB,SAASpN,YAAYoO,GAAkB,KAElEH,GAAeA,EAAYZ,iBAC7B,OAKJ,GADmB1S,aAAayC,QAAQlC,KAAKqE,SAAUkN,cACxC/O,iBACb,OAGFwQ,EAAQ/Y,QAAQkZ,IACVF,IAAcE,GAChBjB,SAAS5M,oBAAoB6N,EAAY,CAAE7M,QAAQ,IAASuM,OAGzDE,GACHxP,KAAKC,IAAI2P,EAAY7O,WAAU,QAInC,MAAM8O,EAAYpT,KAAKqT,gBAEvBrT,KAAKqE,SAASrJ,UAAUgJ,OA9GA,YA+GxBhE,KAAKqE,SAASrJ,UAAUwU,IA9GE,cAgH1BxP,KAAKqE,SAASiP,MAAMF,GAAa,EAEjCpT,KAAK2S,0BAA0B3S,KAAKoS,eAAe,GACnDpS,KAAKmS,kBAAmB,EAExB,MAYMoB,EAAc,UADSH,EAAU,GAAG3Y,cAAgB2Y,EAAUpR,MAAM,IAG1EhC,KAAK2E,eAdY,KACf3E,KAAKmS,kBAAmB,EAExBnS,KAAKqE,SAASrJ,UAAUgJ,OAxHA,cAyHxBhE,KAAKqE,SAASrJ,UAAUwU,IA1HF,WADJ,QA6HlBxP,KAAKqE,SAASiP,MAAMF,GAAa,GAEjC3T,aAAayC,QAAQlC,KAAKqE,SAAUmN,gBAMRxR,KAAKqE,UAAU,GAC7CrE,KAAKqE,SAASiP,MAAMF,GAAgBpT,KAAKqE,SAASkP,GAAhB,KAGpCV,OACE,GAAI7S,KAAKmS,mBAAqBnS,KAAK4S,WACjC,OAIF,GADmBnT,aAAayC,QAAQlC,KAAKqE,SAAUoN,cACxCjP,iBACb,OAGF,MAAM4Q,EAAYpT,KAAKqT,gBAEvBrT,KAAKqE,SAASiP,MAAMF,GAAgBpT,KAAKqE,SAASqD,wBAAwB0L,GAAxC,KAElCxX,OAAOoE,KAAKqE,UAEZrE,KAAKqE,SAASrJ,UAAUwU,IAvJE,cAwJ1BxP,KAAKqE,SAASrJ,UAAUgJ,OAzJA,WADJ,QA4JpB,MAAMwP,EAAqBxT,KAAKoS,cAAc1Y,OAC9C,IAAK,IAAIuG,EAAI,EAAGA,EAAIuT,EAAoBvT,IAAK,CAC3C,MAAMiC,EAAUlC,KAAKoS,cAAcnS,GAC7BqS,EAAO7Z,uBAAuByJ,GAEhCoQ,IAAStS,KAAK4S,SAASN,IACzBtS,KAAK2S,0BAA0B,CAACzQ,IAAU,GAI9ClC,KAAKmS,kBAAmB,EASxBnS,KAAKqE,SAASiP,MAAMF,GAAa,GAEjCpT,KAAK2E,eATY,KACf3E,KAAKmS,kBAAmB,EACxBnS,KAAKqE,SAASrJ,UAAUgJ,OAxKA,cAyKxBhE,KAAKqE,SAASrJ,UAAUwU,IA1KF,YA2KtB/P,aAAayC,QAAQlC,KAAKqE,SAAUqN,iBAKR1R,KAAKqE,UAAU,GAG/CuO,SAAS7a,EAAUiI,KAAKqE,UACtB,OAAOtM,EAAQiD,UAAUC,SArLL,QA0LtBmS,WAAWvT,GAST,OARAA,EAAS,IACJ+P,aACA/C,YAAYI,kBAAkBjH,KAAKqE,aACnCxK,IAEEyM,OAAShF,QAAQzH,EAAOyM,QAC/BzM,EAAOyX,OAAS7X,WAAWI,EAAOyX,QAClC3X,gBAAgBkD,OAAMhD,EAAQsQ,eACvBtQ,EAGTwZ,gBACE,OAAOrT,KAAKqE,SAASrJ,UAAUC,SAnML,uBAmMuC8W,MAAQC,OAG3EU,sBACE,IAAK1S,KAAKmN,QAAQmE,OAChB,OAGF,MAAM7I,EAAWN,eAAeC,KAAM,sBAAkDpI,KAAKmN,QAAQmE,QACrGnJ,eAAeC,KAAKjC,uBAAsBnG,KAAKmN,QAAQmE,QAAQlK,OAAOkL,IAAS7J,EAAStQ,SAASma,IAC9FrY,QAAQlC,IACP,MAAM0b,EAAWhb,uBAAuBV,GAEpC0b,GACFzT,KAAK2S,0BAA0B,CAAC5a,GAAUiI,KAAK4S,SAASa,MAKhEd,0BAA0Be,EAAcC,GACjCD,EAAaha,QAIlBga,EAAazZ,QAAQqY,IACfqB,EACFrB,EAAKtX,UAAUgJ,OA9NM,aAgOrBsO,EAAKtX,UAAUwU,IAhOM,aAmOvB8C,EAAK/L,aAAa,gBAAiBoN,KAMjB9O,uBAAChL,GACrB,OAAOmG,KAAK8F,MAAK,WACf,MAAMqH,EAAU,GACM,iBAAXtT,GAAuB,YAAYU,KAAKV,KACjDsT,EAAQ7G,QAAS,GAGnB,MAAMP,EAAOmM,SAAS5M,oBAAoBtF,KAAMmN,GAEhD,GAAsB,iBAAXtT,EAAqB,CAC9B,QAA4B,IAAjBkM,EAAKlM,GACd,MAAM,IAAIW,UAAW,oBAAmBX,MAG1CkM,EAAKlM,UAYb4F,aAAakC,GAAG/J,SAAUwO,uBAAsBD,wBAAsB,SAAU7G,IAEjD,MAAzBA,EAAM5B,OAAO0H,SAAoB9F,EAAMC,gBAAmD,MAAjCD,EAAMC,eAAe6F,UAChF9F,EAAM8D,iBAGR,MAAMpL,EAAWO,uBAAuByH,MACfmI,eAAeC,KAAKpQ,GAE5BiC,QAAQlC,IACvBma,SAAS5M,oBAAoBvN,EAAS,CAAEuO,QAAQ,IAASA,cAW7D7J,mBAAmByV,UC3SnB,MAAMrV,OAAO,WACPyH,WAAW,cACXE,YAAa,eACbyB,eAAe,YAEf2N,aAAa,SACbC,UAAY,QACZC,UAAU,MACVC,aAAe,UACfC,eAAiB,YACjBC,mBAAqB,EAErBC,eAAiB,IAAI5Z,OAAQ,4BAE7BmX,aAAc,mBACdC,eAAgB,qBAChBH,aAAc,mBACdC,cAAe,oBACfpL,uBAAwB,6BACxB+N,uBAA0B,+BAC1BC,qBAAwB,6BAExB1O,kBAAkB,OAClB2O,kBAAoB,SACpBC,mBAAqB,UACrBC,qBAAuB,YACvBC,kBAAoB,SAEpBrO,uBAAuB,8BACvBsO,cAAgB,iBAChBC,oBAAsB,cACtBC,uBAAyB,8DAEzBC,cAAgBrY,QAAU,UAAY,YACtCsY,iBAAmBtY,QAAU,YAAc,UAC3CuY,iBAAmBvY,QAAU,aAAe,eAC5CwY,oBAAsBxY,QAAU,eAAiB,aACjDyY,gBAAkBzY,QAAU,aAAe,cAC3C0Y,eAAiB1Y,QAAU,cAAgB,aAE3CqN,UAAU,CACdpC,OAAQ,CAAC,EAAG,GACZ0N,SAAU,kBACVC,UAAW,SACXC,QAAS,UACTC,aAAc,KACdC,WAAW,GAGPnL,cAAc,CAClB3C,OAAQ,0BACR0N,SAAU,mBACVC,UAAW,0BACXC,QAAS,SACTC,aAAc,yBACdC,UAAW,oBASb,MAAMC,iBAAiBpR,cACrBC,YAAYrM,EAAS8B,GACnB6S,MAAM3U,GAENiI,KAAKwV,QAAU,KACfxV,KAAKmN,QAAUnN,KAAKoN,WAAWvT,GAC/BmG,KAAKyV,MAAQzV,KAAK0V,kBAClB1V,KAAK2V,UAAY3V,KAAK4V,gBAKNhM,qBAChB,OAAOA,UAGaO,yBACpB,OAAOA,cAGMtN,kBACb,OAAOA,OAKTyJ,SACE,OAAOtG,KAAK4S,WAAa5S,KAAK6S,OAAS7S,KAAK8S,OAG9CA,OACE,GAAIjY,WAAWmF,KAAKqE,WAAarE,KAAK4S,SAAS5S,KAAKyV,OAClD,OAGF,MAAMxU,EAAgB,CACpBA,cAAejB,KAAKqE,UAKtB,GAFkB5E,aAAayC,QAAQlC,KAAKqE,SAAUkN,aAAYtQ,GAEpDuB,iBACZ,OAGF,MAAM8O,EAASiE,SAASM,qBAAqB7V,KAAKqE,UAE9CrE,KAAK2V,UACP9O,YAAYC,iBAAiB9G,KAAKyV,MAAO,SAAU,QAEnDzV,KAAK8V,cAAcxE,GAOjB,iBAAkB1Z,SAASyD,kBAC5BiW,EAAOjM,QA5Fc,gBA6FtB,GAAGgD,UAAUzQ,SAASoE,KAAKyM,UACxBxO,QAAQqY,GAAQ7S,aAAakC,GAAG2Q,EAAM,YAAa3W,OAGxDqE,KAAKqE,SAAS0R,QACd/V,KAAKqE,SAASkC,aAAa,iBAAiB,GAE5CvG,KAAKyV,MAAMza,UAAUwU,IA5GD,QA6GpBxP,KAAKqE,SAASrJ,UAAUwU,IA7GJ,QA8GpB/P,aAAayC,QAAQlC,KAAKqE,SAAUmN,cAAavQ,GAGnD4R,OACE,GAAIhY,WAAWmF,KAAKqE,YAAcrE,KAAK4S,SAAS5S,KAAKyV,OACnD,OAGF,MAAMxU,EAAgB,CACpBA,cAAejB,KAAKqE,UAGtBrE,KAAKgW,cAAc/U,GAGrBsD,UACMvE,KAAKwV,SACPxV,KAAKwV,QAAQS,UAGfvJ,MAAMnI,UAGR2R,SACElW,KAAK2V,UAAY3V,KAAK4V,gBAClB5V,KAAKwV,SACPxV,KAAKwV,QAAQU,SAMjBF,cAAc/U,GACMxB,aAAayC,QAAQlC,KAAKqE,SAAUoN,aAAYxQ,GACpDuB,mBAMV,iBAAkB5K,SAASyD,iBAC7B,GAAGgN,UAAUzQ,SAASoE,KAAKyM,UACxBxO,QAAQqY,GAAQ7S,aAAaC,IAAI4S,EAAM,YAAa3W,OAGrDqE,KAAKwV,SACPxV,KAAKwV,QAAQS,UAGfjW,KAAKyV,MAAMza,UAAUgJ,OA/JD,QAgKpBhE,KAAKqE,SAASrJ,UAAUgJ,OAhKJ,QAiKpBhE,KAAKqE,SAASkC,aAAa,gBAAiB,SAC5CM,YAAYE,oBAAoB/G,KAAKyV,MAAO,UAC5ChW,aAAayC,QAAQlC,KAAKqE,SAAUqN,eAAczQ,IAGpDmM,WAAWvT,GAST,GARAA,EAAS,IACJmG,KAAKoE,YAAYwF,WACjB/C,YAAYI,kBAAkBjH,KAAKqE,aACnCxK,GAGLF,gBAAgBkD,OAAMhD,EAAQmG,KAAKoE,YAAY+F,aAEf,iBAArBtQ,EAAOsb,YAA2B7b,UAAUO,EAAOsb,YACV,mBAA3Ctb,EAAOsb,UAAUzN,sBAGxB,MAAM,IAAIlN,UAAaqC,OAAKpC,cAAP,kGAGvB,OAAOZ,EAGTic,cAAcxE,GACZ,QAAsB,IAAX6E,OACT,MAAM,IAAI3b,UAAU,gEAGtB,IAAI4b,EAAmBpW,KAAKqE,SAEG,WAA3BrE,KAAKmN,QAAQgI,UACfiB,EAAmB9E,EACVhY,UAAU0G,KAAKmN,QAAQgI,WAChCiB,EAAmB3c,WAAWuG,KAAKmN,QAAQgI,WACA,iBAA3BnV,KAAKmN,QAAQgI,YAC7BiB,EAAmBpW,KAAKmN,QAAQgI,WAGlC,MAAME,EAAerV,KAAKqW,mBACpBC,EAAkBjB,EAAakB,UAAUnO,KAAKoO,GAA8B,gBAAlBA,EAAS5Z,OAA+C,IAArB4Z,EAASC,SAE5GzW,KAAKwV,QAAUW,OAAOO,aAAaN,EAAkBpW,KAAKyV,MAAOJ,GAE7DiB,GACFzP,YAAYC,iBAAiB9G,KAAKyV,MAAO,SAAU,UAIvD7C,SAAS7a,EAAUiI,KAAKqE,UACtB,OAAOtM,EAAQiD,UAAUC,SAnNL,QAsNtBya,kBACE,OAAOvN,eAAec,KAAKjJ,KAAKqE,SAAUoQ,eAAe,GAG3DkC,gBACE,MAAMC,EAAiB5W,KAAKqE,SAAS3I,WAErC,GAAIkb,EAAe5b,UAAUC,SA3NN,WA4NrB,OAAO+Z,gBAGT,GAAI4B,EAAe5b,UAAUC,SA9NJ,aA+NvB,OAAOga,eAIT,MAAM4B,EAAkF,QAA1E/d,iBAAiBkH,KAAKyV,OAAO7a,iBAAiB,iBAAiBtC,OAE7E,OAAIse,EAAe5b,UAAUC,SAvOP,UAwOb4b,EAAQhC,iBAAmBD,cAG7BiC,EAAQ9B,oBAAsBD,iBAGvCc,gBACE,OAA0D,OAAnD5V,KAAKqE,SAASgB,QAAS,WAGhCyR,aACE,MAAMtP,OAAEA,GAAWxH,KAAKmN,QAExB,MAAsB,iBAAX3F,EACFA,EAAOnP,MAAM,KAAKgR,IAAI5C,GAAOzN,OAAOkX,SAASzJ,EAAK,KAGrC,mBAAXe,EACFuP,GAAcvP,EAAOuP,EAAY/W,KAAKqE,UAGxCmD,EAGT6O,mBACE,MAAMW,EAAwB,CAC5BC,UAAWjX,KAAK2W,gBAChBJ,UAAW,CAAC,CACV3Z,KAAM,kBACNsa,QAAS,CACPhC,SAAUlV,KAAKmN,QAAQ+H,WAG3B,CACEtY,KAAM,SACNsa,QAAS,CACP1P,OAAQxH,KAAK8W,iBAanB,MAP6B,WAAzB9W,KAAKmN,QAAQiI,UACf4B,EAAsBT,UAAY,CAAC,CACjC3Z,KAAM,cACN6Z,SAAS,KAIN,IACFO,KACsC,mBAA9BhX,KAAKmN,QAAQkI,aAA8BrV,KAAKmN,QAAQkI,aAAa2B,GAAyBhX,KAAKmN,QAAQkI,cAI1H8B,iBAAgBlU,IAAEA,EAAFvF,OAAOA,IACrB,MAAM0Z,EAAQjP,eAAeC,KAAKuM,uBAAwB3U,KAAKyV,OAAOrO,OAAO1M,WAExE0c,EAAM1d,QAMXmE,qBAAqBuZ,EAAO1Z,EAtTT,cAsTiBuF,GAAyBmU,EAAMjf,SAASuF,IAASqY,QAKjElR,uBAAChL,GACrB,OAAOmG,KAAK8F,MAAK,WACf,MAAMC,EAAOwP,SAASjQ,oBAAoBtF,KAAMnG,GAEhD,GAAsB,iBAAXA,EAAX,CAIA,QAA4B,IAAjBkM,EAAKlM,GACd,MAAM,IAAIW,UAAW,oBAAmBX,MAG1CkM,EAAKlM,SAIQgL,kBAACvF,GAChB,GAAIA,IA3UmB,IA2UTA,EAAMsH,QAAiD,UAAftH,EAAMK,MA9UhD,QA8UoEL,EAAM2D,KACpF,OAGF,MAAMoU,EAAUlP,eAAeC,KAAKjC,wBAEpC,IAAK,IAAIlG,EAAI,EAAGK,EAAM+W,EAAQ3d,OAAQuG,EAAIK,EAAKL,IAAK,CAClD,MAAMqX,EAAU/B,SAASzQ,YAAYuS,EAAQpX,IAC7C,IAAKqX,IAAyC,IAA9BA,EAAQnK,QAAQmI,UAC9B,SAGF,IAAKgC,EAAQ1E,WACX,SAGF,MAAM3R,EAAgB,CACpBA,cAAeqW,EAAQjT,UAGzB,GAAI/E,EAAO,CACT,MAAMiY,EAAejY,EAAMiY,eACrBC,EAAeD,EAAapf,SAASmf,EAAQ7B,OACnD,GACE8B,EAAapf,SAASmf,EAAQjT,WACC,WAA9BiT,EAAQnK,QAAQmI,YAA2BkC,GACb,YAA9BF,EAAQnK,QAAQmI,WAA2BkC,EAE5C,SAIF,GAAIF,EAAQ7B,MAAMxa,SAASqE,EAAM5B,UAA4B,UAAf4B,EAAMK,MA9W5C,QA8WgEL,EAAM2D,KAAoB,qCAAqC1I,KAAK+E,EAAM5B,OAAO0H,UACvJ,SAGiB,UAAf9F,EAAMK,OACRsB,EAAckE,WAAa7F,GAI/BgY,EAAQtB,cAAc/U,IAIC4D,4BAAC9M,GAC1B,OAAOU,uBAAuBV,IAAYA,EAAQ2D,WAGxBmJ,6BAACvF,GAQ3B,GAAI,kBAAkB/E,KAAK+E,EAAM5B,OAAO0H,SAxY1B,UAyYZ9F,EAAM2D,KA1YO,WA0Ye3D,EAAM2D,MAtYjB,cAuYf3D,EAAM2D,KAxYO,YAwYmB3D,EAAM2D,KACtC3D,EAAM5B,OAAO2H,QAAQoP,iBACtBP,eAAe3Z,KAAK+E,EAAM2D,KAC3B,OAGF,MAAMwU,EAAWzX,KAAKhF,UAAUC,SAhYZ,QAkYpB,IAAKwc,GAnZU,WAmZEnY,EAAM2D,IACrB,OAMF,GAHA3D,EAAM8D,iBACN9D,EAAMoY,kBAEF7c,WAAWmF,MACb,OAGF,MAAM2X,EAAkB3X,KAAK2I,QAAQxC,wBAAwBnG,KAAOmI,eAAeW,KAAK9I,KAAMmG,wBAAsB,GAC9G1C,EAAW8R,SAASjQ,oBAAoBqS,GAE9C,GAjae,WAiaXrY,EAAM2D,IAKV,MAnaiB,YAmab3D,EAAM2D,KAlaS,cAkae3D,EAAM2D,KACjCwU,GACHhU,EAASqP,YAGXrP,EAAS0T,gBAAgB7X,SAItBmY,GA9aS,UA8aGnY,EAAM2D,KACrBsS,SAASqC,cAdTnU,EAASoP,QAyBfpT,aAAakC,GAAG/J,SAAUuc,uBAAwBhO,uBAAsBoP,SAASsC,uBACjFpY,aAAakC,GAAG/J,SAAUuc,uBAAwBM,cAAec,SAASsC,uBAC1EpY,aAAakC,GAAG/J,SAAUwO,uBAAsBmP,SAASqC,YACzDnY,aAAakC,GAAG/J,SAAUwc,qBAAsBmB,SAASqC,YACzDnY,aAAakC,GAAG/J,SAAUwO,uBAAsBD,wBAAsB,SAAU7G,GAC9EA,EAAM8D,iBACNmS,SAASjQ,oBAAoBtF,MAAMsG,YAUrC7J,mBAAmB8Y,UCrenB,MAAMuC,uBAAyB,oDACzBC,wBAA0B,cAEhC,MAAMC,gBACJ5T,cACEpE,KAAKqE,SAAWzM,SAASoE,KAG3Bic,WAEE,MAAMC,EAAgBtgB,SAASyD,gBAAgB8c,YAC/C,OAAO1gB,KAAKkX,IAAI9V,OAAOuf,WAAaF,GAGtCrF,OACE,MAAMwF,EAAQrY,KAAKiY,WACnBjY,KAAKsY,mBAELtY,KAAKuY,sBAAsBvY,KAAKqE,SAAU,eAAgBmU,GAAmBA,EAAkBH,GAE/FrY,KAAKuY,sBAAsBT,uBAAwB,eAAgBU,GAAmBA,EAAkBH,GACxGrY,KAAKuY,sBApBuB,cAoBwB,cAAeC,GAAmBA,EAAkBH,GAG1GC,mBACEtY,KAAKyY,sBAAsBzY,KAAKqE,SAAU,YAC1CrE,KAAKqE,SAASiP,MAAMoF,SAAW,SAGjCH,sBAAsBvgB,EAAU2gB,EAAWxc,GACzC,MAAMyc,EAAiB5Y,KAAKiY,WAW5BjY,KAAK6Y,2BAA2B7gB,EAVHD,IAC3B,GAAIA,IAAYiI,KAAKqE,UAAYxL,OAAOuf,WAAargB,EAAQogB,YAAcS,EACzE,OAGF5Y,KAAKyY,sBAAsB1gB,EAAS4gB,GACpC,MAAMH,EAAkB3f,OAAOC,iBAAiBf,GAAS4gB,GACzD5gB,EAAQub,MAAMqF,GAAgBxc,EAASnD,OAAOC,WAAWuf,IAA7B,OAMhCM,QACE9Y,KAAK+Y,wBAAwB/Y,KAAKqE,SAAU,YAC5CrE,KAAK+Y,wBAAwB/Y,KAAKqE,SAAU,gBAC5CrE,KAAK+Y,wBAAwBjB,uBAAwB,gBACrD9X,KAAK+Y,wBA/CuB,cA+C0B,eAGxDN,sBAAsB1gB,EAAS4gB,GAC7B,MAAMK,EAAcjhB,EAAQub,MAAMqF,GAC9BK,GACFnS,YAAYC,iBAAiB/O,EAAS4gB,EAAWK,GAIrDD,wBAAwB/gB,EAAU2gB,GAWhC3Y,KAAK6Y,2BAA2B7gB,EAVHD,IAC3B,MAAMqC,EAAQyM,YAAYU,iBAAiBxP,EAAS4gB,QAC/B,IAAVve,EACTrC,EAAQub,MAAM2F,eAAeN,IAE7B9R,YAAYE,oBAAoBhP,EAAS4gB,GACzC5gB,EAAQub,MAAMqF,GAAave,KAOjCye,2BAA2B7gB,EAAUkhB,GAC/B5f,UAAUtB,GACZkhB,EAASlhB,GAETmQ,eAAeC,KAAKpQ,EAAUgI,KAAKqE,UAAUpK,QAAQif,GAIzDC,gBACE,OAAOnZ,KAAKiY,WAAa,GClF7B,MAAMrO,UAAU,CACdwP,UAAW,iBACX1e,WAAW,EACXkK,YAAY,EACZyU,YAAa,OACbC,cAAe,MAGXnP,cAAc,CAClBiP,UAAW,SACX1e,UAAW,UACXkK,WAAY,UACZyU,YAAa,mBACbC,cAAe,mBAEXzc,OAAO,WACP4I,kBAAkB,OAClBC,kBAAkB,OAElB6T,gBAAmB,wBAEzB,MAAMC,SACJpV,YAAYvK,GACVmG,KAAKmN,QAAUnN,KAAKoN,WAAWvT,GAC/BmG,KAAKyZ,aAAc,EACnBzZ,KAAKqE,SAAW,KAGlByO,KAAK3W,GACE6D,KAAKmN,QAAQzS,WAKlBsF,KAAK0Z,UAED1Z,KAAKmN,QAAQvI,YACfhJ,OAAOoE,KAAK2Z,eAGd3Z,KAAK2Z,cAAc3e,UAAUwU,IAvBT,QAyBpBxP,KAAK4Z,kBAAkB,KACrBzc,QAAQhB,MAbRgB,QAAQhB,GAiBZ0W,KAAK1W,GACE6D,KAAKmN,QAAQzS,WAKlBsF,KAAK2Z,cAAc3e,UAAUgJ,OApCT,QAsCpBhE,KAAK4Z,kBAAkB,KACrB5Z,KAAKuE,UACLpH,QAAQhB,MARRgB,QAAQhB,GAcZwd,cACE,IAAK3Z,KAAKqE,SAAU,CAClB,MAAMwV,EAAWjiB,SAASkiB,cAAc,OACxCD,EAAST,UAAYpZ,KAAKmN,QAAQiM,UAC9BpZ,KAAKmN,QAAQvI,YACfiV,EAAS7e,UAAUwU,IApDH,QAuDlBxP,KAAKqE,SAAWwV,EAGlB,OAAO7Z,KAAKqE,SAGd+I,WAAWvT,GAST,OARAA,EAAS,IACJ+P,aACmB,iBAAX/P,EAAsBA,EAAS,KAIrCwf,YAAc5f,WAAWI,EAAOwf,aACvC1f,gBAAgBkD,OAAMhD,EAAQsQ,eACvBtQ,EAGT6f,UACM1Z,KAAKyZ,cAITzZ,KAAKmN,QAAQkM,YAAYU,OAAO/Z,KAAK2Z,eAErCla,aAAakC,GAAG3B,KAAK2Z,cAAeJ,gBAAiB,KACnDpc,QAAQ6C,KAAKmN,QAAQmM,iBAGvBtZ,KAAKyZ,aAAc,GAGrBlV,UACOvE,KAAKyZ,cAIVha,aAAaC,IAAIM,KAAKqE,SAAUkV,iBAEhCvZ,KAAKqE,SAASL,SACdhE,KAAKyZ,aAAc,GAGrBG,kBAAkBzd,GAChBiB,uBAAuBjB,EAAU6D,KAAK2Z,cAAe3Z,KAAKmN,QAAQvI,aClHtE,MAAMgF,UAAU,CACdoQ,YAAa,KACbC,WAAW,GAGP9P,cAAc,CAClB6P,YAAa,UACbC,UAAW,WAGPpd,OAAO,YACPyH,WAAW,eACXE,YAAa,gBACb0V,gBAAiB,uBACjBC,kBAAqB,2BAErBrG,QAAU,MACVsG,gBAAkB,UAClBC,iBAAmB,WAEzB,MAAMC,UACJlW,YAAYvK,GACVmG,KAAKmN,QAAUnN,KAAKoN,WAAWvT,GAC/BmG,KAAKua,WAAY,EACjBva,KAAKwa,qBAAuB,KAG9BC,WACE,MAAMT,YAAEA,EAAFC,UAAeA,GAAcja,KAAKmN,QAEpCnN,KAAKua,YAILN,GACFD,EAAYjE,QAGdtW,aAAaC,IAAI9H,SAAU4M,aAC3B/E,aAAakC,GAAG/J,SAAUsiB,gBAAe5a,GAASU,KAAK0a,eAAepb,IACtEG,aAAakC,GAAG/J,SAAUuiB,kBAAmB7a,GAASU,KAAK2a,eAAerb,IAE1EU,KAAKua,WAAY,GAGnBK,aACO5a,KAAKua,YAIVva,KAAKua,WAAY,EACjB9a,aAAaC,IAAI9H,SAAU4M,cAK7BkW,eAAepb,GACb,MAAM5B,OAAEA,GAAW4B,GACb0a,YAAEA,GAAgBha,KAAKmN,QAE7B,GACEzP,IAAW9F,UACX8F,IAAWsc,GACXA,EAAY/e,SAASyC,GAErB,OAGF,MAAMmd,EAAW1S,eAAegB,kBAAkB6Q,GAE1B,IAApBa,EAASnhB,OACXsgB,EAAYjE,QArDO,aAsDV/V,KAAKwa,qBACdK,EAASA,EAASnhB,OAAS,GAAGqc,QAE9B8E,EAAS,GAAG9E,QAIhB4E,eAAerb,GA/DD,QAgERA,EAAM2D,MAIVjD,KAAKwa,qBAAuBlb,EAAMwb,SAlEb,WADD,WAsEtB1N,WAAWvT,GAMT,OALAA,EAAS,IACJ+P,aACmB,iBAAX/P,EAAsBA,EAAS,IAE5CF,gBAAgBkD,OAAMhD,EAAQsQ,eACvBtQ,GC1EX,MAAMgD,OAAO,QACPyH,WAAW,WACXE,YAAa,YACbyB,eAAe,YACf2N,aAAa,SAEbhK,UAAU,CACdiQ,UAAU,EACV/P,UAAU,EACViM,OAAO,GAGH5L,cAAc,CAClB0P,SAAU,mBACV/P,SAAU,UACViM,MAAO,WAGHtE,aAAc,gBACdsJ,qBAAwB,yBACxBrJ,eAAgB,kBAChBH,aAAc,gBACdC,cAAe,iBACfwJ,aAAgB,kBAChBC,oBAAuB,yBACvBC,wBAAyB,2BACzBC,sBAAyB,2BACzBC,wBAA2B,6BAC3BhV,uBAAwB,0BAExBiV,gBAAkB,aAClB5V,kBAAkB,OAClBC,kBAAkB,OAClB4V,kBAAoB,eAEpBC,gBAAkB,gBAClBC,oBAAsB,cACtBrV,uBAAuB,2BAQ7B,MAAMsV,cAActX,cAClBC,YAAYrM,EAAS8B,GACnB6S,MAAM3U,GAENiI,KAAKmN,QAAUnN,KAAKoN,WAAWvT,GAC/BmG,KAAK0b,QAAUvT,eAAeK,QAfV,gBAemCxI,KAAKqE,UAC5DrE,KAAK2b,UAAY3b,KAAK4b,sBACtB5b,KAAK6b,WAAa7b,KAAK8b,uBACvB9b,KAAK4S,UAAW,EAChB5S,KAAK+b,sBAAuB,EAC5B/b,KAAKmS,kBAAmB,EACxBnS,KAAKgc,WAAa,IAAIhE,gBAKNpO,qBAChB,OAAOA,UAGM/M,kBACb,OAAOA,OAKTyJ,OAAOrF,GACL,OAAOjB,KAAK4S,SAAW5S,KAAK6S,OAAS7S,KAAK8S,KAAK7R,GAGjD6R,KAAK7R,GACCjB,KAAK4S,UAAY5S,KAAKmS,kBAIR1S,aAAayC,QAAQlC,KAAKqE,SAAUkN,aAAY,CAChEtQ,cAAAA,IAGYuB,mBAIdxC,KAAK4S,UAAW,EAEZ5S,KAAKic,gBACPjc,KAAKmS,kBAAmB,GAG1BnS,KAAKgc,WAAWnJ,OAEhBjb,SAASoE,KAAKhB,UAAUwU,IAlEJ,cAoEpBxP,KAAKkc,gBAELlc,KAAKmc,kBACLnc,KAAKoc,kBAEL3c,aAAakC,GAAG3B,KAAK0b,QAASN,wBAAyB,KACrD3b,aAAamC,IAAI5B,KAAKqE,SAAU8W,sBAAuB7b,IACjDA,EAAM5B,SAAWsC,KAAKqE,WACxBrE,KAAK+b,sBAAuB,OAKlC/b,KAAKqc,cAAc,IAAMrc,KAAKsc,aAAarb,KAG7C4R,OACE,IAAK7S,KAAK4S,UAAY5S,KAAKmS,iBACzB,OAKF,GAFkB1S,aAAayC,QAAQlC,KAAKqE,SAAUoN,cAExCjP,iBACZ,OAGFxC,KAAK4S,UAAW,EAChB,MAAMhO,EAAa5E,KAAKic,cAEpBrX,IACF5E,KAAKmS,kBAAmB,GAG1BnS,KAAKmc,kBACLnc,KAAKoc,kBAELpc,KAAK6b,WAAWjB,aAEhB5a,KAAKqE,SAASrJ,UAAUgJ,OAzGJ,QA2GpBvE,aAAaC,IAAIM,KAAKqE,SAAU4W,qBAChCxb,aAAaC,IAAIM,KAAK0b,QAASN,yBAE/Bpb,KAAK2E,eAAe,IAAM3E,KAAKuc,aAAcvc,KAAKqE,SAAUO,GAG9DL,UACE,CAAC1L,OAAQmH,KAAK0b,SACXzhB,QAAQuiB,GAAe/c,aAAaC,IAAI8c,EAjJ5B,cAmJfxc,KAAK2b,UAAUpX,UACfvE,KAAK6b,WAAWjB,aAChBlO,MAAMnI,UAGRkY,eACEzc,KAAKkc,gBAKPN,sBACE,OAAO,IAAIpC,SAAS,CAClB9e,UAAW4G,QAAQtB,KAAKmN,QAAQ0M,UAChCjV,WAAY5E,KAAKic,gBAIrBH,uBACE,OAAO,IAAIxB,UAAU,CACnBN,YAAaha,KAAKqE,WAItB+I,WAAWvT,GAOT,OANAA,EAAS,IACJ+P,aACA/C,YAAYI,kBAAkBjH,KAAKqE,aAChB,iBAAXxK,EAAsBA,EAAS,IAE5CF,gBAAgBkD,OAAMhD,EAAQsQ,eACvBtQ,EAGTyiB,aAAarb,GACX,MAAM2D,EAAa5E,KAAKic,cAClBS,EAAYvU,eAAeK,QArJT,cAqJsCxI,KAAK0b,SAE9D1b,KAAKqE,SAAS3I,YAAcsE,KAAKqE,SAAS3I,WAAWlC,WAAasB,KAAKC,cAE1EnD,SAASoE,KAAK+d,OAAO/Z,KAAKqE,UAG5BrE,KAAKqE,SAASiP,MAAM8B,QAAU,QAC9BpV,KAAKqE,SAAS2C,gBAAgB,eAC9BhH,KAAKqE,SAASkC,aAAa,cAAc,GACzCvG,KAAKqE,SAASkC,aAAa,OAAQ,UACnCvG,KAAKqE,SAASsY,UAAY,EAEtBD,IACFA,EAAUC,UAAY,GAGpB/X,GACFhJ,OAAOoE,KAAKqE,UAGdrE,KAAKqE,SAASrJ,UAAUwU,IA9KJ,QA2LpBxP,KAAK2E,eAXsB,KACrB3E,KAAKmN,QAAQ4I,OACf/V,KAAK6b,WAAWpB,WAGlBza,KAAKmS,kBAAmB,EACxB1S,aAAayC,QAAQlC,KAAKqE,SAAUmN,cAAa,CAC/CvQ,cAAAA,KAIoCjB,KAAK0b,QAAS9W,GAGxDuX,kBACMnc,KAAK4S,SACPnT,aAAakC,GAAG3B,KAAKqE,SAAU6W,wBAAuB5b,IAChDU,KAAKmN,QAAQrD,UA7NN,WA6NkBxK,EAAM2D,KACjC3D,EAAM8D,iBACNpD,KAAK6S,QACK7S,KAAKmN,QAAQrD,UAhOd,WAgO0BxK,EAAM2D,KACzCjD,KAAK4c,+BAITnd,aAAaC,IAAIM,KAAKqE,SAAU6W,yBAIpCkB,kBACMpc,KAAK4S,SACPnT,aAAakC,GAAG9I,OAAQmiB,aAAc,IAAMhb,KAAKkc,iBAEjDzc,aAAaC,IAAI7G,OAAQmiB,cAI7BuB,aACEvc,KAAKqE,SAASiP,MAAM8B,QAAU,OAC9BpV,KAAKqE,SAASkC,aAAa,eAAe,GAC1CvG,KAAKqE,SAAS2C,gBAAgB,cAC9BhH,KAAKqE,SAAS2C,gBAAgB,QAC9BhH,KAAKmS,kBAAmB,EACxBnS,KAAK2b,UAAU9I,KAAK,KAClBjb,SAASoE,KAAKhB,UAAUgJ,OA9NN,cA+NlBhE,KAAK6c,oBACL7c,KAAKgc,WAAWlD,QAChBrZ,aAAayC,QAAQlC,KAAKqE,SAAUqN,kBAIxC2K,cAAclgB,GACZsD,aAAakC,GAAG3B,KAAKqE,SAAU4W,oBAAqB3b,IAC9CU,KAAK+b,qBACP/b,KAAK+b,sBAAuB,EAI1Bzc,EAAM5B,SAAW4B,EAAMwd,iBAIG,IAA1B9c,KAAKmN,QAAQ0M,SACf7Z,KAAK6S,OAC8B,WAA1B7S,KAAKmN,QAAQ0M,UACtB7Z,KAAK4c,gCAIT5c,KAAK2b,UAAU7I,KAAK3W,GAGtB8f,cACE,OAAOjc,KAAKqE,SAASrJ,UAAUC,SA1PX,QA6PtB2hB,6BAEE,GADkBnd,aAAayC,QAAQlC,KAAKqE,SAAU0W,sBACxCvY,iBACZ,OAGF,MAAMxH,UAAEA,EAAF+hB,aAAaA,EAAbzJ,MAA2BA,GAAUtT,KAAKqE,SAC1C2Y,EAAqBD,EAAenlB,SAASyD,gBAAgB4hB,cAG7DD,GAA0C,WAApB1J,EAAM4J,WAA2BliB,EAAUC,SArQjD,kBAyQjB+hB,IACH1J,EAAM4J,UAAY,UAGpBliB,EAAUwU,IA7QY,gBA8QtBxP,KAAK2E,eAAe,KAClB3J,EAAUgJ,OA/QU,gBAgRfgZ,GACHhd,KAAK2E,eAAe,KAClB2O,EAAM4J,UAAY,IACjBld,KAAK0b,UAET1b,KAAK0b,SAER1b,KAAKqE,SAAS0R,SAOhBmG,gBACE,MAAMc,EAAqBhd,KAAKqE,SAAS0Y,aAAenlB,SAASyD,gBAAgB4hB,aAC3ErE,EAAiB5Y,KAAKgc,WAAW/D,WACjCkF,EAAoBvE,EAAiB,IAErCuE,GAAqBH,IAAuBzgB,SAAa4gB,IAAsBH,GAAsBzgB,WACzGyD,KAAKqE,SAASiP,MAAM8J,YAAiBxE,EAAF,OAGhCuE,IAAsBH,IAAuBzgB,UAAc4gB,GAAqBH,GAAsBzgB,WACzGyD,KAAKqE,SAASiP,MAAM+J,aAAkBzE,EAAF,MAIxCiE,oBACE7c,KAAKqE,SAASiP,MAAM8J,YAAc,GAClCpd,KAAKqE,SAASiP,MAAM+J,aAAe,GAKfxY,uBAAChL,EAAQoH,GAC7B,OAAOjB,KAAK8F,MAAK,WACf,MAAMC,EAAO0V,MAAMnW,oBAAoBtF,KAAMnG,GAE7C,GAAsB,iBAAXA,EAAX,CAIA,QAA4B,IAAjBkM,EAAKlM,GACd,MAAM,IAAIW,UAAW,oBAAmBX,MAG1CkM,EAAKlM,GAAQoH,QAWnBxB,aAAakC,GAAG/J,SAAUwO,uBAAsBD,wBAAsB,SAAU7G,GAC9E,MAAM5B,EAASjF,uBAAuBuH,MAElC,CAAC,IAAK,QAAQ7H,SAAS6H,KAAKoF,UAC9B9F,EAAM8D,iBAGR3D,aAAamC,IAAIlE,EAAQ6T,aAAY+L,IAC/BA,EAAU9a,kBAKd/C,aAAamC,IAAIlE,EAAQgU,eAAc,KACjChX,UAAUsF,OACZA,KAAK+V,YAKE0F,MAAMnW,oBAAoB5H,GAElC4I,OAAOtG,SAGdgF,qBAAqByW,OASrBhf,mBAAmBgf,OC9YnB,MAAM5e,OAAO,YACPyH,WAAW,eACXE,YAAa,gBACbyB,eAAe,YACfqF,sBAAuB,6BACvBsI,WAAa,SAEbhK,UAAU,CACdiQ,UAAU,EACV/P,UAAU,EACVyT,QAAQ,GAGJpT,cAAc,CAClB0P,SAAU,UACV/P,SAAU,UACVyT,OAAQ,WAGJ7X,kBAAkB,OAClB8X,oBAAsB,qBACtBC,cAAgB,kBAEhBlM,aAAc,oBACdC,cAAe,qBACfC,aAAc,oBACdC,eAAgB,sBAChBtL,uBAAwB,8BACxB8U,sBAAyB,+BAEzB/U,uBAAuB,+BAQ7B,MAAMuX,kBAAkBvZ,cACtBC,YAAYrM,EAAS8B,GACnB6S,MAAM3U,GAENiI,KAAKmN,QAAUnN,KAAKoN,WAAWvT,GAC/BmG,KAAK4S,UAAW,EAChB5S,KAAK2b,UAAY3b,KAAK4b,sBACtB5b,KAAK6b,WAAa7b,KAAK8b,uBACvB9b,KAAK2N,qBAKQ9Q,kBACb,OAAOA,OAGS+M,qBAChB,OAAOA,UAKTtD,OAAOrF,GACL,OAAOjB,KAAK4S,SAAW5S,KAAK6S,OAAS7S,KAAK8S,KAAK7R,GAGjD6R,KAAK7R,GACCjB,KAAK4S,UAISnT,aAAayC,QAAQlC,KAAKqE,SAAUkN,aAAY,CAAEtQ,cAAAA,IAEtDuB,mBAIdxC,KAAK4S,UAAW,EAChB5S,KAAKqE,SAASiP,MAAMqK,WAAa,UAEjC3d,KAAK2b,UAAU7I,OAEV9S,KAAKmN,QAAQoQ,SAChB,IAAIvF,iBAAkBnF,OAGxB7S,KAAKqE,SAAS2C,gBAAgB,eAC9BhH,KAAKqE,SAASkC,aAAa,cAAc,GACzCvG,KAAKqE,SAASkC,aAAa,OAAQ,UACnCvG,KAAKqE,SAASrJ,UAAUwU,IArEJ,QA+EpBxP,KAAK2E,eARoB,KAClB3E,KAAKmN,QAAQoQ,QAChBvd,KAAK6b,WAAWpB,WAGlBhb,aAAayC,QAAQlC,KAAKqE,SAAUmN,cAAa,CAAEvQ,cAAAA,KAGfjB,KAAKqE,UAAU,IAGvDwO,OACO7S,KAAK4S,WAIQnT,aAAayC,QAAQlC,KAAKqE,SAAUoN,cAExCjP,mBAIdxC,KAAK6b,WAAWjB,aAChB5a,KAAKqE,SAASuZ,OACd5d,KAAK4S,UAAW,EAChB5S,KAAKqE,SAASrJ,UAAUgJ,OAhGJ,QAiGpBhE,KAAK2b,UAAU9I,OAef7S,KAAK2E,eAboB,KACvB3E,KAAKqE,SAASkC,aAAa,eAAe,GAC1CvG,KAAKqE,SAAS2C,gBAAgB,cAC9BhH,KAAKqE,SAAS2C,gBAAgB,QAC9BhH,KAAKqE,SAASiP,MAAMqK,WAAa,SAE5B3d,KAAKmN,QAAQoQ,SAChB,IAAIvF,iBAAkBc,QAGxBrZ,aAAayC,QAAQlC,KAAKqE,SAAUqN,iBAGA1R,KAAKqE,UAAU,KAGvDE,UACEvE,KAAK2b,UAAUpX,UACfvE,KAAK6b,WAAWjB,aAChBlO,MAAMnI,UAKR6I,WAAWvT,GAOT,OANAA,EAAS,IACJ+P,aACA/C,YAAYI,kBAAkBjH,KAAKqE,aAChB,iBAAXxK,EAAsBA,EAAS,IAE5CF,gBAAgBkD,OAAMhD,EAAQsQ,eACvBtQ,EAGT+hB,sBACE,OAAO,IAAIpC,SAAS,CAClBJ,UAAWoE,oBACX9iB,UAAWsF,KAAKmN,QAAQ0M,SACxBjV,YAAY,EACZyU,YAAarZ,KAAKqE,SAAS3I,WAC3B4d,cAAe,IAAMtZ,KAAK6S,SAI9BiJ,uBACE,OAAO,IAAIxB,UAAU,CACnBN,YAAaha,KAAKqE,WAItBsJ,qBACElO,aAAakC,GAAG3B,KAAKqE,SAAU6W,sBAAuB5b,IAChDU,KAAKmN,QAAQrD,UArKJ,WAqKgBxK,EAAM2D,KACjCjD,KAAK6S,SAOWhO,uBAAChL,GACrB,OAAOmG,KAAK8F,MAAK,WACf,MAAMC,EAAO2X,UAAUpY,oBAAoBtF,KAAMnG,GAEjD,GAAsB,iBAAXA,EAAX,CAIA,QAAqBmM,IAAjBD,EAAKlM,IAAyBA,EAAOzB,WAAW,MAAmB,gBAAXyB,EAC1D,MAAM,IAAIW,UAAW,oBAAmBX,MAG1CkM,EAAKlM,GAAQmG,WAWnBP,aAAakC,GAAG/J,SAAUwO,uBAAsBD,wBAAsB,SAAU7G,GAC9E,MAAM5B,EAASjF,uBAAuBuH,MAMtC,GAJI,CAAC,IAAK,QAAQ7H,SAAS6H,KAAKoF,UAC9B9F,EAAM8D,iBAGJvI,WAAWmF,MACb,OAGFP,aAAamC,IAAIlE,EAAQgU,eAAc,KAEjChX,UAAUsF,OACZA,KAAK+V,UAKT,MAAM8H,EAAe1V,eAAeK,QAAQiV,eACxCI,GAAgBA,IAAiBngB,GACnCggB,UAAU5Y,YAAY+Y,GAAchL,OAGzB6K,UAAUpY,oBAAoB5H,GACtC4I,OAAOtG,SAGdP,aAAakC,GAAG9I,OAAQyS,sBAAqB,IAC3CnD,eAAeC,KAAKqV,eAAexjB,QAAQsP,GAAMmU,UAAUpY,oBAAoBiE,GAAIuJ,SAGrF9N,qBAAqB0Y,WAOrBjhB,mBAAmBihB,WCtQnB,MAAMI,SAAW,IAAI7e,IAAI,CACvB,aACA,OACA,OACA,WACA,WACA,SACA,MACA,eAGI8e,uBAAyB,iBAOzBC,iBAAmB,6DAOnBC,iBAAmB,qIAEnBC,iBAAmB,CAACC,EAAMC,KAC9B,MAAMC,EAAWF,EAAKG,SAAShnB,cAE/B,GAAI8mB,EAAqBjmB,SAASkmB,GAChC,OAAIP,SAAShd,IAAIud,IACR/c,QAAQ0c,iBAAiBzjB,KAAK4jB,EAAKI,YAAcN,iBAAiB1jB,KAAK4jB,EAAKI,YAMvF,MAAMC,EAASJ,EAAqBhX,OAAOqX,GAAaA,aAAqBnkB,QAG7E,IAAK,IAAI2F,EAAI,EAAGK,EAAMke,EAAO9kB,OAAQuG,EAAIK,EAAKL,IAC5C,GAAIue,EAAOve,GAAG1F,KAAK8jB,GACjB,OAAO,EAIX,OAAO,GAGIK,iBAAmB,CAE9BC,IAAK,CAAC,QAAS,MAAO,KAAM,OAAQ,OAAQZ,wBAC5Ca,EAAG,CAAC,SAAU,OAAQ,QAAS,OAC/BC,KAAM,GACNC,EAAG,GACHC,GAAI,GACJC,IAAK,GACLC,KAAM,GACNC,IAAK,GACLC,GAAI,GACJC,GAAI,GACJC,GAAI,GACJC,GAAI,GACJC,GAAI,GACJC,GAAI,GACJC,GAAI,GACJC,GAAI,GACJzf,EAAG,GACH0f,IAAK,CAAC,MAAO,SAAU,MAAO,QAAS,QAAS,UAChDC,GAAI,GACJC,GAAI,GACJC,EAAG,GACHC,IAAK,GACLC,EAAG,GACHC,MAAO,GACPC,KAAM,GACNC,IAAK,GACLC,IAAK,GACLC,OAAQ,GACRC,EAAG,GACHC,GAAI,IAGC,SAASC,aAAaC,EAAYC,EAAWC,GAClD,IAAKF,EAAW/mB,OACd,OAAO+mB,EAGT,GAAIE,GAAoC,mBAAfA,EACvB,OAAOA,EAAWF,GAGpB,MACMG,GADY,IAAI/nB,OAAOgoB,WACKC,gBAAgBL,EAAY,aACxDM,EAAgBhnB,OAAOC,KAAK0mB,GAC5B7F,EAAW,GAAGxS,UAAUuY,EAAgB5kB,KAAK+D,iBAAiB,MAEpE,IAAK,IAAIE,EAAI,EAAGK,EAAMua,EAASnhB,OAAQuG,EAAIK,EAAKL,IAAK,CACnD,MAAMsJ,EAAKsR,EAAS5a,GACd+gB,EAASzX,EAAG+U,SAAShnB,cAE3B,IAAKypB,EAAc5oB,SAAS6oB,GAAS,CACnCzX,EAAGvF,SAEH,SAGF,MAAMid,EAAgB,GAAG5Y,UAAUkB,EAAGrC,YAChCga,EAAoB,GAAG7Y,OAAOqY,EAAU,MAAQ,GAAIA,EAAUM,IAAW,IAE/EC,EAAchnB,QAAQkkB,IACfD,iBAAiBC,EAAM+C,IAC1B3X,EAAGvC,gBAAgBmX,EAAKG,YAK9B,OAAOsC,EAAgB5kB,KAAKmlB,UC7F9B,MAAMtkB,OAAO,UACPyH,WAAW,aACXE,YAAa,cACb4c,eAAe,aACfC,sBAAwB,IAAIpiB,IAAI,CAAC,WAAY,YAAa,eAE1DkL,cAAc,CAClBmX,UAAW,UACXC,SAAU,SACVC,MAAO,4BACPtf,QAAS,SACTuf,MAAO,kBACPC,KAAM,UACN1pB,SAAU,mBACVif,UAAW,oBACXzP,OAAQ,0BACRyL,UAAW,2BACX0O,mBAAoB,QACpBzM,SAAU,mBACV0M,YAAa,oBACbC,SAAU,UACVlB,WAAY,kBACZD,UAAW,SACXrL,aAAc,0BAGVyM,cAAgB,CACpBC,KAAM,OACNC,IAAK,MACLC,MAAO1lB,QAAU,OAAS,QAC1B2lB,OAAQ,SACRC,KAAM5lB,QAAU,QAAU,QAGtBqN,UAAU,CACd0X,WAAW,EACXC,SAAU,+GAIVrf,QAAS,cACTsf,MAAO,GACPC,MAAO,EACPC,MAAM,EACN1pB,UAAU,EACVif,UAAW,MACXzP,OAAQ,CAAC,EAAG,GACZyL,WAAW,EACX0O,mBAAoB,CAAC,MAAO,QAAS,SAAU,QAC/CzM,SAAU,kBACV0M,YAAa,GACbC,UAAU,EACVlB,WAAY,KACZD,UAAWhC,iBACXrJ,aAAc,MAGVhc,QAAQ,CACZ+oB,KAAO,kBACPC,OAAS,oBACTC,KAAO,kBACPC,MAAQ,mBACRC,SAAW,sBACXC,MAAQ,mBACRC,QAAU,qBACVC,SAAW,sBACXC,WAAa,wBACbC,WAAa,yBAGTpd,kBAAkB,OAClBqd,iBAAmB,QACnBpd,kBAAkB,OAElBqd,iBAAmB,OACnBC,gBAAkB,MAElBC,uBAAyB,iBACzBC,eAAkB,SAElBC,iBAAmB,gBAEnBC,cAAgB,QAChBC,cAAgB,QAChBC,cAAgB,QAChBC,eAAiB,SAQvB,MAAMC,gBAAgBrf,cACpBC,YAAYrM,EAAS8B,GACnB,QAAsB,IAAXsc,OACT,MAAM,IAAI3b,UAAU,+DAGtBkS,MAAM3U,GAGNiI,KAAKyjB,YAAa,EAClBzjB,KAAK0jB,SAAW,EAChB1jB,KAAK2jB,YAAc,GACnB3jB,KAAK4jB,eAAiB,GACtB5jB,KAAKwV,QAAU,KAGfxV,KAAKmN,QAAUnN,KAAKoN,WAAWvT,GAC/BmG,KAAK6jB,IAAM,KAEX7jB,KAAK8jB,gBAKWla,qBAChB,OAAOA,UAGM/M,kBACb,OAAOA,OAGOxD,mBACd,OAAOA,QAGa8Q,yBACpB,OAAOA,cAKT4Z,SACE/jB,KAAKyjB,YAAa,EAGpBO,UACEhkB,KAAKyjB,YAAa,EAGpBQ,gBACEjkB,KAAKyjB,YAAczjB,KAAKyjB,WAG1Bnd,OAAOhH,GACL,GAAKU,KAAKyjB,WAIV,GAAInkB,EAAO,CACT,MAAMgY,EAAUtX,KAAKkkB,6BAA6B5kB,GAElDgY,EAAQsM,eAAeO,OAAS7M,EAAQsM,eAAeO,MAEnD7M,EAAQ8M,uBACV9M,EAAQ+M,OAAO,KAAM/M,GAErBA,EAAQgN,OAAO,KAAMhN,OAElB,CACL,GAAItX,KAAKukB,gBAAgBvpB,UAAUC,SA3FjB,QA6FhB,YADA+E,KAAKskB,OAAO,KAAMtkB,MAIpBA,KAAKqkB,OAAO,KAAMrkB,OAItBuE,UACE8K,aAAarP,KAAK0jB,UAElBjkB,aAAaC,IAAIM,KAAKqE,SAASgB,QAjGX,UAEC,gBA+FqDrF,KAAKwkB,mBAE3ExkB,KAAK6jB,KACP7jB,KAAK6jB,IAAI7f,SAGPhE,KAAKwV,SACPxV,KAAKwV,QAAQS,UAGfvJ,MAAMnI,UAGRuO,OACE,GAAoC,SAAhC9S,KAAKqE,SAASiP,MAAM8B,QACtB,MAAM,IAAIrQ,MAAM,uCAGlB,IAAM/E,KAAKykB,kBAAmBzkB,KAAKyjB,WACjC,OAGF,MAAMnG,EAAY7d,aAAayC,QAAQlC,KAAKqE,SAAUrE,KAAKoE,YAAY/K,MAAMipB,MACvEoC,EAAatpB,eAAe4E,KAAKqE,UACjCsgB,EAA4B,OAAfD,EACjB1kB,KAAKqE,SAASugB,cAAcvpB,gBAAgBJ,SAAS+E,KAAKqE,UAC1DqgB,EAAWzpB,SAAS+E,KAAKqE,UAE3B,GAAIiZ,EAAU9a,mBAAqBmiB,EACjC,OAGF,MAAMd,EAAM7jB,KAAKukB,gBACXM,EAAQttB,OAAOyI,KAAKoE,YAAYvH,MAEtCgnB,EAAItd,aAAa,KAAMse,GACvB7kB,KAAKqE,SAASkC,aAAa,mBAAoBse,GAE3C7kB,KAAKmN,QAAQmU,WACfuC,EAAI7oB,UAAUwU,IAhJI,QAmJpB,MAAMyH,EAA8C,mBAA3BjX,KAAKmN,QAAQ8J,UACpCjX,KAAKmN,QAAQ8J,UAAU7f,KAAK4I,KAAM6jB,EAAK7jB,KAAKqE,UAC5CrE,KAAKmN,QAAQ8J,UAET6N,EAAa9kB,KAAK+kB,eAAe9N,GACvCjX,KAAKglB,oBAAoBF,GAEzB,MAAM7R,UAAEA,GAAcjT,KAAKmN,QAC3B5J,KAAKC,IAAIqgB,EAAK7jB,KAAKoE,YAAYE,SAAUtE,MAEpCA,KAAKqE,SAASugB,cAAcvpB,gBAAgBJ,SAAS+E,KAAK6jB,OAC7D5Q,EAAU8G,OAAO8J,GACjBpkB,aAAayC,QAAQlC,KAAKqE,SAAUrE,KAAKoE,YAAY/K,MAAMmpB,WAGzDxiB,KAAKwV,QACPxV,KAAKwV,QAAQU,SAEblW,KAAKwV,QAAUW,OAAOO,aAAa1W,KAAKqE,SAAUwf,EAAK7jB,KAAKqW,iBAAiByO,IAG/EjB,EAAI7oB,UAAUwU,IAtKM,QAwKpB,MAAMoS,EAAc5hB,KAAKilB,yBAAyBjlB,KAAKmN,QAAQyU,aAC3DA,GACFiC,EAAI7oB,UAAUwU,OAAOoS,EAAYvpB,MAAM,MAOrC,iBAAkBT,SAASyD,iBAC7B,GAAGgN,UAAUzQ,SAASoE,KAAKyM,UAAUxO,QAAQlC,IAC3C0H,aAAakC,GAAG5J,EAAS,YAAa4D,QAI1C,MAWMiJ,EAAa5E,KAAK6jB,IAAI7oB,UAAUC,SApMlB,QAqMpB+E,KAAK2E,eAZY,KACf,MAAMugB,EAAiBllB,KAAK2jB,YAE5B3jB,KAAK2jB,YAAc,KACnBlkB,aAAayC,QAAQlC,KAAKqE,SAAUrE,KAAKoE,YAAY/K,MAAMkpB,OAxLzC,QA0Ld2C,GACFllB,KAAKskB,OAAO,KAAMtkB,OAKQA,KAAK6jB,IAAKjf,GAG1CiO,OACE,IAAK7S,KAAKwV,QACR,OAGF,MAAMqO,EAAM7jB,KAAKukB,gBAqBjB,GADkB9kB,aAAayC,QAAQlC,KAAKqE,SAAUrE,KAAKoE,YAAY/K,MAAM+oB,MAC/D5f,iBACZ,OAGFqhB,EAAI7oB,UAAUgJ,OApOM,QAwOhB,iBAAkBpM,SAASyD,iBAC7B,GAAGgN,UAAUzQ,SAASoE,KAAKyM,UACxBxO,QAAQlC,GAAW0H,aAAaC,IAAI3H,EAAS,YAAa4D,OAG/DqE,KAAK4jB,eAAL,OAAqC,EACrC5jB,KAAK4jB,eAAL,OAAqC,EACrC5jB,KAAK4jB,eAAL,OAAqC,EAErC,MAAMhf,EAAa5E,KAAK6jB,IAAI7oB,UAAUC,SAnPlB,QAoPpB+E,KAAK2E,eAtCY,KACX3E,KAAKokB,yBA3MU,SA+MfpkB,KAAK2jB,aACPE,EAAI7f,SAGNhE,KAAKmlB,iBACLnlB,KAAKqE,SAAS2C,gBAAgB,oBAC9BvH,aAAayC,QAAQlC,KAAKqE,SAAUrE,KAAKoE,YAAY/K,MAAMgpB,QAEvDriB,KAAKwV,UACPxV,KAAKwV,QAAQS,UACbjW,KAAKwV,QAAU,QAuBWxV,KAAK6jB,IAAKjf,GACxC5E,KAAK2jB,YAAc,GAGrBzN,SACuB,OAAjBlW,KAAKwV,SACPxV,KAAKwV,QAAQU,SAMjBuO,gBACE,OAAOnjB,QAAQtB,KAAKolB,YAGtBb,gBACE,GAAIvkB,KAAK6jB,IACP,OAAO7jB,KAAK6jB,IAGd,MAAM9rB,EAAUH,SAASkiB,cAAc,OACvC/hB,EAAQopB,UAAYnhB,KAAKmN,QAAQoU,SAEjC,MAAMsC,EAAM9rB,EAAQ0Q,SAAS,GAK7B,OAJAzI,KAAKqlB,WAAWxB,GAChBA,EAAI7oB,UAAUgJ,OA9QM,OAEA,QA8QpBhE,KAAK6jB,IAAMA,EACJ7jB,KAAK6jB,IAGdwB,WAAWxB,GACT7jB,KAAKslB,uBAAuBzB,EAAK7jB,KAAKolB,WA9QX,kBAiR7BE,uBAAuB/D,EAAUgE,EAASvtB,GACxC,MAAMwtB,EAAkBrd,eAAeK,QAAQxQ,EAAUupB,GAEpDgE,IAAWC,EAMhBxlB,KAAKylB,kBAAkBD,EAAiBD,GALtCC,EAAgBxhB,SAQpByhB,kBAAkB1tB,EAASwtB,GACzB,GAAgB,OAAZxtB,EAIJ,OAAIuB,UAAUisB,IACZA,EAAU9rB,WAAW8rB,QAGjBvlB,KAAKmN,QAAQuU,KACX6D,EAAQ7pB,aAAe3D,IACzBA,EAAQopB,UAAY,GACpBppB,EAAQgiB,OAAOwL,IAGjBxtB,EAAQ2tB,YAAcH,EAAQG,mBAM9B1lB,KAAKmN,QAAQuU,MACX1hB,KAAKmN,QAAQ0U,WACf0D,EAAU/E,aAAa+E,EAASvlB,KAAKmN,QAAQuT,UAAW1gB,KAAKmN,QAAQwT,aAGvE5oB,EAAQopB,UAAYoE,GAEpBxtB,EAAQ2tB,YAAcH,GAI1BH,WACE,MAAM5D,EAAQxhB,KAAKqE,SAASpM,aAAa,2BAA6B+H,KAAKmN,QAAQqU,MAEnF,OAAOxhB,KAAKilB,yBAAyBzD,GAGvCmE,iBAAiBb,GACf,MAAmB,UAAfA,EACK,MAGU,SAAfA,EACK,QAGFA,EAKTZ,6BAA6B5kB,EAAOgY,GAClC,OAAOA,GAAWtX,KAAKoE,YAAYkB,oBAAoBhG,EAAMC,eAAgBS,KAAK4lB,sBAGpF9O,aACE,MAAMtP,OAAEA,GAAWxH,KAAKmN,QAExB,MAAsB,iBAAX3F,EACFA,EAAOnP,MAAM,KAAKgR,IAAI5C,GAAOzN,OAAOkX,SAASzJ,EAAK,KAGrC,mBAAXe,EACFuP,GAAcvP,EAAOuP,EAAY/W,KAAKqE,UAGxCmD,EAGTyd,yBAAyBM,GACvB,MAA0B,mBAAZA,EAAyBA,EAAQnuB,KAAK4I,KAAKqE,UAAYkhB,EAGvElP,iBAAiByO,GACf,MAAM9N,EAAwB,CAC5BC,UAAW6N,EACXvO,UAAW,CACT,CACE3Z,KAAM,OACNsa,QAAS,CACPyK,mBAAoB3hB,KAAKmN,QAAQwU,qBAGrC,CACE/kB,KAAM,SACNsa,QAAS,CACP1P,OAAQxH,KAAK8W,eAGjB,CACEla,KAAM,kBACNsa,QAAS,CACPhC,SAAUlV,KAAKmN,QAAQ+H,WAG3B,CACEtY,KAAM,QACNsa,QAAS,CACPnf,QAAU,IAAGiI,KAAKoE,YAAYvH,eAGlC,CACED,KAAM,WACN6Z,SAAS,EACToP,MAAO,aACP9oB,GAAIgJ,GAAQ/F,KAAK8lB,6BAA6B/f,KAGlDggB,cAAehgB,IACTA,EAAKmR,QAAQD,YAAclR,EAAKkR,WAClCjX,KAAK8lB,6BAA6B/f,KAKxC,MAAO,IACFiR,KACsC,mBAA9BhX,KAAKmN,QAAQkI,aAA8BrV,KAAKmN,QAAQkI,aAAa2B,GAAyBhX,KAAKmN,QAAQkI,cAI1H2P,oBAAoBF,GAClB9kB,KAAKukB,gBAAgBvpB,UAAUwU,IAAK,GAAExP,KAAKgmB,0BAA0BhmB,KAAK2lB,iBAAiBb,MAG7FC,eAAe9N,GACb,OAAO6K,cAAc7K,EAAUxc,eAGjCqpB,gBACmB9jB,KAAKmN,QAAQjL,QAAQ7J,MAAM,KAEnC4B,QAAQiI,IACf,GAAgB,UAAZA,EACFzC,aAAakC,GAAG3B,KAAKqE,SAAUrE,KAAKoE,YAAY/K,MAAMopB,MAAOziB,KAAKmN,QAAQnV,SAAUsH,GAASU,KAAKsG,OAAOhH,SACpG,GA7ZU,WA6ZN4C,EAA4B,CACrC,MAAM+jB,EAjaQ,UAiaE/jB,EACdlC,KAAKoE,YAAY/K,MAAMupB,WACvB5iB,KAAKoE,YAAY/K,MAAMqpB,QACnBwD,EApaQ,UAoaGhkB,EACflC,KAAKoE,YAAY/K,MAAMwpB,WACvB7iB,KAAKoE,YAAY/K,MAAMspB,SAEzBljB,aAAakC,GAAG3B,KAAKqE,SAAU4hB,EAASjmB,KAAKmN,QAAQnV,SAAUsH,GAASU,KAAKqkB,OAAO/kB,IACpFG,aAAakC,GAAG3B,KAAKqE,SAAU6hB,EAAUlmB,KAAKmN,QAAQnV,SAAUsH,GAASU,KAAKskB,OAAOhlB,OAIzFU,KAAKwkB,kBAAoB,KACnBxkB,KAAKqE,UACPrE,KAAK6S,QAITpT,aAAakC,GAAG3B,KAAKqE,SAASgB,QAvbV,UAEC,gBAqboDrF,KAAKwkB,mBAE1ExkB,KAAKmN,QAAQnV,SACfgI,KAAKmN,QAAU,IACVnN,KAAKmN,QACRjL,QAAS,SACTlK,SAAU,IAGZgI,KAAKmmB,YAITA,YACE,MAAM3E,EAAQxhB,KAAKqE,SAASpM,aAAa,SACnCmuB,SAA2BpmB,KAAKqE,SAASpM,aAAa,2BAExDupB,GAA+B,WAAtB4E,KACXpmB,KAAKqE,SAASkC,aAAa,yBAA0Bib,GAAS,KAC1DA,GAAUxhB,KAAKqE,SAASpM,aAAa,eAAkB+H,KAAKqE,SAASqhB,aACvE1lB,KAAKqE,SAASkC,aAAa,aAAcib,GAG3CxhB,KAAKqE,SAASkC,aAAa,QAAS,KAIxC8d,OAAO/kB,EAAOgY,GACZA,EAAUtX,KAAKkkB,6BAA6B5kB,EAAOgY,GAE/ChY,IACFgY,EAAQsM,eACS,YAAftkB,EAAMK,KAldQ,QADA,UAodZ,GAGF2X,EAAQiN,gBAAgBvpB,UAAUC,SAjelB,SAEC,SA+d8Cqc,EAAQqM,YACzErM,EAAQqM,YAheW,QAoerBtU,aAAaiI,EAAQoM,UAErBpM,EAAQqM,YAtea,OAwehBrM,EAAQnK,QAAQsU,OAAUnK,EAAQnK,QAAQsU,MAAM3O,KAKrDwE,EAAQoM,SAAW9lB,WAAW,KA7eT,SA8ef0Z,EAAQqM,aACVrM,EAAQxE,QAETwE,EAAQnK,QAAQsU,MAAM3O,MARvBwE,EAAQxE,QAWZwR,OAAOhlB,EAAOgY,GACZA,EAAUtX,KAAKkkB,6BAA6B5kB,EAAOgY,GAE/ChY,IACFgY,EAAQsM,eACS,aAAftkB,EAAMK,KAhfQ,QADA,SAkfZ2X,EAAQjT,SAASpJ,SAASqE,EAAM2B,gBAGlCqW,EAAQ8M,yBAIZ/U,aAAaiI,EAAQoM,UAErBpM,EAAQqM,YAlgBY,MAogBfrM,EAAQnK,QAAQsU,OAAUnK,EAAQnK,QAAQsU,MAAM5O,KAKrDyE,EAAQoM,SAAW9lB,WAAW,KAzgBV,QA0gBd0Z,EAAQqM,aACVrM,EAAQzE,QAETyE,EAAQnK,QAAQsU,MAAM5O,MARvByE,EAAQzE,QAWZuR,uBACE,IAAK,MAAMliB,KAAWlC,KAAK4jB,eACzB,GAAI5jB,KAAK4jB,eAAe1hB,GACtB,OAAO,EAIX,OAAO,EAGTkL,WAAWvT,GACT,MAAMwsB,EAAiBxf,YAAYI,kBAAkBjH,KAAKqE,UAqC1D,OAnCAtK,OAAOC,KAAKqsB,GAAgBpsB,QAAQqsB,IAC9BjF,sBAAsBvgB,IAAIwlB,WACrBD,EAAeC,MAI1BzsB,EAAS,IACJmG,KAAKoE,YAAYwF,WACjByc,KACmB,iBAAXxsB,GAAuBA,EAASA,EAAS,KAG/CoZ,WAAiC,IAArBpZ,EAAOoZ,UAAsBrb,SAASoE,KAAOvC,WAAWI,EAAOoZ,WAEtD,iBAAjBpZ,EAAO4nB,QAChB5nB,EAAO4nB,MAAQ,CACb3O,KAAMjZ,EAAO4nB,MACb5O,KAAMhZ,EAAO4nB,QAIW,iBAAjB5nB,EAAO2nB,QAChB3nB,EAAO2nB,MAAQ3nB,EAAO2nB,MAAMrqB,YAGA,iBAAnB0C,EAAO0rB,UAChB1rB,EAAO0rB,QAAU1rB,EAAO0rB,QAAQpuB,YAGlCwC,gBAAgBkD,OAAMhD,EAAQmG,KAAKoE,YAAY+F,aAE3CtQ,EAAOgoB,WACThoB,EAAO0nB,SAAWf,aAAa3mB,EAAO0nB,SAAU1nB,EAAO6mB,UAAW7mB,EAAO8mB,aAGpE9mB,EAGT+rB,qBACE,MAAM/rB,EAAS,GAEf,IAAK,MAAMoJ,KAAOjD,KAAKmN,QACjBnN,KAAKoE,YAAYwF,QAAQ3G,KAASjD,KAAKmN,QAAQlK,KACjDpJ,EAAOoJ,GAAOjD,KAAKmN,QAAQlK,IAO/B,OAAOpJ,EAGTsrB,iBACE,MAAMtB,EAAM7jB,KAAKukB,gBACXgC,EAAwB,IAAIjsB,OAAQ,UAAS0F,KAAKgmB,6BAA8B,KAChFQ,EAAW3C,EAAI5rB,aAAa,SAASZ,MAAMkvB,GAChC,OAAbC,GAAqBA,EAAS9sB,OAAS,GACzC8sB,EAASnd,IAAIod,GAASA,EAAMnuB,QACzB2B,QAAQysB,GAAU7C,EAAI7oB,UAAUgJ,OAAO0iB,IAI9CV,uBACE,MArqBiB,aAwqBnBF,6BAA6B/O,GAC3B,MAAM4P,MAAEA,GAAU5P,EAEb4P,IAIL3mB,KAAK6jB,IAAM8C,EAAM9L,SAAS+L,OAC1B5mB,KAAKmlB,iBACLnlB,KAAKglB,oBAAoBhlB,KAAK+kB,eAAe4B,EAAM1P,aAK/BpS,uBAAChL,GACrB,OAAOmG,KAAK8F,MAAK,WACf,MAAMC,EAAOyd,QAAQle,oBAAoBtF,KAAMnG,GAE/C,GAAsB,iBAAXA,EAAqB,CAC9B,QAA4B,IAAjBkM,EAAKlM,GACd,MAAM,IAAIW,UAAW,oBAAmBX,MAG1CkM,EAAKlM,UAab4C,mBAAmB+mB,SC/tBnB,MAAM3mB,OAAO,UACPyH,WAAW,aACXE,YAAa,cACb4c,aAAe,aAEfxX,UAAU,IACX4Z,QAAQ5Z,QACXqN,UAAW,QACXzP,OAAQ,CAAC,EAAG,GACZtF,QAAS,QACTqjB,QAAS,GACThE,SAAU,+IAONpX,cAAc,IACfqZ,QAAQrZ,YACXob,QAAS,6BAGLlsB,QAAQ,CACZ+oB,KAAO,kBACPC,OAAS,oBACTC,KAAO,kBACPC,MAAQ,mBACRC,SAAW,sBACXC,MAAQ,mBACRC,QAAU,qBACVC,SAAW,sBACXC,WAAa,wBACbC,WAAa,yBAGTgE,eAAiB,kBACjBC,iBAAmB,gBAQzB,MAAMC,gBAAgBvD,QAGF5Z,qBAChB,OAAOA,UAGM/M,kBACb,OAAOA,OAGOxD,mBACd,OAAOA,QAGa8Q,yBACpB,OAAOA,cAKTsa,gBACE,OAAOzkB,KAAKolB,YAAcplB,KAAKgnB,cAGjC3B,WAAWxB,GACT7jB,KAAKslB,uBAAuBzB,EAAK7jB,KAAKolB,WAAYyB,gBAClD7mB,KAAKslB,uBAAuBzB,EAAK7jB,KAAKgnB,cAnCjB,iBAwCvBA,cACE,OAAOhnB,KAAKilB,yBAAyBjlB,KAAKmN,QAAQoY,SAGpDS,uBACE,MA/EiB,aAoFGnhB,uBAAChL,GACrB,OAAOmG,KAAK8F,MAAK,WACf,MAAMC,EAAOghB,QAAQzhB,oBAAoBtF,KAAMnG,GAE/C,GAAsB,iBAAXA,EAAqB,CAC9B,QAA4B,IAAjBkM,EAAKlM,GACd,MAAM,IAAIW,UAAW,oBAAmBX,MAG1CkM,EAAKlM,UAab4C,mBAAmBsqB,SCrGnB,MAAMlqB,OAAO,YACPyH,WAAW,eACXE,YAAa,gBACbyB,eAAe,YAEf2D,UAAU,CACdpC,OAAQ,GACRtC,OAAQ,OACRxH,OAAQ,IAGJyM,cAAc,CAClB3C,OAAQ,SACRtC,OAAQ,SACRxH,OAAQ,oBAGJupB,eAAkB,wBAClBC,aAAgB,sBAChB5b,oBAAuB,6BAEvB6b,yBAA2B,gBAC3BjhB,oBAAoB,SAEpBkhB,kBAAoB,yBACpBC,0BAA0B,oBAC1BC,mBAAqB,YACrBC,mBAAqB,YACrBC,oBAAsB,mBACtBC,oBAAuB,8CACvBC,oBAAoB,YACpBC,2BAA2B,mBAE3BC,cAAgB,SAChBC,gBAAkB,WAQxB,MAAMC,kBAAkB3jB,cACtBC,YAAYrM,EAAS8B,GACnB6S,MAAM3U,GACNiI,KAAK+nB,eAA2C,SAA1B/nB,KAAKqE,SAASe,QAAqBvM,OAASmH,KAAKqE,SACvErE,KAAKmN,QAAUnN,KAAKoN,WAAWvT,GAC/BmG,KAAKgoB,SAAW,GAChBhoB,KAAKioB,SAAW,GAChBjoB,KAAKkoB,cAAgB,KACrBloB,KAAKmoB,cAAgB,EAErB1oB,aAAakC,GAAG3B,KAAK+nB,eAAgBb,aAAc,IAAMlnB,KAAKooB,YAE9DpoB,KAAKqoB,UACLroB,KAAKooB,WAKWxe,qBAChB,OAAOA,UAGM/M,kBACb,OAAOA,OAKTwrB,UACE,MAAMC,EAAatoB,KAAK+nB,iBAAmB/nB,KAAK+nB,eAAelvB,OAtC7C,SACE,WAyCd0vB,EAAuC,SAAxBvoB,KAAKmN,QAAQjI,OAChCojB,EACAtoB,KAAKmN,QAAQjI,OAETsjB,EA7Cc,aA6CDD,EACjBvoB,KAAKyoB,gBACL,EAEFzoB,KAAKgoB,SAAW,GAChBhoB,KAAKioB,SAAW,GAChBjoB,KAAKmoB,cAAgBnoB,KAAK0oB,mBAEVvgB,eAAeC,KAAKqf,oBAAqBznB,KAAKmN,QAAQzP,QAE9D2L,IAAItR,IACV,MAAM4wB,EAAiBpwB,uBAAuBR,GACxC2F,EAASirB,EAAiBxgB,eAAeK,QAAQmgB,GAAkB,KAEzE,GAAIjrB,EAAQ,CACV,MAAMkrB,EAAYlrB,EAAOgK,wBACzB,GAAIkhB,EAAUvQ,OAASuQ,EAAUC,OAC/B,MAAO,CACLhiB,YAAY0hB,GAAc7qB,GAAQiK,IAAM6gB,EACxCG,GAKN,OAAO,OAENvhB,OAAO0hB,GAAQA,GACfC,KAAK,CAACnK,EAAGE,IAAMF,EAAE,GAAKE,EAAE,IACxB7kB,QAAQ6uB,IACP9oB,KAAKgoB,SAAS1rB,KAAKwsB,EAAK,IACxB9oB,KAAKioB,SAAS3rB,KAAKwsB,EAAK,MAI9BvkB,UACE9E,aAAaC,IAAIM,KAAK+nB,eAAgBvjB,aACtCkI,MAAMnI,UAKR6I,WAAWvT,GAWT,OAVAA,EAAS,IACJ+P,aACA/C,YAAYI,kBAAkBjH,KAAKqE,aAChB,iBAAXxK,GAAuBA,EAASA,EAAS,KAG/C6D,OAASjE,WAAWI,EAAO6D,SAAW9F,SAASyD,gBAEtD1B,gBAAgBkD,OAAMhD,EAAQsQ,eAEvBtQ,EAGT4uB,gBACE,OAAOzoB,KAAK+nB,iBAAmBlvB,OAC7BmH,KAAK+nB,eAAengB,YACpB5H,KAAK+nB,eAAepL,UAGxB+L,mBACE,OAAO1oB,KAAK+nB,eAAehL,cAAgBtlB,KAAK4G,IAC9CzG,SAASoE,KAAK+gB,aACdnlB,SAASyD,gBAAgB0hB,cAI7BiM,mBACE,OAAOhpB,KAAK+nB,iBAAmBlvB,OAC7BA,OAAOowB,YACPjpB,KAAK+nB,eAAergB,wBAAwBmhB,OAGhDT,WACE,MAAMzL,EAAY3c,KAAKyoB,gBAAkBzoB,KAAKmN,QAAQ3F,OAChDuV,EAAe/c,KAAK0oB,mBACpBQ,EAAYlpB,KAAKmN,QAAQ3F,OAASuV,EAAe/c,KAAKgpB,mBAM5D,GAJIhpB,KAAKmoB,gBAAkBpL,GACzB/c,KAAKqoB,UAGH1L,GAAauM,EAAjB,CACE,MAAMxrB,EAASsC,KAAKioB,SAASjoB,KAAKioB,SAASvuB,OAAS,GAEhDsG,KAAKkoB,gBAAkBxqB,GACzBsC,KAAKmpB,UAAUzrB,OAJnB,CAUA,GAAIsC,KAAKkoB,eAAiBvL,EAAY3c,KAAKgoB,SAAS,IAAMhoB,KAAKgoB,SAAS,GAAK,EAG3E,OAFAhoB,KAAKkoB,cAAgB,UACrBloB,KAAKopB,SAIP,IAAK,IAAInpB,EAAID,KAAKgoB,SAAStuB,OAAQuG,KACVD,KAAKkoB,gBAAkBloB,KAAKioB,SAAShoB,IACxD0c,GAAa3c,KAAKgoB,SAAS/nB,UACM,IAAzBD,KAAKgoB,SAAS/nB,EAAI,IAAsB0c,EAAY3c,KAAKgoB,SAAS/nB,EAAI,KAGhFD,KAAKmpB,UAAUnpB,KAAKioB,SAAShoB,KAKnCkpB,UAAUzrB,GACRsC,KAAKkoB,cAAgBxqB,EAErBsC,KAAKopB,SAEL,MAAMC,EAAU5B,oBAAoBpvB,MAAM,KACvCgR,IAAIrR,GAAa,GAAEA,qBAA4B0F,OAAY1F,WAAkB0F,OAE1E4rB,EAAOnhB,eAAeK,QAAQ6gB,EAAQ/f,KAAK,KAAMtJ,KAAKmN,QAAQzP,QAEpE4rB,EAAKtuB,UAAUwU,IAjLO,UAkLlB8Z,EAAKtuB,UAAUC,SAnLU,iBAoL3BkN,eAAeK,QA1KY,mBA0KsB8gB,EAAKjkB,QA3KlC,cA4KjBrK,UAAUwU,IApLO,UAsLpBrH,eAAeS,QAAQ0gB,EAnLG,qBAoLvBrvB,QAAQsvB,IAGPphB,eAAeW,KAAKygB,EAAY,+BAC7BtvB,QAAQ6uB,GAAQA,EAAK9tB,UAAUwU,IA3LlB,WA8LhBrH,eAAeW,KAAKygB,EAzLH,aA0LdtvB,QAAQuvB,IACPrhB,eAAeM,SAAS+gB,EA5LX,aA6LVvvB,QAAQ6uB,GAAQA,EAAK9tB,UAAUwU,IAjMtB,eAsMtB/P,aAAayC,QAAQlC,KAAK+nB,eAAgBd,eAAgB,CACxDhmB,cAAevD,IAInB0rB,SACEjhB,eAAeC,KAAKqf,oBAAqBznB,KAAKmN,QAAQzP,QACnD0J,OAAOqiB,GAAQA,EAAKzuB,UAAUC,SA7MX,WA8MnBhB,QAAQwvB,GAAQA,EAAKzuB,UAAUgJ,OA9MZ,WAmNFa,uBAAChL,GACrB,OAAOmG,KAAK8F,MAAK,WACf,MAAMC,EAAO+hB,UAAUxiB,oBAAoBtF,KAAMnG,GAEjD,GAAsB,iBAAXA,EAAX,CAIA,QAA4B,IAAjBkM,EAAKlM,GACd,MAAM,IAAIW,UAAW,oBAAmBX,MAG1CkM,EAAKlM,UAWX4F,aAAakC,GAAG9I,OAAQyS,oBAAqB,KAC3CnD,eAAeC,KAAKgf,mBACjBntB,QAAQyvB,GAAO,IAAI5B,UAAU4B,MAUlCjtB,mBAAmBqrB,WC7QnB,MAAMjrB,OAAO,MACPyH,WAAW,SACXE,YAAa,UACbyB,aAAe,YAEfwL,aAAc,cACdC,eAAgB,gBAChBH,aAAc,cACdC,cAAe,eACfpL,qBAAwB,wBAExBujB,yBAA2B,gBAC3BzjB,kBAAoB,SACpBT,kBAAkB,OAClBC,kBAAkB,OAElBgiB,kBAAoB,YACpBL,wBAA0B,oBAC1Bvb,gBAAkB,UAClB8d,mBAAqB,wBACrBzjB,qBAAuB,2EACvBwhB,yBAA2B,mBAC3BkC,+BAAiC,kCAQvC,MAAMC,YAAY3lB,cAGDtH,kBACb,MAlCS,MAuCXiW,OACE,GAAK9S,KAAKqE,SAAS3I,YACjBsE,KAAKqE,SAAS3I,WAAWlC,WAAasB,KAAKC,cAC3CiF,KAAKqE,SAASrJ,UAAUC,SA9BJ,UA+BpB,OAGF,IAAI8N,EACJ,MAAMrL,EAASjF,uBAAuBuH,KAAKqE,UACrC0lB,EAAc/pB,KAAKqE,SAASgB,QA/BN,qBAiC5B,GAAI0kB,EAAa,CACf,MAAMC,EAAwC,OAAzBD,EAAYzL,UAA8C,OAAzByL,EAAYzL,SAAoBsL,mBAjCpE,UAkClB7gB,EAAWZ,eAAeC,KAAK4hB,EAAcD,GAC7ChhB,EAAWA,EAASA,EAASrP,OAAS,GAGxC,MAAMuwB,EAAYlhB,EAChBtJ,aAAayC,QAAQ6G,EAAU0I,aAAY,CACzCxQ,cAAejB,KAAKqE,WAEtB,KAMF,GAJkB5E,aAAayC,QAAQlC,KAAKqE,SAAUkN,aAAY,CAChEtQ,cAAe8H,IAGHvG,kBAAmC,OAAdynB,GAAsBA,EAAUznB,iBACjE,OAGFxC,KAAKmpB,UAAUnpB,KAAKqE,SAAU0lB,GAE9B,MAAMG,EAAW,KACfzqB,aAAayC,QAAQ6G,EAAU2I,eAAc,CAC3CzQ,cAAejB,KAAKqE,WAEtB5E,aAAayC,QAAQlC,KAAKqE,SAAUmN,cAAa,CAC/CvQ,cAAe8H,KAIfrL,EACFsC,KAAKmpB,UAAUzrB,EAAQA,EAAOhC,WAAYwuB,GAE1CA,IAMJf,UAAUpxB,EAASkb,EAAW9W,GAC5B,MAIMguB,IAJiBlX,GAAqC,OAAvBA,EAAUqL,UAA4C,OAAvBrL,EAAUqL,SAE5EnW,eAAeM,SAASwK,EA3EN,WA0ElB9K,eAAeC,KAAKwhB,mBAAoB3W,IAGZ,GACxBmX,EAAkBjuB,GAAaguB,GAAUA,EAAOnvB,UAAUC,SAnF5C,QAqFdivB,EAAW,IAAMlqB,KAAKqqB,oBAAoBtyB,EAASoyB,EAAQhuB,GAE7DguB,GAAUC,GACZD,EAAOnvB,UAAUgJ,OAvFC,QAwFlBhE,KAAK2E,eAAeulB,EAAUnyB,GAAS,IAEvCmyB,IAIJG,oBAAoBtyB,EAASoyB,EAAQhuB,GACnC,GAAIguB,EAAQ,CACVA,EAAOnvB,UAAUgJ,OAlGG,UAoGpB,MAAMsmB,EAAgBniB,eAAeK,QAAQqhB,+BAAgCM,EAAOzuB,YAEhF4uB,GACFA,EAActvB,UAAUgJ,OAvGN,UA0GgB,QAAhCmmB,EAAOlyB,aAAa,SACtBkyB,EAAO5jB,aAAa,iBAAiB,GAIzCxO,EAAQiD,UAAUwU,IA/GI,UAgHe,QAAjCzX,EAAQE,aAAa,SACvBF,EAAQwO,aAAa,iBAAiB,GAGxC3K,OAAO7D,GAEHA,EAAQiD,UAAUC,SArHF,SAsHlBlD,EAAQiD,UAAUwU,IArHA,QAwHpB,IAAI8B,EAASvZ,EAAQ2D,WAKrB,GAJI4V,GAA8B,OAApBA,EAAOgN,WACnBhN,EAASA,EAAO5V,YAGd4V,GAAUA,EAAOtW,UAAUC,SAhIF,iBAgIsC,CACjE,MAAMsvB,EAAkBxyB,EAAQsN,QA5HZ,aA8HhBklB,GACFpiB,eAAeC,KA1HU,mBA0HqBmiB,GAC3CtwB,QAAQuwB,GAAYA,EAASxvB,UAAUwU,IApIxB,WAuIpBzX,EAAQwO,aAAa,iBAAiB,GAGpCpK,GACFA,IAMkB0I,uBAAChL,GACrB,OAAOmG,KAAK8F,MAAK,WACf,MAAMC,EAAO+jB,IAAIxkB,oBAAoBtF,MAErC,GAAsB,iBAAXnG,EAAqB,CAC9B,QAA4B,IAAjBkM,EAAKlM,GACd,MAAM,IAAIW,UAAW,oBAAmBX,MAG1CkM,EAAKlM,UAYb4F,aAAakC,GAAG/J,SAAUwO,qBAAsBD,sBAAsB,SAAU7G,GAC1E,CAAC,IAAK,QAAQnH,SAAS6H,KAAKoF,UAC9B9F,EAAM8D,iBAGJvI,WAAWmF,OAIF8pB,IAAIxkB,oBAAoBtF,MAChC8S,UAUPrW,mBAAmBqtB,KCtMnB,MAAMjtB,KAAO,QACPyH,SAAW,WACXE,UAAa,YAEbimB,gBAAmB,qBACnBC,eAAkB,oBAClBxQ,cAAiB,mBACjByQ,eAAkB,oBAClBlZ,WAAc,gBACdC,aAAgB,kBAChBH,WAAc,gBACdC,YAAe,iBAEf/L,gBAAkB,OAClBmlB,gBAAkB,OAClBllB,gBAAkB,OAClBmlB,mBAAqB,UAErB1gB,YAAc,CAClBmX,UAAW,UACXwJ,SAAU,UACVrJ,MAAO,UAGH7X,QAAU,CACd0X,WAAW,EACXwJ,UAAU,EACVrJ,MAAO,KAST,MAAMsJ,cAAc5mB,cAClBC,YAAYrM,EAAS8B,GACnB6S,MAAM3U,GAENiI,KAAKmN,QAAUnN,KAAKoN,WAAWvT,GAC/BmG,KAAK0jB,SAAW,KAChB1jB,KAAKgrB,sBAAuB,EAC5BhrB,KAAKirB,yBAA0B,EAC/BjrB,KAAK8jB,gBAKe3Z,yBACpB,OAAOA,YAGSP,qBAChB,OAAOA,QAGM/M,kBACb,OAAOA,KAKTiW,OACoBrT,aAAayC,QAAQlC,KAAKqE,SAAUkN,YAExC/O,mBAIdxC,KAAKkrB,gBAEDlrB,KAAKmN,QAAQmU,WACfthB,KAAKqE,SAASrJ,UAAUwU,IA5DN,QAsEpBxP,KAAKqE,SAASrJ,UAAUgJ,OArEJ,QAsEpBpI,OAAOoE,KAAKqE,UACZrE,KAAKqE,SAASrJ,UAAUwU,IAtEJ,QAuEpBxP,KAAKqE,SAASrJ,UAAUwU,IAtED,WAwEvBxP,KAAK2E,eAZY,KACf3E,KAAKqE,SAASrJ,UAAUgJ,OA7DH,WA8DrBvE,aAAayC,QAAQlC,KAAKqE,SAAUmN,aAEpCxR,KAAKmrB,sBAQuBnrB,KAAKqE,SAAUrE,KAAKmN,QAAQmU,YAG5DzO,OACO7S,KAAKqE,SAASrJ,UAAUC,SA7ET,UAiFFwE,aAAayC,QAAQlC,KAAKqE,SAAUoN,YAExCjP,mBAWdxC,KAAKqE,SAASrJ,UAAUwU,IA7FD,WA8FvBxP,KAAK2E,eARY,KACf3E,KAAKqE,SAASrJ,UAAUwU,IAzFN,QA0FlBxP,KAAKqE,SAASrJ,UAAUgJ,OAxFH,WAyFrBhE,KAAKqE,SAASrJ,UAAUgJ,OA1FN,QA2FlBvE,aAAayC,QAAQlC,KAAKqE,SAAUqN,eAIR1R,KAAKqE,SAAUrE,KAAKmN,QAAQmU,aAG5D/c,UACEvE,KAAKkrB,gBAEDlrB,KAAKqE,SAASrJ,UAAUC,SArGR,SAsGlB+E,KAAKqE,SAASrJ,UAAUgJ,OAtGN,QAyGpB0I,MAAMnI,UAKR6I,WAAWvT,GAST,OARAA,EAAS,IACJ+P,WACA/C,YAAYI,kBAAkBjH,KAAKqE,aAChB,iBAAXxK,GAAuBA,EAASA,EAAS,IAGtDF,gBAAgBkD,KAAMhD,EAAQmG,KAAKoE,YAAY+F,aAExCtQ,EAGTsxB,qBACOnrB,KAAKmN,QAAQ2d,WAId9qB,KAAKgrB,sBAAwBhrB,KAAKirB,0BAItCjrB,KAAK0jB,SAAW9lB,WAAW,KACzBoC,KAAK6S,QACJ7S,KAAKmN,QAAQsU,SAGlB2J,eAAe9rB,EAAO+rB,GACpB,OAAQ/rB,EAAMK,MACZ,IAAK,YACL,IAAK,WACHK,KAAKgrB,qBAAuBK,EAC5B,MACF,IAAK,UACL,IAAK,WACHrrB,KAAKirB,wBAA0BI,EAMnC,GAAIA,EAEF,YADArrB,KAAKkrB,gBAIP,MAAM1a,EAAclR,EAAM2B,cACtBjB,KAAKqE,WAAamM,GAAexQ,KAAKqE,SAASpJ,SAASuV,IAI5DxQ,KAAKmrB,qBAGPrH,gBACErkB,aAAakC,GAAG3B,KAAKqE,SAAUomB,gBAAiBnrB,GAASU,KAAKorB,eAAe9rB,GAAO,IACpFG,aAAakC,GAAG3B,KAAKqE,SAAUqmB,eAAgBprB,GAASU,KAAKorB,eAAe9rB,GAAO,IACnFG,aAAakC,GAAG3B,KAAKqE,SAAU6V,cAAe5a,GAASU,KAAKorB,eAAe9rB,GAAO,IAClFG,aAAakC,GAAG3B,KAAKqE,SAAUsmB,eAAgBrrB,GAASU,KAAKorB,eAAe9rB,GAAO,IAGrF4rB,gBACE7b,aAAarP,KAAK0jB,UAClB1jB,KAAK0jB,SAAW,KAKI7e,uBAAChL,GACrB,OAAOmG,KAAK8F,MAAK,WACf,MAAMC,EAAOglB,MAAMzlB,oBAAoBtF,KAAMnG,GAE7C,GAAsB,iBAAXA,EAAqB,CAC9B,QAA4B,IAAjBkM,EAAKlM,GACd,MAAM,IAAIW,UAAW,oBAAmBX,MAG1CkM,EAAKlM,GAAQmG,WAMrBgF,qBAAqB+lB,OASrBtuB,mBAAmBsuB","sourcesContent":["/**\n * --------------------------------------------------------------------------\n * Bootstrap (v5.1.0): util/index.js\n * Licensed under MIT (https://github.com/twbs/bootstrap/blob/main/LICENSE)\n * --------------------------------------------------------------------------\n */\n\nconst MAX_UID = 1000000\nconst MILLISECONDS_MULTIPLIER = 1000\nconst TRANSITION_END = 'transitionend'\n\n// Shoutout AngusCroll (https://goo.gl/pxwQGp)\nconst toType = obj => {\n  if (obj === null || obj === undefined) {\n    return `${obj}`\n  }\n\n  return {}.toString.call(obj).match(/\\s([a-z]+)/i)[1].toLowerCase()\n}\n\n/**\n * --------------------------------------------------------------------------\n * Public Util Api\n * --------------------------------------------------------------------------\n */\n\nconst getUID = prefix => {\n  do {\n    prefix += Math.floor(Math.random() * MAX_UID)\n  } while (document.getElementById(prefix))\n\n  return prefix\n}\n\nconst getSelector = element => {\n  let selector = element.getAttribute('data-bs-target')\n\n  if (!selector || selector === '#') {\n    let hrefAttr = element.getAttribute('href')\n\n    // The only valid content that could double as a selector are IDs or classes,\n    // so everything starting with `#` or `.`. If a \"real\" URL is used as the selector,\n    // `document.querySelector` will rightfully complain it is invalid.\n    // See https://github.com/twbs/bootstrap/issues/32273\n    if (!hrefAttr || (!hrefAttr.includes('#') && !hrefAttr.startsWith('.'))) {\n      return null\n    }\n\n    // Just in case some CMS puts out a full URL with the anchor appended\n    if (hrefAttr.includes('#') && !hrefAttr.startsWith('#')) {\n      hrefAttr = `#${hrefAttr.split('#')[1]}`\n    }\n\n    selector = hrefAttr && hrefAttr !== '#' ? hrefAttr.trim() : null\n  }\n\n  return selector\n}\n\nconst getSelectorFromElement = element => {\n  const selector = getSelector(element)\n\n  if (selector) {\n    return document.querySelector(selector) ? selector : null\n  }\n\n  return null\n}\n\nconst getElementFromSelector = element => {\n  const selector = getSelector(element)\n\n  return selector ? document.querySelector(selector) : null\n}\n\nconst getTransitionDurationFromElement = element => {\n  if (!element) {\n    return 0\n  }\n\n  // Get transition-duration of the element\n  let { transitionDuration, transitionDelay } = window.getComputedStyle(element)\n\n  const floatTransitionDuration = Number.parseFloat(transitionDuration)\n  const floatTransitionDelay = Number.parseFloat(transitionDelay)\n\n  // Return 0 if element or transition duration is not found\n  if (!floatTransitionDuration && !floatTransitionDelay) {\n    return 0\n  }\n\n  // If multiple durations are defined, take the first\n  transitionDuration = transitionDuration.split(',')[0]\n  transitionDelay = transitionDelay.split(',')[0]\n\n  return (Number.parseFloat(transitionDuration) + Number.parseFloat(transitionDelay)) * MILLISECONDS_MULTIPLIER\n}\n\nconst triggerTransitionEnd = element => {\n  element.dispatchEvent(new Event(TRANSITION_END))\n}\n\nconst isElement = obj => {\n  if (!obj || typeof obj !== 'object') {\n    return false\n  }\n\n  if (typeof obj.jquery !== 'undefined') {\n    obj = obj[0]\n  }\n\n  return typeof obj.nodeType !== 'undefined'\n}\n\nconst getElement = obj => {\n  if (isElement(obj)) { // it's a jQuery object or a node element\n    return obj.jquery ? obj[0] : obj\n  }\n\n  if (typeof obj === 'string' && obj.length > 0) {\n    return document.querySelector(obj)\n  }\n\n  return null\n}\n\nconst typeCheckConfig = (componentName, config, configTypes) => {\n  Object.keys(configTypes).forEach(property => {\n    const expectedTypes = configTypes[property]\n    const value = config[property]\n    const valueType = value && isElement(value) ? 'element' : toType(value)\n\n    if (!new RegExp(expectedTypes).test(valueType)) {\n      throw new TypeError(\n        `${componentName.toUpperCase()}: Option \"${property}\" provided type \"${valueType}\" but expected type \"${expectedTypes}\".`\n      )\n    }\n  })\n}\n\nconst isVisible = element => {\n  if (!isElement(element) || element.getClientRects().length === 0) {\n    return false\n  }\n\n  return getComputedStyle(element).getPropertyValue('visibility') === 'visible'\n}\n\nconst isDisabled = element => {\n  if (!element || element.nodeType !== Node.ELEMENT_NODE) {\n    return true\n  }\n\n  if (element.classList.contains('disabled')) {\n    return true\n  }\n\n  if (typeof element.disabled !== 'undefined') {\n    return element.disabled\n  }\n\n  return element.hasAttribute('disabled') && element.getAttribute('disabled') !== 'false'\n}\n\nconst findShadowRoot = element => {\n  if (!document.documentElement.attachShadow) {\n    return null\n  }\n\n  // Can find the shadow root otherwise it'll return the document\n  if (typeof element.getRootNode === 'function') {\n    const root = element.getRootNode()\n    return root instanceof ShadowRoot ? root : null\n  }\n\n  if (element instanceof ShadowRoot) {\n    return element\n  }\n\n  // when we don't find a shadow root\n  if (!element.parentNode) {\n    return null\n  }\n\n  return findShadowRoot(element.parentNode)\n}\n\nconst noop = () => {}\n\n/**\n * Trick to restart an element's animation\n *\n * @param {HTMLElement} element\n * @return void\n *\n * @see https://www.charistheo.io/blog/2021/02/restart-a-css-animation-with-javascript/#restarting-a-css-animation\n */\nconst reflow = element => {\n  // eslint-disable-next-line no-unused-expressions\n  element.offsetHeight\n}\n\nconst getjQuery = () => {\n  const { jQuery } = window\n\n  if (jQuery && !document.body.hasAttribute('data-bs-no-jquery')) {\n    return jQuery\n  }\n\n  return null\n}\n\nconst DOMContentLoadedCallbacks = []\n\nconst onDOMContentLoaded = callback => {\n  if (document.readyState === 'loading') {\n    // add listener on the first call when the document is in loading state\n    if (!DOMContentLoadedCallbacks.length) {\n      document.addEventListener('DOMContentLoaded', () => {\n        DOMContentLoadedCallbacks.forEach(callback => callback())\n      })\n    }\n\n    DOMContentLoadedCallbacks.push(callback)\n  } else {\n    callback()\n  }\n}\n\nconst isRTL = () => document.documentElement.dir === 'rtl'\n\nconst defineJQueryPlugin = plugin => {\n  onDOMContentLoaded(() => {\n    const $ = getjQuery()\n    /* istanbul ignore if */\n    if ($) {\n      const name = plugin.NAME\n      const JQUERY_NO_CONFLICT = $.fn[name]\n      $.fn[name] = plugin.jQueryInterface\n      $.fn[name].Constructor = plugin\n      $.fn[name].noConflict = () => {\n        $.fn[name] = JQUERY_NO_CONFLICT\n        return plugin.jQueryInterface\n      }\n    }\n  })\n}\n\nconst execute = callback => {\n  if (typeof callback === 'function') {\n    callback()\n  }\n}\n\nconst executeAfterTransition = (callback, transitionElement, waitForTransition = true) => {\n  if (!waitForTransition) {\n    execute(callback)\n    return\n  }\n\n  const durationPadding = 5\n  const emulatedDuration = getTransitionDurationFromElement(transitionElement) + durationPadding\n\n  let called = false\n\n  const handler = ({ target }) => {\n    if (target !== transitionElement) {\n      return\n    }\n\n    called = true\n    transitionElement.removeEventListener(TRANSITION_END, handler)\n    execute(callback)\n  }\n\n  transitionElement.addEventListener(TRANSITION_END, handler)\n  setTimeout(() => {\n    if (!called) {\n      triggerTransitionEnd(transitionElement)\n    }\n  }, emulatedDuration)\n}\n\n/**\n * Return the previous/next element of a list.\n *\n * @param {array} list    The list of elements\n * @param activeElement   The active element\n * @param shouldGetNext   Choose to get next or previous element\n * @param isCycleAllowed\n * @return {Element|elem} The proper element\n */\nconst getNextActiveElement = (list, activeElement, shouldGetNext, isCycleAllowed) => {\n  let index = list.indexOf(activeElement)\n\n  // if the element does not exist in the list return an element depending on the direction and if cycle is allowed\n  if (index === -1) {\n    return list[!shouldGetNext && isCycleAllowed ? list.length - 1 : 0]\n  }\n\n  const listLength = list.length\n\n  index += shouldGetNext ? 1 : -1\n\n  if (isCycleAllowed) {\n    index = (index + listLength) % listLength\n  }\n\n  return list[Math.max(0, Math.min(index, listLength - 1))]\n}\n\nexport {\n  getElement,\n  getUID,\n  getSelectorFromElement,\n  getElementFromSelector,\n  getTransitionDurationFromElement,\n  triggerTransitionEnd,\n  isElement,\n  typeCheckConfig,\n  isVisible,\n  isDisabled,\n  findShadowRoot,\n  noop,\n  getNextActiveElement,\n  reflow,\n  getjQuery,\n  onDOMContentLoaded,\n  isRTL,\n  defineJQueryPlugin,\n  execute,\n  executeAfterTransition\n}\n","/**\n * --------------------------------------------------------------------------\n * Bootstrap (v5.1.0): dom/event-handler.js\n * Licensed under MIT (https://github.com/twbs/bootstrap/blob/main/LICENSE)\n * --------------------------------------------------------------------------\n */\n\nimport { getjQuery } from '../util/index'\n\n/**\n * ------------------------------------------------------------------------\n * Constants\n * ------------------------------------------------------------------------\n */\n\nconst namespaceRegex = /[^.]*(?=\\..*)\\.|.*/\nconst stripNameRegex = /\\..*/\nconst stripUidRegex = /::\\d+$/\nconst eventRegistry = {} // Events storage\nlet uidEvent = 1\nconst customEvents = {\n  mouseenter: 'mouseover',\n  mouseleave: 'mouseout'\n}\nconst customEventsRegex = /^(mouseenter|mouseleave)/i\nconst nativeEvents = new Set([\n  'click',\n  'dblclick',\n  'mouseup',\n  'mousedown',\n  'contextmenu',\n  'mousewheel',\n  'DOMMouseScroll',\n  'mouseover',\n  'mouseout',\n  'mousemove',\n  'selectstart',\n  'selectend',\n  'keydown',\n  'keypress',\n  'keyup',\n  'orientationchange',\n  'touchstart',\n  'touchmove',\n  'touchend',\n  'touchcancel',\n  'pointerdown',\n  'pointermove',\n  'pointerup',\n  'pointerleave',\n  'pointercancel',\n  'gesturestart',\n  'gesturechange',\n  'gestureend',\n  'focus',\n  'blur',\n  'change',\n  'reset',\n  'select',\n  'submit',\n  'focusin',\n  'focusout',\n  'load',\n  'unload',\n  'beforeunload',\n  'resize',\n  'move',\n  'DOMContentLoaded',\n  'readystatechange',\n  'error',\n  'abort',\n  'scroll'\n])\n\n/**\n * ------------------------------------------------------------------------\n * Private methods\n * ------------------------------------------------------------------------\n */\n\nfunction getUidEvent(element, uid) {\n  return (uid && `${uid}::${uidEvent++}`) || element.uidEvent || uidEvent++\n}\n\nfunction getEvent(element) {\n  const uid = getUidEvent(element)\n\n  element.uidEvent = uid\n  eventRegistry[uid] = eventRegistry[uid] || {}\n\n  return eventRegistry[uid]\n}\n\nfunction bootstrapHandler(element, fn) {\n  return function handler(event) {\n    event.delegateTarget = element\n\n    if (handler.oneOff) {\n      EventHandler.off(element, event.type, fn)\n    }\n\n    return fn.apply(element, [event])\n  }\n}\n\nfunction bootstrapDelegationHandler(element, selector, fn) {\n  return function handler(event) {\n    const domElements = element.querySelectorAll(selector)\n\n    for (let { target } = event; target && target !== this; target = target.parentNode) {\n      for (let i = domElements.length; i--;) {\n        if (domElements[i] === target) {\n          event.delegateTarget = target\n\n          if (handler.oneOff) {\n            // eslint-disable-next-line unicorn/consistent-destructuring\n            EventHandler.off(element, event.type, selector, fn)\n          }\n\n          return fn.apply(target, [event])\n        }\n      }\n    }\n\n    // To please ESLint\n    return null\n  }\n}\n\nfunction findHandler(events, handler, delegationSelector = null) {\n  const uidEventList = Object.keys(events)\n\n  for (let i = 0, len = uidEventList.length; i < len; i++) {\n    const event = events[uidEventList[i]]\n\n    if (event.originalHandler === handler && event.delegationSelector === delegationSelector) {\n      return event\n    }\n  }\n\n  return null\n}\n\nfunction normalizeParams(originalTypeEvent, handler, delegationFn) {\n  const delegation = typeof handler === 'string'\n  const originalHandler = delegation ? delegationFn : handler\n\n  let typeEvent = getTypeEvent(originalTypeEvent)\n  const isNative = nativeEvents.has(typeEvent)\n\n  if (!isNative) {\n    typeEvent = originalTypeEvent\n  }\n\n  return [delegation, originalHandler, typeEvent]\n}\n\nfunction addHandler(element, originalTypeEvent, handler, delegationFn, oneOff) {\n  if (typeof originalTypeEvent !== 'string' || !element) {\n    return\n  }\n\n  if (!handler) {\n    handler = delegationFn\n    delegationFn = null\n  }\n\n  // in case of mouseenter or mouseleave wrap the handler within a function that checks for its DOM position\n  // this prevents the handler from being dispatched the same way as mouseover or mouseout does\n  if (customEventsRegex.test(originalTypeEvent)) {\n    const wrapFn = fn => {\n      return function (event) {\n        if (!event.relatedTarget || (event.relatedTarget !== event.delegateTarget && !event.delegateTarget.contains(event.relatedTarget))) {\n          return fn.call(this, event)\n        }\n      }\n    }\n\n    if (delegationFn) {\n      delegationFn = wrapFn(delegationFn)\n    } else {\n      handler = wrapFn(handler)\n    }\n  }\n\n  const [delegation, originalHandler, typeEvent] = normalizeParams(originalTypeEvent, handler, delegationFn)\n  const events = getEvent(element)\n  const handlers = events[typeEvent] || (events[typeEvent] = {})\n  const previousFn = findHandler(handlers, originalHandler, delegation ? handler : null)\n\n  if (previousFn) {\n    previousFn.oneOff = previousFn.oneOff && oneOff\n\n    return\n  }\n\n  const uid = getUidEvent(originalHandler, originalTypeEvent.replace(namespaceRegex, ''))\n  const fn = delegation ?\n    bootstrapDelegationHandler(element, handler, delegationFn) :\n    bootstrapHandler(element, handler)\n\n  fn.delegationSelector = delegation ? handler : null\n  fn.originalHandler = originalHandler\n  fn.oneOff = oneOff\n  fn.uidEvent = uid\n  handlers[uid] = fn\n\n  element.addEventListener(typeEvent, fn, delegation)\n}\n\nfunction removeHandler(element, events, typeEvent, handler, delegationSelector) {\n  const fn = findHandler(events[typeEvent], handler, delegationSelector)\n\n  if (!fn) {\n    return\n  }\n\n  element.removeEventListener(typeEvent, fn, Boolean(delegationSelector))\n  delete events[typeEvent][fn.uidEvent]\n}\n\nfunction removeNamespacedHandlers(element, events, typeEvent, namespace) {\n  const storeElementEvent = events[typeEvent] || {}\n\n  Object.keys(storeElementEvent).forEach(handlerKey => {\n    if (handlerKey.includes(namespace)) {\n      const event = storeElementEvent[handlerKey]\n\n      removeHandler(element, events, typeEvent, event.originalHandler, event.delegationSelector)\n    }\n  })\n}\n\nfunction getTypeEvent(event) {\n  // allow to get the native events from namespaced events ('click.bs.button' --> 'click')\n  event = event.replace(stripNameRegex, '')\n  return customEvents[event] || event\n}\n\nconst EventHandler = {\n  on(element, event, handler, delegationFn) {\n    addHandler(element, event, handler, delegationFn, false)\n  },\n\n  one(element, event, handler, delegationFn) {\n    addHandler(element, event, handler, delegationFn, true)\n  },\n\n  off(element, originalTypeEvent, handler, delegationFn) {\n    if (typeof originalTypeEvent !== 'string' || !element) {\n      return\n    }\n\n    const [delegation, originalHandler, typeEvent] = normalizeParams(originalTypeEvent, handler, delegationFn)\n    const inNamespace = typeEvent !== originalTypeEvent\n    const events = getEvent(element)\n    const isNamespace = originalTypeEvent.startsWith('.')\n\n    if (typeof originalHandler !== 'undefined') {\n      // Simplest case: handler is passed, remove that listener ONLY.\n      if (!events || !events[typeEvent]) {\n        return\n      }\n\n      removeHandler(element, events, typeEvent, originalHandler, delegation ? handler : null)\n      return\n    }\n\n    if (isNamespace) {\n      Object.keys(events).forEach(elementEvent => {\n        removeNamespacedHandlers(element, events, elementEvent, originalTypeEvent.slice(1))\n      })\n    }\n\n    const storeElementEvent = events[typeEvent] || {}\n    Object.keys(storeElementEvent).forEach(keyHandlers => {\n      const handlerKey = keyHandlers.replace(stripUidRegex, '')\n\n      if (!inNamespace || originalTypeEvent.includes(handlerKey)) {\n        const event = storeElementEvent[keyHandlers]\n\n        removeHandler(element, events, typeEvent, event.originalHandler, event.delegationSelector)\n      }\n    })\n  },\n\n  trigger(element, event, args) {\n    if (typeof event !== 'string' || !element) {\n      return null\n    }\n\n    const $ = getjQuery()\n    const typeEvent = getTypeEvent(event)\n    const inNamespace = event !== typeEvent\n    const isNative = nativeEvents.has(typeEvent)\n\n    let jQueryEvent\n    let bubbles = true\n    let nativeDispatch = true\n    let defaultPrevented = false\n    let evt = null\n\n    if (inNamespace && $) {\n      jQueryEvent = $.Event(event, args)\n\n      $(element).trigger(jQueryEvent)\n      bubbles = !jQueryEvent.isPropagationStopped()\n      nativeDispatch = !jQueryEvent.isImmediatePropagationStopped()\n      defaultPrevented = jQueryEvent.isDefaultPrevented()\n    }\n\n    if (isNative) {\n      evt = document.createEvent('HTMLEvents')\n      evt.initEvent(typeEvent, bubbles, true)\n    } else {\n      evt = new CustomEvent(event, {\n        bubbles,\n        cancelable: true\n      })\n    }\n\n    // merge custom information in our event\n    if (typeof args !== 'undefined') {\n      Object.keys(args).forEach(key => {\n        Object.defineProperty(evt, key, {\n          get() {\n            return args[key]\n          }\n        })\n      })\n    }\n\n    if (defaultPrevented) {\n      evt.preventDefault()\n    }\n\n    if (nativeDispatch) {\n      element.dispatchEvent(evt)\n    }\n\n    if (evt.defaultPrevented && typeof jQueryEvent !== 'undefined') {\n      jQueryEvent.preventDefault()\n    }\n\n    return evt\n  }\n}\n\nexport default EventHandler\n","/**\n * --------------------------------------------------------------------------\n * Bootstrap (v5.1.0): dom/data.js\n * Licensed under MIT (https://github.com/twbs/bootstrap/blob/main/LICENSE)\n * --------------------------------------------------------------------------\n */\n\n/**\n * ------------------------------------------------------------------------\n * Constants\n * ------------------------------------------------------------------------\n */\n\nconst elementMap = new Map()\n\nexport default {\n  set(element, key, instance) {\n    if (!elementMap.has(element)) {\n      elementMap.set(element, new Map())\n    }\n\n    const instanceMap = elementMap.get(element)\n\n    // make it clear we only want one instance per element\n    // can be removed later when multiple key/instances are fine to be used\n    if (!instanceMap.has(key) && instanceMap.size !== 0) {\n      // eslint-disable-next-line no-console\n      console.error(`Bootstrap doesn't allow more than one instance per element. Bound instance: ${Array.from(instanceMap.keys())[0]}.`)\n      return\n    }\n\n    instanceMap.set(key, instance)\n  },\n\n  get(element, key) {\n    if (elementMap.has(element)) {\n      return elementMap.get(element).get(key) || null\n    }\n\n    return null\n  },\n\n  remove(element, key) {\n    if (!elementMap.has(element)) {\n      return\n    }\n\n    const instanceMap = elementMap.get(element)\n\n    instanceMap.delete(key)\n\n    // free up element references if there are no instances left for an element\n    if (instanceMap.size === 0) {\n      elementMap.delete(element)\n    }\n  }\n}\n","/**\n * --------------------------------------------------------------------------\n * Bootstrap (v5.1.0): base-component.js\n * Licensed under MIT (https://github.com/twbs/bootstrap/blob/main/LICENSE)\n * --------------------------------------------------------------------------\n */\n\nimport Data from './dom/data'\nimport {\n  executeAfterTransition,\n  getElement\n} from './util/index'\nimport EventHandler from './dom/event-handler'\n\n/**\n * ------------------------------------------------------------------------\n * Constants\n * ------------------------------------------------------------------------\n */\n\nconst VERSION = '5.1.0'\n\nclass BaseComponent {\n  constructor(element) {\n    element = getElement(element)\n\n    if (!element) {\n      return\n    }\n\n    this._element = element\n    Data.set(this._element, this.constructor.DATA_KEY, this)\n  }\n\n  dispose() {\n    Data.remove(this._element, this.constructor.DATA_KEY)\n    EventHandler.off(this._element, this.constructor.EVENT_KEY)\n\n    Object.getOwnPropertyNames(this).forEach(propertyName => {\n      this[propertyName] = null\n    })\n  }\n\n  _queueCallback(callback, element, isAnimated = true) {\n    executeAfterTransition(callback, element, isAnimated)\n  }\n\n  /** Static */\n\n  static getInstance(element) {\n    return Data.get(getElement(element), this.DATA_KEY)\n  }\n\n  static getOrCreateInstance(element, config = {}) {\n    return this.getInstance(element) || new this(element, typeof config === 'object' ? config : null)\n  }\n\n  static get VERSION() {\n    return VERSION\n  }\n\n  static get NAME() {\n    throw new Error('You have to implement the static method \"NAME\", for each component!')\n  }\n\n  static get DATA_KEY() {\n    return `bs.${this.NAME}`\n  }\n\n  static get EVENT_KEY() {\n    return `.${this.DATA_KEY}`\n  }\n}\n\nexport default BaseComponent\n","/**\n * --------------------------------------------------------------------------\n * Bootstrap (v5.1.0): util/component-functions.js\n * Licensed under MIT (https://github.com/twbs/bootstrap/blob/main/LICENSE)\n * --------------------------------------------------------------------------\n */\n\nimport EventHandler from '../dom/event-handler'\nimport { getElementFromSelector, isDisabled } from './index'\n\nconst enableDismissTrigger = (component, method = 'hide') => {\n  const clickEvent = `click.dismiss${component.EVENT_KEY}`\n  const name = component.NAME\n\n  EventHandler.on(document, clickEvent, `[data-bs-dismiss=\"${name}\"]`, function (event) {\n    if (['A', 'AREA'].includes(this.tagName)) {\n      event.preventDefault()\n    }\n\n    if (isDisabled(this)) {\n      return\n    }\n\n    const target = getElementFromSelector(this) || this.closest(`.${name}`)\n    const instance = component.getOrCreateInstance(target)\n\n    // Method argument is left, for Alert and only, as it doesn't implement the 'hide' method\n    instance[method]()\n  })\n}\n\nexport {\n  enableDismissTrigger\n}\n","/**\n * --------------------------------------------------------------------------\n * Bootstrap (v5.1.0): alert.js\n * Licensed under MIT (https://github.com/twbs/bootstrap/blob/main/LICENSE)\n * --------------------------------------------------------------------------\n */\n\nimport { defineJQueryPlugin } from './util/index'\nimport EventHandler from './dom/event-handler'\nimport BaseComponent from './base-component'\nimport { enableDismissTrigger } from './util/component-functions'\n\n/**\n * ------------------------------------------------------------------------\n * Constants\n * ------------------------------------------------------------------------\n */\n\nconst NAME = 'alert'\nconst DATA_KEY = 'bs.alert'\nconst EVENT_KEY = `.${DATA_KEY}`\n\nconst EVENT_CLOSE = `close${EVENT_KEY}`\nconst EVENT_CLOSED = `closed${EVENT_KEY}`\nconst CLASS_NAME_FADE = 'fade'\nconst CLASS_NAME_SHOW = 'show'\n\n/**\n * ------------------------------------------------------------------------\n * Class Definition\n * ------------------------------------------------------------------------\n */\n\nclass Alert extends BaseComponent {\n  // Getters\n\n  static get NAME() {\n    return NAME\n  }\n\n  // Public\n\n  close() {\n    const closeEvent = EventHandler.trigger(this._element, EVENT_CLOSE)\n\n    if (closeEvent.defaultPrevented) {\n      return\n    }\n\n    this._element.classList.remove(CLASS_NAME_SHOW)\n\n    const isAnimated = this._element.classList.contains(CLASS_NAME_FADE)\n    this._queueCallback(() => this._destroyElement(), this._element, isAnimated)\n  }\n\n  // Private\n  _destroyElement() {\n    this._element.remove()\n    EventHandler.trigger(this._element, EVENT_CLOSED)\n    this.dispose()\n  }\n\n  // Static\n\n  static jQueryInterface(config) {\n    return this.each(function () {\n      const data = Alert.getOrCreateInstance(this)\n\n      if (typeof config !== 'string') {\n        return\n      }\n\n      if (data[config] === undefined || config.startsWith('_') || config === 'constructor') {\n        throw new TypeError(`No method named \"${config}\"`)\n      }\n\n      data[config](this)\n    })\n  }\n}\n\n/**\n * ------------------------------------------------------------------------\n * Data Api implementation\n * ------------------------------------------------------------------------\n */\n\nenableDismissTrigger(Alert, 'close')\n/**\n * ------------------------------------------------------------------------\n * jQuery\n * ------------------------------------------------------------------------\n * add .Alert to jQuery only if jQuery is present\n */\n\ndefineJQueryPlugin(Alert)\n\nexport default Alert\n","/**\n * --------------------------------------------------------------------------\n * Bootstrap (v5.1.0): button.js\n * Licensed under MIT (https://github.com/twbs/bootstrap/blob/main/LICENSE)\n * --------------------------------------------------------------------------\n */\n\nimport { defineJQueryPlugin } from './util/index'\nimport EventHandler from './dom/event-handler'\nimport BaseComponent from './base-component'\n\n/**\n * ------------------------------------------------------------------------\n * Constants\n * ------------------------------------------------------------------------\n */\n\nconst NAME = 'button'\nconst DATA_KEY = 'bs.button'\nconst EVENT_KEY = `.${DATA_KEY}`\nconst DATA_API_KEY = '.data-api'\n\nconst CLASS_NAME_ACTIVE = 'active'\n\nconst SELECTOR_DATA_TOGGLE = '[data-bs-toggle=\"button\"]'\n\nconst EVENT_CLICK_DATA_API = `click${EVENT_KEY}${DATA_API_KEY}`\n\n/**\n * ------------------------------------------------------------------------\n * Class Definition\n * ------------------------------------------------------------------------\n */\n\nclass Button extends BaseComponent {\n  // Getters\n\n  static get NAME() {\n    return NAME\n  }\n\n  // Public\n\n  toggle() {\n    // Toggle class and sync the `aria-pressed` attribute with the return value of the `.toggle()` method\n    this._element.setAttribute('aria-pressed', this._element.classList.toggle(CLASS_NAME_ACTIVE))\n  }\n\n  // Static\n\n  static jQueryInterface(config) {\n    return this.each(function () {\n      const data = Button.getOrCreateInstance(this)\n\n      if (config === 'toggle') {\n        data[config]()\n      }\n    })\n  }\n}\n\n/**\n * ------------------------------------------------------------------------\n * Data Api implementation\n * ------------------------------------------------------------------------\n */\n\nEventHandler.on(document, EVENT_CLICK_DATA_API, SELECTOR_DATA_TOGGLE, event => {\n  event.preventDefault()\n\n  const button = event.target.closest(SELECTOR_DATA_TOGGLE)\n  const data = Button.getOrCreateInstance(button)\n\n  data.toggle()\n})\n\n/**\n * ------------------------------------------------------------------------\n * jQuery\n * ------------------------------------------------------------------------\n * add .Button to jQuery only if jQuery is present\n */\n\ndefineJQueryPlugin(Button)\n\nexport default Button\n","/**\n * --------------------------------------------------------------------------\n * Bootstrap (v5.1.0): dom/manipulator.js\n * Licensed under MIT (https://github.com/twbs/bootstrap/blob/main/LICENSE)\n * --------------------------------------------------------------------------\n */\n\nfunction normalizeData(val) {\n  if (val === 'true') {\n    return true\n  }\n\n  if (val === 'false') {\n    return false\n  }\n\n  if (val === Number(val).toString()) {\n    return Number(val)\n  }\n\n  if (val === '' || val === 'null') {\n    return null\n  }\n\n  return val\n}\n\nfunction normalizeDataKey(key) {\n  return key.replace(/[A-Z]/g, chr => `-${chr.toLowerCase()}`)\n}\n\nconst Manipulator = {\n  setDataAttribute(element, key, value) {\n    element.setAttribute(`data-bs-${normalizeDataKey(key)}`, value)\n  },\n\n  removeDataAttribute(element, key) {\n    element.removeAttribute(`data-bs-${normalizeDataKey(key)}`)\n  },\n\n  getDataAttributes(element) {\n    if (!element) {\n      return {}\n    }\n\n    const attributes = {}\n\n    Object.keys(element.dataset)\n      .filter(key => key.startsWith('bs'))\n      .forEach(key => {\n        let pureKey = key.replace(/^bs/, '')\n        pureKey = pureKey.charAt(0).toLowerCase() + pureKey.slice(1, pureKey.length)\n        attributes[pureKey] = normalizeData(element.dataset[key])\n      })\n\n    return attributes\n  },\n\n  getDataAttribute(element, key) {\n    return normalizeData(element.getAttribute(`data-bs-${normalizeDataKey(key)}`))\n  },\n\n  offset(element) {\n    const rect = element.getBoundingClientRect()\n\n    return {\n      top: rect.top + window.pageYOffset,\n      left: rect.left + window.pageXOffset\n    }\n  },\n\n  position(element) {\n    return {\n      top: element.offsetTop,\n      left: element.offsetLeft\n    }\n  }\n}\n\nexport default Manipulator\n","/**\n * --------------------------------------------------------------------------\n * Bootstrap (v5.1.0): dom/selector-engine.js\n * Licensed under MIT (https://github.com/twbs/bootstrap/blob/main/LICENSE)\n * --------------------------------------------------------------------------\n */\n\n/**\n * ------------------------------------------------------------------------\n * Constants\n * ------------------------------------------------------------------------\n */\n\nimport { isDisabled, isVisible } from '../util/index'\n\nconst NODE_TEXT = 3\n\nconst SelectorEngine = {\n  find(selector, element = document.documentElement) {\n    return [].concat(...Element.prototype.querySelectorAll.call(element, selector))\n  },\n\n  findOne(selector, element = document.documentElement) {\n    return Element.prototype.querySelector.call(element, selector)\n  },\n\n  children(element, selector) {\n    return [].concat(...element.children)\n      .filter(child => child.matches(selector))\n  },\n\n  parents(element, selector) {\n    const parents = []\n\n    let ancestor = element.parentNode\n\n    while (ancestor && ancestor.nodeType === Node.ELEMENT_NODE && ancestor.nodeType !== NODE_TEXT) {\n      if (ancestor.matches(selector)) {\n        parents.push(ancestor)\n      }\n\n      ancestor = ancestor.parentNode\n    }\n\n    return parents\n  },\n\n  prev(element, selector) {\n    let previous = element.previousElementSibling\n\n    while (previous) {\n      if (previous.matches(selector)) {\n        return [previous]\n      }\n\n      previous = previous.previousElementSibling\n    }\n\n    return []\n  },\n\n  next(element, selector) {\n    let next = element.nextElementSibling\n\n    while (next) {\n      if (next.matches(selector)) {\n        return [next]\n      }\n\n      next = next.nextElementSibling\n    }\n\n    return []\n  },\n\n  focusableChildren(element) {\n    const focusables = [\n      'a',\n      'button',\n      'input',\n      'textarea',\n      'select',\n      'details',\n      '[tabindex]',\n      '[contenteditable=\"true\"]'\n    ].map(selector => `${selector}:not([tabindex^=\"-\"])`).join(', ')\n\n    return this.find(focusables, element).filter(el => !isDisabled(el) && isVisible(el))\n  }\n}\n\nexport default SelectorEngine\n","/**\n * --------------------------------------------------------------------------\n * Bootstrap (v5.1.0): carousel.js\n * Licensed under MIT (https://github.com/twbs/bootstrap/blob/main/LICENSE)\n * --------------------------------------------------------------------------\n */\n\nimport {\n  defineJQueryPlugin,\n  getElementFromSelector,\n  isRTL,\n  isVisible,\n  getNextActiveElement,\n  reflow,\n  triggerTransitionEnd,\n  typeCheckConfig\n} from './util/index'\nimport EventHandler from './dom/event-handler'\nimport Manipulator from './dom/manipulator'\nimport SelectorEngine from './dom/selector-engine'\nimport BaseComponent from './base-component'\n\n/**\n * ------------------------------------------------------------------------\n * Constants\n * ------------------------------------------------------------------------\n */\n\nconst NAME = 'carousel'\nconst DATA_KEY = 'bs.carousel'\nconst EVENT_KEY = `.${DATA_KEY}`\nconst DATA_API_KEY = '.data-api'\n\nconst ARROW_LEFT_KEY = 'ArrowLeft'\nconst ARROW_RIGHT_KEY = 'ArrowRight'\nconst TOUCHEVENT_COMPAT_WAIT = 500 // Time for mouse compat events to fire after touch\nconst SWIPE_THRESHOLD = 40\n\nconst Default = {\n  interval: 5000,\n  keyboard: true,\n  slide: false,\n  pause: 'hover',\n  wrap: true,\n  touch: true\n}\n\nconst DefaultType = {\n  interval: '(number|boolean)',\n  keyboard: 'boolean',\n  slide: '(boolean|string)',\n  pause: '(string|boolean)',\n  wrap: 'boolean',\n  touch: 'boolean'\n}\n\nconst ORDER_NEXT = 'next'\nconst ORDER_PREV = 'prev'\nconst DIRECTION_LEFT = 'left'\nconst DIRECTION_RIGHT = 'right'\n\nconst KEY_TO_DIRECTION = {\n  [ARROW_LEFT_KEY]: DIRECTION_RIGHT,\n  [ARROW_RIGHT_KEY]: DIRECTION_LEFT\n}\n\nconst EVENT_SLIDE = `slide${EVENT_KEY}`\nconst EVENT_SLID = `slid${EVENT_KEY}`\nconst EVENT_KEYDOWN = `keydown${EVENT_KEY}`\nconst EVENT_MOUSEENTER = `mouseenter${EVENT_KEY}`\nconst EVENT_MOUSELEAVE = `mouseleave${EVENT_KEY}`\nconst EVENT_TOUCHSTART = `touchstart${EVENT_KEY}`\nconst EVENT_TOUCHMOVE = `touchmove${EVENT_KEY}`\nconst EVENT_TOUCHEND = `touchend${EVENT_KEY}`\nconst EVENT_POINTERDOWN = `pointerdown${EVENT_KEY}`\nconst EVENT_POINTERUP = `pointerup${EVENT_KEY}`\nconst EVENT_DRAG_START = `dragstart${EVENT_KEY}`\nconst EVENT_LOAD_DATA_API = `load${EVENT_KEY}${DATA_API_KEY}`\nconst EVENT_CLICK_DATA_API = `click${EVENT_KEY}${DATA_API_KEY}`\n\nconst CLASS_NAME_CAROUSEL = 'carousel'\nconst CLASS_NAME_ACTIVE = 'active'\nconst CLASS_NAME_SLIDE = 'slide'\nconst CLASS_NAME_END = 'carousel-item-end'\nconst CLASS_NAME_START = 'carousel-item-start'\nconst CLASS_NAME_NEXT = 'carousel-item-next'\nconst CLASS_NAME_PREV = 'carousel-item-prev'\nconst CLASS_NAME_POINTER_EVENT = 'pointer-event'\n\nconst SELECTOR_ACTIVE = '.active'\nconst SELECTOR_ACTIVE_ITEM = '.active.carousel-item'\nconst SELECTOR_ITEM = '.carousel-item'\nconst SELECTOR_ITEM_IMG = '.carousel-item img'\nconst SELECTOR_NEXT_PREV = '.carousel-item-next, .carousel-item-prev'\nconst SELECTOR_INDICATORS = '.carousel-indicators'\nconst SELECTOR_INDICATOR = '[data-bs-target]'\nconst SELECTOR_DATA_SLIDE = '[data-bs-slide], [data-bs-slide-to]'\nconst SELECTOR_DATA_RIDE = '[data-bs-ride=\"carousel\"]'\n\nconst POINTER_TYPE_TOUCH = 'touch'\nconst POINTER_TYPE_PEN = 'pen'\n\n/**\n * ------------------------------------------------------------------------\n * Class Definition\n * ------------------------------------------------------------------------\n */\nclass Carousel extends BaseComponent {\n  constructor(element, config) {\n    super(element)\n\n    this._items = null\n    this._interval = null\n    this._activeElement = null\n    this._isPaused = false\n    this._isSliding = false\n    this.touchTimeout = null\n    this.touchStartX = 0\n    this.touchDeltaX = 0\n\n    this._config = this._getConfig(config)\n    this._indicatorsElement = SelectorEngine.findOne(SELECTOR_INDICATORS, this._element)\n    this._touchSupported = 'ontouchstart' in document.documentElement || navigator.maxTouchPoints > 0\n    this._pointerEvent = Boolean(window.PointerEvent)\n\n    this._addEventListeners()\n  }\n\n  // Getters\n\n  static get Default() {\n    return Default\n  }\n\n  static get NAME() {\n    return NAME\n  }\n\n  // Public\n\n  next() {\n    this._slide(ORDER_NEXT)\n  }\n\n  nextWhenVisible() {\n    // Don't call next when the page isn't visible\n    // or the carousel or its parent isn't visible\n    if (!document.hidden && isVisible(this._element)) {\n      this.next()\n    }\n  }\n\n  prev() {\n    this._slide(ORDER_PREV)\n  }\n\n  pause(event) {\n    if (!event) {\n      this._isPaused = true\n    }\n\n    if (SelectorEngine.findOne(SELECTOR_NEXT_PREV, this._element)) {\n      triggerTransitionEnd(this._element)\n      this.cycle(true)\n    }\n\n    clearInterval(this._interval)\n    this._interval = null\n  }\n\n  cycle(event) {\n    if (!event) {\n      this._isPaused = false\n    }\n\n    if (this._interval) {\n      clearInterval(this._interval)\n      this._interval = null\n    }\n\n    if (this._config && this._config.interval && !this._isPaused) {\n      this._updateInterval()\n\n      this._interval = setInterval(\n        (document.visibilityState ? this.nextWhenVisible : this.next).bind(this),\n        this._config.interval\n      )\n    }\n  }\n\n  to(index) {\n    this._activeElement = SelectorEngine.findOne(SELECTOR_ACTIVE_ITEM, this._element)\n    const activeIndex = this._getItemIndex(this._activeElement)\n\n    if (index > this._items.length - 1 || index < 0) {\n      return\n    }\n\n    if (this._isSliding) {\n      EventHandler.one(this._element, EVENT_SLID, () => this.to(index))\n      return\n    }\n\n    if (activeIndex === index) {\n      this.pause()\n      this.cycle()\n      return\n    }\n\n    const order = index > activeIndex ?\n      ORDER_NEXT :\n      ORDER_PREV\n\n    this._slide(order, this._items[index])\n  }\n\n  // Private\n\n  _getConfig(config) {\n    config = {\n      ...Default,\n      ...Manipulator.getDataAttributes(this._element),\n      ...(typeof config === 'object' ? config : {})\n    }\n    typeCheckConfig(NAME, config, DefaultType)\n    return config\n  }\n\n  _handleSwipe() {\n    const absDeltax = Math.abs(this.touchDeltaX)\n\n    if (absDeltax <= SWIPE_THRESHOLD) {\n      return\n    }\n\n    const direction = absDeltax / this.touchDeltaX\n\n    this.touchDeltaX = 0\n\n    if (!direction) {\n      return\n    }\n\n    this._slide(direction > 0 ? DIRECTION_RIGHT : DIRECTION_LEFT)\n  }\n\n  _addEventListeners() {\n    if (this._config.keyboard) {\n      EventHandler.on(this._element, EVENT_KEYDOWN, event => this._keydown(event))\n    }\n\n    if (this._config.pause === 'hover') {\n      EventHandler.on(this._element, EVENT_MOUSEENTER, event => this.pause(event))\n      EventHandler.on(this._element, EVENT_MOUSELEAVE, event => this.cycle(event))\n    }\n\n    if (this._config.touch && this._touchSupported) {\n      this._addTouchEventListeners()\n    }\n  }\n\n  _addTouchEventListeners() {\n    const start = event => {\n      if (this._pointerEvent && (event.pointerType === POINTER_TYPE_PEN || event.pointerType === POINTER_TYPE_TOUCH)) {\n        this.touchStartX = event.clientX\n      } else if (!this._pointerEvent) {\n        this.touchStartX = event.touches[0].clientX\n      }\n    }\n\n    const move = event => {\n      // ensure swiping with one touch and not pinching\n      this.touchDeltaX = event.touches && event.touches.length > 1 ?\n        0 :\n        event.touches[0].clientX - this.touchStartX\n    }\n\n    const end = event => {\n      if (this._pointerEvent && (event.pointerType === POINTER_TYPE_PEN || event.pointerType === POINTER_TYPE_TOUCH)) {\n        this.touchDeltaX = event.clientX - this.touchStartX\n      }\n\n      this._handleSwipe()\n      if (this._config.pause === 'hover') {\n        // If it's a touch-enabled device, mouseenter/leave are fired as\n        // part of the mouse compatibility events on first tap - the carousel\n        // would stop cycling until user tapped out of it;\n        // here, we listen for touchend, explicitly pause the carousel\n        // (as if it's the second time we tap on it, mouseenter compat event\n        // is NOT fired) and after a timeout (to allow for mouse compatibility\n        // events to fire) we explicitly restart cycling\n\n        this.pause()\n        if (this.touchTimeout) {\n          clearTimeout(this.touchTimeout)\n        }\n\n        this.touchTimeout = setTimeout(event => this.cycle(event), TOUCHEVENT_COMPAT_WAIT + this._config.interval)\n      }\n    }\n\n    SelectorEngine.find(SELECTOR_ITEM_IMG, this._element).forEach(itemImg => {\n      EventHandler.on(itemImg, EVENT_DRAG_START, e => e.preventDefault())\n    })\n\n    if (this._pointerEvent) {\n      EventHandler.on(this._element, EVENT_POINTERDOWN, event => start(event))\n      EventHandler.on(this._element, EVENT_POINTERUP, event => end(event))\n\n      this._element.classList.add(CLASS_NAME_POINTER_EVENT)\n    } else {\n      EventHandler.on(this._element, EVENT_TOUCHSTART, event => start(event))\n      EventHandler.on(this._element, EVENT_TOUCHMOVE, event => move(event))\n      EventHandler.on(this._element, EVENT_TOUCHEND, event => end(event))\n    }\n  }\n\n  _keydown(event) {\n    if (/input|textarea/i.test(event.target.tagName)) {\n      return\n    }\n\n    const direction = KEY_TO_DIRECTION[event.key]\n    if (direction) {\n      event.preventDefault()\n      this._slide(direction)\n    }\n  }\n\n  _getItemIndex(element) {\n    this._items = element && element.parentNode ?\n      SelectorEngine.find(SELECTOR_ITEM, element.parentNode) :\n      []\n\n    return this._items.indexOf(element)\n  }\n\n  _getItemByOrder(order, activeElement) {\n    const isNext = order === ORDER_NEXT\n    return getNextActiveElement(this._items, activeElement, isNext, this._config.wrap)\n  }\n\n  _triggerSlideEvent(relatedTarget, eventDirectionName) {\n    const targetIndex = this._getItemIndex(relatedTarget)\n    const fromIndex = this._getItemIndex(SelectorEngine.findOne(SELECTOR_ACTIVE_ITEM, this._element))\n\n    return EventHandler.trigger(this._element, EVENT_SLIDE, {\n      relatedTarget,\n      direction: eventDirectionName,\n      from: fromIndex,\n      to: targetIndex\n    })\n  }\n\n  _setActiveIndicatorElement(element) {\n    if (this._indicatorsElement) {\n      const activeIndicator = SelectorEngine.findOne(SELECTOR_ACTIVE, this._indicatorsElement)\n\n      activeIndicator.classList.remove(CLASS_NAME_ACTIVE)\n      activeIndicator.removeAttribute('aria-current')\n\n      const indicators = SelectorEngine.find(SELECTOR_INDICATOR, this._indicatorsElement)\n\n      for (let i = 0; i < indicators.length; i++) {\n        if (Number.parseInt(indicators[i].getAttribute('data-bs-slide-to'), 10) === this._getItemIndex(element)) {\n          indicators[i].classList.add(CLASS_NAME_ACTIVE)\n          indicators[i].setAttribute('aria-current', 'true')\n          break\n        }\n      }\n    }\n  }\n\n  _updateInterval() {\n    const element = this._activeElement || SelectorEngine.findOne(SELECTOR_ACTIVE_ITEM, this._element)\n\n    if (!element) {\n      return\n    }\n\n    const elementInterval = Number.parseInt(element.getAttribute('data-bs-interval'), 10)\n\n    if (elementInterval) {\n      this._config.defaultInterval = this._config.defaultInterval || this._config.interval\n      this._config.interval = elementInterval\n    } else {\n      this._config.interval = this._config.defaultInterval || this._config.interval\n    }\n  }\n\n  _slide(directionOrOrder, element) {\n    const order = this._directionToOrder(directionOrOrder)\n    const activeElement = SelectorEngine.findOne(SELECTOR_ACTIVE_ITEM, this._element)\n    const activeElementIndex = this._getItemIndex(activeElement)\n    const nextElement = element || this._getItemByOrder(order, activeElement)\n\n    const nextElementIndex = this._getItemIndex(nextElement)\n    const isCycling = Boolean(this._interval)\n\n    const isNext = order === ORDER_NEXT\n    const directionalClassName = isNext ? CLASS_NAME_START : CLASS_NAME_END\n    const orderClassName = isNext ? CLASS_NAME_NEXT : CLASS_NAME_PREV\n    const eventDirectionName = this._orderToDirection(order)\n\n    if (nextElement && nextElement.classList.contains(CLASS_NAME_ACTIVE)) {\n      this._isSliding = false\n      return\n    }\n\n    if (this._isSliding) {\n      return\n    }\n\n    const slideEvent = this._triggerSlideEvent(nextElement, eventDirectionName)\n    if (slideEvent.defaultPrevented) {\n      return\n    }\n\n    if (!activeElement || !nextElement) {\n      // Some weirdness is happening, so we bail\n      return\n    }\n\n    this._isSliding = true\n\n    if (isCycling) {\n      this.pause()\n    }\n\n    this._setActiveIndicatorElement(nextElement)\n    this._activeElement = nextElement\n\n    const triggerSlidEvent = () => {\n      EventHandler.trigger(this._element, EVENT_SLID, {\n        relatedTarget: nextElement,\n        direction: eventDirectionName,\n        from: activeElementIndex,\n        to: nextElementIndex\n      })\n    }\n\n    if (this._element.classList.contains(CLASS_NAME_SLIDE)) {\n      nextElement.classList.add(orderClassName)\n\n      reflow(nextElement)\n\n      activeElement.classList.add(directionalClassName)\n      nextElement.classList.add(directionalClassName)\n\n      const completeCallBack = () => {\n        nextElement.classList.remove(directionalClassName, orderClassName)\n        nextElement.classList.add(CLASS_NAME_ACTIVE)\n\n        activeElement.classList.remove(CLASS_NAME_ACTIVE, orderClassName, directionalClassName)\n\n        this._isSliding = false\n\n        setTimeout(triggerSlidEvent, 0)\n      }\n\n      this._queueCallback(completeCallBack, activeElement, true)\n    } else {\n      activeElement.classList.remove(CLASS_NAME_ACTIVE)\n      nextElement.classList.add(CLASS_NAME_ACTIVE)\n\n      this._isSliding = false\n      triggerSlidEvent()\n    }\n\n    if (isCycling) {\n      this.cycle()\n    }\n  }\n\n  _directionToOrder(direction) {\n    if (![DIRECTION_RIGHT, DIRECTION_LEFT].includes(direction)) {\n      return direction\n    }\n\n    if (isRTL()) {\n      return direction === DIRECTION_LEFT ? ORDER_PREV : ORDER_NEXT\n    }\n\n    return direction === DIRECTION_LEFT ? ORDER_NEXT : ORDER_PREV\n  }\n\n  _orderToDirection(order) {\n    if (![ORDER_NEXT, ORDER_PREV].includes(order)) {\n      return order\n    }\n\n    if (isRTL()) {\n      return order === ORDER_PREV ? DIRECTION_LEFT : DIRECTION_RIGHT\n    }\n\n    return order === ORDER_PREV ? DIRECTION_RIGHT : DIRECTION_LEFT\n  }\n\n  // Static\n\n  static carouselInterface(element, config) {\n    const data = Carousel.getOrCreateInstance(element, config)\n\n    let { _config } = data\n    if (typeof config === 'object') {\n      _config = {\n        ..._config,\n        ...config\n      }\n    }\n\n    const action = typeof config === 'string' ? config : _config.slide\n\n    if (typeof config === 'number') {\n      data.to(config)\n    } else if (typeof action === 'string') {\n      if (typeof data[action] === 'undefined') {\n        throw new TypeError(`No method named \"${action}\"`)\n      }\n\n      data[action]()\n    } else if (_config.interval && _config.ride) {\n      data.pause()\n      data.cycle()\n    }\n  }\n\n  static jQueryInterface(config) {\n    return this.each(function () {\n      Carousel.carouselInterface(this, config)\n    })\n  }\n\n  static dataApiClickHandler(event) {\n    const target = getElementFromSelector(this)\n\n    if (!target || !target.classList.contains(CLASS_NAME_CAROUSEL)) {\n      return\n    }\n\n    const config = {\n      ...Manipulator.getDataAttributes(target),\n      ...Manipulator.getDataAttributes(this)\n    }\n    const slideIndex = this.getAttribute('data-bs-slide-to')\n\n    if (slideIndex) {\n      config.interval = false\n    }\n\n    Carousel.carouselInterface(target, config)\n\n    if (slideIndex) {\n      Carousel.getInstance(target).to(slideIndex)\n    }\n\n    event.preventDefault()\n  }\n}\n\n/**\n * ------------------------------------------------------------------------\n * Data Api implementation\n * ------------------------------------------------------------------------\n */\n\nEventHandler.on(document, EVENT_CLICK_DATA_API, SELECTOR_DATA_SLIDE, Carousel.dataApiClickHandler)\n\nEventHandler.on(window, EVENT_LOAD_DATA_API, () => {\n  const carousels = SelectorEngine.find(SELECTOR_DATA_RIDE)\n\n  for (let i = 0, len = carousels.length; i < len; i++) {\n    Carousel.carouselInterface(carousels[i], Carousel.getInstance(carousels[i]))\n  }\n})\n\n/**\n * ------------------------------------------------------------------------\n * jQuery\n * ------------------------------------------------------------------------\n * add .Carousel to jQuery only if jQuery is present\n */\n\ndefineJQueryPlugin(Carousel)\n\nexport default Carousel\n","/**\n * --------------------------------------------------------------------------\n * Bootstrap (v5.1.0): collapse.js\n * Licensed under MIT (https://github.com/twbs/bootstrap/blob/main/LICENSE)\n * --------------------------------------------------------------------------\n */\n\nimport {\n  defineJQueryPlugin,\n  getElement,\n  getSelectorFromElement,\n  getElementFromSelector,\n  reflow,\n  typeCheckConfig\n} from './util/index'\nimport Data from './dom/data'\nimport EventHandler from './dom/event-handler'\nimport Manipulator from './dom/manipulator'\nimport SelectorEngine from './dom/selector-engine'\nimport BaseComponent from './base-component'\n\n/**\n * ------------------------------------------------------------------------\n * Constants\n * ------------------------------------------------------------------------\n */\n\nconst NAME = 'collapse'\nconst DATA_KEY = 'bs.collapse'\nconst EVENT_KEY = `.${DATA_KEY}`\nconst DATA_API_KEY = '.data-api'\n\nconst Default = {\n  toggle: true,\n  parent: null\n}\n\nconst DefaultType = {\n  toggle: 'boolean',\n  parent: '(null|element)'\n}\n\nconst EVENT_SHOW = `show${EVENT_KEY}`\nconst EVENT_SHOWN = `shown${EVENT_KEY}`\nconst EVENT_HIDE = `hide${EVENT_KEY}`\nconst EVENT_HIDDEN = `hidden${EVENT_KEY}`\nconst EVENT_CLICK_DATA_API = `click${EVENT_KEY}${DATA_API_KEY}`\n\nconst CLASS_NAME_SHOW = 'show'\nconst CLASS_NAME_COLLAPSE = 'collapse'\nconst CLASS_NAME_COLLAPSING = 'collapsing'\nconst CLASS_NAME_COLLAPSED = 'collapsed'\nconst CLASS_NAME_HORIZONTAL = 'collapse-horizontal'\n\nconst WIDTH = 'width'\nconst HEIGHT = 'height'\n\nconst SELECTOR_ACTIVES = '.show, .collapsing'\nconst SELECTOR_DATA_TOGGLE = '[data-bs-toggle=\"collapse\"]'\n\n/**\n * ------------------------------------------------------------------------\n * Class Definition\n * ------------------------------------------------------------------------\n */\n\nclass Collapse extends BaseComponent {\n  constructor(element, config) {\n    super(element)\n\n    this._isTransitioning = false\n    this._config = this._getConfig(config)\n    this._triggerArray = []\n\n    const toggleList = SelectorEngine.find(SELECTOR_DATA_TOGGLE)\n\n    for (let i = 0, len = toggleList.length; i < len; i++) {\n      const elem = toggleList[i]\n      const selector = getSelectorFromElement(elem)\n      const filterElement = SelectorEngine.find(selector)\n        .filter(foundElem => foundElem === this._element)\n\n      if (selector !== null && filterElement.length) {\n        this._selector = selector\n        this._triggerArray.push(elem)\n      }\n    }\n\n    this._initializeChildren()\n\n    if (!this._config.parent) {\n      this._addAriaAndCollapsedClass(this._triggerArray, this._isShown())\n    }\n\n    if (this._config.toggle) {\n      this.toggle()\n    }\n  }\n\n  // Getters\n\n  static get Default() {\n    return Default\n  }\n\n  static get NAME() {\n    return NAME\n  }\n\n  // Public\n\n  toggle() {\n    if (this._isShown()) {\n      this.hide()\n    } else {\n      this.show()\n    }\n  }\n\n  show() {\n    if (this._isTransitioning || this._isShown()) {\n      return\n    }\n\n    let actives = []\n    let activesData\n\n    if (this._config.parent) {\n      const children = SelectorEngine.find(`.${CLASS_NAME_COLLAPSE} .${CLASS_NAME_COLLAPSE}`, this._config.parent)\n      actives = SelectorEngine.find(SELECTOR_ACTIVES, this._config.parent).filter(elem => !children.includes(elem)) // remove children if greater depth\n    }\n\n    const container = SelectorEngine.findOne(this._selector)\n    if (actives.length) {\n      const tempActiveData = actives.find(elem => container !== elem)\n      activesData = tempActiveData ? Collapse.getInstance(tempActiveData) : null\n\n      if (activesData && activesData._isTransitioning) {\n        return\n      }\n    }\n\n    const startEvent = EventHandler.trigger(this._element, EVENT_SHOW)\n    if (startEvent.defaultPrevented) {\n      return\n    }\n\n    actives.forEach(elemActive => {\n      if (container !== elemActive) {\n        Collapse.getOrCreateInstance(elemActive, { toggle: false }).hide()\n      }\n\n      if (!activesData) {\n        Data.set(elemActive, DATA_KEY, null)\n      }\n    })\n\n    const dimension = this._getDimension()\n\n    this._element.classList.remove(CLASS_NAME_COLLAPSE)\n    this._element.classList.add(CLASS_NAME_COLLAPSING)\n\n    this._element.style[dimension] = 0\n\n    this._addAriaAndCollapsedClass(this._triggerArray, true)\n    this._isTransitioning = true\n\n    const complete = () => {\n      this._isTransitioning = false\n\n      this._element.classList.remove(CLASS_NAME_COLLAPSING)\n      this._element.classList.add(CLASS_NAME_COLLAPSE, CLASS_NAME_SHOW)\n\n      this._element.style[dimension] = ''\n\n      EventHandler.trigger(this._element, EVENT_SHOWN)\n    }\n\n    const capitalizedDimension = dimension[0].toUpperCase() + dimension.slice(1)\n    const scrollSize = `scroll${capitalizedDimension}`\n\n    this._queueCallback(complete, this._element, true)\n    this._element.style[dimension] = `${this._element[scrollSize]}px`\n  }\n\n  hide() {\n    if (this._isTransitioning || !this._isShown()) {\n      return\n    }\n\n    const startEvent = EventHandler.trigger(this._element, EVENT_HIDE)\n    if (startEvent.defaultPrevented) {\n      return\n    }\n\n    const dimension = this._getDimension()\n\n    this._element.style[dimension] = `${this._element.getBoundingClientRect()[dimension]}px`\n\n    reflow(this._element)\n\n    this._element.classList.add(CLASS_NAME_COLLAPSING)\n    this._element.classList.remove(CLASS_NAME_COLLAPSE, CLASS_NAME_SHOW)\n\n    const triggerArrayLength = this._triggerArray.length\n    for (let i = 0; i < triggerArrayLength; i++) {\n      const trigger = this._triggerArray[i]\n      const elem = getElementFromSelector(trigger)\n\n      if (elem && !this._isShown(elem)) {\n        this._addAriaAndCollapsedClass([trigger], false)\n      }\n    }\n\n    this._isTransitioning = true\n\n    const complete = () => {\n      this._isTransitioning = false\n      this._element.classList.remove(CLASS_NAME_COLLAPSING)\n      this._element.classList.add(CLASS_NAME_COLLAPSE)\n      EventHandler.trigger(this._element, EVENT_HIDDEN)\n    }\n\n    this._element.style[dimension] = ''\n\n    this._queueCallback(complete, this._element, true)\n  }\n\n  _isShown(element = this._element) {\n    return element.classList.contains(CLASS_NAME_SHOW)\n  }\n\n  // Private\n\n  _getConfig(config) {\n    config = {\n      ...Default,\n      ...Manipulator.getDataAttributes(this._element),\n      ...config\n    }\n    config.toggle = Boolean(config.toggle) // Coerce string values\n    config.parent = getElement(config.parent)\n    typeCheckConfig(NAME, config, DefaultType)\n    return config\n  }\n\n  _getDimension() {\n    return this._element.classList.contains(CLASS_NAME_HORIZONTAL) ? WIDTH : HEIGHT\n  }\n\n  _initializeChildren() {\n    if (!this._config.parent) {\n      return\n    }\n\n    const children = SelectorEngine.find(`.${CLASS_NAME_COLLAPSE} .${CLASS_NAME_COLLAPSE}`, this._config.parent)\n    SelectorEngine.find(SELECTOR_DATA_TOGGLE, this._config.parent).filter(elem => !children.includes(elem))\n      .forEach(element => {\n        const selected = getElementFromSelector(element)\n\n        if (selected) {\n          this._addAriaAndCollapsedClass([element], this._isShown(selected))\n        }\n      })\n  }\n\n  _addAriaAndCollapsedClass(triggerArray, isOpen) {\n    if (!triggerArray.length) {\n      return\n    }\n\n    triggerArray.forEach(elem => {\n      if (isOpen) {\n        elem.classList.remove(CLASS_NAME_COLLAPSED)\n      } else {\n        elem.classList.add(CLASS_NAME_COLLAPSED)\n      }\n\n      elem.setAttribute('aria-expanded', isOpen)\n    })\n  }\n\n  // Static\n\n  static jQueryInterface(config) {\n    return this.each(function () {\n      const _config = {}\n      if (typeof config === 'string' && /show|hide/.test(config)) {\n        _config.toggle = false\n      }\n\n      const data = Collapse.getOrCreateInstance(this, _config)\n\n      if (typeof config === 'string') {\n        if (typeof data[config] === 'undefined') {\n          throw new TypeError(`No method named \"${config}\"`)\n        }\n\n        data[config]()\n      }\n    })\n  }\n}\n\n/**\n * ------------------------------------------------------------------------\n * Data Api implementation\n * ------------------------------------------------------------------------\n */\n\nEventHandler.on(document, EVENT_CLICK_DATA_API, SELECTOR_DATA_TOGGLE, function (event) {\n  // preventDefault only for <a> elements (which change the URL) not inside the collapsible element\n  if (event.target.tagName === 'A' || (event.delegateTarget && event.delegateTarget.tagName === 'A')) {\n    event.preventDefault()\n  }\n\n  const selector = getSelectorFromElement(this)\n  const selectorElements = SelectorEngine.find(selector)\n\n  selectorElements.forEach(element => {\n    Collapse.getOrCreateInstance(element, { toggle: false }).toggle()\n  })\n})\n\n/**\n * ------------------------------------------------------------------------\n * jQuery\n * ------------------------------------------------------------------------\n * add .Collapse to jQuery only if jQuery is present\n */\n\ndefineJQueryPlugin(Collapse)\n\nexport default Collapse\n","/**\n * --------------------------------------------------------------------------\n * Bootstrap (v5.1.0): dropdown.js\n * Licensed under MIT (https://github.com/twbs/bootstrap/blob/main/LICENSE)\n * --------------------------------------------------------------------------\n */\n\nimport * as Popper from '@popperjs/core'\n\nimport {\n  defineJQueryPlugin,\n  getElement,\n  getElementFromSelector,\n  getNextActiveElement,\n  isDisabled,\n  isElement,\n  isRTL,\n  isVisible,\n  noop,\n  typeCheckConfig\n} from './util/index'\nimport EventHandler from './dom/event-handler'\nimport Manipulator from './dom/manipulator'\nimport SelectorEngine from './dom/selector-engine'\nimport BaseComponent from './base-component'\n\n/**\n * ------------------------------------------------------------------------\n * Constants\n * ------------------------------------------------------------------------\n */\n\nconst NAME = 'dropdown'\nconst DATA_KEY = 'bs.dropdown'\nconst EVENT_KEY = `.${DATA_KEY}`\nconst DATA_API_KEY = '.data-api'\n\nconst ESCAPE_KEY = 'Escape'\nconst SPACE_KEY = 'Space'\nconst TAB_KEY = 'Tab'\nconst ARROW_UP_KEY = 'ArrowUp'\nconst ARROW_DOWN_KEY = 'ArrowDown'\nconst RIGHT_MOUSE_BUTTON = 2 // MouseEvent.button value for the secondary button, usually the right button\n\nconst REGEXP_KEYDOWN = new RegExp(`${ARROW_UP_KEY}|${ARROW_DOWN_KEY}|${ESCAPE_KEY}`)\n\nconst EVENT_HIDE = `hide${EVENT_KEY}`\nconst EVENT_HIDDEN = `hidden${EVENT_KEY}`\nconst EVENT_SHOW = `show${EVENT_KEY}`\nconst EVENT_SHOWN = `shown${EVENT_KEY}`\nconst EVENT_CLICK_DATA_API = `click${EVENT_KEY}${DATA_API_KEY}`\nconst EVENT_KEYDOWN_DATA_API = `keydown${EVENT_KEY}${DATA_API_KEY}`\nconst EVENT_KEYUP_DATA_API = `keyup${EVENT_KEY}${DATA_API_KEY}`\n\nconst CLASS_NAME_SHOW = 'show'\nconst CLASS_NAME_DROPUP = 'dropup'\nconst CLASS_NAME_DROPEND = 'dropend'\nconst CLASS_NAME_DROPSTART = 'dropstart'\nconst CLASS_NAME_NAVBAR = 'navbar'\n\nconst SELECTOR_DATA_TOGGLE = '[data-bs-toggle=\"dropdown\"]'\nconst SELECTOR_MENU = '.dropdown-menu'\nconst SELECTOR_NAVBAR_NAV = '.navbar-nav'\nconst SELECTOR_VISIBLE_ITEMS = '.dropdown-menu .dropdown-item:not(.disabled):not(:disabled)'\n\nconst PLACEMENT_TOP = isRTL() ? 'top-end' : 'top-start'\nconst PLACEMENT_TOPEND = isRTL() ? 'top-start' : 'top-end'\nconst PLACEMENT_BOTTOM = isRTL() ? 'bottom-end' : 'bottom-start'\nconst PLACEMENT_BOTTOMEND = isRTL() ? 'bottom-start' : 'bottom-end'\nconst PLACEMENT_RIGHT = isRTL() ? 'left-start' : 'right-start'\nconst PLACEMENT_LEFT = isRTL() ? 'right-start' : 'left-start'\n\nconst Default = {\n  offset: [0, 2],\n  boundary: 'clippingParents',\n  reference: 'toggle',\n  display: 'dynamic',\n  popperConfig: null,\n  autoClose: true\n}\n\nconst DefaultType = {\n  offset: '(array|string|function)',\n  boundary: '(string|element)',\n  reference: '(string|element|object)',\n  display: 'string',\n  popperConfig: '(null|object|function)',\n  autoClose: '(boolean|string)'\n}\n\n/**\n * ------------------------------------------------------------------------\n * Class Definition\n * ------------------------------------------------------------------------\n */\n\nclass Dropdown extends BaseComponent {\n  constructor(element, config) {\n    super(element)\n\n    this._popper = null\n    this._config = this._getConfig(config)\n    this._menu = this._getMenuElement()\n    this._inNavbar = this._detectNavbar()\n  }\n\n  // Getters\n\n  static get Default() {\n    return Default\n  }\n\n  static get DefaultType() {\n    return DefaultType\n  }\n\n  static get NAME() {\n    return NAME\n  }\n\n  // Public\n\n  toggle() {\n    return this._isShown() ? this.hide() : this.show()\n  }\n\n  show() {\n    if (isDisabled(this._element) || this._isShown(this._menu)) {\n      return\n    }\n\n    const relatedTarget = {\n      relatedTarget: this._element\n    }\n\n    const showEvent = EventHandler.trigger(this._element, EVENT_SHOW, relatedTarget)\n\n    if (showEvent.defaultPrevented) {\n      return\n    }\n\n    const parent = Dropdown.getParentFromElement(this._element)\n    // Totally disable Popper for Dropdowns in Navbar\n    if (this._inNavbar) {\n      Manipulator.setDataAttribute(this._menu, 'popper', 'none')\n    } else {\n      this._createPopper(parent)\n    }\n\n    // If this is a touch-enabled device we add extra\n    // empty mouseover listeners to the body's immediate children;\n    // only needed because of broken event delegation on iOS\n    // https://www.quirksmode.org/blog/archives/2014/02/mouse_event_bub.html\n    if ('ontouchstart' in document.documentElement &&\n      !parent.closest(SELECTOR_NAVBAR_NAV)) {\n      [].concat(...document.body.children)\n        .forEach(elem => EventHandler.on(elem, 'mouseover', noop))\n    }\n\n    this._element.focus()\n    this._element.setAttribute('aria-expanded', true)\n\n    this._menu.classList.add(CLASS_NAME_SHOW)\n    this._element.classList.add(CLASS_NAME_SHOW)\n    EventHandler.trigger(this._element, EVENT_SHOWN, relatedTarget)\n  }\n\n  hide() {\n    if (isDisabled(this._element) || !this._isShown(this._menu)) {\n      return\n    }\n\n    const relatedTarget = {\n      relatedTarget: this._element\n    }\n\n    this._completeHide(relatedTarget)\n  }\n\n  dispose() {\n    if (this._popper) {\n      this._popper.destroy()\n    }\n\n    super.dispose()\n  }\n\n  update() {\n    this._inNavbar = this._detectNavbar()\n    if (this._popper) {\n      this._popper.update()\n    }\n  }\n\n  // Private\n\n  _completeHide(relatedTarget) {\n    const hideEvent = EventHandler.trigger(this._element, EVENT_HIDE, relatedTarget)\n    if (hideEvent.defaultPrevented) {\n      return\n    }\n\n    // If this is a touch-enabled device we remove the extra\n    // empty mouseover listeners we added for iOS support\n    if ('ontouchstart' in document.documentElement) {\n      [].concat(...document.body.children)\n        .forEach(elem => EventHandler.off(elem, 'mouseover', noop))\n    }\n\n    if (this._popper) {\n      this._popper.destroy()\n    }\n\n    this._menu.classList.remove(CLASS_NAME_SHOW)\n    this._element.classList.remove(CLASS_NAME_SHOW)\n    this._element.setAttribute('aria-expanded', 'false')\n    Manipulator.removeDataAttribute(this._menu, 'popper')\n    EventHandler.trigger(this._element, EVENT_HIDDEN, relatedTarget)\n  }\n\n  _getConfig(config) {\n    config = {\n      ...this.constructor.Default,\n      ...Manipulator.getDataAttributes(this._element),\n      ...config\n    }\n\n    typeCheckConfig(NAME, config, this.constructor.DefaultType)\n\n    if (typeof config.reference === 'object' && !isElement(config.reference) &&\n      typeof config.reference.getBoundingClientRect !== 'function'\n    ) {\n      // Popper virtual elements require a getBoundingClientRect method\n      throw new TypeError(`${NAME.toUpperCase()}: Option \"reference\" provided type \"object\" without a required \"getBoundingClientRect\" method.`)\n    }\n\n    return config\n  }\n\n  _createPopper(parent) {\n    if (typeof Popper === 'undefined') {\n      throw new TypeError('Bootstrap\\'s dropdowns require Popper (https://popper.js.org)')\n    }\n\n    let referenceElement = this._element\n\n    if (this._config.reference === 'parent') {\n      referenceElement = parent\n    } else if (isElement(this._config.reference)) {\n      referenceElement = getElement(this._config.reference)\n    } else if (typeof this._config.reference === 'object') {\n      referenceElement = this._config.reference\n    }\n\n    const popperConfig = this._getPopperConfig()\n    const isDisplayStatic = popperConfig.modifiers.find(modifier => modifier.name === 'applyStyles' && modifier.enabled === false)\n\n    this._popper = Popper.createPopper(referenceElement, this._menu, popperConfig)\n\n    if (isDisplayStatic) {\n      Manipulator.setDataAttribute(this._menu, 'popper', 'static')\n    }\n  }\n\n  _isShown(element = this._element) {\n    return element.classList.contains(CLASS_NAME_SHOW)\n  }\n\n  _getMenuElement() {\n    return SelectorEngine.next(this._element, SELECTOR_MENU)[0]\n  }\n\n  _getPlacement() {\n    const parentDropdown = this._element.parentNode\n\n    if (parentDropdown.classList.contains(CLASS_NAME_DROPEND)) {\n      return PLACEMENT_RIGHT\n    }\n\n    if (parentDropdown.classList.contains(CLASS_NAME_DROPSTART)) {\n      return PLACEMENT_LEFT\n    }\n\n    // We need to trim the value because custom properties can also include spaces\n    const isEnd = getComputedStyle(this._menu).getPropertyValue('--bs-position').trim() === 'end'\n\n    if (parentDropdown.classList.contains(CLASS_NAME_DROPUP)) {\n      return isEnd ? PLACEMENT_TOPEND : PLACEMENT_TOP\n    }\n\n    return isEnd ? PLACEMENT_BOTTOMEND : PLACEMENT_BOTTOM\n  }\n\n  _detectNavbar() {\n    return this._element.closest(`.${CLASS_NAME_NAVBAR}`) !== null\n  }\n\n  _getOffset() {\n    const { offset } = this._config\n\n    if (typeof offset === 'string') {\n      return offset.split(',').map(val => Number.parseInt(val, 10))\n    }\n\n    if (typeof offset === 'function') {\n      return popperData => offset(popperData, this._element)\n    }\n\n    return offset\n  }\n\n  _getPopperConfig() {\n    const defaultBsPopperConfig = {\n      placement: this._getPlacement(),\n      modifiers: [{\n        name: 'preventOverflow',\n        options: {\n          boundary: this._config.boundary\n        }\n      },\n      {\n        name: 'offset',\n        options: {\n          offset: this._getOffset()\n        }\n      }]\n    }\n\n    // Disable Popper if we have a static display\n    if (this._config.display === 'static') {\n      defaultBsPopperConfig.modifiers = [{\n        name: 'applyStyles',\n        enabled: false\n      }]\n    }\n\n    return {\n      ...defaultBsPopperConfig,\n      ...(typeof this._config.popperConfig === 'function' ? this._config.popperConfig(defaultBsPopperConfig) : this._config.popperConfig)\n    }\n  }\n\n  _selectMenuItem({ key, target }) {\n    const items = SelectorEngine.find(SELECTOR_VISIBLE_ITEMS, this._menu).filter(isVisible)\n\n    if (!items.length) {\n      return\n    }\n\n    // if target isn't included in items (e.g. when expanding the dropdown)\n    // allow cycling to get the last item in case key equals ARROW_UP_KEY\n    getNextActiveElement(items, target, key === ARROW_DOWN_KEY, !items.includes(target)).focus()\n  }\n\n  // Static\n\n  static jQueryInterface(config) {\n    return this.each(function () {\n      const data = Dropdown.getOrCreateInstance(this, config)\n\n      if (typeof config !== 'string') {\n        return\n      }\n\n      if (typeof data[config] === 'undefined') {\n        throw new TypeError(`No method named \"${config}\"`)\n      }\n\n      data[config]()\n    })\n  }\n\n  static clearMenus(event) {\n    if (event && (event.button === RIGHT_MOUSE_BUTTON || (event.type === 'keyup' && event.key !== TAB_KEY))) {\n      return\n    }\n\n    const toggles = SelectorEngine.find(SELECTOR_DATA_TOGGLE)\n\n    for (let i = 0, len = toggles.length; i < len; i++) {\n      const context = Dropdown.getInstance(toggles[i])\n      if (!context || context._config.autoClose === false) {\n        continue\n      }\n\n      if (!context._isShown()) {\n        continue\n      }\n\n      const relatedTarget = {\n        relatedTarget: context._element\n      }\n\n      if (event) {\n        const composedPath = event.composedPath()\n        const isMenuTarget = composedPath.includes(context._menu)\n        if (\n          composedPath.includes(context._element) ||\n          (context._config.autoClose === 'inside' && !isMenuTarget) ||\n          (context._config.autoClose === 'outside' && isMenuTarget)\n        ) {\n          continue\n        }\n\n        // Tab navigation through the dropdown menu or events from contained inputs shouldn't close the menu\n        if (context._menu.contains(event.target) && ((event.type === 'keyup' && event.key === TAB_KEY) || /input|select|option|textarea|form/i.test(event.target.tagName))) {\n          continue\n        }\n\n        if (event.type === 'click') {\n          relatedTarget.clickEvent = event\n        }\n      }\n\n      context._completeHide(relatedTarget)\n    }\n  }\n\n  static getParentFromElement(element) {\n    return getElementFromSelector(element) || element.parentNode\n  }\n\n  static dataApiKeydownHandler(event) {\n    // If not input/textarea:\n    //  - And not a key in REGEXP_KEYDOWN => not a dropdown command\n    // If input/textarea:\n    //  - If space key => not a dropdown command\n    //  - If key is other than escape\n    //    - If key is not up or down => not a dropdown command\n    //    - If trigger inside the menu => not a dropdown command\n    if (/input|textarea/i.test(event.target.tagName) ?\n      event.key === SPACE_KEY || (event.key !== ESCAPE_KEY &&\n      ((event.key !== ARROW_DOWN_KEY && event.key !== ARROW_UP_KEY) ||\n        event.target.closest(SELECTOR_MENU))) :\n      !REGEXP_KEYDOWN.test(event.key)) {\n      return\n    }\n\n    const isActive = this.classList.contains(CLASS_NAME_SHOW)\n\n    if (!isActive && event.key === ESCAPE_KEY) {\n      return\n    }\n\n    event.preventDefault()\n    event.stopPropagation()\n\n    if (isDisabled(this)) {\n      return\n    }\n\n    const getToggleButton = this.matches(SELECTOR_DATA_TOGGLE) ? this : SelectorEngine.prev(this, SELECTOR_DATA_TOGGLE)[0]\n    const instance = Dropdown.getOrCreateInstance(getToggleButton)\n\n    if (event.key === ESCAPE_KEY) {\n      instance.hide()\n      return\n    }\n\n    if (event.key === ARROW_UP_KEY || event.key === ARROW_DOWN_KEY) {\n      if (!isActive) {\n        instance.show()\n      }\n\n      instance._selectMenuItem(event)\n      return\n    }\n\n    if (!isActive || event.key === SPACE_KEY) {\n      Dropdown.clearMenus()\n    }\n  }\n}\n\n/**\n * ------------------------------------------------------------------------\n * Data Api implementation\n * ------------------------------------------------------------------------\n */\n\nEventHandler.on(document, EVENT_KEYDOWN_DATA_API, SELECTOR_DATA_TOGGLE, Dropdown.dataApiKeydownHandler)\nEventHandler.on(document, EVENT_KEYDOWN_DATA_API, SELECTOR_MENU, Dropdown.dataApiKeydownHandler)\nEventHandler.on(document, EVENT_CLICK_DATA_API, Dropdown.clearMenus)\nEventHandler.on(document, EVENT_KEYUP_DATA_API, Dropdown.clearMenus)\nEventHandler.on(document, EVENT_CLICK_DATA_API, SELECTOR_DATA_TOGGLE, function (event) {\n  event.preventDefault()\n  Dropdown.getOrCreateInstance(this).toggle()\n})\n\n/**\n * ------------------------------------------------------------------------\n * jQuery\n * ------------------------------------------------------------------------\n * add .Dropdown to jQuery only if jQuery is present\n */\n\ndefineJQueryPlugin(Dropdown)\n\nexport default Dropdown\n","/**\n * --------------------------------------------------------------------------\n * Bootstrap (v5.1.0): util/scrollBar.js\n * Licensed under MIT (https://github.com/twbs/bootstrap/blob/main/LICENSE)\n * --------------------------------------------------------------------------\n */\n\nimport SelectorEngine from '../dom/selector-engine'\nimport Manipulator from '../dom/manipulator'\nimport { isElement } from './index'\n\nconst SELECTOR_FIXED_CONTENT = '.fixed-top, .fixed-bottom, .is-fixed, .sticky-top'\nconst SELECTOR_STICKY_CONTENT = '.sticky-top'\n\nclass ScrollBarHelper {\n  constructor() {\n    this._element = document.body\n  }\n\n  getWidth() {\n    // https://developer.mozilla.org/en-US/docs/Web/API/Window/innerWidth#usage_notes\n    const documentWidth = document.documentElement.clientWidth\n    return Math.abs(window.innerWidth - documentWidth)\n  }\n\n  hide() {\n    const width = this.getWidth()\n    this._disableOverFlow()\n    // give padding to element to balance the hidden scrollbar width\n    this._setElementAttributes(this._element, 'paddingRight', calculatedValue => calculatedValue + width)\n    // trick: We adjust positive paddingRight and negative marginRight to sticky-top elements to keep showing fullwidth\n    this._setElementAttributes(SELECTOR_FIXED_CONTENT, 'paddingRight', calculatedValue => calculatedValue + width)\n    this._setElementAttributes(SELECTOR_STICKY_CONTENT, 'marginRight', calculatedValue => calculatedValue - width)\n  }\n\n  _disableOverFlow() {\n    this._saveInitialAttribute(this._element, 'overflow')\n    this._element.style.overflow = 'hidden'\n  }\n\n  _setElementAttributes(selector, styleProp, callback) {\n    const scrollbarWidth = this.getWidth()\n    const manipulationCallBack = element => {\n      if (element !== this._element && window.innerWidth > element.clientWidth + scrollbarWidth) {\n        return\n      }\n\n      this._saveInitialAttribute(element, styleProp)\n      const calculatedValue = window.getComputedStyle(element)[styleProp]\n      element.style[styleProp] = `${callback(Number.parseFloat(calculatedValue))}px`\n    }\n\n    this._applyManipulationCallback(selector, manipulationCallBack)\n  }\n\n  reset() {\n    this._resetElementAttributes(this._element, 'overflow')\n    this._resetElementAttributes(this._element, 'paddingRight')\n    this._resetElementAttributes(SELECTOR_FIXED_CONTENT, 'paddingRight')\n    this._resetElementAttributes(SELECTOR_STICKY_CONTENT, 'marginRight')\n  }\n\n  _saveInitialAttribute(element, styleProp) {\n    const actualValue = element.style[styleProp]\n    if (actualValue) {\n      Manipulator.setDataAttribute(element, styleProp, actualValue)\n    }\n  }\n\n  _resetElementAttributes(selector, styleProp) {\n    const manipulationCallBack = element => {\n      const value = Manipulator.getDataAttribute(element, styleProp)\n      if (typeof value === 'undefined') {\n        element.style.removeProperty(styleProp)\n      } else {\n        Manipulator.removeDataAttribute(element, styleProp)\n        element.style[styleProp] = value\n      }\n    }\n\n    this._applyManipulationCallback(selector, manipulationCallBack)\n  }\n\n  _applyManipulationCallback(selector, callBack) {\n    if (isElement(selector)) {\n      callBack(selector)\n    } else {\n      SelectorEngine.find(selector, this._element).forEach(callBack)\n    }\n  }\n\n  isOverflowing() {\n    return this.getWidth() > 0\n  }\n}\n\nexport default ScrollBarHelper\n","/**\n * --------------------------------------------------------------------------\n * Bootstrap (v5.1.0): util/backdrop.js\n * Licensed under MIT (https://github.com/twbs/bootstrap/blob/master/LICENSE)\n * --------------------------------------------------------------------------\n */\n\nimport EventHandler from '../dom/event-handler'\nimport { execute, executeAfterTransition, getElement, reflow, typeCheckConfig } from './index'\n\nconst Default = {\n  className: 'modal-backdrop',\n  isVisible: true, // if false, we use the backdrop helper without adding any element to the dom\n  isAnimated: false,\n  rootElement: 'body', // give the choice to place backdrop under different elements\n  clickCallback: null\n}\n\nconst DefaultType = {\n  className: 'string',\n  isVisible: 'boolean',\n  isAnimated: 'boolean',\n  rootElement: '(element|string)',\n  clickCallback: '(function|null)'\n}\nconst NAME = 'backdrop'\nconst CLASS_NAME_FADE = 'fade'\nconst CLASS_NAME_SHOW = 'show'\n\nconst EVENT_MOUSEDOWN = `mousedown.bs.${NAME}`\n\nclass Backdrop {\n  constructor(config) {\n    this._config = this._getConfig(config)\n    this._isAppended = false\n    this._element = null\n  }\n\n  show(callback) {\n    if (!this._config.isVisible) {\n      execute(callback)\n      return\n    }\n\n    this._append()\n\n    if (this._config.isAnimated) {\n      reflow(this._getElement())\n    }\n\n    this._getElement().classList.add(CLASS_NAME_SHOW)\n\n    this._emulateAnimation(() => {\n      execute(callback)\n    })\n  }\n\n  hide(callback) {\n    if (!this._config.isVisible) {\n      execute(callback)\n      return\n    }\n\n    this._getElement().classList.remove(CLASS_NAME_SHOW)\n\n    this._emulateAnimation(() => {\n      this.dispose()\n      execute(callback)\n    })\n  }\n\n  // Private\n\n  _getElement() {\n    if (!this._element) {\n      const backdrop = document.createElement('div')\n      backdrop.className = this._config.className\n      if (this._config.isAnimated) {\n        backdrop.classList.add(CLASS_NAME_FADE)\n      }\n\n      this._element = backdrop\n    }\n\n    return this._element\n  }\n\n  _getConfig(config) {\n    config = {\n      ...Default,\n      ...(typeof config === 'object' ? config : {})\n    }\n\n    // use getElement() with the default \"body\" to get a fresh Element on each instantiation\n    config.rootElement = getElement(config.rootElement)\n    typeCheckConfig(NAME, config, DefaultType)\n    return config\n  }\n\n  _append() {\n    if (this._isAppended) {\n      return\n    }\n\n    this._config.rootElement.append(this._getElement())\n\n    EventHandler.on(this._getElement(), EVENT_MOUSEDOWN, () => {\n      execute(this._config.clickCallback)\n    })\n\n    this._isAppended = true\n  }\n\n  dispose() {\n    if (!this._isAppended) {\n      return\n    }\n\n    EventHandler.off(this._element, EVENT_MOUSEDOWN)\n\n    this._element.remove()\n    this._isAppended = false\n  }\n\n  _emulateAnimation(callback) {\n    executeAfterTransition(callback, this._getElement(), this._config.isAnimated)\n  }\n}\n\nexport default Backdrop\n","/**\n * --------------------------------------------------------------------------\n * Bootstrap (v5.1.0): util/focustrap.js\n * Licensed under MIT (https://github.com/twbs/bootstrap/blob/master/LICENSE)\n * --------------------------------------------------------------------------\n */\n\nimport EventHandler from '../dom/event-handler'\nimport SelectorEngine from '../dom/selector-engine'\nimport { typeCheckConfig } from './index'\n\nconst Default = {\n  trapElement: null, // The element to trap focus inside of\n  autofocus: true\n}\n\nconst DefaultType = {\n  trapElement: 'element',\n  autofocus: 'boolean'\n}\n\nconst NAME = 'focustrap'\nconst DATA_KEY = 'bs.focustrap'\nconst EVENT_KEY = `.${DATA_KEY}`\nconst EVENT_FOCUSIN = `focusin${EVENT_KEY}`\nconst EVENT_KEYDOWN_TAB = `keydown.tab${EVENT_KEY}`\n\nconst TAB_KEY = 'Tab'\nconst TAB_NAV_FORWARD = 'forward'\nconst TAB_NAV_BACKWARD = 'backward'\n\nclass FocusTrap {\n  constructor(config) {\n    this._config = this._getConfig(config)\n    this._isActive = false\n    this._lastTabNavDirection = null\n  }\n\n  activate() {\n    const { trapElement, autofocus } = this._config\n\n    if (this._isActive) {\n      return\n    }\n\n    if (autofocus) {\n      trapElement.focus()\n    }\n\n    EventHandler.off(document, EVENT_KEY) // guard against infinite focus loop\n    EventHandler.on(document, EVENT_FOCUSIN, event => this._handleFocusin(event))\n    EventHandler.on(document, EVENT_KEYDOWN_TAB, event => this._handleKeydown(event))\n\n    this._isActive = true\n  }\n\n  deactivate() {\n    if (!this._isActive) {\n      return\n    }\n\n    this._isActive = false\n    EventHandler.off(document, EVENT_KEY)\n  }\n\n  // Private\n\n  _handleFocusin(event) {\n    const { target } = event\n    const { trapElement } = this._config\n\n    if (\n      target === document ||\n      target === trapElement ||\n      trapElement.contains(target)\n    ) {\n      return\n    }\n\n    const elements = SelectorEngine.focusableChildren(trapElement)\n\n    if (elements.length === 0) {\n      trapElement.focus()\n    } else if (this._lastTabNavDirection === TAB_NAV_BACKWARD) {\n      elements[elements.length - 1].focus()\n    } else {\n      elements[0].focus()\n    }\n  }\n\n  _handleKeydown(event) {\n    if (event.key !== TAB_KEY) {\n      return\n    }\n\n    this._lastTabNavDirection = event.shiftKey ? TAB_NAV_BACKWARD : TAB_NAV_FORWARD\n  }\n\n  _getConfig(config) {\n    config = {\n      ...Default,\n      ...(typeof config === 'object' ? config : {})\n    }\n    typeCheckConfig(NAME, config, DefaultType)\n    return config\n  }\n}\n\nexport default FocusTrap\n","/**\n * --------------------------------------------------------------------------\n * Bootstrap (v5.1.0): modal.js\n * Licensed under MIT (https://github.com/twbs/bootstrap/blob/main/LICENSE)\n * --------------------------------------------------------------------------\n */\n\nimport {\n  defineJQueryPlugin,\n  getElementFromSelector,\n  isRTL,\n  isVisible,\n  reflow,\n  typeCheckConfig\n} from './util/index'\nimport EventHandler from './dom/event-handler'\nimport Manipulator from './dom/manipulator'\nimport SelectorEngine from './dom/selector-engine'\nimport ScrollBarHelper from './util/scrollbar'\nimport BaseComponent from './base-component'\nimport Backdrop from './util/backdrop'\nimport FocusTrap from './util/focustrap'\nimport { enableDismissTrigger } from './util/component-functions'\n\n/**\n * ------------------------------------------------------------------------\n * Constants\n * ------------------------------------------------------------------------\n */\n\nconst NAME = 'modal'\nconst DATA_KEY = 'bs.modal'\nconst EVENT_KEY = `.${DATA_KEY}`\nconst DATA_API_KEY = '.data-api'\nconst ESCAPE_KEY = 'Escape'\n\nconst Default = {\n  backdrop: true,\n  keyboard: true,\n  focus: true\n}\n\nconst DefaultType = {\n  backdrop: '(boolean|string)',\n  keyboard: 'boolean',\n  focus: 'boolean'\n}\n\nconst EVENT_HIDE = `hide${EVENT_KEY}`\nconst EVENT_HIDE_PREVENTED = `hidePrevented${EVENT_KEY}`\nconst EVENT_HIDDEN = `hidden${EVENT_KEY}`\nconst EVENT_SHOW = `show${EVENT_KEY}`\nconst EVENT_SHOWN = `shown${EVENT_KEY}`\nconst EVENT_RESIZE = `resize${EVENT_KEY}`\nconst EVENT_CLICK_DISMISS = `click.dismiss${EVENT_KEY}`\nconst EVENT_KEYDOWN_DISMISS = `keydown.dismiss${EVENT_KEY}`\nconst EVENT_MOUSEUP_DISMISS = `mouseup.dismiss${EVENT_KEY}`\nconst EVENT_MOUSEDOWN_DISMISS = `mousedown.dismiss${EVENT_KEY}`\nconst EVENT_CLICK_DATA_API = `click${EVENT_KEY}${DATA_API_KEY}`\n\nconst CLASS_NAME_OPEN = 'modal-open'\nconst CLASS_NAME_FADE = 'fade'\nconst CLASS_NAME_SHOW = 'show'\nconst CLASS_NAME_STATIC = 'modal-static'\n\nconst SELECTOR_DIALOG = '.modal-dialog'\nconst SELECTOR_MODAL_BODY = '.modal-body'\nconst SELECTOR_DATA_TOGGLE = '[data-bs-toggle=\"modal\"]'\n\n/**\n * ------------------------------------------------------------------------\n * Class Definition\n * ------------------------------------------------------------------------\n */\n\nclass Modal extends BaseComponent {\n  constructor(element, config) {\n    super(element)\n\n    this._config = this._getConfig(config)\n    this._dialog = SelectorEngine.findOne(SELECTOR_DIALOG, this._element)\n    this._backdrop = this._initializeBackDrop()\n    this._focustrap = this._initializeFocusTrap()\n    this._isShown = false\n    this._ignoreBackdropClick = false\n    this._isTransitioning = false\n    this._scrollBar = new ScrollBarHelper()\n  }\n\n  // Getters\n\n  static get Default() {\n    return Default\n  }\n\n  static get NAME() {\n    return NAME\n  }\n\n  // Public\n\n  toggle(relatedTarget) {\n    return this._isShown ? this.hide() : this.show(relatedTarget)\n  }\n\n  show(relatedTarget) {\n    if (this._isShown || this._isTransitioning) {\n      return\n    }\n\n    const showEvent = EventHandler.trigger(this._element, EVENT_SHOW, {\n      relatedTarget\n    })\n\n    if (showEvent.defaultPrevented) {\n      return\n    }\n\n    this._isShown = true\n\n    if (this._isAnimated()) {\n      this._isTransitioning = true\n    }\n\n    this._scrollBar.hide()\n\n    document.body.classList.add(CLASS_NAME_OPEN)\n\n    this._adjustDialog()\n\n    this._setEscapeEvent()\n    this._setResizeEvent()\n\n    EventHandler.on(this._dialog, EVENT_MOUSEDOWN_DISMISS, () => {\n      EventHandler.one(this._element, EVENT_MOUSEUP_DISMISS, event => {\n        if (event.target === this._element) {\n          this._ignoreBackdropClick = true\n        }\n      })\n    })\n\n    this._showBackdrop(() => this._showElement(relatedTarget))\n  }\n\n  hide() {\n    if (!this._isShown || this._isTransitioning) {\n      return\n    }\n\n    const hideEvent = EventHandler.trigger(this._element, EVENT_HIDE)\n\n    if (hideEvent.defaultPrevented) {\n      return\n    }\n\n    this._isShown = false\n    const isAnimated = this._isAnimated()\n\n    if (isAnimated) {\n      this._isTransitioning = true\n    }\n\n    this._setEscapeEvent()\n    this._setResizeEvent()\n\n    this._focustrap.deactivate()\n\n    this._element.classList.remove(CLASS_NAME_SHOW)\n\n    EventHandler.off(this._element, EVENT_CLICK_DISMISS)\n    EventHandler.off(this._dialog, EVENT_MOUSEDOWN_DISMISS)\n\n    this._queueCallback(() => this._hideModal(), this._element, isAnimated)\n  }\n\n  dispose() {\n    [window, this._dialog]\n      .forEach(htmlElement => EventHandler.off(htmlElement, EVENT_KEY))\n\n    this._backdrop.dispose()\n    this._focustrap.deactivate()\n    super.dispose()\n  }\n\n  handleUpdate() {\n    this._adjustDialog()\n  }\n\n  // Private\n\n  _initializeBackDrop() {\n    return new Backdrop({\n      isVisible: Boolean(this._config.backdrop), // 'static' option will be translated to true, and booleans will keep their value\n      isAnimated: this._isAnimated()\n    })\n  }\n\n  _initializeFocusTrap() {\n    return new FocusTrap({\n      trapElement: this._element\n    })\n  }\n\n  _getConfig(config) {\n    config = {\n      ...Default,\n      ...Manipulator.getDataAttributes(this._element),\n      ...(typeof config === 'object' ? config : {})\n    }\n    typeCheckConfig(NAME, config, DefaultType)\n    return config\n  }\n\n  _showElement(relatedTarget) {\n    const isAnimated = this._isAnimated()\n    const modalBody = SelectorEngine.findOne(SELECTOR_MODAL_BODY, this._dialog)\n\n    if (!this._element.parentNode || this._element.parentNode.nodeType !== Node.ELEMENT_NODE) {\n      // Don't move modal's DOM position\n      document.body.append(this._element)\n    }\n\n    this._element.style.display = 'block'\n    this._element.removeAttribute('aria-hidden')\n    this._element.setAttribute('aria-modal', true)\n    this._element.setAttribute('role', 'dialog')\n    this._element.scrollTop = 0\n\n    if (modalBody) {\n      modalBody.scrollTop = 0\n    }\n\n    if (isAnimated) {\n      reflow(this._element)\n    }\n\n    this._element.classList.add(CLASS_NAME_SHOW)\n\n    const transitionComplete = () => {\n      if (this._config.focus) {\n        this._focustrap.activate()\n      }\n\n      this._isTransitioning = false\n      EventHandler.trigger(this._element, EVENT_SHOWN, {\n        relatedTarget\n      })\n    }\n\n    this._queueCallback(transitionComplete, this._dialog, isAnimated)\n  }\n\n  _setEscapeEvent() {\n    if (this._isShown) {\n      EventHandler.on(this._element, EVENT_KEYDOWN_DISMISS, event => {\n        if (this._config.keyboard && event.key === ESCAPE_KEY) {\n          event.preventDefault()\n          this.hide()\n        } else if (!this._config.keyboard && event.key === ESCAPE_KEY) {\n          this._triggerBackdropTransition()\n        }\n      })\n    } else {\n      EventHandler.off(this._element, EVENT_KEYDOWN_DISMISS)\n    }\n  }\n\n  _setResizeEvent() {\n    if (this._isShown) {\n      EventHandler.on(window, EVENT_RESIZE, () => this._adjustDialog())\n    } else {\n      EventHandler.off(window, EVENT_RESIZE)\n    }\n  }\n\n  _hideModal() {\n    this._element.style.display = 'none'\n    this._element.setAttribute('aria-hidden', true)\n    this._element.removeAttribute('aria-modal')\n    this._element.removeAttribute('role')\n    this._isTransitioning = false\n    this._backdrop.hide(() => {\n      document.body.classList.remove(CLASS_NAME_OPEN)\n      this._resetAdjustments()\n      this._scrollBar.reset()\n      EventHandler.trigger(this._element, EVENT_HIDDEN)\n    })\n  }\n\n  _showBackdrop(callback) {\n    EventHandler.on(this._element, EVENT_CLICK_DISMISS, event => {\n      if (this._ignoreBackdropClick) {\n        this._ignoreBackdropClick = false\n        return\n      }\n\n      if (event.target !== event.currentTarget) {\n        return\n      }\n\n      if (this._config.backdrop === true) {\n        this.hide()\n      } else if (this._config.backdrop === 'static') {\n        this._triggerBackdropTransition()\n      }\n    })\n\n    this._backdrop.show(callback)\n  }\n\n  _isAnimated() {\n    return this._element.classList.contains(CLASS_NAME_FADE)\n  }\n\n  _triggerBackdropTransition() {\n    const hideEvent = EventHandler.trigger(this._element, EVENT_HIDE_PREVENTED)\n    if (hideEvent.defaultPrevented) {\n      return\n    }\n\n    const { classList, scrollHeight, style } = this._element\n    const isModalOverflowing = scrollHeight > document.documentElement.clientHeight\n\n    // return if the following background transition hasn't yet completed\n    if ((!isModalOverflowing && style.overflowY === 'hidden') || classList.contains(CLASS_NAME_STATIC)) {\n      return\n    }\n\n    if (!isModalOverflowing) {\n      style.overflowY = 'hidden'\n    }\n\n    classList.add(CLASS_NAME_STATIC)\n    this._queueCallback(() => {\n      classList.remove(CLASS_NAME_STATIC)\n      if (!isModalOverflowing) {\n        this._queueCallback(() => {\n          style.overflowY = ''\n        }, this._dialog)\n      }\n    }, this._dialog)\n\n    this._element.focus()\n  }\n\n  // ----------------------------------------------------------------------\n  // the following methods are used to handle overflowing modals\n  // ----------------------------------------------------------------------\n\n  _adjustDialog() {\n    const isModalOverflowing = this._element.scrollHeight > document.documentElement.clientHeight\n    const scrollbarWidth = this._scrollBar.getWidth()\n    const isBodyOverflowing = scrollbarWidth > 0\n\n    if ((!isBodyOverflowing && isModalOverflowing && !isRTL()) || (isBodyOverflowing && !isModalOverflowing && isRTL())) {\n      this._element.style.paddingLeft = `${scrollbarWidth}px`\n    }\n\n    if ((isBodyOverflowing && !isModalOverflowing && !isRTL()) || (!isBodyOverflowing && isModalOverflowing && isRTL())) {\n      this._element.style.paddingRight = `${scrollbarWidth}px`\n    }\n  }\n\n  _resetAdjustments() {\n    this._element.style.paddingLeft = ''\n    this._element.style.paddingRight = ''\n  }\n\n  // Static\n\n  static jQueryInterface(config, relatedTarget) {\n    return this.each(function () {\n      const data = Modal.getOrCreateInstance(this, config)\n\n      if (typeof config !== 'string') {\n        return\n      }\n\n      if (typeof data[config] === 'undefined') {\n        throw new TypeError(`No method named \"${config}\"`)\n      }\n\n      data[config](relatedTarget)\n    })\n  }\n}\n\n/**\n * ------------------------------------------------------------------------\n * Data Api implementation\n * ------------------------------------------------------------------------\n */\n\nEventHandler.on(document, EVENT_CLICK_DATA_API, SELECTOR_DATA_TOGGLE, function (event) {\n  const target = getElementFromSelector(this)\n\n  if (['A', 'AREA'].includes(this.tagName)) {\n    event.preventDefault()\n  }\n\n  EventHandler.one(target, EVENT_SHOW, showEvent => {\n    if (showEvent.defaultPrevented) {\n      // only register focus restorer if modal will actually get shown\n      return\n    }\n\n    EventHandler.one(target, EVENT_HIDDEN, () => {\n      if (isVisible(this)) {\n        this.focus()\n      }\n    })\n  })\n\n  const data = Modal.getOrCreateInstance(target)\n\n  data.toggle(this)\n})\n\nenableDismissTrigger(Modal)\n\n/**\n * ------------------------------------------------------------------------\n * jQuery\n * ------------------------------------------------------------------------\n * add .Modal to jQuery only if jQuery is present\n */\n\ndefineJQueryPlugin(Modal)\n\nexport default Modal\n","/**\n * --------------------------------------------------------------------------\n * Bootstrap (v5.1.0): offcanvas.js\n * Licensed under MIT (https://github.com/twbs/bootstrap/blob/master/LICENSE)\n * --------------------------------------------------------------------------\n */\n\nimport {\n  defineJQueryPlugin,\n  getElementFromSelector,\n  isDisabled,\n  isVisible,\n  typeCheckConfig\n} from './util/index'\nimport ScrollBarHelper from './util/scrollbar'\nimport EventHandler from './dom/event-handler'\nimport BaseComponent from './base-component'\nimport SelectorEngine from './dom/selector-engine'\nimport Manipulator from './dom/manipulator'\nimport Backdrop from './util/backdrop'\nimport FocusTrap from './util/focustrap'\nimport { enableDismissTrigger } from './util/component-functions'\n\n/**\n * ------------------------------------------------------------------------\n * Constants\n * ------------------------------------------------------------------------\n */\n\nconst NAME = 'offcanvas'\nconst DATA_KEY = 'bs.offcanvas'\nconst EVENT_KEY = `.${DATA_KEY}`\nconst DATA_API_KEY = '.data-api'\nconst EVENT_LOAD_DATA_API = `load${EVENT_KEY}${DATA_API_KEY}`\nconst ESCAPE_KEY = 'Escape'\n\nconst Default = {\n  backdrop: true,\n  keyboard: true,\n  scroll: false\n}\n\nconst DefaultType = {\n  backdrop: 'boolean',\n  keyboard: 'boolean',\n  scroll: 'boolean'\n}\n\nconst CLASS_NAME_SHOW = 'show'\nconst CLASS_NAME_BACKDROP = 'offcanvas-backdrop'\nconst OPEN_SELECTOR = '.offcanvas.show'\n\nconst EVENT_SHOW = `show${EVENT_KEY}`\nconst EVENT_SHOWN = `shown${EVENT_KEY}`\nconst EVENT_HIDE = `hide${EVENT_KEY}`\nconst EVENT_HIDDEN = `hidden${EVENT_KEY}`\nconst EVENT_CLICK_DATA_API = `click${EVENT_KEY}${DATA_API_KEY}`\nconst EVENT_KEYDOWN_DISMISS = `keydown.dismiss${EVENT_KEY}`\n\nconst SELECTOR_DATA_TOGGLE = '[data-bs-toggle=\"offcanvas\"]'\n\n/**\n * ------------------------------------------------------------------------\n * Class Definition\n * ------------------------------------------------------------------------\n */\n\nclass Offcanvas extends BaseComponent {\n  constructor(element, config) {\n    super(element)\n\n    this._config = this._getConfig(config)\n    this._isShown = false\n    this._backdrop = this._initializeBackDrop()\n    this._focustrap = this._initializeFocusTrap()\n    this._addEventListeners()\n  }\n\n  // Getters\n\n  static get NAME() {\n    return NAME\n  }\n\n  static get Default() {\n    return Default\n  }\n\n  // Public\n\n  toggle(relatedTarget) {\n    return this._isShown ? this.hide() : this.show(relatedTarget)\n  }\n\n  show(relatedTarget) {\n    if (this._isShown) {\n      return\n    }\n\n    const showEvent = EventHandler.trigger(this._element, EVENT_SHOW, { relatedTarget })\n\n    if (showEvent.defaultPrevented) {\n      return\n    }\n\n    this._isShown = true\n    this._element.style.visibility = 'visible'\n\n    this._backdrop.show()\n\n    if (!this._config.scroll) {\n      new ScrollBarHelper().hide()\n    }\n\n    this._element.removeAttribute('aria-hidden')\n    this._element.setAttribute('aria-modal', true)\n    this._element.setAttribute('role', 'dialog')\n    this._element.classList.add(CLASS_NAME_SHOW)\n\n    const completeCallBack = () => {\n      if (!this._config.scroll) {\n        this._focustrap.activate()\n      }\n\n      EventHandler.trigger(this._element, EVENT_SHOWN, { relatedTarget })\n    }\n\n    this._queueCallback(completeCallBack, this._element, true)\n  }\n\n  hide() {\n    if (!this._isShown) {\n      return\n    }\n\n    const hideEvent = EventHandler.trigger(this._element, EVENT_HIDE)\n\n    if (hideEvent.defaultPrevented) {\n      return\n    }\n\n    this._focustrap.deactivate()\n    this._element.blur()\n    this._isShown = false\n    this._element.classList.remove(CLASS_NAME_SHOW)\n    this._backdrop.hide()\n\n    const completeCallback = () => {\n      this._element.setAttribute('aria-hidden', true)\n      this._element.removeAttribute('aria-modal')\n      this._element.removeAttribute('role')\n      this._element.style.visibility = 'hidden'\n\n      if (!this._config.scroll) {\n        new ScrollBarHelper().reset()\n      }\n\n      EventHandler.trigger(this._element, EVENT_HIDDEN)\n    }\n\n    this._queueCallback(completeCallback, this._element, true)\n  }\n\n  dispose() {\n    this._backdrop.dispose()\n    this._focustrap.deactivate()\n    super.dispose()\n  }\n\n  // Private\n\n  _getConfig(config) {\n    config = {\n      ...Default,\n      ...Manipulator.getDataAttributes(this._element),\n      ...(typeof config === 'object' ? config : {})\n    }\n    typeCheckConfig(NAME, config, DefaultType)\n    return config\n  }\n\n  _initializeBackDrop() {\n    return new Backdrop({\n      className: CLASS_NAME_BACKDROP,\n      isVisible: this._config.backdrop,\n      isAnimated: true,\n      rootElement: this._element.parentNode,\n      clickCallback: () => this.hide()\n    })\n  }\n\n  _initializeFocusTrap() {\n    return new FocusTrap({\n      trapElement: this._element\n    })\n  }\n\n  _addEventListeners() {\n    EventHandler.on(this._element, EVENT_KEYDOWN_DISMISS, event => {\n      if (this._config.keyboard && event.key === ESCAPE_KEY) {\n        this.hide()\n      }\n    })\n  }\n\n  // Static\n\n  static jQueryInterface(config) {\n    return this.each(function () {\n      const data = Offcanvas.getOrCreateInstance(this, config)\n\n      if (typeof config !== 'string') {\n        return\n      }\n\n      if (data[config] === undefined || config.startsWith('_') || config === 'constructor') {\n        throw new TypeError(`No method named \"${config}\"`)\n      }\n\n      data[config](this)\n    })\n  }\n}\n\n/**\n * ------------------------------------------------------------------------\n * Data Api implementation\n * ------------------------------------------------------------------------\n */\n\nEventHandler.on(document, EVENT_CLICK_DATA_API, SELECTOR_DATA_TOGGLE, function (event) {\n  const target = getElementFromSelector(this)\n\n  if (['A', 'AREA'].includes(this.tagName)) {\n    event.preventDefault()\n  }\n\n  if (isDisabled(this)) {\n    return\n  }\n\n  EventHandler.one(target, EVENT_HIDDEN, () => {\n    // focus on trigger when it is closed\n    if (isVisible(this)) {\n      this.focus()\n    }\n  })\n\n  // avoid conflict when clicking a toggler of an offcanvas, while another is open\n  const allReadyOpen = SelectorEngine.findOne(OPEN_SELECTOR)\n  if (allReadyOpen && allReadyOpen !== target) {\n    Offcanvas.getInstance(allReadyOpen).hide()\n  }\n\n  const data = Offcanvas.getOrCreateInstance(target)\n  data.toggle(this)\n})\n\nEventHandler.on(window, EVENT_LOAD_DATA_API, () =>\n  SelectorEngine.find(OPEN_SELECTOR).forEach(el => Offcanvas.getOrCreateInstance(el).show())\n)\n\nenableDismissTrigger(Offcanvas)\n/**\n * ------------------------------------------------------------------------\n * jQuery\n * ------------------------------------------------------------------------\n */\n\ndefineJQueryPlugin(Offcanvas)\n\nexport default Offcanvas\n","/**\n * --------------------------------------------------------------------------\n * Bootstrap (v5.1.0): util/sanitizer.js\n * Licensed under MIT (https://github.com/twbs/bootstrap/blob/main/LICENSE)\n * --------------------------------------------------------------------------\n */\n\nconst uriAttrs = new Set([\n  'background',\n  'cite',\n  'href',\n  'itemtype',\n  'longdesc',\n  'poster',\n  'src',\n  'xlink:href'\n])\n\nconst ARIA_ATTRIBUTE_PATTERN = /^aria-[\\w-]*$/i\n\n/**\n * A pattern that recognizes a commonly useful subset of URLs that are safe.\n *\n * Shoutout to Angular 7 https://github.com/angular/angular/blob/7.2.4/packages/core/src/sanitization/url_sanitizer.ts\n */\nconst SAFE_URL_PATTERN = /^(?:(?:https?|mailto|ftp|tel|file):|[^#&/:?]*(?:[#/?]|$))/i\n\n/**\n * A pattern that matches safe data URLs. Only matches image, video and audio types.\n *\n * Shoutout to Angular 7 https://github.com/angular/angular/blob/7.2.4/packages/core/src/sanitization/url_sanitizer.ts\n */\nconst DATA_URL_PATTERN = /^data:(?:image\\/(?:bmp|gif|jpeg|jpg|png|tiff|webp)|video\\/(?:mpeg|mp4|ogg|webm)|audio\\/(?:mp3|oga|ogg|opus));base64,[\\d+/a-z]+=*$/i\n\nconst allowedAttribute = (attr, allowedAttributeList) => {\n  const attrName = attr.nodeName.toLowerCase()\n\n  if (allowedAttributeList.includes(attrName)) {\n    if (uriAttrs.has(attrName)) {\n      return Boolean(SAFE_URL_PATTERN.test(attr.nodeValue) || DATA_URL_PATTERN.test(attr.nodeValue))\n    }\n\n    return true\n  }\n\n  const regExp = allowedAttributeList.filter(attrRegex => attrRegex instanceof RegExp)\n\n  // Check if a regular expression validates the attribute.\n  for (let i = 0, len = regExp.length; i < len; i++) {\n    if (regExp[i].test(attrName)) {\n      return true\n    }\n  }\n\n  return false\n}\n\nexport const DefaultAllowlist = {\n  // Global attributes allowed on any supplied element below.\n  '*': ['class', 'dir', 'id', 'lang', 'role', ARIA_ATTRIBUTE_PATTERN],\n  a: ['target', 'href', 'title', 'rel'],\n  area: [],\n  b: [],\n  br: [],\n  col: [],\n  code: [],\n  div: [],\n  em: [],\n  hr: [],\n  h1: [],\n  h2: [],\n  h3: [],\n  h4: [],\n  h5: [],\n  h6: [],\n  i: [],\n  img: ['src', 'srcset', 'alt', 'title', 'width', 'height'],\n  li: [],\n  ol: [],\n  p: [],\n  pre: [],\n  s: [],\n  small: [],\n  span: [],\n  sub: [],\n  sup: [],\n  strong: [],\n  u: [],\n  ul: []\n}\n\nexport function sanitizeHtml(unsafeHtml, allowList, sanitizeFn) {\n  if (!unsafeHtml.length) {\n    return unsafeHtml\n  }\n\n  if (sanitizeFn && typeof sanitizeFn === 'function') {\n    return sanitizeFn(unsafeHtml)\n  }\n\n  const domParser = new window.DOMParser()\n  const createdDocument = domParser.parseFromString(unsafeHtml, 'text/html')\n  const allowlistKeys = Object.keys(allowList)\n  const elements = [].concat(...createdDocument.body.querySelectorAll('*'))\n\n  for (let i = 0, len = elements.length; i < len; i++) {\n    const el = elements[i]\n    const elName = el.nodeName.toLowerCase()\n\n    if (!allowlistKeys.includes(elName)) {\n      el.remove()\n\n      continue\n    }\n\n    const attributeList = [].concat(...el.attributes)\n    const allowedAttributes = [].concat(allowList['*'] || [], allowList[elName] || [])\n\n    attributeList.forEach(attr => {\n      if (!allowedAttribute(attr, allowedAttributes)) {\n        el.removeAttribute(attr.nodeName)\n      }\n    })\n  }\n\n  return createdDocument.body.innerHTML\n}\n","/**\n * --------------------------------------------------------------------------\n * Bootstrap (v5.1.0): tooltip.js\n * Licensed under MIT (https://github.com/twbs/bootstrap/blob/main/LICENSE)\n * --------------------------------------------------------------------------\n */\n\nimport * as Popper from '@popperjs/core'\n\nimport {\n  defineJQueryPlugin,\n  findShadowRoot,\n  getElement,\n  getUID,\n  isElement,\n  isRTL,\n  noop,\n  typeCheckConfig\n} from './util/index'\nimport { DefaultAllowlist, sanitizeHtml } from './util/sanitizer'\nimport Data from './dom/data'\nimport EventHandler from './dom/event-handler'\nimport Manipulator from './dom/manipulator'\nimport SelectorEngine from './dom/selector-engine'\nimport BaseComponent from './base-component'\n\n/**\n * ------------------------------------------------------------------------\n * Constants\n * ------------------------------------------------------------------------\n */\n\nconst NAME = 'tooltip'\nconst DATA_KEY = 'bs.tooltip'\nconst EVENT_KEY = `.${DATA_KEY}`\nconst CLASS_PREFIX = 'bs-tooltip'\nconst DISALLOWED_ATTRIBUTES = new Set(['sanitize', 'allowList', 'sanitizeFn'])\n\nconst DefaultType = {\n  animation: 'boolean',\n  template: 'string',\n  title: '(string|element|function)',\n  trigger: 'string',\n  delay: '(number|object)',\n  html: 'boolean',\n  selector: '(string|boolean)',\n  placement: '(string|function)',\n  offset: '(array|string|function)',\n  container: '(string|element|boolean)',\n  fallbackPlacements: 'array',\n  boundary: '(string|element)',\n  customClass: '(string|function)',\n  sanitize: 'boolean',\n  sanitizeFn: '(null|function)',\n  allowList: 'object',\n  popperConfig: '(null|object|function)'\n}\n\nconst AttachmentMap = {\n  AUTO: 'auto',\n  TOP: 'top',\n  RIGHT: isRTL() ? 'left' : 'right',\n  BOTTOM: 'bottom',\n  LEFT: isRTL() ? 'right' : 'left'\n}\n\nconst Default = {\n  animation: true,\n  template: '<div class=\"tooltip\" role=\"tooltip\">' +\n              '<div class=\"tooltip-arrow\"></div>' +\n              '<div class=\"tooltip-inner\"></div>' +\n            '</div>',\n  trigger: 'hover focus',\n  title: '',\n  delay: 0,\n  html: false,\n  selector: false,\n  placement: 'top',\n  offset: [0, 0],\n  container: false,\n  fallbackPlacements: ['top', 'right', 'bottom', 'left'],\n  boundary: 'clippingParents',\n  customClass: '',\n  sanitize: true,\n  sanitizeFn: null,\n  allowList: DefaultAllowlist,\n  popperConfig: null\n}\n\nconst Event = {\n  HIDE: `hide${EVENT_KEY}`,\n  HIDDEN: `hidden${EVENT_KEY}`,\n  SHOW: `show${EVENT_KEY}`,\n  SHOWN: `shown${EVENT_KEY}`,\n  INSERTED: `inserted${EVENT_KEY}`,\n  CLICK: `click${EVENT_KEY}`,\n  FOCUSIN: `focusin${EVENT_KEY}`,\n  FOCUSOUT: `focusout${EVENT_KEY}`,\n  MOUSEENTER: `mouseenter${EVENT_KEY}`,\n  MOUSELEAVE: `mouseleave${EVENT_KEY}`\n}\n\nconst CLASS_NAME_FADE = 'fade'\nconst CLASS_NAME_MODAL = 'modal'\nconst CLASS_NAME_SHOW = 'show'\n\nconst HOVER_STATE_SHOW = 'show'\nconst HOVER_STATE_OUT = 'out'\n\nconst SELECTOR_TOOLTIP_INNER = '.tooltip-inner'\nconst SELECTOR_MODAL = `.${CLASS_NAME_MODAL}`\n\nconst EVENT_MODAL_HIDE = 'hide.bs.modal'\n\nconst TRIGGER_HOVER = 'hover'\nconst TRIGGER_FOCUS = 'focus'\nconst TRIGGER_CLICK = 'click'\nconst TRIGGER_MANUAL = 'manual'\n\n/**\n * ------------------------------------------------------------------------\n * Class Definition\n * ------------------------------------------------------------------------\n */\n\nclass Tooltip extends BaseComponent {\n  constructor(element, config) {\n    if (typeof Popper === 'undefined') {\n      throw new TypeError('Bootstrap\\'s tooltips require Popper (https://popper.js.org)')\n    }\n\n    super(element)\n\n    // private\n    this._isEnabled = true\n    this._timeout = 0\n    this._hoverState = ''\n    this._activeTrigger = {}\n    this._popper = null\n\n    // Protected\n    this._config = this._getConfig(config)\n    this.tip = null\n\n    this._setListeners()\n  }\n\n  // Getters\n\n  static get Default() {\n    return Default\n  }\n\n  static get NAME() {\n    return NAME\n  }\n\n  static get Event() {\n    return Event\n  }\n\n  static get DefaultType() {\n    return DefaultType\n  }\n\n  // Public\n\n  enable() {\n    this._isEnabled = true\n  }\n\n  disable() {\n    this._isEnabled = false\n  }\n\n  toggleEnabled() {\n    this._isEnabled = !this._isEnabled\n  }\n\n  toggle(event) {\n    if (!this._isEnabled) {\n      return\n    }\n\n    if (event) {\n      const context = this._initializeOnDelegatedTarget(event)\n\n      context._activeTrigger.click = !context._activeTrigger.click\n\n      if (context._isWithActiveTrigger()) {\n        context._enter(null, context)\n      } else {\n        context._leave(null, context)\n      }\n    } else {\n      if (this.getTipElement().classList.contains(CLASS_NAME_SHOW)) {\n        this._leave(null, this)\n        return\n      }\n\n      this._enter(null, this)\n    }\n  }\n\n  dispose() {\n    clearTimeout(this._timeout)\n\n    EventHandler.off(this._element.closest(SELECTOR_MODAL), EVENT_MODAL_HIDE, this._hideModalHandler)\n\n    if (this.tip) {\n      this.tip.remove()\n    }\n\n    if (this._popper) {\n      this._popper.destroy()\n    }\n\n    super.dispose()\n  }\n\n  show() {\n    if (this._element.style.display === 'none') {\n      throw new Error('Please use show on visible elements')\n    }\n\n    if (!(this.isWithContent() && this._isEnabled)) {\n      return\n    }\n\n    const showEvent = EventHandler.trigger(this._element, this.constructor.Event.SHOW)\n    const shadowRoot = findShadowRoot(this._element)\n    const isInTheDom = shadowRoot === null ?\n      this._element.ownerDocument.documentElement.contains(this._element) :\n      shadowRoot.contains(this._element)\n\n    if (showEvent.defaultPrevented || !isInTheDom) {\n      return\n    }\n\n    const tip = this.getTipElement()\n    const tipId = getUID(this.constructor.NAME)\n\n    tip.setAttribute('id', tipId)\n    this._element.setAttribute('aria-describedby', tipId)\n\n    if (this._config.animation) {\n      tip.classList.add(CLASS_NAME_FADE)\n    }\n\n    const placement = typeof this._config.placement === 'function' ?\n      this._config.placement.call(this, tip, this._element) :\n      this._config.placement\n\n    const attachment = this._getAttachment(placement)\n    this._addAttachmentClass(attachment)\n\n    const { container } = this._config\n    Data.set(tip, this.constructor.DATA_KEY, this)\n\n    if (!this._element.ownerDocument.documentElement.contains(this.tip)) {\n      container.append(tip)\n      EventHandler.trigger(this._element, this.constructor.Event.INSERTED)\n    }\n\n    if (this._popper) {\n      this._popper.update()\n    } else {\n      this._popper = Popper.createPopper(this._element, tip, this._getPopperConfig(attachment))\n    }\n\n    tip.classList.add(CLASS_NAME_SHOW)\n\n    const customClass = this._resolvePossibleFunction(this._config.customClass)\n    if (customClass) {\n      tip.classList.add(...customClass.split(' '))\n    }\n\n    // If this is a touch-enabled device we add extra\n    // empty mouseover listeners to the body's immediate children;\n    // only needed because of broken event delegation on iOS\n    // https://www.quirksmode.org/blog/archives/2014/02/mouse_event_bub.html\n    if ('ontouchstart' in document.documentElement) {\n      [].concat(...document.body.children).forEach(element => {\n        EventHandler.on(element, 'mouseover', noop)\n      })\n    }\n\n    const complete = () => {\n      const prevHoverState = this._hoverState\n\n      this._hoverState = null\n      EventHandler.trigger(this._element, this.constructor.Event.SHOWN)\n\n      if (prevHoverState === HOVER_STATE_OUT) {\n        this._leave(null, this)\n      }\n    }\n\n    const isAnimated = this.tip.classList.contains(CLASS_NAME_FADE)\n    this._queueCallback(complete, this.tip, isAnimated)\n  }\n\n  hide() {\n    if (!this._popper) {\n      return\n    }\n\n    const tip = this.getTipElement()\n    const complete = () => {\n      if (this._isWithActiveTrigger()) {\n        return\n      }\n\n      if (this._hoverState !== HOVER_STATE_SHOW) {\n        tip.remove()\n      }\n\n      this._cleanTipClass()\n      this._element.removeAttribute('aria-describedby')\n      EventHandler.trigger(this._element, this.constructor.Event.HIDDEN)\n\n      if (this._popper) {\n        this._popper.destroy()\n        this._popper = null\n      }\n    }\n\n    const hideEvent = EventHandler.trigger(this._element, this.constructor.Event.HIDE)\n    if (hideEvent.defaultPrevented) {\n      return\n    }\n\n    tip.classList.remove(CLASS_NAME_SHOW)\n\n    // If this is a touch-enabled device we remove the extra\n    // empty mouseover listeners we added for iOS support\n    if ('ontouchstart' in document.documentElement) {\n      [].concat(...document.body.children)\n        .forEach(element => EventHandler.off(element, 'mouseover', noop))\n    }\n\n    this._activeTrigger[TRIGGER_CLICK] = false\n    this._activeTrigger[TRIGGER_FOCUS] = false\n    this._activeTrigger[TRIGGER_HOVER] = false\n\n    const isAnimated = this.tip.classList.contains(CLASS_NAME_FADE)\n    this._queueCallback(complete, this.tip, isAnimated)\n    this._hoverState = ''\n  }\n\n  update() {\n    if (this._popper !== null) {\n      this._popper.update()\n    }\n  }\n\n  // Protected\n\n  isWithContent() {\n    return Boolean(this.getTitle())\n  }\n\n  getTipElement() {\n    if (this.tip) {\n      return this.tip\n    }\n\n    const element = document.createElement('div')\n    element.innerHTML = this._config.template\n\n    const tip = element.children[0]\n    this.setContent(tip)\n    tip.classList.remove(CLASS_NAME_FADE, CLASS_NAME_SHOW)\n\n    this.tip = tip\n    return this.tip\n  }\n\n  setContent(tip) {\n    this._sanitizeAndSetContent(tip, this.getTitle(), SELECTOR_TOOLTIP_INNER)\n  }\n\n  _sanitizeAndSetContent(template, content, selector) {\n    const templateElement = SelectorEngine.findOne(selector, template)\n\n    if (!content && templateElement) {\n      templateElement.remove()\n      return\n    }\n\n    // we use append for html objects to maintain js events\n    this.setElementContent(templateElement, content)\n  }\n\n  setElementContent(element, content) {\n    if (element === null) {\n      return\n    }\n\n    if (isElement(content)) {\n      content = getElement(content)\n\n      // content is a DOM node or a jQuery\n      if (this._config.html) {\n        if (content.parentNode !== element) {\n          element.innerHTML = ''\n          element.append(content)\n        }\n      } else {\n        element.textContent = content.textContent\n      }\n\n      return\n    }\n\n    if (this._config.html) {\n      if (this._config.sanitize) {\n        content = sanitizeHtml(content, this._config.allowList, this._config.sanitizeFn)\n      }\n\n      element.innerHTML = content\n    } else {\n      element.textContent = content\n    }\n  }\n\n  getTitle() {\n    const title = this._element.getAttribute('data-bs-original-title') || this._config.title\n\n    return this._resolvePossibleFunction(title)\n  }\n\n  updateAttachment(attachment) {\n    if (attachment === 'right') {\n      return 'end'\n    }\n\n    if (attachment === 'left') {\n      return 'start'\n    }\n\n    return attachment\n  }\n\n  // Private\n\n  _initializeOnDelegatedTarget(event, context) {\n    return context || this.constructor.getOrCreateInstance(event.delegateTarget, this._getDelegateConfig())\n  }\n\n  _getOffset() {\n    const { offset } = this._config\n\n    if (typeof offset === 'string') {\n      return offset.split(',').map(val => Number.parseInt(val, 10))\n    }\n\n    if (typeof offset === 'function') {\n      return popperData => offset(popperData, this._element)\n    }\n\n    return offset\n  }\n\n  _resolvePossibleFunction(content) {\n    return typeof content === 'function' ? content.call(this._element) : content\n  }\n\n  _getPopperConfig(attachment) {\n    const defaultBsPopperConfig = {\n      placement: attachment,\n      modifiers: [\n        {\n          name: 'flip',\n          options: {\n            fallbackPlacements: this._config.fallbackPlacements\n          }\n        },\n        {\n          name: 'offset',\n          options: {\n            offset: this._getOffset()\n          }\n        },\n        {\n          name: 'preventOverflow',\n          options: {\n            boundary: this._config.boundary\n          }\n        },\n        {\n          name: 'arrow',\n          options: {\n            element: `.${this.constructor.NAME}-arrow`\n          }\n        },\n        {\n          name: 'onChange',\n          enabled: true,\n          phase: 'afterWrite',\n          fn: data => this._handlePopperPlacementChange(data)\n        }\n      ],\n      onFirstUpdate: data => {\n        if (data.options.placement !== data.placement) {\n          this._handlePopperPlacementChange(data)\n        }\n      }\n    }\n\n    return {\n      ...defaultBsPopperConfig,\n      ...(typeof this._config.popperConfig === 'function' ? this._config.popperConfig(defaultBsPopperConfig) : this._config.popperConfig)\n    }\n  }\n\n  _addAttachmentClass(attachment) {\n    this.getTipElement().classList.add(`${this._getBasicClassPrefix()}-${this.updateAttachment(attachment)}`)\n  }\n\n  _getAttachment(placement) {\n    return AttachmentMap[placement.toUpperCase()]\n  }\n\n  _setListeners() {\n    const triggers = this._config.trigger.split(' ')\n\n    triggers.forEach(trigger => {\n      if (trigger === 'click') {\n        EventHandler.on(this._element, this.constructor.Event.CLICK, this._config.selector, event => this.toggle(event))\n      } else if (trigger !== TRIGGER_MANUAL) {\n        const eventIn = trigger === TRIGGER_HOVER ?\n          this.constructor.Event.MOUSEENTER :\n          this.constructor.Event.FOCUSIN\n        const eventOut = trigger === TRIGGER_HOVER ?\n          this.constructor.Event.MOUSELEAVE :\n          this.constructor.Event.FOCUSOUT\n\n        EventHandler.on(this._element, eventIn, this._config.selector, event => this._enter(event))\n        EventHandler.on(this._element, eventOut, this._config.selector, event => this._leave(event))\n      }\n    })\n\n    this._hideModalHandler = () => {\n      if (this._element) {\n        this.hide()\n      }\n    }\n\n    EventHandler.on(this._element.closest(SELECTOR_MODAL), EVENT_MODAL_HIDE, this._hideModalHandler)\n\n    if (this._config.selector) {\n      this._config = {\n        ...this._config,\n        trigger: 'manual',\n        selector: ''\n      }\n    } else {\n      this._fixTitle()\n    }\n  }\n\n  _fixTitle() {\n    const title = this._element.getAttribute('title')\n    const originalTitleType = typeof this._element.getAttribute('data-bs-original-title')\n\n    if (title || originalTitleType !== 'string') {\n      this._element.setAttribute('data-bs-original-title', title || '')\n      if (title && !this._element.getAttribute('aria-label') && !this._element.textContent) {\n        this._element.setAttribute('aria-label', title)\n      }\n\n      this._element.setAttribute('title', '')\n    }\n  }\n\n  _enter(event, context) {\n    context = this._initializeOnDelegatedTarget(event, context)\n\n    if (event) {\n      context._activeTrigger[\n        event.type === 'focusin' ? TRIGGER_FOCUS : TRIGGER_HOVER\n      ] = true\n    }\n\n    if (context.getTipElement().classList.contains(CLASS_NAME_SHOW) || context._hoverState === HOVER_STATE_SHOW) {\n      context._hoverState = HOVER_STATE_SHOW\n      return\n    }\n\n    clearTimeout(context._timeout)\n\n    context._hoverState = HOVER_STATE_SHOW\n\n    if (!context._config.delay || !context._config.delay.show) {\n      context.show()\n      return\n    }\n\n    context._timeout = setTimeout(() => {\n      if (context._hoverState === HOVER_STATE_SHOW) {\n        context.show()\n      }\n    }, context._config.delay.show)\n  }\n\n  _leave(event, context) {\n    context = this._initializeOnDelegatedTarget(event, context)\n\n    if (event) {\n      context._activeTrigger[\n        event.type === 'focusout' ? TRIGGER_FOCUS : TRIGGER_HOVER\n      ] = context._element.contains(event.relatedTarget)\n    }\n\n    if (context._isWithActiveTrigger()) {\n      return\n    }\n\n    clearTimeout(context._timeout)\n\n    context._hoverState = HOVER_STATE_OUT\n\n    if (!context._config.delay || !context._config.delay.hide) {\n      context.hide()\n      return\n    }\n\n    context._timeout = setTimeout(() => {\n      if (context._hoverState === HOVER_STATE_OUT) {\n        context.hide()\n      }\n    }, context._config.delay.hide)\n  }\n\n  _isWithActiveTrigger() {\n    for (const trigger in this._activeTrigger) {\n      if (this._activeTrigger[trigger]) {\n        return true\n      }\n    }\n\n    return false\n  }\n\n  _getConfig(config) {\n    const dataAttributes = Manipulator.getDataAttributes(this._element)\n\n    Object.keys(dataAttributes).forEach(dataAttr => {\n      if (DISALLOWED_ATTRIBUTES.has(dataAttr)) {\n        delete dataAttributes[dataAttr]\n      }\n    })\n\n    config = {\n      ...this.constructor.Default,\n      ...dataAttributes,\n      ...(typeof config === 'object' && config ? config : {})\n    }\n\n    config.container = config.container === false ? document.body : getElement(config.container)\n\n    if (typeof config.delay === 'number') {\n      config.delay = {\n        show: config.delay,\n        hide: config.delay\n      }\n    }\n\n    if (typeof config.title === 'number') {\n      config.title = config.title.toString()\n    }\n\n    if (typeof config.content === 'number') {\n      config.content = config.content.toString()\n    }\n\n    typeCheckConfig(NAME, config, this.constructor.DefaultType)\n\n    if (config.sanitize) {\n      config.template = sanitizeHtml(config.template, config.allowList, config.sanitizeFn)\n    }\n\n    return config\n  }\n\n  _getDelegateConfig() {\n    const config = {}\n\n    for (const key in this._config) {\n      if (this.constructor.Default[key] !== this._config[key]) {\n        config[key] = this._config[key]\n      }\n    }\n\n    // In the future can be replaced with:\n    // const keysWithDifferentValues = Object.entries(this._config).filter(entry => this.constructor.Default[entry[0]] !== this._config[entry[0]])\n    // `Object.fromEntries(keysWithDifferentValues)`\n    return config\n  }\n\n  _cleanTipClass() {\n    const tip = this.getTipElement()\n    const basicClassPrefixRegex = new RegExp(`(^|\\\\s)${this._getBasicClassPrefix()}\\\\S+`, 'g')\n    const tabClass = tip.getAttribute('class').match(basicClassPrefixRegex)\n    if (tabClass !== null && tabClass.length > 0) {\n      tabClass.map(token => token.trim())\n        .forEach(tClass => tip.classList.remove(tClass))\n    }\n  }\n\n  _getBasicClassPrefix() {\n    return CLASS_PREFIX\n  }\n\n  _handlePopperPlacementChange(popperData) {\n    const { state } = popperData\n\n    if (!state) {\n      return\n    }\n\n    this.tip = state.elements.popper\n    this._cleanTipClass()\n    this._addAttachmentClass(this._getAttachment(state.placement))\n  }\n\n  // Static\n\n  static jQueryInterface(config) {\n    return this.each(function () {\n      const data = Tooltip.getOrCreateInstance(this, config)\n\n      if (typeof config === 'string') {\n        if (typeof data[config] === 'undefined') {\n          throw new TypeError(`No method named \"${config}\"`)\n        }\n\n        data[config]()\n      }\n    })\n  }\n}\n\n/**\n * ------------------------------------------------------------------------\n * jQuery\n * ------------------------------------------------------------------------\n * add .Tooltip to jQuery only if jQuery is present\n */\n\ndefineJQueryPlugin(Tooltip)\n\nexport default Tooltip\n","/**\n * --------------------------------------------------------------------------\n * Bootstrap (v5.1.0): popover.js\n * Licensed under MIT (https://github.com/twbs/bootstrap/blob/main/LICENSE)\n * --------------------------------------------------------------------------\n */\n\nimport { defineJQueryPlugin } from './util/index'\nimport Tooltip from './tooltip'\n\n/**\n * ------------------------------------------------------------------------\n * Constants\n * ------------------------------------------------------------------------\n */\n\nconst NAME = 'popover'\nconst DATA_KEY = 'bs.popover'\nconst EVENT_KEY = `.${DATA_KEY}`\nconst CLASS_PREFIX = 'bs-popover'\n\nconst Default = {\n  ...Tooltip.Default,\n  placement: 'right',\n  offset: [0, 8],\n  trigger: 'click',\n  content: '',\n  template: '<div class=\"popover\" role=\"tooltip\">' +\n              '<div class=\"popover-arrow\"></div>' +\n              '<h3 class=\"popover-header\"></h3>' +\n              '<div class=\"popover-body\"></div>' +\n            '</div>'\n}\n\nconst DefaultType = {\n  ...Tooltip.DefaultType,\n  content: '(string|element|function)'\n}\n\nconst Event = {\n  HIDE: `hide${EVENT_KEY}`,\n  HIDDEN: `hidden${EVENT_KEY}`,\n  SHOW: `show${EVENT_KEY}`,\n  SHOWN: `shown${EVENT_KEY}`,\n  INSERTED: `inserted${EVENT_KEY}`,\n  CLICK: `click${EVENT_KEY}`,\n  FOCUSIN: `focusin${EVENT_KEY}`,\n  FOCUSOUT: `focusout${EVENT_KEY}`,\n  MOUSEENTER: `mouseenter${EVENT_KEY}`,\n  MOUSELEAVE: `mouseleave${EVENT_KEY}`\n}\n\nconst SELECTOR_TITLE = '.popover-header'\nconst SELECTOR_CONTENT = '.popover-body'\n\n/**\n * ------------------------------------------------------------------------\n * Class Definition\n * ------------------------------------------------------------------------\n */\n\nclass Popover extends Tooltip {\n  // Getters\n\n  static get Default() {\n    return Default\n  }\n\n  static get NAME() {\n    return NAME\n  }\n\n  static get Event() {\n    return Event\n  }\n\n  static get DefaultType() {\n    return DefaultType\n  }\n\n  // Overrides\n\n  isWithContent() {\n    return this.getTitle() || this._getContent()\n  }\n\n  setContent(tip) {\n    this._sanitizeAndSetContent(tip, this.getTitle(), SELECTOR_TITLE)\n    this._sanitizeAndSetContent(tip, this._getContent(), SELECTOR_CONTENT)\n  }\n\n  // Private\n\n  _getContent() {\n    return this._resolvePossibleFunction(this._config.content)\n  }\n\n  _getBasicClassPrefix() {\n    return CLASS_PREFIX\n  }\n\n  // Static\n\n  static jQueryInterface(config) {\n    return this.each(function () {\n      const data = Popover.getOrCreateInstance(this, config)\n\n      if (typeof config === 'string') {\n        if (typeof data[config] === 'undefined') {\n          throw new TypeError(`No method named \"${config}\"`)\n        }\n\n        data[config]()\n      }\n    })\n  }\n}\n\n/**\n * ------------------------------------------------------------------------\n * jQuery\n * ------------------------------------------------------------------------\n * add .Popover to jQuery only if jQuery is present\n */\n\ndefineJQueryPlugin(Popover)\n\nexport default Popover\n","/**\n * --------------------------------------------------------------------------\n * Bootstrap (v5.1.0): scrollspy.js\n * Licensed under MIT (https://github.com/twbs/bootstrap/blob/main/LICENSE)\n * --------------------------------------------------------------------------\n */\n\nimport {\n  defineJQueryPlugin,\n  getElement,\n  getSelectorFromElement,\n  typeCheckConfig\n} from './util/index'\nimport EventHandler from './dom/event-handler'\nimport Manipulator from './dom/manipulator'\nimport SelectorEngine from './dom/selector-engine'\nimport BaseComponent from './base-component'\n\n/**\n * ------------------------------------------------------------------------\n * Constants\n * ------------------------------------------------------------------------\n */\n\nconst NAME = 'scrollspy'\nconst DATA_KEY = 'bs.scrollspy'\nconst EVENT_KEY = `.${DATA_KEY}`\nconst DATA_API_KEY = '.data-api'\n\nconst Default = {\n  offset: 10,\n  method: 'auto',\n  target: ''\n}\n\nconst DefaultType = {\n  offset: 'number',\n  method: 'string',\n  target: '(string|element)'\n}\n\nconst EVENT_ACTIVATE = `activate${EVENT_KEY}`\nconst EVENT_SCROLL = `scroll${EVENT_KEY}`\nconst EVENT_LOAD_DATA_API = `load${EVENT_KEY}${DATA_API_KEY}`\n\nconst CLASS_NAME_DROPDOWN_ITEM = 'dropdown-item'\nconst CLASS_NAME_ACTIVE = 'active'\n\nconst SELECTOR_DATA_SPY = '[data-bs-spy=\"scroll\"]'\nconst SELECTOR_NAV_LIST_GROUP = '.nav, .list-group'\nconst SELECTOR_NAV_LINKS = '.nav-link'\nconst SELECTOR_NAV_ITEMS = '.nav-item'\nconst SELECTOR_LIST_ITEMS = '.list-group-item'\nconst SELECTOR_LINK_ITEMS = `${SELECTOR_NAV_LINKS}, ${SELECTOR_LIST_ITEMS}, .${CLASS_NAME_DROPDOWN_ITEM}`\nconst SELECTOR_DROPDOWN = '.dropdown'\nconst SELECTOR_DROPDOWN_TOGGLE = '.dropdown-toggle'\n\nconst METHOD_OFFSET = 'offset'\nconst METHOD_POSITION = 'position'\n\n/**\n * ------------------------------------------------------------------------\n * Class Definition\n * ------------------------------------------------------------------------\n */\n\nclass ScrollSpy extends BaseComponent {\n  constructor(element, config) {\n    super(element)\n    this._scrollElement = this._element.tagName === 'BODY' ? window : this._element\n    this._config = this._getConfig(config)\n    this._offsets = []\n    this._targets = []\n    this._activeTarget = null\n    this._scrollHeight = 0\n\n    EventHandler.on(this._scrollElement, EVENT_SCROLL, () => this._process())\n\n    this.refresh()\n    this._process()\n  }\n\n  // Getters\n\n  static get Default() {\n    return Default\n  }\n\n  static get NAME() {\n    return NAME\n  }\n\n  // Public\n\n  refresh() {\n    const autoMethod = this._scrollElement === this._scrollElement.window ?\n      METHOD_OFFSET :\n      METHOD_POSITION\n\n    const offsetMethod = this._config.method === 'auto' ?\n      autoMethod :\n      this._config.method\n\n    const offsetBase = offsetMethod === METHOD_POSITION ?\n      this._getScrollTop() :\n      0\n\n    this._offsets = []\n    this._targets = []\n    this._scrollHeight = this._getScrollHeight()\n\n    const targets = SelectorEngine.find(SELECTOR_LINK_ITEMS, this._config.target)\n\n    targets.map(element => {\n      const targetSelector = getSelectorFromElement(element)\n      const target = targetSelector ? SelectorEngine.findOne(targetSelector) : null\n\n      if (target) {\n        const targetBCR = target.getBoundingClientRect()\n        if (targetBCR.width || targetBCR.height) {\n          return [\n            Manipulator[offsetMethod](target).top + offsetBase,\n            targetSelector\n          ]\n        }\n      }\n\n      return null\n    })\n      .filter(item => item)\n      .sort((a, b) => a[0] - b[0])\n      .forEach(item => {\n        this._offsets.push(item[0])\n        this._targets.push(item[1])\n      })\n  }\n\n  dispose() {\n    EventHandler.off(this._scrollElement, EVENT_KEY)\n    super.dispose()\n  }\n\n  // Private\n\n  _getConfig(config) {\n    config = {\n      ...Default,\n      ...Manipulator.getDataAttributes(this._element),\n      ...(typeof config === 'object' && config ? config : {})\n    }\n\n    config.target = getElement(config.target) || document.documentElement\n\n    typeCheckConfig(NAME, config, DefaultType)\n\n    return config\n  }\n\n  _getScrollTop() {\n    return this._scrollElement === window ?\n      this._scrollElement.pageYOffset :\n      this._scrollElement.scrollTop\n  }\n\n  _getScrollHeight() {\n    return this._scrollElement.scrollHeight || Math.max(\n      document.body.scrollHeight,\n      document.documentElement.scrollHeight\n    )\n  }\n\n  _getOffsetHeight() {\n    return this._scrollElement === window ?\n      window.innerHeight :\n      this._scrollElement.getBoundingClientRect().height\n  }\n\n  _process() {\n    const scrollTop = this._getScrollTop() + this._config.offset\n    const scrollHeight = this._getScrollHeight()\n    const maxScroll = this._config.offset + scrollHeight - this._getOffsetHeight()\n\n    if (this._scrollHeight !== scrollHeight) {\n      this.refresh()\n    }\n\n    if (scrollTop >= maxScroll) {\n      const target = this._targets[this._targets.length - 1]\n\n      if (this._activeTarget !== target) {\n        this._activate(target)\n      }\n\n      return\n    }\n\n    if (this._activeTarget && scrollTop < this._offsets[0] && this._offsets[0] > 0) {\n      this._activeTarget = null\n      this._clear()\n      return\n    }\n\n    for (let i = this._offsets.length; i--;) {\n      const isActiveTarget = this._activeTarget !== this._targets[i] &&\n          scrollTop >= this._offsets[i] &&\n          (typeof this._offsets[i + 1] === 'undefined' || scrollTop < this._offsets[i + 1])\n\n      if (isActiveTarget) {\n        this._activate(this._targets[i])\n      }\n    }\n  }\n\n  _activate(target) {\n    this._activeTarget = target\n\n    this._clear()\n\n    const queries = SELECTOR_LINK_ITEMS.split(',')\n      .map(selector => `${selector}[data-bs-target=\"${target}\"],${selector}[href=\"${target}\"]`)\n\n    const link = SelectorEngine.findOne(queries.join(','), this._config.target)\n\n    link.classList.add(CLASS_NAME_ACTIVE)\n    if (link.classList.contains(CLASS_NAME_DROPDOWN_ITEM)) {\n      SelectorEngine.findOne(SELECTOR_DROPDOWN_TOGGLE, link.closest(SELECTOR_DROPDOWN))\n        .classList.add(CLASS_NAME_ACTIVE)\n    } else {\n      SelectorEngine.parents(link, SELECTOR_NAV_LIST_GROUP)\n        .forEach(listGroup => {\n          // Set triggered links parents as active\n          // With both <ul> and <nav> markup a parent is the previous sibling of any nav ancestor\n          SelectorEngine.prev(listGroup, `${SELECTOR_NAV_LINKS}, ${SELECTOR_LIST_ITEMS}`)\n            .forEach(item => item.classList.add(CLASS_NAME_ACTIVE))\n\n          // Handle special case when .nav-link is inside .nav-item\n          SelectorEngine.prev(listGroup, SELECTOR_NAV_ITEMS)\n            .forEach(navItem => {\n              SelectorEngine.children(navItem, SELECTOR_NAV_LINKS)\n                .forEach(item => item.classList.add(CLASS_NAME_ACTIVE))\n            })\n        })\n    }\n\n    EventHandler.trigger(this._scrollElement, EVENT_ACTIVATE, {\n      relatedTarget: target\n    })\n  }\n\n  _clear() {\n    SelectorEngine.find(SELECTOR_LINK_ITEMS, this._config.target)\n      .filter(node => node.classList.contains(CLASS_NAME_ACTIVE))\n      .forEach(node => node.classList.remove(CLASS_NAME_ACTIVE))\n  }\n\n  // Static\n\n  static jQueryInterface(config) {\n    return this.each(function () {\n      const data = ScrollSpy.getOrCreateInstance(this, config)\n\n      if (typeof config !== 'string') {\n        return\n      }\n\n      if (typeof data[config] === 'undefined') {\n        throw new TypeError(`No method named \"${config}\"`)\n      }\n\n      data[config]()\n    })\n  }\n}\n\n/**\n * ------------------------------------------------------------------------\n * Data Api implementation\n * ------------------------------------------------------------------------\n */\n\nEventHandler.on(window, EVENT_LOAD_DATA_API, () => {\n  SelectorEngine.find(SELECTOR_DATA_SPY)\n    .forEach(spy => new ScrollSpy(spy))\n})\n\n/**\n * ------------------------------------------------------------------------\n * jQuery\n * ------------------------------------------------------------------------\n * add .ScrollSpy to jQuery only if jQuery is present\n */\n\ndefineJQueryPlugin(ScrollSpy)\n\nexport default ScrollSpy\n","/**\n * --------------------------------------------------------------------------\n * Bootstrap (v5.1.0): tab.js\n * Licensed under MIT (https://github.com/twbs/bootstrap/blob/main/LICENSE)\n * --------------------------------------------------------------------------\n */\n\nimport {\n  defineJQueryPlugin,\n  getElementFromSelector,\n  isDisabled,\n  reflow\n} from './util/index'\nimport EventHandler from './dom/event-handler'\nimport SelectorEngine from './dom/selector-engine'\nimport BaseComponent from './base-component'\n\n/**\n * ------------------------------------------------------------------------\n * Constants\n * ------------------------------------------------------------------------\n */\n\nconst NAME = 'tab'\nconst DATA_KEY = 'bs.tab'\nconst EVENT_KEY = `.${DATA_KEY}`\nconst DATA_API_KEY = '.data-api'\n\nconst EVENT_HIDE = `hide${EVENT_KEY}`\nconst EVENT_HIDDEN = `hidden${EVENT_KEY}`\nconst EVENT_SHOW = `show${EVENT_KEY}`\nconst EVENT_SHOWN = `shown${EVENT_KEY}`\nconst EVENT_CLICK_DATA_API = `click${EVENT_KEY}${DATA_API_KEY}`\n\nconst CLASS_NAME_DROPDOWN_MENU = 'dropdown-menu'\nconst CLASS_NAME_ACTIVE = 'active'\nconst CLASS_NAME_FADE = 'fade'\nconst CLASS_NAME_SHOW = 'show'\n\nconst SELECTOR_DROPDOWN = '.dropdown'\nconst SELECTOR_NAV_LIST_GROUP = '.nav, .list-group'\nconst SELECTOR_ACTIVE = '.active'\nconst SELECTOR_ACTIVE_UL = ':scope > li > .active'\nconst SELECTOR_DATA_TOGGLE = '[data-bs-toggle=\"tab\"], [data-bs-toggle=\"pill\"], [data-bs-toggle=\"list\"]'\nconst SELECTOR_DROPDOWN_TOGGLE = '.dropdown-toggle'\nconst SELECTOR_DROPDOWN_ACTIVE_CHILD = ':scope > .dropdown-menu .active'\n\n/**\n * ------------------------------------------------------------------------\n * Class Definition\n * ------------------------------------------------------------------------\n */\n\nclass Tab extends BaseComponent {\n  // Getters\n\n  static get NAME() {\n    return NAME\n  }\n\n  // Public\n\n  show() {\n    if ((this._element.parentNode &&\n      this._element.parentNode.nodeType === Node.ELEMENT_NODE &&\n      this._element.classList.contains(CLASS_NAME_ACTIVE))) {\n      return\n    }\n\n    let previous\n    const target = getElementFromSelector(this._element)\n    const listElement = this._element.closest(SELECTOR_NAV_LIST_GROUP)\n\n    if (listElement) {\n      const itemSelector = listElement.nodeName === 'UL' || listElement.nodeName === 'OL' ? SELECTOR_ACTIVE_UL : SELECTOR_ACTIVE\n      previous = SelectorEngine.find(itemSelector, listElement)\n      previous = previous[previous.length - 1]\n    }\n\n    const hideEvent = previous ?\n      EventHandler.trigger(previous, EVENT_HIDE, {\n        relatedTarget: this._element\n      }) :\n      null\n\n    const showEvent = EventHandler.trigger(this._element, EVENT_SHOW, {\n      relatedTarget: previous\n    })\n\n    if (showEvent.defaultPrevented || (hideEvent !== null && hideEvent.defaultPrevented)) {\n      return\n    }\n\n    this._activate(this._element, listElement)\n\n    const complete = () => {\n      EventHandler.trigger(previous, EVENT_HIDDEN, {\n        relatedTarget: this._element\n      })\n      EventHandler.trigger(this._element, EVENT_SHOWN, {\n        relatedTarget: previous\n      })\n    }\n\n    if (target) {\n      this._activate(target, target.parentNode, complete)\n    } else {\n      complete()\n    }\n  }\n\n  // Private\n\n  _activate(element, container, callback) {\n    const activeElements = container && (container.nodeName === 'UL' || container.nodeName === 'OL') ?\n      SelectorEngine.find(SELECTOR_ACTIVE_UL, container) :\n      SelectorEngine.children(container, SELECTOR_ACTIVE)\n\n    const active = activeElements[0]\n    const isTransitioning = callback && (active && active.classList.contains(CLASS_NAME_FADE))\n\n    const complete = () => this._transitionComplete(element, active, callback)\n\n    if (active && isTransitioning) {\n      active.classList.remove(CLASS_NAME_SHOW)\n      this._queueCallback(complete, element, true)\n    } else {\n      complete()\n    }\n  }\n\n  _transitionComplete(element, active, callback) {\n    if (active) {\n      active.classList.remove(CLASS_NAME_ACTIVE)\n\n      const dropdownChild = SelectorEngine.findOne(SELECTOR_DROPDOWN_ACTIVE_CHILD, active.parentNode)\n\n      if (dropdownChild) {\n        dropdownChild.classList.remove(CLASS_NAME_ACTIVE)\n      }\n\n      if (active.getAttribute('role') === 'tab') {\n        active.setAttribute('aria-selected', false)\n      }\n    }\n\n    element.classList.add(CLASS_NAME_ACTIVE)\n    if (element.getAttribute('role') === 'tab') {\n      element.setAttribute('aria-selected', true)\n    }\n\n    reflow(element)\n\n    if (element.classList.contains(CLASS_NAME_FADE)) {\n      element.classList.add(CLASS_NAME_SHOW)\n    }\n\n    let parent = element.parentNode\n    if (parent && parent.nodeName === 'LI') {\n      parent = parent.parentNode\n    }\n\n    if (parent && parent.classList.contains(CLASS_NAME_DROPDOWN_MENU)) {\n      const dropdownElement = element.closest(SELECTOR_DROPDOWN)\n\n      if (dropdownElement) {\n        SelectorEngine.find(SELECTOR_DROPDOWN_TOGGLE, dropdownElement)\n          .forEach(dropdown => dropdown.classList.add(CLASS_NAME_ACTIVE))\n      }\n\n      element.setAttribute('aria-expanded', true)\n    }\n\n    if (callback) {\n      callback()\n    }\n  }\n\n  // Static\n\n  static jQueryInterface(config) {\n    return this.each(function () {\n      const data = Tab.getOrCreateInstance(this)\n\n      if (typeof config === 'string') {\n        if (typeof data[config] === 'undefined') {\n          throw new TypeError(`No method named \"${config}\"`)\n        }\n\n        data[config]()\n      }\n    })\n  }\n}\n\n/**\n * ------------------------------------------------------------------------\n * Data Api implementation\n * ------------------------------------------------------------------------\n */\n\nEventHandler.on(document, EVENT_CLICK_DATA_API, SELECTOR_DATA_TOGGLE, function (event) {\n  if (['A', 'AREA'].includes(this.tagName)) {\n    event.preventDefault()\n  }\n\n  if (isDisabled(this)) {\n    return\n  }\n\n  const data = Tab.getOrCreateInstance(this)\n  data.show()\n})\n\n/**\n * ------------------------------------------------------------------------\n * jQuery\n * ------------------------------------------------------------------------\n * add .Tab to jQuery only if jQuery is present\n */\n\ndefineJQueryPlugin(Tab)\n\nexport default Tab\n","/**\n * --------------------------------------------------------------------------\n * Bootstrap (v5.1.0): toast.js\n * Licensed under MIT (https://github.com/twbs/bootstrap/blob/main/LICENSE)\n * --------------------------------------------------------------------------\n */\n\nimport {\n  defineJQueryPlugin,\n  reflow,\n  typeCheckConfig\n} from './util/index'\nimport EventHandler from './dom/event-handler'\nimport Manipulator from './dom/manipulator'\nimport BaseComponent from './base-component'\nimport { enableDismissTrigger } from './util/component-functions'\n\n/**\n * ------------------------------------------------------------------------\n * Constants\n * ------------------------------------------------------------------------\n */\n\nconst NAME = 'toast'\nconst DATA_KEY = 'bs.toast'\nconst EVENT_KEY = `.${DATA_KEY}`\n\nconst EVENT_MOUSEOVER = `mouseover${EVENT_KEY}`\nconst EVENT_MOUSEOUT = `mouseout${EVENT_KEY}`\nconst EVENT_FOCUSIN = `focusin${EVENT_KEY}`\nconst EVENT_FOCUSOUT = `focusout${EVENT_KEY}`\nconst EVENT_HIDE = `hide${EVENT_KEY}`\nconst EVENT_HIDDEN = `hidden${EVENT_KEY}`\nconst EVENT_SHOW = `show${EVENT_KEY}`\nconst EVENT_SHOWN = `shown${EVENT_KEY}`\n\nconst CLASS_NAME_FADE = 'fade'\nconst CLASS_NAME_HIDE = 'hide' // @deprecated - kept here only for backwards compatibility\nconst CLASS_NAME_SHOW = 'show'\nconst CLASS_NAME_SHOWING = 'showing'\n\nconst DefaultType = {\n  animation: 'boolean',\n  autohide: 'boolean',\n  delay: 'number'\n}\n\nconst Default = {\n  animation: true,\n  autohide: true,\n  delay: 5000\n}\n\n/**\n * ------------------------------------------------------------------------\n * Class Definition\n * ------------------------------------------------------------------------\n */\n\nclass Toast extends BaseComponent {\n  constructor(element, config) {\n    super(element)\n\n    this._config = this._getConfig(config)\n    this._timeout = null\n    this._hasMouseInteraction = false\n    this._hasKeyboardInteraction = false\n    this._setListeners()\n  }\n\n  // Getters\n\n  static get DefaultType() {\n    return DefaultType\n  }\n\n  static get Default() {\n    return Default\n  }\n\n  static get NAME() {\n    return NAME\n  }\n\n  // Public\n\n  show() {\n    const showEvent = EventHandler.trigger(this._element, EVENT_SHOW)\n\n    if (showEvent.defaultPrevented) {\n      return\n    }\n\n    this._clearTimeout()\n\n    if (this._config.animation) {\n      this._element.classList.add(CLASS_NAME_FADE)\n    }\n\n    const complete = () => {\n      this._element.classList.remove(CLASS_NAME_SHOWING)\n      EventHandler.trigger(this._element, EVENT_SHOWN)\n\n      this._maybeScheduleHide()\n    }\n\n    this._element.classList.remove(CLASS_NAME_HIDE) // @deprecated\n    reflow(this._element)\n    this._element.classList.add(CLASS_NAME_SHOW)\n    this._element.classList.add(CLASS_NAME_SHOWING)\n\n    this._queueCallback(complete, this._element, this._config.animation)\n  }\n\n  hide() {\n    if (!this._element.classList.contains(CLASS_NAME_SHOW)) {\n      return\n    }\n\n    const hideEvent = EventHandler.trigger(this._element, EVENT_HIDE)\n\n    if (hideEvent.defaultPrevented) {\n      return\n    }\n\n    const complete = () => {\n      this._element.classList.add(CLASS_NAME_HIDE) // @deprecated\n      this._element.classList.remove(CLASS_NAME_SHOWING)\n      this._element.classList.remove(CLASS_NAME_SHOW)\n      EventHandler.trigger(this._element, EVENT_HIDDEN)\n    }\n\n    this._element.classList.add(CLASS_NAME_SHOWING)\n    this._queueCallback(complete, this._element, this._config.animation)\n  }\n\n  dispose() {\n    this._clearTimeout()\n\n    if (this._element.classList.contains(CLASS_NAME_SHOW)) {\n      this._element.classList.remove(CLASS_NAME_SHOW)\n    }\n\n    super.dispose()\n  }\n\n  // Private\n\n  _getConfig(config) {\n    config = {\n      ...Default,\n      ...Manipulator.getDataAttributes(this._element),\n      ...(typeof config === 'object' && config ? config : {})\n    }\n\n    typeCheckConfig(NAME, config, this.constructor.DefaultType)\n\n    return config\n  }\n\n  _maybeScheduleHide() {\n    if (!this._config.autohide) {\n      return\n    }\n\n    if (this._hasMouseInteraction || this._hasKeyboardInteraction) {\n      return\n    }\n\n    this._timeout = setTimeout(() => {\n      this.hide()\n    }, this._config.delay)\n  }\n\n  _onInteraction(event, isInteracting) {\n    switch (event.type) {\n      case 'mouseover':\n      case 'mouseout':\n        this._hasMouseInteraction = isInteracting\n        break\n      case 'focusin':\n      case 'focusout':\n        this._hasKeyboardInteraction = isInteracting\n        break\n      default:\n        break\n    }\n\n    if (isInteracting) {\n      this._clearTimeout()\n      return\n    }\n\n    const nextElement = event.relatedTarget\n    if (this._element === nextElement || this._element.contains(nextElement)) {\n      return\n    }\n\n    this._maybeScheduleHide()\n  }\n\n  _setListeners() {\n    EventHandler.on(this._element, EVENT_MOUSEOVER, event => this._onInteraction(event, true))\n    EventHandler.on(this._element, EVENT_MOUSEOUT, event => this._onInteraction(event, false))\n    EventHandler.on(this._element, EVENT_FOCUSIN, event => this._onInteraction(event, true))\n    EventHandler.on(this._element, EVENT_FOCUSOUT, event => this._onInteraction(event, false))\n  }\n\n  _clearTimeout() {\n    clearTimeout(this._timeout)\n    this._timeout = null\n  }\n\n  // Static\n\n  static jQueryInterface(config) {\n    return this.each(function () {\n      const data = Toast.getOrCreateInstance(this, config)\n\n      if (typeof config === 'string') {\n        if (typeof data[config] === 'undefined') {\n          throw new TypeError(`No method named \"${config}\"`)\n        }\n\n        data[config](this)\n      }\n    })\n  }\n}\n\nenableDismissTrigger(Toast)\n\n/**\n * ------------------------------------------------------------------------\n * jQuery\n * ------------------------------------------------------------------------\n * add .Toast to jQuery only if jQuery is present\n */\n\ndefineJQueryPlugin(Toast)\n\nexport default Toast\n"]}
