# Supplementary material for: Do popular apps have issues regarding energy efficiency?
Source: PeerJ Comput Sci. 2024 Feb 29;10:e1891. doi: 10.7717/peerj-cs.1891 (PMC10909214; doi:10.7717/peerj-cs.1891)
Supplement: Supplemental Information 1 — Code for getting reviews [file peerj-cs-10-1891-s001.zip › AppReviewCollector/TermProject_DotNet/TermProject_DotNet/wwwroot/lib/bootstrap/dist/js/bootstrap.min.js]

/*!
  * Bootstrap v5.1.0 (https://getbootstrap.com/)
  * Copyright 2011-2021 The Bootstrap Authors (https://github.com/twbs/bootstrap/graphs/contributors)
  * Licensed under MIT (https://github.com/twbs/bootstrap/blob/main/LICENSE)
  */
!function(t,e){"object"==typeof exports&&"undefined"!=typeof module?module.exports=e(require("@popperjs/core")):"function"==typeof define&&define.amd?define(["@popperjs/core"],e):(t="undefined"!=typeof globalThis?globalThis:t||self).bootstrap=e(t.Popper)}(this,(function(t){"use strict";function e(t){if(t&&t.__esModule)return t;var e=Object.create(null);return t&&Object.keys(t).forEach((function(i){if("default"!==i){var s=Object.getOwnPropertyDescriptor(t,i);Object.defineProperty(e,i,s.get?s:{enumerable:!0,get:function(){return t[i]}})}})),e.default=t,Object.freeze(e)}var i=e(t);const s=t=>{let e=t.getAttribute("data-bs-target");if(!e||"#"===e){let i=t.getAttribute("href");if(!i||!i.includes("#")&&!i.startsWith("."))return null;i.includes("#")&&!i.startsWith("#")&&(i="#"+i.split("#")[1]),e=i&&"#"!==i?i.trim():null}return e},n=t=>{const e=s(t);return e&&document.querySelector(e)?e:null},o=t=>{const e=s(t);return e?document.querySelector(e):null},r=t=>{t.dispatchEvent(new Event("transitionend"))},a=t=>!(!t||"object"!=typeof t)&&(void 0!==t.jquery&&(t=t[0]),void 0!==t.nodeType),l=t=>a(t)?t.jquery?t[0]:t:"string"==typeof t&&t.length>0?document.querySelector(t):null,c=(t,e,i)=>{Object.keys(i).forEach(s=>{const n=i[s],o=e[s],r=o&&a(o)?"element":null==(l=o)?""+l:{}.toString.call(l).match(/\s([a-z]+)/i)[1].toLowerCase();var l;if(!new RegExp(n).test(r))throw new TypeError(`${t.toUpperCase()}: Option "${s}" provided type "${r}" but expected type "${n}".`)})},h=t=>!(!a(t)||0===t.getClientRects().length)&&"visible"===getComputedStyle(t).getPropertyValue("visibility"),d=t=>!t||t.nodeType!==Node.ELEMENT_NODE||!!t.classList.contains("disabled")||(void 0!==t.disabled?t.disabled:t.hasAttribute("disabled")&&"false"!==t.getAttribute("disabled")),u=t=>{if(!document.documentElement.attachShadow)return null;if("function"==typeof t.getRootNode){const e=t.getRootNode();return e instanceof ShadowRoot?e:null}return t instanceof ShadowRoot?t:t.parentNode?u(t.parentNode):null},g=()=>{},p=t=>{t.offsetHeight},f=()=>{const{jQuery:t}=window;return t&&!document.body.hasAttribute("data-bs-no-jquery")?t:null},_=[],m=()=>"rtl"===document.documentElement.dir,b=t=>{var e;e=()=>{const e=f();if(e){const i=t.NAME,s=e.fn[i];e.fn[i]=t.jQueryInterface,e.fn[i].Constructor=t,e.fn[i].noConflict=()=>(e.fn[i]=s,t.jQueryInterface)}},"loading"===document.readyState?(_.length||document.addEventListener("DOMContentLoaded",()=>{_.forEach(t=>t())}),_.push(e)):e()},v=t=>{"function"==typeof t&&t()},y=(t,e,i=!0)=>{if(!i)return void v(t);const s=(t=>{if(!t)return 0;let{transitionDuration:e,transitionDelay:i}=window.getComputedStyle(t);const s=Number.parseFloat(e),n=Number.parseFloat(i);return s||n?(e=e.split(",")[0],i=i.split(",")[0],1e3*(Number.parseFloat(e)+Number.parseFloat(i))):0})(e)+5;let n=!1;const o=({target:i})=>{i===e&&(n=!0,e.removeEventListener("transitionend",o),v(t))};e.addEventListener("transitionend",o),setTimeout(()=>{n||r(e)},s)},w=(t,e,i,s)=>{let n=t.indexOf(e);if(-1===n)return t[!i&&s?t.length-1:0];const o=t.length;return n+=i?1:-1,s&&(n=(n+o)%o),t[Math.max(0,Math.min(n,o-1))]},E=/[^.]*(?=\..*)\.|.*/,A=/\..*/,T=/::\d+$/,C={};let k=1;const L={mouseenter:"mouseover",mouseleave:"mouseout"},S=/^(mouseenter|mouseleave)/i,O=new Set(["click","dblclick","mouseup","mousedown","contextmenu","mousewheel","DOMMouseScroll","mouseover","mouseout","mousemove","selectstart","selectend","keydown","keypress","keyup","orientationchange","touchstart","touchmove","touchend","touchcancel","pointerdown","pointermove","pointerup","pointerleave","pointercancel","gesturestart","gesturechange","gestureend","focus","blur","change","reset","select","submit","focusin","focusout","load","unload","beforeunload","resize","move","DOMContentLoaded","readystatechange","error","abort","scroll"]);function N(t,e){return e&&`${e}::${k++}`||t.uidEvent||k++}function D(t){const e=N(t);return t.uidEvent=e,C[e]=C[e]||{},C[e]}function I(t,e,i=null){const s=Object.keys(t);for(let n=0,o=s.length;n<o;n++){const o=t[s[n]];if(o.originalHandler===e&&o.delegationSelector===i)return o}return null}function x(t,e,i){const s="string"==typeof e,n=s?i:e;let o=j(t);return O.has(o)||(o=t),[s,n,o]}function P(t,e,i,s,n){if("string"!=typeof e||!t)return;if(i||(i=s,s=null),S.test(e)){const t=t=>function(e){if(!e.relatedTarget||e.relatedTarget!==e.delegateTarget&&!e.delegateTarget.contains(e.relatedTarget))return t.call(this,e)};s?s=t(s):i=t(i)}const[o,r,a]=x(e,i,s),l=D(t),c=l[a]||(l[a]={}),h=I(c,r,o?i:null);if(h)return void(h.oneOff=h.oneOff&&n);const d=N(r,e.replace(E,"")),u=o?function(t,e,i){return function s(n){const o=t.querySelectorAll(e);for(let{target:r}=n;r&&r!==this;r=r.parentNode)for(let a=o.length;a--;)if(o[a]===r)return n.delegateTarget=r,s.oneOff&&H.off(t,n.type,e,i),i.apply(r,[n]);return null}}(t,i,s):function(t,e){return function i(s){return s.delegateTarget=t,i.oneOff&&H.off(t,s.type,e),e.apply(t,[s])}}(t,i);u.delegationSelector=o?i:null,u.originalHandler=r,u.oneOff=n,u.uidEvent=d,c[d]=u,t.addEventListener(a,u,o)}function M(t,e,i,s,n){const o=I(e[i],s,n);o&&(t.removeEventListener(i,o,Boolean(n)),delete e[i][o.uidEvent])}function j(t){return t=t.replace(A,""),L[t]||t}const H={on(t,e,i,s){P(t,e,i,s,!1)},one(t,e,i,s){P(t,e,i,s,!0)},off(t,e,i,s){if("string"!=typeof e||!t)return;const[n,o,r]=x(e,i,s),a=r!==e,l=D(t),c=e.startsWith(".");if(void 0!==o){if(!l||!l[r])return;return void M(t,l,r,o,n?i:null)}c&&Object.keys(l).forEach(i=>{!function(t,e,i,s){const n=e[i]||{};Object.keys(n).forEach(o=>{if(o.includes(s)){const s=n[o];M(t,e,i,s.originalHandler,s.delegationSelector)}})}(t,l,i,e.slice(1))});const h=l[r]||{};Object.keys(h).forEach(i=>{const s=i.replace(T,"");if(!a||e.includes(s)){const e=h[i];M(t,l,r,e.originalHandler,e.delegationSelector)}})},trigger(t,e,i){if("string"!=typeof e||!t)return null;const s=f(),n=j(e),o=e!==n,r=O.has(n);let a,l=!0,c=!0,h=!1,d=null;return o&&s&&(a=s.Event(e,i),s(t).trigger(a),l=!a.isPropagationStopped(),c=!a.isImmediatePropagationStopped(),h=a.isDefaultPrevented()),r?(d=document.createEvent("HTMLEvents"),d.initEvent(n,l,!0)):d=new CustomEvent(e,{bubbles:l,cancelable:!0}),void 0!==i&&Object.keys(i).forEach(t=>{Object.defineProperty(d,t,{get:()=>i[t]})}),h&&d.preventDefault(),c&&t.dispatchEvent(d),d.defaultPrevented&&void 0!==a&&a.preventDefault(),d}},B=new Map;var z={set(t,e,i){B.has(t)||B.set(t,new Map);const s=B.get(t);s.has(e)||0===s.size?s.set(e,i):console.error(`Bootstrap doesn't allow more than one instance per element. Bound instance: ${Array.from(s.keys())[0]}.`)},get:(t,e)=>B.has(t)&&B.get(t).get(e)||null,remove(t,e){if(!B.has(t))return;const i=B.get(t);i.delete(e),0===i.size&&B.delete(t)}};class R{constructor(t){(t=l(t))&&(this._element=t,z.set(this._element,this.constructor.DATA_KEY,this))}dispose(){z.remove(this._element,this.constructor.DATA_KEY),H.off(this._element,this.constructor.EVENT_KEY),Object.getOwnPropertyNames(this).forEach(t=>{this[t]=null})}_queueCallback(t,e,i=!0){y(t,e,i)}static getInstance(t){return z.get(l(t),this.DATA_KEY)}static getOrCreateInstance(t,e={}){return this.getInstance(t)||new this(t,"object"==typeof e?e:null)}static get VERSION(){return"5.1.0"}static get NAME(){throw new Error('You have to implement the static method "NAME", for each component!')}static get DATA_KEY(){return"bs."+this.NAME}static get EVENT_KEY(){return"."+this.DATA_KEY}}const F=(t,e="hide")=>{const i="click.dismiss"+t.EVENT_KEY,s=t.NAME;H.on(document,i,`[data-bs-dismiss="${s}"]`,(function(i){if(["A","AREA"].includes(this.tagName)&&i.preventDefault(),d(this))return;const n=o(this)||this.closest("."+s);t.getOrCreateInstance(n)[e]()}))};class W extends R{static get NAME(){return"alert"}close(){if(H.trigger(this._element,"close.bs.alert").defaultPrevented)return;this._element.classList.remove("show");const t=this._element.classList.contains("fade");this._queueCallback(()=>this._destroyElement(),this._element,t)}_destroyElement(){this._element.remove(),H.trigger(this._element,"closed.bs.alert"),this.dispose()}static jQueryInterface(t){return this.each((function(){const e=W.getOrCreateInstance(this);if("string"==typeof t){if(void 0===e[t]||t.startsWith("_")||"constructor"===t)throw new TypeError(`No method named "${t}"`);e[t](this)}}))}}F(W,"close"),b(W);class $ extends R{static get NAME(){return"button"}toggle(){this._element.setAttribute("aria-pressed",this._element.classList.toggle("active"))}static jQueryInterface(t){return this.each((function(){const e=$.getOrCreateInstance(this);"toggle"===t&&e[t]()}))}}function q(t){return"true"===t||"false"!==t&&(t===Number(t).toString()?Number(t):""===t||"null"===t?null:t)}function U(t){return t.replace(/[A-Z]/g,t=>"-"+t.toLowerCase())}H.on(document,"click.bs.button.data-api",'[data-bs-toggle="button"]',t=>{t.preventDefault();const e=t.target.closest('[data-bs-toggle="button"]');$.getOrCreateInstance(e).toggle()}),b($);const K={setDataAttribute(t,e,i){t.setAttribute("data-bs-"+U(e),i)},removeDataAttribute(t,e){t.removeAttribute("data-bs-"+U(e))},getDataAttributes(t){if(!t)return{};const e={};return Object.keys(t.dataset).filter(t=>t.startsWith("bs")).forEach(i=>{let s=i.replace(/^bs/,"");s=s.charAt(0).toLowerCase()+s.slice(1,s.length),e[s]=q(t.dataset[i])}),e},getDataAttribute:(t,e)=>q(t.getAttribute("data-bs-"+U(e))),offset(t){const e=t.getBoundingClientRect();return{top:e.top+window.pageYOffset,left:e.left+window.pageXOffset}},position:t=>({top:t.offsetTop,left:t.offsetLeft})},V={find:(t,e=document.documentElement)=>[].concat(...Element.prototype.querySelectorAll.call(e,t)),findOne:(t,e=document.documentElement)=>Element.prototype.querySelector.call(e,t),children:(t,e)=>[].concat(...t.children).filter(t=>t.matches(e)),parents(t,e){const i=[];let s=t.parentNode;for(;s&&s.nodeType===Node.ELEMENT_NODE&&3!==s.nodeType;)s.matches(e)&&i.push(s),s=s.parentNode;return i},prev(t,e){let i=t.previousElementSibling;for(;i;){if(i.matches(e))return[i];i=i.previousElementSibling}return[]},next(t,e){let i=t.nextElementSibling;for(;i;){if(i.matches(e))return[i];i=i.nextElementSibling}return[]},focusableChildren(t){const e=["a","button","input","textarea","select","details","[tabindex]",'[contenteditable="true"]'].map(t=>t+':not([tabindex^="-"])').join(", ");return this.find(e,t).filter(t=>!d(t)&&h(t))}},X={interval:5e3,keyboard:!0,slide:!1,pause:"hover",wrap:!0,touch:!0},Y={interval:"(number|boolean)",keyboard:"boolean",slide:"(boolean|string)",pause:"(string|boolean)",wrap:"boolean",touch:"boolean"},Q="next",G="prev",Z="left",J="right",tt={ArrowLeft:J,ArrowRight:Z};class et extends R{constructor(t,e){super(t),this._items=null,this._interval=null,this._activeElement=null,this._isPaused=!1,this._isSliding=!1,this.touchTimeout=null,this.touchStartX=0,this.touchDeltaX=0,this._config=this._getConfig(e),this._indicatorsElement=V.findOne(".carousel-indicators",this._element),this._touchSupported="ontouchstart"in document.documentElement||navigator.maxTouchPoints>0,this._pointerEvent=Boolean(window.PointerEvent),this._addEventListeners()}static get Default(){return X}static get NAME(){return"carousel"}next(){this._slide(Q)}nextWhenVisible(){!document.hidden&&h(this._element)&&this.next()}prev(){this._slide(G)}pause(t){t||(this._isPaused=!0),V.findOne(".carousel-item-next, .carousel-item-prev",this._element)&&(r(this._element),this.cycle(!0)),clearInterval(this._interval),this._interval=null}cycle(t){t||(this._isPaused=!1),this._interval&&(clearInterval(this._interval),this._interval=null),this._config&&this._config.interval&&!this._isPaused&&(this._updateInterval(),this._interval=setInterval((document.visibilityState?this.nextWhenVisible:this.next).bind(this),this._config.interval))}to(t){this._activeElement=V.findOne(".active.carousel-item",this._element);const e=this._getItemIndex(this._activeElement);if(t>this._items.length-1||t<0)return;if(this._isSliding)return void H.one(this._element,"slid.bs.carousel",()=>this.to(t));if(e===t)return this.pause(),void this.cycle();const i=t>e?Q:G;this._slide(i,this._items[t])}_getConfig(t){return t={...X,...K.getDataAttributes(this._element),..."object"==typeof t?t:{}},c("carousel",t,Y),t}_handleSwipe(){const t=Math.abs(this.touchDeltaX);if(t<=40)return;const e=t/this.touchDeltaX;this.touchDeltaX=0,e&&this._slide(e>0?J:Z)}_addEventListeners(){this._config.keyboard&&H.on(this._element,"keydown.bs.carousel",t=>this._keydown(t)),"hover"===this._config.pause&&(H.on(this._element,"mouseenter.bs.carousel",t=>this.pause(t)),H.on(this._element,"mouseleave.bs.carousel",t=>this.cycle(t))),this._config.touch&&this._touchSupported&&this._addTouchEventListeners()}_addTouchEventListeners(){const t=t=>{!this._pointerEvent||"pen"!==t.pointerType&&"touch"!==t.pointerType?this._pointerEvent||(this.touchStartX=t.touches[0].clientX):this.touchStartX=t.clientX},e=t=>{this.touchDeltaX=t.touches&&t.touches.length>1?0:t.touches[0].clientX-this.touchStartX},i=t=>{!this._pointerEvent||"pen"!==t.pointerType&&"touch"!==t.pointerType||(this.touchDeltaX=t.clientX-this.touchStartX),this._handleSwipe(),"hover"===this._config.pause&&(this.pause(),this.touchTimeout&&clearTimeout(this.touchTimeout),this.touchTimeout=setTimeout(t=>this.cycle(t),500+this._config.interval))};V.find(".carousel-item img",this._element).forEach(t=>{H.on(t,"dragstart.bs.carousel",t=>t.preventDefault())}),this._pointerEvent?(H.on(this._element,"pointerdown.bs.carousel",e=>t(e)),H.on(this._element,"pointerup.bs.carousel",t=>i(t)),this._element.classList.add("pointer-event")):(H.on(this._element,"touchstart.bs.carousel",e=>t(e)),H.on(this._element,"touchmove.bs.carousel",t=>e(t)),H.on(this._element,"touchend.bs.carousel",t=>i(t)))}_keydown(t){if(/input|textarea/i.test(t.target.tagName))return;const e=tt[t.key];e&&(t.preventDefault(),this._slide(e))}_getItemIndex(t){return this._items=t&&t.parentNode?V.find(".carousel-item",t.parentNode):[],this._items.indexOf(t)}_getItemByOrder(t,e){const i=t===Q;return w(this._items,e,i,this._config.wrap)}_triggerSlideEvent(t,e){const i=this._getItemIndex(t),s=this._getItemIndex(V.findOne(".active.carousel-item",this._element));return H.trigger(this._element,"slide.bs.carousel",{relatedTarget:t,direction:e,from:s,to:i})}_setActiveIndicatorElement(t){if(this._indicatorsElement){const e=V.findOne(".active",this._indicatorsElement);e.classList.remove("active"),e.removeAttribute("aria-current");const i=V.find("[data-bs-target]",this._indicatorsElement);for(let e=0;e<i.length;e++)if(Number.parseInt(i[e].getAttribute("data-bs-slide-to"),10)===this._getItemIndex(t)){i[e].classList.add("active"),i[e].setAttribute("aria-current","true");break}}}_updateInterval(){const t=this._activeElement||V.findOne(".active.carousel-item",this._element);if(!t)return;const e=Number.parseInt(t.getAttribute("data-bs-interval"),10);e?(this._config.defaultInterval=this._config.defaultInterval||this._config.interval,this._config.interval=e):this._config.interval=this._config.defaultInterval||this._config.interval}_slide(t,e){const i=this._directionToOrder(t),s=V.findOne(".active.carousel-item",this._element),n=this._getItemIndex(s),o=e||this._getItemByOrder(i,s),r=this._getItemIndex(o),a=Boolean(this._interval),l=i===Q,c=l?"carousel-item-start":"carousel-item-end",h=l?"carousel-item-next":"carousel-item-prev",d=this._orderToDirection(i);if(o&&o.classList.contains("active"))return void(this._isSliding=!1);if(this._isSliding)return;if(this._triggerSlideEvent(o,d).defaultPrevented)return;if(!s||!o)return;this._isSliding=!0,a&&this.pause(),this._setActiveIndicatorElement(o),this._activeElement=o;const u=()=>{H.trigger(this._element,"slid.bs.carousel",{relatedTarget:o,direction:d,from:n,to:r})};if(this._element.classList.contains("slide")){o.classList.add(h),p(o),s.classList.add(c),o.classList.add(c);const t=()=>{o.classList.remove(c,h),o.classList.add("active"),s.classList.remove("active",h,c),this._isSliding=!1,setTimeout(u,0)};this._queueCallback(t,s,!0)}else s.classList.remove("active"),o.classList.add("active"),this._isSliding=!1,u();a&&this.cycle()}_directionToOrder(t){return[J,Z].includes(t)?m()?t===Z?G:Q:t===Z?Q:G:t}_orderToDirection(t){return[Q,G].includes(t)?m()?t===G?Z:J:t===G?J:Z:t}static carouselInterface(t,e){const i=et.getOrCreateInstance(t,e);let{_config:s}=i;"object"==typeof e&&(s={...s,...e});const n="string"==typeof e?e:s.slide;if("number"==typeof e)i.to(e);else if("string"==typeof n){if(void 0===i[n])throw new TypeError(`No method named "${n}"`);i[n]()}else s.interval&&s.ride&&(i.pause(),i.cycle())}static jQueryInterface(t){return this.each((function(){et.carouselInterface(this,t)}))}static dataApiClickHandler(t){const e=o(this);if(!e||!e.classList.contains("carousel"))return;const i={...K.getDataAttributes(e),...K.getDataAttributes(this)},s=this.getAttribute("data-bs-slide-to");s&&(i.interval=!1),et.carouselInterface(e,i),s&&et.getInstance(e).to(s),t.preventDefault()}}H.on(document,"click.bs.carousel.data-api","[data-bs-slide], [data-bs-slide-to]",et.dataApiClickHandler),H.on(window,"load.bs.carousel.data-api",()=>{const t=V.find('[data-bs-ride="carousel"]');for(let e=0,i=t.length;e<i;e++)et.carouselInterface(t[e],et.getInstance(t[e]))}),b(et);const it={toggle:!0,parent:null},st={toggle:"boolean",parent:"(null|element)"};class nt extends R{constructor(t,e){super(t),this._isTransitioning=!1,this._config=this._getConfig(e),this._triggerArray=[];const i=V.find('[data-bs-toggle="collapse"]');for(let t=0,e=i.length;t<e;t++){const e=i[t],s=n(e),o=V.find(s).filter(t=>t===this._element);null!==s&&o.length&&(this._selector=s,this._triggerArray.push(e))}this._initializeChildren(),this._config.parent||this._addAriaAndCollapsedClass(this._triggerArray,this._isShown()),this._config.toggle&&this.toggle()}static get Default(){return it}static get NAME(){return"collapse"}toggle(){this._isShown()?this.hide():this.show()}show(){if(this._isTransitioning||this._isShown())return;let t,e=[];if(this._config.parent){const t=V.find(".collapse .collapse",this._config.parent);e=V.find(".show, .collapsing",this._config.parent).filter(e=>!t.includes(e))}const i=V.findOne(this._selector);if(e.length){const s=e.find(t=>i!==t);if(t=s?nt.getInstance(s):null,t&&t._isTransitioning)return}if(H.trigger(this._element,"show.bs.collapse").defaultPrevented)return;e.forEach(e=>{i!==e&&nt.getOrCreateInstance(e,{toggle:!1}).hide(),t||z.set(e,"bs.collapse",null)});const s=this._getDimension();this._element.classList.remove("collapse"),this._element.classList.add("collapsing"),this._element.style[s]=0,this._addAriaAndCollapsedClass(this._triggerArray,!0),this._isTransitioning=!0;const n="scroll"+(s[0].toUpperCase()+s.slice(1));this._queueCallback(()=>{this._isTransitioning=!1,this._element.classList.remove("collapsing"),this._element.classList.add("collapse","show"),this._element.style[s]="",H.trigger(this._element,"shown.bs.collapse")},this._element,!0),this._element.style[s]=this._element[n]+"px"}hide(){if(this._isTransitioning||!this._isShown())return;if(H.trigger(this._element,"hide.bs.collapse").defaultPrevented)return;const t=this._getDimension();this._element.style[t]=this._element.getBoundingClientRect()[t]+"px",p(this._element),this._element.classList.add("collapsing"),this._element.classList.remove("collapse","show");const e=this._triggerArray.length;for(let t=0;t<e;t++){const e=this._triggerArray[t],i=o(e);i&&!this._isShown(i)&&this._addAriaAndCollapsedClass([e],!1)}this._isTransitioning=!0,this._element.style[t]="",this._queueCallback(()=>{this._isTransitioning=!1,this._element.classList.remove("collapsing"),this._element.classList.add("collapse"),H.trigger(this._element,"hidden.bs.collapse")},this._element,!0)}_isShown(t=this._element){return t.classList.contains("show")}_getConfig(t){return(t={...it,...K.getDataAttributes(this._element),...t}).toggle=Boolean(t.toggle),t.parent=l(t.parent),c("collapse",t,st),t}_getDimension(){return this._element.classList.contains("collapse-horizontal")?"width":"height"}_initializeChildren(){if(!this._config.parent)return;const t=V.find(".collapse .collapse",this._config.parent);V.find('[data-bs-toggle="collapse"]',this._config.parent).filter(e=>!t.includes(e)).forEach(t=>{const e=o(t);e&&this._addAriaAndCollapsedClass([t],this._isShown(e))})}_addAriaAndCollapsedClass(t,e){t.length&&t.forEach(t=>{e?t.classList.remove("collapsed"):t.classList.add("collapsed"),t.setAttribute("aria-expanded",e)})}static jQueryInterface(t){return this.each((function(){const e={};"string"==typeof t&&/show|hide/.test(t)&&(e.toggle=!1);const i=nt.getOrCreateInstance(this,e);if("string"==typeof t){if(void 0===i[t])throw new TypeError(`No method named "${t}"`);i[t]()}}))}}H.on(document,"click.bs.collapse.data-api",'[data-bs-toggle="collapse"]',(function(t){("A"===t.target.tagName||t.delegateTarget&&"A"===t.delegateTarget.tagName)&&t.preventDefault();const e=n(this);V.find(e).forEach(t=>{nt.getOrCreateInstance(t,{toggle:!1}).toggle()})})),b(nt);const ot=new RegExp("ArrowUp|ArrowDown|Escape"),rt=m()?"top-end":"top-start",at=m()?"top-start":"top-end",lt=m()?"bottom-end":"bottom-start",ct=m()?"bottom-start":"bottom-end",ht=m()?"left-start":"right-start",dt=m()?"right-start":"left-start",ut={offset:[0,2],boundary:"clippingParents",reference:"toggle",display:"dynamic",popperConfig:null,autoClose:!0},gt={offset:"(array|string|function)",boundary:"(string|element)",reference:"(string|element|object)",display:"string",popperConfig:"(null|object|function)",autoClose:"(boolean|string)"};class pt extends R{constructor(t,e){super(t),this._popper=null,this._config=this._getConfig(e),this._menu=this._getMenuElement(),this._inNavbar=this._detectNavbar()}static get Default(){return ut}static get DefaultType(){return gt}static get NAME(){return"dropdown"}toggle(){return this._isShown()?this.hide():this.show()}show(){if(d(this._element)||this._isShown(this._menu))return;const t={relatedTarget:this._element};if(H.trigger(this._element,"show.bs.dropdown",t).defaultPrevented)return;const e=pt.getParentFromElement(this._element);this._inNavbar?K.setDataAttribute(this._menu,"popper","none"):this._createPopper(e),"ontouchstart"in document.documentElement&&!e.closest(".navbar-nav")&&[].concat(...document.body.children).forEach(t=>H.on(t,"mouseover",g)),this._element.focus(),this._element.setAttribute("aria-expanded",!0),this._menu.classList.add("show"),this._element.classList.add("show"),H.trigger(this._element,"shown.bs.dropdown",t)}hide(){if(d(this._element)||!this._isShown(this._menu))return;const t={relatedTarget:this._element};this._completeHide(t)}dispose(){this._popper&&this._popper.destroy(),super.dispose()}update(){this._inNavbar=this._detectNavbar(),this._popper&&this._popper.update()}_completeHide(t){H.trigger(this._element,"hide.bs.dropdown",t).defaultPrevented||("ontouchstart"in document.documentElement&&[].concat(...document.body.children).forEach(t=>H.off(t,"mouseover",g)),this._popper&&this._popper.destroy(),this._menu.classList.remove("show"),this._element.classList.remove("show"),this._element.setAttribute("aria-expanded","false"),K.removeDataAttribute(this._menu,"popper"),H.trigger(this._element,"hidden.bs.dropdown",t))}_getConfig(t){if(t={...this.constructor.Default,...K.getDataAttributes(this._element),...t},c("dropdown",t,this.constructor.DefaultType),"object"==typeof t.reference&&!a(t.reference)&&"function"!=typeof t.reference.getBoundingClientRect)throw new TypeError("dropdown".toUpperCase()+': Option "reference" provided type "object" without a required "getBoundingClientRect" method.');return t}_createPopper(t){if(void 0===i)throw new TypeError("Bootstrap's dropdowns require Popper (https://popper.js.org)");let e=this._element;"parent"===this._config.reference?e=t:a(this._config.reference)?e=l(this._config.reference):"object"==typeof this._config.reference&&(e=this._config.reference);const s=this._getPopperConfig(),n=s.modifiers.find(t=>"applyStyles"===t.name&&!1===t.enabled);this._popper=i.createPopper(e,this._menu,s),n&&K.setDataAttribute(this._menu,"popper","static")}_isShown(t=this._element){return t.classList.contains("show")}_getMenuElement(){return V.next(this._element,".dropdown-menu")[0]}_getPlacement(){const t=this._element.parentNode;if(t.classList.contains("dropend"))return ht;if(t.classList.contains("dropstart"))return dt;const e="end"===getComputedStyle(this._menu).getPropertyValue("--bs-position").trim();return t.classList.contains("dropup")?e?at:rt:e?ct:lt}_detectNavbar(){return null!==this._element.closest(".navbar")}_getOffset(){const{offset:t}=this._config;return"string"==typeof t?t.split(",").map(t=>Number.parseInt(t,10)):"function"==typeof t?e=>t(e,this._element):t}_getPopperConfig(){const t={placement:this._getPlacement(),modifiers:[{name:"preventOverflow",options:{boundary:this._config.boundary}},{name:"offset",options:{offset:this._getOffset()}}]};return"static"===this._config.display&&(t.modifiers=[{name:"applyStyles",enabled:!1}]),{...t,..."function"==typeof this._config.popperConfig?this._config.popperConfig(t):this._config.popperConfig}}_selectMenuItem({key:t,target:e}){const i=V.find(".dropdown-menu .dropdown-item:not(.disabled):not(:disabled)",this._menu).filter(h);i.length&&w(i,e,"ArrowDown"===t,!i.includes(e)).focus()}static jQueryInterface(t){return this.each((function(){const e=pt.getOrCreateInstance(this,t);if("string"==typeof t){if(void 0===e[t])throw new TypeError(`No method named "${t}"`);e[t]()}}))}static clearMenus(t){if(t&&(2===t.button||"keyup"===t.type&&"Tab"!==t.key))return;const e=V.find('[data-bs-toggle="dropdown"]');for(let i=0,s=e.length;i<s;i++){const s=pt.getInstance(e[i]);if(!s||!1===s._config.autoClose)continue;if(!s._isShown())continue;const n={relatedTarget:s._element};if(t){const e=t.composedPath(),i=e.includes(s._menu);if(e.includes(s._element)||"inside"===s._config.autoClose&&!i||"outside"===s._config.autoClose&&i)continue;if(s._menu.contains(t.target)&&("keyup"===t.type&&"Tab"===t.key||/input|select|option|textarea|form/i.test(t.target.tagName)))continue;"click"===t.type&&(n.clickEvent=t)}s._completeHide(n)}}static getParentFromElement(t){return o(t)||t.parentNode}static dataApiKeydownHandler(t){if(/input|textarea/i.test(t.target.tagName)?"Space"===t.key||"Escape"!==t.key&&("ArrowDown"!==t.key&&"ArrowUp"!==t.key||t.target.closest(".dropdown-menu")):!ot.test(t.key))return;const e=this.classList.contains("show");if(!e&&"Escape"===t.key)return;if(t.preventDefault(),t.stopPropagation(),d(this))return;const i=this.matches('[data-bs-toggle="dropdown"]')?this:V.prev(this,'[data-bs-toggle="dropdown"]')[0],s=pt.getOrCreateInstance(i);if("Escape"!==t.key)return"ArrowUp"===t.key||"ArrowDown"===t.key?(e||s.show(),void s._selectMenuItem(t)):void(e&&"Space"!==t.key||pt.clearMenus());s.hide()}}H.on(document,"keydown.bs.dropdown.data-api",'[data-bs-toggle="dropdown"]',pt.dataApiKeydownHandler),H.on(document,"keydown.bs.dropdown.data-api",".dropdown-menu",pt.dataApiKeydownHandler),H.on(document,"click.bs.dropdown.data-api",pt.clearMenus),H.on(document,"keyup.bs.dropdown.data-api",pt.clearMenus),H.on(document,"click.bs.dropdown.data-api",'[data-bs-toggle="dropdown"]',(function(t){t.preventDefault(),pt.getOrCreateInstance(this).toggle()})),b(pt);class ft{constructor(){this._element=document.body}getWidth(){const t=document.documentElement.clientWidth;return Math.abs(window.innerWidth-t)}hide(){const t=this.getWidth();this._disableOverFlow(),this._setElementAttributes(this._element,"paddingRight",e=>e+t),this._setElementAttributes(".fixed-top, .fixed-bottom, .is-fixed, .sticky-top","paddingRight",e=>e+t),this._setElementAttributes(".sticky-top","marginRight",e=>e-t)}_disableOverFlow(){this._saveInitialAttribute(this._element,"overflow"),this._element.style.overflow="hidden"}_setElementAttributes(t,e,i){const s=this.getWidth();this._applyManipulationCallback(t,t=>{if(t!==this._element&&window.innerWidth>t.clientWidth+s)return;this._saveInitialAttribute(t,e);const n=window.getComputedStyle(t)[e];t.style[e]=i(Number.parseFloat(n))+"px"})}reset(){this._resetElementAttributes(this._element,"overflow"),this._resetElementAttributes(this._element,"paddingRight"),this._resetElementAttributes(".fixed-top, .fixed-bottom, .is-fixed, .sticky-top","paddingRight"),this._resetElementAttributes(".sticky-top","marginRight")}_saveInitialAttribute(t,e){const i=t.style[e];i&&K.setDataAttribute(t,e,i)}_resetElementAttributes(t,e){this._applyManipulationCallback(t,t=>{const i=K.getDataAttribute(t,e);void 0===i?t.style.removeProperty(e):(K.removeDataAttribute(t,e),t.style[e]=i)})}_applyManipulationCallback(t,e){a(t)?e(t):V.find(t,this._element).forEach(e)}isOverflowing(){return this.getWidth()>0}}const _t={className:"modal-backdrop",isVisible:!0,isAnimated:!1,rootElement:"body",clickCallback:null},mt={className:"string",isVisible:"boolean",isAnimated:"boolean",rootElement:"(element|string)",clickCallback:"(function|null)"};class bt{constructor(t){this._config=this._getConfig(t),this._isAppended=!1,this._element=null}show(t){this._config.isVisible?(this._append(),this._config.isAnimated&&p(this._getElement()),this._getElement().classList.add("show"),this._emulateAnimation(()=>{v(t)})):v(t)}hide(t){this._config.isVisible?(this._getElement().classList.remove("show"),this._emulateAnimation(()=>{this.dispose(),v(t)})):v(t)}_getElement(){if(!this._element){const t=document.createElement("div");t.className=this._config.className,this._config.isAnimated&&t.classList.add("fade"),this._element=t}return this._element}_getConfig(t){return(t={..._t,..."object"==typeof t?t:{}}).rootElement=l(t.rootElement),c("backdrop",t,mt),t}_append(){this._isAppended||(this._config.rootElement.append(this._getElement()),H.on(this._getElement(),"mousedown.bs.backdrop",()=>{v(this._config.clickCallback)}),this._isAppended=!0)}dispose(){this._isAppended&&(H.off(this._element,"mousedown.bs.backdrop"),this._element.remove(),this._isAppended=!1)}_emulateAnimation(t){y(t,this._getElement(),this._config.isAnimated)}}const vt={trapElement:null,autofocus:!0},yt={trapElement:"element",autofocus:"boolean"};class wt{constructor(t){this._config=this._getConfig(t),this._isActive=!1,this._lastTabNavDirection=null}activate(){const{trapElement:t,autofocus:e}=this._config;this._isActive||(e&&t.focus(),H.off(document,".bs.focustrap"),H.on(document,"focusin.bs.focustrap",t=>this._handleFocusin(t)),H.on(document,"keydown.tab.bs.focustrap",t=>this._handleKeydown(t)),this._isActive=!0)}deactivate(){this._isActive&&(this._isActive=!1,H.off(document,".bs.focustrap"))}_handleFocusin(t){const{target:e}=t,{trapElement:i}=this._config;if(e===document||e===i||i.contains(e))return;const s=V.focusableChildren(i);0===s.length?i.focus():"backward"===this._lastTabNavDirection?s[s.length-1].focus():s[0].focus()}_handleKeydown(t){"Tab"===t.key&&(this._lastTabNavDirection=t.shiftKey?"backward":"forward")}_getConfig(t){return t={...vt,..."object"==typeof t?t:{}},c("focustrap",t,yt),t}}const Et={backdrop:!0,keyboard:!0,focus:!0},At={backdrop:"(boolean|string)",keyboard:"boolean",focus:"boolean"};class Tt extends R{constructor(t,e){super(t),this._config=this._getConfig(e),this._dialog=V.findOne(".modal-dialog",this._element),this._backdrop=this._initializeBackDrop(),this._focustrap=this._initializeFocusTrap(),this._isShown=!1,this._ignoreBackdropClick=!1,this._isTransitioning=!1,this._scrollBar=new ft}static get Default(){return Et}static get NAME(){return"modal"}toggle(t){return this._isShown?this.hide():this.show(t)}show(t){this._isShown||this._isTransitioning||H.trigger(this._element,"show.bs.modal",{relatedTarget:t}).defaultPrevented||(this._isShown=!0,this._isAnimated()&&(this._isTransitioning=!0),this._scrollBar.hide(),document.body.classList.add("modal-open"),this._adjustDialog(),this._setEscapeEvent(),this._setResizeEvent(),H.on(this._dialog,"mousedown.dismiss.bs.modal",()=>{H.one(this._element,"mouseup.dismiss.bs.modal",t=>{t.target===this._element&&(this._ignoreBackdropClick=!0)})}),this._showBackdrop(()=>this._showElement(t)))}hide(){if(!this._isShown||this._isTransitioning)return;if(H.trigger(this._element,"hide.bs.modal").defaultPrevented)return;this._isShown=!1;const t=this._isAnimated();t&&(this._isTransitioning=!0),this._setEscapeEvent(),this._setResizeEvent(),this._focustrap.deactivate(),this._element.classList.remove("show"),H.off(this._element,"click.dismiss.bs.modal"),H.off(this._dialog,"mousedown.dismiss.bs.modal"),this._queueCallback(()=>this._hideModal(),this._element,t)}dispose(){[window,this._dialog].forEach(t=>H.off(t,".bs.modal")),this._backdrop.dispose(),this._focustrap.deactivate(),super.dispose()}handleUpdate(){this._adjustDialog()}_initializeBackDrop(){return new bt({isVisible:Boolean(this._config.backdrop),isAnimated:this._isAnimated()})}_initializeFocusTrap(){return new wt({trapElement:this._element})}_getConfig(t){return t={...Et,...K.getDataAttributes(this._element),..."object"==typeof t?t:{}},c("modal",t,At),t}_showElement(t){const e=this._isAnimated(),i=V.findOne(".modal-body",this._dialog);this._element.parentNode&&this._element.parentNode.nodeType===Node.ELEMENT_NODE||document.body.append(this._element),this._element.style.display="block",this._element.removeAttribute("aria-hidden"),this._element.setAttribute("aria-modal",!0),this._element.setAttribute("role","dialog"),this._element.scrollTop=0,i&&(i.scrollTop=0),e&&p(this._element),this._element.classList.add("show"),this._queueCallback(()=>{this._config.focus&&this._focustrap.activate(),this._isTransitioning=!1,H.trigger(this._element,"shown.bs.modal",{relatedTarget:t})},this._dialog,e)}_setEscapeEvent(){this._isShown?H.on(this._element,"keydown.dismiss.bs.modal",t=>{this._config.keyboard&&"Escape"===t.key?(t.preventDefault(),this.hide()):this._config.keyboard||"Escape"!==t.key||this._triggerBackdropTransition()}):H.off(this._element,"keydown.dismiss.bs.modal")}_setResizeEvent(){this._isShown?H.on(window,"resize.bs.modal",()=>this._adjustDialog()):H.off(window,"resize.bs.modal")}_hideModal(){this._element.style.display="none",this._element.setAttribute("aria-hidden",!0),this._element.removeAttribute("aria-modal"),this._element.removeAttribute("role"),this._isTransitioning=!1,this._backdrop.hide(()=>{document.body.classList.remove("modal-open"),this._resetAdjustments(),this._scrollBar.reset(),H.trigger(this._element,"hidden.bs.modal")})}_showBackdrop(t){H.on(this._element,"click.dismiss.bs.modal",t=>{this._ignoreBackdropClick?this._ignoreBackdropClick=!1:t.target===t.currentTarget&&(!0===this._config.backdrop?this.hide():"static"===this._config.backdrop&&this._triggerBackdropTransition())}),this._backdrop.show(t)}_isAnimated(){return this._element.classList.contains("fade")}_triggerBackdropTransition(){if(H.trigger(this._element,"hidePrevented.bs.modal").defaultPrevented)return;const{classList:t,scrollHeight:e,style:i}=this._element,s=e>document.documentElement.clientHeight;!s&&"hidden"===i.overflowY||t.contains("modal-static")||(s||(i.overflowY="hidden"),t.add("modal-static"),this._queueCallback(()=>{t.remove("modal-static"),s||this._queueCallback(()=>{i.overflowY=""},this._dialog)},this._dialog),this._element.focus())}_adjustDialog(){const t=this._element.scrollHeight>document.documentElement.clientHeight,e=this._scrollBar.getWidth(),i=e>0;(!i&&t&&!m()||i&&!t&&m())&&(this._element.style.paddingLeft=e+"px"),(i&&!t&&!m()||!i&&t&&m())&&(this._element.style.paddingRight=e+"px")}_resetAdjustments(){this._element.style.paddingLeft="",this._element.style.paddingRight=""}static jQueryInterface(t,e){return this.each((function(){const i=Tt.getOrCreateInstance(this,t);if("string"==typeof t){if(void 0===i[t])throw new TypeError(`No method named "${t}"`);i[t](e)}}))}}H.on(document,"click.bs.modal.data-api",'[data-bs-toggle="modal"]',(function(t){const e=o(this);["A","AREA"].includes(this.tagName)&&t.preventDefault(),H.one(e,"show.bs.modal",t=>{t.defaultPrevented||H.one(e,"hidden.bs.modal",()=>{h(this)&&this.focus()})}),Tt.getOrCreateInstance(e).toggle(this)})),F(Tt),b(Tt);const Ct={backdrop:!0,keyboard:!0,scroll:!1},kt={backdrop:"boolean",keyboard:"boolean",scroll:"boolean"};class Lt extends R{constructor(t,e){super(t),this._config=this._getConfig(e),this._isShown=!1,this._backdrop=this._initializeBackDrop(),this._focustrap=this._initializeFocusTrap(),this._addEventListeners()}static get NAME(){return"offcanvas"}static get Default(){return Ct}toggle(t){return this._isShown?this.hide():this.show(t)}show(t){this._isShown||H.trigger(this._element,"show.bs.offcanvas",{relatedTarget:t}).defaultPrevented||(this._isShown=!0,this._element.style.visibility="visible",this._backdrop.show(),this._config.scroll||(new ft).hide(),this._element.removeAttribute("aria-hidden"),this._element.setAttribute("aria-modal",!0),this._element.setAttribute("role","dialog"),this._element.classList.add("show"),this._queueCallback(()=>{this._config.scroll||this._focustrap.activate(),H.trigger(this._element,"shown.bs.offcanvas",{relatedTarget:t})},this._element,!0))}hide(){this._isShown&&(H.trigger(this._element,"hide.bs.offcanvas").defaultPrevented||(this._focustrap.deactivate(),this._element.blur(),this._isShown=!1,this._element.classList.remove("show"),this._backdrop.hide(),this._queueCallback(()=>{this._element.setAttribute("aria-hidden",!0),this._element.removeAttribute("aria-modal"),this._element.removeAttribute("role"),this._element.style.visibility="hidden",this._config.scroll||(new ft).reset(),H.trigger(this._element,"hidden.bs.offcanvas")},this._element,!0)))}dispose(){this._backdrop.dispose(),this._focustrap.deactivate(),super.dispose()}_getConfig(t){return t={...Ct,...K.getDataAttributes(this._element),..."object"==typeof t?t:{}},c("offcanvas",t,kt),t}_initializeBackDrop(){return new bt({className:"offcanvas-backdrop",isVisible:this._config.backdrop,isAnimated:!0,rootElement:this._element.parentNode,clickCallback:()=>this.hide()})}_initializeFocusTrap(){return new wt({trapElement:this._element})}_addEventListeners(){H.on(this._element,"keydown.dismiss.bs.offcanvas",t=>{this._config.keyboard&&"Escape"===t.key&&this.hide()})}static jQueryInterface(t){return this.each((function(){const e=Lt.getOrCreateInstance(this,t);if("string"==typeof t){if(void 0===e[t]||t.startsWith("_")||"constructor"===t)throw new TypeError(`No method named "${t}"`);e[t](this)}}))}}H.on(document,"click.bs.offcanvas.data-api",'[data-bs-toggle="offcanvas"]',(function(t){const e=o(this);if(["A","AREA"].includes(this.tagName)&&t.preventDefault(),d(this))return;H.one(e,"hidden.bs.offcanvas",()=>{h(this)&&this.focus()});const i=V.findOne(".offcanvas.show");i&&i!==e&&Lt.getInstance(i).hide(),Lt.getOrCreateInstance(e).toggle(this)})),H.on(window,"load.bs.offcanvas.data-api",()=>V.find(".offcanvas.show").forEach(t=>Lt.getOrCreateInstance(t).show())),F(Lt),b(Lt);const St=new Set(["background","cite","href","itemtype","longdesc","poster","src","xlink:href"]),Ot=/^(?:(?:https?|mailto|ftp|tel|file):|[^#&/:?]*(?:[#/?]|$))/i,Nt=/^data:(?:image\/(?:bmp|gif|jpeg|jpg|png|tiff|webp)|video\/(?:mpeg|mp4|ogg|webm)|audio\/(?:mp3|oga|ogg|opus));base64,[\d+/a-z]+=*$/i,Dt=(t,e)=>{const i=t.nodeName.toLowerCase();if(e.includes(i))return!St.has(i)||Boolean(Ot.test(t.nodeValue)||Nt.test(t.nodeValue));const s=e.filter(t=>t instanceof RegExp);for(let t=0,e=s.length;t<e;t++)if(s[t].test(i))return!0;return!1};function It(t,e,i){if(!t.length)return t;if(i&&"function"==typeof i)return i(t);const s=(new window.DOMParser).parseFromString(t,"text/html"),n=Object.keys(e),o=[].concat(...s.body.querySelectorAll("*"));for(let t=0,i=o.length;t<i;t++){const i=o[t],s=i.nodeName.toLowerCase();if(!n.includes(s)){i.remove();continue}const r=[].concat(...i.attributes),a=[].concat(e["*"]||[],e[s]||[]);r.forEach(t=>{Dt(t,a)||i.removeAttribute(t.nodeName)})}return s.body.innerHTML}const xt=new Set(["sanitize","allowList","sanitizeFn"]),Pt={animation:"boolean",template:"string",title:"(string|element|function)",trigger:"string",delay:"(number|object)",html:"boolean",selector:"(string|boolean)",placement:"(string|function)",offset:"(array|string|function)",container:"(string|element|boolean)",fallbackPlacements:"array",boundary:"(string|element)",customClass:"(string|function)",sanitize:"boolean",sanitizeFn:"(null|function)",allowList:"object",popperConfig:"(null|object|function)"},Mt={AUTO:"auto",TOP:"top",RIGHT:m()?"left":"right",BOTTOM:"bottom",LEFT:m()?"right":"left"},jt={animation:!0,template:'<div class="tooltip" role="tooltip"><div class="tooltip-arrow"></div><div class="tooltip-inner"></div></div>',trigger:"hover focus",title:"",delay:0,html:!1,selector:!1,placement:"top",offset:[0,0],container:!1,fallbackPlacements:["top","right","bottom","left"],boundary:"clippingParents",customClass:"",sanitize:!0,sanitizeFn:null,allowList:{"*":["class","dir","id","lang","role",/^aria-[\w-]*$/i],a:["target","href","title","rel"],area:[],b:[],br:[],col:[],code:[],div:[],em:[],hr:[],h1:[],h2:[],h3:[],h4:[],h5:[],h6:[],i:[],img:["src","srcset","alt","title","width","height"],li:[],ol:[],p:[],pre:[],s:[],small:[],span:[],sub:[],sup:[],strong:[],u:[],ul:[]},popperConfig:null},Ht={HIDE:"hide.bs.tooltip",HIDDEN:"hidden.bs.tooltip",SHOW:"show.bs.tooltip",SHOWN:"shown.bs.tooltip",INSERTED:"inserted.bs.tooltip",CLICK:"click.bs.tooltip",FOCUSIN:"focusin.bs.tooltip",FOCUSOUT:"focusout.bs.tooltip",MOUSEENTER:"mouseenter.bs.tooltip",MOUSELEAVE:"mouseleave.bs.tooltip"};class Bt extends R{constructor(t,e){if(void 0===i)throw new TypeError("Bootstrap's tooltips require Popper (https://popper.js.org)");super(t),this._isEnabled=!0,this._timeout=0,this._hoverState="",this._activeTrigger={},this._popper=null,this._config=this._getConfig(e),this.tip=null,this._setListeners()}static get Default(){return jt}static get NAME(){return"tooltip"}static get Event(){return Ht}static get DefaultType(){return Pt}enable(){this._isEnabled=!0}disable(){this._isEnabled=!1}toggleEnabled(){this._isEnabled=!this._isEnabled}toggle(t){if(this._isEnabled)if(t){const e=this._initializeOnDelegatedTarget(t);e._activeTrigger.click=!e._activeTrigger.click,e._isWithActiveTrigger()?e._enter(null,e):e._leave(null,e)}else{if(this.getTipElement().classList.contains("show"))return void this._leave(null,this);this._enter(null,this)}}dispose(){clearTimeout(this._timeout),H.off(this._element.closest(".modal"),"hide.bs.modal",this._hideModalHandler),this.tip&&this.tip.remove(),this._popper&&this._popper.destroy(),super.dispose()}show(){if("none"===this._element.style.display)throw new Error("Please use show on visible elements");if(!this.isWithContent()||!this._isEnabled)return;const t=H.trigger(this._element,this.constructor.Event.SHOW),e=u(this._element),s=null===e?this._element.ownerDocument.documentElement.contains(this._element):e.contains(this._element);if(t.defaultPrevented||!s)return;const n=this.getTipElement(),o=(t=>{do{t+=Math.floor(1e6*Math.random())}while(document.getElementById(t));return t})(this.constructor.NAME);n.setAttribute("id",o),this._element.setAttribute("aria-describedby",o),this._config.animation&&n.classList.add("fade");const r="function"==typeof this._config.placement?this._config.placement.call(this,n,this._element):this._config.placement,a=this._getAttachment(r);this._addAttachmentClass(a);const{container:l}=this._config;z.set(n,this.constructor.DATA_KEY,this),this._element.ownerDocument.documentElement.contains(this.tip)||(l.append(n),H.trigger(this._element,this.constructor.Event.INSERTED)),this._popper?this._popper.update():this._popper=i.createPopper(this._element,n,this._getPopperConfig(a)),n.classList.add("show");const c=this._resolvePossibleFunction(this._config.customClass);c&&n.classList.add(...c.split(" ")),"ontouchstart"in document.documentElement&&[].concat(...document.body.children).forEach(t=>{H.on(t,"mouseover",g)});const h=this.tip.classList.contains("fade");this._queueCallback(()=>{const t=this._hoverState;this._hoverState=null,H.trigger(this._element,this.constructor.Event.SHOWN),"out"===t&&this._leave(null,this)},this.tip,h)}hide(){if(!this._popper)return;const t=this.getTipElement();if(H.trigger(this._element,this.constructor.Event.HIDE).defaultPrevented)return;t.classList.remove("show"),"ontouchstart"in document.documentElement&&[].concat(...document.body.children).forEach(t=>H.off(t,"mouseover",g)),this._activeTrigger.click=!1,this._activeTrigger.focus=!1,this._activeTrigger.hover=!1;const e=this.tip.classList.contains("fade");this._queueCallback(()=>{this._isWithActiveTrigger()||("show"!==this._hoverState&&t.remove(),this._cleanTipClass(),this._element.removeAttribute("aria-describedby"),H.trigger(this._element,this.constructor.Event.HIDDEN),this._popper&&(this._popper.destroy(),this._popper=null))},this.tip,e),this._hoverState=""}update(){null!==this._popper&&this._popper.update()}isWithContent(){return Boolean(this.getTitle())}getTipElement(){if(this.tip)return this.tip;const t=document.createElement("div");t.innerHTML=this._config.template;const e=t.children[0];return this.setContent(e),e.classList.remove("fade","show"),this.tip=e,this.tip}setContent(t){this._sanitizeAndSetContent(t,this.getTitle(),".tooltip-inner")}_sanitizeAndSetContent(t,e,i){const s=V.findOne(i,t);e||!s?this.setElementContent(s,e):s.remove()}setElementContent(t,e){if(null!==t)return a(e)?(e=l(e),void(this._config.html?e.parentNode!==t&&(t.innerHTML="",t.append(e)):t.textContent=e.textContent)):void(this._config.html?(this._config.sanitize&&(e=It(e,this._config.allowList,this._config.sanitizeFn)),t.innerHTML=e):t.textContent=e)}getTitle(){const t=this._element.getAttribute("data-bs-original-title")||this._config.title;return this._resolvePossibleFunction(t)}updateAttachment(t){return"right"===t?"end":"left"===t?"start":t}_initializeOnDelegatedTarget(t,e){return e||this.constructor.getOrCreateInstance(t.delegateTarget,this._getDelegateConfig())}_getOffset(){const{offset:t}=this._config;return"string"==typeof t?t.split(",").map(t=>Number.parseInt(t,10)):"function"==typeof t?e=>t(e,this._element):t}_resolvePossibleFunction(t){return"function"==typeof t?t.call(this._element):t}_getPopperConfig(t){const e={placement:t,modifiers:[{name:"flip",options:{fallbackPlacements:this._config.fallbackPlacements}},{name:"offset",options:{offset:this._getOffset()}},{name:"preventOverflow",options:{boundary:this._config.boundary}},{name:"arrow",options:{element:`.${this.constructor.NAME}-arrow`}},{name:"onChange",enabled:!0,phase:"afterWrite",fn:t=>this._handlePopperPlacementChange(t)}],onFirstUpdate:t=>{t.options.placement!==t.placement&&this._handlePopperPlacementChange(t)}};return{...e,..."function"==typeof this._config.popperConfig?this._config.popperConfig(e):this._config.popperConfig}}_addAttachmentClass(t){this.getTipElement().classList.add(`${this._getBasicClassPrefix()}-${this.updateAttachment(t)}`)}_getAttachment(t){return Mt[t.toUpperCase()]}_setListeners(){this._config.trigger.split(" ").forEach(t=>{if("click"===t)H.on(this._element,this.constructor.Event.CLICK,this._config.selector,t=>this.toggle(t));else if("manual"!==t){const e="hover"===t?this.constructor.Event.MOUSEENTER:this.constructor.Event.FOCUSIN,i="hover"===t?this.constructor.Event.MOUSELEAVE:this.constructor.Event.FOCUSOUT;H.on(this._element,e,this._config.selector,t=>this._enter(t)),H.on(this._element,i,this._config.selector,t=>this._leave(t))}}),this._hideModalHandler=()=>{this._element&&this.hide()},H.on(this._element.closest(".modal"),"hide.bs.modal",this._hideModalHandler),this._config.selector?this._config={...this._config,trigger:"manual",selector:""}:this._fixTitle()}_fixTitle(){const t=this._element.getAttribute("title"),e=typeof this._element.getAttribute("data-bs-original-title");(t||"string"!==e)&&(this._element.setAttribute("data-bs-original-title",t||""),!t||this._element.getAttribute("aria-label")||this._element.textContent||this._element.setAttribute("aria-label",t),this._element.setAttribute("title",""))}_enter(t,e){e=this._initializeOnDelegatedTarget(t,e),t&&(e._activeTrigger["focusin"===t.type?"focus":"hover"]=!0),e.getTipElement().classList.contains("show")||"show"===e._hoverState?e._hoverState="show":(clearTimeout(e._timeout),e._hoverState="show",e._config.delay&&e._config.delay.show?e._timeout=setTimeout(()=>{"show"===e._hoverState&&e.show()},e._config.delay.show):e.show())}_leave(t,e){e=this._initializeOnDelegatedTarget(t,e),t&&(e._activeTrigger["focusout"===t.type?"focus":"hover"]=e._element.contains(t.relatedTarget)),e._isWithActiveTrigger()||(clearTimeout(e._timeout),e._hoverState="out",e._config.delay&&e._config.delay.hide?e._timeout=setTimeout(()=>{"out"===e._hoverState&&e.hide()},e._config.delay.hide):e.hide())}_isWithActiveTrigger(){for(const t in this._activeTrigger)if(this._activeTrigger[t])return!0;return!1}_getConfig(t){const e=K.getDataAttributes(this._element);return Object.keys(e).forEach(t=>{xt.has(t)&&delete e[t]}),(t={...this.constructor.Default,...e,..."object"==typeof t&&t?t:{}}).container=!1===t.container?document.body:l(t.container),"number"==typeof t.delay&&(t.delay={show:t.delay,hide:t.delay}),"number"==typeof t.title&&(t.title=t.title.toString()),"number"==typeof t.content&&(t.content=t.content.toString()),c("tooltip",t,this.constructor.DefaultType),t.sanitize&&(t.template=It(t.template,t.allowList,t.sanitizeFn)),t}_getDelegateConfig(){const t={};for(const e in this._config)this.constructor.Default[e]!==this._config[e]&&(t[e]=this._config[e]);return t}_cleanTipClass(){const t=this.getTipElement(),e=new RegExp(`(^|\\s)${this._getBasicClassPrefix()}\\S+`,"g"),i=t.getAttribute("class").match(e);null!==i&&i.length>0&&i.map(t=>t.trim()).forEach(e=>t.classList.remove(e))}_getBasicClassPrefix(){return"bs-tooltip"}_handlePopperPlacementChange(t){const{state:e}=t;e&&(this.tip=e.elements.popper,this._cleanTipClass(),this._addAttachmentClass(this._getAttachment(e.placement)))}static jQueryInterface(t){return this.each((function(){const e=Bt.getOrCreateInstance(this,t);if("string"==typeof t){if(void 0===e[t])throw new TypeError(`No method named "${t}"`);e[t]()}}))}}b(Bt);const zt={...Bt.Default,placement:"right",offset:[0,8],trigger:"click",content:"",template:'<div class="popover" role="tooltip"><div class="popover-arrow"></div><h3 class="popover-header"></h3><div class="popover-body"></div></div>'},Rt={...Bt.DefaultType,content:"(string|element|function)"},Ft={HIDE:"hide.bs.popover",HIDDEN:"hidden.bs.popover",SHOW:"show.bs.popover",SHOWN:"shown.bs.popover",INSERTED:"inserted.bs.popover",CLICK:"click.bs.popover",FOCUSIN:"focusin.bs.popover",FOCUSOUT:"focusout.bs.popover",MOUSEENTER:"mouseenter.bs.popover",MOUSELEAVE:"mouseleave.bs.popover"};class Wt extends Bt{static get Default(){return zt}static get NAME(){return"popover"}static get Event(){return Ft}static get DefaultType(){return Rt}isWithContent(){return this.getTitle()||this._getContent()}setContent(t){this._sanitizeAndSetContent(t,this.getTitle(),".popover-header"),this._sanitizeAndSetContent(t,this._getContent(),".popover-body")}_getContent(){return this._resolvePossibleFunction(this._config.content)}_getBasicClassPrefix(){return"bs-popover"}static jQueryInterface(t){return this.each((function(){const e=Wt.getOrCreateInstance(this,t);if("string"==typeof t){if(void 0===e[t])throw new TypeError(`No method named "${t}"`);e[t]()}}))}}b(Wt);const $t={offset:10,method:"auto",target:""},qt={offset:"number",method:"string",target:"(string|element)"},Ut=".nav-link, .list-group-item, .dropdown-item";class Kt extends R{constructor(t,e){super(t),this._scrollElement="BODY"===this._element.tagName?window:this._element,this._config=this._getConfig(e),this._offsets=[],this._targets=[],this._activeTarget=null,this._scrollHeight=0,H.on(this._scrollElement,"scroll.bs.scrollspy",()=>this._process()),this.refresh(),this._process()}static get Default(){return $t}static get NAME(){return"scrollspy"}refresh(){const t=this._scrollElement===this._scrollElement.window?"offset":"position",e="auto"===this._config.method?t:this._config.method,i="position"===e?this._getScrollTop():0;this._offsets=[],this._targets=[],this._scrollHeight=this._getScrollHeight(),V.find(Ut,this._config.target).map(t=>{const s=n(t),o=s?V.findOne(s):null;if(o){const t=o.getBoundingClientRect();if(t.width||t.height)return[K[e](o).top+i,s]}return null}).filter(t=>t).sort((t,e)=>t[0]-e[0]).forEach(t=>{this._offsets.push(t[0]),this._targets.push(t[1])})}dispose(){H.off(this._scrollElement,".bs.scrollspy"),super.dispose()}_getConfig(t){return(t={...$t,...K.getDataAttributes(this._element),..."object"==typeof t&&t?t:{}}).target=l(t.target)||document.documentElement,c("scrollspy",t,qt),t}_getScrollTop(){return this._scrollElement===window?this._scrollElement.pageYOffset:this._scrollElement.scrollTop}_getScrollHeight(){return this._scrollElement.scrollHeight||Math.max(document.body.scrollHeight,document.documentElement.scrollHeight)}_getOffsetHeight(){return this._scrollElement===window?window.innerHeight:this._scrollElement.getBoundingClientRect().height}_process(){const t=this._getScrollTop()+this._config.offset,e=this._getScrollHeight(),i=this._config.offset+e-this._getOffsetHeight();if(this._scrollHeight!==e&&this.refresh(),t>=i){const t=this._targets[this._targets.length-1];this._activeTarget!==t&&this._activate(t)}else{if(this._activeTarget&&t<this._offsets[0]&&this._offsets[0]>0)return this._activeTarget=null,void this._clear();for(let e=this._offsets.length;e--;)this._activeTarget!==this._targets[e]&&t>=this._offsets[e]&&(void 0===this._offsets[e+1]||t<this._offsets[e+1])&&this._activate(this._targets[e])}}_activate(t){this._activeTarget=t,this._clear();const e=Ut.split(",").map(e=>`${e}[data-bs-target="${t}"],${e}[href="${t}"]`),i=V.findOne(e.join(","),this._config.target);i.classList.add("active"),i.classList.contains("dropdown-item")?V.findOne(".dropdown-toggle",i.closest(".dropdown")).classList.add("active"):V.parents(i,".nav, .list-group").forEach(t=>{V.prev(t,".nav-link, .list-group-item").forEach(t=>t.classList.add("active")),V.prev(t,".nav-item").forEach(t=>{V.children(t,".nav-link").forEach(t=>t.classList.add("active"))})}),H.trigger(this._scrollElement,"activate.bs.scrollspy",{relatedTarget:t})}_clear(){V.find(Ut,this._config.target).filter(t=>t.classList.contains("active")).forEach(t=>t.classList.remove("active"))}static jQueryInterface(t){return this.each((function(){const e=Kt.getOrCreateInstance(this,t);if("string"==typeof t){if(void 0===e[t])throw new TypeError(`No method named "${t}"`);e[t]()}}))}}H.on(window,"load.bs.scrollspy.data-api",()=>{V.find('[data-bs-spy="scroll"]').forEach(t=>new Kt(t))}),b(Kt);class Vt extends R{static get NAME(){return"tab"}show(){if(this._element.parentNode&&this._element.parentNode.nodeType===Node.ELEMENT_NODE&&this._element.classList.contains("active"))return;let t;const e=o(this._element),i=this._element.closest(".nav, .list-group");if(i){const e="UL"===i.nodeName||"OL"===i.nodeName?":scope > li > .active":".active";t=V.find(e,i),t=t[t.length-1]}const s=t?H.trigger(t,"hide.bs.tab",{relatedTarget:this._element}):null;if(H.trigger(this._element,"show.bs.tab",{relatedTarget:t}).defaultPrevented||null!==s&&s.defaultPrevented)return;this._activate(this._element,i);const n=()=>{H.trigger(t,"hidden.bs.tab",{relatedTarget:this._element}),H.trigger(this._element,"shown.bs.tab",{relatedTarget:t})};e?this._activate(e,e.parentNode,n):n()}_activate(t,e,i){const s=(!e||"UL"!==e.nodeName&&"OL"!==e.nodeName?V.children(e,".active"):V.find(":scope > li > .active",e))[0],n=i&&s&&s.classList.contains("fade"),o=()=>this._transitionComplete(t,s,i);s&&n?(s.classList.remove("show"),this._queueCallback(o,t,!0)):o()}_transitionComplete(t,e,i){if(e){e.classList.remove("active");const t=V.findOne(":scope > .dropdown-menu .active",e.parentNode);t&&t.classList.remove("active"),"tab"===e.getAttribute("role")&&e.setAttribute("aria-selected",!1)}t.classList.add("active"),"tab"===t.getAttribute("role")&&t.setAttribute("aria-selected",!0),p(t),t.classList.contains("fade")&&t.classList.add("show");let s=t.parentNode;if(s&&"LI"===s.nodeName&&(s=s.parentNode),s&&s.classList.contains("dropdown-menu")){const e=t.closest(".dropdown");e&&V.find(".dropdown-toggle",e).forEach(t=>t.classList.add("active")),t.setAttribute("aria-expanded",!0)}i&&i()}static jQueryInterface(t){return this.each((function(){const e=Vt.getOrCreateInstance(this);if("string"==typeof t){if(void 0===e[t])throw new TypeError(`No method named "${t}"`);e[t]()}}))}}H.on(document,"click.bs.tab.data-api",'[data-bs-toggle="tab"], [data-bs-toggle="pill"], [data-bs-toggle="list"]',(function(t){["A","AREA"].includes(this.tagName)&&t.preventDefault(),d(this)||Vt.getOrCreateInstance(this).show()})),b(Vt);const Xt={animation:"boolean",autohide:"boolean",delay:"number"},Yt={animation:!0,autohide:!0,delay:5e3};class Qt extends R{constructor(t,e){super(t),this._config=this._getConfig(e),this._timeout=null,this._hasMouseInteraction=!1,this._hasKeyboardInteraction=!1,this._setListeners()}static get DefaultType(){return Xt}static get Default(){return Yt}static get NAME(){return"toast"}show(){H.trigger(this._element,"show.bs.toast").defaultPrevented||(this._clearTimeout(),this._config.animation&&this._element.classList.add("fade"),this._element.classList.remove("hide"),p(this._element),this._element.classList.add("show"),this._element.classList.add("showing"),this._queueCallback(()=>{this._element.classList.remove("showing"),H.trigger(this._element,"shown.bs.toast"),this._maybeScheduleHide()},this._element,this._config.animation))}hide(){this._element.classList.contains("show")&&(H.trigger(this._element,"hide.bs.toast").defaultPrevented||(this._element.classList.add("showing"),this._queueCallback(()=>{this._element.classList.add("hide"),this._element.classList.remove("showing"),this._element.classList.remove("show"),H.trigger(this._element,"hidden.bs.toast")},this._element,this._config.animation)))}dispose(){this._clearTimeout(),this._element.classList.contains("show")&&this._element.classList.remove("show"),super.dispose()}_getConfig(t){return t={...Yt,...K.getDataAttributes(this._element),..."object"==typeof t&&t?t:{}},c("toast",t,this.constructor.DefaultType),t}_maybeScheduleHide(){this._config.autohide&&(this._hasMouseInteraction||this._hasKeyboardInteraction||(this._timeout=setTimeout(()=>{this.hide()},this._config.delay)))}_onInteraction(t,e){switch(t.type){case"mouseover":case"mouseout":this._hasMouseInteraction=e;break;case"focusin":case"focusout":this._hasKeyboardInteraction=e}if(e)return void this._clearTimeout();const i=t.relatedTarget;this._element===i||this._element.contains(i)||this._maybeScheduleHide()}_setListeners(){H.on(this._element,"mouseover.bs.toast",t=>this._onInteraction(t,!0)),H.on(this._element,"mouseout.bs.toast",t=>this._onInteraction(t,!1)),H.on(this._element,"focusin.bs.toast",t=>this._onInteraction(t,!0)),H.on(this._element,"focusout.bs.toast",t=>this._onInteraction(t,!1))}_clearTimeout(){clearTimeout(this._timeout),this._timeout=null}static jQueryInterface(t){return this.each((function(){const e=Qt.getOrCreateInstance(this,t);if("string"==typeof t){if(void 0===e[t])throw new TypeError(`No method named "${t}"`);e[t](this)}}))}}return F(Qt),b(Qt),{Alert:W,Button:$,Carousel:et,Collapse:nt,Dropdown:pt,Modal:Tt,Offcanvas:Lt,Popover:Wt,ScrollSpy:Kt,Tab:Vt,Toast:Qt,Tooltip:Bt}}));
//# sourceMappingURL=bootstrap.min.js.map
