# Supplementary material for: Do popular apps have issues regarding energy efficiency?
Source: PeerJ Comput Sci. 2024 Feb 29;10:e1891. doi: 10.7717/peerj-cs.1891 (PMC10909214; doi:10.7717/peerj-cs.1891)
Supplement: Supplemental Information 1 — Code for getting reviews [file peerj-cs-10-1891-s001.zip › AppReviewCollector/TermProject_DotNet/TermProject_DotNet/wwwroot/lib/bootstrap/dist/js/bootstrap.min.js.map]

{"version":3,"sources":["../../js/src/util/index.js","../../js/src/dom/event-handler.js","../../js/src/dom/data.js","../../js/src/base-component.js","../../js/src/util/component-functions.js","../../js/src/alert.js","../../js/src/button.js","../../js/src/dom/manipulator.js","../../js/src/dom/selector-engine.js","../../js/src/carousel.js","../../js/src/collapse.js","../../js/src/dropdown.js","../../js/src/util/scrollbar.js","../../js/src/util/backdrop.js","../../js/src/util/focustrap.js","../../js/src/modal.js","../../js/src/offcanvas.js","../../js/src/util/sanitizer.js","../../js/src/tooltip.js","../../js/src/popover.js","../../js/src/scrollspy.js","../../js/src/tab.js","../../js/src/toast.js","../../js/index.umd.js"],"names":["getSelector","element","selector","getAttribute","hrefAttr","includes","startsWith","split","trim","getSelectorFromElement","document","querySelector","getElementFromSelector","triggerTransitionEnd","dispatchEvent","Event","isElement","obj","jquery","nodeType","getElement","length","typeCheckConfig","componentName","config","configTypes","Object","keys","forEach","property","expectedTypes","value","valueType","toString","call","match","toLowerCase","RegExp","test","TypeError","toUpperCase","isVisible","getClientRects","getComputedStyle","getPropertyValue","isDisabled","Node","ELEMENT_NODE","classList","contains","disabled","hasAttribute","findShadowRoot","documentElement","attachShadow","getRootNode","root","ShadowRoot","parentNode","noop","reflow","offsetHeight","getjQuery","jQuery","window","body","DOMContentLoadedCallbacks","isRTL","dir","defineJQueryPlugin","plugin","callback","$","name","NAME","JQUERY_NO_CONFLICT","fn","jQueryInterface","Constructor","noConflict","readyState","addEventListener","push","execute","executeAfterTransition","transitionElement","waitForTransition","emulatedDuration","transitionDuration","transitionDelay","floatTransitionDuration","Number","parseFloat","floatTransitionDelay","getTransitionDurationFromElement","called","handler","target","removeEventListener","setTimeout","getNextActiveElement","list","activeElement","shouldGetNext","isCycleAllowed","index","indexOf","listLength","Math","max","min","namespaceRegex","stripNameRegex","stripUidRegex","eventRegistry","uidEvent","customEvents","mouseenter","mouseleave","customEventsRegex","nativeEvents","Set","getUidEvent","uid","getEvent","findHandler","events","delegationSelector","uidEventList","i","len","event","originalHandler","normalizeParams","originalTypeEvent","delegationFn","delegation","typeEvent","getTypeEvent","has","addHandler","oneOff","wrapFn","relatedTarget","delegateTarget","this","handlers","previousFn","replace","domElements","querySelectorAll","EventHandler","off","type","apply","bootstrapDelegationHandler","bootstrapHandler","removeHandler","Boolean","on","one","inNamespace","isNamespace","elementEvent","namespace","storeElementEvent","handlerKey","removeNamespacedHandlers","slice","keyHandlers","trigger","args","isNative","jQueryEvent","bubbles","nativeDispatch","defaultPrevented","evt","isPropagationStopped","isImmediatePropagationStopped","isDefaultPrevented","createEvent","initEvent","CustomEvent","cancelable","key","defineProperty","get","preventDefault","elementMap","Map","Data","set","instance","instanceMap","size","console","error","Array","from","remove","delete","BaseComponent","constructor","_element","DATA_KEY","dispose","EVENT_KEY","getOwnPropertyNames","propertyName","_queueCallback","isAnimated","[object Object]","getInstance","VERSION","Error","enableDismissTrigger","component","method","clickEvent","tagName","closest","getOrCreateInstance","Alert","close","_destroyElement","each","data","undefined","Button","toggle","setAttribute","normalizeData","val","normalizeDataKey","chr","button","Manipulator","setDataAttribute","removeDataAttribute","removeAttribute","getDataAttributes","attributes","dataset","filter","pureKey","charAt","getDataAttribute","offset","rect","getBoundingClientRect","top","pageYOffset","left","pageXOffset","position","offsetTop","offsetLeft","SelectorEngine","find","concat","Element","prototype","findOne","children","child","matches","parents","ancestor","prev","previous","previousElementSibling","next","nextElementSibling","focusableChildren","focusables","map","join","el","Default","interval","keyboard","slide","pause","wrap","touch","DefaultType","ORDER_NEXT","ORDER_PREV","DIRECTION_LEFT","DIRECTION_RIGHT","KEY_TO_DIRECTION","ArrowLeft","ArrowRight","Carousel","super","_items","_interval","_activeElement","_isPaused","_isSliding","touchTimeout","touchStartX","touchDeltaX","_config","_getConfig","_indicatorsElement","_touchSupported","navigator","maxTouchPoints","_pointerEvent","PointerEvent","_addEventListeners","_slide","nextWhenVisible","hidden","cycle","clearInterval","_updateInterval","setInterval","visibilityState","bind","to","activeIndex","_getItemIndex","order","_handleSwipe","absDeltax","abs","direction","_keydown","_addTouchEventListeners","start","pointerType","touches","clientX","move","end","clearTimeout","itemImg","e","add","_getItemByOrder","isNext","_triggerSlideEvent","eventDirectionName","targetIndex","fromIndex","_setActiveIndicatorElement","activeIndicator","indicators","parseInt","elementInterval","defaultInterval","directionOrOrder","_directionToOrder","activeElementIndex","nextElement","nextElementIndex","isCycling","directionalClassName","orderClassName","_orderToDirection","triggerSlidEvent","completeCallBack","action","ride","carouselInterface","slideIndex","dataApiClickHandler","carousels","parent","Collapse","_isTransitioning","_triggerArray","toggleList","elem","filterElement","foundElem","_selector","_initializeChildren","_addAriaAndCollapsedClass","_isShown","hide","show","activesData","actives","container","tempActiveData","elemActive","dimension","_getDimension","style","scrollSize","triggerArrayLength","selected","triggerArray","isOpen","REGEXP_KEYDOWN","PLACEMENT_TOP","PLACEMENT_TOPEND","PLACEMENT_BOTTOM","PLACEMENT_BOTTOMEND","PLACEMENT_RIGHT","PLACEMENT_LEFT","boundary","reference","display","popperConfig","autoClose","Dropdown","_popper","_menu","_getMenuElement","_inNavbar","_detectNavbar","getParentFromElement","_createPopper","focus","_completeHide","destroy","update","Popper","referenceElement","_getPopperConfig","isDisplayStatic","modifiers","modifier","enabled","createPopper","_getPlacement","parentDropdown","isEnd","_getOffset","popperData","defaultBsPopperConfig","placement","options","_selectMenuItem","items","toggles","context","composedPath","isMenuTarget","isActive","stopPropagation","getToggleButton","clearMenus","dataApiKeydownHandler","ScrollBarHelper","getWidth","documentWidth","clientWidth","innerWidth","width","_disableOverFlow","_setElementAttributes","calculatedValue","_saveInitialAttribute","overflow","styleProp","scrollbarWidth","_applyManipulationCallback","reset","_resetElementAttributes","actualValue","removeProperty","callBack","isOverflowing","className","rootElement","clickCallback","Backdrop","_isAppended","_append","_getElement","_emulateAnimation","backdrop","createElement","append","trapElement","autofocus","FocusTrap","_isActive","_lastTabNavDirection","activate","_handleFocusin","_handleKeydown","deactivate","elements","shiftKey","Modal","_dialog","_backdrop","_initializeBackDrop","_focustrap","_initializeFocusTrap","_ignoreBackdropClick","_scrollBar","_isAnimated","_adjustDialog","_setEscapeEvent","_setResizeEvent","_showBackdrop","_showElement","_hideModal","htmlElement","handleUpdate","modalBody","scrollTop","_triggerBackdropTransition","_resetAdjustments","currentTarget","scrollHeight","isModalOverflowing","clientHeight","overflowY","isBodyOverflowing","paddingLeft","paddingRight","showEvent","scroll","Offcanvas","visibility","blur","allReadyOpen","uriAttrs","SAFE_URL_PATTERN","DATA_URL_PATTERN","allowedAttribute","attr","allowedAttributeList","attrName","nodeName","nodeValue","regExp","attrRegex","sanitizeHtml","unsafeHtml","allowList","sanitizeFn","createdDocument","DOMParser","parseFromString","allowlistKeys","elName","attributeList","allowedAttributes","innerHTML","DISALLOWED_ATTRIBUTES","animation","template","title","delay","html","fallbackPlacements","customClass","sanitize","AttachmentMap","AUTO","TOP","RIGHT","BOTTOM","LEFT","*","a","area","b","br","col","code","div","em","hr","h1","h2","h3","h4","h5","h6","img","li","ol","p","pre","s","small","span","sub","sup","strong","u","ul","HIDE","HIDDEN","SHOW","SHOWN","INSERTED","CLICK","FOCUSIN","FOCUSOUT","MOUSEENTER","MOUSELEAVE","Tooltip","_isEnabled","_timeout","_hoverState","_activeTrigger","tip","_setListeners","enable","disable","toggleEnabled","_initializeOnDelegatedTarget","click","_isWithActiveTrigger","_enter","_leave","getTipElement","_hideModalHandler","isWithContent","shadowRoot","isInTheDom","ownerDocument","tipId","prefix","floor","random","getElementById","getUID","attachment","_getAttachment","_addAttachmentClass","_resolvePossibleFunction","prevHoverState","_cleanTipClass","getTitle","setContent","_sanitizeAndSetContent","content","templateElement","setElementContent","textContent","updateAttachment","_getDelegateConfig","phase","_handlePopperPlacementChange","onFirstUpdate","_getBasicClassPrefix","eventIn","eventOut","_fixTitle","originalTitleType","dataAttributes","dataAttr","basicClassPrefixRegex","tabClass","token","tClass","state","popper","Popover","_getContent","SELECTOR_LINK_ITEMS","ScrollSpy","_scrollElement","_offsets","_targets","_activeTarget","_scrollHeight","_process","refresh","autoMethod","offsetMethod","offsetBase","_getScrollTop","_getScrollHeight","targetSelector","targetBCR","height","item","sort","_getOffsetHeight","innerHeight","maxScroll","_activate","_clear","queries","link","listGroup","navItem","node","spy","Tab","listElement","itemSelector","hideEvent","complete","active","isTransitioning","_transitionComplete","dropdownChild","dropdownElement","dropdown","autohide","Toast","_hasMouseInteraction","_hasKeyboardInteraction","_clearTimeout","_maybeScheduleHide","_onInteraction","isInteracting"],"mappings":";;;;;ykBAOA,MA2BMA,EAAcC,IAClB,IAAIC,EAAWD,EAAQE,aAAa,kBAEpC,IAAKD,GAAyB,MAAbA,EAAkB,CACjC,IAAIE,EAAWH,EAAQE,aAAa,QAMpC,IAAKC,IAAcA,EAASC,SAAS,OAASD,EAASE,WAAW,KAChE,OAAO,KAILF,EAASC,SAAS,OAASD,EAASE,WAAW,OACjDF,EAAY,IAAGA,EAASG,MAAM,KAAK,IAGrCL,EAAWE,GAAyB,MAAbA,EAAmBA,EAASI,OAAS,KAG9D,OAAON,GAGHO,EAAyBR,IAC7B,MAAMC,EAAWF,EAAYC,GAE7B,OAAIC,GACKQ,SAASC,cAAcT,GAAYA,EAGrC,MAGHU,EAAyBX,IAC7B,MAAMC,EAAWF,EAAYC,GAE7B,OAAOC,EAAWQ,SAASC,cAAcT,GAAY,MA0BjDW,EAAuBZ,IAC3BA,EAAQa,cAAc,IAAIC,MA1FL,mBA6FjBC,EAAYC,MACXA,GAAsB,iBAARA,UAIO,IAAfA,EAAIC,SACbD,EAAMA,EAAI,SAGmB,IAAjBA,EAAIE,UAGdC,EAAaH,GACbD,EAAUC,GACLA,EAAIC,OAASD,EAAI,GAAKA,EAGZ,iBAARA,GAAoBA,EAAII,OAAS,EACnCX,SAASC,cAAcM,GAGzB,KAGHK,EAAkB,CAACC,EAAeC,EAAQC,KAC9CC,OAAOC,KAAKF,GAAaG,QAAQC,IAC/B,MAAMC,EAAgBL,EAAYI,GAC5BE,EAAQP,EAAOK,GACfG,EAAYD,GAASf,EAAUe,GAAS,UArH5Cd,OADSA,EAsHsDc,GApHzD,GAAEd,EAGL,GAAGgB,SAASC,KAAKjB,GAAKkB,MAAM,eAAe,GAAGC,cALxCnB,IAAAA,EAwHX,IAAK,IAAIoB,OAAOP,GAAeQ,KAAKN,GAClC,MAAM,IAAIO,UACP,GAAEhB,EAAciB,0BAA0BX,qBAA4BG,yBAAiCF,UAM1GW,EAAYxC,MACXe,EAAUf,IAAgD,IAApCA,EAAQyC,iBAAiBrB,SAIgB,YAA7DsB,iBAAiB1C,GAAS2C,iBAAiB,cAG9CC,EAAa5C,IACZA,GAAWA,EAAQkB,WAAa2B,KAAKC,gBAItC9C,EAAQ+C,UAAUC,SAAS,mBAIC,IAArBhD,EAAQiD,SACVjD,EAAQiD,SAGVjD,EAAQkD,aAAa,aAAoD,UAArClD,EAAQE,aAAa,aAG5DiD,EAAiBnD,IACrB,IAAKS,SAAS2C,gBAAgBC,aAC5B,OAAO,KAIT,GAAmC,mBAAxBrD,EAAQsD,YAA4B,CAC7C,MAAMC,EAAOvD,EAAQsD,cACrB,OAAOC,aAAgBC,WAAaD,EAAO,KAG7C,OAAIvD,aAAmBwD,WACdxD,EAIJA,EAAQyD,WAINN,EAAenD,EAAQyD,YAHrB,MAMLC,EAAO,OAUPC,EAAS3D,IAEbA,EAAQ4D,cAGJC,EAAY,KAChB,MAAMC,OAAEA,GAAWC,OAEnB,OAAID,IAAWrD,SAASuD,KAAKd,aAAa,qBACjCY,EAGF,MAGHG,EAA4B,GAiB5BC,EAAQ,IAAuC,QAAjCzD,SAAS2C,gBAAgBe,IAEvCC,EAAqBC,IAjBAC,IAAAA,EAAAA,EAkBN,KACjB,MAAMC,EAAIV,IAEV,GAAIU,EAAG,CACL,MAAMC,EAAOH,EAAOI,KACdC,EAAqBH,EAAEI,GAAGH,GAChCD,EAAEI,GAAGH,GAAQH,EAAOO,gBACpBL,EAAEI,GAAGH,GAAMK,YAAcR,EACzBE,EAAEI,GAAGH,GAAMM,WAAa,KACtBP,EAAEI,GAAGH,GAAQE,EACNL,EAAOO,mBA3BQ,YAAxBnE,SAASsE,YAENd,EAA0B7C,QAC7BX,SAASuE,iBAAiB,mBAAoB,KAC5Cf,EAA0BtC,QAAQ2C,GAAYA,OAIlDL,EAA0BgB,KAAKX,IAE/BA,KAuBEY,EAAUZ,IACU,mBAAbA,GACTA,KAIEa,EAAyB,CAACb,EAAUc,EAAmBC,GAAoB,KAC/E,IAAKA,EAEH,YADAH,EAAQZ,GAIV,MACMgB,EA1LiCtF,CAAAA,IACvC,IAAKA,EACH,OAAO,EAIT,IAAIuF,mBAAEA,EAAFC,gBAAsBA,GAAoBzB,OAAOrB,iBAAiB1C,GAEtE,MAAMyF,EAA0BC,OAAOC,WAAWJ,GAC5CK,EAAuBF,OAAOC,WAAWH,GAG/C,OAAKC,GAA4BG,GAKjCL,EAAqBA,EAAmBjF,MAAM,KAAK,GACnDkF,EAAkBA,EAAgBlF,MAAM,KAAK,GArFf,KAuFtBoF,OAAOC,WAAWJ,GAAsBG,OAAOC,WAAWH,KAPzD,GA6KgBK,CAAiCT,GADlC,EAGxB,IAAIU,GAAS,EAEb,MAAMC,EAAU,EAAGC,OAAAA,MACbA,IAAWZ,IAIfU,GAAS,EACTV,EAAkBa,oBAtQC,gBAsQmCF,GACtDb,EAAQZ,KAGVc,EAAkBJ,iBA1QG,gBA0Q8Be,GACnDG,WAAW,KACJJ,GACHlF,EAAqBwE,IAEtBE,IAYCa,EAAuB,CAACC,EAAMC,EAAeC,EAAeC,KAChE,IAAIC,EAAQJ,EAAKK,QAAQJ,GAGzB,IAAe,IAAXG,EACF,OAAOJ,GAAME,GAAiBC,EAAiBH,EAAKhF,OAAS,EAAI,GAGnE,MAAMsF,EAAaN,EAAKhF,OAQxB,OANAoF,GAASF,EAAgB,GAAK,EAE1BC,IACFC,GAASA,EAAQE,GAAcA,GAG1BN,EAAKO,KAAKC,IAAI,EAAGD,KAAKE,IAAIL,EAAOE,EAAa,MCrSjDI,EAAiB,qBACjBC,EAAiB,OACjBC,EAAgB,SAChBC,EAAgB,GACtB,IAAIC,EAAW,EACf,MAAMC,EAAe,CACnBC,WAAY,YACZC,WAAY,YAERC,EAAoB,4BACpBC,EAAe,IAAIC,IAAI,CAC3B,QACA,WACA,UACA,YACA,cACA,aACA,iBACA,YACA,WACA,YACA,cACA,YACA,UACA,WACA,QACA,oBACA,aACA,YACA,WACA,cACA,cACA,cACA,YACA,eACA,gBACA,eACA,gBACA,aACA,QACA,OACA,SACA,QACA,SACA,SACA,UACA,WACA,OACA,SACA,eACA,SACA,OACA,mBACA,mBACA,QACA,QACA,WASF,SAASC,EAAYzH,EAAS0H,GAC5B,OAAQA,GAAQ,GAAEA,MAAQR,OAAiBlH,EAAQkH,UAAYA,IAGjE,SAASS,EAAS3H,GAChB,MAAM0H,EAAMD,EAAYzH,GAKxB,OAHAA,EAAQkH,SAAWQ,EACnBT,EAAcS,GAAOT,EAAcS,IAAQ,GAEpCT,EAAcS,GAuCvB,SAASE,EAAYC,EAAQ9B,EAAS+B,EAAqB,MACzD,MAAMC,EAAetG,OAAOC,KAAKmG,GAEjC,IAAK,IAAIG,EAAI,EAAGC,EAAMF,EAAa3G,OAAQ4G,EAAIC,EAAKD,IAAK,CACvD,MAAME,EAAQL,EAAOE,EAAaC,IAElC,GAAIE,EAAMC,kBAAoBpC,GAAWmC,EAAMJ,qBAAuBA,EACpE,OAAOI,EAIX,OAAO,KAGT,SAASE,EAAgBC,EAAmBtC,EAASuC,GACnD,MAAMC,EAAgC,iBAAZxC,EACpBoC,EAAkBI,EAAaD,EAAevC,EAEpD,IAAIyC,EAAYC,EAAaJ,GAO7B,OANiBd,EAAamB,IAAIF,KAGhCA,EAAYH,GAGP,CAACE,EAAYJ,EAAiBK,GAGvC,SAASG,EAAW3I,EAASqI,EAAmBtC,EAASuC,EAAcM,GACrE,GAAiC,iBAAtBP,IAAmCrI,EAC5C,OAUF,GAPK+F,IACHA,EAAUuC,EACVA,EAAe,MAKbhB,EAAkBjF,KAAKgG,GAAoB,CAC7C,MAAMQ,EAASlE,GACN,SAAUuD,GACf,IAAKA,EAAMY,eAAkBZ,EAAMY,gBAAkBZ,EAAMa,iBAAmBb,EAAMa,eAAe/F,SAASkF,EAAMY,eAChH,OAAOnE,EAAG1C,KAAK+G,KAAMd,IAKvBI,EACFA,EAAeO,EAAOP,GAEtBvC,EAAU8C,EAAO9C,GAIrB,MAAOwC,EAAYJ,EAAiBK,GAAaJ,EAAgBC,EAAmBtC,EAASuC,GACvFT,EAASF,EAAS3H,GAClBiJ,EAAWpB,EAAOW,KAAeX,EAAOW,GAAa,IACrDU,EAAatB,EAAYqB,EAAUd,EAAiBI,EAAaxC,EAAU,MAEjF,GAAImD,EAGF,YAFAA,EAAWN,OAASM,EAAWN,QAAUA,GAK3C,MAAMlB,EAAMD,EAAYU,EAAiBE,EAAkBc,QAAQrC,EAAgB,KAC7EnC,EAAK4D,EA5Fb,SAAoCvI,EAASC,EAAU0E,GACrD,OAAO,SAASoB,EAAQmC,GACtB,MAAMkB,EAAcpJ,EAAQqJ,iBAAiBpJ,GAE7C,IAAK,IAAI+F,OAAEA,GAAWkC,EAAOlC,GAAUA,IAAWgD,KAAMhD,EAASA,EAAOvC,WACtE,IAAK,IAAIuE,EAAIoB,EAAYhI,OAAQ4G,KAC/B,GAAIoB,EAAYpB,KAAOhC,EAQrB,OAPAkC,EAAMa,eAAiB/C,EAEnBD,EAAQ6C,QAEVU,EAAaC,IAAIvJ,EAASkI,EAAMsB,KAAMvJ,EAAU0E,GAG3CA,EAAG8E,MAAMzD,EAAQ,CAACkC,IAM/B,OAAO,MAyEPwB,CAA2B1J,EAAS+F,EAASuC,GAzGjD,SAA0BtI,EAAS2E,GACjC,OAAO,SAASoB,EAAQmC,GAOtB,OANAA,EAAMa,eAAiB/I,EAEnB+F,EAAQ6C,QACVU,EAAaC,IAAIvJ,EAASkI,EAAMsB,KAAM7E,GAGjCA,EAAG8E,MAAMzJ,EAAS,CAACkI,KAkG1ByB,CAAiB3J,EAAS+F,GAE5BpB,EAAGmD,mBAAqBS,EAAaxC,EAAU,KAC/CpB,EAAGwD,gBAAkBA,EACrBxD,EAAGiE,OAASA,EACZjE,EAAGuC,SAAWQ,EACduB,EAASvB,GAAO/C,EAEhB3E,EAAQgF,iBAAiBwD,EAAW7D,EAAI4D,GAG1C,SAASqB,EAAc5J,EAAS6H,EAAQW,EAAWzC,EAAS+B,GAC1D,MAAMnD,EAAKiD,EAAYC,EAAOW,GAAYzC,EAAS+B,GAE9CnD,IAIL3E,EAAQiG,oBAAoBuC,EAAW7D,EAAIkF,QAAQ/B,WAC5CD,EAAOW,GAAW7D,EAAGuC,WAe9B,SAASuB,EAAaP,GAGpB,OADAA,EAAQA,EAAMiB,QAAQpC,EAAgB,IAC/BI,EAAae,IAAUA,EAGhC,MAAMoB,EAAe,CACnBQ,GAAG9J,EAASkI,EAAOnC,EAASuC,GAC1BK,EAAW3I,EAASkI,EAAOnC,EAASuC,GAAc,IAGpDyB,IAAI/J,EAASkI,EAAOnC,EAASuC,GAC3BK,EAAW3I,EAASkI,EAAOnC,EAASuC,GAAc,IAGpDiB,IAAIvJ,EAASqI,EAAmBtC,EAASuC,GACvC,GAAiC,iBAAtBD,IAAmCrI,EAC5C,OAGF,MAAOuI,EAAYJ,EAAiBK,GAAaJ,EAAgBC,EAAmBtC,EAASuC,GACvF0B,EAAcxB,IAAcH,EAC5BR,EAASF,EAAS3H,GAClBiK,EAAc5B,EAAkBhI,WAAW,KAEjD,QAA+B,IAApB8H,EAAiC,CAE1C,IAAKN,IAAWA,EAAOW,GACrB,OAIF,YADAoB,EAAc5J,EAAS6H,EAAQW,EAAWL,EAAiBI,EAAaxC,EAAU,MAIhFkE,GACFxI,OAAOC,KAAKmG,GAAQlG,QAAQuI,KAhDlC,SAAkClK,EAAS6H,EAAQW,EAAW2B,GAC5D,MAAMC,EAAoBvC,EAAOW,IAAc,GAE/C/G,OAAOC,KAAK0I,GAAmBzI,QAAQ0I,IACrC,GAAIA,EAAWjK,SAAS+J,GAAY,CAClC,MAAMjC,EAAQkC,EAAkBC,GAEhCT,EAAc5J,EAAS6H,EAAQW,EAAWN,EAAMC,gBAAiBD,EAAMJ,uBA0CrEwC,CAAyBtK,EAAS6H,EAAQqC,EAAc7B,EAAkBkC,MAAM,MAIpF,MAAMH,EAAoBvC,EAAOW,IAAc,GAC/C/G,OAAOC,KAAK0I,GAAmBzI,QAAQ6I,IACrC,MAAMH,EAAaG,EAAYrB,QAAQnC,EAAe,IAEtD,IAAKgD,GAAe3B,EAAkBjI,SAASiK,GAAa,CAC1D,MAAMnC,EAAQkC,EAAkBI,GAEhCZ,EAAc5J,EAAS6H,EAAQW,EAAWN,EAAMC,gBAAiBD,EAAMJ,wBAK7E2C,QAAQzK,EAASkI,EAAOwC,GACtB,GAAqB,iBAAVxC,IAAuBlI,EAChC,OAAO,KAGT,MAAMuE,EAAIV,IACJ2E,EAAYC,EAAaP,GACzB8B,EAAc9B,IAAUM,EACxBmC,EAAWpD,EAAamB,IAAIF,GAElC,IAAIoC,EACAC,GAAU,EACVC,GAAiB,EACjBC,GAAmB,EACnBC,EAAM,KA4CV,OA1CIhB,GAAezF,IACjBqG,EAAcrG,EAAEzD,MAAMoH,EAAOwC,GAE7BnG,EAAEvE,GAASyK,QAAQG,GACnBC,GAAWD,EAAYK,uBACvBH,GAAkBF,EAAYM,gCAC9BH,EAAmBH,EAAYO,sBAG7BR,GACFK,EAAMvK,SAAS2K,YAAY,cAC3BJ,EAAIK,UAAU7C,EAAWqC,GAAS,IAElCG,EAAM,IAAIM,YAAYpD,EAAO,CAC3B2C,QAAAA,EACAU,YAAY,SAKI,IAATb,GACTjJ,OAAOC,KAAKgJ,GAAM/I,QAAQ6J,IACxB/J,OAAOgK,eAAeT,EAAKQ,EAAK,CAC9BE,IAAG,IACMhB,EAAKc,OAMhBT,GACFC,EAAIW,iBAGFb,GACF9K,EAAQa,cAAcmK,GAGpBA,EAAID,uBAA2C,IAAhBH,GACjCA,EAAYe,iBAGPX,IC3ULY,EAAa,IAAIC,IAEvB,IAAAC,EAAe,CACbC,IAAI/L,EAASwL,EAAKQ,GACXJ,EAAWlD,IAAI1I,IAClB4L,EAAWG,IAAI/L,EAAS,IAAI6L,KAG9B,MAAMI,EAAcL,EAAWF,IAAI1L,GAI9BiM,EAAYvD,IAAI8C,IAA6B,IAArBS,EAAYC,KAMzCD,EAAYF,IAAIP,EAAKQ,GAJnBG,QAAQC,MAAO,+EAA8EC,MAAMC,KAAKL,EAAYvK,QAAQ,QAOhIgK,IAAG,CAAC1L,EAASwL,IACPI,EAAWlD,IAAI1I,IACV4L,EAAWF,IAAI1L,GAAS0L,IAAIF,IAG9B,KAGTe,OAAOvM,EAASwL,GACd,IAAKI,EAAWlD,IAAI1I,GAClB,OAGF,MAAMiM,EAAcL,EAAWF,IAAI1L,GAEnCiM,EAAYO,OAAOhB,GAGM,IAArBS,EAAYC,MACdN,EAAWY,OAAOxM,KC/BxB,MAAMyM,EACJC,YAAY1M,IACVA,EAAUmB,EAAWnB,MAMrBgJ,KAAK2D,SAAW3M,EAChB8L,EAAKC,IAAI/C,KAAK2D,SAAU3D,KAAK0D,YAAYE,SAAU5D,OAGrD6D,UACEf,EAAKS,OAAOvD,KAAK2D,SAAU3D,KAAK0D,YAAYE,UAC5CtD,EAAaC,IAAIP,KAAK2D,SAAU3D,KAAK0D,YAAYI,WAEjDrL,OAAOsL,oBAAoB/D,MAAMrH,QAAQqL,IACvChE,KAAKgE,GAAgB,OAIzBC,eAAe3I,EAAUtE,EAASkN,GAAa,GAC7C/H,EAAuBb,EAAUtE,EAASkN,GAK1BC,mBAACnN,GACjB,OAAO8L,EAAKJ,IAAIvK,EAAWnB,GAAUgJ,KAAK4D,UAGlBO,2BAACnN,EAASuB,EAAS,IAC3C,OAAOyH,KAAKoE,YAAYpN,IAAY,IAAIgJ,KAAKhJ,EAA2B,iBAAXuB,EAAsBA,EAAS,MAG5E8L,qBAChB,MAtCY,QAyCC5I,kBACb,MAAM,IAAI6I,MAAM,uEAGCV,sBACjB,MAAQ,MAAK5D,KAAKvE,KAGAqI,uBAClB,MAAQ,IAAG9D,KAAK4D,UC5DpB,MAAMW,EAAuB,CAACC,EAAWC,EAAS,UAChD,MAAMC,EAAc,gBAAeF,EAAUV,UACvCtI,EAAOgJ,EAAU/I,KAEvB6E,EAAaQ,GAAGrJ,SAAUiN,EAAa,qBAAoBlJ,OAAU,SAAU0D,GAK7E,GAJI,CAAC,IAAK,QAAQ9H,SAAS4I,KAAK2E,UAC9BzF,EAAMyD,iBAGJ/I,EAAWoG,MACb,OAGF,MAAMhD,EAASrF,EAAuBqI,OAASA,KAAK4E,QAAS,IAAGpJ,GAC/CgJ,EAAUK,oBAAoB7H,GAGtCyH,SCMb,MAAMK,UAAcrB,EAGHhI,kBACb,MAnBS,QAwBXsJ,QAGE,GAFmBzE,EAAamB,QAAQzB,KAAK2D,SArB5B,kBAuBF5B,iBACb,OAGF/B,KAAK2D,SAAS5J,UAAUwJ,OAxBJ,QA0BpB,MAAMW,EAAalE,KAAK2D,SAAS5J,UAAUC,SA3BvB,QA4BpBgG,KAAKiE,eAAe,IAAMjE,KAAKgF,kBAAmBhF,KAAK2D,SAAUO,GAInEc,kBACEhF,KAAK2D,SAASJ,SACdjD,EAAamB,QAAQzB,KAAK2D,SAnCR,mBAoClB3D,KAAK6D,UAKeM,uBAAC5L,GACrB,OAAOyH,KAAKiF,MAAK,WACf,MAAMC,EAAOJ,EAAMD,oBAAoB7E,MAEvC,GAAsB,iBAAXzH,EAAX,CAIA,QAAqB4M,IAAjBD,EAAK3M,IAAyBA,EAAOlB,WAAW,MAAmB,gBAAXkB,EAC1D,MAAM,IAAIe,UAAW,oBAAmBf,MAG1C2M,EAAK3M,GAAQyH,WAWnBuE,EAAqBO,EAAO,SAQ5B1J,EAAmB0J,GC7DnB,MAAMM,UAAe3B,EAGJhI,kBACb,MArBS,SA0BX4J,SAEErF,KAAK2D,SAAS2B,aAAa,eAAgBtF,KAAK2D,SAAS5J,UAAUsL,OAvB7C,WA4BFlB,uBAAC5L,GACrB,OAAOyH,KAAKiF,MAAK,WACf,MAAMC,EAAOE,EAAOP,oBAAoB7E,MAEzB,WAAXzH,GACF2M,EAAK3M,SChDb,SAASgN,EAAcC,GACrB,MAAY,SAARA,GAIQ,UAARA,IAIAA,IAAQ9I,OAAO8I,GAAKxM,WACf0D,OAAO8I,GAGJ,KAARA,GAAsB,SAARA,EACT,KAGFA,GAGT,SAASC,EAAiBjD,GACxB,OAAOA,EAAIrC,QAAQ,SAAUuF,GAAQ,IAAGA,EAAIvM,eDuC9CmH,EAAaQ,GAAGrJ,SAzCc,2BAFD,4BA2CyCyH,IACpEA,EAAMyD,iBAEN,MAAMgD,EAASzG,EAAMlC,OAAO4H,QA9CD,6BA+CdQ,EAAOP,oBAAoBc,GAEnCN,WAUPjK,EAAmBgK,GCpDnB,MAAMQ,EAAc,CAClBC,iBAAiB7O,EAASwL,EAAK1J,GAC7B9B,EAAQsO,aAAc,WAAUG,EAAiBjD,GAAQ1J,IAG3DgN,oBAAoB9O,EAASwL,GAC3BxL,EAAQ+O,gBAAiB,WAAUN,EAAiBjD,KAGtDwD,kBAAkBhP,GAChB,IAAKA,EACH,MAAO,GAGT,MAAMiP,EAAa,GAUnB,OARAxN,OAAOC,KAAK1B,EAAQkP,SACjBC,OAAO3D,GAAOA,EAAInL,WAAW,OAC7BsB,QAAQ6J,IACP,IAAI4D,EAAU5D,EAAIrC,QAAQ,MAAO,IACjCiG,EAAUA,EAAQC,OAAO,GAAGlN,cAAgBiN,EAAQ7E,MAAM,EAAG6E,EAAQhO,QACrE6N,EAAWG,GAAWb,EAAcvO,EAAQkP,QAAQ1D,MAGjDyD,GAGTK,iBAAgB,CAACtP,EAASwL,IACjB+C,EAAcvO,EAAQE,aAAc,WAAUuO,EAAiBjD,KAGxE+D,OAAOvP,GACL,MAAMwP,EAAOxP,EAAQyP,wBAErB,MAAO,CACLC,IAAKF,EAAKE,IAAM3L,OAAO4L,YACvBC,KAAMJ,EAAKI,KAAO7L,OAAO8L,cAI7BC,SAAS9P,IACA,CACL0P,IAAK1P,EAAQ+P,UACbH,KAAM5P,EAAQgQ,cCzDdC,EAAiB,CACrBC,KAAI,CAACjQ,EAAUD,EAAUS,SAAS2C,kBACzB,GAAG+M,UAAUC,QAAQC,UAAUhH,iBAAiBpH,KAAKjC,EAASC,IAGvEqQ,QAAO,CAACrQ,EAAUD,EAAUS,SAAS2C,kBAC5BgN,QAAQC,UAAU3P,cAAcuB,KAAKjC,EAASC,GAGvDsQ,SAAQ,CAACvQ,EAASC,IACT,GAAGkQ,UAAUnQ,EAAQuQ,UACzBpB,OAAOqB,GAASA,EAAMC,QAAQxQ,IAGnCyQ,QAAQ1Q,EAASC,GACf,MAAMyQ,EAAU,GAEhB,IAAIC,EAAW3Q,EAAQyD,WAEvB,KAAOkN,GAAYA,EAASzP,WAAa2B,KAAKC,cArBhC,IAqBgD6N,EAASzP,UACjEyP,EAASF,QAAQxQ,IACnByQ,EAAQzL,KAAK0L,GAGfA,EAAWA,EAASlN,WAGtB,OAAOiN,GAGTE,KAAK5Q,EAASC,GACZ,IAAI4Q,EAAW7Q,EAAQ8Q,uBAEvB,KAAOD,GAAU,CACf,GAAIA,EAASJ,QAAQxQ,GACnB,MAAO,CAAC4Q,GAGVA,EAAWA,EAASC,uBAGtB,MAAO,IAGTC,KAAK/Q,EAASC,GACZ,IAAI8Q,EAAO/Q,EAAQgR,mBAEnB,KAAOD,GAAM,CACX,GAAIA,EAAKN,QAAQxQ,GACf,MAAO,CAAC8Q,GAGVA,EAAOA,EAAKC,mBAGd,MAAO,IAGTC,kBAAkBjR,GAChB,MAAMkR,EAAa,CACjB,IACA,SACA,QACA,WACA,SACA,UACA,aACA,4BACAC,IAAIlR,GAAeA,EAAF,yBAAmCmR,KAAK,MAE3D,OAAOpI,KAAKkH,KAAKgB,EAAYlR,GAASmP,OAAOkC,IAAOzO,EAAWyO,IAAO7O,EAAU6O,MCjD9EC,EAAU,CACdC,SAAU,IACVC,UAAU,EACVC,OAAO,EACPC,MAAO,QACPC,MAAM,EACNC,OAAO,GAGHC,EAAc,CAClBN,SAAU,mBACVC,SAAU,UACVC,MAAO,mBACPC,MAAO,mBACPC,KAAM,UACNC,MAAO,WAGHE,EAAa,OACbC,EAAa,OACbC,EAAiB,OACjBC,EAAkB,QAElBC,GAAmB,CACvBC,UAAkBF,EAClBG,WAAmBJ,GA4CrB,MAAMK,WAAiB5F,EACrBC,YAAY1M,EAASuB,GACnB+Q,MAAMtS,GAENgJ,KAAKuJ,OAAS,KACdvJ,KAAKwJ,UAAY,KACjBxJ,KAAKyJ,eAAiB,KACtBzJ,KAAK0J,WAAY,EACjB1J,KAAK2J,YAAa,EAClB3J,KAAK4J,aAAe,KACpB5J,KAAK6J,YAAc,EACnB7J,KAAK8J,YAAc,EAEnB9J,KAAK+J,QAAU/J,KAAKgK,WAAWzR,GAC/ByH,KAAKiK,mBAAqBhD,EAAeK,QA3BjB,uBA2B8CtH,KAAK2D,UAC3E3D,KAAKkK,gBAAkB,iBAAkBzS,SAAS2C,iBAAmB+P,UAAUC,eAAiB,EAChGpK,KAAKqK,cAAgBxJ,QAAQ9F,OAAOuP,cAEpCtK,KAAKuK,qBAKWjC,qBAChB,OAAOA,EAGM7M,kBACb,MA3GS,WAgHXsM,OACE/H,KAAKwK,OAAO1B,GAGd2B,mBAGOhT,SAASiT,QAAUlR,EAAUwG,KAAK2D,WACrC3D,KAAK+H,OAITH,OACE5H,KAAKwK,OAAOzB,GAGdL,MAAMxJ,GACCA,IACHc,KAAK0J,WAAY,GAGfzC,EAAeK,QApEI,2CAoEwBtH,KAAK2D,YAClD/L,EAAqBoI,KAAK2D,UAC1B3D,KAAK2K,OAAM,IAGbC,cAAc5K,KAAKwJ,WACnBxJ,KAAKwJ,UAAY,KAGnBmB,MAAMzL,GACCA,IACHc,KAAK0J,WAAY,GAGf1J,KAAKwJ,YACPoB,cAAc5K,KAAKwJ,WACnBxJ,KAAKwJ,UAAY,MAGfxJ,KAAK+J,SAAW/J,KAAK+J,QAAQxB,WAAavI,KAAK0J,YACjD1J,KAAK6K,kBAEL7K,KAAKwJ,UAAYsB,aACdrT,SAASsT,gBAAkB/K,KAAKyK,gBAAkBzK,KAAK+H,MAAMiD,KAAKhL,MACnEA,KAAK+J,QAAQxB,WAKnB0C,GAAGzN,GACDwC,KAAKyJ,eAAiBxC,EAAeK,QArGZ,wBAqG0CtH,KAAK2D,UACxE,MAAMuH,EAAclL,KAAKmL,cAAcnL,KAAKyJ,gBAE5C,GAAIjM,EAAQwC,KAAKuJ,OAAOnR,OAAS,GAAKoF,EAAQ,EAC5C,OAGF,GAAIwC,KAAK2J,WAEP,YADArJ,EAAaS,IAAIf,KAAK2D,SApIR,mBAoI8B,IAAM3D,KAAKiL,GAAGzN,IAI5D,GAAI0N,IAAgB1N,EAGlB,OAFAwC,KAAK0I,aACL1I,KAAK2K,QAIP,MAAMS,EAAQ5N,EAAQ0N,EACpBpC,EACAC,EAEF/I,KAAKwK,OAAOY,EAAOpL,KAAKuJ,OAAO/L,IAKjCwM,WAAWzR,GAOT,OANAA,EAAS,IACJ+P,KACA1C,EAAYI,kBAAkBhG,KAAK2D,aAChB,iBAAXpL,EAAsBA,EAAS,IAE5CF,EApMS,WAoMaE,EAAQsQ,GACvBtQ,EAGT8S,eACE,MAAMC,EAAY3N,KAAK4N,IAAIvL,KAAK8J,aAEhC,GAAIwB,GAnMgB,GAoMlB,OAGF,MAAME,EAAYF,EAAYtL,KAAK8J,YAEnC9J,KAAK8J,YAAc,EAEd0B,GAILxL,KAAKwK,OAAOgB,EAAY,EAAIvC,EAAkBD,GAGhDuB,qBACMvK,KAAK+J,QAAQvB,UACflI,EAAaQ,GAAGd,KAAK2D,SApLJ,sBAoL6BzE,GAASc,KAAKyL,SAASvM,IAG5C,UAAvBc,KAAK+J,QAAQrB,QACfpI,EAAaQ,GAAGd,KAAK2D,SAvLD,yBAuL6BzE,GAASc,KAAK0I,MAAMxJ,IACrEoB,EAAaQ,GAAGd,KAAK2D,SAvLD,yBAuL6BzE,GAASc,KAAK2K,MAAMzL,KAGnEc,KAAK+J,QAAQnB,OAAS5I,KAAKkK,iBAC7BlK,KAAK0L,0BAITA,0BACE,MAAMC,EAAQzM,KACRc,KAAKqK,eAnKU,QAmKQnL,EAAM0M,aApKZ,UAoKgD1M,EAAM0M,YAE/D5L,KAAKqK,gBACfrK,KAAK6J,YAAc3K,EAAM2M,QAAQ,GAAGC,SAFpC9L,KAAK6J,YAAc3K,EAAM4M,SAMvBC,EAAO7M,IAEXc,KAAK8J,YAAc5K,EAAM2M,SAAW3M,EAAM2M,QAAQzT,OAAS,EACzD,EACA8G,EAAM2M,QAAQ,GAAGC,QAAU9L,KAAK6J,aAG9BmC,EAAM9M,KACNc,KAAKqK,eAlLU,QAkLQnL,EAAM0M,aAnLZ,UAmLgD1M,EAAM0M,cACzE5L,KAAK8J,YAAc5K,EAAM4M,QAAU9L,KAAK6J,aAG1C7J,KAAKqL,eACsB,UAAvBrL,KAAK+J,QAAQrB,QASf1I,KAAK0I,QACD1I,KAAK4J,cACPqC,aAAajM,KAAK4J,cAGpB5J,KAAK4J,aAAe1M,WAAWgC,GAASc,KAAK2K,MAAMzL,GAtQ5B,IAsQ6Dc,KAAK+J,QAAQxB,YAIrGtB,EAAeC,KAjNO,qBAiNiBlH,KAAK2D,UAAUhL,QAAQuT,IAC5D5L,EAAaQ,GAAGoL,EAlOI,wBAkOuBC,GAAKA,EAAExJ,oBAGhD3C,KAAKqK,eACP/J,EAAaQ,GAAGd,KAAK2D,SAxOA,0BAwO6BzE,GAASyM,EAAMzM,IACjEoB,EAAaQ,GAAGd,KAAK2D,SAxOF,wBAwO6BzE,GAAS8M,EAAI9M,IAE7Dc,KAAK2D,SAAS5J,UAAUqS,IA9NG,mBAgO3B9L,EAAaQ,GAAGd,KAAK2D,SAhPD,yBAgP6BzE,GAASyM,EAAMzM,IAChEoB,EAAaQ,GAAGd,KAAK2D,SAhPF,wBAgP6BzE,GAAS6M,EAAK7M,IAC9DoB,EAAaQ,GAAGd,KAAK2D,SAhPH,uBAgP6BzE,GAAS8M,EAAI9M,KAIhEuM,SAASvM,GACP,GAAI,kBAAkB7F,KAAK6F,EAAMlC,OAAO2H,SACtC,OAGF,MAAM6G,EAAYtC,GAAiBhK,EAAMsD,KACrCgJ,IACFtM,EAAMyD,iBACN3C,KAAKwK,OAAOgB,IAIhBL,cAAcnU,GAKZ,OAJAgJ,KAAKuJ,OAASvS,GAAWA,EAAQyD,WAC/BwM,EAAeC,KAhPC,iBAgPmBlQ,EAAQyD,YAC3C,GAEKuF,KAAKuJ,OAAO9L,QAAQzG,GAG7BqV,gBAAgBjB,EAAO/N,GACrB,MAAMiP,EAASlB,IAAUtC,EACzB,OAAO3L,EAAqB6C,KAAKuJ,OAAQlM,EAAeiP,EAAQtM,KAAK+J,QAAQpB,MAG/E4D,mBAAmBzM,EAAe0M,GAChC,MAAMC,EAAczM,KAAKmL,cAAcrL,GACjC4M,EAAY1M,KAAKmL,cAAclE,EAAeK,QA9P3B,wBA8PyDtH,KAAK2D,WAEvF,OAAOrD,EAAamB,QAAQzB,KAAK2D,SAxRhB,oBAwRuC,CACtD7D,cAAAA,EACA0L,UAAWgB,EACXlJ,KAAMoJ,EACNzB,GAAIwB,IAIRE,2BAA2B3V,GACzB,GAAIgJ,KAAKiK,mBAAoB,CAC3B,MAAM2C,EAAkB3F,EAAeK,QA3QrB,UA2Q8CtH,KAAKiK,oBAErE2C,EAAgB7S,UAAUwJ,OArRN,UAsRpBqJ,EAAgB7G,gBAAgB,gBAEhC,MAAM8G,EAAa5F,EAAeC,KA1Qb,mBA0QsClH,KAAKiK,oBAEhE,IAAK,IAAIjL,EAAI,EAAGA,EAAI6N,EAAWzU,OAAQ4G,IACrC,GAAItC,OAAOoQ,SAASD,EAAW7N,GAAG9H,aAAa,oBAAqB,MAAQ8I,KAAKmL,cAAcnU,GAAU,CACvG6V,EAAW7N,GAAGjF,UAAUqS,IA5RR,UA6RhBS,EAAW7N,GAAGsG,aAAa,eAAgB,QAC3C,QAMRuF,kBACE,MAAM7T,EAAUgJ,KAAKyJ,gBAAkBxC,EAAeK,QA5R7B,wBA4R2DtH,KAAK2D,UAEzF,IAAK3M,EACH,OAGF,MAAM+V,EAAkBrQ,OAAOoQ,SAAS9V,EAAQE,aAAa,oBAAqB,IAE9E6V,GACF/M,KAAK+J,QAAQiD,gBAAkBhN,KAAK+J,QAAQiD,iBAAmBhN,KAAK+J,QAAQxB,SAC5EvI,KAAK+J,QAAQxB,SAAWwE,GAExB/M,KAAK+J,QAAQxB,SAAWvI,KAAK+J,QAAQiD,iBAAmBhN,KAAK+J,QAAQxB,SAIzEiC,OAAOyC,EAAkBjW,GACvB,MAAMoU,EAAQpL,KAAKkN,kBAAkBD,GAC/B5P,EAAgB4J,EAAeK,QA9SZ,wBA8S0CtH,KAAK2D,UAClEwJ,EAAqBnN,KAAKmL,cAAc9N,GACxC+P,EAAcpW,GAAWgJ,KAAKqM,gBAAgBjB,EAAO/N,GAErDgQ,EAAmBrN,KAAKmL,cAAciC,GACtCE,EAAYzM,QAAQb,KAAKwJ,WAEzB8C,EAASlB,IAAUtC,EACnByE,EAAuBjB,EA5TR,sBADF,oBA8TbkB,EAAiBlB,EA5TH,qBACA,qBA4TdE,EAAqBxM,KAAKyN,kBAAkBrC,GAElD,GAAIgC,GAAeA,EAAYrT,UAAUC,SAnUnB,UAqUpB,YADAgG,KAAK2J,YAAa,GAIpB,GAAI3J,KAAK2J,WACP,OAIF,GADmB3J,KAAKuM,mBAAmBa,EAAaZ,GACzCzK,iBACb,OAGF,IAAK1E,IAAkB+P,EAErB,OAGFpN,KAAK2J,YAAa,EAEd2D,GACFtN,KAAK0I,QAGP1I,KAAK2M,2BAA2BS,GAChCpN,KAAKyJ,eAAiB2D,EAEtB,MAAMM,EAAmB,KACvBpN,EAAamB,QAAQzB,KAAK2D,SA9WZ,mBA8WkC,CAC9C7D,cAAesN,EACf5B,UAAWgB,EACXlJ,KAAM6J,EACNlC,GAAIoC,KAIR,GAAIrN,KAAK2D,SAAS5J,UAAUC,SAvWP,SAuWmC,CACtDoT,EAAYrT,UAAUqS,IAAIoB,GAE1B7S,EAAOyS,GAEP/P,EAActD,UAAUqS,IAAImB,GAC5BH,EAAYrT,UAAUqS,IAAImB,GAE1B,MAAMI,EAAmB,KACvBP,EAAYrT,UAAUwJ,OAAOgK,EAAsBC,GACnDJ,EAAYrT,UAAUqS,IAlXJ,UAoXlB/O,EAActD,UAAUwJ,OApXN,SAoXgCiK,EAAgBD,GAElEvN,KAAK2J,YAAa,EAElBzM,WAAWwQ,EAAkB,IAG/B1N,KAAKiE,eAAe0J,EAAkBtQ,GAAe,QAErDA,EAActD,UAAUwJ,OA7XJ,UA8XpB6J,EAAYrT,UAAUqS,IA9XF,UAgYpBpM,KAAK2J,YAAa,EAClB+D,IAGEJ,GACFtN,KAAK2K,QAITuC,kBAAkB1B,GAChB,MAAK,CAACvC,EAAiBD,GAAgB5R,SAASoU,GAI5CtQ,IACKsQ,IAAcxC,EAAiBD,EAAaD,EAG9C0C,IAAcxC,EAAiBF,EAAaC,EAP1CyC,EAUXiC,kBAAkBrC,GAChB,MAAK,CAACtC,EAAYC,GAAY3R,SAASgU,GAInClQ,IACKkQ,IAAUrC,EAAaC,EAAiBC,EAG1CmC,IAAUrC,EAAaE,EAAkBD,EAPvCoC,EAYajH,yBAACnN,EAASuB,GAChC,MAAM2M,EAAOmE,GAASxE,oBAAoB7N,EAASuB,GAEnD,IAAIwR,QAAEA,GAAY7E,EACI,iBAAX3M,IACTwR,EAAU,IACLA,KACAxR,IAIP,MAAMqV,EAA2B,iBAAXrV,EAAsBA,EAASwR,EAAQtB,MAE7D,GAAsB,iBAAXlQ,EACT2M,EAAK+F,GAAG1S,QACH,GAAsB,iBAAXqV,EAAqB,CACrC,QAA4B,IAAjB1I,EAAK0I,GACd,MAAM,IAAItU,UAAW,oBAAmBsU,MAG1C1I,EAAK0I,UACI7D,EAAQxB,UAAYwB,EAAQ8D,OACrC3I,EAAKwD,QACLxD,EAAKyF,SAIaxG,uBAAC5L,GACrB,OAAOyH,KAAKiF,MAAK,WACfoE,GAASyE,kBAAkB9N,KAAMzH,MAIX4L,2BAACjF,GACzB,MAAMlC,EAASrF,EAAuBqI,MAEtC,IAAKhD,IAAWA,EAAOjD,UAAUC,SAxcT,YAyctB,OAGF,MAAMzB,EAAS,IACVqN,EAAYI,kBAAkBhJ,MAC9B4I,EAAYI,kBAAkBhG,OAE7B+N,EAAa/N,KAAK9I,aAAa,oBAEjC6W,IACFxV,EAAOgQ,UAAW,GAGpBc,GAASyE,kBAAkB9Q,EAAQzE,GAE/BwV,GACF1E,GAASjF,YAAYpH,GAAQiO,GAAG8C,GAGlC7O,EAAMyD,kBAUVrC,EAAaQ,GAAGrJ,SAxec,6BAkBF,sCAsdyC4R,GAAS2E,qBAE9E1N,EAAaQ,GAAG/F,OA3ea,4BA2egB,KAC3C,MAAMkT,EAAYhH,EAAeC,KAxdR,6BA0dzB,IAAK,IAAIlI,EAAI,EAAGC,EAAMgP,EAAU7V,OAAQ4G,EAAIC,EAAKD,IAC/CqK,GAASyE,kBAAkBG,EAAUjP,GAAIqK,GAASjF,YAAY6J,EAAUjP,OAW5E5D,EAAmBiO,IC5iBnB,MAKMf,GAAU,CACdjD,QAAQ,EACR6I,OAAQ,MAGJrF,GAAc,CAClBxD,OAAQ,UACR6I,OAAQ,kBA2BV,MAAMC,WAAiB1K,EACrBC,YAAY1M,EAASuB,GACnB+Q,MAAMtS,GAENgJ,KAAKoO,kBAAmB,EACxBpO,KAAK+J,QAAU/J,KAAKgK,WAAWzR,GAC/ByH,KAAKqO,cAAgB,GAErB,MAAMC,EAAarH,EAAeC,KAhBT,+BAkBzB,IAAK,IAAIlI,EAAI,EAAGC,EAAMqP,EAAWlW,OAAQ4G,EAAIC,EAAKD,IAAK,CACrD,MAAMuP,EAAOD,EAAWtP,GAClB/H,EAAWO,EAAuB+W,GAClCC,EAAgBvH,EAAeC,KAAKjQ,GACvCkP,OAAOsI,GAAaA,IAAczO,KAAK2D,UAEzB,OAAb1M,GAAqBuX,EAAcpW,SACrC4H,KAAK0O,UAAYzX,EACjB+I,KAAKqO,cAAcpS,KAAKsS,IAI5BvO,KAAK2O,sBAEA3O,KAAK+J,QAAQmE,QAChBlO,KAAK4O,0BAA0B5O,KAAKqO,cAAerO,KAAK6O,YAGtD7O,KAAK+J,QAAQ1E,QACfrF,KAAKqF,SAMSiD,qBAChB,OAAOA,GAGM7M,kBACb,MA/ES,WAoFX4J,SACMrF,KAAK6O,WACP7O,KAAK8O,OAEL9O,KAAK+O,OAITA,OACE,GAAI/O,KAAKoO,kBAAoBpO,KAAK6O,WAChC,OAGF,IACIG,EADAC,EAAU,GAGd,GAAIjP,KAAK+J,QAAQmE,OAAQ,CACvB,MAAM3G,EAAWN,EAAeC,KAAM,sBAAkDlH,KAAK+J,QAAQmE,QACrGe,EAAUhI,EAAeC,KAxEN,qBAwE6BlH,KAAK+J,QAAQmE,QAAQ/H,OAAOoI,IAAShH,EAASnQ,SAASmX,IAGzG,MAAMW,EAAYjI,EAAeK,QAAQtH,KAAK0O,WAC9C,GAAIO,EAAQ7W,OAAQ,CAClB,MAAM+W,EAAiBF,EAAQ/H,KAAKqH,GAAQW,IAAcX,GAG1D,GAFAS,EAAcG,EAAiBhB,GAAS/J,YAAY+K,GAAkB,KAElEH,GAAeA,EAAYZ,iBAC7B,OAKJ,GADmB9N,EAAamB,QAAQzB,KAAK2D,SApG7B,oBAqGD5B,iBACb,OAGFkN,EAAQtW,QAAQyW,IACVF,IAAcE,GAChBjB,GAAStJ,oBAAoBuK,EAAY,CAAE/J,QAAQ,IAASyJ,OAGzDE,GACHlM,EAAKC,IAAIqM,EA7HA,cA6HsB,QAInC,MAAMC,EAAYrP,KAAKsP,gBAEvBtP,KAAK2D,SAAS5J,UAAUwJ,OA9GA,YA+GxBvD,KAAK2D,SAAS5J,UAAUqS,IA9GE,cAgH1BpM,KAAK2D,SAAS4L,MAAMF,GAAa,EAEjCrP,KAAK4O,0BAA0B5O,KAAKqO,eAAe,GACnDrO,KAAKoO,kBAAmB,EAExB,MAYMoB,EAAc,UADSH,EAAU,GAAG9V,cAAgB8V,EAAU9N,MAAM,IAG1EvB,KAAKiE,eAdY,KACfjE,KAAKoO,kBAAmB,EAExBpO,KAAK2D,SAAS5J,UAAUwJ,OAxHA,cAyHxBvD,KAAK2D,SAAS5J,UAAUqS,IA1HF,WADJ,QA6HlBpM,KAAK2D,SAAS4L,MAAMF,GAAa,GAEjC/O,EAAamB,QAAQzB,KAAK2D,SApIX,sBA0Ia3D,KAAK2D,UAAU,GAC7C3D,KAAK2D,SAAS4L,MAAMF,GAAgBrP,KAAK2D,SAAS6L,GAAhB,KAGpCV,OACE,GAAI9O,KAAKoO,mBAAqBpO,KAAK6O,WACjC,OAIF,GADmBvO,EAAamB,QAAQzB,KAAK2D,SAlJ7B,oBAmJD5B,iBACb,OAGF,MAAMsN,EAAYrP,KAAKsP,gBAEvBtP,KAAK2D,SAAS4L,MAAMF,GAAgBrP,KAAK2D,SAAS8C,wBAAwB4I,GAAxC,KAElC1U,EAAOqF,KAAK2D,UAEZ3D,KAAK2D,SAAS5J,UAAUqS,IAvJE,cAwJ1BpM,KAAK2D,SAAS5J,UAAUwJ,OAzJA,WADJ,QA4JpB,MAAMkM,EAAqBzP,KAAKqO,cAAcjW,OAC9C,IAAK,IAAI4G,EAAI,EAAGA,EAAIyQ,EAAoBzQ,IAAK,CAC3C,MAAMyC,EAAUzB,KAAKqO,cAAcrP,GAC7BuP,EAAO5W,EAAuB8J,GAEhC8M,IAASvO,KAAK6O,SAASN,IACzBvO,KAAK4O,0BAA0B,CAACnN,IAAU,GAI9CzB,KAAKoO,kBAAmB,EASxBpO,KAAK2D,SAAS4L,MAAMF,GAAa,GAEjCrP,KAAKiE,eATY,KACfjE,KAAKoO,kBAAmB,EACxBpO,KAAK2D,SAAS5J,UAAUwJ,OAxKA,cAyKxBvD,KAAK2D,SAAS5J,UAAUqS,IA1KF,YA2KtB9L,EAAamB,QAAQzB,KAAK2D,SA/KV,uBAoLY3D,KAAK2D,UAAU,GAG/CkL,SAAS7X,EAAUgJ,KAAK2D,UACtB,OAAO3M,EAAQ+C,UAAUC,SArLL,QA0LtBgQ,WAAWzR,GAST,OARAA,EAAS,IACJ+P,MACA1C,EAAYI,kBAAkBhG,KAAK2D,aACnCpL,IAEE8M,OAASxE,QAAQtI,EAAO8M,QAC/B9M,EAAO2V,OAAS/V,EAAWI,EAAO2V,QAClC7V,EAvNS,WAuNaE,EAAQsQ,IACvBtQ,EAGT+W,gBACE,OAAOtP,KAAK2D,SAAS5J,UAAUC,SAnML,uBAEhB,QACC,SAmMb2U,sBACE,IAAK3O,KAAK+J,QAAQmE,OAChB,OAGF,MAAM3G,EAAWN,EAAeC,KAAM,sBAAkDlH,KAAK+J,QAAQmE,QACrGjH,EAAeC,KAtMU,8BAsMiBlH,KAAK+J,QAAQmE,QAAQ/H,OAAOoI,IAAShH,EAASnQ,SAASmX,IAC9F5V,QAAQ3B,IACP,MAAM0Y,EAAW/X,EAAuBX,GAEpC0Y,GACF1P,KAAK4O,0BAA0B,CAAC5X,GAAUgJ,KAAK6O,SAASa,MAKhEd,0BAA0Be,EAAcC,GACjCD,EAAavX,QAIlBuX,EAAahX,QAAQ4V,IACfqB,EACFrB,EAAKxU,UAAUwJ,OA9NM,aAgOrBgL,EAAKxU,UAAUqS,IAhOM,aAmOvBmC,EAAKjJ,aAAa,gBAAiBsK,KAMjBzL,uBAAC5L,GACrB,OAAOyH,KAAKiF,MAAK,WACf,MAAM8E,EAAU,GACM,iBAAXxR,GAAuB,YAAYc,KAAKd,KACjDwR,EAAQ1E,QAAS,GAGnB,MAAMH,EAAOiJ,GAAStJ,oBAAoB7E,KAAM+J,GAEhD,GAAsB,iBAAXxR,EAAqB,CAC9B,QAA4B,IAAjB2M,EAAK3M,GACd,MAAM,IAAIe,UAAW,oBAAmBf,MAG1C2M,EAAK3M,UAYb+H,EAAaQ,GAAGrJ,SAxQc,6BAYD,+BA4PyC,SAAUyH,IAEjD,MAAzBA,EAAMlC,OAAO2H,SAAoBzF,EAAMa,gBAAmD,MAAjCb,EAAMa,eAAe4E,UAChFzF,EAAMyD,iBAGR,MAAM1L,EAAWO,EAAuBwI,MACfiH,EAAeC,KAAKjQ,GAE5B0B,QAAQ3B,IACvBmX,GAAStJ,oBAAoB7N,EAAS,CAAEqO,QAAQ,IAASA,cAW7DjK,EAAmB+S,IC3SnB,MAYM0B,GAAiB,IAAIzW,OAAQ,4BAqB7B0W,GAAgB5U,IAAU,UAAY,YACtC6U,GAAmB7U,IAAU,YAAc,UAC3C8U,GAAmB9U,IAAU,aAAe,eAC5C+U,GAAsB/U,IAAU,eAAiB,aACjDgV,GAAkBhV,IAAU,aAAe,cAC3CiV,GAAiBjV,IAAU,cAAgB,aAE3CoN,GAAU,CACd/B,OAAQ,CAAC,EAAG,GACZ6J,SAAU,kBACVC,UAAW,SACXC,QAAS,UACTC,aAAc,KACdC,WAAW,GAGP3H,GAAc,CAClBtC,OAAQ,0BACR6J,SAAU,mBACVC,UAAW,0BACXC,QAAS,SACTC,aAAc,yBACdC,UAAW,oBASb,MAAMC,WAAiBhN,EACrBC,YAAY1M,EAASuB,GACnB+Q,MAAMtS,GAENgJ,KAAK0Q,QAAU,KACf1Q,KAAK+J,QAAU/J,KAAKgK,WAAWzR,GAC/ByH,KAAK2Q,MAAQ3Q,KAAK4Q,kBAClB5Q,KAAK6Q,UAAY7Q,KAAK8Q,gBAKNxI,qBAChB,OAAOA,GAGaO,yBACpB,OAAOA,GAGMpN,kBACb,MArFS,WA0FX4J,SACE,OAAOrF,KAAK6O,WAAa7O,KAAK8O,OAAS9O,KAAK+O,OAG9CA,OACE,GAAInV,EAAWoG,KAAK2D,WAAa3D,KAAK6O,SAAS7O,KAAK2Q,OAClD,OAGF,MAAM7Q,EAAgB,CACpBA,cAAeE,KAAK2D,UAKtB,GAFkBrD,EAAamB,QAAQzB,KAAK2D,SAvF5B,mBAuFkD7D,GAEpDiC,iBACZ,OAGF,MAAMmM,EAASuC,GAASM,qBAAqB/Q,KAAK2D,UAE9C3D,KAAK6Q,UACPjL,EAAYC,iBAAiB7F,KAAK2Q,MAAO,SAAU,QAEnD3Q,KAAKgR,cAAc9C,GAOjB,iBAAkBzW,SAAS2C,kBAC5B8T,EAAOtJ,QA5Fc,gBA6FtB,GAAGuC,UAAU1P,SAASuD,KAAKuM,UACxB5O,QAAQ4V,GAAQjO,EAAaQ,GAAGyN,EAAM,YAAa7T,IAGxDsF,KAAK2D,SAASsN,QACdjR,KAAK2D,SAAS2B,aAAa,iBAAiB,GAE5CtF,KAAK2Q,MAAM5W,UAAUqS,IA5GD,QA6GpBpM,KAAK2D,SAAS5J,UAAUqS,IA7GJ,QA8GpB9L,EAAamB,QAAQzB,KAAK2D,SAnHT,oBAmHgC7D,GAGnDgP,OACE,GAAIlV,EAAWoG,KAAK2D,YAAc3D,KAAK6O,SAAS7O,KAAK2Q,OACnD,OAGF,MAAM7Q,EAAgB,CACpBA,cAAeE,KAAK2D,UAGtB3D,KAAKkR,cAAcpR,GAGrB+D,UACM7D,KAAK0Q,SACP1Q,KAAK0Q,QAAQS,UAGf7H,MAAMzF,UAGRuN,SACEpR,KAAK6Q,UAAY7Q,KAAK8Q,gBAClB9Q,KAAK0Q,SACP1Q,KAAK0Q,QAAQU,SAMjBF,cAAcpR,GACMQ,EAAamB,QAAQzB,KAAK2D,SAvJ5B,mBAuJkD7D,GACpDiC,mBAMV,iBAAkBtK,SAAS2C,iBAC7B,GAAG+M,UAAU1P,SAASuD,KAAKuM,UACxB5O,QAAQ4V,GAAQjO,EAAaC,IAAIgO,EAAM,YAAa7T,IAGrDsF,KAAK0Q,SACP1Q,KAAK0Q,QAAQS,UAGfnR,KAAK2Q,MAAM5W,UAAUwJ,OA/JD,QAgKpBvD,KAAK2D,SAAS5J,UAAUwJ,OAhKJ,QAiKpBvD,KAAK2D,SAAS2B,aAAa,gBAAiB,SAC5CM,EAAYE,oBAAoB9F,KAAK2Q,MAAO,UAC5CrQ,EAAamB,QAAQzB,KAAK2D,SA1KR,qBA0KgC7D,IAGpDkK,WAAWzR,GAST,GARAA,EAAS,IACJyH,KAAK0D,YAAY4E,WACjB1C,EAAYI,kBAAkBhG,KAAK2D,aACnCpL,GAGLF,EAnMS,WAmMaE,EAAQyH,KAAK0D,YAAYmF,aAEf,iBAArBtQ,EAAO8X,YAA2BtY,EAAUQ,EAAO8X,YACV,mBAA3C9X,EAAO8X,UAAU5J,sBAGxB,MAAM,IAAInN,UAzMH,WAyMqBC,cAAP,kGAGvB,OAAOhB,EAGTyY,cAAc9C,GACZ,QAAsB,IAAXmD,EACT,MAAM,IAAI/X,UAAU,gEAGtB,IAAIgY,EAAmBtR,KAAK2D,SAEG,WAA3B3D,KAAK+J,QAAQsG,UACfiB,EAAmBpD,EACVnW,EAAUiI,KAAK+J,QAAQsG,WAChCiB,EAAmBnZ,EAAW6H,KAAK+J,QAAQsG,WACA,iBAA3BrQ,KAAK+J,QAAQsG,YAC7BiB,EAAmBtR,KAAK+J,QAAQsG,WAGlC,MAAME,EAAevQ,KAAKuR,mBACpBC,EAAkBjB,EAAakB,UAAUvK,KAAKwK,GAA8B,gBAAlBA,EAASlW,OAA+C,IAArBkW,EAASC,SAE5G3R,KAAK0Q,QAAUW,EAAOO,aAAaN,EAAkBtR,KAAK2Q,MAAOJ,GAE7DiB,GACF5L,EAAYC,iBAAiB7F,KAAK2Q,MAAO,SAAU,UAIvD9B,SAAS7X,EAAUgJ,KAAK2D,UACtB,OAAO3M,EAAQ+C,UAAUC,SAnNL,QAsNtB4W,kBACE,OAAO3J,EAAec,KAAK/H,KAAK2D,SAhNd,kBAgNuC,GAG3DkO,gBACE,MAAMC,EAAiB9R,KAAK2D,SAASlJ,WAErC,GAAIqX,EAAe/X,UAAUC,SA3NN,WA4NrB,OAAOkW,GAGT,GAAI4B,EAAe/X,UAAUC,SA9NJ,aA+NvB,OAAOmW,GAIT,MAAM4B,EAAkF,QAA1ErY,iBAAiBsG,KAAK2Q,OAAOhX,iBAAiB,iBAAiBpC,OAE7E,OAAIua,EAAe/X,UAAUC,SAvOP,UAwOb+X,EAAQhC,GAAmBD,GAG7BiC,EAAQ9B,GAAsBD,GAGvCc,gBACE,OAA0D,OAAnD9Q,KAAK2D,SAASiB,QAAS,WAGhCoN,aACE,MAAMzL,OAAEA,GAAWvG,KAAK+J,QAExB,MAAsB,iBAAXxD,EACFA,EAAOjP,MAAM,KAAK6Q,IAAI3C,GAAO9I,OAAOoQ,SAAStH,EAAK,KAGrC,mBAAXe,EACF0L,GAAc1L,EAAO0L,EAAYjS,KAAK2D,UAGxC4C,EAGTgL,mBACE,MAAMW,EAAwB,CAC5BC,UAAWnS,KAAK6R,gBAChBJ,UAAW,CAAC,CACVjW,KAAM,kBACN4W,QAAS,CACPhC,SAAUpQ,KAAK+J,QAAQqG,WAG3B,CACE5U,KAAM,SACN4W,QAAS,CACP7L,OAAQvG,KAAKgS,iBAanB,MAP6B,WAAzBhS,KAAK+J,QAAQuG,UACf4B,EAAsBT,UAAY,CAAC,CACjCjW,KAAM,cACNmW,SAAS,KAIN,IACFO,KACsC,mBAA9BlS,KAAK+J,QAAQwG,aAA8BvQ,KAAK+J,QAAQwG,aAAa2B,GAAyBlS,KAAK+J,QAAQwG,cAI1H8B,iBAAgB7P,IAAEA,EAAFxF,OAAOA,IACrB,MAAMsV,EAAQrL,EAAeC,KAxRF,8DAwR+BlH,KAAK2Q,OAAOxK,OAAO3M,GAExE8Y,EAAMla,QAMX+E,EAAqBmV,EAAOtV,EAtTT,cAsTiBwF,GAAyB8P,EAAMlb,SAAS4F,IAASiU,QAKjE9M,uBAAC5L,GACrB,OAAOyH,KAAKiF,MAAK,WACf,MAAMC,EAAOuL,GAAS5L,oBAAoB7E,KAAMzH,GAEhD,GAAsB,iBAAXA,EAAX,CAIA,QAA4B,IAAjB2M,EAAK3M,GACd,MAAM,IAAIe,UAAW,oBAAmBf,MAG1C2M,EAAK3M,SAIQ4L,kBAACjF,GAChB,GAAIA,IA3UmB,IA2UTA,EAAMyG,QAAiD,UAAfzG,EAAMsB,MA9UhD,QA8UoEtB,EAAMsD,KACpF,OAGF,MAAM+P,EAAUtL,EAAeC,KA7TN,+BA+TzB,IAAK,IAAIlI,EAAI,EAAGC,EAAMsT,EAAQna,OAAQ4G,EAAIC,EAAKD,IAAK,CAClD,MAAMwT,EAAU/B,GAASrM,YAAYmO,EAAQvT,IAC7C,IAAKwT,IAAyC,IAA9BA,EAAQzI,QAAQyG,UAC9B,SAGF,IAAKgC,EAAQ3D,WACX,SAGF,MAAM/O,EAAgB,CACpBA,cAAe0S,EAAQ7O,UAGzB,GAAIzE,EAAO,CACT,MAAMuT,EAAevT,EAAMuT,eACrBC,EAAeD,EAAarb,SAASob,EAAQ7B,OACnD,GACE8B,EAAarb,SAASob,EAAQ7O,WACC,WAA9B6O,EAAQzI,QAAQyG,YAA2BkC,GACb,YAA9BF,EAAQzI,QAAQyG,WAA2BkC,EAE5C,SAIF,GAAIF,EAAQ7B,MAAM3W,SAASkF,EAAMlC,UAA4B,UAAfkC,EAAMsB,MA9W5C,QA8WgEtB,EAAMsD,KAAoB,qCAAqCnJ,KAAK6F,EAAMlC,OAAO2H,UACvJ,SAGiB,UAAfzF,EAAMsB,OACRV,EAAc4E,WAAaxF,GAI/BsT,EAAQtB,cAAcpR,IAICqE,4BAACnN,GAC1B,OAAOW,EAAuBX,IAAYA,EAAQyD,WAGxB0J,6BAACjF,GAQ3B,GAAI,kBAAkB7F,KAAK6F,EAAMlC,OAAO2H,SAxY1B,UAyYZzF,EAAMsD,KA1YO,WA0YetD,EAAMsD,MAtYjB,cAuYftD,EAAMsD,KAxYO,YAwYmBtD,EAAMsD,KACtCtD,EAAMlC,OAAO4H,QApXC,oBAqXfiL,GAAexW,KAAK6F,EAAMsD,KAC3B,OAGF,MAAMmQ,EAAW3S,KAAKjG,UAAUC,SAhYZ,QAkYpB,IAAK2Y,GAnZU,WAmZEzT,EAAMsD,IACrB,OAMF,GAHAtD,EAAMyD,iBACNzD,EAAM0T,kBAEFhZ,EAAWoG,MACb,OAGF,MAAM6S,EAAkB7S,KAAKyH,QAvYJ,+BAuYoCzH,KAAOiH,EAAeW,KAAK5H,KAvY/D,+BAuY2F,GAC9GgD,EAAWyN,GAAS5L,oBAAoBgO,GAE9C,GAjae,WAiaX3T,EAAMsD,IAKV,MAnaiB,YAmabtD,EAAMsD,KAlaS,cAkaetD,EAAMsD,KACjCmQ,GACH3P,EAAS+L,YAGX/L,EAASqP,gBAAgBnT,SAItByT,GA9aS,UA8aGzT,EAAMsD,KACrBiO,GAASqC,cAdT9P,EAAS8L,QAyBfxO,EAAaQ,GAAGrJ,SA7agB,+BASH,8BAoa2CgZ,GAASsC,uBACjFzS,EAAaQ,GAAGrJ,SA9agB,+BAUV,iBAoa2CgZ,GAASsC,uBAC1EzS,EAAaQ,GAAGrJ,SAhbc,6BAgbkBgZ,GAASqC,YACzDxS,EAAaQ,GAAGrJ,SA/ac,6BA+akBgZ,GAASqC,YACzDxS,EAAaQ,GAAGrJ,SAlbc,6BAUD,+BAwayC,SAAUyH,GAC9EA,EAAMyD,iBACN8N,GAAS5L,oBAAoB7E,MAAMqF,YAUrCjK,EAAmBqV,IClenB,MAAMuC,GACJtP,cACE1D,KAAK2D,SAAWlM,SAASuD,KAG3BiY,WAEE,MAAMC,EAAgBzb,SAAS2C,gBAAgB+Y,YAC/C,OAAOxV,KAAK4N,IAAIxQ,OAAOqY,WAAaF,GAGtCpE,OACE,MAAMuE,EAAQrT,KAAKiT,WACnBjT,KAAKsT,mBAELtT,KAAKuT,sBAAsBvT,KAAK2D,SAAU,eAAgB6P,GAAmBA,EAAkBH,GAE/FrT,KAAKuT,sBApBsB,oDAoBwB,eAAgBC,GAAmBA,EAAkBH,GACxGrT,KAAKuT,sBApBuB,cAoBwB,cAAeC,GAAmBA,EAAkBH,GAG1GC,mBACEtT,KAAKyT,sBAAsBzT,KAAK2D,SAAU,YAC1C3D,KAAK2D,SAAS4L,MAAMmE,SAAW,SAGjCH,sBAAsBtc,EAAU0c,EAAWrY,GACzC,MAAMsY,EAAiB5T,KAAKiT,WAW5BjT,KAAK6T,2BAA2B5c,EAVHD,IAC3B,GAAIA,IAAYgJ,KAAK2D,UAAY5I,OAAOqY,WAAapc,EAAQmc,YAAcS,EACzE,OAGF5T,KAAKyT,sBAAsBzc,EAAS2c,GACpC,MAAMH,EAAkBzY,OAAOrB,iBAAiB1C,GAAS2c,GACzD3c,EAAQuY,MAAMoE,GAAgBrY,EAASoB,OAAOC,WAAW6W,IAA7B,OAMhCM,QACE9T,KAAK+T,wBAAwB/T,KAAK2D,SAAU,YAC5C3D,KAAK+T,wBAAwB/T,KAAK2D,SAAU,gBAC5C3D,KAAK+T,wBA/CsB,oDA+C0B,gBACrD/T,KAAK+T,wBA/CuB,cA+C0B,eAGxDN,sBAAsBzc,EAAS2c,GAC7B,MAAMK,EAAchd,EAAQuY,MAAMoE,GAC9BK,GACFpO,EAAYC,iBAAiB7O,EAAS2c,EAAWK,GAIrDD,wBAAwB9c,EAAU0c,GAWhC3T,KAAK6T,2BAA2B5c,EAVHD,IAC3B,MAAM8B,EAAQ8M,EAAYU,iBAAiBtP,EAAS2c,QAC/B,IAAV7a,EACT9B,EAAQuY,MAAM0E,eAAeN,IAE7B/N,EAAYE,oBAAoB9O,EAAS2c,GACzC3c,EAAQuY,MAAMoE,GAAa7a,KAOjC+a,2BAA2B5c,EAAUid,GAC/Bnc,EAAUd,GACZid,EAASjd,GAETgQ,EAAeC,KAAKjQ,EAAU+I,KAAK2D,UAAUhL,QAAQub,GAIzDC,gBACE,OAAOnU,KAAKiT,WAAa,GClF7B,MAAM3K,GAAU,CACd8L,UAAW,iBACX5a,WAAW,EACX0K,YAAY,EACZmQ,YAAa,OACbC,cAAe,MAGXzL,GAAc,CAClBuL,UAAW,SACX5a,UAAW,UACX0K,WAAY,UACZmQ,YAAa,mBACbC,cAAe,mBAQjB,MAAMC,GACJ7Q,YAAYnL,GACVyH,KAAK+J,QAAU/J,KAAKgK,WAAWzR,GAC/ByH,KAAKwU,aAAc,EACnBxU,KAAK2D,SAAW,KAGlBoL,KAAKzT,GACE0E,KAAK+J,QAAQvQ,WAKlBwG,KAAKyU,UAEDzU,KAAK+J,QAAQ7F,YACfvJ,EAAOqF,KAAK0U,eAGd1U,KAAK0U,cAAc3a,UAAUqS,IAvBT,QAyBpBpM,KAAK2U,kBAAkB,KACrBzY,EAAQZ,MAbRY,EAAQZ,GAiBZwT,KAAKxT,GACE0E,KAAK+J,QAAQvQ,WAKlBwG,KAAK0U,cAAc3a,UAAUwJ,OApCT,QAsCpBvD,KAAK2U,kBAAkB,KACrB3U,KAAK6D,UACL3H,EAAQZ,MARRY,EAAQZ,GAcZoZ,cACE,IAAK1U,KAAK2D,SAAU,CAClB,MAAMiR,EAAWnd,SAASod,cAAc,OACxCD,EAASR,UAAYpU,KAAK+J,QAAQqK,UAC9BpU,KAAK+J,QAAQ7F,YACf0Q,EAAS7a,UAAUqS,IApDH,QAuDlBpM,KAAK2D,SAAWiR,EAGlB,OAAO5U,KAAK2D,SAGdqG,WAAWzR,GAST,OARAA,EAAS,IACJ+P,MACmB,iBAAX/P,EAAsBA,EAAS,KAIrC8b,YAAclc,EAAWI,EAAO8b,aACvChc,EAtES,WAsEaE,EAAQsQ,IACvBtQ,EAGTkc,UACMzU,KAAKwU,cAITxU,KAAK+J,QAAQsK,YAAYS,OAAO9U,KAAK0U,eAErCpU,EAAaQ,GAAGd,KAAK0U,cA7EA,wBA6EgC,KACnDxY,EAAQ8D,KAAK+J,QAAQuK,iBAGvBtU,KAAKwU,aAAc,GAGrB3Q,UACO7D,KAAKwU,cAIVlU,EAAaC,IAAIP,KAAK2D,SAzFD,yBA2FrB3D,KAAK2D,SAASJ,SACdvD,KAAKwU,aAAc,GAGrBG,kBAAkBrZ,GAChBa,EAAuBb,EAAU0E,KAAK0U,cAAe1U,KAAK+J,QAAQ7F,aClHtE,MAAMoE,GAAU,CACdyM,YAAa,KACbC,WAAW,GAGPnM,GAAc,CAClBkM,YAAa,UACbC,UAAW,WAab,MAAMC,GACJvR,YAAYnL,GACVyH,KAAK+J,QAAU/J,KAAKgK,WAAWzR,GAC/ByH,KAAKkV,WAAY,EACjBlV,KAAKmV,qBAAuB,KAG9BC,WACE,MAAML,YAAEA,EAAFC,UAAeA,GAAchV,KAAK+J,QAEpC/J,KAAKkV,YAILF,GACFD,EAAY9D,QAGd3Q,EAAaC,IAAI9I,SA1BF,iBA2Bf6I,EAAaQ,GAAGrJ,SA1BG,uBA0BsByH,GAASc,KAAKqV,eAAenW,IACtEoB,EAAaQ,GAAGrJ,SA1BO,2BA0BsByH,GAASc,KAAKsV,eAAepW,IAE1Ec,KAAKkV,WAAY,GAGnBK,aACOvV,KAAKkV,YAIVlV,KAAKkV,WAAY,EACjB5U,EAAaC,IAAI9I,SAvCF,kBA4CjB4d,eAAenW,GACb,MAAMlC,OAAEA,GAAWkC,GACb6V,YAAEA,GAAgB/U,KAAK+J,QAE7B,GACE/M,IAAWvF,UACXuF,IAAW+X,GACXA,EAAY/a,SAASgD,GAErB,OAGF,MAAMwY,EAAWvO,EAAegB,kBAAkB8M,GAE1B,IAApBS,EAASpd,OACX2c,EAAY9D,QArDO,aAsDVjR,KAAKmV,qBACdK,EAASA,EAASpd,OAAS,GAAG6Y,QAE9BuE,EAAS,GAAGvE,QAIhBqE,eAAepW,GA/DD,QAgERA,EAAMsD,MAIVxC,KAAKmV,qBAAuBjW,EAAMuW,SAlEb,WADD,WAsEtBzL,WAAWzR,GAMT,OALAA,EAAS,IACJ+P,MACmB,iBAAX/P,EAAsBA,EAAS,IAE5CF,EAlFS,YAkFaE,EAAQsQ,IACvBtQ,GC1EX,MAMM+P,GAAU,CACdsM,UAAU,EACVpM,UAAU,EACVyI,OAAO,GAGHpI,GAAc,CAClB+L,SAAU,mBACVpM,SAAU,UACVyI,MAAO,WA8BT,MAAMyE,WAAcjS,EAClBC,YAAY1M,EAASuB,GACnB+Q,MAAMtS,GAENgJ,KAAK+J,QAAU/J,KAAKgK,WAAWzR,GAC/ByH,KAAK2V,QAAU1O,EAAeK,QAfV,gBAemCtH,KAAK2D,UAC5D3D,KAAK4V,UAAY5V,KAAK6V,sBACtB7V,KAAK8V,WAAa9V,KAAK+V,uBACvB/V,KAAK6O,UAAW,EAChB7O,KAAKgW,sBAAuB,EAC5BhW,KAAKoO,kBAAmB,EACxBpO,KAAKiW,WAAa,IAAIjD,GAKN1K,qBAChB,OAAOA,GAGM7M,kBACb,MAlES,QAuEX4J,OAAOvF,GACL,OAAOE,KAAK6O,SAAW7O,KAAK8O,OAAS9O,KAAK+O,KAAKjP,GAGjDiP,KAAKjP,GACCE,KAAK6O,UAAY7O,KAAKoO,kBAIR9N,EAAamB,QAAQzB,KAAK2D,SA3D5B,gBA2DkD,CAChE7D,cAAAA,IAGYiC,mBAId/B,KAAK6O,UAAW,EAEZ7O,KAAKkW,gBACPlW,KAAKoO,kBAAmB,GAG1BpO,KAAKiW,WAAWnH,OAEhBrX,SAASuD,KAAKjB,UAAUqS,IAlEJ,cAoEpBpM,KAAKmW,gBAELnW,KAAKoW,kBACLpW,KAAKqW,kBAEL/V,EAAaQ,GAAGd,KAAK2V,QA5EQ,6BA4E0B,KACrDrV,EAAaS,IAAIf,KAAK2D,SA9EG,2BA8E8BzE,IACjDA,EAAMlC,SAAWgD,KAAK2D,WACxB3D,KAAKgW,sBAAuB,OAKlChW,KAAKsW,cAAc,IAAMtW,KAAKuW,aAAazW,KAG7CgP,OACE,IAAK9O,KAAK6O,UAAY7O,KAAKoO,iBACzB,OAKF,GAFkB9N,EAAamB,QAAQzB,KAAK2D,SArG5B,iBAuGF5B,iBACZ,OAGF/B,KAAK6O,UAAW,EAChB,MAAM3K,EAAalE,KAAKkW,cAEpBhS,IACFlE,KAAKoO,kBAAmB,GAG1BpO,KAAKoW,kBACLpW,KAAKqW,kBAELrW,KAAK8V,WAAWP,aAEhBvV,KAAK2D,SAAS5J,UAAUwJ,OAzGJ,QA2GpBjD,EAAaC,IAAIP,KAAK2D,SAnHG,0BAoHzBrD,EAAaC,IAAIP,KAAK2V,QAjHO,8BAmH7B3V,KAAKiE,eAAe,IAAMjE,KAAKwW,aAAcxW,KAAK2D,SAAUO,GAG9DL,UACE,CAAC9I,OAAQiF,KAAK2V,SACXhd,QAAQ8d,GAAenW,EAAaC,IAAIkW,EAjJ5B,cAmJfzW,KAAK4V,UAAU/R,UACf7D,KAAK8V,WAAWP,aAChBjM,MAAMzF,UAGR6S,eACE1W,KAAKmW,gBAKPN,sBACE,OAAO,IAAItB,GAAS,CAClB/a,UAAWqH,QAAQb,KAAK+J,QAAQ6K,UAChC1Q,WAAYlE,KAAKkW,gBAIrBH,uBACE,OAAO,IAAId,GAAU,CACnBF,YAAa/U,KAAK2D,WAItBqG,WAAWzR,GAOT,OANAA,EAAS,IACJ+P,MACA1C,EAAYI,kBAAkBhG,KAAK2D,aAChB,iBAAXpL,EAAsBA,EAAS,IAE5CF,EAnLS,QAmLaE,EAAQsQ,IACvBtQ,EAGTge,aAAazW,GACX,MAAMoE,EAAalE,KAAKkW,cAClBS,EAAY1P,EAAeK,QArJT,cAqJsCtH,KAAK2V,SAE9D3V,KAAK2D,SAASlJ,YAAcuF,KAAK2D,SAASlJ,WAAWvC,WAAa2B,KAAKC,cAE1ErC,SAASuD,KAAK8Z,OAAO9U,KAAK2D,UAG5B3D,KAAK2D,SAAS4L,MAAMe,QAAU,QAC9BtQ,KAAK2D,SAASoC,gBAAgB,eAC9B/F,KAAK2D,SAAS2B,aAAa,cAAc,GACzCtF,KAAK2D,SAAS2B,aAAa,OAAQ,UACnCtF,KAAK2D,SAASiT,UAAY,EAEtBD,IACFA,EAAUC,UAAY,GAGpB1S,GACFvJ,EAAOqF,KAAK2D,UAGd3D,KAAK2D,SAAS5J,UAAUqS,IA9KJ,QA2LpBpM,KAAKiE,eAXsB,KACrBjE,KAAK+J,QAAQkH,OACfjR,KAAK8V,WAAWV,WAGlBpV,KAAKoO,kBAAmB,EACxB9N,EAAamB,QAAQzB,KAAK2D,SAhMX,iBAgMkC,CAC/C7D,cAAAA,KAIoCE,KAAK2V,QAASzR,GAGxDkS,kBACMpW,KAAK6O,SACPvO,EAAaQ,GAAGd,KAAK2D,SAvMI,2BAuM6BzE,IAChDc,KAAK+J,QAAQvB,UA7NN,WA6NkBtJ,EAAMsD,KACjCtD,EAAMyD,iBACN3C,KAAK8O,QACK9O,KAAK+J,QAAQvB,UAhOd,WAgO0BtJ,EAAMsD,KACzCxC,KAAK6W,+BAITvW,EAAaC,IAAIP,KAAK2D,SAhNG,4BAoN7B0S,kBACMrW,KAAK6O,SACPvO,EAAaQ,GAAG/F,OAxNA,kBAwNsB,IAAMiF,KAAKmW,iBAEjD7V,EAAaC,IAAIxF,OA1ND,mBA8NpByb,aACExW,KAAK2D,SAAS4L,MAAMe,QAAU,OAC9BtQ,KAAK2D,SAAS2B,aAAa,eAAe,GAC1CtF,KAAK2D,SAASoC,gBAAgB,cAC9B/F,KAAK2D,SAASoC,gBAAgB,QAC9B/F,KAAKoO,kBAAmB,EACxBpO,KAAK4V,UAAU9G,KAAK,KAClBrX,SAASuD,KAAKjB,UAAUwJ,OA9NN,cA+NlBvD,KAAK8W,oBACL9W,KAAKiW,WAAWnC,QAChBxT,EAAamB,QAAQzB,KAAK2D,SA3OV,qBA+OpB2S,cAAchb,GACZgF,EAAaQ,GAAGd,KAAK2D,SA5OI,yBA4O2BzE,IAC9Cc,KAAKgW,qBACPhW,KAAKgW,sBAAuB,EAI1B9W,EAAMlC,SAAWkC,EAAM6X,iBAIG,IAA1B/W,KAAK+J,QAAQ6K,SACf5U,KAAK8O,OAC8B,WAA1B9O,KAAK+J,QAAQ6K,UACtB5U,KAAK6W,gCAIT7W,KAAK4V,UAAU7G,KAAKzT,GAGtB4a,cACE,OAAOlW,KAAK2D,SAAS5J,UAAUC,SA1PX,QA6PtB6c,6BAEE,GADkBvW,EAAamB,QAAQzB,KAAK2D,SA1QlB,0BA2QZ5B,iBACZ,OAGF,MAAMhI,UAAEA,EAAFid,aAAaA,EAAbzH,MAA2BA,GAAUvP,KAAK2D,SAC1CsT,EAAqBD,EAAevf,SAAS2C,gBAAgB8c,cAG7DD,GAA0C,WAApB1H,EAAM4H,WAA2Bpd,EAAUC,SArQjD,kBAyQjBid,IACH1H,EAAM4H,UAAY,UAGpBpd,EAAUqS,IA7QY,gBA8QtBpM,KAAKiE,eAAe,KAClBlK,EAAUwJ,OA/QU,gBAgRf0T,GACHjX,KAAKiE,eAAe,KAClBsL,EAAM4H,UAAY,IACjBnX,KAAK2V,UAET3V,KAAK2V,SAER3V,KAAK2D,SAASsN,SAOhBkF,gBACE,MAAMc,EAAqBjX,KAAK2D,SAASqT,aAAevf,SAAS2C,gBAAgB8c,aAC3EtD,EAAiB5T,KAAKiW,WAAWhD,WACjCmE,EAAoBxD,EAAiB,IAErCwD,GAAqBH,IAAuB/b,KAAakc,IAAsBH,GAAsB/b,OACzG8E,KAAK2D,SAAS4L,MAAM8H,YAAiBzD,EAAF,OAGhCwD,IAAsBH,IAAuB/b,MAAckc,GAAqBH,GAAsB/b,OACzG8E,KAAK2D,SAAS4L,MAAM+H,aAAkB1D,EAAF,MAIxCkD,oBACE9W,KAAK2D,SAAS4L,MAAM8H,YAAc,GAClCrX,KAAK2D,SAAS4L,MAAM+H,aAAe,GAKfnT,uBAAC5L,EAAQuH,GAC7B,OAAOE,KAAKiF,MAAK,WACf,MAAMC,EAAOwQ,GAAM7Q,oBAAoB7E,KAAMzH,GAE7C,GAAsB,iBAAXA,EAAX,CAIA,QAA4B,IAAjB2M,EAAK3M,GACd,MAAM,IAAIe,UAAW,oBAAmBf,MAG1C2M,EAAK3M,GAAQuH,QAWnBQ,EAAaQ,GAAGrJ,SA/Uc,0BASD,4BAsUyC,SAAUyH,GAC9E,MAAMlC,EAASrF,EAAuBqI,MAElC,CAAC,IAAK,QAAQ5I,SAAS4I,KAAK2E,UAC9BzF,EAAMyD,iBAGRrC,EAAaS,IAAI/D,EA7VC,gBA6VmBua,IAC/BA,EAAUxV,kBAKdzB,EAAaS,IAAI/D,EApWC,kBAoWqB,KACjCxD,EAAUwG,OACZA,KAAKiR,YAKEyE,GAAM7Q,oBAAoB7H,GAElCqI,OAAOrF,SAGduE,EAAqBmR,IASrBta,EAAmBsa,IC9YnB,MAOMpN,GAAU,CACdsM,UAAU,EACVpM,UAAU,EACVgP,QAAQ,GAGJ3O,GAAc,CAClB+L,SAAU,UACVpM,SAAU,UACVgP,OAAQ,WAsBV,MAAMC,WAAkBhU,EACtBC,YAAY1M,EAASuB,GACnB+Q,MAAMtS,GAENgJ,KAAK+J,QAAU/J,KAAKgK,WAAWzR,GAC/ByH,KAAK6O,UAAW,EAChB7O,KAAK4V,UAAY5V,KAAK6V,sBACtB7V,KAAK8V,WAAa9V,KAAK+V,uBACvB/V,KAAKuK,qBAKQ9O,kBACb,MApDS,YAuDO6M,qBAChB,OAAOA,GAKTjD,OAAOvF,GACL,OAAOE,KAAK6O,SAAW7O,KAAK8O,OAAS9O,KAAK+O,KAAKjP,GAGjDiP,KAAKjP,GACCE,KAAK6O,UAISvO,EAAamB,QAAQzB,KAAK2D,SA/C5B,oBA+CkD,CAAE7D,cAAAA,IAEtDiC,mBAId/B,KAAK6O,UAAW,EAChB7O,KAAK2D,SAAS4L,MAAMmI,WAAa,UAEjC1X,KAAK4V,UAAU7G,OAEV/O,KAAK+J,QAAQyN,SAChB,IAAIxE,IAAkBlE,OAGxB9O,KAAK2D,SAASoC,gBAAgB,eAC9B/F,KAAK2D,SAAS2B,aAAa,cAAc,GACzCtF,KAAK2D,SAAS2B,aAAa,OAAQ,UACnCtF,KAAK2D,SAAS5J,UAAUqS,IArEJ,QA+EpBpM,KAAKiE,eARoB,KAClBjE,KAAK+J,QAAQyN,QAChBxX,KAAK8V,WAAWV,WAGlB9U,EAAamB,QAAQzB,KAAK2D,SAvEX,qBAuEkC,CAAE7D,cAAAA,KAGfE,KAAK2D,UAAU,IAGvDmL,OACO9O,KAAK6O,WAIQvO,EAAamB,QAAQzB,KAAK2D,SAjF5B,qBAmFF5B,mBAId/B,KAAK8V,WAAWP,aAChBvV,KAAK2D,SAASgU,OACd3X,KAAK6O,UAAW,EAChB7O,KAAK2D,SAAS5J,UAAUwJ,OAhGJ,QAiGpBvD,KAAK4V,UAAU9G,OAef9O,KAAKiE,eAboB,KACvBjE,KAAK2D,SAAS2B,aAAa,eAAe,GAC1CtF,KAAK2D,SAASoC,gBAAgB,cAC9B/F,KAAK2D,SAASoC,gBAAgB,QAC9B/F,KAAK2D,SAAS4L,MAAMmI,WAAa,SAE5B1X,KAAK+J,QAAQyN,SAChB,IAAIxE,IAAkBc,QAGxBxT,EAAamB,QAAQzB,KAAK2D,SAtGV,wBAyGoB3D,KAAK2D,UAAU,KAGvDE,UACE7D,KAAK4V,UAAU/R,UACf7D,KAAK8V,WAAWP,aAChBjM,MAAMzF,UAKRmG,WAAWzR,GAOT,OANAA,EAAS,IACJ+P,MACA1C,EAAYI,kBAAkBhG,KAAK2D,aAChB,iBAAXpL,EAAsBA,EAAS,IAE5CF,EApJS,YAoJaE,EAAQsQ,IACvBtQ,EAGTsd,sBACE,OAAO,IAAItB,GAAS,CAClBH,UAtIsB,qBAuItB5a,UAAWwG,KAAK+J,QAAQ6K,SACxB1Q,YAAY,EACZmQ,YAAarU,KAAK2D,SAASlJ,WAC3B6Z,cAAe,IAAMtU,KAAK8O,SAI9BiH,uBACE,OAAO,IAAId,GAAU,CACnBF,YAAa/U,KAAK2D,WAItB4G,qBACEjK,EAAaQ,GAAGd,KAAK2D,SA7IM,+BA6I2BzE,IAChDc,KAAK+J,QAAQvB,UArKJ,WAqKgBtJ,EAAMsD,KACjCxC,KAAK8O,SAOW3K,uBAAC5L,GACrB,OAAOyH,KAAKiF,MAAK,WACf,MAAMC,EAAOuS,GAAU5S,oBAAoB7E,KAAMzH,GAEjD,GAAsB,iBAAXA,EAAX,CAIA,QAAqB4M,IAAjBD,EAAK3M,IAAyBA,EAAOlB,WAAW,MAAmB,gBAAXkB,EAC1D,MAAM,IAAIe,UAAW,oBAAmBf,MAG1C2M,EAAK3M,GAAQyH,WAWnBM,EAAaQ,GAAGrJ,SA9Kc,8BAGD,gCA2KyC,SAAUyH,GAC9E,MAAMlC,EAASrF,EAAuBqI,MAMtC,GAJI,CAAC,IAAK,QAAQ5I,SAAS4I,KAAK2E,UAC9BzF,EAAMyD,iBAGJ/I,EAAWoG,MACb,OAGFM,EAAaS,IAAI/D,EA1LG,sBA0LmB,KAEjCxD,EAAUwG,OACZA,KAAKiR,UAKT,MAAM2G,EAAe3Q,EAAeK,QAvMhB,mBAwMhBsQ,GAAgBA,IAAiB5a,GACnCya,GAAUrT,YAAYwT,GAAc9I,OAGzB2I,GAAU5S,oBAAoB7H,GACtCqI,OAAOrF,SAGdM,EAAaQ,GAAG/F,OAjOa,6BAiOgB,IAC3CkM,EAAeC,KAjNK,mBAiNevO,QAAQ0P,GAAMoP,GAAU5S,oBAAoBwD,GAAI0G,SAGrFxK,EAAqBkT,IAOrBrc,EAAmBqc,ICtQnB,MAAMI,GAAW,IAAIrZ,IAAI,CACvB,aACA,OACA,OACA,WACA,WACA,SACA,MACA,eAUIsZ,GAAmB,6DAOnBC,GAAmB,qIAEnBC,GAAmB,CAACC,EAAMC,KAC9B,MAAMC,EAAWF,EAAKG,SAASjf,cAE/B,GAAI+e,EAAqB9gB,SAAS+gB,GAChC,OAAIN,GAASnY,IAAIyY,IACRtX,QAAQiX,GAAiBze,KAAK4e,EAAKI,YAAcN,GAAiB1e,KAAK4e,EAAKI,YAMvF,MAAMC,EAASJ,EAAqB/R,OAAOoS,GAAaA,aAAqBnf,QAG7E,IAAK,IAAI4F,EAAI,EAAGC,EAAMqZ,EAAOlgB,OAAQ4G,EAAIC,EAAKD,IAC5C,GAAIsZ,EAAOtZ,GAAG3F,KAAK8e,GACjB,OAAO,EAIX,OAAO,GAqCF,SAASK,GAAaC,EAAYC,EAAWC,GAClD,IAAKF,EAAWrgB,OACd,OAAOqgB,EAGT,GAAIE,GAAoC,mBAAfA,EACvB,OAAOA,EAAWF,GAGpB,MACMG,GADY,IAAI7d,OAAO8d,WACKC,gBAAgBL,EAAY,aACxDM,EAAgBtgB,OAAOC,KAAKggB,GAC5BlD,EAAW,GAAGrO,UAAUyR,EAAgB5d,KAAKqF,iBAAiB,MAEpE,IAAK,IAAIrB,EAAI,EAAGC,EAAMuW,EAASpd,OAAQ4G,EAAIC,EAAKD,IAAK,CACnD,MAAMqJ,EAAKmN,EAASxW,GACdga,EAAS3Q,EAAG+P,SAASjf,cAE3B,IAAK4f,EAAc3hB,SAAS4hB,GAAS,CACnC3Q,EAAG9E,SAEH,SAGF,MAAM0V,EAAgB,GAAG9R,UAAUkB,EAAGpC,YAChCiT,EAAoB,GAAG/R,OAAOuR,EAAU,MAAQ,GAAIA,EAAUM,IAAW,IAE/EC,EAActgB,QAAQsf,IACfD,GAAiBC,EAAMiB,IAC1B7Q,EAAGtC,gBAAgBkS,EAAKG,YAK9B,OAAOQ,EAAgB5d,KAAKme,UC7F9B,MAIMC,GAAwB,IAAI5a,IAAI,CAAC,WAAY,YAAa,eAE1DqK,GAAc,CAClBwQ,UAAW,UACXC,SAAU,SACVC,MAAO,4BACP9X,QAAS,SACT+X,MAAO,kBACPC,KAAM,UACNxiB,SAAU,mBACVkb,UAAW,oBACX5L,OAAQ,0BACR2I,UAAW,2BACXwK,mBAAoB,QACpBtJ,SAAU,mBACVuJ,YAAa,oBACbC,SAAU,UACVjB,WAAY,kBACZD,UAAW,SACXnI,aAAc,0BAGVsJ,GAAgB,CACpBC,KAAM,OACNC,IAAK,MACLC,MAAO9e,IAAU,OAAS,QAC1B+e,OAAQ,SACRC,KAAMhf,IAAU,QAAU,QAGtBoN,GAAU,CACd+Q,WAAW,EACXC,SAAU,+GAIV7X,QAAS,cACT8X,MAAO,GACPC,MAAO,EACPC,MAAM,EACNxiB,UAAU,EACVkb,UAAW,MACX5L,OAAQ,CAAC,EAAG,GACZ2I,WAAW,EACXwK,mBAAoB,CAAC,MAAO,QAAS,SAAU,QAC/CtJ,SAAU,kBACVuJ,YAAa,GACbC,UAAU,EACVjB,WAAY,KACZD,UD5B8B,CAE9ByB,IAAK,CAAC,QAAS,MAAO,KAAM,OAAQ,OAzCP,kBA0C7BC,EAAG,CAAC,SAAU,OAAQ,QAAS,OAC/BC,KAAM,GACNC,EAAG,GACHC,GAAI,GACJC,IAAK,GACLC,KAAM,GACNC,IAAK,GACLC,GAAI,GACJC,GAAI,GACJC,GAAI,GACJC,GAAI,GACJC,GAAI,GACJC,GAAI,GACJC,GAAI,GACJC,GAAI,GACJlc,EAAG,GACHmc,IAAK,CAAC,MAAO,SAAU,MAAO,QAAS,QAAS,UAChDC,GAAI,GACJC,GAAI,GACJC,EAAG,GACHC,IAAK,GACLC,EAAG,GACHC,MAAO,GACPC,KAAM,GACNC,IAAK,GACLC,IAAK,GACLC,OAAQ,GACRC,EAAG,GACHC,GAAI,ICFJxL,aAAc,MAGVzY,GAAQ,CACZkkB,KAAO,kBACPC,OAAS,oBACTC,KAAO,kBACPC,MAAQ,mBACRC,SAAW,sBACXC,MAAQ,mBACRC,QAAU,qBACVC,SAAW,sBACXC,WAAa,wBACbC,WAAa,yBA0Bf,MAAMC,WAAgBjZ,EACpBC,YAAY1M,EAASuB,GACnB,QAAsB,IAAX8Y,EACT,MAAM,IAAI/X,UAAU,+DAGtBgQ,MAAMtS,GAGNgJ,KAAK2c,YAAa,EAClB3c,KAAK4c,SAAW,EAChB5c,KAAK6c,YAAc,GACnB7c,KAAK8c,eAAiB,GACtB9c,KAAK0Q,QAAU,KAGf1Q,KAAK+J,QAAU/J,KAAKgK,WAAWzR,GAC/ByH,KAAK+c,IAAM,KAEX/c,KAAKgd,gBAKW1U,qBAChB,OAAOA,GAGM7M,kBACb,MA1HS,UA6HK3D,mBACd,OAAOA,GAGa+Q,yBACpB,OAAOA,GAKToU,SACEjd,KAAK2c,YAAa,EAGpBO,UACEld,KAAK2c,YAAa,EAGpBQ,gBACEnd,KAAK2c,YAAc3c,KAAK2c,WAG1BtX,OAAOnG,GACL,GAAKc,KAAK2c,WAIV,GAAIzd,EAAO,CACT,MAAMsT,EAAUxS,KAAKod,6BAA6Ble,GAElDsT,EAAQsK,eAAeO,OAAS7K,EAAQsK,eAAeO,MAEnD7K,EAAQ8K,uBACV9K,EAAQ+K,OAAO,KAAM/K,GAErBA,EAAQgL,OAAO,KAAMhL,OAElB,CACL,GAAIxS,KAAKyd,gBAAgB1jB,UAAUC,SA3FjB,QA6FhB,YADAgG,KAAKwd,OAAO,KAAMxd,MAIpBA,KAAKud,OAAO,KAAMvd,OAItB6D,UACEoI,aAAajM,KAAK4c,UAElBtc,EAAaC,IAAIP,KAAK2D,SAASiB,QAjGX,UAEC,gBA+FqD5E,KAAK0d,mBAE3E1d,KAAK+c,KACP/c,KAAK+c,IAAIxZ,SAGPvD,KAAK0Q,SACP1Q,KAAK0Q,QAAQS,UAGf7H,MAAMzF,UAGRkL,OACE,GAAoC,SAAhC/O,KAAK2D,SAAS4L,MAAMe,QACtB,MAAM,IAAIhM,MAAM,uCAGlB,IAAMtE,KAAK2d,kBAAmB3d,KAAK2c,WACjC,OAGF,MAAMpF,EAAYjX,EAAamB,QAAQzB,KAAK2D,SAAU3D,KAAK0D,YAAY5L,MAAMokB,MACvE0B,EAAazjB,EAAe6F,KAAK2D,UACjCka,EAA4B,OAAfD,EACjB5d,KAAK2D,SAASma,cAAc1jB,gBAAgBJ,SAASgG,KAAK2D,UAC1Dia,EAAW5jB,SAASgG,KAAK2D,UAE3B,GAAI4T,EAAUxV,mBAAqB8b,EACjC,OAGF,MAAMd,EAAM/c,KAAKyd,gBACXM,ElBtNKC,CAAAA,IACb,GACEA,GAAUrgB,KAAKsgB,MArBH,IAqBStgB,KAAKugB,gBACnBzmB,SAAS0mB,eAAeH,IAEjC,OAAOA,GkBiNSI,CAAOpe,KAAK0D,YAAYjI,MAEtCshB,EAAIzX,aAAa,KAAMyY,GACvB/d,KAAK2D,SAAS2B,aAAa,mBAAoByY,GAE3C/d,KAAK+J,QAAQsP,WACf0D,EAAIhjB,UAAUqS,IAhJI,QAmJpB,MAAM+F,EAA8C,mBAA3BnS,KAAK+J,QAAQoI,UACpCnS,KAAK+J,QAAQoI,UAAUlZ,KAAK+G,KAAM+c,EAAK/c,KAAK2D,UAC5C3D,KAAK+J,QAAQoI,UAETkM,EAAare,KAAKse,eAAenM,GACvCnS,KAAKue,oBAAoBF,GAEzB,MAAMnP,UAAEA,GAAclP,KAAK+J,QAC3BjH,EAAKC,IAAIga,EAAK/c,KAAK0D,YAAYE,SAAU5D,MAEpCA,KAAK2D,SAASma,cAAc1jB,gBAAgBJ,SAASgG,KAAK+c,OAC7D7N,EAAU4F,OAAOiI,GACjBzc,EAAamB,QAAQzB,KAAK2D,SAAU3D,KAAK0D,YAAY5L,MAAMskB,WAGzDpc,KAAK0Q,QACP1Q,KAAK0Q,QAAQU,SAEbpR,KAAK0Q,QAAUW,EAAOO,aAAa5R,KAAK2D,SAAUoZ,EAAK/c,KAAKuR,iBAAiB8M,IAG/EtB,EAAIhjB,UAAUqS,IAtKM,QAwKpB,MAAMuN,EAAc3Z,KAAKwe,yBAAyBxe,KAAK+J,QAAQ4P,aAC3DA,GACFoD,EAAIhjB,UAAUqS,OAAOuN,EAAYriB,MAAM,MAOrC,iBAAkBG,SAAS2C,iBAC7B,GAAG+M,UAAU1P,SAASuD,KAAKuM,UAAU5O,QAAQ3B,IAC3CsJ,EAAaQ,GAAG9J,EAAS,YAAa0D,KAI1C,MAWMwJ,EAAalE,KAAK+c,IAAIhjB,UAAUC,SApMlB,QAqMpBgG,KAAKiE,eAZY,KACf,MAAMwa,EAAiBze,KAAK6c,YAE5B7c,KAAK6c,YAAc,KACnBvc,EAAamB,QAAQzB,KAAK2D,SAAU3D,KAAK0D,YAAY5L,MAAMqkB,OAxLzC,QA0LdsC,GACFze,KAAKwd,OAAO,KAAMxd,OAKQA,KAAK+c,IAAK7Y,GAG1C4K,OACE,IAAK9O,KAAK0Q,QACR,OAGF,MAAMqM,EAAM/c,KAAKyd,gBAqBjB,GADkBnd,EAAamB,QAAQzB,KAAK2D,SAAU3D,KAAK0D,YAAY5L,MAAMkkB,MAC/Dja,iBACZ,OAGFgb,EAAIhjB,UAAUwJ,OApOM,QAwOhB,iBAAkB9L,SAAS2C,iBAC7B,GAAG+M,UAAU1P,SAASuD,KAAKuM,UACxB5O,QAAQ3B,GAAWsJ,EAAaC,IAAIvJ,EAAS,YAAa0D,IAG/DsF,KAAK8c,eAAL,OAAqC,EACrC9c,KAAK8c,eAAL,OAAqC,EACrC9c,KAAK8c,eAAL,OAAqC,EAErC,MAAM5Y,EAAalE,KAAK+c,IAAIhjB,UAAUC,SAnPlB,QAoPpBgG,KAAKiE,eAtCY,KACXjE,KAAKsd,yBA3MU,SA+Mftd,KAAK6c,aACPE,EAAIxZ,SAGNvD,KAAK0e,iBACL1e,KAAK2D,SAASoC,gBAAgB,oBAC9BzF,EAAamB,QAAQzB,KAAK2D,SAAU3D,KAAK0D,YAAY5L,MAAMmkB,QAEvDjc,KAAK0Q,UACP1Q,KAAK0Q,QAAQS,UACbnR,KAAK0Q,QAAU,QAuBW1Q,KAAK+c,IAAK7Y,GACxClE,KAAK6c,YAAc,GAGrBzL,SACuB,OAAjBpR,KAAK0Q,SACP1Q,KAAK0Q,QAAQU,SAMjBuM,gBACE,OAAO9c,QAAQb,KAAK2e,YAGtBlB,gBACE,GAAIzd,KAAK+c,IACP,OAAO/c,KAAK+c,IAGd,MAAM/lB,EAAUS,SAASod,cAAc,OACvC7d,EAAQmiB,UAAYnZ,KAAK+J,QAAQuP,SAEjC,MAAMyD,EAAM/lB,EAAQuQ,SAAS,GAK7B,OAJAvH,KAAK4e,WAAW7B,GAChBA,EAAIhjB,UAAUwJ,OA9QM,OAEA,QA8QpBvD,KAAK+c,IAAMA,EACJ/c,KAAK+c,IAGd6B,WAAW7B,GACT/c,KAAK6e,uBAAuB9B,EAAK/c,KAAK2e,WA9QX,kBAiR7BE,uBAAuBvF,EAAUwF,EAAS7nB,GACxC,MAAM8nB,EAAkB9X,EAAeK,QAAQrQ,EAAUqiB,GAEpDwF,IAAWC,EAMhB/e,KAAKgf,kBAAkBD,EAAiBD,GALtCC,EAAgBxb,SAQpByb,kBAAkBhoB,EAAS8nB,GACzB,GAAgB,OAAZ9nB,EAIJ,OAAIe,EAAU+mB,IACZA,EAAU3mB,EAAW2mB,QAGjB9e,KAAK+J,QAAQ0P,KACXqF,EAAQrkB,aAAezD,IACzBA,EAAQmiB,UAAY,GACpBniB,EAAQ8d,OAAOgK,IAGjB9nB,EAAQioB,YAAcH,EAAQG,mBAM9Bjf,KAAK+J,QAAQ0P,MACXzZ,KAAK+J,QAAQ6P,WACfkF,EAAUtG,GAAasG,EAAS9e,KAAK+J,QAAQ2O,UAAW1Y,KAAK+J,QAAQ4O,aAGvE3hB,EAAQmiB,UAAY2F,GAEpB9nB,EAAQioB,YAAcH,GAI1BH,WACE,MAAMpF,EAAQvZ,KAAK2D,SAASzM,aAAa,2BAA6B8I,KAAK+J,QAAQwP,MAEnF,OAAOvZ,KAAKwe,yBAAyBjF,GAGvC2F,iBAAiBb,GACf,MAAmB,UAAfA,EACK,MAGU,SAAfA,EACK,QAGFA,EAKTjB,6BAA6Ble,EAAOsT,GAClC,OAAOA,GAAWxS,KAAK0D,YAAYmB,oBAAoB3F,EAAMa,eAAgBC,KAAKmf,sBAGpFnN,aACE,MAAMzL,OAAEA,GAAWvG,KAAK+J,QAExB,MAAsB,iBAAXxD,EACFA,EAAOjP,MAAM,KAAK6Q,IAAI3C,GAAO9I,OAAOoQ,SAAStH,EAAK,KAGrC,mBAAXe,EACF0L,GAAc1L,EAAO0L,EAAYjS,KAAK2D,UAGxC4C,EAGTiY,yBAAyBM,GACvB,MAA0B,mBAAZA,EAAyBA,EAAQ7lB,KAAK+G,KAAK2D,UAAYmb,EAGvEvN,iBAAiB8M,GACf,MAAMnM,EAAwB,CAC5BC,UAAWkM,EACX5M,UAAW,CACT,CACEjW,KAAM,OACN4W,QAAS,CACPsH,mBAAoB1Z,KAAK+J,QAAQ2P,qBAGrC,CACEle,KAAM,SACN4W,QAAS,CACP7L,OAAQvG,KAAKgS,eAGjB,CACExW,KAAM,kBACN4W,QAAS,CACPhC,SAAUpQ,KAAK+J,QAAQqG,WAG3B,CACE5U,KAAM,QACN4W,QAAS,CACPpb,QAAU,IAAGgJ,KAAK0D,YAAYjI,eAGlC,CACED,KAAM,WACNmW,SAAS,EACTyN,MAAO,aACPzjB,GAAIuJ,GAAQlF,KAAKqf,6BAA6Bna,KAGlDoa,cAAepa,IACTA,EAAKkN,QAAQD,YAAcjN,EAAKiN,WAClCnS,KAAKqf,6BAA6Bna,KAKxC,MAAO,IACFgN,KACsC,mBAA9BlS,KAAK+J,QAAQwG,aAA8BvQ,KAAK+J,QAAQwG,aAAa2B,GAAyBlS,KAAK+J,QAAQwG,cAI1HgO,oBAAoBF,GAClBre,KAAKyd,gBAAgB1jB,UAAUqS,IAAK,GAAEpM,KAAKuf,0BAA0Bvf,KAAKkf,iBAAiBb,MAG7FC,eAAenM,GACb,OAAO0H,GAAc1H,EAAU5Y,eAGjCyjB,gBACmBhd,KAAK+J,QAAQtI,QAAQnK,MAAM,KAEnCqB,QAAQ8I,IACf,GAAgB,UAAZA,EACFnB,EAAaQ,GAAGd,KAAK2D,SAAU3D,KAAK0D,YAAY5L,MAAMukB,MAAOrc,KAAK+J,QAAQ9S,SAAUiI,GAASc,KAAKqF,OAAOnG,SACpG,GA7ZU,WA6ZNuC,EAA4B,CACrC,MAAM+d,EAjaQ,UAiaE/d,EACdzB,KAAK0D,YAAY5L,MAAM0kB,WACvBxc,KAAK0D,YAAY5L,MAAMwkB,QACnBmD,EApaQ,UAoaGhe,EACfzB,KAAK0D,YAAY5L,MAAM2kB,WACvBzc,KAAK0D,YAAY5L,MAAMykB,SAEzBjc,EAAaQ,GAAGd,KAAK2D,SAAU6b,EAASxf,KAAK+J,QAAQ9S,SAAUiI,GAASc,KAAKud,OAAOre,IACpFoB,EAAaQ,GAAGd,KAAK2D,SAAU8b,EAAUzf,KAAK+J,QAAQ9S,SAAUiI,GAASc,KAAKwd,OAAOte,OAIzFc,KAAK0d,kBAAoB,KACnB1d,KAAK2D,UACP3D,KAAK8O,QAITxO,EAAaQ,GAAGd,KAAK2D,SAASiB,QAvbV,UAEC,gBAqboD5E,KAAK0d,mBAE1E1d,KAAK+J,QAAQ9S,SACf+I,KAAK+J,QAAU,IACV/J,KAAK+J,QACRtI,QAAS,SACTxK,SAAU,IAGZ+I,KAAK0f,YAITA,YACE,MAAMnG,EAAQvZ,KAAK2D,SAASzM,aAAa,SACnCyoB,SAA2B3f,KAAK2D,SAASzM,aAAa,2BAExDqiB,GAA+B,WAAtBoG,KACX3f,KAAK2D,SAAS2B,aAAa,yBAA0BiU,GAAS,KAC1DA,GAAUvZ,KAAK2D,SAASzM,aAAa,eAAkB8I,KAAK2D,SAASsb,aACvEjf,KAAK2D,SAAS2B,aAAa,aAAciU,GAG3CvZ,KAAK2D,SAAS2B,aAAa,QAAS,KAIxCiY,OAAOre,EAAOsT,GACZA,EAAUxS,KAAKod,6BAA6Ble,EAAOsT,GAE/CtT,IACFsT,EAAQsK,eACS,YAAf5d,EAAMsB,KAldQ,QADA,UAodZ,GAGFgS,EAAQiL,gBAAgB1jB,UAAUC,SAjelB,SAEC,SA+d8CwY,EAAQqK,YACzErK,EAAQqK,YAheW,QAoerB5Q,aAAauG,EAAQoK,UAErBpK,EAAQqK,YAtea,OAwehBrK,EAAQzI,QAAQyP,OAAUhH,EAAQzI,QAAQyP,MAAMzK,KAKrDyD,EAAQoK,SAAW1f,WAAW,KA7eT,SA8efsV,EAAQqK,aACVrK,EAAQzD,QAETyD,EAAQzI,QAAQyP,MAAMzK,MARvByD,EAAQzD,QAWZyO,OAAOte,EAAOsT,GACZA,EAAUxS,KAAKod,6BAA6Ble,EAAOsT,GAE/CtT,IACFsT,EAAQsK,eACS,aAAf5d,EAAMsB,KAhfQ,QADA,SAkfZgS,EAAQ7O,SAAS3J,SAASkF,EAAMY,gBAGlC0S,EAAQ8K,yBAIZrR,aAAauG,EAAQoK,UAErBpK,EAAQqK,YAlgBY,MAogBfrK,EAAQzI,QAAQyP,OAAUhH,EAAQzI,QAAQyP,MAAM1K,KAKrD0D,EAAQoK,SAAW1f,WAAW,KAzgBV,QA0gBdsV,EAAQqK,aACVrK,EAAQ1D,QAET0D,EAAQzI,QAAQyP,MAAM1K,MARvB0D,EAAQ1D,QAWZwO,uBACE,IAAK,MAAM7b,KAAWzB,KAAK8c,eACzB,GAAI9c,KAAK8c,eAAerb,GACtB,OAAO,EAIX,OAAO,EAGTuI,WAAWzR,GACT,MAAMqnB,EAAiBha,EAAYI,kBAAkBhG,KAAK2D,UAqC1D,OAnCAlL,OAAOC,KAAKknB,GAAgBjnB,QAAQknB,IAC9BzG,GAAsB1Z,IAAImgB,WACrBD,EAAeC,MAI1BtnB,EAAS,IACJyH,KAAK0D,YAAY4E,WACjBsX,KACmB,iBAAXrnB,GAAuBA,EAASA,EAAS,KAG/C2W,WAAiC,IAArB3W,EAAO2W,UAAsBzX,SAASuD,KAAO7C,EAAWI,EAAO2W,WAEtD,iBAAjB3W,EAAOihB,QAChBjhB,EAAOihB,MAAQ,CACbzK,KAAMxW,EAAOihB,MACb1K,KAAMvW,EAAOihB,QAIW,iBAAjBjhB,EAAOghB,QAChBhhB,EAAOghB,MAAQhhB,EAAOghB,MAAMvgB,YAGA,iBAAnBT,EAAOumB,UAChBvmB,EAAOumB,QAAUvmB,EAAOumB,QAAQ9lB,YAGlCX,EAroBS,UAqoBaE,EAAQyH,KAAK0D,YAAYmF,aAE3CtQ,EAAOqhB,WACTrhB,EAAO+gB,SAAWd,GAAajgB,EAAO+gB,SAAU/gB,EAAOmgB,UAAWngB,EAAOogB,aAGpEpgB,EAGT4mB,qBACE,MAAM5mB,EAAS,GAEf,IAAK,MAAMiK,KAAOxC,KAAK+J,QACjB/J,KAAK0D,YAAY4E,QAAQ9F,KAASxC,KAAK+J,QAAQvH,KACjDjK,EAAOiK,GAAOxC,KAAK+J,QAAQvH,IAO/B,OAAOjK,EAGTmmB,iBACE,MAAM3B,EAAM/c,KAAKyd,gBACXqC,EAAwB,IAAI1mB,OAAQ,UAAS4G,KAAKuf,6BAA8B,KAChFQ,EAAWhD,EAAI7lB,aAAa,SAASgC,MAAM4mB,GAChC,OAAbC,GAAqBA,EAAS3nB,OAAS,GACzC2nB,EAAS5X,IAAI6X,GAASA,EAAMzoB,QACzBoB,QAAQsnB,GAAUlD,EAAIhjB,UAAUwJ,OAAO0c,IAI9CV,uBACE,MArqBiB,aAwqBnBF,6BAA6BpN,GAC3B,MAAMiO,MAAEA,GAAUjO,EAEbiO,IAILlgB,KAAK+c,IAAMmD,EAAM1K,SAAS2K,OAC1BngB,KAAK0e,iBACL1e,KAAKue,oBAAoBve,KAAKse,eAAe4B,EAAM/N,aAK/BhO,uBAAC5L,GACrB,OAAOyH,KAAKiF,MAAK,WACf,MAAMC,EAAOwX,GAAQ7X,oBAAoB7E,KAAMzH,GAE/C,GAAsB,iBAAXA,EAAqB,CAC9B,QAA4B,IAAjB2M,EAAK3M,GACd,MAAM,IAAIe,UAAW,oBAAmBf,MAG1C2M,EAAK3M,UAab6C,EAAmBshB,IC/tBnB,MAKMpU,GAAU,IACXoU,GAAQpU,QACX6J,UAAW,QACX5L,OAAQ,CAAC,EAAG,GACZ9E,QAAS,QACTqd,QAAS,GACTxF,SAAU,+IAONzQ,GAAc,IACf6T,GAAQ7T,YACXiW,QAAS,6BAGLhnB,GAAQ,CACZkkB,KAAO,kBACPC,OAAS,oBACTC,KAAO,kBACPC,MAAQ,mBACRC,SAAW,sBACXC,MAAQ,mBACRC,QAAU,qBACVC,SAAW,sBACXC,WAAa,wBACbC,WAAa,yBAYf,MAAM2D,WAAgB1D,GAGFpU,qBAChB,OAAOA,GAGM7M,kBACb,MArDS,UAwDK3D,mBACd,OAAOA,GAGa+Q,yBACpB,OAAOA,GAKT8U,gBACE,OAAO3d,KAAK2e,YAAc3e,KAAKqgB,cAGjCzB,WAAW7B,GACT/c,KAAK6e,uBAAuB9B,EAAK/c,KAAK2e,WAnCnB,mBAoCnB3e,KAAK6e,uBAAuB9B,EAAK/c,KAAKqgB,cAnCjB,iBAwCvBA,cACE,OAAOrgB,KAAKwe,yBAAyBxe,KAAK+J,QAAQ+U,SAGpDS,uBACE,MA/EiB,aAoFGpb,uBAAC5L,GACrB,OAAOyH,KAAKiF,MAAK,WACf,MAAMC,EAAOkb,GAAQvb,oBAAoB7E,KAAMzH,GAE/C,GAAsB,iBAAXA,EAAqB,CAC9B,QAA4B,IAAjB2M,EAAK3M,GACd,MAAM,IAAIe,UAAW,oBAAmBf,MAG1C2M,EAAK3M,UAab6C,EAAmBglB,ICrGnB,MAKM9X,GAAU,CACd/B,OAAQ,GACR9B,OAAQ,OACRzH,OAAQ,IAGJ6L,GAAc,CAClBtC,OAAQ,SACR9B,OAAQ,SACRzH,OAAQ,oBAeJsjB,GAAuB,8CAa7B,MAAMC,WAAkB9c,EACtBC,YAAY1M,EAASuB,GACnB+Q,MAAMtS,GACNgJ,KAAKwgB,eAA2C,SAA1BxgB,KAAK2D,SAASgB,QAAqB5J,OAASiF,KAAK2D,SACvE3D,KAAK+J,QAAU/J,KAAKgK,WAAWzR,GAC/ByH,KAAKygB,SAAW,GAChBzgB,KAAK0gB,SAAW,GAChB1gB,KAAK2gB,cAAgB,KACrB3gB,KAAK4gB,cAAgB,EAErBtgB,EAAaQ,GAAGd,KAAKwgB,eAlCH,sBAkCiC,IAAMxgB,KAAK6gB,YAE9D7gB,KAAK8gB,UACL9gB,KAAK6gB,WAKWvY,qBAChB,OAAOA,GAGM7M,kBACb,MAjES,YAsEXqlB,UACE,MAAMC,EAAa/gB,KAAKwgB,iBAAmBxgB,KAAKwgB,eAAezlB,OAtC7C,SACE,WAyCdimB,EAAuC,SAAxBhhB,KAAK+J,QAAQtF,OAChCsc,EACA/gB,KAAK+J,QAAQtF,OAETwc,EA7Cc,aA6CDD,EACjBhhB,KAAKkhB,gBACL,EAEFlhB,KAAKygB,SAAW,GAChBzgB,KAAK0gB,SAAW,GAChB1gB,KAAK4gB,cAAgB5gB,KAAKmhB,mBAEVla,EAAeC,KAAKoZ,GAAqBtgB,KAAK+J,QAAQ/M,QAE9DmL,IAAInR,IACV,MAAMoqB,EAAiB5pB,EAAuBR,GACxCgG,EAASokB,EAAiBna,EAAeK,QAAQ8Z,GAAkB,KAEzE,GAAIpkB,EAAQ,CACV,MAAMqkB,EAAYrkB,EAAOyJ,wBACzB,GAAI4a,EAAUhO,OAASgO,EAAUC,OAC/B,MAAO,CACL1b,EAAYob,GAAchkB,GAAQ0J,IAAMua,EACxCG,GAKN,OAAO,OAENjb,OAAOob,GAAQA,GACfC,KAAK,CAACpH,EAAGE,IAAMF,EAAE,GAAKE,EAAE,IACxB3hB,QAAQ4oB,IACPvhB,KAAKygB,SAASxkB,KAAKslB,EAAK,IACxBvhB,KAAK0gB,SAASzkB,KAAKslB,EAAK,MAI9B1d,UACEvD,EAAaC,IAAIP,KAAKwgB,eAhHP,iBAiHflX,MAAMzF,UAKRmG,WAAWzR,GAWT,OAVAA,EAAS,IACJ+P,MACA1C,EAAYI,kBAAkBhG,KAAK2D,aAChB,iBAAXpL,GAAuBA,EAASA,EAAS,KAG/CyE,OAAS7E,EAAWI,EAAOyE,SAAWvF,SAAS2C,gBAEtD/B,EAjIS,YAiIaE,EAAQsQ,IAEvBtQ,EAGT2oB,gBACE,OAAOlhB,KAAKwgB,iBAAmBzlB,OAC7BiF,KAAKwgB,eAAe7Z,YACpB3G,KAAKwgB,eAAe5J,UAGxBuK,mBACE,OAAOnhB,KAAKwgB,eAAexJ,cAAgBrZ,KAAKC,IAC9CnG,SAASuD,KAAKgc,aACdvf,SAAS2C,gBAAgB4c,cAI7ByK,mBACE,OAAOzhB,KAAKwgB,iBAAmBzlB,OAC7BA,OAAO2mB,YACP1hB,KAAKwgB,eAAe/Z,wBAAwB6a,OAGhDT,WACE,MAAMjK,EAAY5W,KAAKkhB,gBAAkBlhB,KAAK+J,QAAQxD,OAChDyQ,EAAehX,KAAKmhB,mBACpBQ,EAAY3hB,KAAK+J,QAAQxD,OAASyQ,EAAehX,KAAKyhB,mBAM5D,GAJIzhB,KAAK4gB,gBAAkB5J,GACzBhX,KAAK8gB,UAGHlK,GAAa+K,EAAjB,CACE,MAAM3kB,EAASgD,KAAK0gB,SAAS1gB,KAAK0gB,SAAStoB,OAAS,GAEhD4H,KAAK2gB,gBAAkB3jB,GACzBgD,KAAK4hB,UAAU5kB,OAJnB,CAUA,GAAIgD,KAAK2gB,eAAiB/J,EAAY5W,KAAKygB,SAAS,IAAMzgB,KAAKygB,SAAS,GAAK,EAG3E,OAFAzgB,KAAK2gB,cAAgB,UACrB3gB,KAAK6hB,SAIP,IAAK,IAAI7iB,EAAIgB,KAAKygB,SAASroB,OAAQ4G,KACVgB,KAAK2gB,gBAAkB3gB,KAAK0gB,SAAS1hB,IACxD4X,GAAa5W,KAAKygB,SAASzhB,UACM,IAAzBgB,KAAKygB,SAASzhB,EAAI,IAAsB4X,EAAY5W,KAAKygB,SAASzhB,EAAI,KAGhFgB,KAAK4hB,UAAU5hB,KAAK0gB,SAAS1hB,KAKnC4iB,UAAU5kB,GACRgD,KAAK2gB,cAAgB3jB,EAErBgD,KAAK6hB,SAEL,MAAMC,EAAUxB,GAAoBhpB,MAAM,KACvC6Q,IAAIlR,GAAa,GAAEA,qBAA4B+F,OAAY/F,WAAkB+F,OAE1E+kB,EAAO9a,EAAeK,QAAQwa,EAAQ1Z,KAAK,KAAMpI,KAAK+J,QAAQ/M,QAEpE+kB,EAAKhoB,UAAUqS,IAjLO,UAkLlB2V,EAAKhoB,UAAUC,SAnLU,iBAoL3BiN,EAAeK,QA1KY,mBA0KsBya,EAAKnd,QA3KlC,cA4KjB7K,UAAUqS,IApLO,UAsLpBnF,EAAeS,QAAQqa,EAnLG,qBAoLvBppB,QAAQqpB,IAGP/a,EAAeW,KAAKoa,EAAY,+BAC7BrpB,QAAQ4oB,GAAQA,EAAKxnB,UAAUqS,IA3LlB,WA8LhBnF,EAAeW,KAAKoa,EAzLH,aA0LdrpB,QAAQspB,IACPhb,EAAeM,SAAS0a,EA5LX,aA6LVtpB,QAAQ4oB,GAAQA,EAAKxnB,UAAUqS,IAjMtB,eAsMtB9L,EAAamB,QAAQzB,KAAKwgB,eA3MN,wBA2MsC,CACxD1gB,cAAe9C,IAInB6kB,SACE5a,EAAeC,KAAKoZ,GAAqBtgB,KAAK+J,QAAQ/M,QACnDmJ,OAAO+b,GAAQA,EAAKnoB,UAAUC,SA7MX,WA8MnBrB,QAAQupB,GAAQA,EAAKnoB,UAAUwJ,OA9MZ,WAmNFY,uBAAC5L,GACrB,OAAOyH,KAAKiF,MAAK,WACf,MAAMC,EAAOqb,GAAU1b,oBAAoB7E,KAAMzH,GAEjD,GAAsB,iBAAXA,EAAX,CAIA,QAA4B,IAAjB2M,EAAK3M,GACd,MAAM,IAAIe,UAAW,oBAAmBf,MAG1C2M,EAAK3M,UAWX+H,EAAaQ,GAAG/F,OA7Oa,6BA6OgB,KAC3CkM,EAAeC,KAzOS,0BA0OrBvO,QAAQwpB,GAAO,IAAI5B,GAAU4B,MAUlC/mB,EAAmBmlB,IC/OnB,MAAM6B,WAAY3e,EAGDhI,kBACb,MAlCS,MAuCXsT,OACE,GAAK/O,KAAK2D,SAASlJ,YACjBuF,KAAK2D,SAASlJ,WAAWvC,WAAa2B,KAAKC,cAC3CkG,KAAK2D,SAAS5J,UAAUC,SA9BJ,UA+BpB,OAGF,IAAI6N,EACJ,MAAM7K,EAASrF,EAAuBqI,KAAK2D,UACrC0e,EAAcriB,KAAK2D,SAASiB,QA/BN,qBAiC5B,GAAIyd,EAAa,CACf,MAAMC,EAAwC,OAAzBD,EAAYjK,UAA8C,OAAzBiK,EAAYjK,SAhC7C,wBADH,UAkClBvQ,EAAWZ,EAAeC,KAAKob,EAAcD,GAC7Cxa,EAAWA,EAASA,EAASzP,OAAS,GAGxC,MAAMmqB,EAAY1a,EAChBvH,EAAamB,QAAQoG,EApDP,cAoD6B,CACzC/H,cAAeE,KAAK2D,WAEtB,KAMF,GAJkBrD,EAAamB,QAAQzB,KAAK2D,SAvD5B,cAuDkD,CAChE7D,cAAe+H,IAGH9F,kBAAmC,OAAdwgB,GAAsBA,EAAUxgB,iBACjE,OAGF/B,KAAK4hB,UAAU5hB,KAAK2D,SAAU0e,GAE9B,MAAMG,EAAW,KACfliB,EAAamB,QAAQoG,EAnEL,gBAmE6B,CAC3C/H,cAAeE,KAAK2D,WAEtBrD,EAAamB,QAAQzB,KAAK2D,SApEX,eAoEkC,CAC/C7D,cAAe+H,KAIf7K,EACFgD,KAAK4hB,UAAU5kB,EAAQA,EAAOvC,WAAY+nB,GAE1CA,IAMJZ,UAAU5qB,EAASkY,EAAW5T,GAC5B,MAIMmnB,IAJiBvT,GAAqC,OAAvBA,EAAUkJ,UAA4C,OAAvBlJ,EAAUkJ,SAE5EnR,EAAeM,SAAS2H,EA3EN,WA0ElBjI,EAAeC,KAzEM,wBAyEmBgI,IAGZ,GACxBwT,EAAkBpnB,GAAamnB,GAAUA,EAAO1oB,UAAUC,SAnF5C,QAqFdwoB,EAAW,IAAMxiB,KAAK2iB,oBAAoB3rB,EAASyrB,EAAQnnB,GAE7DmnB,GAAUC,GACZD,EAAO1oB,UAAUwJ,OAvFC,QAwFlBvD,KAAKiE,eAAeue,EAAUxrB,GAAS,IAEvCwrB,IAIJG,oBAAoB3rB,EAASyrB,EAAQnnB,GACnC,GAAImnB,EAAQ,CACVA,EAAO1oB,UAAUwJ,OAlGG,UAoGpB,MAAMqf,EAAgB3b,EAAeK,QA1FJ,kCA0F4Cmb,EAAOhoB,YAEhFmoB,GACFA,EAAc7oB,UAAUwJ,OAvGN,UA0GgB,QAAhCkf,EAAOvrB,aAAa,SACtBurB,EAAOnd,aAAa,iBAAiB,GAIzCtO,EAAQ+C,UAAUqS,IA/GI,UAgHe,QAAjCpV,EAAQE,aAAa,SACvBF,EAAQsO,aAAa,iBAAiB,GAGxC3K,EAAO3D,GAEHA,EAAQ+C,UAAUC,SArHF,SAsHlBhD,EAAQ+C,UAAUqS,IArHA,QAwHpB,IAAI8B,EAASlX,EAAQyD,WAKrB,GAJIyT,GAA8B,OAApBA,EAAOkK,WACnBlK,EAASA,EAAOzT,YAGdyT,GAAUA,EAAOnU,UAAUC,SAhIF,iBAgIsC,CACjE,MAAM6oB,EAAkB7rB,EAAQ4N,QA5HZ,aA8HhBie,GACF5b,EAAeC,KA1HU,mBA0HqB2b,GAC3ClqB,QAAQmqB,GAAYA,EAAS/oB,UAAUqS,IApIxB,WAuIpBpV,EAAQsO,aAAa,iBAAiB,GAGpChK,GACFA,IAMkB6I,uBAAC5L,GACrB,OAAOyH,KAAKiF,MAAK,WACf,MAAMC,EAAOkd,GAAIvd,oBAAoB7E,MAErC,GAAsB,iBAAXzH,EAAqB,CAC9B,QAA4B,IAAjB2M,EAAK3M,GACd,MAAM,IAAIe,UAAW,oBAAmBf,MAG1C2M,EAAK3M,UAYb+H,EAAaQ,GAAGrJ,SAzKc,wBAWD,4EA8JyC,SAAUyH,GAC1E,CAAC,IAAK,QAAQ9H,SAAS4I,KAAK2E,UAC9BzF,EAAMyD,iBAGJ/I,EAAWoG,OAIFoiB,GAAIvd,oBAAoB7E,MAChC+O,UAUP3T,EAAmBgnB,ICtMnB,MAkBMvZ,GAAc,CAClBwQ,UAAW,UACX0J,SAAU,UACVvJ,MAAO,UAGHlR,GAAU,CACd+Q,WAAW,EACX0J,UAAU,EACVvJ,MAAO,KAST,MAAMwJ,WAAcvf,EAClBC,YAAY1M,EAASuB,GACnB+Q,MAAMtS,GAENgJ,KAAK+J,QAAU/J,KAAKgK,WAAWzR,GAC/ByH,KAAK4c,SAAW,KAChB5c,KAAKijB,sBAAuB,EAC5BjjB,KAAKkjB,yBAA0B,EAC/BljB,KAAKgd,gBAKenU,yBACpB,OAAOA,GAGSP,qBAChB,OAAOA,GAGM7M,kBACb,MA1DS,QA+DXsT,OACoBzO,EAAamB,QAAQzB,KAAK2D,SAtD5B,iBAwDF5B,mBAId/B,KAAKmjB,gBAEDnjB,KAAK+J,QAAQsP,WACfrZ,KAAK2D,SAAS5J,UAAUqS,IA5DN,QAsEpBpM,KAAK2D,SAAS5J,UAAUwJ,OArEJ,QAsEpB5I,EAAOqF,KAAK2D,UACZ3D,KAAK2D,SAAS5J,UAAUqS,IAtEJ,QAuEpBpM,KAAK2D,SAAS5J,UAAUqS,IAtED,WAwEvBpM,KAAKiE,eAZY,KACfjE,KAAK2D,SAAS5J,UAAUwJ,OA7DH,WA8DrBjD,EAAamB,QAAQzB,KAAK2D,SAnEX,kBAqEf3D,KAAKojB,sBAQuBpjB,KAAK2D,SAAU3D,KAAK+J,QAAQsP,YAG5DvK,OACO9O,KAAK2D,SAAS5J,UAAUC,SA7ET,UAiFFsG,EAAamB,QAAQzB,KAAK2D,SAxF5B,iBA0FF5B,mBAWd/B,KAAK2D,SAAS5J,UAAUqS,IA7FD,WA8FvBpM,KAAKiE,eARY,KACfjE,KAAK2D,SAAS5J,UAAUqS,IAzFN,QA0FlBpM,KAAK2D,SAAS5J,UAAUwJ,OAxFH,WAyFrBvD,KAAK2D,SAAS5J,UAAUwJ,OA1FN,QA2FlBjD,EAAamB,QAAQzB,KAAK2D,SAjGV,oBAqGY3D,KAAK2D,SAAU3D,KAAK+J,QAAQsP,aAG5DxV,UACE7D,KAAKmjB,gBAEDnjB,KAAK2D,SAAS5J,UAAUC,SArGR,SAsGlBgG,KAAK2D,SAAS5J,UAAUwJ,OAtGN,QAyGpB+F,MAAMzF,UAKRmG,WAAWzR,GAST,OARAA,EAAS,IACJ+P,MACA1C,EAAYI,kBAAkBhG,KAAK2D,aAChB,iBAAXpL,GAAuBA,EAASA,EAAS,IAGtDF,EApIS,QAoIaE,EAAQyH,KAAK0D,YAAYmF,aAExCtQ,EAGT6qB,qBACOpjB,KAAK+J,QAAQgZ,WAId/iB,KAAKijB,sBAAwBjjB,KAAKkjB,0BAItCljB,KAAK4c,SAAW1f,WAAW,KACzB8C,KAAK8O,QACJ9O,KAAK+J,QAAQyP,SAGlB6J,eAAenkB,EAAOokB,GACpB,OAAQpkB,EAAMsB,MACZ,IAAK,YACL,IAAK,WACHR,KAAKijB,qBAAuBK,EAC5B,MACF,IAAK,UACL,IAAK,WACHtjB,KAAKkjB,wBAA0BI,EAMnC,GAAIA,EAEF,YADAtjB,KAAKmjB,gBAIP,MAAM/V,EAAclO,EAAMY,cACtBE,KAAK2D,WAAayJ,GAAepN,KAAK2D,SAAS3J,SAASoT,IAI5DpN,KAAKojB,qBAGPpG,gBACE1c,EAAaQ,GAAGd,KAAK2D,SA/KA,qBA+K2BzE,GAASc,KAAKqjB,eAAenkB,GAAO,IACpFoB,EAAaQ,GAAGd,KAAK2D,SA/KD,oBA+K2BzE,GAASc,KAAKqjB,eAAenkB,GAAO,IACnFoB,EAAaQ,GAAGd,KAAK2D,SA/KF,mBA+K2BzE,GAASc,KAAKqjB,eAAenkB,GAAO,IAClFoB,EAAaQ,GAAGd,KAAK2D,SA/KD,oBA+K2BzE,GAASc,KAAKqjB,eAAenkB,GAAO,IAGrFikB,gBACElX,aAAajM,KAAK4c,UAClB5c,KAAK4c,SAAW,KAKIzY,uBAAC5L,GACrB,OAAOyH,KAAKiF,MAAK,WACf,MAAMC,EAAO8d,GAAMne,oBAAoB7E,KAAMzH,GAE7C,GAAsB,iBAAXA,EAAqB,CAC9B,QAA4B,IAAjB2M,EAAK3M,GACd,MAAM,IAAIe,UAAW,oBAAmBf,MAG1C2M,EAAK3M,GAAQyH,kBAMrBuE,EAAqBye,IASrB5nB,EAAmB4nB,IC3NJ,CACble,MAAAA,EACAM,OAAAA,EACAiE,SAAAA,GACA8E,SAAAA,GACAsC,SAAAA,GACAiF,MAAAA,GACA+B,UAAAA,GACA2I,QAAAA,GACAG,UAAAA,GACA6B,IAAAA,GACAY,MAAAA,GACAtG,QAAAA","sourcesContent":["/**\n * --------------------------------------------------------------------------\n * Bootstrap (v5.1.0): util/index.js\n * Licensed under MIT (https://github.com/twbs/bootstrap/blob/main/LICENSE)\n * --------------------------------------------------------------------------\n */\n\nconst MAX_UID = 1000000\nconst MILLISECONDS_MULTIPLIER = 1000\nconst TRANSITION_END = 'transitionend'\n\n// Shoutout AngusCroll (https://goo.gl/pxwQGp)\nconst toType = obj => {\n  if (obj === null || obj === undefined) {\n    return `${obj}`\n  }\n\n  return {}.toString.call(obj).match(/\\s([a-z]+)/i)[1].toLowerCase()\n}\n\n/**\n * --------------------------------------------------------------------------\n * Public Util Api\n * --------------------------------------------------------------------------\n */\n\nconst getUID = prefix => {\n  do {\n    prefix += Math.floor(Math.random() * MAX_UID)\n  } while (document.getElementById(prefix))\n\n  return prefix\n}\n\nconst getSelector = element => {\n  let selector = element.getAttribute('data-bs-target')\n\n  if (!selector || selector === '#') {\n    let hrefAttr = element.getAttribute('href')\n\n    // The only valid content that could double as a selector are IDs or classes,\n    // so everything starting with `#` or `.`. If a \"real\" URL is used as the selector,\n    // `document.querySelector` will rightfully complain it is invalid.\n    // See https://github.com/twbs/bootstrap/issues/32273\n    if (!hrefAttr || (!hrefAttr.includes('#') && !hrefAttr.startsWith('.'))) {\n      return null\n    }\n\n    // Just in case some CMS puts out a full URL with the anchor appended\n    if (hrefAttr.includes('#') && !hrefAttr.startsWith('#')) {\n      hrefAttr = `#${hrefAttr.split('#')[1]}`\n    }\n\n    selector = hrefAttr && hrefAttr !== '#' ? hrefAttr.trim() : null\n  }\n\n  return selector\n}\n\nconst getSelectorFromElement = element => {\n  const selector = getSelector(element)\n\n  if (selector) {\n    return document.querySelector(selector) ? selector : null\n  }\n\n  return null\n}\n\nconst getElementFromSelector = element => {\n  const selector = getSelector(element)\n\n  return selector ? document.querySelector(selector) : null\n}\n\nconst getTransitionDurationFromElement = element => {\n  if (!element) {\n    return 0\n  }\n\n  // Get transition-duration of the element\n  let { transitionDuration, transitionDelay } = window.getComputedStyle(element)\n\n  const floatTransitionDuration = Number.parseFloat(transitionDuration)\n  const floatTransitionDelay = Number.parseFloat(transitionDelay)\n\n  // Return 0 if element or transition duration is not found\n  if (!floatTransitionDuration && !floatTransitionDelay) {\n    return 0\n  }\n\n  // If multiple durations are defined, take the first\n  transitionDuration = transitionDuration.split(',')[0]\n  transitionDelay = transitionDelay.split(',')[0]\n\n  return (Number.parseFloat(transitionDuration) + Number.parseFloat(transitionDelay)) * MILLISECONDS_MULTIPLIER\n}\n\nconst triggerTransitionEnd = element => {\n  element.dispatchEvent(new Event(TRANSITION_END))\n}\n\nconst isElement = obj => {\n  if (!obj || typeof obj !== 'object') {\n    return false\n  }\n\n  if (typeof obj.jquery !== 'undefined') {\n    obj = obj[0]\n  }\n\n  return typeof obj.nodeType !== 'undefined'\n}\n\nconst getElement = obj => {\n  if (isElement(obj)) { // it's a jQuery object or a node element\n    return obj.jquery ? obj[0] : obj\n  }\n\n  if (typeof obj === 'string' && obj.length > 0) {\n    return document.querySelector(obj)\n  }\n\n  return null\n}\n\nconst typeCheckConfig = (componentName, config, configTypes) => {\n  Object.keys(configTypes).forEach(property => {\n    const expectedTypes = configTypes[property]\n    const value = config[property]\n    const valueType = value && isElement(value) ? 'element' : toType(value)\n\n    if (!new RegExp(expectedTypes).test(valueType)) {\n      throw new TypeError(\n        `${componentName.toUpperCase()}: Option \"${property}\" provided type \"${valueType}\" but expected type \"${expectedTypes}\".`\n      )\n    }\n  })\n}\n\nconst isVisible = element => {\n  if (!isElement(element) || element.getClientRects().length === 0) {\n    return false\n  }\n\n  return getComputedStyle(element).getPropertyValue('visibility') === 'visible'\n}\n\nconst isDisabled = element => {\n  if (!element || element.nodeType !== Node.ELEMENT_NODE) {\n    return true\n  }\n\n  if (element.classList.contains('disabled')) {\n    return true\n  }\n\n  if (typeof element.disabled !== 'undefined') {\n    return element.disabled\n  }\n\n  return element.hasAttribute('disabled') && element.getAttribute('disabled') !== 'false'\n}\n\nconst findShadowRoot = element => {\n  if (!document.documentElement.attachShadow) {\n    return null\n  }\n\n  // Can find the shadow root otherwise it'll return the document\n  if (typeof element.getRootNode === 'function') {\n    const root = element.getRootNode()\n    return root instanceof ShadowRoot ? root : null\n  }\n\n  if (element instanceof ShadowRoot) {\n    return element\n  }\n\n  // when we don't find a shadow root\n  if (!element.parentNode) {\n    return null\n  }\n\n  return findShadowRoot(element.parentNode)\n}\n\nconst noop = () => {}\n\n/**\n * Trick to restart an element's animation\n *\n * @param {HTMLElement} element\n * @return void\n *\n * @see https://www.charistheo.io/blog/2021/02/restart-a-css-animation-with-javascript/#restarting-a-css-animation\n */\nconst reflow = element => {\n  // eslint-disable-next-line no-unused-expressions\n  element.offsetHeight\n}\n\nconst getjQuery = () => {\n  const { jQuery } = window\n\n  if (jQuery && !document.body.hasAttribute('data-bs-no-jquery')) {\n    return jQuery\n  }\n\n  return null\n}\n\nconst DOMContentLoadedCallbacks = []\n\nconst onDOMContentLoaded = callback => {\n  if (document.readyState === 'loading') {\n    // add listener on the first call when the document is in loading state\n    if (!DOMContentLoadedCallbacks.length) {\n      document.addEventListener('DOMContentLoaded', () => {\n        DOMContentLoadedCallbacks.forEach(callback => callback())\n      })\n    }\n\n    DOMContentLoadedCallbacks.push(callback)\n  } else {\n    callback()\n  }\n}\n\nconst isRTL = () => document.documentElement.dir === 'rtl'\n\nconst defineJQueryPlugin = plugin => {\n  onDOMContentLoaded(() => {\n    const $ = getjQuery()\n    /* istanbul ignore if */\n    if ($) {\n      const name = plugin.NAME\n      const JQUERY_NO_CONFLICT = $.fn[name]\n      $.fn[name] = plugin.jQueryInterface\n      $.fn[name].Constructor = plugin\n      $.fn[name].noConflict = () => {\n        $.fn[name] = JQUERY_NO_CONFLICT\n        return plugin.jQueryInterface\n      }\n    }\n  })\n}\n\nconst execute = callback => {\n  if (typeof callback === 'function') {\n    callback()\n  }\n}\n\nconst executeAfterTransition = (callback, transitionElement, waitForTransition = true) => {\n  if (!waitForTransition) {\n    execute(callback)\n    return\n  }\n\n  const durationPadding = 5\n  const emulatedDuration = getTransitionDurationFromElement(transitionElement) + durationPadding\n\n  let called = false\n\n  const handler = ({ target }) => {\n    if (target !== transitionElement) {\n      return\n    }\n\n    called = true\n    transitionElement.removeEventListener(TRANSITION_END, handler)\n    execute(callback)\n  }\n\n  transitionElement.addEventListener(TRANSITION_END, handler)\n  setTimeout(() => {\n    if (!called) {\n      triggerTransitionEnd(transitionElement)\n    }\n  }, emulatedDuration)\n}\n\n/**\n * Return the previous/next element of a list.\n *\n * @param {array} list    The list of elements\n * @param activeElement   The active element\n * @param shouldGetNext   Choose to get next or previous element\n * @param isCycleAllowed\n * @return {Element|elem} The proper element\n */\nconst getNextActiveElement = (list, activeElement, shouldGetNext, isCycleAllowed) => {\n  let index = list.indexOf(activeElement)\n\n  // if the element does not exist in the list return an element depending on the direction and if cycle is allowed\n  if (index === -1) {\n    return list[!shouldGetNext && isCycleAllowed ? list.length - 1 : 0]\n  }\n\n  const listLength = list.length\n\n  index += shouldGetNext ? 1 : -1\n\n  if (isCycleAllowed) {\n    index = (index + listLength) % listLength\n  }\n\n  return list[Math.max(0, Math.min(index, listLength - 1))]\n}\n\nexport {\n  getElement,\n  getUID,\n  getSelectorFromElement,\n  getElementFromSelector,\n  getTransitionDurationFromElement,\n  triggerTransitionEnd,\n  isElement,\n  typeCheckConfig,\n  isVisible,\n  isDisabled,\n  findShadowRoot,\n  noop,\n  getNextActiveElement,\n  reflow,\n  getjQuery,\n  onDOMContentLoaded,\n  isRTL,\n  defineJQueryPlugin,\n  execute,\n  executeAfterTransition\n}\n","/**\n * --------------------------------------------------------------------------\n * Bootstrap (v5.1.0): dom/event-handler.js\n * Licensed under MIT (https://github.com/twbs/bootstrap/blob/main/LICENSE)\n * --------------------------------------------------------------------------\n */\n\nimport { getjQuery } from '../util/index'\n\n/**\n * ------------------------------------------------------------------------\n * Constants\n * ------------------------------------------------------------------------\n */\n\nconst namespaceRegex = /[^.]*(?=\\..*)\\.|.*/\nconst stripNameRegex = /\\..*/\nconst stripUidRegex = /::\\d+$/\nconst eventRegistry = {} // Events storage\nlet uidEvent = 1\nconst customEvents = {\n  mouseenter: 'mouseover',\n  mouseleave: 'mouseout'\n}\nconst customEventsRegex = /^(mouseenter|mouseleave)/i\nconst nativeEvents = new Set([\n  'click',\n  'dblclick',\n  'mouseup',\n  'mousedown',\n  'contextmenu',\n  'mousewheel',\n  'DOMMouseScroll',\n  'mouseover',\n  'mouseout',\n  'mousemove',\n  'selectstart',\n  'selectend',\n  'keydown',\n  'keypress',\n  'keyup',\n  'orientationchange',\n  'touchstart',\n  'touchmove',\n  'touchend',\n  'touchcancel',\n  'pointerdown',\n  'pointermove',\n  'pointerup',\n  'pointerleave',\n  'pointercancel',\n  'gesturestart',\n  'gesturechange',\n  'gestureend',\n  'focus',\n  'blur',\n  'change',\n  'reset',\n  'select',\n  'submit',\n  'focusin',\n  'focusout',\n  'load',\n  'unload',\n  'beforeunload',\n  'resize',\n  'move',\n  'DOMContentLoaded',\n  'readystatechange',\n  'error',\n  'abort',\n  'scroll'\n])\n\n/**\n * ------------------------------------------------------------------------\n * Private methods\n * ------------------------------------------------------------------------\n */\n\nfunction getUidEvent(element, uid) {\n  return (uid && `${uid}::${uidEvent++}`) || element.uidEvent || uidEvent++\n}\n\nfunction getEvent(element) {\n  const uid = getUidEvent(element)\n\n  element.uidEvent = uid\n  eventRegistry[uid] = eventRegistry[uid] || {}\n\n  return eventRegistry[uid]\n}\n\nfunction bootstrapHandler(element, fn) {\n  return function handler(event) {\n    event.delegateTarget = element\n\n    if (handler.oneOff) {\n      EventHandler.off(element, event.type, fn)\n    }\n\n    return fn.apply(element, [event])\n  }\n}\n\nfunction bootstrapDelegationHandler(element, selector, fn) {\n  return function handler(event) {\n    const domElements = element.querySelectorAll(selector)\n\n    for (let { target } = event; target && target !== this; target = target.parentNode) {\n      for (let i = domElements.length; i--;) {\n        if (domElements[i] === target) {\n          event.delegateTarget = target\n\n          if (handler.oneOff) {\n            // eslint-disable-next-line unicorn/consistent-destructuring\n            EventHandler.off(element, event.type, selector, fn)\n          }\n\n          return fn.apply(target, [event])\n        }\n      }\n    }\n\n    // To please ESLint\n    return null\n  }\n}\n\nfunction findHandler(events, handler, delegationSelector = null) {\n  const uidEventList = Object.keys(events)\n\n  for (let i = 0, len = uidEventList.length; i < len; i++) {\n    const event = events[uidEventList[i]]\n\n    if (event.originalHandler === handler && event.delegationSelector === delegationSelector) {\n      return event\n    }\n  }\n\n  return null\n}\n\nfunction normalizeParams(originalTypeEvent, handler, delegationFn) {\n  const delegation = typeof handler === 'string'\n  const originalHandler = delegation ? delegationFn : handler\n\n  let typeEvent = getTypeEvent(originalTypeEvent)\n  const isNative = nativeEvents.has(typeEvent)\n\n  if (!isNative) {\n    typeEvent = originalTypeEvent\n  }\n\n  return [delegation, originalHandler, typeEvent]\n}\n\nfunction addHandler(element, originalTypeEvent, handler, delegationFn, oneOff) {\n  if (typeof originalTypeEvent !== 'string' || !element) {\n    return\n  }\n\n  if (!handler) {\n    handler = delegationFn\n    delegationFn = null\n  }\n\n  // in case of mouseenter or mouseleave wrap the handler within a function that checks for its DOM position\n  // this prevents the handler from being dispatched the same way as mouseover or mouseout does\n  if (customEventsRegex.test(originalTypeEvent)) {\n    const wrapFn = fn => {\n      return function (event) {\n        if (!event.relatedTarget || (event.relatedTarget !== event.delegateTarget && !event.delegateTarget.contains(event.relatedTarget))) {\n          return fn.call(this, event)\n        }\n      }\n    }\n\n    if (delegationFn) {\n      delegationFn = wrapFn(delegationFn)\n    } else {\n      handler = wrapFn(handler)\n    }\n  }\n\n  const [delegation, originalHandler, typeEvent] = normalizeParams(originalTypeEvent, handler, delegationFn)\n  const events = getEvent(element)\n  const handlers = events[typeEvent] || (events[typeEvent] = {})\n  const previousFn = findHandler(handlers, originalHandler, delegation ? handler : null)\n\n  if (previousFn) {\n    previousFn.oneOff = previousFn.oneOff && oneOff\n\n    return\n  }\n\n  const uid = getUidEvent(originalHandler, originalTypeEvent.replace(namespaceRegex, ''))\n  const fn = delegation ?\n    bootstrapDelegationHandler(element, handler, delegationFn) :\n    bootstrapHandler(element, handler)\n\n  fn.delegationSelector = delegation ? handler : null\n  fn.originalHandler = originalHandler\n  fn.oneOff = oneOff\n  fn.uidEvent = uid\n  handlers[uid] = fn\n\n  element.addEventListener(typeEvent, fn, delegation)\n}\n\nfunction removeHandler(element, events, typeEvent, handler, delegationSelector) {\n  const fn = findHandler(events[typeEvent], handler, delegationSelector)\n\n  if (!fn) {\n    return\n  }\n\n  element.removeEventListener(typeEvent, fn, Boolean(delegationSelector))\n  delete events[typeEvent][fn.uidEvent]\n}\n\nfunction removeNamespacedHandlers(element, events, typeEvent, namespace) {\n  const storeElementEvent = events[typeEvent] || {}\n\n  Object.keys(storeElementEvent).forEach(handlerKey => {\n    if (handlerKey.includes(namespace)) {\n      const event = storeElementEvent[handlerKey]\n\n      removeHandler(element, events, typeEvent, event.originalHandler, event.delegationSelector)\n    }\n  })\n}\n\nfunction getTypeEvent(event) {\n  // allow to get the native events from namespaced events ('click.bs.button' --> 'click')\n  event = event.replace(stripNameRegex, '')\n  return customEvents[event] || event\n}\n\nconst EventHandler = {\n  on(element, event, handler, delegationFn) {\n    addHandler(element, event, handler, delegationFn, false)\n  },\n\n  one(element, event, handler, delegationFn) {\n    addHandler(element, event, handler, delegationFn, true)\n  },\n\n  off(element, originalTypeEvent, handler, delegationFn) {\n    if (typeof originalTypeEvent !== 'string' || !element) {\n      return\n    }\n\n    const [delegation, originalHandler, typeEvent] = normalizeParams(originalTypeEvent, handler, delegationFn)\n    const inNamespace = typeEvent !== originalTypeEvent\n    const events = getEvent(element)\n    const isNamespace = originalTypeEvent.startsWith('.')\n\n    if (typeof originalHandler !== 'undefined') {\n      // Simplest case: handler is passed, remove that listener ONLY.\n      if (!events || !events[typeEvent]) {\n        return\n      }\n\n      removeHandler(element, events, typeEvent, originalHandler, delegation ? handler : null)\n      return\n    }\n\n    if (isNamespace) {\n      Object.keys(events).forEach(elementEvent => {\n        removeNamespacedHandlers(element, events, elementEvent, originalTypeEvent.slice(1))\n      })\n    }\n\n    const storeElementEvent = events[typeEvent] || {}\n    Object.keys(storeElementEvent).forEach(keyHandlers => {\n      const handlerKey = keyHandlers.replace(stripUidRegex, '')\n\n      if (!inNamespace || originalTypeEvent.includes(handlerKey)) {\n        const event = storeElementEvent[keyHandlers]\n\n        removeHandler(element, events, typeEvent, event.originalHandler, event.delegationSelector)\n      }\n    })\n  },\n\n  trigger(element, event, args) {\n    if (typeof event !== 'string' || !element) {\n      return null\n    }\n\n    const $ = getjQuery()\n    const typeEvent = getTypeEvent(event)\n    const inNamespace = event !== typeEvent\n    const isNative = nativeEvents.has(typeEvent)\n\n    let jQueryEvent\n    let bubbles = true\n    let nativeDispatch = true\n    let defaultPrevented = false\n    let evt = null\n\n    if (inNamespace && $) {\n      jQueryEvent = $.Event(event, args)\n\n      $(element).trigger(jQueryEvent)\n      bubbles = !jQueryEvent.isPropagationStopped()\n      nativeDispatch = !jQueryEvent.isImmediatePropagationStopped()\n      defaultPrevented = jQueryEvent.isDefaultPrevented()\n    }\n\n    if (isNative) {\n      evt = document.createEvent('HTMLEvents')\n      evt.initEvent(typeEvent, bubbles, true)\n    } else {\n      evt = new CustomEvent(event, {\n        bubbles,\n        cancelable: true\n      })\n    }\n\n    // merge custom information in our event\n    if (typeof args !== 'undefined') {\n      Object.keys(args).forEach(key => {\n        Object.defineProperty(evt, key, {\n          get() {\n            return args[key]\n          }\n        })\n      })\n    }\n\n    if (defaultPrevented) {\n      evt.preventDefault()\n    }\n\n    if (nativeDispatch) {\n      element.dispatchEvent(evt)\n    }\n\n    if (evt.defaultPrevented && typeof jQueryEvent !== 'undefined') {\n      jQueryEvent.preventDefault()\n    }\n\n    return evt\n  }\n}\n\nexport default EventHandler\n","/**\n * --------------------------------------------------------------------------\n * Bootstrap (v5.1.0): dom/data.js\n * Licensed under MIT (https://github.com/twbs/bootstrap/blob/main/LICENSE)\n * --------------------------------------------------------------------------\n */\n\n/**\n * ------------------------------------------------------------------------\n * Constants\n * ------------------------------------------------------------------------\n */\n\nconst elementMap = new Map()\n\nexport default {\n  set(element, key, instance) {\n    if (!elementMap.has(element)) {\n      elementMap.set(element, new Map())\n    }\n\n    const instanceMap = elementMap.get(element)\n\n    // make it clear we only want one instance per element\n    // can be removed later when multiple key/instances are fine to be used\n    if (!instanceMap.has(key) && instanceMap.size !== 0) {\n      // eslint-disable-next-line no-console\n      console.error(`Bootstrap doesn't allow more than one instance per element. Bound instance: ${Array.from(instanceMap.keys())[0]}.`)\n      return\n    }\n\n    instanceMap.set(key, instance)\n  },\n\n  get(element, key) {\n    if (elementMap.has(element)) {\n      return elementMap.get(element).get(key) || null\n    }\n\n    return null\n  },\n\n  remove(element, key) {\n    if (!elementMap.has(element)) {\n      return\n    }\n\n    const instanceMap = elementMap.get(element)\n\n    instanceMap.delete(key)\n\n    // free up element references if there are no instances left for an element\n    if (instanceMap.size === 0) {\n      elementMap.delete(element)\n    }\n  }\n}\n","/**\n * --------------------------------------------------------------------------\n * Bootstrap (v5.1.0): base-component.js\n * Licensed under MIT (https://github.com/twbs/bootstrap/blob/main/LICENSE)\n * --------------------------------------------------------------------------\n */\n\nimport Data from './dom/data'\nimport {\n  executeAfterTransition,\n  getElement\n} from './util/index'\nimport EventHandler from './dom/event-handler'\n\n/**\n * ------------------------------------------------------------------------\n * Constants\n * ------------------------------------------------------------------------\n */\n\nconst VERSION = '5.1.0'\n\nclass BaseComponent {\n  constructor(element) {\n    element = getElement(element)\n\n    if (!element) {\n      return\n    }\n\n    this._element = element\n    Data.set(this._element, this.constructor.DATA_KEY, this)\n  }\n\n  dispose() {\n    Data.remove(this._element, this.constructor.DATA_KEY)\n    EventHandler.off(this._element, this.constructor.EVENT_KEY)\n\n    Object.getOwnPropertyNames(this).forEach(propertyName => {\n      this[propertyName] = null\n    })\n  }\n\n  _queueCallback(callback, element, isAnimated = true) {\n    executeAfterTransition(callback, element, isAnimated)\n  }\n\n  /** Static */\n\n  static getInstance(element) {\n    return Data.get(getElement(element), this.DATA_KEY)\n  }\n\n  static getOrCreateInstance(element, config = {}) {\n    return this.getInstance(element) || new this(element, typeof config === 'object' ? config : null)\n  }\n\n  static get VERSION() {\n    return VERSION\n  }\n\n  static get NAME() {\n    throw new Error('You have to implement the static method \"NAME\", for each component!')\n  }\n\n  static get DATA_KEY() {\n    return `bs.${this.NAME}`\n  }\n\n  static get EVENT_KEY() {\n    return `.${this.DATA_KEY}`\n  }\n}\n\nexport default BaseComponent\n","/**\n * --------------------------------------------------------------------------\n * Bootstrap (v5.1.0): util/component-functions.js\n * Licensed under MIT (https://github.com/twbs/bootstrap/blob/main/LICENSE)\n * --------------------------------------------------------------------------\n */\n\nimport EventHandler from '../dom/event-handler'\nimport { getElementFromSelector, isDisabled } from './index'\n\nconst enableDismissTrigger = (component, method = 'hide') => {\n  const clickEvent = `click.dismiss${component.EVENT_KEY}`\n  const name = component.NAME\n\n  EventHandler.on(document, clickEvent, `[data-bs-dismiss=\"${name}\"]`, function (event) {\n    if (['A', 'AREA'].includes(this.tagName)) {\n      event.preventDefault()\n    }\n\n    if (isDisabled(this)) {\n      return\n    }\n\n    const target = getElementFromSelector(this) || this.closest(`.${name}`)\n    const instance = component.getOrCreateInstance(target)\n\n    // Method argument is left, for Alert and only, as it doesn't implement the 'hide' method\n    instance[method]()\n  })\n}\n\nexport {\n  enableDismissTrigger\n}\n","/**\n * --------------------------------------------------------------------------\n * Bootstrap (v5.1.0): alert.js\n * Licensed under MIT (https://github.com/twbs/bootstrap/blob/main/LICENSE)\n * --------------------------------------------------------------------------\n */\n\nimport { defineJQueryPlugin } from './util/index'\nimport EventHandler from './dom/event-handler'\nimport BaseComponent from './base-component'\nimport { enableDismissTrigger } from './util/component-functions'\n\n/**\n * ------------------------------------------------------------------------\n * Constants\n * ------------------------------------------------------------------------\n */\n\nconst NAME = 'alert'\nconst DATA_KEY = 'bs.alert'\nconst EVENT_KEY = `.${DATA_KEY}`\n\nconst EVENT_CLOSE = `close${EVENT_KEY}`\nconst EVENT_CLOSED = `closed${EVENT_KEY}`\nconst CLASS_NAME_FADE = 'fade'\nconst CLASS_NAME_SHOW = 'show'\n\n/**\n * ------------------------------------------------------------------------\n * Class Definition\n * ------------------------------------------------------------------------\n */\n\nclass Alert extends BaseComponent {\n  // Getters\n\n  static get NAME() {\n    return NAME\n  }\n\n  // Public\n\n  close() {\n    const closeEvent = EventHandler.trigger(this._element, EVENT_CLOSE)\n\n    if (closeEvent.defaultPrevented) {\n      return\n    }\n\n    this._element.classList.remove(CLASS_NAME_SHOW)\n\n    const isAnimated = this._element.classList.contains(CLASS_NAME_FADE)\n    this._queueCallback(() => this._destroyElement(), this._element, isAnimated)\n  }\n\n  // Private\n  _destroyElement() {\n    this._element.remove()\n    EventHandler.trigger(this._element, EVENT_CLOSED)\n    this.dispose()\n  }\n\n  // Static\n\n  static jQueryInterface(config) {\n    return this.each(function () {\n      const data = Alert.getOrCreateInstance(this)\n\n      if (typeof config !== 'string') {\n        return\n      }\n\n      if (data[config] === undefined || config.startsWith('_') || config === 'constructor') {\n        throw new TypeError(`No method named \"${config}\"`)\n      }\n\n      data[config](this)\n    })\n  }\n}\n\n/**\n * ------------------------------------------------------------------------\n * Data Api implementation\n * ------------------------------------------------------------------------\n */\n\nenableDismissTrigger(Alert, 'close')\n/**\n * ------------------------------------------------------------------------\n * jQuery\n * ------------------------------------------------------------------------\n * add .Alert to jQuery only if jQuery is present\n */\n\ndefineJQueryPlugin(Alert)\n\nexport default Alert\n","/**\n * --------------------------------------------------------------------------\n * Bootstrap (v5.1.0): button.js\n * Licensed under MIT (https://github.com/twbs/bootstrap/blob/main/LICENSE)\n * --------------------------------------------------------------------------\n */\n\nimport { defineJQueryPlugin } from './util/index'\nimport EventHandler from './dom/event-handler'\nimport BaseComponent from './base-component'\n\n/**\n * ------------------------------------------------------------------------\n * Constants\n * ------------------------------------------------------------------------\n */\n\nconst NAME = 'button'\nconst DATA_KEY = 'bs.button'\nconst EVENT_KEY = `.${DATA_KEY}`\nconst DATA_API_KEY = '.data-api'\n\nconst CLASS_NAME_ACTIVE = 'active'\n\nconst SELECTOR_DATA_TOGGLE = '[data-bs-toggle=\"button\"]'\n\nconst EVENT_CLICK_DATA_API = `click${EVENT_KEY}${DATA_API_KEY}`\n\n/**\n * ------------------------------------------------------------------------\n * Class Definition\n * ------------------------------------------------------------------------\n */\n\nclass Button extends BaseComponent {\n  // Getters\n\n  static get NAME() {\n    return NAME\n  }\n\n  // Public\n\n  toggle() {\n    // Toggle class and sync the `aria-pressed` attribute with the return value of the `.toggle()` method\n    this._element.setAttribute('aria-pressed', this._element.classList.toggle(CLASS_NAME_ACTIVE))\n  }\n\n  // Static\n\n  static jQueryInterface(config) {\n    return this.each(function () {\n      const data = Button.getOrCreateInstance(this)\n\n      if (config === 'toggle') {\n        data[config]()\n      }\n    })\n  }\n}\n\n/**\n * ------------------------------------------------------------------------\n * Data Api implementation\n * ------------------------------------------------------------------------\n */\n\nEventHandler.on(document, EVENT_CLICK_DATA_API, SELECTOR_DATA_TOGGLE, event => {\n  event.preventDefault()\n\n  const button = event.target.closest(SELECTOR_DATA_TOGGLE)\n  const data = Button.getOrCreateInstance(button)\n\n  data.toggle()\n})\n\n/**\n * ------------------------------------------------------------------------\n * jQuery\n * ------------------------------------------------------------------------\n * add .Button to jQuery only if jQuery is present\n */\n\ndefineJQueryPlugin(Button)\n\nexport default Button\n","/**\n * --------------------------------------------------------------------------\n * Bootstrap (v5.1.0): dom/manipulator.js\n * Licensed under MIT (https://github.com/twbs/bootstrap/blob/main/LICENSE)\n * --------------------------------------------------------------------------\n */\n\nfunction normalizeData(val) {\n  if (val === 'true') {\n    return true\n  }\n\n  if (val === 'false') {\n    return false\n  }\n\n  if (val === Number(val).toString()) {\n    return Number(val)\n  }\n\n  if (val === '' || val === 'null') {\n    return null\n  }\n\n  return val\n}\n\nfunction normalizeDataKey(key) {\n  return key.replace(/[A-Z]/g, chr => `-${chr.toLowerCase()}`)\n}\n\nconst Manipulator = {\n  setDataAttribute(element, key, value) {\n    element.setAttribute(`data-bs-${normalizeDataKey(key)}`, value)\n  },\n\n  removeDataAttribute(element, key) {\n    element.removeAttribute(`data-bs-${normalizeDataKey(key)}`)\n  },\n\n  getDataAttributes(element) {\n    if (!element) {\n      return {}\n    }\n\n    const attributes = {}\n\n    Object.keys(element.dataset)\n      .filter(key => key.startsWith('bs'))\n      .forEach(key => {\n        let pureKey = key.replace(/^bs/, '')\n        pureKey = pureKey.charAt(0).toLowerCase() + pureKey.slice(1, pureKey.length)\n        attributes[pureKey] = normalizeData(element.dataset[key])\n      })\n\n    return attributes\n  },\n\n  getDataAttribute(element, key) {\n    return normalizeData(element.getAttribute(`data-bs-${normalizeDataKey(key)}`))\n  },\n\n  offset(element) {\n    const rect = element.getBoundingClientRect()\n\n    return {\n      top: rect.top + window.pageYOffset,\n      left: rect.left + window.pageXOffset\n    }\n  },\n\n  position(element) {\n    return {\n      top: element.offsetTop,\n      left: element.offsetLeft\n    }\n  }\n}\n\nexport default Manipulator\n","/**\n * --------------------------------------------------------------------------\n * Bootstrap (v5.1.0): dom/selector-engine.js\n * Licensed under MIT (https://github.com/twbs/bootstrap/blob/main/LICENSE)\n * --------------------------------------------------------------------------\n */\n\n/**\n * ------------------------------------------------------------------------\n * Constants\n * ------------------------------------------------------------------------\n */\n\nimport { isDisabled, isVisible } from '../util/index'\n\nconst NODE_TEXT = 3\n\nconst SelectorEngine = {\n  find(selector, element = document.documentElement) {\n    return [].concat(...Element.prototype.querySelectorAll.call(element, selector))\n  },\n\n  findOne(selector, element = document.documentElement) {\n    return Element.prototype.querySelector.call(element, selector)\n  },\n\n  children(element, selector) {\n    return [].concat(...element.children)\n      .filter(child => child.matches(selector))\n  },\n\n  parents(element, selector) {\n    const parents = []\n\n    let ancestor = element.parentNode\n\n    while (ancestor && ancestor.nodeType === Node.ELEMENT_NODE && ancestor.nodeType !== NODE_TEXT) {\n      if (ancestor.matches(selector)) {\n        parents.push(ancestor)\n      }\n\n      ancestor = ancestor.parentNode\n    }\n\n    return parents\n  },\n\n  prev(element, selector) {\n    let previous = element.previousElementSibling\n\n    while (previous) {\n      if (previous.matches(selector)) {\n        return [previous]\n      }\n\n      previous = previous.previousElementSibling\n    }\n\n    return []\n  },\n\n  next(element, selector) {\n    let next = element.nextElementSibling\n\n    while (next) {\n      if (next.matches(selector)) {\n        return [next]\n      }\n\n      next = next.nextElementSibling\n    }\n\n    return []\n  },\n\n  focusableChildren(element) {\n    const focusables = [\n      'a',\n      'button',\n      'input',\n      'textarea',\n      'select',\n      'details',\n      '[tabindex]',\n      '[contenteditable=\"true\"]'\n    ].map(selector => `${selector}:not([tabindex^=\"-\"])`).join(', ')\n\n    return this.find(focusables, element).filter(el => !isDisabled(el) && isVisible(el))\n  }\n}\n\nexport default SelectorEngine\n","/**\n * --------------------------------------------------------------------------\n * Bootstrap (v5.1.0): carousel.js\n * Licensed under MIT (https://github.com/twbs/bootstrap/blob/main/LICENSE)\n * --------------------------------------------------------------------------\n */\n\nimport {\n  defineJQueryPlugin,\n  getElementFromSelector,\n  isRTL,\n  isVisible,\n  getNextActiveElement,\n  reflow,\n  triggerTransitionEnd,\n  typeCheckConfig\n} from './util/index'\nimport EventHandler from './dom/event-handler'\nimport Manipulator from './dom/manipulator'\nimport SelectorEngine from './dom/selector-engine'\nimport BaseComponent from './base-component'\n\n/**\n * ------------------------------------------------------------------------\n * Constants\n * ------------------------------------------------------------------------\n */\n\nconst NAME = 'carousel'\nconst DATA_KEY = 'bs.carousel'\nconst EVENT_KEY = `.${DATA_KEY}`\nconst DATA_API_KEY = '.data-api'\n\nconst ARROW_LEFT_KEY = 'ArrowLeft'\nconst ARROW_RIGHT_KEY = 'ArrowRight'\nconst TOUCHEVENT_COMPAT_WAIT = 500 // Time for mouse compat events to fire after touch\nconst SWIPE_THRESHOLD = 40\n\nconst Default = {\n  interval: 5000,\n  keyboard: true,\n  slide: false,\n  pause: 'hover',\n  wrap: true,\n  touch: true\n}\n\nconst DefaultType = {\n  interval: '(number|boolean)',\n  keyboard: 'boolean',\n  slide: '(boolean|string)',\n  pause: '(string|boolean)',\n  wrap: 'boolean',\n  touch: 'boolean'\n}\n\nconst ORDER_NEXT = 'next'\nconst ORDER_PREV = 'prev'\nconst DIRECTION_LEFT = 'left'\nconst DIRECTION_RIGHT = 'right'\n\nconst KEY_TO_DIRECTION = {\n  [ARROW_LEFT_KEY]: DIRECTION_RIGHT,\n  [ARROW_RIGHT_KEY]: DIRECTION_LEFT\n}\n\nconst EVENT_SLIDE = `slide${EVENT_KEY}`\nconst EVENT_SLID = `slid${EVENT_KEY}`\nconst EVENT_KEYDOWN = `keydown${EVENT_KEY}`\nconst EVENT_MOUSEENTER = `mouseenter${EVENT_KEY}`\nconst EVENT_MOUSELEAVE = `mouseleave${EVENT_KEY}`\nconst EVENT_TOUCHSTART = `touchstart${EVENT_KEY}`\nconst EVENT_TOUCHMOVE = `touchmove${EVENT_KEY}`\nconst EVENT_TOUCHEND = `touchend${EVENT_KEY}`\nconst EVENT_POINTERDOWN = `pointerdown${EVENT_KEY}`\nconst EVENT_POINTERUP = `pointerup${EVENT_KEY}`\nconst EVENT_DRAG_START = `dragstart${EVENT_KEY}`\nconst EVENT_LOAD_DATA_API = `load${EVENT_KEY}${DATA_API_KEY}`\nconst EVENT_CLICK_DATA_API = `click${EVENT_KEY}${DATA_API_KEY}`\n\nconst CLASS_NAME_CAROUSEL = 'carousel'\nconst CLASS_NAME_ACTIVE = 'active'\nconst CLASS_NAME_SLIDE = 'slide'\nconst CLASS_NAME_END = 'carousel-item-end'\nconst CLASS_NAME_START = 'carousel-item-start'\nconst CLASS_NAME_NEXT = 'carousel-item-next'\nconst CLASS_NAME_PREV = 'carousel-item-prev'\nconst CLASS_NAME_POINTER_EVENT = 'pointer-event'\n\nconst SELECTOR_ACTIVE = '.active'\nconst SELECTOR_ACTIVE_ITEM = '.active.carousel-item'\nconst SELECTOR_ITEM = '.carousel-item'\nconst SELECTOR_ITEM_IMG = '.carousel-item img'\nconst SELECTOR_NEXT_PREV = '.carousel-item-next, .carousel-item-prev'\nconst SELECTOR_INDICATORS = '.carousel-indicators'\nconst SELECTOR_INDICATOR = '[data-bs-target]'\nconst SELECTOR_DATA_SLIDE = '[data-bs-slide], [data-bs-slide-to]'\nconst SELECTOR_DATA_RIDE = '[data-bs-ride=\"carousel\"]'\n\nconst POINTER_TYPE_TOUCH = 'touch'\nconst POINTER_TYPE_PEN = 'pen'\n\n/**\n * ------------------------------------------------------------------------\n * Class Definition\n * ------------------------------------------------------------------------\n */\nclass Carousel extends BaseComponent {\n  constructor(element, config) {\n    super(element)\n\n    this._items = null\n    this._interval = null\n    this._activeElement = null\n    this._isPaused = false\n    this._isSliding = false\n    this.touchTimeout = null\n    this.touchStartX = 0\n    this.touchDeltaX = 0\n\n    this._config = this._getConfig(config)\n    this._indicatorsElement = SelectorEngine.findOne(SELECTOR_INDICATORS, this._element)\n    this._touchSupported = 'ontouchstart' in document.documentElement || navigator.maxTouchPoints > 0\n    this._pointerEvent = Boolean(window.PointerEvent)\n\n    this._addEventListeners()\n  }\n\n  // Getters\n\n  static get Default() {\n    return Default\n  }\n\n  static get NAME() {\n    return NAME\n  }\n\n  // Public\n\n  next() {\n    this._slide(ORDER_NEXT)\n  }\n\n  nextWhenVisible() {\n    // Don't call next when the page isn't visible\n    // or the carousel or its parent isn't visible\n    if (!document.hidden && isVisible(this._element)) {\n      this.next()\n    }\n  }\n\n  prev() {\n    this._slide(ORDER_PREV)\n  }\n\n  pause(event) {\n    if (!event) {\n      this._isPaused = true\n    }\n\n    if (SelectorEngine.findOne(SELECTOR_NEXT_PREV, this._element)) {\n      triggerTransitionEnd(this._element)\n      this.cycle(true)\n    }\n\n    clearInterval(this._interval)\n    this._interval = null\n  }\n\n  cycle(event) {\n    if (!event) {\n      this._isPaused = false\n    }\n\n    if (this._interval) {\n      clearInterval(this._interval)\n      this._interval = null\n    }\n\n    if (this._config && this._config.interval && !this._isPaused) {\n      this._updateInterval()\n\n      this._interval = setInterval(\n        (document.visibilityState ? this.nextWhenVisible : this.next).bind(this),\n        this._config.interval\n      )\n    }\n  }\n\n  to(index) {\n    this._activeElement = SelectorEngine.findOne(SELECTOR_ACTIVE_ITEM, this._element)\n    const activeIndex = this._getItemIndex(this._activeElement)\n\n    if (index > this._items.length - 1 || index < 0) {\n      return\n    }\n\n    if (this._isSliding) {\n      EventHandler.one(this._element, EVENT_SLID, () => this.to(index))\n      return\n    }\n\n    if (activeIndex === index) {\n      this.pause()\n      this.cycle()\n      return\n    }\n\n    const order = index > activeIndex ?\n      ORDER_NEXT :\n      ORDER_PREV\n\n    this._slide(order, this._items[index])\n  }\n\n  // Private\n\n  _getConfig(config) {\n    config = {\n      ...Default,\n      ...Manipulator.getDataAttributes(this._element),\n      ...(typeof config === 'object' ? config : {})\n    }\n    typeCheckConfig(NAME, config, DefaultType)\n    return config\n  }\n\n  _handleSwipe() {\n    const absDeltax = Math.abs(this.touchDeltaX)\n\n    if (absDeltax <= SWIPE_THRESHOLD) {\n      return\n    }\n\n    const direction = absDeltax / this.touchDeltaX\n\n    this.touchDeltaX = 0\n\n    if (!direction) {\n      return\n    }\n\n    this._slide(direction > 0 ? DIRECTION_RIGHT : DIRECTION_LEFT)\n  }\n\n  _addEventListeners() {\n    if (this._config.keyboard) {\n      EventHandler.on(this._element, EVENT_KEYDOWN, event => this._keydown(event))\n    }\n\n    if (this._config.pause === 'hover') {\n      EventHandler.on(this._element, EVENT_MOUSEENTER, event => this.pause(event))\n      EventHandler.on(this._element, EVENT_MOUSELEAVE, event => this.cycle(event))\n    }\n\n    if (this._config.touch && this._touchSupported) {\n      this._addTouchEventListeners()\n    }\n  }\n\n  _addTouchEventListeners() {\n    const start = event => {\n      if (this._pointerEvent && (event.pointerType === POINTER_TYPE_PEN || event.pointerType === POINTER_TYPE_TOUCH)) {\n        this.touchStartX = event.clientX\n      } else if (!this._pointerEvent) {\n        this.touchStartX = event.touches[0].clientX\n      }\n    }\n\n    const move = event => {\n      // ensure swiping with one touch and not pinching\n      this.touchDeltaX = event.touches && event.touches.length > 1 ?\n        0 :\n        event.touches[0].clientX - this.touchStartX\n    }\n\n    const end = event => {\n      if (this._pointerEvent && (event.pointerType === POINTER_TYPE_PEN || event.pointerType === POINTER_TYPE_TOUCH)) {\n        this.touchDeltaX = event.clientX - this.touchStartX\n      }\n\n      this._handleSwipe()\n      if (this._config.pause === 'hover') {\n        // If it's a touch-enabled device, mouseenter/leave are fired as\n        // part of the mouse compatibility events on first tap - the carousel\n        // would stop cycling until user tapped out of it;\n        // here, we listen for touchend, explicitly pause the carousel\n        // (as if it's the second time we tap on it, mouseenter compat event\n        // is NOT fired) and after a timeout (to allow for mouse compatibility\n        // events to fire) we explicitly restart cycling\n\n        this.pause()\n        if (this.touchTimeout) {\n          clearTimeout(this.touchTimeout)\n        }\n\n        this.touchTimeout = setTimeout(event => this.cycle(event), TOUCHEVENT_COMPAT_WAIT + this._config.interval)\n      }\n    }\n\n    SelectorEngine.find(SELECTOR_ITEM_IMG, this._element).forEach(itemImg => {\n      EventHandler.on(itemImg, EVENT_DRAG_START, e => e.preventDefault())\n    })\n\n    if (this._pointerEvent) {\n      EventHandler.on(this._element, EVENT_POINTERDOWN, event => start(event))\n      EventHandler.on(this._element, EVENT_POINTERUP, event => end(event))\n\n      this._element.classList.add(CLASS_NAME_POINTER_EVENT)\n    } else {\n      EventHandler.on(this._element, EVENT_TOUCHSTART, event => start(event))\n      EventHandler.on(this._element, EVENT_TOUCHMOVE, event => move(event))\n      EventHandler.on(this._element, EVENT_TOUCHEND, event => end(event))\n    }\n  }\n\n  _keydown(event) {\n    if (/input|textarea/i.test(event.target.tagName)) {\n      return\n    }\n\n    const direction = KEY_TO_DIRECTION[event.key]\n    if (direction) {\n      event.preventDefault()\n      this._slide(direction)\n    }\n  }\n\n  _getItemIndex(element) {\n    this._items = element && element.parentNode ?\n      SelectorEngine.find(SELECTOR_ITEM, element.parentNode) :\n      []\n\n    return this._items.indexOf(element)\n  }\n\n  _getItemByOrder(order, activeElement) {\n    const isNext = order === ORDER_NEXT\n    return getNextActiveElement(this._items, activeElement, isNext, this._config.wrap)\n  }\n\n  _triggerSlideEvent(relatedTarget, eventDirectionName) {\n    const targetIndex = this._getItemIndex(relatedTarget)\n    const fromIndex = this._getItemIndex(SelectorEngine.findOne(SELECTOR_ACTIVE_ITEM, this._element))\n\n    return EventHandler.trigger(this._element, EVENT_SLIDE, {\n      relatedTarget,\n      direction: eventDirectionName,\n      from: fromIndex,\n      to: targetIndex\n    })\n  }\n\n  _setActiveIndicatorElement(element) {\n    if (this._indicatorsElement) {\n      const activeIndicator = SelectorEngine.findOne(SELECTOR_ACTIVE, this._indicatorsElement)\n\n      activeIndicator.classList.remove(CLASS_NAME_ACTIVE)\n      activeIndicator.removeAttribute('aria-current')\n\n      const indicators = SelectorEngine.find(SELECTOR_INDICATOR, this._indicatorsElement)\n\n      for (let i = 0; i < indicators.length; i++) {\n        if (Number.parseInt(indicators[i].getAttribute('data-bs-slide-to'), 10) === this._getItemIndex(element)) {\n          indicators[i].classList.add(CLASS_NAME_ACTIVE)\n          indicators[i].setAttribute('aria-current', 'true')\n          break\n        }\n      }\n    }\n  }\n\n  _updateInterval() {\n    const element = this._activeElement || SelectorEngine.findOne(SELECTOR_ACTIVE_ITEM, this._element)\n\n    if (!element) {\n      return\n    }\n\n    const elementInterval = Number.parseInt(element.getAttribute('data-bs-interval'), 10)\n\n    if (elementInterval) {\n      this._config.defaultInterval = this._config.defaultInterval || this._config.interval\n      this._config.interval = elementInterval\n    } else {\n      this._config.interval = this._config.defaultInterval || this._config.interval\n    }\n  }\n\n  _slide(directionOrOrder, element) {\n    const order = this._directionToOrder(directionOrOrder)\n    const activeElement = SelectorEngine.findOne(SELECTOR_ACTIVE_ITEM, this._element)\n    const activeElementIndex = this._getItemIndex(activeElement)\n    const nextElement = element || this._getItemByOrder(order, activeElement)\n\n    const nextElementIndex = this._getItemIndex(nextElement)\n    const isCycling = Boolean(this._interval)\n\n    const isNext = order === ORDER_NEXT\n    const directionalClassName = isNext ? CLASS_NAME_START : CLASS_NAME_END\n    const orderClassName = isNext ? CLASS_NAME_NEXT : CLASS_NAME_PREV\n    const eventDirectionName = this._orderToDirection(order)\n\n    if (nextElement && nextElement.classList.contains(CLASS_NAME_ACTIVE)) {\n      this._isSliding = false\n      return\n    }\n\n    if (this._isSliding) {\n      return\n    }\n\n    const slideEvent = this._triggerSlideEvent(nextElement, eventDirectionName)\n    if (slideEvent.defaultPrevented) {\n      return\n    }\n\n    if (!activeElement || !nextElement) {\n      // Some weirdness is happening, so we bail\n      return\n    }\n\n    this._isSliding = true\n\n    if (isCycling) {\n      this.pause()\n    }\n\n    this._setActiveIndicatorElement(nextElement)\n    this._activeElement = nextElement\n\n    const triggerSlidEvent = () => {\n      EventHandler.trigger(this._element, EVENT_SLID, {\n        relatedTarget: nextElement,\n        direction: eventDirectionName,\n        from: activeElementIndex,\n        to: nextElementIndex\n      })\n    }\n\n    if (this._element.classList.contains(CLASS_NAME_SLIDE)) {\n      nextElement.classList.add(orderClassName)\n\n      reflow(nextElement)\n\n      activeElement.classList.add(directionalClassName)\n      nextElement.classList.add(directionalClassName)\n\n      const completeCallBack = () => {\n        nextElement.classList.remove(directionalClassName, orderClassName)\n        nextElement.classList.add(CLASS_NAME_ACTIVE)\n\n        activeElement.classList.remove(CLASS_NAME_ACTIVE, orderClassName, directionalClassName)\n\n        this._isSliding = false\n\n        setTimeout(triggerSlidEvent, 0)\n      }\n\n      this._queueCallback(completeCallBack, activeElement, true)\n    } else {\n      activeElement.classList.remove(CLASS_NAME_ACTIVE)\n      nextElement.classList.add(CLASS_NAME_ACTIVE)\n\n      this._isSliding = false\n      triggerSlidEvent()\n    }\n\n    if (isCycling) {\n      this.cycle()\n    }\n  }\n\n  _directionToOrder(direction) {\n    if (![DIRECTION_RIGHT, DIRECTION_LEFT].includes(direction)) {\n      return direction\n    }\n\n    if (isRTL()) {\n      return direction === DIRECTION_LEFT ? ORDER_PREV : ORDER_NEXT\n    }\n\n    return direction === DIRECTION_LEFT ? ORDER_NEXT : ORDER_PREV\n  }\n\n  _orderToDirection(order) {\n    if (![ORDER_NEXT, ORDER_PREV].includes(order)) {\n      return order\n    }\n\n    if (isRTL()) {\n      return order === ORDER_PREV ? DIRECTION_LEFT : DIRECTION_RIGHT\n    }\n\n    return order === ORDER_PREV ? DIRECTION_RIGHT : DIRECTION_LEFT\n  }\n\n  // Static\n\n  static carouselInterface(element, config) {\n    const data = Carousel.getOrCreateInstance(element, config)\n\n    let { _config } = data\n    if (typeof config === 'object') {\n      _config = {\n        ..._config,\n        ...config\n      }\n    }\n\n    const action = typeof config === 'string' ? config : _config.slide\n\n    if (typeof config === 'number') {\n      data.to(config)\n    } else if (typeof action === 'string') {\n      if (typeof data[action] === 'undefined') {\n        throw new TypeError(`No method named \"${action}\"`)\n      }\n\n      data[action]()\n    } else if (_config.interval && _config.ride) {\n      data.pause()\n      data.cycle()\n    }\n  }\n\n  static jQueryInterface(config) {\n    return this.each(function () {\n      Carousel.carouselInterface(this, config)\n    })\n  }\n\n  static dataApiClickHandler(event) {\n    const target = getElementFromSelector(this)\n\n    if (!target || !target.classList.contains(CLASS_NAME_CAROUSEL)) {\n      return\n    }\n\n    const config = {\n      ...Manipulator.getDataAttributes(target),\n      ...Manipulator.getDataAttributes(this)\n    }\n    const slideIndex = this.getAttribute('data-bs-slide-to')\n\n    if (slideIndex) {\n      config.interval = false\n    }\n\n    Carousel.carouselInterface(target, config)\n\n    if (slideIndex) {\n      Carousel.getInstance(target).to(slideIndex)\n    }\n\n    event.preventDefault()\n  }\n}\n\n/**\n * ------------------------------------------------------------------------\n * Data Api implementation\n * ------------------------------------------------------------------------\n */\n\nEventHandler.on(document, EVENT_CLICK_DATA_API, SELECTOR_DATA_SLIDE, Carousel.dataApiClickHandler)\n\nEventHandler.on(window, EVENT_LOAD_DATA_API, () => {\n  const carousels = SelectorEngine.find(SELECTOR_DATA_RIDE)\n\n  for (let i = 0, len = carousels.length; i < len; i++) {\n    Carousel.carouselInterface(carousels[i], Carousel.getInstance(carousels[i]))\n  }\n})\n\n/**\n * ------------------------------------------------------------------------\n * jQuery\n * ------------------------------------------------------------------------\n * add .Carousel to jQuery only if jQuery is present\n */\n\ndefineJQueryPlugin(Carousel)\n\nexport default Carousel\n","/**\n * --------------------------------------------------------------------------\n * Bootstrap (v5.1.0): collapse.js\n * Licensed under MIT (https://github.com/twbs/bootstrap/blob/main/LICENSE)\n * --------------------------------------------------------------------------\n */\n\nimport {\n  defineJQueryPlugin,\n  getElement,\n  getSelectorFromElement,\n  getElementFromSelector,\n  reflow,\n  typeCheckConfig\n} from './util/index'\nimport Data from './dom/data'\nimport EventHandler from './dom/event-handler'\nimport Manipulator from './dom/manipulator'\nimport SelectorEngine from './dom/selector-engine'\nimport BaseComponent from './base-component'\n\n/**\n * ------------------------------------------------------------------------\n * Constants\n * ------------------------------------------------------------------------\n */\n\nconst NAME = 'collapse'\nconst DATA_KEY = 'bs.collapse'\nconst EVENT_KEY = `.${DATA_KEY}`\nconst DATA_API_KEY = '.data-api'\n\nconst Default = {\n  toggle: true,\n  parent: null\n}\n\nconst DefaultType = {\n  toggle: 'boolean',\n  parent: '(null|element)'\n}\n\nconst EVENT_SHOW = `show${EVENT_KEY}`\nconst EVENT_SHOWN = `shown${EVENT_KEY}`\nconst EVENT_HIDE = `hide${EVENT_KEY}`\nconst EVENT_HIDDEN = `hidden${EVENT_KEY}`\nconst EVENT_CLICK_DATA_API = `click${EVENT_KEY}${DATA_API_KEY}`\n\nconst CLASS_NAME_SHOW = 'show'\nconst CLASS_NAME_COLLAPSE = 'collapse'\nconst CLASS_NAME_COLLAPSING = 'collapsing'\nconst CLASS_NAME_COLLAPSED = 'collapsed'\nconst CLASS_NAME_HORIZONTAL = 'collapse-horizontal'\n\nconst WIDTH = 'width'\nconst HEIGHT = 'height'\n\nconst SELECTOR_ACTIVES = '.show, .collapsing'\nconst SELECTOR_DATA_TOGGLE = '[data-bs-toggle=\"collapse\"]'\n\n/**\n * ------------------------------------------------------------------------\n * Class Definition\n * ------------------------------------------------------------------------\n */\n\nclass Collapse extends BaseComponent {\n  constructor(element, config) {\n    super(element)\n\n    this._isTransitioning = false\n    this._config = this._getConfig(config)\n    this._triggerArray = []\n\n    const toggleList = SelectorEngine.find(SELECTOR_DATA_TOGGLE)\n\n    for (let i = 0, len = toggleList.length; i < len; i++) {\n      const elem = toggleList[i]\n      const selector = getSelectorFromElement(elem)\n      const filterElement = SelectorEngine.find(selector)\n        .filter(foundElem => foundElem === this._element)\n\n      if (selector !== null && filterElement.length) {\n        this._selector = selector\n        this._triggerArray.push(elem)\n      }\n    }\n\n    this._initializeChildren()\n\n    if (!this._config.parent) {\n      this._addAriaAndCollapsedClass(this._triggerArray, this._isShown())\n    }\n\n    if (this._config.toggle) {\n      this.toggle()\n    }\n  }\n\n  // Getters\n\n  static get Default() {\n    return Default\n  }\n\n  static get NAME() {\n    return NAME\n  }\n\n  // Public\n\n  toggle() {\n    if (this._isShown()) {\n      this.hide()\n    } else {\n      this.show()\n    }\n  }\n\n  show() {\n    if (this._isTransitioning || this._isShown()) {\n      return\n    }\n\n    let actives = []\n    let activesData\n\n    if (this._config.parent) {\n      const children = SelectorEngine.find(`.${CLASS_NAME_COLLAPSE} .${CLASS_NAME_COLLAPSE}`, this._config.parent)\n      actives = SelectorEngine.find(SELECTOR_ACTIVES, this._config.parent).filter(elem => !children.includes(elem)) // remove children if greater depth\n    }\n\n    const container = SelectorEngine.findOne(this._selector)\n    if (actives.length) {\n      const tempActiveData = actives.find(elem => container !== elem)\n      activesData = tempActiveData ? Collapse.getInstance(tempActiveData) : null\n\n      if (activesData && activesData._isTransitioning) {\n        return\n      }\n    }\n\n    const startEvent = EventHandler.trigger(this._element, EVENT_SHOW)\n    if (startEvent.defaultPrevented) {\n      return\n    }\n\n    actives.forEach(elemActive => {\n      if (container !== elemActive) {\n        Collapse.getOrCreateInstance(elemActive, { toggle: false }).hide()\n      }\n\n      if (!activesData) {\n        Data.set(elemActive, DATA_KEY, null)\n      }\n    })\n\n    const dimension = this._getDimension()\n\n    this._element.classList.remove(CLASS_NAME_COLLAPSE)\n    this._element.classList.add(CLASS_NAME_COLLAPSING)\n\n    this._element.style[dimension] = 0\n\n    this._addAriaAndCollapsedClass(this._triggerArray, true)\n    this._isTransitioning = true\n\n    const complete = () => {\n      this._isTransitioning = false\n\n      this._element.classList.remove(CLASS_NAME_COLLAPSING)\n      this._element.classList.add(CLASS_NAME_COLLAPSE, CLASS_NAME_SHOW)\n\n      this._element.style[dimension] = ''\n\n      EventHandler.trigger(this._element, EVENT_SHOWN)\n    }\n\n    const capitalizedDimension = dimension[0].toUpperCase() + dimension.slice(1)\n    const scrollSize = `scroll${capitalizedDimension}`\n\n    this._queueCallback(complete, this._element, true)\n    this._element.style[dimension] = `${this._element[scrollSize]}px`\n  }\n\n  hide() {\n    if (this._isTransitioning || !this._isShown()) {\n      return\n    }\n\n    const startEvent = EventHandler.trigger(this._element, EVENT_HIDE)\n    if (startEvent.defaultPrevented) {\n      return\n    }\n\n    const dimension = this._getDimension()\n\n    this._element.style[dimension] = `${this._element.getBoundingClientRect()[dimension]}px`\n\n    reflow(this._element)\n\n    this._element.classList.add(CLASS_NAME_COLLAPSING)\n    this._element.classList.remove(CLASS_NAME_COLLAPSE, CLASS_NAME_SHOW)\n\n    const triggerArrayLength = this._triggerArray.length\n    for (let i = 0; i < triggerArrayLength; i++) {\n      const trigger = this._triggerArray[i]\n      const elem = getElementFromSelector(trigger)\n\n      if (elem && !this._isShown(elem)) {\n        this._addAriaAndCollapsedClass([trigger], false)\n      }\n    }\n\n    this._isTransitioning = true\n\n    const complete = () => {\n      this._isTransitioning = false\n      this._element.classList.remove(CLASS_NAME_COLLAPSING)\n      this._element.classList.add(CLASS_NAME_COLLAPSE)\n      EventHandler.trigger(this._element, EVENT_HIDDEN)\n    }\n\n    this._element.style[dimension] = ''\n\n    this._queueCallback(complete, this._element, true)\n  }\n\n  _isShown(element = this._element) {\n    return element.classList.contains(CLASS_NAME_SHOW)\n  }\n\n  // Private\n\n  _getConfig(config) {\n    config = {\n      ...Default,\n      ...Manipulator.getDataAttributes(this._element),\n      ...config\n    }\n    config.toggle = Boolean(config.toggle) // Coerce string values\n    config.parent = getElement(config.parent)\n    typeCheckConfig(NAME, config, DefaultType)\n    return config\n  }\n\n  _getDimension() {\n    return this._element.classList.contains(CLASS_NAME_HORIZONTAL) ? WIDTH : HEIGHT\n  }\n\n  _initializeChildren() {\n    if (!this._config.parent) {\n      return\n    }\n\n    const children = SelectorEngine.find(`.${CLASS_NAME_COLLAPSE} .${CLASS_NAME_COLLAPSE}`, this._config.parent)\n    SelectorEngine.find(SELECTOR_DATA_TOGGLE, this._config.parent).filter(elem => !children.includes(elem))\n      .forEach(element => {\n        const selected = getElementFromSelector(element)\n\n        if (selected) {\n          this._addAriaAndCollapsedClass([element], this._isShown(selected))\n        }\n      })\n  }\n\n  _addAriaAndCollapsedClass(triggerArray, isOpen) {\n    if (!triggerArray.length) {\n      return\n    }\n\n    triggerArray.forEach(elem => {\n      if (isOpen) {\n        elem.classList.remove(CLASS_NAME_COLLAPSED)\n      } else {\n        elem.classList.add(CLASS_NAME_COLLAPSED)\n      }\n\n      elem.setAttribute('aria-expanded', isOpen)\n    })\n  }\n\n  // Static\n\n  static jQueryInterface(config) {\n    return this.each(function () {\n      const _config = {}\n      if (typeof config === 'string' && /show|hide/.test(config)) {\n        _config.toggle = false\n      }\n\n      const data = Collapse.getOrCreateInstance(this, _config)\n\n      if (typeof config === 'string') {\n        if (typeof data[config] === 'undefined') {\n          throw new TypeError(`No method named \"${config}\"`)\n        }\n\n        data[config]()\n      }\n    })\n  }\n}\n\n/**\n * ------------------------------------------------------------------------\n * Data Api implementation\n * ------------------------------------------------------------------------\n */\n\nEventHandler.on(document, EVENT_CLICK_DATA_API, SELECTOR_DATA_TOGGLE, function (event) {\n  // preventDefault only for <a> elements (which change the URL) not inside the collapsible element\n  if (event.target.tagName === 'A' || (event.delegateTarget && event.delegateTarget.tagName === 'A')) {\n    event.preventDefault()\n  }\n\n  const selector = getSelectorFromElement(this)\n  const selectorElements = SelectorEngine.find(selector)\n\n  selectorElements.forEach(element => {\n    Collapse.getOrCreateInstance(element, { toggle: false }).toggle()\n  })\n})\n\n/**\n * ------------------------------------------------------------------------\n * jQuery\n * ------------------------------------------------------------------------\n * add .Collapse to jQuery only if jQuery is present\n */\n\ndefineJQueryPlugin(Collapse)\n\nexport default Collapse\n","/**\n * --------------------------------------------------------------------------\n * Bootstrap (v5.1.0): dropdown.js\n * Licensed under MIT (https://github.com/twbs/bootstrap/blob/main/LICENSE)\n * --------------------------------------------------------------------------\n */\n\nimport * as Popper from '@popperjs/core'\n\nimport {\n  defineJQueryPlugin,\n  getElement,\n  getElementFromSelector,\n  getNextActiveElement,\n  isDisabled,\n  isElement,\n  isRTL,\n  isVisible,\n  noop,\n  typeCheckConfig\n} from './util/index'\nimport EventHandler from './dom/event-handler'\nimport Manipulator from './dom/manipulator'\nimport SelectorEngine from './dom/selector-engine'\nimport BaseComponent from './base-component'\n\n/**\n * ------------------------------------------------------------------------\n * Constants\n * ------------------------------------------------------------------------\n */\n\nconst NAME = 'dropdown'\nconst DATA_KEY = 'bs.dropdown'\nconst EVENT_KEY = `.${DATA_KEY}`\nconst DATA_API_KEY = '.data-api'\n\nconst ESCAPE_KEY = 'Escape'\nconst SPACE_KEY = 'Space'\nconst TAB_KEY = 'Tab'\nconst ARROW_UP_KEY = 'ArrowUp'\nconst ARROW_DOWN_KEY = 'ArrowDown'\nconst RIGHT_MOUSE_BUTTON = 2 // MouseEvent.button value for the secondary button, usually the right button\n\nconst REGEXP_KEYDOWN = new RegExp(`${ARROW_UP_KEY}|${ARROW_DOWN_KEY}|${ESCAPE_KEY}`)\n\nconst EVENT_HIDE = `hide${EVENT_KEY}`\nconst EVENT_HIDDEN = `hidden${EVENT_KEY}`\nconst EVENT_SHOW = `show${EVENT_KEY}`\nconst EVENT_SHOWN = `shown${EVENT_KEY}`\nconst EVENT_CLICK_DATA_API = `click${EVENT_KEY}${DATA_API_KEY}`\nconst EVENT_KEYDOWN_DATA_API = `keydown${EVENT_KEY}${DATA_API_KEY}`\nconst EVENT_KEYUP_DATA_API = `keyup${EVENT_KEY}${DATA_API_KEY}`\n\nconst CLASS_NAME_SHOW = 'show'\nconst CLASS_NAME_DROPUP = 'dropup'\nconst CLASS_NAME_DROPEND = 'dropend'\nconst CLASS_NAME_DROPSTART = 'dropstart'\nconst CLASS_NAME_NAVBAR = 'navbar'\n\nconst SELECTOR_DATA_TOGGLE = '[data-bs-toggle=\"dropdown\"]'\nconst SELECTOR_MENU = '.dropdown-menu'\nconst SELECTOR_NAVBAR_NAV = '.navbar-nav'\nconst SELECTOR_VISIBLE_ITEMS = '.dropdown-menu .dropdown-item:not(.disabled):not(:disabled)'\n\nconst PLACEMENT_TOP = isRTL() ? 'top-end' : 'top-start'\nconst PLACEMENT_TOPEND = isRTL() ? 'top-start' : 'top-end'\nconst PLACEMENT_BOTTOM = isRTL() ? 'bottom-end' : 'bottom-start'\nconst PLACEMENT_BOTTOMEND = isRTL() ? 'bottom-start' : 'bottom-end'\nconst PLACEMENT_RIGHT = isRTL() ? 'left-start' : 'right-start'\nconst PLACEMENT_LEFT = isRTL() ? 'right-start' : 'left-start'\n\nconst Default = {\n  offset: [0, 2],\n  boundary: 'clippingParents',\n  reference: 'toggle',\n  display: 'dynamic',\n  popperConfig: null,\n  autoClose: true\n}\n\nconst DefaultType = {\n  offset: '(array|string|function)',\n  boundary: '(string|element)',\n  reference: '(string|element|object)',\n  display: 'string',\n  popperConfig: '(null|object|function)',\n  autoClose: '(boolean|string)'\n}\n\n/**\n * ------------------------------------------------------------------------\n * Class Definition\n * ------------------------------------------------------------------------\n */\n\nclass Dropdown extends BaseComponent {\n  constructor(element, config) {\n    super(element)\n\n    this._popper = null\n    this._config = this._getConfig(config)\n    this._menu = this._getMenuElement()\n    this._inNavbar = this._detectNavbar()\n  }\n\n  // Getters\n\n  static get Default() {\n    return Default\n  }\n\n  static get DefaultType() {\n    return DefaultType\n  }\n\n  static get NAME() {\n    return NAME\n  }\n\n  // Public\n\n  toggle() {\n    return this._isShown() ? this.hide() : this.show()\n  }\n\n  show() {\n    if (isDisabled(this._element) || this._isShown(this._menu)) {\n      return\n    }\n\n    const relatedTarget = {\n      relatedTarget: this._element\n    }\n\n    const showEvent = EventHandler.trigger(this._element, EVENT_SHOW, relatedTarget)\n\n    if (showEvent.defaultPrevented) {\n      return\n    }\n\n    const parent = Dropdown.getParentFromElement(this._element)\n    // Totally disable Popper for Dropdowns in Navbar\n    if (this._inNavbar) {\n      Manipulator.setDataAttribute(this._menu, 'popper', 'none')\n    } else {\n      this._createPopper(parent)\n    }\n\n    // If this is a touch-enabled device we add extra\n    // empty mouseover listeners to the body's immediate children;\n    // only needed because of broken event delegation on iOS\n    // https://www.quirksmode.org/blog/archives/2014/02/mouse_event_bub.html\n    if ('ontouchstart' in document.documentElement &&\n      !parent.closest(SELECTOR_NAVBAR_NAV)) {\n      [].concat(...document.body.children)\n        .forEach(elem => EventHandler.on(elem, 'mouseover', noop))\n    }\n\n    this._element.focus()\n    this._element.setAttribute('aria-expanded', true)\n\n    this._menu.classList.add(CLASS_NAME_SHOW)\n    this._element.classList.add(CLASS_NAME_SHOW)\n    EventHandler.trigger(this._element, EVENT_SHOWN, relatedTarget)\n  }\n\n  hide() {\n    if (isDisabled(this._element) || !this._isShown(this._menu)) {\n      return\n    }\n\n    const relatedTarget = {\n      relatedTarget: this._element\n    }\n\n    this._completeHide(relatedTarget)\n  }\n\n  dispose() {\n    if (this._popper) {\n      this._popper.destroy()\n    }\n\n    super.dispose()\n  }\n\n  update() {\n    this._inNavbar = this._detectNavbar()\n    if (this._popper) {\n      this._popper.update()\n    }\n  }\n\n  // Private\n\n  _completeHide(relatedTarget) {\n    const hideEvent = EventHandler.trigger(this._element, EVENT_HIDE, relatedTarget)\n    if (hideEvent.defaultPrevented) {\n      return\n    }\n\n    // If this is a touch-enabled device we remove the extra\n    // empty mouseover listeners we added for iOS support\n    if ('ontouchstart' in document.documentElement) {\n      [].concat(...document.body.children)\n        .forEach(elem => EventHandler.off(elem, 'mouseover', noop))\n    }\n\n    if (this._popper) {\n      this._popper.destroy()\n    }\n\n    this._menu.classList.remove(CLASS_NAME_SHOW)\n    this._element.classList.remove(CLASS_NAME_SHOW)\n    this._element.setAttribute('aria-expanded', 'false')\n    Manipulator.removeDataAttribute(this._menu, 'popper')\n    EventHandler.trigger(this._element, EVENT_HIDDEN, relatedTarget)\n  }\n\n  _getConfig(config) {\n    config = {\n      ...this.constructor.Default,\n      ...Manipulator.getDataAttributes(this._element),\n      ...config\n    }\n\n    typeCheckConfig(NAME, config, this.constructor.DefaultType)\n\n    if (typeof config.reference === 'object' && !isElement(config.reference) &&\n      typeof config.reference.getBoundingClientRect !== 'function'\n    ) {\n      // Popper virtual elements require a getBoundingClientRect method\n      throw new TypeError(`${NAME.toUpperCase()}: Option \"reference\" provided type \"object\" without a required \"getBoundingClientRect\" method.`)\n    }\n\n    return config\n  }\n\n  _createPopper(parent) {\n    if (typeof Popper === 'undefined') {\n      throw new TypeError('Bootstrap\\'s dropdowns require Popper (https://popper.js.org)')\n    }\n\n    let referenceElement = this._element\n\n    if (this._config.reference === 'parent') {\n      referenceElement = parent\n    } else if (isElement(this._config.reference)) {\n      referenceElement = getElement(this._config.reference)\n    } else if (typeof this._config.reference === 'object') {\n      referenceElement = this._config.reference\n    }\n\n    const popperConfig = this._getPopperConfig()\n    const isDisplayStatic = popperConfig.modifiers.find(modifier => modifier.name === 'applyStyles' && modifier.enabled === false)\n\n    this._popper = Popper.createPopper(referenceElement, this._menu, popperConfig)\n\n    if (isDisplayStatic) {\n      Manipulator.setDataAttribute(this._menu, 'popper', 'static')\n    }\n  }\n\n  _isShown(element = this._element) {\n    return element.classList.contains(CLASS_NAME_SHOW)\n  }\n\n  _getMenuElement() {\n    return SelectorEngine.next(this._element, SELECTOR_MENU)[0]\n  }\n\n  _getPlacement() {\n    const parentDropdown = this._element.parentNode\n\n    if (parentDropdown.classList.contains(CLASS_NAME_DROPEND)) {\n      return PLACEMENT_RIGHT\n    }\n\n    if (parentDropdown.classList.contains(CLASS_NAME_DROPSTART)) {\n      return PLACEMENT_LEFT\n    }\n\n    // We need to trim the value because custom properties can also include spaces\n    const isEnd = getComputedStyle(this._menu).getPropertyValue('--bs-position').trim() === 'end'\n\n    if (parentDropdown.classList.contains(CLASS_NAME_DROPUP)) {\n      return isEnd ? PLACEMENT_TOPEND : PLACEMENT_TOP\n    }\n\n    return isEnd ? PLACEMENT_BOTTOMEND : PLACEMENT_BOTTOM\n  }\n\n  _detectNavbar() {\n    return this._element.closest(`.${CLASS_NAME_NAVBAR}`) !== null\n  }\n\n  _getOffset() {\n    const { offset } = this._config\n\n    if (typeof offset === 'string') {\n      return offset.split(',').map(val => Number.parseInt(val, 10))\n    }\n\n    if (typeof offset === 'function') {\n      return popperData => offset(popperData, this._element)\n    }\n\n    return offset\n  }\n\n  _getPopperConfig() {\n    const defaultBsPopperConfig = {\n      placement: this._getPlacement(),\n      modifiers: [{\n        name: 'preventOverflow',\n        options: {\n          boundary: this._config.boundary\n        }\n      },\n      {\n        name: 'offset',\n        options: {\n          offset: this._getOffset()\n        }\n      }]\n    }\n\n    // Disable Popper if we have a static display\n    if (this._config.display === 'static') {\n      defaultBsPopperConfig.modifiers = [{\n        name: 'applyStyles',\n        enabled: false\n      }]\n    }\n\n    return {\n      ...defaultBsPopperConfig,\n      ...(typeof this._config.popperConfig === 'function' ? this._config.popperConfig(defaultBsPopperConfig) : this._config.popperConfig)\n    }\n  }\n\n  _selectMenuItem({ key, target }) {\n    const items = SelectorEngine.find(SELECTOR_VISIBLE_ITEMS, this._menu).filter(isVisible)\n\n    if (!items.length) {\n      return\n    }\n\n    // if target isn't included in items (e.g. when expanding the dropdown)\n    // allow cycling to get the last item in case key equals ARROW_UP_KEY\n    getNextActiveElement(items, target, key === ARROW_DOWN_KEY, !items.includes(target)).focus()\n  }\n\n  // Static\n\n  static jQueryInterface(config) {\n    return this.each(function () {\n      const data = Dropdown.getOrCreateInstance(this, config)\n\n      if (typeof config !== 'string') {\n        return\n      }\n\n      if (typeof data[config] === 'undefined') {\n        throw new TypeError(`No method named \"${config}\"`)\n      }\n\n      data[config]()\n    })\n  }\n\n  static clearMenus(event) {\n    if (event && (event.button === RIGHT_MOUSE_BUTTON || (event.type === 'keyup' && event.key !== TAB_KEY))) {\n      return\n    }\n\n    const toggles = SelectorEngine.find(SELECTOR_DATA_TOGGLE)\n\n    for (let i = 0, len = toggles.length; i < len; i++) {\n      const context = Dropdown.getInstance(toggles[i])\n      if (!context || context._config.autoClose === false) {\n        continue\n      }\n\n      if (!context._isShown()) {\n        continue\n      }\n\n      const relatedTarget = {\n        relatedTarget: context._element\n      }\n\n      if (event) {\n        const composedPath = event.composedPath()\n        const isMenuTarget = composedPath.includes(context._menu)\n        if (\n          composedPath.includes(context._element) ||\n          (context._config.autoClose === 'inside' && !isMenuTarget) ||\n          (context._config.autoClose === 'outside' && isMenuTarget)\n        ) {\n          continue\n        }\n\n        // Tab navigation through the dropdown menu or events from contained inputs shouldn't close the menu\n        if (context._menu.contains(event.target) && ((event.type === 'keyup' && event.key === TAB_KEY) || /input|select|option|textarea|form/i.test(event.target.tagName))) {\n          continue\n        }\n\n        if (event.type === 'click') {\n          relatedTarget.clickEvent = event\n        }\n      }\n\n      context._completeHide(relatedTarget)\n    }\n  }\n\n  static getParentFromElement(element) {\n    return getElementFromSelector(element) || element.parentNode\n  }\n\n  static dataApiKeydownHandler(event) {\n    // If not input/textarea:\n    //  - And not a key in REGEXP_KEYDOWN => not a dropdown command\n    // If input/textarea:\n    //  - If space key => not a dropdown command\n    //  - If key is other than escape\n    //    - If key is not up or down => not a dropdown command\n    //    - If trigger inside the menu => not a dropdown command\n    if (/input|textarea/i.test(event.target.tagName) ?\n      event.key === SPACE_KEY || (event.key !== ESCAPE_KEY &&\n      ((event.key !== ARROW_DOWN_KEY && event.key !== ARROW_UP_KEY) ||\n        event.target.closest(SELECTOR_MENU))) :\n      !REGEXP_KEYDOWN.test(event.key)) {\n      return\n    }\n\n    const isActive = this.classList.contains(CLASS_NAME_SHOW)\n\n    if (!isActive && event.key === ESCAPE_KEY) {\n      return\n    }\n\n    event.preventDefault()\n    event.stopPropagation()\n\n    if (isDisabled(this)) {\n      return\n    }\n\n    const getToggleButton = this.matches(SELECTOR_DATA_TOGGLE) ? this : SelectorEngine.prev(this, SELECTOR_DATA_TOGGLE)[0]\n    const instance = Dropdown.getOrCreateInstance(getToggleButton)\n\n    if (event.key === ESCAPE_KEY) {\n      instance.hide()\n      return\n    }\n\n    if (event.key === ARROW_UP_KEY || event.key === ARROW_DOWN_KEY) {\n      if (!isActive) {\n        instance.show()\n      }\n\n      instance._selectMenuItem(event)\n      return\n    }\n\n    if (!isActive || event.key === SPACE_KEY) {\n      Dropdown.clearMenus()\n    }\n  }\n}\n\n/**\n * ------------------------------------------------------------------------\n * Data Api implementation\n * ------------------------------------------------------------------------\n */\n\nEventHandler.on(document, EVENT_KEYDOWN_DATA_API, SELECTOR_DATA_TOGGLE, Dropdown.dataApiKeydownHandler)\nEventHandler.on(document, EVENT_KEYDOWN_DATA_API, SELECTOR_MENU, Dropdown.dataApiKeydownHandler)\nEventHandler.on(document, EVENT_CLICK_DATA_API, Dropdown.clearMenus)\nEventHandler.on(document, EVENT_KEYUP_DATA_API, Dropdown.clearMenus)\nEventHandler.on(document, EVENT_CLICK_DATA_API, SELECTOR_DATA_TOGGLE, function (event) {\n  event.preventDefault()\n  Dropdown.getOrCreateInstance(this).toggle()\n})\n\n/**\n * ------------------------------------------------------------------------\n * jQuery\n * ------------------------------------------------------------------------\n * add .Dropdown to jQuery only if jQuery is present\n */\n\ndefineJQueryPlugin(Dropdown)\n\nexport default Dropdown\n","/**\n * --------------------------------------------------------------------------\n * Bootstrap (v5.1.0): util/scrollBar.js\n * Licensed under MIT (https://github.com/twbs/bootstrap/blob/main/LICENSE)\n * --------------------------------------------------------------------------\n */\n\nimport SelectorEngine from '../dom/selector-engine'\nimport Manipulator from '../dom/manipulator'\nimport { isElement } from './index'\n\nconst SELECTOR_FIXED_CONTENT = '.fixed-top, .fixed-bottom, .is-fixed, .sticky-top'\nconst SELECTOR_STICKY_CONTENT = '.sticky-top'\n\nclass ScrollBarHelper {\n  constructor() {\n    this._element = document.body\n  }\n\n  getWidth() {\n    // https://developer.mozilla.org/en-US/docs/Web/API/Window/innerWidth#usage_notes\n    const documentWidth = document.documentElement.clientWidth\n    return Math.abs(window.innerWidth - documentWidth)\n  }\n\n  hide() {\n    const width = this.getWidth()\n    this._disableOverFlow()\n    // give padding to element to balance the hidden scrollbar width\n    this._setElementAttributes(this._element, 'paddingRight', calculatedValue => calculatedValue + width)\n    // trick: We adjust positive paddingRight and negative marginRight to sticky-top elements to keep showing fullwidth\n    this._setElementAttributes(SELECTOR_FIXED_CONTENT, 'paddingRight', calculatedValue => calculatedValue + width)\n    this._setElementAttributes(SELECTOR_STICKY_CONTENT, 'marginRight', calculatedValue => calculatedValue - width)\n  }\n\n  _disableOverFlow() {\n    this._saveInitialAttribute(this._element, 'overflow')\n    this._element.style.overflow = 'hidden'\n  }\n\n  _setElementAttributes(selector, styleProp, callback) {\n    const scrollbarWidth = this.getWidth()\n    const manipulationCallBack = element => {\n      if (element !== this._element && window.innerWidth > element.clientWidth + scrollbarWidth) {\n        return\n      }\n\n      this._saveInitialAttribute(element, styleProp)\n      const calculatedValue = window.getComputedStyle(element)[styleProp]\n      element.style[styleProp] = `${callback(Number.parseFloat(calculatedValue))}px`\n    }\n\n    this._applyManipulationCallback(selector, manipulationCallBack)\n  }\n\n  reset() {\n    this._resetElementAttributes(this._element, 'overflow')\n    this._resetElementAttributes(this._element, 'paddingRight')\n    this._resetElementAttributes(SELECTOR_FIXED_CONTENT, 'paddingRight')\n    this._resetElementAttributes(SELECTOR_STICKY_CONTENT, 'marginRight')\n  }\n\n  _saveInitialAttribute(element, styleProp) {\n    const actualValue = element.style[styleProp]\n    if (actualValue) {\n      Manipulator.setDataAttribute(element, styleProp, actualValue)\n    }\n  }\n\n  _resetElementAttributes(selector, styleProp) {\n    const manipulationCallBack = element => {\n      const value = Manipulator.getDataAttribute(element, styleProp)\n      if (typeof value === 'undefined') {\n        element.style.removeProperty(styleProp)\n      } else {\n        Manipulator.removeDataAttribute(element, styleProp)\n        element.style[styleProp] = value\n      }\n    }\n\n    this._applyManipulationCallback(selector, manipulationCallBack)\n  }\n\n  _applyManipulationCallback(selector, callBack) {\n    if (isElement(selector)) {\n      callBack(selector)\n    } else {\n      SelectorEngine.find(selector, this._element).forEach(callBack)\n    }\n  }\n\n  isOverflowing() {\n    return this.getWidth() > 0\n  }\n}\n\nexport default ScrollBarHelper\n","/**\n * --------------------------------------------------------------------------\n * Bootstrap (v5.1.0): util/backdrop.js\n * Licensed under MIT (https://github.com/twbs/bootstrap/blob/master/LICENSE)\n * --------------------------------------------------------------------------\n */\n\nimport EventHandler from '../dom/event-handler'\nimport { execute, executeAfterTransition, getElement, reflow, typeCheckConfig } from './index'\n\nconst Default = {\n  className: 'modal-backdrop',\n  isVisible: true, // if false, we use the backdrop helper without adding any element to the dom\n  isAnimated: false,\n  rootElement: 'body', // give the choice to place backdrop under different elements\n  clickCallback: null\n}\n\nconst DefaultType = {\n  className: 'string',\n  isVisible: 'boolean',\n  isAnimated: 'boolean',\n  rootElement: '(element|string)',\n  clickCallback: '(function|null)'\n}\nconst NAME = 'backdrop'\nconst CLASS_NAME_FADE = 'fade'\nconst CLASS_NAME_SHOW = 'show'\n\nconst EVENT_MOUSEDOWN = `mousedown.bs.${NAME}`\n\nclass Backdrop {\n  constructor(config) {\n    this._config = this._getConfig(config)\n    this._isAppended = false\n    this._element = null\n  }\n\n  show(callback) {\n    if (!this._config.isVisible) {\n      execute(callback)\n      return\n    }\n\n    this._append()\n\n    if (this._config.isAnimated) {\n      reflow(this._getElement())\n    }\n\n    this._getElement().classList.add(CLASS_NAME_SHOW)\n\n    this._emulateAnimation(() => {\n      execute(callback)\n    })\n  }\n\n  hide(callback) {\n    if (!this._config.isVisible) {\n      execute(callback)\n      return\n    }\n\n    this._getElement().classList.remove(CLASS_NAME_SHOW)\n\n    this._emulateAnimation(() => {\n      this.dispose()\n      execute(callback)\n    })\n  }\n\n  // Private\n\n  _getElement() {\n    if (!this._element) {\n      const backdrop = document.createElement('div')\n      backdrop.className = this._config.className\n      if (this._config.isAnimated) {\n        backdrop.classList.add(CLASS_NAME_FADE)\n      }\n\n      this._element = backdrop\n    }\n\n    return this._element\n  }\n\n  _getConfig(config) {\n    config = {\n      ...Default,\n      ...(typeof config === 'object' ? config : {})\n    }\n\n    // use getElement() with the default \"body\" to get a fresh Element on each instantiation\n    config.rootElement = getElement(config.rootElement)\n    typeCheckConfig(NAME, config, DefaultType)\n    return config\n  }\n\n  _append() {\n    if (this._isAppended) {\n      return\n    }\n\n    this._config.rootElement.append(this._getElement())\n\n    EventHandler.on(this._getElement(), EVENT_MOUSEDOWN, () => {\n      execute(this._config.clickCallback)\n    })\n\n    this._isAppended = true\n  }\n\n  dispose() {\n    if (!this._isAppended) {\n      return\n    }\n\n    EventHandler.off(this._element, EVENT_MOUSEDOWN)\n\n    this._element.remove()\n    this._isAppended = false\n  }\n\n  _emulateAnimation(callback) {\n    executeAfterTransition(callback, this._getElement(), this._config.isAnimated)\n  }\n}\n\nexport default Backdrop\n","/**\n * --------------------------------------------------------------------------\n * Bootstrap (v5.1.0): util/focustrap.js\n * Licensed under MIT (https://github.com/twbs/bootstrap/blob/master/LICENSE)\n * --------------------------------------------------------------------------\n */\n\nimport EventHandler from '../dom/event-handler'\nimport SelectorEngine from '../dom/selector-engine'\nimport { typeCheckConfig } from './index'\n\nconst Default = {\n  trapElement: null, // The element to trap focus inside of\n  autofocus: true\n}\n\nconst DefaultType = {\n  trapElement: 'element',\n  autofocus: 'boolean'\n}\n\nconst NAME = 'focustrap'\nconst DATA_KEY = 'bs.focustrap'\nconst EVENT_KEY = `.${DATA_KEY}`\nconst EVENT_FOCUSIN = `focusin${EVENT_KEY}`\nconst EVENT_KEYDOWN_TAB = `keydown.tab${EVENT_KEY}`\n\nconst TAB_KEY = 'Tab'\nconst TAB_NAV_FORWARD = 'forward'\nconst TAB_NAV_BACKWARD = 'backward'\n\nclass FocusTrap {\n  constructor(config) {\n    this._config = this._getConfig(config)\n    this._isActive = false\n    this._lastTabNavDirection = null\n  }\n\n  activate() {\n    const { trapElement, autofocus } = this._config\n\n    if (this._isActive) {\n      return\n    }\n\n    if (autofocus) {\n      trapElement.focus()\n    }\n\n    EventHandler.off(document, EVENT_KEY) // guard against infinite focus loop\n    EventHandler.on(document, EVENT_FOCUSIN, event => this._handleFocusin(event))\n    EventHandler.on(document, EVENT_KEYDOWN_TAB, event => this._handleKeydown(event))\n\n    this._isActive = true\n  }\n\n  deactivate() {\n    if (!this._isActive) {\n      return\n    }\n\n    this._isActive = false\n    EventHandler.off(document, EVENT_KEY)\n  }\n\n  // Private\n\n  _handleFocusin(event) {\n    const { target } = event\n    const { trapElement } = this._config\n\n    if (\n      target === document ||\n      target === trapElement ||\n      trapElement.contains(target)\n    ) {\n      return\n    }\n\n    const elements = SelectorEngine.focusableChildren(trapElement)\n\n    if (elements.length === 0) {\n      trapElement.focus()\n    } else if (this._lastTabNavDirection === TAB_NAV_BACKWARD) {\n      elements[elements.length - 1].focus()\n    } else {\n      elements[0].focus()\n    }\n  }\n\n  _handleKeydown(event) {\n    if (event.key !== TAB_KEY) {\n      return\n    }\n\n    this._lastTabNavDirection = event.shiftKey ? TAB_NAV_BACKWARD : TAB_NAV_FORWARD\n  }\n\n  _getConfig(config) {\n    config = {\n      ...Default,\n      ...(typeof config === 'object' ? config : {})\n    }\n    typeCheckConfig(NAME, config, DefaultType)\n    return config\n  }\n}\n\nexport default FocusTrap\n","/**\n * --------------------------------------------------------------------------\n * Bootstrap (v5.1.0): modal.js\n * Licensed under MIT (https://github.com/twbs/bootstrap/blob/main/LICENSE)\n * --------------------------------------------------------------------------\n */\n\nimport {\n  defineJQueryPlugin,\n  getElementFromSelector,\n  isRTL,\n  isVisible,\n  reflow,\n  typeCheckConfig\n} from './util/index'\nimport EventHandler from './dom/event-handler'\nimport Manipulator from './dom/manipulator'\nimport SelectorEngine from './dom/selector-engine'\nimport ScrollBarHelper from './util/scrollbar'\nimport BaseComponent from './base-component'\nimport Backdrop from './util/backdrop'\nimport FocusTrap from './util/focustrap'\nimport { enableDismissTrigger } from './util/component-functions'\n\n/**\n * ------------------------------------------------------------------------\n * Constants\n * ------------------------------------------------------------------------\n */\n\nconst NAME = 'modal'\nconst DATA_KEY = 'bs.modal'\nconst EVENT_KEY = `.${DATA_KEY}`\nconst DATA_API_KEY = '.data-api'\nconst ESCAPE_KEY = 'Escape'\n\nconst Default = {\n  backdrop: true,\n  keyboard: true,\n  focus: true\n}\n\nconst DefaultType = {\n  backdrop: '(boolean|string)',\n  keyboard: 'boolean',\n  focus: 'boolean'\n}\n\nconst EVENT_HIDE = `hide${EVENT_KEY}`\nconst EVENT_HIDE_PREVENTED = `hidePrevented${EVENT_KEY}`\nconst EVENT_HIDDEN = `hidden${EVENT_KEY}`\nconst EVENT_SHOW = `show${EVENT_KEY}`\nconst EVENT_SHOWN = `shown${EVENT_KEY}`\nconst EVENT_RESIZE = `resize${EVENT_KEY}`\nconst EVENT_CLICK_DISMISS = `click.dismiss${EVENT_KEY}`\nconst EVENT_KEYDOWN_DISMISS = `keydown.dismiss${EVENT_KEY}`\nconst EVENT_MOUSEUP_DISMISS = `mouseup.dismiss${EVENT_KEY}`\nconst EVENT_MOUSEDOWN_DISMISS = `mousedown.dismiss${EVENT_KEY}`\nconst EVENT_CLICK_DATA_API = `click${EVENT_KEY}${DATA_API_KEY}`\n\nconst CLASS_NAME_OPEN = 'modal-open'\nconst CLASS_NAME_FADE = 'fade'\nconst CLASS_NAME_SHOW = 'show'\nconst CLASS_NAME_STATIC = 'modal-static'\n\nconst SELECTOR_DIALOG = '.modal-dialog'\nconst SELECTOR_MODAL_BODY = '.modal-body'\nconst SELECTOR_DATA_TOGGLE = '[data-bs-toggle=\"modal\"]'\n\n/**\n * ------------------------------------------------------------------------\n * Class Definition\n * ------------------------------------------------------------------------\n */\n\nclass Modal extends BaseComponent {\n  constructor(element, config) {\n    super(element)\n\n    this._config = this._getConfig(config)\n    this._dialog = SelectorEngine.findOne(SELECTOR_DIALOG, this._element)\n    this._backdrop = this._initializeBackDrop()\n    this._focustrap = this._initializeFocusTrap()\n    this._isShown = false\n    this._ignoreBackdropClick = false\n    this._isTransitioning = false\n    this._scrollBar = new ScrollBarHelper()\n  }\n\n  // Getters\n\n  static get Default() {\n    return Default\n  }\n\n  static get NAME() {\n    return NAME\n  }\n\n  // Public\n\n  toggle(relatedTarget) {\n    return this._isShown ? this.hide() : this.show(relatedTarget)\n  }\n\n  show(relatedTarget) {\n    if (this._isShown || this._isTransitioning) {\n      return\n    }\n\n    const showEvent = EventHandler.trigger(this._element, EVENT_SHOW, {\n      relatedTarget\n    })\n\n    if (showEvent.defaultPrevented) {\n      return\n    }\n\n    this._isShown = true\n\n    if (this._isAnimated()) {\n      this._isTransitioning = true\n    }\n\n    this._scrollBar.hide()\n\n    document.body.classList.add(CLASS_NAME_OPEN)\n\n    this._adjustDialog()\n\n    this._setEscapeEvent()\n    this._setResizeEvent()\n\n    EventHandler.on(this._dialog, EVENT_MOUSEDOWN_DISMISS, () => {\n      EventHandler.one(this._element, EVENT_MOUSEUP_DISMISS, event => {\n        if (event.target === this._element) {\n          this._ignoreBackdropClick = true\n        }\n      })\n    })\n\n    this._showBackdrop(() => this._showElement(relatedTarget))\n  }\n\n  hide() {\n    if (!this._isShown || this._isTransitioning) {\n      return\n    }\n\n    const hideEvent = EventHandler.trigger(this._element, EVENT_HIDE)\n\n    if (hideEvent.defaultPrevented) {\n      return\n    }\n\n    this._isShown = false\n    const isAnimated = this._isAnimated()\n\n    if (isAnimated) {\n      this._isTransitioning = true\n    }\n\n    this._setEscapeEvent()\n    this._setResizeEvent()\n\n    this._focustrap.deactivate()\n\n    this._element.classList.remove(CLASS_NAME_SHOW)\n\n    EventHandler.off(this._element, EVENT_CLICK_DISMISS)\n    EventHandler.off(this._dialog, EVENT_MOUSEDOWN_DISMISS)\n\n    this._queueCallback(() => this._hideModal(), this._element, isAnimated)\n  }\n\n  dispose() {\n    [window, this._dialog]\n      .forEach(htmlElement => EventHandler.off(htmlElement, EVENT_KEY))\n\n    this._backdrop.dispose()\n    this._focustrap.deactivate()\n    super.dispose()\n  }\n\n  handleUpdate() {\n    this._adjustDialog()\n  }\n\n  // Private\n\n  _initializeBackDrop() {\n    return new Backdrop({\n      isVisible: Boolean(this._config.backdrop), // 'static' option will be translated to true, and booleans will keep their value\n      isAnimated: this._isAnimated()\n    })\n  }\n\n  _initializeFocusTrap() {\n    return new FocusTrap({\n      trapElement: this._element\n    })\n  }\n\n  _getConfig(config) {\n    config = {\n      ...Default,\n      ...Manipulator.getDataAttributes(this._element),\n      ...(typeof config === 'object' ? config : {})\n    }\n    typeCheckConfig(NAME, config, DefaultType)\n    return config\n  }\n\n  _showElement(relatedTarget) {\n    const isAnimated = this._isAnimated()\n    const modalBody = SelectorEngine.findOne(SELECTOR_MODAL_BODY, this._dialog)\n\n    if (!this._element.parentNode || this._element.parentNode.nodeType !== Node.ELEMENT_NODE) {\n      // Don't move modal's DOM position\n      document.body.append(this._element)\n    }\n\n    this._element.style.display = 'block'\n    this._element.removeAttribute('aria-hidden')\n    this._element.setAttribute('aria-modal', true)\n    this._element.setAttribute('role', 'dialog')\n    this._element.scrollTop = 0\n\n    if (modalBody) {\n      modalBody.scrollTop = 0\n    }\n\n    if (isAnimated) {\n      reflow(this._element)\n    }\n\n    this._element.classList.add(CLASS_NAME_SHOW)\n\n    const transitionComplete = () => {\n      if (this._config.focus) {\n        this._focustrap.activate()\n      }\n\n      this._isTransitioning = false\n      EventHandler.trigger(this._element, EVENT_SHOWN, {\n        relatedTarget\n      })\n    }\n\n    this._queueCallback(transitionComplete, this._dialog, isAnimated)\n  }\n\n  _setEscapeEvent() {\n    if (this._isShown) {\n      EventHandler.on(this._element, EVENT_KEYDOWN_DISMISS, event => {\n        if (this._config.keyboard && event.key === ESCAPE_KEY) {\n          event.preventDefault()\n          this.hide()\n        } else if (!this._config.keyboard && event.key === ESCAPE_KEY) {\n          this._triggerBackdropTransition()\n        }\n      })\n    } else {\n      EventHandler.off(this._element, EVENT_KEYDOWN_DISMISS)\n    }\n  }\n\n  _setResizeEvent() {\n    if (this._isShown) {\n      EventHandler.on(window, EVENT_RESIZE, () => this._adjustDialog())\n    } else {\n      EventHandler.off(window, EVENT_RESIZE)\n    }\n  }\n\n  _hideModal() {\n    this._element.style.display = 'none'\n    this._element.setAttribute('aria-hidden', true)\n    this._element.removeAttribute('aria-modal')\n    this._element.removeAttribute('role')\n    this._isTransitioning = false\n    this._backdrop.hide(() => {\n      document.body.classList.remove(CLASS_NAME_OPEN)\n      this._resetAdjustments()\n      this._scrollBar.reset()\n      EventHandler.trigger(this._element, EVENT_HIDDEN)\n    })\n  }\n\n  _showBackdrop(callback) {\n    EventHandler.on(this._element, EVENT_CLICK_DISMISS, event => {\n      if (this._ignoreBackdropClick) {\n        this._ignoreBackdropClick = false\n        return\n      }\n\n      if (event.target !== event.currentTarget) {\n        return\n      }\n\n      if (this._config.backdrop === true) {\n        this.hide()\n      } else if (this._config.backdrop === 'static') {\n        this._triggerBackdropTransition()\n      }\n    })\n\n    this._backdrop.show(callback)\n  }\n\n  _isAnimated() {\n    return this._element.classList.contains(CLASS_NAME_FADE)\n  }\n\n  _triggerBackdropTransition() {\n    const hideEvent = EventHandler.trigger(this._element, EVENT_HIDE_PREVENTED)\n    if (hideEvent.defaultPrevented) {\n      return\n    }\n\n    const { classList, scrollHeight, style } = this._element\n    const isModalOverflowing = scrollHeight > document.documentElement.clientHeight\n\n    // return if the following background transition hasn't yet completed\n    if ((!isModalOverflowing && style.overflowY === 'hidden') || classList.contains(CLASS_NAME_STATIC)) {\n      return\n    }\n\n    if (!isModalOverflowing) {\n      style.overflowY = 'hidden'\n    }\n\n    classList.add(CLASS_NAME_STATIC)\n    this._queueCallback(() => {\n      classList.remove(CLASS_NAME_STATIC)\n      if (!isModalOverflowing) {\n        this._queueCallback(() => {\n          style.overflowY = ''\n        }, this._dialog)\n      }\n    }, this._dialog)\n\n    this._element.focus()\n  }\n\n  // ----------------------------------------------------------------------\n  // the following methods are used to handle overflowing modals\n  // ----------------------------------------------------------------------\n\n  _adjustDialog() {\n    const isModalOverflowing = this._element.scrollHeight > document.documentElement.clientHeight\n    const scrollbarWidth = this._scrollBar.getWidth()\n    const isBodyOverflowing = scrollbarWidth > 0\n\n    if ((!isBodyOverflowing && isModalOverflowing && !isRTL()) || (isBodyOverflowing && !isModalOverflowing && isRTL())) {\n      this._element.style.paddingLeft = `${scrollbarWidth}px`\n    }\n\n    if ((isBodyOverflowing && !isModalOverflowing && !isRTL()) || (!isBodyOverflowing && isModalOverflowing && isRTL())) {\n      this._element.style.paddingRight = `${scrollbarWidth}px`\n    }\n  }\n\n  _resetAdjustments() {\n    this._element.style.paddingLeft = ''\n    this._element.style.paddingRight = ''\n  }\n\n  // Static\n\n  static jQueryInterface(config, relatedTarget) {\n    return this.each(function () {\n      const data = Modal.getOrCreateInstance(this, config)\n\n      if (typeof config !== 'string') {\n        return\n      }\n\n      if (typeof data[config] === 'undefined') {\n        throw new TypeError(`No method named \"${config}\"`)\n      }\n\n      data[config](relatedTarget)\n    })\n  }\n}\n\n/**\n * ------------------------------------------------------------------------\n * Data Api implementation\n * ------------------------------------------------------------------------\n */\n\nEventHandler.on(document, EVENT_CLICK_DATA_API, SELECTOR_DATA_TOGGLE, function (event) {\n  const target = getElementFromSelector(this)\n\n  if (['A', 'AREA'].includes(this.tagName)) {\n    event.preventDefault()\n  }\n\n  EventHandler.one(target, EVENT_SHOW, showEvent => {\n    if (showEvent.defaultPrevented) {\n      // only register focus restorer if modal will actually get shown\n      return\n    }\n\n    EventHandler.one(target, EVENT_HIDDEN, () => {\n      if (isVisible(this)) {\n        this.focus()\n      }\n    })\n  })\n\n  const data = Modal.getOrCreateInstance(target)\n\n  data.toggle(this)\n})\n\nenableDismissTrigger(Modal)\n\n/**\n * ------------------------------------------------------------------------\n * jQuery\n * ------------------------------------------------------------------------\n * add .Modal to jQuery only if jQuery is present\n */\n\ndefineJQueryPlugin(Modal)\n\nexport default Modal\n","/**\n * --------------------------------------------------------------------------\n * Bootstrap (v5.1.0): offcanvas.js\n * Licensed under MIT (https://github.com/twbs/bootstrap/blob/master/LICENSE)\n * --------------------------------------------------------------------------\n */\n\nimport {\n  defineJQueryPlugin,\n  getElementFromSelector,\n  isDisabled,\n  isVisible,\n  typeCheckConfig\n} from './util/index'\nimport ScrollBarHelper from './util/scrollbar'\nimport EventHandler from './dom/event-handler'\nimport BaseComponent from './base-component'\nimport SelectorEngine from './dom/selector-engine'\nimport Manipulator from './dom/manipulator'\nimport Backdrop from './util/backdrop'\nimport FocusTrap from './util/focustrap'\nimport { enableDismissTrigger } from './util/component-functions'\n\n/**\n * ------------------------------------------------------------------------\n * Constants\n * ------------------------------------------------------------------------\n */\n\nconst NAME = 'offcanvas'\nconst DATA_KEY = 'bs.offcanvas'\nconst EVENT_KEY = `.${DATA_KEY}`\nconst DATA_API_KEY = '.data-api'\nconst EVENT_LOAD_DATA_API = `load${EVENT_KEY}${DATA_API_KEY}`\nconst ESCAPE_KEY = 'Escape'\n\nconst Default = {\n  backdrop: true,\n  keyboard: true,\n  scroll: false\n}\n\nconst DefaultType = {\n  backdrop: 'boolean',\n  keyboard: 'boolean',\n  scroll: 'boolean'\n}\n\nconst CLASS_NAME_SHOW = 'show'\nconst CLASS_NAME_BACKDROP = 'offcanvas-backdrop'\nconst OPEN_SELECTOR = '.offcanvas.show'\n\nconst EVENT_SHOW = `show${EVENT_KEY}`\nconst EVENT_SHOWN = `shown${EVENT_KEY}`\nconst EVENT_HIDE = `hide${EVENT_KEY}`\nconst EVENT_HIDDEN = `hidden${EVENT_KEY}`\nconst EVENT_CLICK_DATA_API = `click${EVENT_KEY}${DATA_API_KEY}`\nconst EVENT_KEYDOWN_DISMISS = `keydown.dismiss${EVENT_KEY}`\n\nconst SELECTOR_DATA_TOGGLE = '[data-bs-toggle=\"offcanvas\"]'\n\n/**\n * ------------------------------------------------------------------------\n * Class Definition\n * ------------------------------------------------------------------------\n */\n\nclass Offcanvas extends BaseComponent {\n  constructor(element, config) {\n    super(element)\n\n    this._config = this._getConfig(config)\n    this._isShown = false\n    this._backdrop = this._initializeBackDrop()\n    this._focustrap = this._initializeFocusTrap()\n    this._addEventListeners()\n  }\n\n  // Getters\n\n  static get NAME() {\n    return NAME\n  }\n\n  static get Default() {\n    return Default\n  }\n\n  // Public\n\n  toggle(relatedTarget) {\n    return this._isShown ? this.hide() : this.show(relatedTarget)\n  }\n\n  show(relatedTarget) {\n    if (this._isShown) {\n      return\n    }\n\n    const showEvent = EventHandler.trigger(this._element, EVENT_SHOW, { relatedTarget })\n\n    if (showEvent.defaultPrevented) {\n      return\n    }\n\n    this._isShown = true\n    this._element.style.visibility = 'visible'\n\n    this._backdrop.show()\n\n    if (!this._config.scroll) {\n      new ScrollBarHelper().hide()\n    }\n\n    this._element.removeAttribute('aria-hidden')\n    this._element.setAttribute('aria-modal', true)\n    this._element.setAttribute('role', 'dialog')\n    this._element.classList.add(CLASS_NAME_SHOW)\n\n    const completeCallBack = () => {\n      if (!this._config.scroll) {\n        this._focustrap.activate()\n      }\n\n      EventHandler.trigger(this._element, EVENT_SHOWN, { relatedTarget })\n    }\n\n    this._queueCallback(completeCallBack, this._element, true)\n  }\n\n  hide() {\n    if (!this._isShown) {\n      return\n    }\n\n    const hideEvent = EventHandler.trigger(this._element, EVENT_HIDE)\n\n    if (hideEvent.defaultPrevented) {\n      return\n    }\n\n    this._focustrap.deactivate()\n    this._element.blur()\n    this._isShown = false\n    this._element.classList.remove(CLASS_NAME_SHOW)\n    this._backdrop.hide()\n\n    const completeCallback = () => {\n      this._element.setAttribute('aria-hidden', true)\n      this._element.removeAttribute('aria-modal')\n      this._element.removeAttribute('role')\n      this._element.style.visibility = 'hidden'\n\n      if (!this._config.scroll) {\n        new ScrollBarHelper().reset()\n      }\n\n      EventHandler.trigger(this._element, EVENT_HIDDEN)\n    }\n\n    this._queueCallback(completeCallback, this._element, true)\n  }\n\n  dispose() {\n    this._backdrop.dispose()\n    this._focustrap.deactivate()\n    super.dispose()\n  }\n\n  // Private\n\n  _getConfig(config) {\n    config = {\n      ...Default,\n      ...Manipulator.getDataAttributes(this._element),\n      ...(typeof config === 'object' ? config : {})\n    }\n    typeCheckConfig(NAME, config, DefaultType)\n    return config\n  }\n\n  _initializeBackDrop() {\n    return new Backdrop({\n      className: CLASS_NAME_BACKDROP,\n      isVisible: this._config.backdrop,\n      isAnimated: true,\n      rootElement: this._element.parentNode,\n      clickCallback: () => this.hide()\n    })\n  }\n\n  _initializeFocusTrap() {\n    return new FocusTrap({\n      trapElement: this._element\n    })\n  }\n\n  _addEventListeners() {\n    EventHandler.on(this._element, EVENT_KEYDOWN_DISMISS, event => {\n      if (this._config.keyboard && event.key === ESCAPE_KEY) {\n        this.hide()\n      }\n    })\n  }\n\n  // Static\n\n  static jQueryInterface(config) {\n    return this.each(function () {\n      const data = Offcanvas.getOrCreateInstance(this, config)\n\n      if (typeof config !== 'string') {\n        return\n      }\n\n      if (data[config] === undefined || config.startsWith('_') || config === 'constructor') {\n        throw new TypeError(`No method named \"${config}\"`)\n      }\n\n      data[config](this)\n    })\n  }\n}\n\n/**\n * ------------------------------------------------------------------------\n * Data Api implementation\n * ------------------------------------------------------------------------\n */\n\nEventHandler.on(document, EVENT_CLICK_DATA_API, SELECTOR_DATA_TOGGLE, function (event) {\n  const target = getElementFromSelector(this)\n\n  if (['A', 'AREA'].includes(this.tagName)) {\n    event.preventDefault()\n  }\n\n  if (isDisabled(this)) {\n    return\n  }\n\n  EventHandler.one(target, EVENT_HIDDEN, () => {\n    // focus on trigger when it is closed\n    if (isVisible(this)) {\n      this.focus()\n    }\n  })\n\n  // avoid conflict when clicking a toggler of an offcanvas, while another is open\n  const allReadyOpen = SelectorEngine.findOne(OPEN_SELECTOR)\n  if (allReadyOpen && allReadyOpen !== target) {\n    Offcanvas.getInstance(allReadyOpen).hide()\n  }\n\n  const data = Offcanvas.getOrCreateInstance(target)\n  data.toggle(this)\n})\n\nEventHandler.on(window, EVENT_LOAD_DATA_API, () =>\n  SelectorEngine.find(OPEN_SELECTOR).forEach(el => Offcanvas.getOrCreateInstance(el).show())\n)\n\nenableDismissTrigger(Offcanvas)\n/**\n * ------------------------------------------------------------------------\n * jQuery\n * ------------------------------------------------------------------------\n */\n\ndefineJQueryPlugin(Offcanvas)\n\nexport default Offcanvas\n","/**\n * --------------------------------------------------------------------------\n * Bootstrap (v5.1.0): util/sanitizer.js\n * Licensed under MIT (https://github.com/twbs/bootstrap/blob/main/LICENSE)\n * --------------------------------------------------------------------------\n */\n\nconst uriAttrs = new Set([\n  'background',\n  'cite',\n  'href',\n  'itemtype',\n  'longdesc',\n  'poster',\n  'src',\n  'xlink:href'\n])\n\nconst ARIA_ATTRIBUTE_PATTERN = /^aria-[\\w-]*$/i\n\n/**\n * A pattern that recognizes a commonly useful subset of URLs that are safe.\n *\n * Shoutout to Angular 7 https://github.com/angular/angular/blob/7.2.4/packages/core/src/sanitization/url_sanitizer.ts\n */\nconst SAFE_URL_PATTERN = /^(?:(?:https?|mailto|ftp|tel|file):|[^#&/:?]*(?:[#/?]|$))/i\n\n/**\n * A pattern that matches safe data URLs. Only matches image, video and audio types.\n *\n * Shoutout to Angular 7 https://github.com/angular/angular/blob/7.2.4/packages/core/src/sanitization/url_sanitizer.ts\n */\nconst DATA_URL_PATTERN = /^data:(?:image\\/(?:bmp|gif|jpeg|jpg|png|tiff|webp)|video\\/(?:mpeg|mp4|ogg|webm)|audio\\/(?:mp3|oga|ogg|opus));base64,[\\d+/a-z]+=*$/i\n\nconst allowedAttribute = (attr, allowedAttributeList) => {\n  const attrName = attr.nodeName.toLowerCase()\n\n  if (allowedAttributeList.includes(attrName)) {\n    if (uriAttrs.has(attrName)) {\n      return Boolean(SAFE_URL_PATTERN.test(attr.nodeValue) || DATA_URL_PATTERN.test(attr.nodeValue))\n    }\n\n    return true\n  }\n\n  const regExp = allowedAttributeList.filter(attrRegex => attrRegex instanceof RegExp)\n\n  // Check if a regular expression validates the attribute.\n  for (let i = 0, len = regExp.length; i < len; i++) {\n    if (regExp[i].test(attrName)) {\n      return true\n    }\n  }\n\n  return false\n}\n\nexport const DefaultAllowlist = {\n  // Global attributes allowed on any supplied element below.\n  '*': ['class', 'dir', 'id', 'lang', 'role', ARIA_ATTRIBUTE_PATTERN],\n  a: ['target', 'href', 'title', 'rel'],\n  area: [],\n  b: [],\n  br: [],\n  col: [],\n  code: [],\n  div: [],\n  em: [],\n  hr: [],\n  h1: [],\n  h2: [],\n  h3: [],\n  h4: [],\n  h5: [],\n  h6: [],\n  i: [],\n  img: ['src', 'srcset', 'alt', 'title', 'width', 'height'],\n  li: [],\n  ol: [],\n  p: [],\n  pre: [],\n  s: [],\n  small: [],\n  span: [],\n  sub: [],\n  sup: [],\n  strong: [],\n  u: [],\n  ul: []\n}\n\nexport function sanitizeHtml(unsafeHtml, allowList, sanitizeFn) {\n  if (!unsafeHtml.length) {\n    return unsafeHtml\n  }\n\n  if (sanitizeFn && typeof sanitizeFn === 'function') {\n    return sanitizeFn(unsafeHtml)\n  }\n\n  const domParser = new window.DOMParser()\n  const createdDocument = domParser.parseFromString(unsafeHtml, 'text/html')\n  const allowlistKeys = Object.keys(allowList)\n  const elements = [].concat(...createdDocument.body.querySelectorAll('*'))\n\n  for (let i = 0, len = elements.length; i < len; i++) {\n    const el = elements[i]\n    const elName = el.nodeName.toLowerCase()\n\n    if (!allowlistKeys.includes(elName)) {\n      el.remove()\n\n      continue\n    }\n\n    const attributeList = [].concat(...el.attributes)\n    const allowedAttributes = [].concat(allowList['*'] || [], allowList[elName] || [])\n\n    attributeList.forEach(attr => {\n      if (!allowedAttribute(attr, allowedAttributes)) {\n        el.removeAttribute(attr.nodeName)\n      }\n    })\n  }\n\n  return createdDocument.body.innerHTML\n}\n","/**\n * --------------------------------------------------------------------------\n * Bootstrap (v5.1.0): tooltip.js\n * Licensed under MIT (https://github.com/twbs/bootstrap/blob/main/LICENSE)\n * --------------------------------------------------------------------------\n */\n\nimport * as Popper from '@popperjs/core'\n\nimport {\n  defineJQueryPlugin,\n  findShadowRoot,\n  getElement,\n  getUID,\n  isElement,\n  isRTL,\n  noop,\n  typeCheckConfig\n} from './util/index'\nimport { DefaultAllowlist, sanitizeHtml } from './util/sanitizer'\nimport Data from './dom/data'\nimport EventHandler from './dom/event-handler'\nimport Manipulator from './dom/manipulator'\nimport SelectorEngine from './dom/selector-engine'\nimport BaseComponent from './base-component'\n\n/**\n * ------------------------------------------------------------------------\n * Constants\n * ------------------------------------------------------------------------\n */\n\nconst NAME = 'tooltip'\nconst DATA_KEY = 'bs.tooltip'\nconst EVENT_KEY = `.${DATA_KEY}`\nconst CLASS_PREFIX = 'bs-tooltip'\nconst DISALLOWED_ATTRIBUTES = new Set(['sanitize', 'allowList', 'sanitizeFn'])\n\nconst DefaultType = {\n  animation: 'boolean',\n  template: 'string',\n  title: '(string|element|function)',\n  trigger: 'string',\n  delay: '(number|object)',\n  html: 'boolean',\n  selector: '(string|boolean)',\n  placement: '(string|function)',\n  offset: '(array|string|function)',\n  container: '(string|element|boolean)',\n  fallbackPlacements: 'array',\n  boundary: '(string|element)',\n  customClass: '(string|function)',\n  sanitize: 'boolean',\n  sanitizeFn: '(null|function)',\n  allowList: 'object',\n  popperConfig: '(null|object|function)'\n}\n\nconst AttachmentMap = {\n  AUTO: 'auto',\n  TOP: 'top',\n  RIGHT: isRTL() ? 'left' : 'right',\n  BOTTOM: 'bottom',\n  LEFT: isRTL() ? 'right' : 'left'\n}\n\nconst Default = {\n  animation: true,\n  template: '<div class=\"tooltip\" role=\"tooltip\">' +\n              '<div class=\"tooltip-arrow\"></div>' +\n              '<div class=\"tooltip-inner\"></div>' +\n            '</div>',\n  trigger: 'hover focus',\n  title: '',\n  delay: 0,\n  html: false,\n  selector: false,\n  placement: 'top',\n  offset: [0, 0],\n  container: false,\n  fallbackPlacements: ['top', 'right', 'bottom', 'left'],\n  boundary: 'clippingParents',\n  customClass: '',\n  sanitize: true,\n  sanitizeFn: null,\n  allowList: DefaultAllowlist,\n  popperConfig: null\n}\n\nconst Event = {\n  HIDE: `hide${EVENT_KEY}`,\n  HIDDEN: `hidden${EVENT_KEY}`,\n  SHOW: `show${EVENT_KEY}`,\n  SHOWN: `shown${EVENT_KEY}`,\n  INSERTED: `inserted${EVENT_KEY}`,\n  CLICK: `click${EVENT_KEY}`,\n  FOCUSIN: `focusin${EVENT_KEY}`,\n  FOCUSOUT: `focusout${EVENT_KEY}`,\n  MOUSEENTER: `mouseenter${EVENT_KEY}`,\n  MOUSELEAVE: `mouseleave${EVENT_KEY}`\n}\n\nconst CLASS_NAME_FADE = 'fade'\nconst CLASS_NAME_MODAL = 'modal'\nconst CLASS_NAME_SHOW = 'show'\n\nconst HOVER_STATE_SHOW = 'show'\nconst HOVER_STATE_OUT = 'out'\n\nconst SELECTOR_TOOLTIP_INNER = '.tooltip-inner'\nconst SELECTOR_MODAL = `.${CLASS_NAME_MODAL}`\n\nconst EVENT_MODAL_HIDE = 'hide.bs.modal'\n\nconst TRIGGER_HOVER = 'hover'\nconst TRIGGER_FOCUS = 'focus'\nconst TRIGGER_CLICK = 'click'\nconst TRIGGER_MANUAL = 'manual'\n\n/**\n * ------------------------------------------------------------------------\n * Class Definition\n * ------------------------------------------------------------------------\n */\n\nclass Tooltip extends BaseComponent {\n  constructor(element, config) {\n    if (typeof Popper === 'undefined') {\n      throw new TypeError('Bootstrap\\'s tooltips require Popper (https://popper.js.org)')\n    }\n\n    super(element)\n\n    // private\n    this._isEnabled = true\n    this._timeout = 0\n    this._hoverState = ''\n    this._activeTrigger = {}\n    this._popper = null\n\n    // Protected\n    this._config = this._getConfig(config)\n    this.tip = null\n\n    this._setListeners()\n  }\n\n  // Getters\n\n  static get Default() {\n    return Default\n  }\n\n  static get NAME() {\n    return NAME\n  }\n\n  static get Event() {\n    return Event\n  }\n\n  static get DefaultType() {\n    return DefaultType\n  }\n\n  // Public\n\n  enable() {\n    this._isEnabled = true\n  }\n\n  disable() {\n    this._isEnabled = false\n  }\n\n  toggleEnabled() {\n    this._isEnabled = !this._isEnabled\n  }\n\n  toggle(event) {\n    if (!this._isEnabled) {\n      return\n    }\n\n    if (event) {\n      const context = this._initializeOnDelegatedTarget(event)\n\n      context._activeTrigger.click = !context._activeTrigger.click\n\n      if (context._isWithActiveTrigger()) {\n        context._enter(null, context)\n      } else {\n        context._leave(null, context)\n      }\n    } else {\n      if (this.getTipElement().classList.contains(CLASS_NAME_SHOW)) {\n        this._leave(null, this)\n        return\n      }\n\n      this._enter(null, this)\n    }\n  }\n\n  dispose() {\n    clearTimeout(this._timeout)\n\n    EventHandler.off(this._element.closest(SELECTOR_MODAL), EVENT_MODAL_HIDE, this._hideModalHandler)\n\n    if (this.tip) {\n      this.tip.remove()\n    }\n\n    if (this._popper) {\n      this._popper.destroy()\n    }\n\n    super.dispose()\n  }\n\n  show() {\n    if (this._element.style.display === 'none') {\n      throw new Error('Please use show on visible elements')\n    }\n\n    if (!(this.isWithContent() && this._isEnabled)) {\n      return\n    }\n\n    const showEvent = EventHandler.trigger(this._element, this.constructor.Event.SHOW)\n    const shadowRoot = findShadowRoot(this._element)\n    const isInTheDom = shadowRoot === null ?\n      this._element.ownerDocument.documentElement.contains(this._element) :\n      shadowRoot.contains(this._element)\n\n    if (showEvent.defaultPrevented || !isInTheDom) {\n      return\n    }\n\n    const tip = this.getTipElement()\n    const tipId = getUID(this.constructor.NAME)\n\n    tip.setAttribute('id', tipId)\n    this._element.setAttribute('aria-describedby', tipId)\n\n    if (this._config.animation) {\n      tip.classList.add(CLASS_NAME_FADE)\n    }\n\n    const placement = typeof this._config.placement === 'function' ?\n      this._config.placement.call(this, tip, this._element) :\n      this._config.placement\n\n    const attachment = this._getAttachment(placement)\n    this._addAttachmentClass(attachment)\n\n    const { container } = this._config\n    Data.set(tip, this.constructor.DATA_KEY, this)\n\n    if (!this._element.ownerDocument.documentElement.contains(this.tip)) {\n      container.append(tip)\n      EventHandler.trigger(this._element, this.constructor.Event.INSERTED)\n    }\n\n    if (this._popper) {\n      this._popper.update()\n    } else {\n      this._popper = Popper.createPopper(this._element, tip, this._getPopperConfig(attachment))\n    }\n\n    tip.classList.add(CLASS_NAME_SHOW)\n\n    const customClass = this._resolvePossibleFunction(this._config.customClass)\n    if (customClass) {\n      tip.classList.add(...customClass.split(' '))\n    }\n\n    // If this is a touch-enabled device we add extra\n    // empty mouseover listeners to the body's immediate children;\n    // only needed because of broken event delegation on iOS\n    // https://www.quirksmode.org/blog/archives/2014/02/mouse_event_bub.html\n    if ('ontouchstart' in document.documentElement) {\n      [].concat(...document.body.children).forEach(element => {\n        EventHandler.on(element, 'mouseover', noop)\n      })\n    }\n\n    const complete = () => {\n      const prevHoverState = this._hoverState\n\n      this._hoverState = null\n      EventHandler.trigger(this._element, this.constructor.Event.SHOWN)\n\n      if (prevHoverState === HOVER_STATE_OUT) {\n        this._leave(null, this)\n      }\n    }\n\n    const isAnimated = this.tip.classList.contains(CLASS_NAME_FADE)\n    this._queueCallback(complete, this.tip, isAnimated)\n  }\n\n  hide() {\n    if (!this._popper) {\n      return\n    }\n\n    const tip = this.getTipElement()\n    const complete = () => {\n      if (this._isWithActiveTrigger()) {\n        return\n      }\n\n      if (this._hoverState !== HOVER_STATE_SHOW) {\n        tip.remove()\n      }\n\n      this._cleanTipClass()\n      this._element.removeAttribute('aria-describedby')\n      EventHandler.trigger(this._element, this.constructor.Event.HIDDEN)\n\n      if (this._popper) {\n        this._popper.destroy()\n        this._popper = null\n      }\n    }\n\n    const hideEvent = EventHandler.trigger(this._element, this.constructor.Event.HIDE)\n    if (hideEvent.defaultPrevented) {\n      return\n    }\n\n    tip.classList.remove(CLASS_NAME_SHOW)\n\n    // If this is a touch-enabled device we remove the extra\n    // empty mouseover listeners we added for iOS support\n    if ('ontouchstart' in document.documentElement) {\n      [].concat(...document.body.children)\n        .forEach(element => EventHandler.off(element, 'mouseover', noop))\n    }\n\n    this._activeTrigger[TRIGGER_CLICK] = false\n    this._activeTrigger[TRIGGER_FOCUS] = false\n    this._activeTrigger[TRIGGER_HOVER] = false\n\n    const isAnimated = this.tip.classList.contains(CLASS_NAME_FADE)\n    this._queueCallback(complete, this.tip, isAnimated)\n    this._hoverState = ''\n  }\n\n  update() {\n    if (this._popper !== null) {\n      this._popper.update()\n    }\n  }\n\n  // Protected\n\n  isWithContent() {\n    return Boolean(this.getTitle())\n  }\n\n  getTipElement() {\n    if (this.tip) {\n      return this.tip\n    }\n\n    const element = document.createElement('div')\n    element.innerHTML = this._config.template\n\n    const tip = element.children[0]\n    this.setContent(tip)\n    tip.classList.remove(CLASS_NAME_FADE, CLASS_NAME_SHOW)\n\n    this.tip = tip\n    return this.tip\n  }\n\n  setContent(tip) {\n    this._sanitizeAndSetContent(tip, this.getTitle(), SELECTOR_TOOLTIP_INNER)\n  }\n\n  _sanitizeAndSetContent(template, content, selector) {\n    const templateElement = SelectorEngine.findOne(selector, template)\n\n    if (!content && templateElement) {\n      templateElement.remove()\n      return\n    }\n\n    // we use append for html objects to maintain js events\n    this.setElementContent(templateElement, content)\n  }\n\n  setElementContent(element, content) {\n    if (element === null) {\n      return\n    }\n\n    if (isElement(content)) {\n      content = getElement(content)\n\n      // content is a DOM node or a jQuery\n      if (this._config.html) {\n        if (content.parentNode !== element) {\n          element.innerHTML = ''\n          element.append(content)\n        }\n      } else {\n        element.textContent = content.textContent\n      }\n\n      return\n    }\n\n    if (this._config.html) {\n      if (this._config.sanitize) {\n        content = sanitizeHtml(content, this._config.allowList, this._config.sanitizeFn)\n      }\n\n      element.innerHTML = content\n    } else {\n      element.textContent = content\n    }\n  }\n\n  getTitle() {\n    const title = this._element.getAttribute('data-bs-original-title') || this._config.title\n\n    return this._resolvePossibleFunction(title)\n  }\n\n  updateAttachment(attachment) {\n    if (attachment === 'right') {\n      return 'end'\n    }\n\n    if (attachment === 'left') {\n      return 'start'\n    }\n\n    return attachment\n  }\n\n  // Private\n\n  _initializeOnDelegatedTarget(event, context) {\n    return context || this.constructor.getOrCreateInstance(event.delegateTarget, this._getDelegateConfig())\n  }\n\n  _getOffset() {\n    const { offset } = this._config\n\n    if (typeof offset === 'string') {\n      return offset.split(',').map(val => Number.parseInt(val, 10))\n    }\n\n    if (typeof offset === 'function') {\n      return popperData => offset(popperData, this._element)\n    }\n\n    return offset\n  }\n\n  _resolvePossibleFunction(content) {\n    return typeof content === 'function' ? content.call(this._element) : content\n  }\n\n  _getPopperConfig(attachment) {\n    const defaultBsPopperConfig = {\n      placement: attachment,\n      modifiers: [\n        {\n          name: 'flip',\n          options: {\n            fallbackPlacements: this._config.fallbackPlacements\n          }\n        },\n        {\n          name: 'offset',\n          options: {\n            offset: this._getOffset()\n          }\n        },\n        {\n          name: 'preventOverflow',\n          options: {\n            boundary: this._config.boundary\n          }\n        },\n        {\n          name: 'arrow',\n          options: {\n            element: `.${this.constructor.NAME}-arrow`\n          }\n        },\n        {\n          name: 'onChange',\n          enabled: true,\n          phase: 'afterWrite',\n          fn: data => this._handlePopperPlacementChange(data)\n        }\n      ],\n      onFirstUpdate: data => {\n        if (data.options.placement !== data.placement) {\n          this._handlePopperPlacementChange(data)\n        }\n      }\n    }\n\n    return {\n      ...defaultBsPopperConfig,\n      ...(typeof this._config.popperConfig === 'function' ? this._config.popperConfig(defaultBsPopperConfig) : this._config.popperConfig)\n    }\n  }\n\n  _addAttachmentClass(attachment) {\n    this.getTipElement().classList.add(`${this._getBasicClassPrefix()}-${this.updateAttachment(attachment)}`)\n  }\n\n  _getAttachment(placement) {\n    return AttachmentMap[placement.toUpperCase()]\n  }\n\n  _setListeners() {\n    const triggers = this._config.trigger.split(' ')\n\n    triggers.forEach(trigger => {\n      if (trigger === 'click') {\n        EventHandler.on(this._element, this.constructor.Event.CLICK, this._config.selector, event => this.toggle(event))\n      } else if (trigger !== TRIGGER_MANUAL) {\n        const eventIn = trigger === TRIGGER_HOVER ?\n          this.constructor.Event.MOUSEENTER :\n          this.constructor.Event.FOCUSIN\n        const eventOut = trigger === TRIGGER_HOVER ?\n          this.constructor.Event.MOUSELEAVE :\n          this.constructor.Event.FOCUSOUT\n\n        EventHandler.on(this._element, eventIn, this._config.selector, event => this._enter(event))\n        EventHandler.on(this._element, eventOut, this._config.selector, event => this._leave(event))\n      }\n    })\n\n    this._hideModalHandler = () => {\n      if (this._element) {\n        this.hide()\n      }\n    }\n\n    EventHandler.on(this._element.closest(SELECTOR_MODAL), EVENT_MODAL_HIDE, this._hideModalHandler)\n\n    if (this._config.selector) {\n      this._config = {\n        ...this._config,\n        trigger: 'manual',\n        selector: ''\n      }\n    } else {\n      this._fixTitle()\n    }\n  }\n\n  _fixTitle() {\n    const title = this._element.getAttribute('title')\n    const originalTitleType = typeof this._element.getAttribute('data-bs-original-title')\n\n    if (title || originalTitleType !== 'string') {\n      this._element.setAttribute('data-bs-original-title', title || '')\n      if (title && !this._element.getAttribute('aria-label') && !this._element.textContent) {\n        this._element.setAttribute('aria-label', title)\n      }\n\n      this._element.setAttribute('title', '')\n    }\n  }\n\n  _enter(event, context) {\n    context = this._initializeOnDelegatedTarget(event, context)\n\n    if (event) {\n      context._activeTrigger[\n        event.type === 'focusin' ? TRIGGER_FOCUS : TRIGGER_HOVER\n      ] = true\n    }\n\n    if (context.getTipElement().classList.contains(CLASS_NAME_SHOW) || context._hoverState === HOVER_STATE_SHOW) {\n      context._hoverState = HOVER_STATE_SHOW\n      return\n    }\n\n    clearTimeout(context._timeout)\n\n    context._hoverState = HOVER_STATE_SHOW\n\n    if (!context._config.delay || !context._config.delay.show) {\n      context.show()\n      return\n    }\n\n    context._timeout = setTimeout(() => {\n      if (context._hoverState === HOVER_STATE_SHOW) {\n        context.show()\n      }\n    }, context._config.delay.show)\n  }\n\n  _leave(event, context) {\n    context = this._initializeOnDelegatedTarget(event, context)\n\n    if (event) {\n      context._activeTrigger[\n        event.type === 'focusout' ? TRIGGER_FOCUS : TRIGGER_HOVER\n      ] = context._element.contains(event.relatedTarget)\n    }\n\n    if (context._isWithActiveTrigger()) {\n      return\n    }\n\n    clearTimeout(context._timeout)\n\n    context._hoverState = HOVER_STATE_OUT\n\n    if (!context._config.delay || !context._config.delay.hide) {\n      context.hide()\n      return\n    }\n\n    context._timeout = setTimeout(() => {\n      if (context._hoverState === HOVER_STATE_OUT) {\n        context.hide()\n      }\n    }, context._config.delay.hide)\n  }\n\n  _isWithActiveTrigger() {\n    for (const trigger in this._activeTrigger) {\n      if (this._activeTrigger[trigger]) {\n        return true\n      }\n    }\n\n    return false\n  }\n\n  _getConfig(config) {\n    const dataAttributes = Manipulator.getDataAttributes(this._element)\n\n    Object.keys(dataAttributes).forEach(dataAttr => {\n      if (DISALLOWED_ATTRIBUTES.has(dataAttr)) {\n        delete dataAttributes[dataAttr]\n      }\n    })\n\n    config = {\n      ...this.constructor.Default,\n      ...dataAttributes,\n      ...(typeof config === 'object' && config ? config : {})\n    }\n\n    config.container = config.container === false ? document.body : getElement(config.container)\n\n    if (typeof config.delay === 'number') {\n      config.delay = {\n        show: config.delay,\n        hide: config.delay\n      }\n    }\n\n    if (typeof config.title === 'number') {\n      config.title = config.title.toString()\n    }\n\n    if (typeof config.content === 'number') {\n      config.content = config.content.toString()\n    }\n\n    typeCheckConfig(NAME, config, this.constructor.DefaultType)\n\n    if (config.sanitize) {\n      config.template = sanitizeHtml(config.template, config.allowList, config.sanitizeFn)\n    }\n\n    return config\n  }\n\n  _getDelegateConfig() {\n    const config = {}\n\n    for (const key in this._config) {\n      if (this.constructor.Default[key] !== this._config[key]) {\n        config[key] = this._config[key]\n      }\n    }\n\n    // In the future can be replaced with:\n    // const keysWithDifferentValues = Object.entries(this._config).filter(entry => this.constructor.Default[entry[0]] !== this._config[entry[0]])\n    // `Object.fromEntries(keysWithDifferentValues)`\n    return config\n  }\n\n  _cleanTipClass() {\n    const tip = this.getTipElement()\n    const basicClassPrefixRegex = new RegExp(`(^|\\\\s)${this._getBasicClassPrefix()}\\\\S+`, 'g')\n    const tabClass = tip.getAttribute('class').match(basicClassPrefixRegex)\n    if (tabClass !== null && tabClass.length > 0) {\n      tabClass.map(token => token.trim())\n        .forEach(tClass => tip.classList.remove(tClass))\n    }\n  }\n\n  _getBasicClassPrefix() {\n    return CLASS_PREFIX\n  }\n\n  _handlePopperPlacementChange(popperData) {\n    const { state } = popperData\n\n    if (!state) {\n      return\n    }\n\n    this.tip = state.elements.popper\n    this._cleanTipClass()\n    this._addAttachmentClass(this._getAttachment(state.placement))\n  }\n\n  // Static\n\n  static jQueryInterface(config) {\n    return this.each(function () {\n      const data = Tooltip.getOrCreateInstance(this, config)\n\n      if (typeof config === 'string') {\n        if (typeof data[config] === 'undefined') {\n          throw new TypeError(`No method named \"${config}\"`)\n        }\n\n        data[config]()\n      }\n    })\n  }\n}\n\n/**\n * ------------------------------------------------------------------------\n * jQuery\n * ------------------------------------------------------------------------\n * add .Tooltip to jQuery only if jQuery is present\n */\n\ndefineJQueryPlugin(Tooltip)\n\nexport default Tooltip\n","/**\n * --------------------------------------------------------------------------\n * Bootstrap (v5.1.0): popover.js\n * Licensed under MIT (https://github.com/twbs/bootstrap/blob/main/LICENSE)\n * --------------------------------------------------------------------------\n */\n\nimport { defineJQueryPlugin } from './util/index'\nimport Tooltip from './tooltip'\n\n/**\n * ------------------------------------------------------------------------\n * Constants\n * ------------------------------------------------------------------------\n */\n\nconst NAME = 'popover'\nconst DATA_KEY = 'bs.popover'\nconst EVENT_KEY = `.${DATA_KEY}`\nconst CLASS_PREFIX = 'bs-popover'\n\nconst Default = {\n  ...Tooltip.Default,\n  placement: 'right',\n  offset: [0, 8],\n  trigger: 'click',\n  content: '',\n  template: '<div class=\"popover\" role=\"tooltip\">' +\n              '<div class=\"popover-arrow\"></div>' +\n              '<h3 class=\"popover-header\"></h3>' +\n              '<div class=\"popover-body\"></div>' +\n            '</div>'\n}\n\nconst DefaultType = {\n  ...Tooltip.DefaultType,\n  content: '(string|element|function)'\n}\n\nconst Event = {\n  HIDE: `hide${EVENT_KEY}`,\n  HIDDEN: `hidden${EVENT_KEY}`,\n  SHOW: `show${EVENT_KEY}`,\n  SHOWN: `shown${EVENT_KEY}`,\n  INSERTED: `inserted${EVENT_KEY}`,\n  CLICK: `click${EVENT_KEY}`,\n  FOCUSIN: `focusin${EVENT_KEY}`,\n  FOCUSOUT: `focusout${EVENT_KEY}`,\n  MOUSEENTER: `mouseenter${EVENT_KEY}`,\n  MOUSELEAVE: `mouseleave${EVENT_KEY}`\n}\n\nconst SELECTOR_TITLE = '.popover-header'\nconst SELECTOR_CONTENT = '.popover-body'\n\n/**\n * ------------------------------------------------------------------------\n * Class Definition\n * ------------------------------------------------------------------------\n */\n\nclass Popover extends Tooltip {\n  // Getters\n\n  static get Default() {\n    return Default\n  }\n\n  static get NAME() {\n    return NAME\n  }\n\n  static get Event() {\n    return Event\n  }\n\n  static get DefaultType() {\n    return DefaultType\n  }\n\n  // Overrides\n\n  isWithContent() {\n    return this.getTitle() || this._getContent()\n  }\n\n  setContent(tip) {\n    this._sanitizeAndSetContent(tip, this.getTitle(), SELECTOR_TITLE)\n    this._sanitizeAndSetContent(tip, this._getContent(), SELECTOR_CONTENT)\n  }\n\n  // Private\n\n  _getContent() {\n    return this._resolvePossibleFunction(this._config.content)\n  }\n\n  _getBasicClassPrefix() {\n    return CLASS_PREFIX\n  }\n\n  // Static\n\n  static jQueryInterface(config) {\n    return this.each(function () {\n      const data = Popover.getOrCreateInstance(this, config)\n\n      if (typeof config === 'string') {\n        if (typeof data[config] === 'undefined') {\n          throw new TypeError(`No method named \"${config}\"`)\n        }\n\n        data[config]()\n      }\n    })\n  }\n}\n\n/**\n * ------------------------------------------------------------------------\n * jQuery\n * ------------------------------------------------------------------------\n * add .Popover to jQuery only if jQuery is present\n */\n\ndefineJQueryPlugin(Popover)\n\nexport default Popover\n","/**\n * --------------------------------------------------------------------------\n * Bootstrap (v5.1.0): scrollspy.js\n * Licensed under MIT (https://github.com/twbs/bootstrap/blob/main/LICENSE)\n * --------------------------------------------------------------------------\n */\n\nimport {\n  defineJQueryPlugin,\n  getElement,\n  getSelectorFromElement,\n  typeCheckConfig\n} from './util/index'\nimport EventHandler from './dom/event-handler'\nimport Manipulator from './dom/manipulator'\nimport SelectorEngine from './dom/selector-engine'\nimport BaseComponent from './base-component'\n\n/**\n * ------------------------------------------------------------------------\n * Constants\n * ------------------------------------------------------------------------\n */\n\nconst NAME = 'scrollspy'\nconst DATA_KEY = 'bs.scrollspy'\nconst EVENT_KEY = `.${DATA_KEY}`\nconst DATA_API_KEY = '.data-api'\n\nconst Default = {\n  offset: 10,\n  method: 'auto',\n  target: ''\n}\n\nconst DefaultType = {\n  offset: 'number',\n  method: 'string',\n  target: '(string|element)'\n}\n\nconst EVENT_ACTIVATE = `activate${EVENT_KEY}`\nconst EVENT_SCROLL = `scroll${EVENT_KEY}`\nconst EVENT_LOAD_DATA_API = `load${EVENT_KEY}${DATA_API_KEY}`\n\nconst CLASS_NAME_DROPDOWN_ITEM = 'dropdown-item'\nconst CLASS_NAME_ACTIVE = 'active'\n\nconst SELECTOR_DATA_SPY = '[data-bs-spy=\"scroll\"]'\nconst SELECTOR_NAV_LIST_GROUP = '.nav, .list-group'\nconst SELECTOR_NAV_LINKS = '.nav-link'\nconst SELECTOR_NAV_ITEMS = '.nav-item'\nconst SELECTOR_LIST_ITEMS = '.list-group-item'\nconst SELECTOR_LINK_ITEMS = `${SELECTOR_NAV_LINKS}, ${SELECTOR_LIST_ITEMS}, .${CLASS_NAME_DROPDOWN_ITEM}`\nconst SELECTOR_DROPDOWN = '.dropdown'\nconst SELECTOR_DROPDOWN_TOGGLE = '.dropdown-toggle'\n\nconst METHOD_OFFSET = 'offset'\nconst METHOD_POSITION = 'position'\n\n/**\n * ------------------------------------------------------------------------\n * Class Definition\n * ------------------------------------------------------------------------\n */\n\nclass ScrollSpy extends BaseComponent {\n  constructor(element, config) {\n    super(element)\n    this._scrollElement = this._element.tagName === 'BODY' ? window : this._element\n    this._config = this._getConfig(config)\n    this._offsets = []\n    this._targets = []\n    this._activeTarget = null\n    this._scrollHeight = 0\n\n    EventHandler.on(this._scrollElement, EVENT_SCROLL, () => this._process())\n\n    this.refresh()\n    this._process()\n  }\n\n  // Getters\n\n  static get Default() {\n    return Default\n  }\n\n  static get NAME() {\n    return NAME\n  }\n\n  // Public\n\n  refresh() {\n    const autoMethod = this._scrollElement === this._scrollElement.window ?\n      METHOD_OFFSET :\n      METHOD_POSITION\n\n    const offsetMethod = this._config.method === 'auto' ?\n      autoMethod :\n      this._config.method\n\n    const offsetBase = offsetMethod === METHOD_POSITION ?\n      this._getScrollTop() :\n      0\n\n    this._offsets = []\n    this._targets = []\n    this._scrollHeight = this._getScrollHeight()\n\n    const targets = SelectorEngine.find(SELECTOR_LINK_ITEMS, this._config.target)\n\n    targets.map(element => {\n      const targetSelector = getSelectorFromElement(element)\n      const target = targetSelector ? SelectorEngine.findOne(targetSelector) : null\n\n      if (target) {\n        const targetBCR = target.getBoundingClientRect()\n        if (targetBCR.width || targetBCR.height) {\n          return [\n            Manipulator[offsetMethod](target).top + offsetBase,\n            targetSelector\n          ]\n        }\n      }\n\n      return null\n    })\n      .filter(item => item)\n      .sort((a, b) => a[0] - b[0])\n      .forEach(item => {\n        this._offsets.push(item[0])\n        this._targets.push(item[1])\n      })\n  }\n\n  dispose() {\n    EventHandler.off(this._scrollElement, EVENT_KEY)\n    super.dispose()\n  }\n\n  // Private\n\n  _getConfig(config) {\n    config = {\n      ...Default,\n      ...Manipulator.getDataAttributes(this._element),\n      ...(typeof config === 'object' && config ? config : {})\n    }\n\n    config.target = getElement(config.target) || document.documentElement\n\n    typeCheckConfig(NAME, config, DefaultType)\n\n    return config\n  }\n\n  _getScrollTop() {\n    return this._scrollElement === window ?\n      this._scrollElement.pageYOffset :\n      this._scrollElement.scrollTop\n  }\n\n  _getScrollHeight() {\n    return this._scrollElement.scrollHeight || Math.max(\n      document.body.scrollHeight,\n      document.documentElement.scrollHeight\n    )\n  }\n\n  _getOffsetHeight() {\n    return this._scrollElement === window ?\n      window.innerHeight :\n      this._scrollElement.getBoundingClientRect().height\n  }\n\n  _process() {\n    const scrollTop = this._getScrollTop() + this._config.offset\n    const scrollHeight = this._getScrollHeight()\n    const maxScroll = this._config.offset + scrollHeight - this._getOffsetHeight()\n\n    if (this._scrollHeight !== scrollHeight) {\n      this.refresh()\n    }\n\n    if (scrollTop >= maxScroll) {\n      const target = this._targets[this._targets.length - 1]\n\n      if (this._activeTarget !== target) {\n        this._activate(target)\n      }\n\n      return\n    }\n\n    if (this._activeTarget && scrollTop < this._offsets[0] && this._offsets[0] > 0) {\n      this._activeTarget = null\n      this._clear()\n      return\n    }\n\n    for (let i = this._offsets.length; i--;) {\n      const isActiveTarget = this._activeTarget !== this._targets[i] &&\n          scrollTop >= this._offsets[i] &&\n          (typeof this._offsets[i + 1] === 'undefined' || scrollTop < this._offsets[i + 1])\n\n      if (isActiveTarget) {\n        this._activate(this._targets[i])\n      }\n    }\n  }\n\n  _activate(target) {\n    this._activeTarget = target\n\n    this._clear()\n\n    const queries = SELECTOR_LINK_ITEMS.split(',')\n      .map(selector => `${selector}[data-bs-target=\"${target}\"],${selector}[href=\"${target}\"]`)\n\n    const link = SelectorEngine.findOne(queries.join(','), this._config.target)\n\n    link.classList.add(CLASS_NAME_ACTIVE)\n    if (link.classList.contains(CLASS_NAME_DROPDOWN_ITEM)) {\n      SelectorEngine.findOne(SELECTOR_DROPDOWN_TOGGLE, link.closest(SELECTOR_DROPDOWN))\n        .classList.add(CLASS_NAME_ACTIVE)\n    } else {\n      SelectorEngine.parents(link, SELECTOR_NAV_LIST_GROUP)\n        .forEach(listGroup => {\n          // Set triggered links parents as active\n          // With both <ul> and <nav> markup a parent is the previous sibling of any nav ancestor\n          SelectorEngine.prev(listGroup, `${SELECTOR_NAV_LINKS}, ${SELECTOR_LIST_ITEMS}`)\n            .forEach(item => item.classList.add(CLASS_NAME_ACTIVE))\n\n          // Handle special case when .nav-link is inside .nav-item\n          SelectorEngine.prev(listGroup, SELECTOR_NAV_ITEMS)\n            .forEach(navItem => {\n              SelectorEngine.children(navItem, SELECTOR_NAV_LINKS)\n                .forEach(item => item.classList.add(CLASS_NAME_ACTIVE))\n            })\n        })\n    }\n\n    EventHandler.trigger(this._scrollElement, EVENT_ACTIVATE, {\n      relatedTarget: target\n    })\n  }\n\n  _clear() {\n    SelectorEngine.find(SELECTOR_LINK_ITEMS, this._config.target)\n      .filter(node => node.classList.contains(CLASS_NAME_ACTIVE))\n      .forEach(node => node.classList.remove(CLASS_NAME_ACTIVE))\n  }\n\n  // Static\n\n  static jQueryInterface(config) {\n    return this.each(function () {\n      const data = ScrollSpy.getOrCreateInstance(this, config)\n\n      if (typeof config !== 'string') {\n        return\n      }\n\n      if (typeof data[config] === 'undefined') {\n        throw new TypeError(`No method named \"${config}\"`)\n      }\n\n      data[config]()\n    })\n  }\n}\n\n/**\n * ------------------------------------------------------------------------\n * Data Api implementation\n * ------------------------------------------------------------------------\n */\n\nEventHandler.on(window, EVENT_LOAD_DATA_API, () => {\n  SelectorEngine.find(SELECTOR_DATA_SPY)\n    .forEach(spy => new ScrollSpy(spy))\n})\n\n/**\n * ------------------------------------------------------------------------\n * jQuery\n * ------------------------------------------------------------------------\n * add .ScrollSpy to jQuery only if jQuery is present\n */\n\ndefineJQueryPlugin(ScrollSpy)\n\nexport default ScrollSpy\n","/**\n * --------------------------------------------------------------------------\n * Bootstrap (v5.1.0): tab.js\n * Licensed under MIT (https://github.com/twbs/bootstrap/blob/main/LICENSE)\n * --------------------------------------------------------------------------\n */\n\nimport {\n  defineJQueryPlugin,\n  getElementFromSelector,\n  isDisabled,\n  reflow\n} from './util/index'\nimport EventHandler from './dom/event-handler'\nimport SelectorEngine from './dom/selector-engine'\nimport BaseComponent from './base-component'\n\n/**\n * ------------------------------------------------------------------------\n * Constants\n * ------------------------------------------------------------------------\n */\n\nconst NAME = 'tab'\nconst DATA_KEY = 'bs.tab'\nconst EVENT_KEY = `.${DATA_KEY}`\nconst DATA_API_KEY = '.data-api'\n\nconst EVENT_HIDE = `hide${EVENT_KEY}`\nconst EVENT_HIDDEN = `hidden${EVENT_KEY}`\nconst EVENT_SHOW = `show${EVENT_KEY}`\nconst EVENT_SHOWN = `shown${EVENT_KEY}`\nconst EVENT_CLICK_DATA_API = `click${EVENT_KEY}${DATA_API_KEY}`\n\nconst CLASS_NAME_DROPDOWN_MENU = 'dropdown-menu'\nconst CLASS_NAME_ACTIVE = 'active'\nconst CLASS_NAME_FADE = 'fade'\nconst CLASS_NAME_SHOW = 'show'\n\nconst SELECTOR_DROPDOWN = '.dropdown'\nconst SELECTOR_NAV_LIST_GROUP = '.nav, .list-group'\nconst SELECTOR_ACTIVE = '.active'\nconst SELECTOR_ACTIVE_UL = ':scope > li > .active'\nconst SELECTOR_DATA_TOGGLE = '[data-bs-toggle=\"tab\"], [data-bs-toggle=\"pill\"], [data-bs-toggle=\"list\"]'\nconst SELECTOR_DROPDOWN_TOGGLE = '.dropdown-toggle'\nconst SELECTOR_DROPDOWN_ACTIVE_CHILD = ':scope > .dropdown-menu .active'\n\n/**\n * ------------------------------------------------------------------------\n * Class Definition\n * ------------------------------------------------------------------------\n */\n\nclass Tab extends BaseComponent {\n  // Getters\n\n  static get NAME() {\n    return NAME\n  }\n\n  // Public\n\n  show() {\n    if ((this._element.parentNode &&\n      this._element.parentNode.nodeType === Node.ELEMENT_NODE &&\n      this._element.classList.contains(CLASS_NAME_ACTIVE))) {\n      return\n    }\n\n    let previous\n    const target = getElementFromSelector(this._element)\n    const listElement = this._element.closest(SELECTOR_NAV_LIST_GROUP)\n\n    if (listElement) {\n      const itemSelector = listElement.nodeName === 'UL' || listElement.nodeName === 'OL' ? SELECTOR_ACTIVE_UL : SELECTOR_ACTIVE\n      previous = SelectorEngine.find(itemSelector, listElement)\n      previous = previous[previous.length - 1]\n    }\n\n    const hideEvent = previous ?\n      EventHandler.trigger(previous, EVENT_HIDE, {\n        relatedTarget: this._element\n      }) :\n      null\n\n    const showEvent = EventHandler.trigger(this._element, EVENT_SHOW, {\n      relatedTarget: previous\n    })\n\n    if (showEvent.defaultPrevented || (hideEvent !== null && hideEvent.defaultPrevented)) {\n      return\n    }\n\n    this._activate(this._element, listElement)\n\n    const complete = () => {\n      EventHandler.trigger(previous, EVENT_HIDDEN, {\n        relatedTarget: this._element\n      })\n      EventHandler.trigger(this._element, EVENT_SHOWN, {\n        relatedTarget: previous\n      })\n    }\n\n    if (target) {\n      this._activate(target, target.parentNode, complete)\n    } else {\n      complete()\n    }\n  }\n\n  // Private\n\n  _activate(element, container, callback) {\n    const activeElements = container && (container.nodeName === 'UL' || container.nodeName === 'OL') ?\n      SelectorEngine.find(SELECTOR_ACTIVE_UL, container) :\n      SelectorEngine.children(container, SELECTOR_ACTIVE)\n\n    const active = activeElements[0]\n    const isTransitioning = callback && (active && active.classList.contains(CLASS_NAME_FADE))\n\n    const complete = () => this._transitionComplete(element, active, callback)\n\n    if (active && isTransitioning) {\n      active.classList.remove(CLASS_NAME_SHOW)\n      this._queueCallback(complete, element, true)\n    } else {\n      complete()\n    }\n  }\n\n  _transitionComplete(element, active, callback) {\n    if (active) {\n      active.classList.remove(CLASS_NAME_ACTIVE)\n\n      const dropdownChild = SelectorEngine.findOne(SELECTOR_DROPDOWN_ACTIVE_CHILD, active.parentNode)\n\n      if (dropdownChild) {\n        dropdownChild.classList.remove(CLASS_NAME_ACTIVE)\n      }\n\n      if (active.getAttribute('role') === 'tab') {\n        active.setAttribute('aria-selected', false)\n      }\n    }\n\n    element.classList.add(CLASS_NAME_ACTIVE)\n    if (element.getAttribute('role') === 'tab') {\n      element.setAttribute('aria-selected', true)\n    }\n\n    reflow(element)\n\n    if (element.classList.contains(CLASS_NAME_FADE)) {\n      element.classList.add(CLASS_NAME_SHOW)\n    }\n\n    let parent = element.parentNode\n    if (parent && parent.nodeName === 'LI') {\n      parent = parent.parentNode\n    }\n\n    if (parent && parent.classList.contains(CLASS_NAME_DROPDOWN_MENU)) {\n      const dropdownElement = element.closest(SELECTOR_DROPDOWN)\n\n      if (dropdownElement) {\n        SelectorEngine.find(SELECTOR_DROPDOWN_TOGGLE, dropdownElement)\n          .forEach(dropdown => dropdown.classList.add(CLASS_NAME_ACTIVE))\n      }\n\n      element.setAttribute('aria-expanded', true)\n    }\n\n    if (callback) {\n      callback()\n    }\n  }\n\n  // Static\n\n  static jQueryInterface(config) {\n    return this.each(function () {\n      const data = Tab.getOrCreateInstance(this)\n\n      if (typeof config === 'string') {\n        if (typeof data[config] === 'undefined') {\n          throw new TypeError(`No method named \"${config}\"`)\n        }\n\n        data[config]()\n      }\n    })\n  }\n}\n\n/**\n * ------------------------------------------------------------------------\n * Data Api implementation\n * ------------------------------------------------------------------------\n */\n\nEventHandler.on(document, EVENT_CLICK_DATA_API, SELECTOR_DATA_TOGGLE, function (event) {\n  if (['A', 'AREA'].includes(this.tagName)) {\n    event.preventDefault()\n  }\n\n  if (isDisabled(this)) {\n    return\n  }\n\n  const data = Tab.getOrCreateInstance(this)\n  data.show()\n})\n\n/**\n * ------------------------------------------------------------------------\n * jQuery\n * ------------------------------------------------------------------------\n * add .Tab to jQuery only if jQuery is present\n */\n\ndefineJQueryPlugin(Tab)\n\nexport default Tab\n","/**\n * --------------------------------------------------------------------------\n * Bootstrap (v5.1.0): toast.js\n * Licensed under MIT (https://github.com/twbs/bootstrap/blob/main/LICENSE)\n * --------------------------------------------------------------------------\n */\n\nimport {\n  defineJQueryPlugin,\n  reflow,\n  typeCheckConfig\n} from './util/index'\nimport EventHandler from './dom/event-handler'\nimport Manipulator from './dom/manipulator'\nimport BaseComponent from './base-component'\nimport { enableDismissTrigger } from './util/component-functions'\n\n/**\n * ------------------------------------------------------------------------\n * Constants\n * ------------------------------------------------------------------------\n */\n\nconst NAME = 'toast'\nconst DATA_KEY = 'bs.toast'\nconst EVENT_KEY = `.${DATA_KEY}`\n\nconst EVENT_MOUSEOVER = `mouseover${EVENT_KEY}`\nconst EVENT_MOUSEOUT = `mouseout${EVENT_KEY}`\nconst EVENT_FOCUSIN = `focusin${EVENT_KEY}`\nconst EVENT_FOCUSOUT = `focusout${EVENT_KEY}`\nconst EVENT_HIDE = `hide${EVENT_KEY}`\nconst EVENT_HIDDEN = `hidden${EVENT_KEY}`\nconst EVENT_SHOW = `show${EVENT_KEY}`\nconst EVENT_SHOWN = `shown${EVENT_KEY}`\n\nconst CLASS_NAME_FADE = 'fade'\nconst CLASS_NAME_HIDE = 'hide' // @deprecated - kept here only for backwards compatibility\nconst CLASS_NAME_SHOW = 'show'\nconst CLASS_NAME_SHOWING = 'showing'\n\nconst DefaultType = {\n  animation: 'boolean',\n  autohide: 'boolean',\n  delay: 'number'\n}\n\nconst Default = {\n  animation: true,\n  autohide: true,\n  delay: 5000\n}\n\n/**\n * ------------------------------------------------------------------------\n * Class Definition\n * ------------------------------------------------------------------------\n */\n\nclass Toast extends BaseComponent {\n  constructor(element, config) {\n    super(element)\n\n    this._config = this._getConfig(config)\n    this._timeout = null\n    this._hasMouseInteraction = false\n    this._hasKeyboardInteraction = false\n    this._setListeners()\n  }\n\n  // Getters\n\n  static get DefaultType() {\n    return DefaultType\n  }\n\n  static get Default() {\n    return Default\n  }\n\n  static get NAME() {\n    return NAME\n  }\n\n  // Public\n\n  show() {\n    const showEvent = EventHandler.trigger(this._element, EVENT_SHOW)\n\n    if (showEvent.defaultPrevented) {\n      return\n    }\n\n    this._clearTimeout()\n\n    if (this._config.animation) {\n      this._element.classList.add(CLASS_NAME_FADE)\n    }\n\n    const complete = () => {\n      this._element.classList.remove(CLASS_NAME_SHOWING)\n      EventHandler.trigger(this._element, EVENT_SHOWN)\n\n      this._maybeScheduleHide()\n    }\n\n    this._element.classList.remove(CLASS_NAME_HIDE) // @deprecated\n    reflow(this._element)\n    this._element.classList.add(CLASS_NAME_SHOW)\n    this._element.classList.add(CLASS_NAME_SHOWING)\n\n    this._queueCallback(complete, this._element, this._config.animation)\n  }\n\n  hide() {\n    if (!this._element.classList.contains(CLASS_NAME_SHOW)) {\n      return\n    }\n\n    const hideEvent = EventHandler.trigger(this._element, EVENT_HIDE)\n\n    if (hideEvent.defaultPrevented) {\n      return\n    }\n\n    const complete = () => {\n      this._element.classList.add(CLASS_NAME_HIDE) // @deprecated\n      this._element.classList.remove(CLASS_NAME_SHOWING)\n      this._element.classList.remove(CLASS_NAME_SHOW)\n      EventHandler.trigger(this._element, EVENT_HIDDEN)\n    }\n\n    this._element.classList.add(CLASS_NAME_SHOWING)\n    this._queueCallback(complete, this._element, this._config.animation)\n  }\n\n  dispose() {\n    this._clearTimeout()\n\n    if (this._element.classList.contains(CLASS_NAME_SHOW)) {\n      this._element.classList.remove(CLASS_NAME_SHOW)\n    }\n\n    super.dispose()\n  }\n\n  // Private\n\n  _getConfig(config) {\n    config = {\n      ...Default,\n      ...Manipulator.getDataAttributes(this._element),\n      ...(typeof config === 'object' && config ? config : {})\n    }\n\n    typeCheckConfig(NAME, config, this.constructor.DefaultType)\n\n    return config\n  }\n\n  _maybeScheduleHide() {\n    if (!this._config.autohide) {\n      return\n    }\n\n    if (this._hasMouseInteraction || this._hasKeyboardInteraction) {\n      return\n    }\n\n    this._timeout = setTimeout(() => {\n      this.hide()\n    }, this._config.delay)\n  }\n\n  _onInteraction(event, isInteracting) {\n    switch (event.type) {\n      case 'mouseover':\n      case 'mouseout':\n        this._hasMouseInteraction = isInteracting\n        break\n      case 'focusin':\n      case 'focusout':\n        this._hasKeyboardInteraction = isInteracting\n        break\n      default:\n        break\n    }\n\n    if (isInteracting) {\n      this._clearTimeout()\n      return\n    }\n\n    const nextElement = event.relatedTarget\n    if (this._element === nextElement || this._element.contains(nextElement)) {\n      return\n    }\n\n    this._maybeScheduleHide()\n  }\n\n  _setListeners() {\n    EventHandler.on(this._element, EVENT_MOUSEOVER, event => this._onInteraction(event, true))\n    EventHandler.on(this._element, EVENT_MOUSEOUT, event => this._onInteraction(event, false))\n    EventHandler.on(this._element, EVENT_FOCUSIN, event => this._onInteraction(event, true))\n    EventHandler.on(this._element, EVENT_FOCUSOUT, event => this._onInteraction(event, false))\n  }\n\n  _clearTimeout() {\n    clearTimeout(this._timeout)\n    this._timeout = null\n  }\n\n  // Static\n\n  static jQueryInterface(config) {\n    return this.each(function () {\n      const data = Toast.getOrCreateInstance(this, config)\n\n      if (typeof config === 'string') {\n        if (typeof data[config] === 'undefined') {\n          throw new TypeError(`No method named \"${config}\"`)\n        }\n\n        data[config](this)\n      }\n    })\n  }\n}\n\nenableDismissTrigger(Toast)\n\n/**\n * ------------------------------------------------------------------------\n * jQuery\n * ------------------------------------------------------------------------\n * add .Toast to jQuery only if jQuery is present\n */\n\ndefineJQueryPlugin(Toast)\n\nexport default Toast\n","/**\n * --------------------------------------------------------------------------\n * Bootstrap (v5.1.0): index.umd.js\n * Licensed under MIT (https://github.com/twbs/bootstrap/blob/main/LICENSE)\n * --------------------------------------------------------------------------\n */\n\nimport Alert from './src/alert'\nimport Button from './src/button'\nimport Carousel from './src/carousel'\nimport Collapse from './src/collapse'\nimport Dropdown from './src/dropdown'\nimport Modal from './src/modal'\nimport Offcanvas from './src/offcanvas'\nimport Popover from './src/popover'\nimport ScrollSpy from './src/scrollspy'\nimport Tab from './src/tab'\nimport Toast from './src/toast'\nimport Tooltip from './src/tooltip'\n\nexport default {\n  Alert,\n  Button,\n  Carousel,\n  Collapse,\n  Dropdown,\n  Modal,\n  Offcanvas,\n  Popover,\n  ScrollSpy,\n  Tab,\n  Toast,\n  Tooltip\n}\n"]}
