# Supplementary material for: Do popular apps have issues regarding energy efficiency?
Source: PeerJ Comput Sci. 2024 Feb 29;10:e1891. doi: 10.7717/peerj-cs.1891 (PMC10909214; doi:10.7717/peerj-cs.1891)
Supplement: Supplemental Information 1 — Code for getting reviews [file peerj-cs-10-1891-s001.zip › AppReviewCollector/TermProject_DotNet/TermProject_DotNet/wwwroot/lib/jquery/jquery.slim.min.js]

/*! jQuery v3.6.0 -ajax,-ajax/jsonp,-ajax/load,-ajax/script,-ajax/var/location,-ajax/var/nonce,-ajax/var/rquery,-ajax/xhr,-manipulation/_evalUrl,-deprecated/ajax-event-alias,-effects,-effects/Tween,-effects/animatedSelector | (c) OpenJS Foundation and other contributors | jquery.org/license */
!function(e,t){"use strict";"object"==typeof module&&"object"==typeof module.exports?module.exports=e.document?t(e,!0):function(e){if(!e.document)throw new Error("jQuery requires a window with a document");return t(e)}:t(e)}("undefined"!=typeof window?window:this,function(g,e){"use strict";var t=[],r=Object.getPrototypeOf,s=t.slice,v=t.flat?function(e){return t.flat.call(e)}:function(e){return t.concat.apply([],e)},u=t.push,i=t.indexOf,n={},o=n.toString,y=n.hasOwnProperty,a=y.toString,l=a.call(Object),m={},b=function(e){return"function"==typeof e&&"number"!=typeof e.nodeType&&"function"!=typeof e.item},x=function(e){return null!=e&&e===e.window},w=g.document,c={type:!0,src:!0,nonce:!0,noModule:!0};function C(e,t,n){var r,i,o=(n=n||w).createElement("script");if(o.text=e,t)for(r in c)(i=t[r]||t.getAttribute&&t.getAttribute(r))&&o.setAttribute(r,i);n.head.appendChild(o).parentNode.removeChild(o)}function T(e){return null==e?e+"":"object"==typeof e||"function"==typeof e?n[o.call(e)]||"object":typeof e}var f="3.6.0 -ajax,-ajax/jsonp,-ajax/load,-ajax/script,-ajax/var/location,-ajax/var/nonce,-ajax/var/rquery,-ajax/xhr,-manipulation/_evalUrl,-deprecated/ajax-event-alias,-effects,-effects/Tween,-effects/animatedSelector",E=function(e,t){return new E.fn.init(e,t)};function d(e){var t=!!e&&"length"in e&&e.length,n=T(e);return!b(e)&&!x(e)&&("array"===n||0===t||"number"==typeof t&&0<t&&t-1 in e)}E.fn=E.prototype={jquery:f,constructor:E,length:0,toArray:function(){return s.call(this)},get:function(e){return null==e?s.call(this):e<0?this[e+this.length]:this[e]},pushStack:function(e){var t=E.merge(this.constructor(),e);return t.prevObject=this,t},each:function(e){return E.each(this,e)},map:function(n){return this.pushStack(E.map(this,function(e,t){return n.call(e,t,e)}))},slice:function(){return this.pushStack(s.apply(this,arguments))},first:function(){return this.eq(0)},last:function(){return this.eq(-1)},even:function(){return this.pushStack(E.grep(this,function(e,t){return(t+1)%2}))},odd:function(){return this.pushStack(E.grep(this,function(e,t){return t%2}))},eq:function(e){var t=this.length,n=+e+(e<0?t:0);return this.pushStack(0<=n&&n<t?[this[n]]:[])},end:function(){return this.prevObject||this.constructor()},push:u,sort:t.sort,splice:t.splice},E.extend=E.fn.extend=function(){var e,t,n,r,i,o,a=arguments[0]||{},s=1,u=arguments.length,l=!1;for("boolean"==typeof a&&(l=a,a=arguments[s]||{},s++),"object"==typeof a||b(a)||(a={}),s===u&&(a=this,s--);s<u;s++)if(null!=(e=arguments[s]))for(t in e)r=e[t],"__proto__"!==t&&a!==r&&(l&&r&&(E.isPlainObject(r)||(i=Array.isArray(r)))?(n=a[t],o=i&&!Array.isArray(n)?[]:i||E.isPlainObject(n)?n:{},i=!1,a[t]=E.extend(l,o,r)):void 0!==r&&(a[t]=r));return a},E.extend({expando:"jQuery"+(f+Math.random()).replace(/\D/g,""),isReady:!0,error:function(e){throw new Error(e)},noop:function(){},isPlainObject:function(e){var t,n;return!(!e||"[object Object]"!==o.call(e))&&(!(t=r(e))||"function"==typeof(n=y.call(t,"constructor")&&t.constructor)&&a.call(n)===l)},isEmptyObject:function(e){var t;for(t in e)return!1;return!0},globalEval:function(e,t,n){C(e,{nonce:t&&t.nonce},n)},each:function(e,t){var n,r=0;if(d(e)){for(n=e.length;r<n;r++)if(!1===t.call(e[r],r,e[r]))break}else for(r in e)if(!1===t.call(e[r],r,e[r]))break;return e},makeArray:function(e,t){var n=t||[];return null!=e&&(d(Object(e))?E.merge(n,"string"==typeof e?[e]:e):u.call(n,e)),n},inArray:function(e,t,n){return null==t?-1:i.call(t,e,n)},merge:function(e,t){for(var n=+t.length,r=0,i=e.length;r<n;r++)e[i++]=t[r];return e.length=i,e},grep:function(e,t,n){for(var r=[],i=0,o=e.length,a=!n;i<o;i++)!t(e[i],i)!==a&&r.push(e[i]);return r},map:function(e,t,n){var r,i,o=0,a=[];if(d(e))for(r=e.length;o<r;o++)null!=(i=t(e[o],o,n))&&a.push(i);else for(o in e)null!=(i=t(e[o],o,n))&&a.push(i);return v(a)},guid:1,support:m}),"function"==typeof Symbol&&(E.fn[Symbol.iterator]=t[Symbol.iterator]),E.each("Boolean Number String Function Array Date RegExp Object Error Symbol".split(" "),function(e,t){n["[object "+t+"]"]=t.toLowerCase()});var p=function(n){var e,p,x,o,i,h,f,g,w,u,l,C,T,a,E,v,s,c,y,A="sizzle"+1*new Date,d=n.document,N=0,r=0,m=ue(),b=ue(),S=ue(),k=ue(),D=function(e,t){return e===t&&(l=!0),0},L={}.hasOwnProperty,t=[],j=t.pop,q=t.push,O=t.push,P=t.slice,H=function(e,t){for(var n=0,r=e.length;n<r;n++)if(e[n]===t)return n;return-1},I="checked|selected|async|autofocus|autoplay|controls|defer|disabled|hidden|ismap|loop|multiple|open|readonly|required|scoped",R="[\\x20\\t\\r\\n\\f]",B="(?:\\\\[\\da-fA-F]{1,6}"+R+"?|\\\\[^\\r\\n\\f]|[\\w-]|[^\0-\\x7f])+",M="\\["+R+"*("+B+")(?:"+R+"*([*^$|!~]?=)"+R+"*(?:'((?:\\\\.|[^\\\\'])*)'|\"((?:\\\\.|[^\\\\\"])*)\"|("+B+"))|)"+R+"*\\]",W=":("+B+")(?:\\((('((?:\\\\.|[^\\\\'])*)'|\"((?:\\\\.|[^\\\\\"])*)\")|((?:\\\\.|[^\\\\()[\\]]|"+M+")*)|.*)\\)|)",F=new RegExp(R+"+","g"),$=new RegExp("^"+R+"+|((?:^|[^\\\\])(?:\\\\.)*)"+R+"+$","g"),z=new RegExp("^"+R+"*,"+R+"*"),_=new RegExp("^"+R+"*([>+~]|"+R+")"+R+"*"),U=new RegExp(R+"|>"),V=new RegExp(W),X=new RegExp("^"+B+"$"),Q={ID:new RegExp("^#("+B+")"),CLASS:new RegExp("^\\.("+B+")"),TAG:new RegExp("^("+B+"|[*])"),ATTR:new RegExp("^"+M),PSEUDO:new RegExp("^"+W),CHILD:new RegExp("^:(only|first|last|nth|nth-last)-(child|of-type)(?:\\("+R+"*(even|odd|(([+-]|)(\\d*)n|)"+R+"*(?:([+-]|)"+R+"*(\\d+)|))"+R+"*\\)|)","i"),bool:new RegExp("^(?:"+I+")$","i"),needsContext:new RegExp("^"+R+"*[>+~]|:(even|odd|eq|gt|lt|nth|first|last)(?:\\("+R+"*((?:-\\d)?\\d*)"+R+"*\\)|)(?=[^-]|$)","i")},Y=/HTML$/i,G=/^(?:input|select|textarea|button)$/i,K=/^h\d$/i,J=/^[^{]+\{\s*\[native \w/,Z=/^(?:#([\w-]+)|(\w+)|\.([\w-]+))$/,ee=/[+~]/,te=new RegExp("\\\\[\\da-fA-F]{1,6}"+R+"?|\\\\([^\\r\\n\\f])","g"),ne=function(e,t){var n="0x"+e.slice(1)-65536;return t||(n<0?String.fromCharCode(n+65536):String.fromCharCode(n>>10|55296,1023&n|56320))},re=/([\0-\x1f\x7f]|^-?\d)|^-$|[^\0-\x1f\x7f-\uFFFF\w-]/g,ie=function(e,t){return t?"\0"===e?"\ufffd":e.slice(0,-1)+"\\"+e.charCodeAt(e.length-1).toString(16)+" ":"\\"+e},oe=function(){C()},ae=xe(function(e){return!0===e.disabled&&"fieldset"===e.nodeName.toLowerCase()},{dir:"parentNode",next:"legend"});try{O.apply(t=P.call(d.childNodes),d.childNodes),t[d.childNodes.length].nodeType}catch(e){O={apply:t.length?function(e,t){q.apply(e,P.call(t))}:function(e,t){var n=e.length,r=0;while(e[n++]=t[r++]);e.length=n-1}}}function se(t,e,n,r){var i,o,a,s,u,l,c,f=e&&e.ownerDocument,d=e?e.nodeType:9;if(n=n||[],"string"!=typeof t||!t||1!==d&&9!==d&&11!==d)return n;if(!r&&(C(e),e=e||T,E)){if(11!==d&&(u=Z.exec(t)))if(i=u[1]){if(9===d){if(!(a=e.getElementById(i)))return n;if(a.id===i)return n.push(a),n}else if(f&&(a=f.getElementById(i))&&y(e,a)&&a.id===i)return n.push(a),n}else{if(u[2])return O.apply(n,e.getElementsByTagName(t)),n;if((i=u[3])&&p.getElementsByClassName&&e.getElementsByClassName)return O.apply(n,e.getElementsByClassName(i)),n}if(p.qsa&&!k[t+" "]&&(!v||!v.test(t))&&(1!==d||"object"!==e.nodeName.toLowerCase())){if(c=t,f=e,1===d&&(U.test(t)||_.test(t))){(f=ee.test(t)&&ye(e.parentNode)||e)===e&&p.scope||((s=e.getAttribute("id"))?s=s.replace(re,ie):e.setAttribute("id",s=A)),o=(l=h(t)).length;while(o--)l[o]=(s?"#"+s:":scope")+" "+be(l[o]);c=l.join(",")}try{return O.apply(n,f.querySelectorAll(c)),n}catch(e){k(t,!0)}finally{s===A&&e.removeAttribute("id")}}}return g(t.replace($,"$1"),e,n,r)}function ue(){var r=[];return function e(t,n){return r.push(t+" ")>x.cacheLength&&delete e[r.shift()],e[t+" "]=n}}function le(e){return e[A]=!0,e}function ce(e){var t=T.createElement("fieldset");try{return!!e(t)}catch(e){return!1}finally{t.parentNode&&t.parentNode.removeChild(t),t=null}}function fe(e,t){var n=e.split("|"),r=n.length;while(r--)x.attrHandle[n[r]]=t}function de(e,t){var n=t&&e,r=n&&1===e.nodeType&&1===t.nodeType&&e.sourceIndex-t.sourceIndex;if(r)return r;if(n)while(n=n.nextSibling)if(n===t)return-1;return e?1:-1}function pe(t){return function(e){return"input"===e.nodeName.toLowerCase()&&e.type===t}}function he(n){return function(e){var t=e.nodeName.toLowerCase();return("input"===t||"button"===t)&&e.type===n}}function ge(t){return function(e){return"form"in e?e.parentNode&&!1===e.disabled?"label"in e?"label"in e.parentNode?e.parentNode.disabled===t:e.disabled===t:e.isDisabled===t||e.isDisabled!==!t&&ae(e)===t:e.disabled===t:"label"in e&&e.disabled===t}}function ve(a){return le(function(o){return o=+o,le(function(e,t){var n,r=a([],e.length,o),i=r.length;while(i--)e[n=r[i]]&&(e[n]=!(t[n]=e[n]))})})}function ye(e){return e&&"undefined"!=typeof e.getElementsByTagName&&e}for(e in p=se.support={},i=se.isXML=function(e){var t=e&&e.namespaceURI,n=e&&(e.ownerDocument||e).documentElement;return!Y.test(t||n&&n.nodeName||"HTML")},C=se.setDocument=function(e){var t,n,r=e?e.ownerDocument||e:d;return r!=T&&9===r.nodeType&&r.documentElement&&(a=(T=r).documentElement,E=!i(T),d!=T&&(n=T.defaultView)&&n.top!==n&&(n.addEventListener?n.addEventListener("unload",oe,!1):n.attachEvent&&n.attachEvent("onunload",oe)),p.scope=ce(function(e){return a.appendChild(e).appendChild(T.createElement("div")),"undefined"!=typeof e.querySelectorAll&&!e.querySelectorAll(":scope fieldset div").length}),p.attributes=ce(function(e){return e.className="i",!e.getAttribute("className")}),p.getElementsByTagName=ce(function(e){return e.appendChild(T.createComment("")),!e.getElementsByTagName("*").length}),p.getElementsByClassName=J.test(T.getElementsByClassName),p.getById=ce(function(e){return a.appendChild(e).id=A,!T.getElementsByName||!T.getElementsByName(A).length}),p.getById?(x.filter.ID=function(e){var t=e.replace(te,ne);return function(e){return e.getAttribute("id")===t}},x.find.ID=function(e,t){if("undefined"!=typeof t.getElementById&&E){var n=t.getElementById(e);return n?[n]:[]}}):(x.filter.ID=function(e){var n=e.replace(te,ne);return function(e){var t="undefined"!=typeof e.getAttributeNode&&e.getAttributeNode("id");return t&&t.value===n}},x.find.ID=function(e,t){if("undefined"!=typeof t.getElementById&&E){var n,r,i,o=t.getElementById(e);if(o){if((n=o.getAttributeNode("id"))&&n.value===e)return[o];i=t.getElementsByName(e),r=0;while(o=i[r++])if((n=o.getAttributeNode("id"))&&n.value===e)return[o]}return[]}}),x.find.TAG=p.getElementsByTagName?function(e,t){return"undefined"!=typeof t.getElementsByTagName?t.getElementsByTagName(e):p.qsa?t.querySelectorAll(e):void 0}:function(e,t){var n,r=[],i=0,o=t.getElementsByTagName(e);if("*"===e){while(n=o[i++])1===n.nodeType&&r.push(n);return r}return o},x.find.CLASS=p.getElementsByClassName&&function(e,t){if("undefined"!=typeof t.getElementsByClassName&&E)return t.getElementsByClassName(e)},s=[],v=[],(p.qsa=J.test(T.querySelectorAll))&&(ce(function(e){var t;a.appendChild(e).innerHTML="<a id='"+A+"'></a><select id='"+A+"-\r\\' msallowcapture=''><option selected=''></option></select>",e.querySelectorAll("[msallowcapture^='']").length&&v.push("[*^$]="+R+"*(?:''|\"\")"),e.querySelectorAll("[selected]").length||v.push("\\["+R+"*(?:value|"+I+")"),e.querySelectorAll("[id~="+A+"-]").length||v.push("~="),(t=T.createElement("input")).setAttribute("name",""),e.appendChild(t),e.querySelectorAll("[name='']").length||v.push("\\["+R+"*name"+R+"*="+R+"*(?:''|\"\")"),e.querySelectorAll(":checked").length||v.push(":checked"),e.querySelectorAll("a#"+A+"+*").length||v.push(".#.+[+~]"),e.querySelectorAll("\\\f"),v.push("[\\r\\n\\f]")}),ce(function(e){e.innerHTML="<a href='' disabled='disabled'></a><select disabled='disabled'><option/></select>";var t=T.createElement("input");t.setAttribute("type","hidden"),e.appendChild(t).setAttribute("name","D"),e.querySelectorAll("[name=d]").length&&v.push("name"+R+"*[*^$|!~]?="),2!==e.querySelectorAll(":enabled").length&&v.push(":enabled",":disabled"),a.appendChild(e).disabled=!0,2!==e.querySelectorAll(":disabled").length&&v.push(":enabled",":disabled"),e.querySelectorAll("*,:x"),v.push(",.*:")})),(p.matchesSelector=J.test(c=a.matches||a.webkitMatchesSelector||a.mozMatchesSelector||a.oMatchesSelector||a.msMatchesSelector))&&ce(function(e){p.disconnectedMatch=c.call(e,"*"),c.call(e,"[s!='']:x"),s.push("!=",W)}),v=v.length&&new RegExp(v.join("|")),s=s.length&&new RegExp(s.join("|")),t=J.test(a.compareDocumentPosition),y=t||J.test(a.contains)?function(e,t){var n=9===e.nodeType?e.documentElement:e,r=t&&t.parentNode;return e===r||!(!r||1!==r.nodeType||!(n.contains?n.contains(r):e.compareDocumentPosition&&16&e.compareDocumentPosition(r)))}:function(e,t){if(t)while(t=t.parentNode)if(t===e)return!0;return!1},D=t?function(e,t){if(e===t)return l=!0,0;var n=!e.compareDocumentPosition-!t.compareDocumentPosition;return n||(1&(n=(e.ownerDocument||e)==(t.ownerDocument||t)?e.compareDocumentPosition(t):1)||!p.sortDetached&&t.compareDocumentPosition(e)===n?e==T||e.ownerDocument==d&&y(d,e)?-1:t==T||t.ownerDocument==d&&y(d,t)?1:u?H(u,e)-H(u,t):0:4&n?-1:1)}:function(e,t){if(e===t)return l=!0,0;var n,r=0,i=e.parentNode,o=t.parentNode,a=[e],s=[t];if(!i||!o)return e==T?-1:t==T?1:i?-1:o?1:u?H(u,e)-H(u,t):0;if(i===o)return de(e,t);n=e;while(n=n.parentNode)a.unshift(n);n=t;while(n=n.parentNode)s.unshift(n);while(a[r]===s[r])r++;return r?de(a[r],s[r]):a[r]==d?-1:s[r]==d?1:0}),T},se.matches=function(e,t){return se(e,null,null,t)},se.matchesSelector=function(e,t){if(C(e),p.matchesSelector&&E&&!k[t+" "]&&(!s||!s.test(t))&&(!v||!v.test(t)))try{var n=c.call(e,t);if(n||p.disconnectedMatch||e.document&&11!==e.document.nodeType)return n}catch(e){k(t,!0)}return 0<se(t,T,null,[e]).length},se.contains=function(e,t){return(e.ownerDocument||e)!=T&&C(e),y(e,t)},se.attr=function(e,t){(e.ownerDocument||e)!=T&&C(e);var n=x.attrHandle[t.toLowerCase()],r=n&&L.call(x.attrHandle,t.toLowerCase())?n(e,t,!E):void 0;return void 0!==r?r:p.attributes||!E?e.getAttribute(t):(r=e.getAttributeNode(t))&&r.specified?r.value:null},se.escape=function(e){return(e+"").replace(re,ie)},se.error=function(e){throw new Error("Syntax error, unrecognized expression: "+e)},se.uniqueSort=function(e){var t,n=[],r=0,i=0;if(l=!p.detectDuplicates,u=!p.sortStable&&e.slice(0),e.sort(D),l){while(t=e[i++])t===e[i]&&(r=n.push(i));while(r--)e.splice(n[r],1)}return u=null,e},o=se.getText=function(e){var t,n="",r=0,i=e.nodeType;if(i){if(1===i||9===i||11===i){if("string"==typeof e.textContent)return e.textContent;for(e=e.firstChild;e;e=e.nextSibling)n+=o(e)}else if(3===i||4===i)return e.nodeValue}else while(t=e[r++])n+=o(t);return n},(x=se.selectors={cacheLength:50,createPseudo:le,match:Q,attrHandle:{},find:{},relative:{">":{dir:"parentNode",first:!0}," ":{dir:"parentNode"},"+":{dir:"previousSibling",first:!0},"~":{dir:"previousSibling"}},preFilter:{ATTR:function(e){return e[1]=e[1].replace(te,ne),e[3]=(e[3]||e[4]||e[5]||"").replace(te,ne),"~="===e[2]&&(e[3]=" "+e[3]+" "),e.slice(0,4)},CHILD:function(e){return e[1]=e[1].toLowerCase(),"nth"===e[1].slice(0,3)?(e[3]||se.error(e[0]),e[4]=+(e[4]?e[5]+(e[6]||1):2*("even"===e[3]||"odd"===e[3])),e[5]=+(e[7]+e[8]||"odd"===e[3])):e[3]&&se.error(e[0]),e},PSEUDO:function(e){var t,n=!e[6]&&e[2];return Q.CHILD.test(e[0])?null:(e[3]?e[2]=e[4]||e[5]||"":n&&V.test(n)&&(t=h(n,!0))&&(t=n.indexOf(")",n.length-t)-n.length)&&(e[0]=e[0].slice(0,t),e[2]=n.slice(0,t)),e.slice(0,3))}},filter:{TAG:function(e){var t=e.replace(te,ne).toLowerCase();return"*"===e?function(){return!0}:function(e){return e.nodeName&&e.nodeName.toLowerCase()===t}},CLASS:function(e){var t=m[e+" "];return t||(t=new RegExp("(^|"+R+")"+e+"("+R+"|$)"))&&m(e,function(e){return t.test("string"==typeof e.className&&e.className||"undefined"!=typeof e.getAttribute&&e.getAttribute("class")||"")})},ATTR:function(n,r,i){return function(e){var t=se.attr(e,n);return null==t?"!="===r:!r||(t+="","="===r?t===i:"!="===r?t!==i:"^="===r?i&&0===t.indexOf(i):"*="===r?i&&-1<t.indexOf(i):"$="===r?i&&t.slice(-i.length)===i:"~="===r?-1<(" "+t.replace(F," ")+" ").indexOf(i):"|="===r&&(t===i||t.slice(0,i.length+1)===i+"-"))}},CHILD:function(h,e,t,g,v){var y="nth"!==h.slice(0,3),m="last"!==h.slice(-4),b="of-type"===e;return 1===g&&0===v?function(e){return!!e.parentNode}:function(e,t,n){var r,i,o,a,s,u,l=y!==m?"nextSibling":"previousSibling",c=e.parentNode,f=b&&e.nodeName.toLowerCase(),d=!n&&!b,p=!1;if(c){if(y){while(l){a=e;while(a=a[l])if(b?a.nodeName.toLowerCase()===f:1===a.nodeType)return!1;u=l="only"===h&&!u&&"nextSibling"}return!0}if(u=[m?c.firstChild:c.lastChild],m&&d){p=(s=(r=(i=(o=(a=c)[A]||(a[A]={}))[a.uniqueID]||(o[a.uniqueID]={}))[h]||[])[0]===N&&r[1])&&r[2],a=s&&c.childNodes[s];while(a=++s&&a&&a[l]||(p=s=0)||u.pop())if(1===a.nodeType&&++p&&a===e){i[h]=[N,s,p];break}}else if(d&&(p=s=(r=(i=(o=(a=e)[A]||(a[A]={}))[a.uniqueID]||(o[a.uniqueID]={}))[h]||[])[0]===N&&r[1]),!1===p)while(a=++s&&a&&a[l]||(p=s=0)||u.pop())if((b?a.nodeName.toLowerCase()===f:1===a.nodeType)&&++p&&(d&&((i=(o=a[A]||(a[A]={}))[a.uniqueID]||(o[a.uniqueID]={}))[h]=[N,p]),a===e))break;return(p-=v)===g||p%g==0&&0<=p/g}}},PSEUDO:function(e,o){var t,a=x.pseudos[e]||x.setFilters[e.toLowerCase()]||se.error("unsupported pseudo: "+e);return a[A]?a(o):1<a.length?(t=[e,e,"",o],x.setFilters.hasOwnProperty(e.toLowerCase())?le(function(e,t){var n,r=a(e,o),i=r.length;while(i--)e[n=H(e,r[i])]=!(t[n]=r[i])}):function(e){return a(e,0,t)}):a}},pseudos:{not:le(function(e){var r=[],i=[],s=f(e.replace($,"$1"));return s[A]?le(function(e,t,n,r){var i,o=s(e,null,r,[]),a=e.length;while(a--)(i=o[a])&&(e[a]=!(t[a]=i))}):function(e,t,n){return r[0]=e,s(r,null,n,i),r[0]=null,!i.pop()}}),has:le(function(t){return function(e){return 0<se(t,e).length}}),contains:le(function(t){return t=t.replace(te,ne),function(e){return-1<(e.textContent||o(e)).indexOf(t)}}),lang:le(function(n){return X.test(n||"")||se.error("unsupported lang: "+n),n=n.replace(te,ne).toLowerCase(),function(e){var t;do{if(t=E?e.lang:e.getAttribute("xml:lang")||e.getAttribute("lang"))return(t=t.toLowerCase())===n||0===t.indexOf(n+"-")}while((e=e.parentNode)&&1===e.nodeType);return!1}}),target:function(e){var t=n.location&&n.location.hash;return t&&t.slice(1)===e.id},root:function(e){return e===a},focus:function(e){return e===T.activeElement&&(!T.hasFocus||T.hasFocus())&&!!(e.type||e.href||~e.tabIndex)},enabled:ge(!1),disabled:ge(!0),checked:function(e){var t=e.nodeName.toLowerCase();return"input"===t&&!!e.checked||"option"===t&&!!e.selected},selected:function(e){return e.parentNode&&e.parentNode.selectedIndex,!0===e.selected},empty:function(e){for(e=e.firstChild;e;e=e.nextSibling)if(e.nodeType<6)return!1;return!0},parent:function(e){return!x.pseudos.empty(e)},header:function(e){return K.test(e.nodeName)},input:function(e){return G.test(e.nodeName)},button:function(e){var t=e.nodeName.toLowerCase();return"input"===t&&"button"===e.type||"button"===t},text:function(e){var t;return"input"===e.nodeName.toLowerCase()&&"text"===e.type&&(null==(t=e.getAttribute("type"))||"text"===t.toLowerCase())},first:ve(function(){return[0]}),last:ve(function(e,t){return[t-1]}),eq:ve(function(e,t,n){return[n<0?n+t:n]}),even:ve(function(e,t){for(var n=0;n<t;n+=2)e.push(n);return e}),odd:ve(function(e,t){for(var n=1;n<t;n+=2)e.push(n);return e}),lt:ve(function(e,t,n){for(var r=n<0?n+t:t<n?t:n;0<=--r;)e.push(r);return e}),gt:ve(function(e,t,n){for(var r=n<0?n+t:n;++r<t;)e.push(r);return e})}}).pseudos.nth=x.pseudos.eq,{radio:!0,checkbox:!0,file:!0,password:!0,image:!0})x.pseudos[e]=pe(e);for(e in{submit:!0,reset:!0})x.pseudos[e]=he(e);function me(){}function be(e){for(var t=0,n=e.length,r="";t<n;t++)r+=e[t].value;return r}function xe(s,e,t){var u=e.dir,l=e.next,c=l||u,f=t&&"parentNode"===c,d=r++;return e.first?function(e,t,n){while(e=e[u])if(1===e.nodeType||f)return s(e,t,n);return!1}:function(e,t,n){var r,i,o,a=[N,d];if(n){while(e=e[u])if((1===e.nodeType||f)&&s(e,t,n))return!0}else while(e=e[u])if(1===e.nodeType||f)if(i=(o=e[A]||(e[A]={}))[e.uniqueID]||(o[e.uniqueID]={}),l&&l===e.nodeName.toLowerCase())e=e[u]||e;else{if((r=i[c])&&r[0]===N&&r[1]===d)return a[2]=r[2];if((i[c]=a)[2]=s(e,t,n))return!0}return!1}}function we(i){return 1<i.length?function(e,t,n){var r=i.length;while(r--)if(!i[r](e,t,n))return!1;return!0}:i[0]}function Ce(e,t,n,r,i){for(var o,a=[],s=0,u=e.length,l=null!=t;s<u;s++)(o=e[s])&&(n&&!n(o,r,i)||(a.push(o),l&&t.push(s)));return a}function Te(p,h,g,v,y,e){return v&&!v[A]&&(v=Te(v)),y&&!y[A]&&(y=Te(y,e)),le(function(e,t,n,r){var i,o,a,s=[],u=[],l=t.length,c=e||function(e,t,n){for(var r=0,i=t.length;r<i;r++)se(e,t[r],n);return n}(h||"*",n.nodeType?[n]:n,[]),f=!p||!e&&h?c:Ce(c,s,p,n,r),d=g?y||(e?p:l||v)?[]:t:f;if(g&&g(f,d,n,r),v){i=Ce(d,u),v(i,[],n,r),o=i.length;while(o--)(a=i[o])&&(d[u[o]]=!(f[u[o]]=a))}if(e){if(y||p){if(y){i=[],o=d.length;while(o--)(a=d[o])&&i.push(f[o]=a);y(null,d=[],i,r)}o=d.length;while(o--)(a=d[o])&&-1<(i=y?H(e,a):s[o])&&(e[i]=!(t[i]=a))}}else d=Ce(d===t?d.splice(l,d.length):d),y?y(null,t,d,r):O.apply(t,d)})}function Ee(e){for(var i,t,n,r=e.length,o=x.relative[e[0].type],a=o||x.relative[" "],s=o?1:0,u=xe(function(e){return e===i},a,!0),l=xe(function(e){return-1<H(i,e)},a,!0),c=[function(e,t,n){var r=!o&&(n||t!==w)||((i=t).nodeType?u(e,t,n):l(e,t,n));return i=null,r}];s<r;s++)if(t=x.relative[e[s].type])c=[xe(we(c),t)];else{if((t=x.filter[e[s].type].apply(null,e[s].matches))[A]){for(n=++s;n<r;n++)if(x.relative[e[n].type])break;return Te(1<s&&we(c),1<s&&be(e.slice(0,s-1).concat({value:" "===e[s-2].type?"*":""})).replace($,"$1"),t,s<n&&Ee(e.slice(s,n)),n<r&&Ee(e=e.slice(n)),n<r&&be(e))}c.push(t)}return we(c)}return me.prototype=x.filters=x.pseudos,x.setFilters=new me,h=se.tokenize=function(e,t){var n,r,i,o,a,s,u,l=b[e+" "];if(l)return t?0:l.slice(0);a=e,s=[],u=x.preFilter;while(a){for(o in n&&!(r=z.exec(a))||(r&&(a=a.slice(r[0].length)||a),s.push(i=[])),n=!1,(r=_.exec(a))&&(n=r.shift(),i.push({value:n,type:r[0].replace($," ")}),a=a.slice(n.length)),x.filter)!(r=Q[o].exec(a))||u[o]&&!(r=u[o](r))||(n=r.shift(),i.push({value:n,type:o,matches:r}),a=a.slice(n.length));if(!n)break}return t?a.length:a?se.error(e):b(e,s).slice(0)},f=se.compile=function(e,t){var n,v,y,m,b,r,i=[],o=[],a=S[e+" "];if(!a){t||(t=h(e)),n=t.length;while(n--)(a=Ee(t[n]))[A]?i.push(a):o.push(a);(a=S(e,(v=o,m=0<(y=i).length,b=0<v.length,r=function(e,t,n,r,i){var o,a,s,u=0,l="0",c=e&&[],f=[],d=w,p=e||b&&x.find.TAG("*",i),h=N+=null==d?1:Math.random()||.1,g=p.length;for(i&&(w=t==T||t||i);l!==g&&null!=(o=p[l]);l++){if(b&&o){a=0,t||o.ownerDocument==T||(C(o),n=!E);while(s=v[a++])if(s(o,t||T,n)){r.push(o);break}i&&(N=h)}m&&((o=!s&&o)&&u--,e&&c.push(o))}if(u+=l,m&&l!==u){a=0;while(s=y[a++])s(c,f,t,n);if(e){if(0<u)while(l--)c[l]||f[l]||(f[l]=j.call(r));f=Ce(f)}O.apply(r,f),i&&!e&&0<f.length&&1<u+y.length&&se.uniqueSort(r)}return i&&(N=h,w=d),c},m?le(r):r))).selector=e}return a},g=se.select=function(e,t,n,r){var i,o,a,s,u,l="function"==typeof e&&e,c=!r&&h(e=l.selector||e);if(n=n||[],1===c.length){if(2<(o=c[0]=c[0].slice(0)).length&&"ID"===(a=o[0]).type&&9===t.nodeType&&E&&x.relative[o[1].type]){if(!(t=(x.find.ID(a.matches[0].replace(te,ne),t)||[])[0]))return n;l&&(t=t.parentNode),e=e.slice(o.shift().value.length)}i=Q.needsContext.test(e)?0:o.length;while(i--){if(a=o[i],x.relative[s=a.type])break;if((u=x.find[s])&&(r=u(a.matches[0].replace(te,ne),ee.test(o[0].type)&&ye(t.parentNode)||t))){if(o.splice(i,1),!(e=r.length&&be(o)))return O.apply(n,r),n;break}}}return(l||f(e,c))(r,t,!E,n,!t||ee.test(e)&&ye(t.parentNode)||t),n},p.sortStable=A.split("").sort(D).join("")===A,p.detectDuplicates=!!l,C(),p.sortDetached=ce(function(e){return 1&e.compareDocumentPosition(T.createElement("fieldset"))}),ce(function(e){return e.innerHTML="<a href='#'></a>","#"===e.firstChild.getAttribute("href")})||fe("type|href|height|width",function(e,t,n){if(!n)return e.getAttribute(t,"type"===t.toLowerCase()?1:2)}),p.attributes&&ce(function(e){return e.innerHTML="<input/>",e.firstChild.setAttribute("value",""),""===e.firstChild.getAttribute("value")})||fe("value",function(e,t,n){if(!n&&"input"===e.nodeName.toLowerCase())return e.defaultValue}),ce(function(e){return null==e.getAttribute("disabled")})||fe(I,function(e,t,n){var r;if(!n)return!0===e[t]?t.toLowerCase():(r=e.getAttributeNode(t))&&r.specified?r.value:null}),se}(g);E.find=p,E.expr=p.selectors,E.expr[":"]=E.expr.pseudos,E.uniqueSort=E.unique=p.uniqueSort,E.text=p.getText,E.isXMLDoc=p.isXML,E.contains=p.contains,E.escapeSelector=p.escape;var h=function(e,t,n){var r=[],i=void 0!==n;while((e=e[t])&&9!==e.nodeType)if(1===e.nodeType){if(i&&E(e).is(n))break;r.push(e)}return r},A=function(e,t){for(var n=[];e;e=e.nextSibling)1===e.nodeType&&e!==t&&n.push(e);return n},N=E.expr.match.needsContext;function S(e,t){return e.nodeName&&e.nodeName.toLowerCase()===t.toLowerCase()}var k=/^<([a-z][^\/\0>:\x20\t\r\n\f]*)[\x20\t\r\n\f]*\/?>(?:<\/\1>|)$/i;function D(e,n,r){return b(n)?E.grep(e,function(e,t){return!!n.call(e,t,e)!==r}):n.nodeType?E.grep(e,function(e){return e===n!==r}):"string"!=typeof n?E.grep(e,function(e){return-1<i.call(n,e)!==r}):E.filter(n,e,r)}E.filter=function(e,t,n){var r=t[0];return n&&(e=":not("+e+")"),1===t.length&&1===r.nodeType?E.find.matchesSelector(r,e)?[r]:[]:E.find.matches(e,E.grep(t,function(e){return 1===e.nodeType}))},E.fn.extend({find:function(e){var t,n,r=this.length,i=this;if("string"!=typeof e)return this.pushStack(E(e).filter(function(){for(t=0;t<r;t++)if(E.contains(i[t],this))return!0}));for(n=this.pushStack([]),t=0;t<r;t++)E.find(e,i[t],n);return 1<r?E.uniqueSort(n):n},filter:function(e){return this.pushStack(D(this,e||[],!1))},not:function(e){return this.pushStack(D(this,e||[],!0))},is:function(e){return!!D(this,"string"==typeof e&&N.test(e)?E(e):e||[],!1).length}});var L,j=/^(?:\s*(<[\w\W]+>)[^>]*|#([\w-]+))$/;(E.fn.init=function(e,t,n){var r,i;if(!e)return this;if(n=n||L,"string"==typeof e){if(!(r="<"===e[0]&&">"===e[e.length-1]&&3<=e.length?[null,e,null]:j.exec(e))||!r[1]&&t)return!t||t.jquery?(t||n).find(e):this.constructor(t).find(e);if(r[1]){if(t=t instanceof E?t[0]:t,E.merge(this,E.parseHTML(r[1],t&&t.nodeType?t.ownerDocument||t:w,!0)),k.test(r[1])&&E.isPlainObject(t))for(r in t)b(this[r])?this[r](t[r]):this.attr(r,t[r]);return this}return(i=w.getElementById(r[2]))&&(this[0]=i,this.length=1),this}return e.nodeType?(this[0]=e,this.length=1,this):b(e)?void 0!==n.ready?n.ready(e):e(E):E.makeArray(e,this)}).prototype=E.fn,L=E(w);var q=/^(?:parents|prev(?:Until|All))/,O={children:!0,contents:!0,next:!0,prev:!0};function P(e,t){while((e=e[t])&&1!==e.nodeType);return e}E.fn.extend({has:function(e){var t=E(e,this),n=t.length;return this.filter(function(){for(var e=0;e<n;e++)if(E.contains(this,t[e]))return!0})},closest:function(e,t){var n,r=0,i=this.length,o=[],a="string"!=typeof e&&E(e);if(!N.test(e))for(;r<i;r++)for(n=this[r];n&&n!==t;n=n.parentNode)if(n.nodeType<11&&(a?-1<a.index(n):1===n.nodeType&&E.find.matchesSelector(n,e))){o.push(n);break}return this.pushStack(1<o.length?E.uniqueSort(o):o)},index:function(e){return e?"string"==typeof e?i.call(E(e),this[0]):i.call(this,e.jquery?e[0]:e):this[0]&&this[0].parentNode?this.first().prevAll().length:-1},add:function(e,t){return this.pushStack(E.uniqueSort(E.merge(this.get(),E(e,t))))},addBack:function(e){return this.add(null==e?this.prevObject:this.prevObject.filter(e))}}),E.each({parent:function(e){var t=e.parentNode;return t&&11!==t.nodeType?t:null},parents:function(e){return h(e,"parentNode")},parentsUntil:function(e,t,n){return h(e,"parentNode",n)},next:function(e){return P(e,"nextSibling")},prev:function(e){return P(e,"previousSibling")},nextAll:function(e){return h(e,"nextSibling")},prevAll:function(e){return h(e,"previousSibling")},nextUntil:function(e,t,n){return h(e,"nextSibling",n)},prevUntil:function(e,t,n){return h(e,"previousSibling",n)},siblings:function(e){return A((e.parentNode||{}).firstChild,e)},children:function(e){return A(e.firstChild)},contents:function(e){return null!=e.contentDocument&&r(e.contentDocument)?e.contentDocument:(S(e,"template")&&(e=e.content||e),E.merge([],e.childNodes))}},function(r,i){E.fn[r]=function(e,t){var n=E.map(this,i,e);return"Until"!==r.slice(-5)&&(t=e),t&&"string"==typeof t&&(n=E.filter(t,n)),1<this.length&&(O[r]||E.uniqueSort(n),q.test(r)&&n.reverse()),this.pushStack(n)}});var H=/[^\x20\t\r\n\f]+/g;function I(e){return e}function R(e){throw e}function B(e,t,n,r){var i;try{e&&b(i=e.promise)?i.call(e).done(t).fail(n):e&&b(i=e.then)?i.call(e,t,n):t.apply(void 0,[e].slice(r))}catch(e){n.apply(void 0,[e])}}E.Callbacks=function(r){var e,n;r="string"==typeof r?(e=r,n={},E.each(e.match(H)||[],function(e,t){n[t]=!0}),n):E.extend({},r);var i,t,o,a,s=[],u=[],l=-1,c=function(){for(a=a||r.once,o=i=!0;u.length;l=-1){t=u.shift();while(++l<s.length)!1===s[l].apply(t[0],t[1])&&r.stopOnFalse&&(l=s.length,t=!1)}r.memory||(t=!1),i=!1,a&&(s=t?[]:"")},f={add:function(){return s&&(t&&!i&&(l=s.length-1,u.push(t)),function n(e){E.each(e,function(e,t){b(t)?r.unique&&f.has(t)||s.push(t):t&&t.length&&"string"!==T(t)&&n(t)})}(arguments),t&&!i&&c()),this},remove:function(){return E.each(arguments,function(e,t){var n;while(-1<(n=E.inArray(t,s,n)))s.splice(n,1),n<=l&&l--}),this},has:function(e){return e?-1<E.inArray(e,s):0<s.length},empty:function(){return s&&(s=[]),this},disable:function(){return a=u=[],s=t="",this},disabled:function(){return!s},lock:function(){return a=u=[],t||i||(s=t=""),this},locked:function(){return!!a},fireWith:function(e,t){return a||(t=[e,(t=t||[]).slice?t.slice():t],u.push(t),i||c()),this},fire:function(){return f.fireWith(this,arguments),this},fired:function(){return!!o}};return f},E.extend({Deferred:function(e){var o=[["notify","progress",E.Callbacks("memory"),E.Callbacks("memory"),2],["resolve","done",E.Callbacks("once memory"),E.Callbacks("once memory"),0,"resolved"],["reject","fail",E.Callbacks("once memory"),E.Callbacks("once memory"),1,"rejected"]],i="pending",a={state:function(){return i},always:function(){return s.done(arguments).fail(arguments),this},"catch":function(e){return a.then(null,e)},pipe:function(){var i=arguments;return E.Deferred(function(r){E.each(o,function(e,t){var n=b(i[t[4]])&&i[t[4]];s[t[1]](function(){var e=n&&n.apply(this,arguments);e&&b(e.promise)?e.promise().progress(r.notify).done(r.resolve).fail(r.reject):r[t[0]+"With"](this,n?[e]:arguments)})}),i=null}).promise()},then:function(t,n,r){var u=0;function l(i,o,a,s){return function(){var n=this,r=arguments,e=function(){var e,t;if(!(i<u)){if((e=a.apply(n,r))===o.promise())throw new TypeError("Thenable self-resolution");t=e&&("object"==typeof e||"function"==typeof e)&&e.then,b(t)?s?t.call(e,l(u,o,I,s),l(u,o,R,s)):(u++,t.call(e,l(u,o,I,s),l(u,o,R,s),l(u,o,I,o.notifyWith))):(a!==I&&(n=void 0,r=[e]),(s||o.resolveWith)(n,r))}},t=s?e:function(){try{e()}catch(e){E.Deferred.exceptionHook&&E.Deferred.exceptionHook(e,t.stackTrace),u<=i+1&&(a!==R&&(n=void 0,r=[e]),o.rejectWith(n,r))}};i?t():(E.Deferred.getStackHook&&(t.stackTrace=E.Deferred.getStackHook()),g.setTimeout(t))}}return E.Deferred(function(e){o[0][3].add(l(0,e,b(r)?r:I,e.notifyWith)),o[1][3].add(l(0,e,b(t)?t:I)),o[2][3].add(l(0,e,b(n)?n:R))}).promise()},promise:function(e){return null!=e?E.extend(e,a):a}},s={};return E.each(o,function(e,t){var n=t[2],r=t[5];a[t[1]]=n.add,r&&n.add(function(){i=r},o[3-e][2].disable,o[3-e][3].disable,o[0][2].lock,o[0][3].lock),n.add(t[3].fire),s[t[0]]=function(){return s[t[0]+"With"](this===s?void 0:this,arguments),this},s[t[0]+"With"]=n.fireWith}),a.promise(s),e&&e.call(s,s),s},when:function(e){var n=arguments.length,t=n,r=Array(t),i=s.call(arguments),o=E.Deferred(),a=function(t){return function(e){r[t]=this,i[t]=1<arguments.length?s.call(arguments):e,--n||o.resolveWith(r,i)}};if(n<=1&&(B(e,o.done(a(t)).resolve,o.reject,!n),"pending"===o.state()||b(i[t]&&i[t].then)))return o.then();while(t--)B(i[t],a(t),o.reject);return o.promise()}});var M=/^(Eval|Internal|Range|Reference|Syntax|Type|URI)Error$/;E.Deferred.exceptionHook=function(e,t){g.console&&g.console.warn&&e&&M.test(e.name)&&g.console.warn("jQuery.Deferred exception: "+e.message,e.stack,t)},E.readyException=function(e){g.setTimeout(function(){throw e})};var W=E.Deferred();function F(){w.removeEventListener("DOMContentLoaded",F),g.removeEventListener("load",F),E.ready()}E.fn.ready=function(e){return W.then(e)["catch"](function(e){E.readyException(e)}),this},E.extend({isReady:!1,readyWait:1,ready:function(e){(!0===e?--E.readyWait:E.isReady)||(E.isReady=!0)!==e&&0<--E.readyWait||W.resolveWith(w,[E])}}),E.ready.then=W.then,"complete"===w.readyState||"loading"!==w.readyState&&!w.documentElement.doScroll?g.setTimeout(E.ready):(w.addEventListener("DOMContentLoaded",F),g.addEventListener("load",F));var $=function(e,t,n,r,i,o,a){var s=0,u=e.length,l=null==n;if("object"===T(n))for(s in i=!0,n)$(e,t,s,n[s],!0,o,a);else if(void 0!==r&&(i=!0,b(r)||(a=!0),l&&(a?(t.call(e,r),t=null):(l=t,t=function(e,t,n){return l.call(E(e),n)})),t))for(;s<u;s++)t(e[s],n,a?r:r.call(e[s],s,t(e[s],n)));return i?e:l?t.call(e):u?t(e[0],n):o},z=/^-ms-/,_=/-([a-z])/g;function U(e,t){return t.toUpperCase()}function V(e){return e.replace(z,"ms-").replace(_,U)}var X=function(e){return 1===e.nodeType||9===e.nodeType||!+e.nodeType};function Q(){this.expando=E.expando+Q.uid++}Q.uid=1,Q.prototype={cache:function(e){var t=e[this.expando];return t||(t={},X(e)&&(e.nodeType?e[this.expando]=t:Object.defineProperty(e,this.expando,{value:t,configurable:!0}))),t},set:function(e,t,n){var r,i=this.cache(e);if("string"==typeof t)i[V(t)]=n;else for(r in t)i[V(r)]=t[r];return i},get:function(e,t){return void 0===t?this.cache(e):e[this.expando]&&e[this.expando][V(t)]},access:function(e,t,n){return void 0===t||t&&"string"==typeof t&&void 0===n?this.get(e,t):(this.set(e,t,n),void 0!==n?n:t)},remove:function(e,t){var n,r=e[this.expando];if(void 0!==r){if(void 0!==t){n=(t=Array.isArray(t)?t.map(V):(t=V(t))in r?[t]:t.match(H)||[]).length;while(n--)delete r[t[n]]}(void 0===t||E.isEmptyObject(r))&&(e.nodeType?e[this.expando]=void 0:delete e[this.expando])}},hasData:function(e){var t=e[this.expando];return void 0!==t&&!E.isEmptyObject(t)}};var Y=new Q,G=new Q,K=/^(?:\{[\w\W]*\}|\[[\w\W]*\])$/,J=/[A-Z]/g;function Z(e,t,n){var r,i;if(void 0===n&&1===e.nodeType)if(r="data-"+t.replace(J,"-$&").toLowerCase(),"string"==typeof(n=e.getAttribute(r))){try{n="true"===(i=n)||"false"!==i&&("null"===i?null:i===+i+""?+i:K.test(i)?JSON.parse(i):i)}catch(e){}G.set(e,t,n)}else n=void 0;return n}E.extend({hasData:function(e){return G.hasData(e)||Y.hasData(e)},data:function(e,t,n){return G.access(e,t,n)},removeData:function(e,t){G.remove(e,t)},_data:function(e,t,n){return Y.access(e,t,n)},_removeData:function(e,t){Y.remove(e,t)}}),E.fn.extend({data:function(n,e){var t,r,i,o=this[0],a=o&&o.attributes;if(void 0===n){if(this.length&&(i=G.get(o),1===o.nodeType&&!Y.get(o,"hasDataAttrs"))){t=a.length;while(t--)a[t]&&0===(r=a[t].name).indexOf("data-")&&(r=V(r.slice(5)),Z(o,r,i[r]));Y.set(o,"hasDataAttrs",!0)}return i}return"object"==typeof n?this.each(function(){G.set(this,n)}):$(this,function(e){var t;if(o&&void 0===e)return void 0!==(t=G.get(o,n))?t:void 0!==(t=Z(o,n))?t:void 0;this.each(function(){G.set(this,n,e)})},null,e,1<arguments.length,null,!0)},removeData:function(e){return this.each(function(){G.remove(this,e)})}}),E.extend({queue:function(e,t,n){var r;if(e)return t=(t||"fx")+"queue",r=Y.get(e,t),n&&(!r||Array.isArray(n)?r=Y.access(e,t,E.makeArray(n)):r.push(n)),r||[]},dequeue:function(e,t){t=t||"fx";var n=E.queue(e,t),r=n.length,i=n.shift(),o=E._queueHooks(e,t);"inprogress"===i&&(i=n.shift(),r--),i&&("fx"===t&&n.unshift("inprogress"),delete o.stop,i.call(e,function(){E.dequeue(e,t)},o)),!r&&o&&o.empty.fire()},_queueHooks:function(e,t){var n=t+"queueHooks";return Y.get(e,n)||Y.access(e,n,{empty:E.Callbacks("once memory").add(function(){Y.remove(e,[t+"queue",n])})})}}),E.fn.extend({queue:function(t,n){var e=2;return"string"!=typeof t&&(n=t,t="fx",e--),arguments.length<e?E.queue(this[0],t):void 0===n?this:this.each(function(){var e=E.queue(this,t,n);E._queueHooks(this,t),"fx"===t&&"inprogress"!==e[0]&&E.dequeue(this,t)})},dequeue:function(e){return this.each(function(){E.dequeue(this,e)})},clearQueue:function(e){return this.queue(e||"fx",[])},promise:function(e,t){var n,r=1,i=E.Deferred(),o=this,a=this.length,s=function(){--r||i.resolveWith(o,[o])};"string"!=typeof e&&(t=e,e=void 0),e=e||"fx";while(a--)(n=Y.get(o[a],e+"queueHooks"))&&n.empty&&(r++,n.empty.add(s));return s(),i.promise(t)}});var ee=/[+-]?(?:\d*\.|)\d+(?:[eE][+-]?\d+|)/.source,te=new RegExp("^(?:([+-])=|)("+ee+")([a-z%]*)$","i"),ne=["Top","Right","Bottom","Left"],re=w.documentElement,ie=function(e){return E.contains(e.ownerDocument,e)},oe={composed:!0};re.getRootNode&&(ie=function(e){return E.contains(e.ownerDocument,e)||e.getRootNode(oe)===e.ownerDocument});var ae=function(e,t){return"none"===(e=t||e).style.display||""===e.style.display&&ie(e)&&"none"===E.css(e,"display")};var se={};function ue(e,t){for(var n,r,i,o,a,s,u,l=[],c=0,f=e.length;c<f;c++)(r=e[c]).style&&(n=r.style.display,t?("none"===n&&(l[c]=Y.get(r,"display")||null,l[c]||(r.style.display="")),""===r.style.display&&ae(r)&&(l[c]=(u=a=o=void 0,a=(i=r).ownerDocument,s=i.nodeName,(u=se[s])||(o=a.body.appendChild(a.createElement(s)),u=E.css(o,"display"),o.parentNode.removeChild(o),"none"===u&&(u="block"),se[s]=u)))):"none"!==n&&(l[c]="none",Y.set(r,"display",n)));for(c=0;c<f;c++)null!=l[c]&&(e[c].style.display=l[c]);return e}E.fn.extend({show:function(){return ue(this,!0)},hide:function(){return ue(this)},toggle:function(e){return"boolean"==typeof e?e?this.show():this.hide():this.each(function(){ae(this)?E(this).show():E(this).hide()})}});var le,ce,fe=/^(?:checkbox|radio)$/i,de=/<([a-z][^\/\0>\x20\t\r\n\f]*)/i,pe=/^$|^module$|\/(?:java|ecma)script/i;le=w.createDocumentFragment().appendChild(w.createElement("div")),(ce=w.createElement("input")).setAttribute("type","radio"),ce.setAttribute("checked","checked"),ce.setAttribute("name","t"),le.appendChild(ce),m.checkClone=le.cloneNode(!0).cloneNode(!0).lastChild.checked,le.innerHTML="<textarea>x</textarea>",m.noCloneChecked=!!le.cloneNode(!0).lastChild.defaultValue,le.innerHTML="<option></option>",m.option=!!le.lastChild;var he={thead:[1,"<table>","</table>"],col:[2,"<table><colgroup>","</colgroup></table>"],tr:[2,"<table><tbody>","</tbody></table>"],td:[3,"<table><tbody><tr>","</tr></tbody></table>"],_default:[0,"",""]};function ge(e,t){var n;return n="undefined"!=typeof e.getElementsByTagName?e.getElementsByTagName(t||"*"):"undefined"!=typeof e.querySelectorAll?e.querySelectorAll(t||"*"):[],void 0===t||t&&S(e,t)?E.merge([e],n):n}function ve(e,t){for(var n=0,r=e.length;n<r;n++)Y.set(e[n],"globalEval",!t||Y.get(t[n],"globalEval"))}he.tbody=he.tfoot=he.colgroup=he.caption=he.thead,he.th=he.td,m.option||(he.optgroup=he.option=[1,"<select multiple='multiple'>","</select>"]);var ye=/<|&#?\w+;/;function me(e,t,n,r,i){for(var o,a,s,u,l,c,f=t.createDocumentFragment(),d=[],p=0,h=e.length;p<h;p++)if((o=e[p])||0===o)if("object"===T(o))E.merge(d,o.nodeType?[o]:o);else if(ye.test(o)){a=a||f.appendChild(t.createElement("div")),s=(de.exec(o)||["",""])[1].toLowerCase(),u=he[s]||he._default,a.innerHTML=u[1]+E.htmlPrefilter(o)+u[2],c=u[0];while(c--)a=a.lastChild;E.merge(d,a.childNodes),(a=f.firstChild).textContent=""}else d.push(t.createTextNode(o));f.textContent="",p=0;while(o=d[p++])if(r&&-1<E.inArray(o,r))i&&i.push(o);else if(l=ie(o),a=ge(f.appendChild(o),"script"),l&&ve(a),n){c=0;while(o=a[c++])pe.test(o.type||"")&&n.push(o)}return f}var be=/^([^.]*)(?:\.(.+)|)/;function xe(){return!0}function we(){return!1}function Ce(e,t){return e===function(){try{return w.activeElement}catch(e){}}()==("focus"===t)}function Te(e,t,n,r,i,o){var a,s;if("object"==typeof t){for(s in"string"!=typeof n&&(r=r||n,n=void 0),t)Te(e,s,n,r,t[s],o);return e}if(null==r&&null==i?(i=n,r=n=void 0):null==i&&("string"==typeof n?(i=r,r=void 0):(i=r,r=n,n=void 0)),!1===i)i=we;else if(!i)return e;return 1===o&&(a=i,(i=function(e){return E().off(e),a.apply(this,arguments)}).guid=a.guid||(a.guid=E.guid++)),e.each(function(){E.event.add(this,t,i,r,n)})}function Ee(e,i,o){o?(Y.set(e,i,!1),E.event.add(e,i,{namespace:!1,handler:function(e){var t,n,r=Y.get(this,i);if(1&e.isTrigger&&this[i]){if(r.length)(E.event.special[i]||{}).delegateType&&e.stopPropagation();else if(r=s.call(arguments),Y.set(this,i,r),t=o(this,i),this[i](),r!==(n=Y.get(this,i))||t?Y.set(this,i,!1):n={},r!==n)return e.stopImmediatePropagation(),e.preventDefault(),n&&n.value}else r.length&&(Y.set(this,i,{value:E.event.trigger(E.extend(r[0],E.Event.prototype),r.slice(1),this)}),e.stopImmediatePropagation())}})):void 0===Y.get(e,i)&&E.event.add(e,i,xe)}E.event={global:{},add:function(t,e,n,r,i){var o,a,s,u,l,c,f,d,p,h,g,v=Y.get(t);if(X(t)){n.handler&&(n=(o=n).handler,i=o.selector),i&&E.find.matchesSelector(re,i),n.guid||(n.guid=E.guid++),(u=v.events)||(u=v.events=Object.create(null)),(a=v.handle)||(a=v.handle=function(e){return"undefined"!=typeof E&&E.event.triggered!==e.type?E.event.dispatch.apply(t,arguments):void 0}),l=(e=(e||"").match(H)||[""]).length;while(l--)p=g=(s=be.exec(e[l])||[])[1],h=(s[2]||"").split(".").sort(),p&&(f=E.event.special[p]||{},p=(i?f.delegateType:f.bindType)||p,f=E.event.special[p]||{},c=E.extend({type:p,origType:g,data:r,handler:n,guid:n.guid,selector:i,needsContext:i&&E.expr.match.needsContext.test(i),namespace:h.join(".")},o),(d=u[p])||((d=u[p]=[]).delegateCount=0,f.setup&&!1!==f.setup.call(t,r,h,a)||t.addEventListener&&t.addEventListener(p,a)),f.add&&(f.add.call(t,c),c.handler.guid||(c.handler.guid=n.guid)),i?d.splice(d.delegateCount++,0,c):d.push(c),E.event.global[p]=!0)}},remove:function(e,t,n,r,i){var o,a,s,u,l,c,f,d,p,h,g,v=Y.hasData(e)&&Y.get(e);if(v&&(u=v.events)){l=(t=(t||"").match(H)||[""]).length;while(l--)if(p=g=(s=be.exec(t[l])||[])[1],h=(s[2]||"").split(".").sort(),p){f=E.event.special[p]||{},d=u[p=(r?f.delegateType:f.bindType)||p]||[],s=s[2]&&new RegExp("(^|\\.)"+h.join("\\.(?:.*\\.|)")+"(\\.|$)"),a=o=d.length;while(o--)c=d[o],!i&&g!==c.origType||n&&n.guid!==c.guid||s&&!s.test(c.namespace)||r&&r!==c.selector&&("**"!==r||!c.selector)||(d.splice(o,1),c.selector&&d.delegateCount--,f.remove&&f.remove.call(e,c));a&&!d.length&&(f.teardown&&!1!==f.teardown.call(e,h,v.handle)||E.removeEvent(e,p,v.handle),delete u[p])}else for(p in u)E.event.remove(e,p+t[l],n,r,!0);E.isEmptyObject(u)&&Y.remove(e,"handle events")}},dispatch:function(e){var t,n,r,i,o,a,s=new Array(arguments.length),u=E.event.fix(e),l=(Y.get(this,"events")||Object.create(null))[u.type]||[],c=E.event.special[u.type]||{};for(s[0]=u,t=1;t<arguments.length;t++)s[t]=arguments[t];if(u.delegateTarget=this,!c.preDispatch||!1!==c.preDispatch.call(this,u)){a=E.event.handlers.call(this,u,l),t=0;while((i=a[t++])&&!u.isPropagationStopped()){u.currentTarget=i.elem,n=0;while((o=i.handlers[n++])&&!u.isImmediatePropagationStopped())u.rnamespace&&!1!==o.namespace&&!u.rnamespace.test(o.namespace)||(u.handleObj=o,u.data=o.data,void 0!==(r=((E.event.special[o.origType]||{}).handle||o.handler).apply(i.elem,s))&&!1===(u.result=r)&&(u.preventDefault(),u.stopPropagation()))}return c.postDispatch&&c.postDispatch.call(this,u),u.result}},handlers:function(e,t){var n,r,i,o,a,s=[],u=t.delegateCount,l=e.target;if(u&&l.nodeType&&!("click"===e.type&&1<=e.button))for(;l!==this;l=l.parentNode||this)if(1===l.nodeType&&("click"!==e.type||!0!==l.disabled)){for(o=[],a={},n=0;n<u;n++)void 0===a[i=(r=t[n]).selector+" "]&&(a[i]=r.needsContext?-1<E(i,this).index(l):E.find(i,this,null,[l]).length),a[i]&&o.push(r);o.length&&s.push({elem:l,handlers:o})}return l=this,u<t.length&&s.push({elem:l,handlers:t.slice(u)}),s},addProp:function(t,e){Object.defineProperty(E.Event.prototype,t,{enumerable:!0,configurable:!0,get:b(e)?function(){if(this.originalEvent)return e(this.originalEvent)}:function(){if(this.originalEvent)return this.originalEvent[t]},set:function(e){Object.defineProperty(this,t,{enumerable:!0,configurable:!0,writable:!0,value:e})}})},fix:function(e){return e[E.expando]?e:new E.Event(e)},special:{load:{noBubble:!0},click:{setup:function(e){var t=this||e;return fe.test(t.type)&&t.click&&S(t,"input")&&Ee(t,"click",xe),!1},trigger:function(e){var t=this||e;return fe.test(t.type)&&t.click&&S(t,"input")&&Ee(t,"click"),!0},_default:function(e){var t=e.target;return fe.test(t.type)&&t.click&&S(t,"input")&&Y.get(t,"click")||S(t,"a")}},beforeunload:{postDispatch:function(e){void 0!==e.result&&e.originalEvent&&(e.originalEvent.returnValue=e.result)}}}},E.removeEvent=function(e,t,n){e.removeEventListener&&e.removeEventListener(t,n)},E.Event=function(e,t){if(!(this instanceof E.Event))return new E.Event(e,t);e&&e.type?(this.originalEvent=e,this.type=e.type,this.isDefaultPrevented=e.defaultPrevented||void 0===e.defaultPrevented&&!1===e.returnValue?xe:we,this.target=e.target&&3===e.target.nodeType?e.target.parentNode:e.target,this.currentTarget=e.currentTarget,this.relatedTarget=e.relatedTarget):this.type=e,t&&E.extend(this,t),this.timeStamp=e&&e.timeStamp||Date.now(),this[E.expando]=!0},E.Event.prototype={constructor:E.Event,isDefaultPrevented:we,isPropagationStopped:we,isImmediatePropagationStopped:we,isSimulated:!1,preventDefault:function(){var e=this.originalEvent;this.isDefaultPrevented=xe,e&&!this.isSimulated&&e.preventDefault()},stopPropagation:function(){var e=this.originalEvent;this.isPropagationStopped=xe,e&&!this.isSimulated&&e.stopPropagation()},stopImmediatePropagation:function(){var e=this.originalEvent;this.isImmediatePropagationStopped=xe,e&&!this.isSimulated&&e.stopImmediatePropagation(),this.stopPropagation()}},E.each({altKey:!0,bubbles:!0,cancelable:!0,changedTouches:!0,ctrlKey:!0,detail:!0,eventPhase:!0,metaKey:!0,pageX:!0,pageY:!0,shiftKey:!0,view:!0,"char":!0,code:!0,charCode:!0,key:!0,keyCode:!0,button:!0,buttons:!0,clientX:!0,clientY:!0,offsetX:!0,offsetY:!0,pointerId:!0,pointerType:!0,screenX:!0,screenY:!0,targetTouches:!0,toElement:!0,touches:!0,which:!0},E.event.addProp),E.each({focus:"focusin",blur:"focusout"},function(e,t){E.event.special[e]={setup:function(){return Ee(this,e,Ce),!1},trigger:function(){return Ee(this,e),!0},_default:function(){return!0},delegateType:t}}),E.each({mouseenter:"mouseover",mouseleave:"mouseout",pointerenter:"pointerover",pointerleave:"pointerout"},function(e,i){E.event.special[e]={delegateType:i,bindType:i,handle:function(e){var t,n=e.relatedTarget,r=e.handleObj;return n&&(n===this||E.contains(this,n))||(e.type=r.origType,t=r.handler.apply(this,arguments),e.type=i),t}}}),E.fn.extend({on:function(e,t,n,r){return Te(this,e,t,n,r)},one:function(e,t,n,r){return Te(this,e,t,n,r,1)},off:function(e,t,n){var r,i;if(e&&e.preventDefault&&e.handleObj)return r=e.handleObj,E(e.delegateTarget).off(r.namespace?r.origType+"."+r.namespace:r.origType,r.selector,r.handler),this;if("object"==typeof e){for(i in e)this.off(i,t,e[i]);return this}return!1!==t&&"function"!=typeof t||(n=t,t=void 0),!1===n&&(n=we),this.each(function(){E.event.remove(this,e,n,t)})}});var Ae=/<script|<style|<link/i,Ne=/checked\s*(?:[^=]|=\s*.checked.)/i,Se=/^\s*<!(?:\[CDATA\[|--)|(?:\]\]|--)>\s*$/g;function ke(e,t){return S(e,"table")&&S(11!==t.nodeType?t:t.firstChild,"tr")&&E(e).children("tbody")[0]||e}function De(e){return e.type=(null!==e.getAttribute("type"))+"/"+e.type,e}function Le(e){return"true/"===(e.type||"").slice(0,5)?e.type=e.type.slice(5):e.removeAttribute("type"),e}function je(e,t){var n,r,i,o,a,s;if(1===t.nodeType){if(Y.hasData(e)&&(s=Y.get(e).events))for(i in Y.remove(t,"handle events"),s)for(n=0,r=s[i].length;n<r;n++)E.event.add(t,i,s[i][n]);G.hasData(e)&&(o=G.access(e),a=E.extend({},o),G.set(t,a))}}function qe(n,r,i,o){r=v(r);var e,t,a,s,u,l,c=0,f=n.length,d=f-1,p=r[0],h=b(p);if(h||1<f&&"string"==typeof p&&!m.checkClone&&Ne.test(p))return n.each(function(e){var t=n.eq(e);h&&(r[0]=p.call(this,e,t.html())),qe(t,r,i,o)});if(f&&(t=(e=me(r,n[0].ownerDocument,!1,n,o)).firstChild,1===e.childNodes.length&&(e=t),t||o)){for(s=(a=E.map(ge(e,"script"),De)).length;c<f;c++)u=e,c!==d&&(u=E.clone(u,!0,!0),s&&E.merge(a,ge(u,"script"))),i.call(n[c],u,c);if(s)for(l=a[a.length-1].ownerDocument,E.map(a,Le),c=0;c<s;c++)u=a[c],pe.test(u.type||"")&&!Y.access(u,"globalEval")&&E.contains(l,u)&&(u.src&&"module"!==(u.type||"").toLowerCase()?E._evalUrl&&!u.noModule&&E._evalUrl(u.src,{nonce:u.nonce||u.getAttribute("nonce")},l):C(u.textContent.replace(Se,""),u,l))}return n}function Oe(e,t,n){for(var r,i=t?E.filter(t,e):e,o=0;null!=(r=i[o]);o++)n||1!==r.nodeType||E.cleanData(ge(r)),r.parentNode&&(n&&ie(r)&&ve(ge(r,"script")),r.parentNode.removeChild(r));return e}E.extend({htmlPrefilter:function(e){return e},clone:function(e,t,n){var r,i,o,a,s,u,l,c=e.cloneNode(!0),f=ie(e);if(!(m.noCloneChecked||1!==e.nodeType&&11!==e.nodeType||E.isXMLDoc(e)))for(a=ge(c),r=0,i=(o=ge(e)).length;r<i;r++)s=o[r],u=a[r],void 0,"input"===(l=u.nodeName.toLowerCase())&&fe.test(s.type)?u.checked=s.checked:"input"!==l&&"textarea"!==l||(u.defaultValue=s.defaultValue);if(t)if(n)for(o=o||ge(e),a=a||ge(c),r=0,i=o.length;r<i;r++)je(o[r],a[r]);else je(e,c);return 0<(a=ge(c,"script")).length&&ve(a,!f&&ge(e,"script")),c},cleanData:function(e){for(var t,n,r,i=E.event.special,o=0;void 0!==(n=e[o]);o++)if(X(n)){if(t=n[Y.expando]){if(t.events)for(r in t.events)i[r]?E.event.remove(n,r):E.removeEvent(n,r,t.handle);n[Y.expando]=void 0}n[G.expando]&&(n[G.expando]=void 0)}}}),E.fn.extend({detach:function(e){return Oe(this,e,!0)},remove:function(e){return Oe(this,e)},text:function(e){return $(this,function(e){return void 0===e?E.text(this):this.empty().each(function(){1!==this.nodeType&&11!==this.nodeType&&9!==this.nodeType||(this.textContent=e)})},null,e,arguments.length)},append:function(){return qe(this,arguments,function(e){1!==this.nodeType&&11!==this.nodeType&&9!==this.nodeType||ke(this,e).appendChild(e)})},prepend:function(){return qe(this,arguments,function(e){if(1===this.nodeType||11===this.nodeType||9===this.nodeType){var t=ke(this,e);t.insertBefore(e,t.firstChild)}})},before:function(){return qe(this,arguments,function(e){this.parentNode&&this.parentNode.insertBefore(e,this)})},after:function(){return qe(this,arguments,function(e){this.parentNode&&this.parentNode.insertBefore(e,this.nextSibling)})},empty:function(){for(var e,t=0;null!=(e=this[t]);t++)1===e.nodeType&&(E.cleanData(ge(e,!1)),e.textContent="");return this},clone:function(e,t){return e=null!=e&&e,t=null==t?e:t,this.map(function(){return E.clone(this,e,t)})},html:function(e){return $(this,function(e){var t=this[0]||{},n=0,r=this.length;if(void 0===e&&1===t.nodeType)return t.innerHTML;if("string"==typeof e&&!Ae.test(e)&&!he[(de.exec(e)||["",""])[1].toLowerCase()]){e=E.htmlPrefilter(e);try{for(;n<r;n++)1===(t=this[n]||{}).nodeType&&(E.cleanData(ge(t,!1)),t.innerHTML=e);t=0}catch(e){}}t&&this.empty().append(e)},null,e,arguments.length)},replaceWith:function(){var n=[];return qe(this,arguments,function(e){var t=this.parentNode;E.inArray(this,n)<0&&(E.cleanData(ge(this)),t&&t.replaceChild(e,this))},n)}}),E.each({appendTo:"append",prependTo:"prepend",insertBefore:"before",insertAfter:"after",replaceAll:"replaceWith"},function(e,a){E.fn[e]=function(e){for(var t,n=[],r=E(e),i=r.length-1,o=0;o<=i;o++)t=o===i?this:this.clone(!0),E(r[o])[a](t),u.apply(n,t.get());return this.pushStack(n)}});var Pe=new RegExp("^("+ee+")(?!px)[a-z%]+$","i"),He=function(e){var t=e.ownerDocument.defaultView;return t&&t.opener||(t=g),t.getComputedStyle(e)},Ie=function(e,t,n){var r,i,o={};for(i in t)o[i]=e.style[i],e.style[i]=t[i];for(i in r=n.call(e),t)e.style[i]=o[i];return r},Re=new RegExp(ne.join("|"),"i");function Be(e,t,n){var r,i,o,a,s=e.style;return(n=n||He(e))&&(""!==(a=n.getPropertyValue(t)||n[t])||ie(e)||(a=E.style(e,t)),!m.pixelBoxStyles()&&Pe.test(a)&&Re.test(t)&&(r=s.width,i=s.minWidth,o=s.maxWidth,s.minWidth=s.maxWidth=s.width=a,a=n.width,s.width=r,s.minWidth=i,s.maxWidth=o)),void 0!==a?a+"":a}function Me(e,t){return{get:function(){if(!e())return(this.get=t).apply(this,arguments);delete this.get}}}!function(){function e(){if(l){u.style.cssText="position:absolute;left:-11111px;width:60px;margin-top:1px;padding:0;border:0",l.style.cssText="position:relative;display:block;box-sizing:border-box;overflow:scroll;margin:auto;border:1px;padding:1px;width:60%;top:1%",re.appendChild(u).appendChild(l);var e=g.getComputedStyle(l);n="1%"!==e.top,s=12===t(e.marginLeft),l.style.right="60%",o=36===t(e.right),r=36===t(e.width),l.style.position="absolute",i=12===t(l.offsetWidth/3),re.removeChild(u),l=null}}function t(e){return Math.round(parseFloat(e))}var n,r,i,o,a,s,u=w.createElement("div"),l=w.createElement("div");l.style&&(l.style.backgroundClip="content-box",l.cloneNode(!0).style.backgroundClip="",m.clearCloneStyle="content-box"===l.style.backgroundClip,E.extend(m,{boxSizingReliable:function(){return e(),r},pixelBoxStyles:function(){return e(),o},pixelPosition:function(){return e(),n},reliableMarginLeft:function(){return e(),s},scrollboxSize:function(){return e(),i},reliableTrDimensions:function(){var e,t,n,r;return null==a&&(e=w.createElement("table"),t=w.createElement("tr"),n=w.createElement("div"),e.style.cssText="position:absolute;left:-11111px;border-collapse:separate",t.style.cssText="border:1px solid",t.style.height="1px",n.style.height="9px",n.style.display="block",re.appendChild(e).appendChild(t).appendChild(n),r=g.getComputedStyle(t),a=parseInt(r.height,10)+parseInt(r.borderTopWidth,10)+parseInt(r.borderBottomWidth,10)===t.offsetHeight,re.removeChild(e)),a}}))}();var We=["Webkit","Moz","ms"],Fe=w.createElement("div").style,$e={};function ze(e){var t=E.cssProps[e]||$e[e];return t||(e in Fe?e:$e[e]=function(e){var t=e[0].toUpperCase()+e.slice(1),n=We.length;while(n--)if((e=We[n]+t)in Fe)return e}(e)||e)}var _e,Ue,Ve=/^(none|table(?!-c[ea]).+)/,Xe=/^--/,Qe={position:"absolute",visibility:"hidden",display:"block"},Ye={letterSpacing:"0",fontWeight:"400"};function Ge(e,t,n){var r=te.exec(t);return r?Math.max(0,r[2]-(n||0))+(r[3]||"px"):t}function Ke(e,t,n,r,i,o){var a="width"===t?1:0,s=0,u=0;if(n===(r?"border":"content"))return 0;for(;a<4;a+=2)"margin"===n&&(u+=E.css(e,n+ne[a],!0,i)),r?("content"===n&&(u-=E.css(e,"padding"+ne[a],!0,i)),"margin"!==n&&(u-=E.css(e,"border"+ne[a]+"Width",!0,i))):(u+=E.css(e,"padding"+ne[a],!0,i),"padding"!==n?u+=E.css(e,"border"+ne[a]+"Width",!0,i):s+=E.css(e,"border"+ne[a]+"Width",!0,i));return!r&&0<=o&&(u+=Math.max(0,Math.ceil(e["offset"+t[0].toUpperCase()+t.slice(1)]-o-u-s-.5))||0),u}function Je(e,t,n){var r=He(e),i=(!m.boxSizingReliable()||n)&&"border-box"===E.css(e,"boxSizing",!1,r),o=i,a=Be(e,t,r),s="offset"+t[0].toUpperCase()+t.slice(1);if(Pe.test(a)){if(!n)return a;a="auto"}return(!m.boxSizingReliable()&&i||!m.reliableTrDimensions()&&S(e,"tr")||"auto"===a||!parseFloat(a)&&"inline"===E.css(e,"display",!1,r))&&e.getClientRects().length&&(i="border-box"===E.css(e,"boxSizing",!1,r),(o=s in e)&&(a=e[s])),(a=parseFloat(a)||0)+Ke(e,t,n||(i?"border":"content"),o,r,a)+"px"}E.extend({cssHooks:{opacity:{get:function(e,t){if(t){var n=Be(e,"opacity");return""===n?"1":n}}}},cssNumber:{animationIterationCount:!0,columnCount:!0,fillOpacity:!0,flexGrow:!0,flexShrink:!0,fontWeight:!0,gridArea:!0,gridColumn:!0,gridColumnEnd:!0,gridColumnStart:!0,gridRow:!0,gridRowEnd:!0,gridRowStart:!0,lineHeight:!0,opacity:!0,order:!0,orphans:!0,widows:!0,zIndex:!0,zoom:!0},cssProps:{},style:function(e,t,n,r){if(e&&3!==e.nodeType&&8!==e.nodeType&&e.style){var i,o,a,s=V(t),u=Xe.test(t),l=e.style;if(u||(t=ze(s)),a=E.cssHooks[t]||E.cssHooks[s],void 0===n)return a&&"get"in a&&void 0!==(i=a.get(e,!1,r))?i:l[t];"string"===(o=typeof n)&&(i=te.exec(n))&&i[1]&&(n=function(e,t,n,r){var i,o,a=20,s=r?function(){return r.cur()}:function(){return E.css(e,t,"")},u=s(),l=n&&n[3]||(E.cssNumber[t]?"":"px"),c=e.nodeType&&(E.cssNumber[t]||"px"!==l&&+u)&&te.exec(E.css(e,t));if(c&&c[3]!==l){u/=2,l=l||c[3],c=+u||1;while(a--)E.style(e,t,c+l),(1-o)*(1-(o=s()/u||.5))<=0&&(a=0),c/=o;c*=2,E.style(e,t,c+l),n=n||[]}return n&&(c=+c||+u||0,i=n[1]?c+(n[1]+1)*n[2]:+n[2],r&&(r.unit=l,r.start=c,r.end=i)),i}(e,t,i),o="number"),null!=n&&n==n&&("number"!==o||u||(n+=i&&i[3]||(E.cssNumber[s]?"":"px")),m.clearCloneStyle||""!==n||0!==t.indexOf("background")||(l[t]="inherit"),a&&"set"in a&&void 0===(n=a.set(e,n,r))||(u?l.setProperty(t,n):l[t]=n))}},css:function(e,t,n,r){var i,o,a,s=V(t);return Xe.test(t)||(t=ze(s)),(a=E.cssHooks[t]||E.cssHooks[s])&&"get"in a&&(i=a.get(e,!0,n)),void 0===i&&(i=Be(e,t,r)),"normal"===i&&t in Ye&&(i=Ye[t]),""===n||n?(o=parseFloat(i),!0===n||isFinite(o)?o||0:i):i}}),E.each(["height","width"],function(e,u){E.cssHooks[u]={get:function(e,t,n){if(t)return!Ve.test(E.css(e,"display"))||e.getClientRects().length&&e.getBoundingClientRect().width?Je(e,u,n):Ie(e,Qe,function(){return Je(e,u,n)})},set:function(e,t,n){var r,i=He(e),o=!m.scrollboxSize()&&"absolute"===i.position,a=(o||n)&&"border-box"===E.css(e,"boxSizing",!1,i),s=n?Ke(e,u,n,a,i):0;return a&&o&&(s-=Math.ceil(e["offset"+u[0].toUpperCase()+u.slice(1)]-parseFloat(i[u])-Ke(e,u,"border",!1,i)-.5)),s&&(r=te.exec(t))&&"px"!==(r[3]||"px")&&(e.style[u]=t,t=E.css(e,u)),Ge(0,t,s)}}}),E.cssHooks.marginLeft=Me(m.reliableMarginLeft,function(e,t){if(t)return(parseFloat(Be(e,"marginLeft"))||e.getBoundingClientRect().left-Ie(e,{marginLeft:0},function(){return e.getBoundingClientRect().left}))+"px"}),E.each({margin:"",padding:"",border:"Width"},function(i,o){E.cssHooks[i+o]={expand:function(e){for(var t=0,n={},r="string"==typeof e?e.split(" "):[e];t<4;t++)n[i+ne[t]+o]=r[t]||r[t-2]||r[0];return n}},"margin"!==i&&(E.cssHooks[i+o].set=Ge)}),E.fn.extend({css:function(e,t){return $(this,function(e,t,n){var r,i,o={},a=0;if(Array.isArray(t)){for(r=He(e),i=t.length;a<i;a++)o[t[a]]=E.css(e,t[a],!1,r);return o}return void 0!==n?E.style(e,t,n):E.css(e,t)},e,t,1<arguments.length)}}),E.fn.delay=function(r,e){return r=E.fx&&E.fx.speeds[r]||r,e=e||"fx",this.queue(e,function(e,t){var n=g.setTimeout(e,r);t.stop=function(){g.clearTimeout(n)}})},_e=w.createElement("input"),Ue=w.createElement("select").appendChild(w.createElement("option")),_e.type="checkbox",m.checkOn=""!==_e.value,m.optSelected=Ue.selected,(_e=w.createElement("input")).value="t",_e.type="radio",m.radioValue="t"===_e.value;var Ze,et=E.expr.attrHandle;E.fn.extend({attr:function(e,t){return $(this,E.attr,e,t,1<arguments.length)},removeAttr:function(e){return this.each(function(){E.removeAttr(this,e)})}}),E.extend({attr:function(e,t,n){var r,i,o=e.nodeType;if(3!==o&&8!==o&&2!==o)return"undefined"==typeof e.getAttribute?E.prop(e,t,n):(1===o&&E.isXMLDoc(e)||(i=E.attrHooks[t.toLowerCase()]||(E.expr.match.bool.test(t)?Ze:void 0)),void 0!==n?null===n?void E.removeAttr(e,t):i&&"set"in i&&void 0!==(r=i.set(e,n,t))?r:(e.setAttribute(t,n+""),n):i&&"get"in i&&null!==(r=i.get(e,t))?r:null==(r=E.find.attr(e,t))?void 0:r)},attrHooks:{type:{set:function(e,t){if(!m.radioValue&&"radio"===t&&S(e,"input")){var n=e.value;return e.setAttribute("type",t),n&&(e.value=n),t}}}},removeAttr:function(e,t){var n,r=0,i=t&&t.match(H);if(i&&1===e.nodeType)while(n=i[r++])e.removeAttribute(n)}}),Ze={set:function(e,t,n){return!1===t?E.removeAttr(e,n):e.setAttribute(n,n),n}},E.each(E.expr.match.bool.source.match(/\w+/g),function(e,t){var a=et[t]||E.find.attr;et[t]=function(e,t,n){var r,i,o=t.toLowerCase();return n||(i=et[o],et[o]=r,r=null!=a(e,t,n)?o:null,et[o]=i),r}});var tt=/^(?:input|select|textarea|button)$/i,nt=/^(?:a|area)$/i;function rt(e){return(e.match(H)||[]).join(" ")}function it(e){return e.getAttribute&&e.getAttribute("class")||""}function ot(e){return Array.isArray(e)?e:"string"==typeof e&&e.match(H)||[]}E.fn.extend({prop:function(e,t){return $(this,E.prop,e,t,1<arguments.length)},removeProp:function(e){return this.each(function(){delete this[E.propFix[e]||e]})}}),E.extend({prop:function(e,t,n){var r,i,o=e.nodeType;if(3!==o&&8!==o&&2!==o)return 1===o&&E.isXMLDoc(e)||(t=E.propFix[t]||t,i=E.propHooks[t]),void 0!==n?i&&"set"in i&&void 0!==(r=i.set(e,n,t))?r:e[t]=n:i&&"get"in i&&null!==(r=i.get(e,t))?r:e[t]},propHooks:{tabIndex:{get:function(e){var t=E.find.attr(e,"tabindex");return t?parseInt(t,10):tt.test(e.nodeName)||nt.test(e.nodeName)&&e.href?0:-1}}},propFix:{"for":"htmlFor","class":"className"}}),m.optSelected||(E.propHooks.selected={get:function(e){var t=e.parentNode;return t&&t.parentNode&&t.parentNode.selectedIndex,null},set:function(e){var t=e.parentNode;t&&(t.selectedIndex,t.parentNode&&t.parentNode.selectedIndex)}}),E.each(["tabIndex","readOnly","maxLength","cellSpacing","cellPadding","rowSpan","colSpan","useMap","frameBorder","contentEditable"],function(){E.propFix[this.toLowerCase()]=this}),E.fn.extend({addClass:function(t){var e,n,r,i,o,a,s,u=0;if(b(t))return this.each(function(e){E(this).addClass(t.call(this,e,it(this)))});if((e=ot(t)).length)while(n=this[u++])if(i=it(n),r=1===n.nodeType&&" "+rt(i)+" "){a=0;while(o=e[a++])r.indexOf(" "+o+" ")<0&&(r+=o+" ");i!==(s=rt(r))&&n.setAttribute("class",s)}return this},removeClass:function(t){var e,n,r,i,o,a,s,u=0;if(b(t))return this.each(function(e){E(this).removeClass(t.call(this,e,it(this)))});if(!arguments.length)return this.attr("class","");if((e=ot(t)).length)while(n=this[u++])if(i=it(n),r=1===n.nodeType&&" "+rt(i)+" "){a=0;while(o=e[a++])while(-1<r.indexOf(" "+o+" "))r=r.replace(" "+o+" "," ");i!==(s=rt(r))&&n.setAttribute("class",s)}return this},toggleClass:function(i,t){var o=typeof i,a="string"===o||Array.isArray(i);return"boolean"==typeof t&&a?t?this.addClass(i):this.removeClass(i):b(i)?this.each(function(e){E(this).toggleClass(i.call(this,e,it(this),t),t)}):this.each(function(){var e,t,n,r;if(a){t=0,n=E(this),r=ot(i);while(e=r[t++])n.hasClass(e)?n.removeClass(e):n.addClass(e)}else void 0!==i&&"boolean"!==o||((e=it(this))&&Y.set(this,"__className__",e),this.setAttribute&&this.setAttribute("class",e||!1===i?"":Y.get(this,"__className__")||""))})},hasClass:function(e){var t,n,r=0;t=" "+e+" ";while(n=this[r++])if(1===n.nodeType&&-1<(" "+rt(it(n))+" ").indexOf(t))return!0;return!1}});var at=/\r/g;E.fn.extend({val:function(n){var r,e,i,t=this[0];return arguments.length?(i=b(n),this.each(function(e){var t;1===this.nodeType&&(null==(t=i?n.call(this,e,E(this).val()):n)?t="":"number"==typeof t?t+="":Array.isArray(t)&&(t=E.map(t,function(e){return null==e?"":e+""})),(r=E.valHooks[this.type]||E.valHooks[this.nodeName.toLowerCase()])&&"set"in r&&void 0!==r.set(this,t,"value")||(this.value=t))})):t?(r=E.valHooks[t.type]||E.valHooks[t.nodeName.toLowerCase()])&&"get"in r&&void 0!==(e=r.get(t,"value"))?e:"string"==typeof(e=t.value)?e.replace(at,""):null==e?"":e:void 0}}),E.extend({valHooks:{option:{get:function(e){var t=E.find.attr(e,"value");return null!=t?t:rt(E.text(e))}},select:{get:function(e){var t,n,r,i=e.options,o=e.selectedIndex,a="select-one"===e.type,s=a?null:[],u=a?o+1:i.length;for(r=o<0?u:a?o:0;r<u;r++)if(((n=i[r]).selected||r===o)&&!n.disabled&&(!n.parentNode.disabled||!S(n.parentNode,"optgroup"))){if(t=E(n).val(),a)return t;s.push(t)}return s},set:function(e,t){var n,r,i=e.options,o=E.makeArray(t),a=i.length;while(a--)((r=i[a]).selected=-1<E.inArray(E.valHooks.option.get(r),o))&&(n=!0);return n||(e.selectedIndex=-1),o}}}}),E.each(["radio","checkbox"],function(){E.valHooks[this]={set:function(e,t){if(Array.isArray(t))return e.checked=-1<E.inArray(E(e).val(),t)}},m.checkOn||(E.valHooks[this].get=function(e){return null===e.getAttribute("value")?"on":e.value})}),m.focusin="onfocusin"in g;var st=/^(?:focusinfocus|focusoutblur)$/,ut=function(e){e.stopPropagation()};E.extend(E.event,{trigger:function(e,t,n,r){var i,o,a,s,u,l,c,f,d=[n||w],p=y.call(e,"type")?e.type:e,h=y.call(e,"namespace")?e.namespace.split("."):[];if(o=f=a=n=n||w,3!==n.nodeType&&8!==n.nodeType&&!st.test(p+E.event.triggered)&&(-1<p.indexOf(".")&&(p=(h=p.split(".")).shift(),h.sort()),u=p.indexOf(":")<0&&"on"+p,(e=e[E.expando]?e:new E.Event(p,"object"==typeof e&&e)).isTrigger=r?2:3,e.namespace=h.join("."),e.rnamespace=e.namespace?new RegExp("(^|\\.)"+h.join("\\.(?:.*\\.|)")+"(\\.|$)"):null,e.result=void 0,e.target||(e.target=n),t=null==t?[e]:E.makeArray(t,[e]),c=E.event.special[p]||{},r||!c.trigger||!1!==c.trigger.apply(n,t))){if(!r&&!c.noBubble&&!x(n)){for(s=c.delegateType||p,st.test(s+p)||(o=o.parentNode);o;o=o.parentNode)d.push(o),a=o;a===(n.ownerDocument||w)&&d.push(a.defaultView||a.parentWindow||g)}i=0;while((o=d[i++])&&!e.isPropagationStopped())f=o,e.type=1<i?s:c.bindType||p,(l=(Y.get(o,"events")||Object.create(null))[e.type]&&Y.get(o,"handle"))&&l.apply(o,t),(l=u&&o[u])&&l.apply&&X(o)&&(e.result=l.apply(o,t),!1===e.result&&e.preventDefault());return e.type=p,r||e.isDefaultPrevented()||c._default&&!1!==c._default.apply(d.pop(),t)||!X(n)||u&&b(n[p])&&!x(n)&&((a=n[u])&&(n[u]=null),E.event.triggered=p,e.isPropagationStopped()&&f.addEventListener(p,ut),n[p](),e.isPropagationStopped()&&f.removeEventListener(p,ut),E.event.triggered=void 0,a&&(n[u]=a)),e.result}},simulate:function(e,t,n){var r=E.extend(new E.Event,n,{type:e,isSimulated:!0});E.event.trigger(r,null,t)}}),E.fn.extend({trigger:function(e,t){return this.each(function(){E.event.trigger(e,t,this)})},triggerHandler:function(e,t){var n=this[0];if(n)return E.event.trigger(e,t,n,!0)}}),m.focusin||E.each({focus:"focusin",blur:"focusout"},function(n,r){var i=function(e){E.event.simulate(r,e.target,E.event.fix(e))};E.event.special[r]={setup:function(){var e=this.ownerDocument||this.document||this,t=Y.access(e,r);t||e.addEventListener(n,i,!0),Y.access(e,r,(t||0)+1)},teardown:function(){var e=this.ownerDocument||this.document||this,t=Y.access(e,r)-1;t?Y.access(e,r,t):(e.removeEventListener(n,i,!0),Y.remove(e,r))}}}),E.parseXML=function(e){var t,n;if(!e||"string"!=typeof e)return null;try{t=(new g.DOMParser).parseFromString(e,"text/xml")}catch(e){}return n=t&&t.getElementsByTagName("parsererror")[0],t&&!n||E.error("Invalid XML: "+(n?E.map(n.childNodes,function(e){return e.textContent}).join("\n"):e)),t};var lt,ct=/\[\]$/,ft=/\r?\n/g,dt=/^(?:submit|button|image|reset|file)$/i,pt=/^(?:input|select|textarea|keygen)/i;function ht(n,e,r,i){var t;if(Array.isArray(e))E.each(e,function(e,t){r||ct.test(n)?i(n,t):ht(n+"["+("object"==typeof t&&null!=t?e:"")+"]",t,r,i)});else if(r||"object"!==T(e))i(n,e);else for(t in e)ht(n+"["+t+"]",e[t],r,i)}E.param=function(e,t){var n,r=[],i=function(e,t){var n=b(t)?t():t;r[r.length]=encodeURIComponent(e)+"="+encodeURIComponent(null==n?"":n)};if(null==e)return"";if(Array.isArray(e)||e.jquery&&!E.isPlainObject(e))E.each(e,function(){i(this.name,this.value)});else for(n in e)ht(n,e[n],t,i);return r.join("&")},E.fn.extend({serialize:function(){return E.param(this.serializeArray())},serializeArray:function(){return this.map(function(){var e=E.prop(this,"elements");return e?E.makeArray(e):this}).filter(function(){var e=this.type;return this.name&&!E(this).is(":disabled")&&pt.test(this.nodeName)&&!dt.test(e)&&(this.checked||!fe.test(e))}).map(function(e,t){var n=E(this).val();return null==n?null:Array.isArray(n)?E.map(n,function(e){return{name:t.name,value:e.replace(ft,"\r\n")}}):{name:t.name,value:n.replace(ft,"\r\n")}}).get()}}),E.fn.extend({wrapAll:function(e){var t;return this[0]&&(b(e)&&(e=e.call(this[0])),t=E(e,this[0].ownerDocument).eq(0).clone(!0),this[0].parentNode&&t.insertBefore(this[0]),t.map(function(){var e=this;while(e.firstElementChild)e=e.firstElementChild;return e}).append(this)),this},wrapInner:function(n){return b(n)?this.each(function(e){E(this).wrapInner(n.call(this,e))}):this.each(function(){var e=E(this),t=e.contents();t.length?t.wrapAll(n):e.append(n)})},wrap:function(t){var n=b(t);return this.each(function(e){E(this).wrapAll(n?t.call(this,e):t)})},unwrap:function(e){return this.parent(e).not("body").each(function(){E(this).replaceWith(this.childNodes)}),this}}),E.expr.pseudos.hidden=function(e){return!E.expr.pseudos.visible(e)},E.expr.pseudos.visible=function(e){return!!(e.offsetWidth||e.offsetHeight||e.getClientRects().length)},m.createHTMLDocument=((lt=w.implementation.createHTMLDocument("").body).innerHTML="<form></form><form></form>",2===lt.childNodes.length),E.parseHTML=function(e,t,n){return"string"!=typeof e?[]:("boolean"==typeof t&&(n=t,t=!1),t||(m.createHTMLDocument?((r=(t=w.implementation.createHTMLDocument("")).createElement("base")).href=w.location.href,t.head.appendChild(r)):t=w),o=!n&&[],(i=k.exec(e))?[t.createElement(i[1])]:(i=me([e],t,o),o&&o.length&&E(o).remove(),E.merge([],i.childNodes)));var r,i,o},E.offset={setOffset:function(e,t,n){var r,i,o,a,s,u,l=E.css(e,"position"),c=E(e),f={};"static"===l&&(e.style.position="relative"),s=c.offset(),o=E.css(e,"top"),u=E.css(e,"left"),("absolute"===l||"fixed"===l)&&-1<(o+u).indexOf("auto")?(a=(r=c.position()).top,i=r.left):(a=parseFloat(o)||0,i=parseFloat(u)||0),b(t)&&(t=t.call(e,n,E.extend({},s))),null!=t.top&&(f.top=t.top-s.top+a),null!=t.left&&(f.left=t.left-s.left+i),"using"in t?t.using.call(e,f):c.css(f)}},E.fn.extend({offset:function(t){if(arguments.length)return void 0===t?this:this.each(function(e){E.offset.setOffset(this,t,e)});var e,n,r=this[0];return r?r.getClientRects().length?(e=r.getBoundingClientRect(),n=r.ownerDocument.defaultView,{top:e.top+n.pageYOffset,left:e.left+n.pageXOffset}):{top:0,left:0}:void 0},position:function(){if(this[0]){var e,t,n,r=this[0],i={top:0,left:0};if("fixed"===E.css(r,"position"))t=r.getBoundingClientRect();else{t=this.offset(),n=r.ownerDocument,e=r.offsetParent||n.documentElement;while(e&&(e===n.body||e===n.documentElement)&&"static"===E.css(e,"position"))e=e.parentNode;e&&e!==r&&1===e.nodeType&&((i=E(e).offset()).top+=E.css(e,"borderTopWidth",!0),i.left+=E.css(e,"borderLeftWidth",!0))}return{top:t.top-i.top-E.css(r,"marginTop",!0),left:t.left-i.left-E.css(r,"marginLeft",!0)}}},offsetParent:function(){return this.map(function(){var e=this.offsetParent;while(e&&"static"===E.css(e,"position"))e=e.offsetParent;return e||re})}}),E.each({scrollLeft:"pageXOffset",scrollTop:"pageYOffset"},function(t,i){var o="pageYOffset"===i;E.fn[t]=function(e){return $(this,function(e,t,n){var r;if(x(e)?r=e:9===e.nodeType&&(r=e.defaultView),void 0===n)return r?r[i]:e[t];r?r.scrollTo(o?r.pageXOffset:n,o?n:r.pageYOffset):e[t]=n},t,e,arguments.length)}}),E.each(["top","left"],function(e,n){E.cssHooks[n]=Me(m.pixelPosition,function(e,t){if(t)return t=Be(e,n),Pe.test(t)?E(e).position()[n]+"px":t})}),E.each({Height:"height",Width:"width"},function(a,s){E.each({padding:"inner"+a,content:s,"":"outer"+a},function(r,o){E.fn[o]=function(e,t){var n=arguments.length&&(r||"boolean"!=typeof e),i=r||(!0===e||!0===t?"margin":"border");return $(this,function(e,t,n){var r;return x(e)?0===o.indexOf("outer")?e["inner"+a]:e.document.documentElement["client"+a]:9===e.nodeType?(r=e.documentElement,Math.max(e.body["scroll"+a],r["scroll"+a],e.body["offset"+a],r["offset"+a],r["client"+a])):void 0===n?E.css(e,t,i):E.style(e,t,n,i)},s,n?e:void 0,n)}})}),E.fn.extend({bind:function(e,t,n){return this.on(e,null,t,n)},unbind:function(e,t){return this.off(e,null,t)},delegate:function(e,t,n,r){return this.on(t,e,n,r)},undelegate:function(e,t,n){return 1===arguments.length?this.off(e,"**"):this.off(t,e||"**",n)},hover:function(e,t){return this.mouseenter(e).mouseleave(t||e)}}),E.each("blur focus focusin focusout resize scroll click dblclick mousedown mouseup mousemove mouseover mouseout mouseenter mouseleave change select submit keydown keypress keyup contextmenu".split(" "),function(e,n){E.fn[n]=function(e,t){return 0<arguments.length?this.on(n,null,e,t):this.trigger(n)}});var gt=/^[\s\uFEFF\xA0]+|[\s\uFEFF\xA0]+$/g;E.proxy=function(e,t){var n,r,i;if("string"==typeof t&&(n=e[t],t=e,e=n),b(e))return r=s.call(arguments,2),(i=function(){return e.apply(t||this,r.concat(s.call(arguments)))}).guid=e.guid=e.guid||E.guid++,i},E.holdReady=function(e){e?E.readyWait++:E.ready(!0)},E.isArray=Array.isArray,E.parseJSON=JSON.parse,E.nodeName=S,E.isFunction=b,E.isWindow=x,E.camelCase=V,E.type=T,E.now=Date.now,E.isNumeric=function(e){var t=E.type(e);return("number"===t||"string"===t)&&!isNaN(e-parseFloat(e))},E.trim=function(e){return null==e?"":(e+"").replace(gt,"")},"function"==typeof define&&define.amd&&define("jquery",[],function(){return E});var vt=g.jQuery,yt=g.$;return E.noConflict=function(e){return g.$===E&&(g.$=yt),e&&g.jQuery===E&&(g.jQuery=vt),E},"undefined"==typeof e&&(g.jQuery=g.$=E),E});
