# Supplementary material for: Do popular apps have issues regarding energy efficiency?
Source: PeerJ Comput Sci. 2024 Feb 29;10:e1891. doi: 10.7717/peerj-cs.1891 (PMC10909214; doi:10.7717/peerj-cs.1891)
Supplement: Supplemental Information 1 — Code for getting reviews [file peerj-cs-10-1891-s001.zip › AppReviewCollector/TermProject_DotNet/TermProject_DotNet/wwwroot/lib/jquery/jquery.slim.min.map]

{"version":3,"sources":["jquery.slim.js"],"names":["global","factory","module","exports","document","w","Error","window","this","noGlobal","arr","getProto","Object","getPrototypeOf","slice","flat","array","call","concat","apply","push","indexOf","class2type","toString","hasOwn","hasOwnProperty","fnToString","ObjectFunctionString","support","isFunction","obj","nodeType","item","isWindow","preservedScriptAttributes","type","src","nonce","noModule","DOMEval","code","node","doc","i","val","script","createElement","text","getAttribute","setAttribute","head","appendChild","parentNode","removeChild","toType","version","jQuery","selector","context","fn","init","isArrayLike","length","prototype","jquery","constructor","toArray","get","num","pushStack","elems","ret","merge","prevObject","each","callback","map","elem","arguments","first","eq","last","even","grep","_elem","odd","len","j","end","sort","splice","extend","options","name","copy","copyIsArray","clone","target","deep","isPlainObject","Array","isArray","undefined","expando","Math","random","replace","isReady","error","msg","noop","proto","Ctor","isEmptyObject","globalEval","makeArray","results","inArray","second","invert","matches","callbackExpect","arg","value","guid","Symbol","iterator","split","_i","toLowerCase","Sizzle","Expr","getText","isXML","tokenize","compile","select","outermostContext","sortInput","hasDuplicate","setDocument","docElem","documentIsHTML","rbuggyQSA","rbuggyMatches","contains","Date","preferredDoc","dirruns","done","classCache","createCache","tokenCache","compilerCache","nonnativeSelectorCache","sortOrder","a","b","pop","pushNative","list","booleans","whitespace","identifier","attributes","pseudos","rwhitespace","RegExp","rtrim","rcomma","rcombinators","rdescend","rpseudo","ridentifier","matchExpr","ID","CLASS","TAG","ATTR","PSEUDO","CHILD","bool","needsContext","rhtml","rinputs","rheader","rnative","rquickExpr","rsibling","runescape","funescape","escape","nonHex","high","String","fromCharCode","rcssescape","fcssescape","ch","asCodePoint","charCodeAt","unloadHandler","inDisabledFieldset","addCombinator","disabled","nodeName","dir","next","childNodes","e","els","seed","m","nid","match","groups","newSelector","newContext","ownerDocument","exec","getElementById","id","getElementsByTagName","getElementsByClassName","qsa","test","testContext","scope","toSelector","join","querySelectorAll","qsaError","removeAttribute","keys","cache","key","cacheLength","shift","markFunction","assert","el","addHandle","attrs","handler","attrHandle","siblingCheck","cur","diff","sourceIndex","nextSibling","createInputPseudo","createButtonPseudo","createDisabledPseudo","isDisabled","createPositionalPseudo","argument","matchIndexes","namespace","namespaceURI","documentElement","hasCompare","subWindow","defaultView","top","addEventListener","attachEvent","className","createComment","getById","getElementsByName","filter","attrId","find","getAttributeNode","tag","tmp","input","innerHTML","matchesSelector","webkitMatchesSelector","mozMatchesSelector","oMatchesSelector","msMatchesSelector","disconnectedMatch","compareDocumentPosition","adown","bup","compare","sortDetached","aup","ap","bp","unshift","expr","elements","attr","specified","sel","uniqueSort","duplicates","detectDuplicates","sortStable","textContent","firstChild","nodeValue","selectors","createPseudo","relative",">"," ","+","~","preFilter","excess","unquoted","nodeNameSelector","pattern","operator","check","result","what","_argument","simple","forward","ofType","_context","xml","uniqueCache","outerCache","nodeIndex","start","parent","useCache","lastChild","uniqueID","pseudo","args","setFilters","idx","matched","not","matcher","unmatched","has","lang","elemLang","hash","location","root","focus","activeElement","hasFocus","href","tabIndex","enabled","checked","selected","selectedIndex","empty","header","button","_matchIndexes","lt","gt","radio","checkbox","file","password","image","submit","reset","tokens","combinator","base","skip","checkNonElements","doneName","oldCache","newCache","elementMatcher","matchers","condense","newUnmatched","mapped","setMatcher","postFilter","postFinder","postSelector","temp","preMap","postMap","preexisting","contexts","multipleContexts","matcherIn","matcherOut","matcherFromTokens","checkContext","leadingRelative","implicitRelative","matchContext","matchAnyContext","filters","parseOnly","soFar","preFilters","cached","elementMatchers","setMatchers","bySet","byElement","superMatcher","outermost","matchedCount","setMatched","contextBackup","dirrunsUnique","token","compiled","_name","defaultValue","unique","isXMLDoc","escapeSelector","until","truncate","is","siblings","n","rneedsContext","rsingleTag","winnow","qualifier","self","rootjQuery","parseHTML","ready","rparentsprev","guaranteedUnique","children","contents","prev","sibling","targets","l","closest","index","prevAll","add","addBack","parents","parentsUntil","nextAll","nextUntil","prevUntil","contentDocument","content","reverse","rnothtmlwhite","Identity","v","Thrower","ex","adoptValue","resolve","reject","noValue","method","promise","fail","then","Callbacks","object","_","flag","firing","memory","fired","locked","queue","firingIndex","fire","once","stopOnFalse","remove","disable","lock","fireWith","Deferred","func","tuples","state","always","deferred","catch","pipe","fns","newDefer","tuple","returned","progress","notify","onFulfilled","onRejected","onProgress","maxDepth","depth","special","that","mightThrow","TypeError","notifyWith","resolveWith","process","exceptionHook","stackTrace","rejectWith","getStackHook","setTimeout","stateString","when","singleValue","remaining","resolveContexts","resolveValues","primary","updateFunc","rerrorNames","stack","console","warn","message","readyException","readyList","completed","removeEventListener","readyWait","wait","readyState","doScroll","access","chainable","emptyGet","raw","bulk","_key","rmsPrefix","rdashAlpha","fcamelCase","_all","letter","toUpperCase","camelCase","string","acceptData","owner","Data","uid","defineProperty","configurable","set","data","prop","hasData","dataPriv","dataUser","rbrace","rmultiDash","dataAttr","JSON","parse","removeData","_data","_removeData","dequeue","startLength","hooks","_queueHooks","stop","setter","clearQueue","count","defer","pnum","source","rcssNum","cssExpand","isAttached","composed","getRootNode","isHiddenWithinTree","style","display","css","defaultDisplayMap","showHide","show","values","body","hide","toggle","div","rcheckableType","rtagName","rscriptType","createDocumentFragment","checkClone","cloneNode","noCloneChecked","option","wrapMap","thead","col","tr","td","_default","getAll","setGlobalEval","refElements","tbody","tfoot","colgroup","caption","th","optgroup","buildFragment","scripts","selection","ignored","wrap","attached","fragment","nodes","htmlPrefilter","createTextNode","rtypenamespace","returnTrue","returnFalse","expectSync","err","safeActiveElement","on","types","one","origFn","event","off","leverageNative","notAsync","saved","isTrigger","delegateType","stopPropagation","stopImmediatePropagation","preventDefault","trigger","Event","handleObjIn","eventHandle","events","t","handleObj","handlers","namespaces","origType","elemData","create","handle","triggered","dispatch","bindType","delegateCount","setup","mappedTypes","origCount","teardown","removeEvent","nativeEvent","handlerQueue","fix","delegateTarget","preDispatch","isPropagationStopped","currentTarget","isImmediatePropagationStopped","rnamespace","postDispatch","matchedHandlers","matchedSelectors","addProp","hook","enumerable","originalEvent","writable","load","noBubble","click","beforeunload","returnValue","props","isDefaultPrevented","defaultPrevented","relatedTarget","timeStamp","now","isSimulated","altKey","bubbles","cancelable","changedTouches","ctrlKey","detail","eventPhase","metaKey","pageX","pageY","shiftKey","view","char","charCode","keyCode","buttons","clientX","clientY","offsetX","offsetY","pointerId","pointerType","screenX","screenY","targetTouches","toElement","touches","which","blur","mouseenter","mouseleave","pointerenter","pointerleave","orig","related","rnoInnerhtml","rchecked","rcleanScript","manipulationTarget","disableScript","restoreScript","cloneCopyEvent","dest","udataOld","udataCur","domManip","collection","hasScripts","iNoClone","valueIsFunction","html","_evalUrl","keepData","cleanData","dataAndEvents","deepDataAndEvents","srcElements","destElements","inPage","detach","append","prepend","insertBefore","before","after","replaceWith","replaceChild","appendTo","prependTo","insertAfter","replaceAll","original","insert","rnumnonpx","getStyles","opener","getComputedStyle","swap","old","rboxStyle","curCSS","computed","width","minWidth","maxWidth","getPropertyValue","pixelBoxStyles","addGetHookIf","conditionFn","hookFn","computeStyleTests","container","cssText","divStyle","pixelPositionVal","reliableMarginLeftVal","roundPixelMeasures","marginLeft","right","pixelBoxStylesVal","boxSizingReliableVal","position","scrollboxSizeVal","offsetWidth","measure","round","parseFloat","reliableTrDimensionsVal","backgroundClip","clearCloneStyle","boxSizingReliable","pixelPosition","reliableMarginLeft","scrollboxSize","reliableTrDimensions","table","trChild","trStyle","height","parseInt","borderTopWidth","borderBottomWidth","offsetHeight","cssPrefixes","emptyStyle","vendorProps","finalPropName","final","cssProps","capName","vendorPropName","opt","rdisplayswap","rcustomProp","cssShow","visibility","cssNormalTransform","letterSpacing","fontWeight","setPositiveNumber","subtract","max","boxModelAdjustment","dimension","box","isBorderBox","styles","computedVal","extra","delta","ceil","getWidthOrHeight","valueIsBorderBox","offsetProp","getClientRects","cssHooks","opacity","cssNumber","animationIterationCount","columnCount","fillOpacity","flexGrow","flexShrink","gridArea","gridColumn","gridColumnEnd","gridColumnStart","gridRow","gridRowEnd","gridRowStart","lineHeight","order","orphans","widows","zIndex","zoom","origName","isCustomProp","valueParts","tween","adjusted","scale","maxIterations","currentValue","initial","unit","initialInUnit","adjustCSS","setProperty","isFinite","getBoundingClientRect","scrollboxSizeBuggy","left","margin","padding","border","prefix","suffix","expand","expanded","parts","delay","time","fx","speeds","timeout","clearTimeout","checkOn","optSelected","radioValue","boolHook","removeAttr","nType","attrHooks","attrNames","getter","lowercaseName","rfocusable","rclickable","stripAndCollapse","getClass","classesToArray","removeProp","propFix","propHooks","tabindex","for","class","addClass","classes","curValue","clazz","finalValue","removeClass","toggleClass","stateVal","isValidValue","classNames","hasClass","rreturn","valHooks","optionSet","focusin","rfocusMorph","stopPropagationCallback","onlyHandlers","bubbleType","ontype","lastElement","eventPath","parentWindow","simulate","triggerHandler","attaches","parseXML","parserErrorElem","DOMParser","parseFromString","rbracket","rCRLF","rsubmitterTypes","rsubmittable","buildParams","traditional","param","s","valueOrFunction","encodeURIComponent","serialize","serializeArray","wrapAll","firstElementChild","wrapInner","htmlIsFunction","unwrap","hidden","visible","createHTMLDocument","implementation","keepScripts","parsed","offset","setOffset","curPosition","curLeft","curCSSTop","curTop","curOffset","curCSSLeft","curElem","using","rect","win","pageYOffset","pageXOffset","offsetParent","parentOffset","scrollLeft","scrollTop","scrollTo","Height","Width","","defaultExtra","funcName","bind","unbind","delegate","undelegate","hover","fnOver","fnOut","proxy","holdReady","hold","parseJSON","isNumeric","isNaN","trim","define","amd","_jQuery","_$","$","noConflict"],"mappings":";CAaA,SAAYA,EAAQC,GAEnB,aAEuB,iBAAXC,QAAiD,iBAAnBA,OAAOC,QAShDD,OAAOC,QAAUH,EAAOI,SACvBH,EAASD,GAAQ,GACjB,SAAUK,GACT,IAAMA,EAAED,SACP,MAAM,IAAIE,MAAO,4CAElB,OAAOL,EAASI,IAGlBJ,EAASD,GAtBX,CA0BuB,oBAAXO,OAAyBA,OAASC,KAAM,SAAUD,EAAQE,GAMtE,aAEA,IAAIC,EAAM,GAENC,EAAWC,OAAOC,eAElBC,EAAQJ,EAAII,MAEZC,EAAOL,EAAIK,KAAO,SAAUC,GAC/B,OAAON,EAAIK,KAAKE,KAAMD,IACnB,SAAUA,GACb,OAAON,EAAIQ,OAAOC,MAAO,GAAIH,IAI1BI,EAAOV,EAAIU,KAEXC,EAAUX,EAAIW,QAEdC,EAAa,GAEbC,EAAWD,EAAWC,SAEtBC,EAASF,EAAWG,eAEpBC,EAAaF,EAAOD,SAEpBI,EAAuBD,EAAWT,KAAML,QAExCgB,EAAU,GAEVC,EAAa,SAAqBC,GASpC,MAAsB,mBAARA,GAA8C,iBAAjBA,EAAIC,UAC1B,mBAAbD,EAAIE,MAIVC,EAAW,SAAmBH,GAChC,OAAc,MAAPA,GAAeA,IAAQA,EAAIvB,QAIhCH,EAAWG,EAAOH,SAIjB8B,EAA4B,CAC/BC,MAAM,EACNC,KAAK,EACLC,OAAO,EACPC,UAAU,GAGX,SAASC,EAASC,EAAMC,EAAMC,GAG7B,IAAIC,EAAGC,EACNC,GAHDH,EAAMA,GAAOtC,GAGC0C,cAAe,UAG7B,GADAD,EAAOE,KAAOP,EACTC,EACJ,IAAME,KAAKT,GAYVU,EAAMH,EAAME,IAAOF,EAAKO,cAAgBP,EAAKO,aAAcL,KAE1DE,EAAOI,aAAcN,EAAGC,GAI3BF,EAAIQ,KAAKC,YAAaN,GAASO,WAAWC,YAAaR,GAIzD,SAASS,EAAQxB,GAChB,OAAY,MAAPA,EACGA,EAAM,GAIQ,iBAARA,GAAmC,mBAARA,EACxCR,EAAYC,EAASN,KAAMa,KAAW,gBAC/BA,EAQT,IACCyB,EAAU,sNAGVC,EAAS,SAAUC,EAAUC,GAI5B,OAAO,IAAIF,EAAOG,GAAGC,KAAMH,EAAUC,IA0VvC,SAASG,EAAa/B,GAMrB,IAAIgC,IAAWhC,GAAO,WAAYA,GAAOA,EAAIgC,OAC5C3B,EAAOmB,EAAQxB,GAEhB,OAAKD,EAAYC,KAASG,EAAUH,KAIpB,UAATK,GAA+B,IAAX2B,GACR,iBAAXA,GAAgC,EAATA,GAAgBA,EAAS,KAAOhC,GArWhE0B,EAAOG,GAAKH,EAAOO,UAAY,CAG9BC,OAAQT,EAERU,YAAaT,EAGbM,OAAQ,EAERI,QAAS,WACR,OAAOpD,EAAMG,KAAMT,OAKpB2D,IAAK,SAAUC,GAGd,OAAY,MAAPA,EACGtD,EAAMG,KAAMT,MAIb4D,EAAM,EAAI5D,KAAM4D,EAAM5D,KAAKsD,QAAWtD,KAAM4D,IAKpDC,UAAW,SAAUC,GAGpB,IAAIC,EAAMf,EAAOgB,MAAOhE,KAAKyD,cAAeK,GAM5C,OAHAC,EAAIE,WAAajE,KAGV+D,GAIRG,KAAM,SAAUC,GACf,OAAOnB,EAAOkB,KAAMlE,KAAMmE,IAG3BC,IAAK,SAAUD,GACd,OAAOnE,KAAK6D,UAAWb,EAAOoB,IAAKpE,KAAM,SAAUqE,EAAMlC,GACxD,OAAOgC,EAAS1D,KAAM4D,EAAMlC,EAAGkC,OAIjC/D,MAAO,WACN,OAAON,KAAK6D,UAAWvD,EAAMK,MAAOX,KAAMsE,aAG3CC,MAAO,WACN,OAAOvE,KAAKwE,GAAI,IAGjBC,KAAM,WACL,OAAOzE,KAAKwE,IAAK,IAGlBE,KAAM,WACL,OAAO1E,KAAK6D,UAAWb,EAAO2B,KAAM3E,KAAM,SAAU4E,EAAOzC,GAC1D,OAASA,EAAI,GAAM,MAIrB0C,IAAK,WACJ,OAAO7E,KAAK6D,UAAWb,EAAO2B,KAAM3E,KAAM,SAAU4E,EAAOzC,GAC1D,OAAOA,EAAI,MAIbqC,GAAI,SAAUrC,GACb,IAAI2C,EAAM9E,KAAKsD,OACdyB,GAAK5C,GAAMA,EAAI,EAAI2C,EAAM,GAC1B,OAAO9E,KAAK6D,UAAgB,GAALkB,GAAUA,EAAID,EAAM,CAAE9E,KAAM+E,IAAQ,KAG5DC,IAAK,WACJ,OAAOhF,KAAKiE,YAAcjE,KAAKyD,eAKhC7C,KAAMA,EACNqE,KAAM/E,EAAI+E,KACVC,OAAQhF,EAAIgF,QAGblC,EAAOmC,OAASnC,EAAOG,GAAGgC,OAAS,WAClC,IAAIC,EAASC,EAAMzD,EAAK0D,EAAMC,EAAaC,EAC1CC,EAASnB,UAAW,IAAO,GAC3BnC,EAAI,EACJmB,EAASgB,UAAUhB,OACnBoC,GAAO,EAsBR,IAnBuB,kBAAXD,IACXC,EAAOD,EAGPA,EAASnB,UAAWnC,IAAO,GAC3BA,KAIsB,iBAAXsD,GAAwBpE,EAAYoE,KAC/CA,EAAS,IAILtD,IAAMmB,IACVmC,EAASzF,KACTmC,KAGOA,EAAImB,EAAQnB,IAGnB,GAAqC,OAA9BiD,EAAUd,UAAWnC,IAG3B,IAAMkD,KAAQD,EACbE,EAAOF,EAASC,GAIF,cAATA,GAAwBI,IAAWH,IAKnCI,GAAQJ,IAAUtC,EAAO2C,cAAeL,KAC1CC,EAAcK,MAAMC,QAASP,MAC/B1D,EAAM6D,EAAQJ,GAIbG,EADID,IAAgBK,MAAMC,QAASjE,GAC3B,GACI2D,GAAgBvC,EAAO2C,cAAe/D,GAG1CA,EAFA,GAIT2D,GAAc,EAGdE,EAAQJ,GAASrC,EAAOmC,OAAQO,EAAMF,EAAOF,SAGzBQ,IAATR,IACXG,EAAQJ,GAASC,IAOrB,OAAOG,GAGRzC,EAAOmC,OAAQ,CAGdY,QAAS,UAAahD,EAAUiD,KAAKC,UAAWC,QAAS,MAAO,IAGhEC,SAAS,EAETC,MAAO,SAAUC,GAChB,MAAM,IAAIvG,MAAOuG,IAGlBC,KAAM,aAENX,cAAe,SAAUrE,GACxB,IAAIiF,EAAOC,EAIX,SAAMlF,GAAgC,oBAAzBP,EAASN,KAAMa,QAI5BiF,EAAQpG,EAAUmB,KASK,mBADvBkF,EAAOxF,EAAOP,KAAM8F,EAAO,gBAAmBA,EAAM9C,cACfvC,EAAWT,KAAM+F,KAAWrF,IAGlEsF,cAAe,SAAUnF,GACxB,IAAI+D,EAEJ,IAAMA,KAAQ/D,EACb,OAAO,EAER,OAAO,GAKRoF,WAAY,SAAU1E,EAAMoD,EAASlD,GACpCH,EAASC,EAAM,CAAEH,MAAOuD,GAAWA,EAAQvD,OAASK,IAGrDgC,KAAM,SAAU5C,EAAK6C,GACpB,IAAIb,EAAQnB,EAAI,EAEhB,GAAKkB,EAAa/B,IAEjB,IADAgC,EAAShC,EAAIgC,OACLnB,EAAImB,EAAQnB,IACnB,IAAgD,IAA3CgC,EAAS1D,KAAMa,EAAKa,GAAKA,EAAGb,EAAKa,IACrC,WAIF,IAAMA,KAAKb,EACV,IAAgD,IAA3C6C,EAAS1D,KAAMa,EAAKa,GAAKA,EAAGb,EAAKa,IACrC,MAKH,OAAOb,GAIRqF,UAAW,SAAUzG,EAAK0G,GACzB,IAAI7C,EAAM6C,GAAW,GAarB,OAXY,MAAP1G,IACCmD,EAAajD,OAAQF,IACzB8C,EAAOgB,MAAOD,EACE,iBAAR7D,EACN,CAAEA,GAAQA,GAGZU,EAAKH,KAAMsD,EAAK7D,IAIX6D,GAGR8C,QAAS,SAAUxC,EAAMnE,EAAKiC,GAC7B,OAAc,MAAPjC,GAAe,EAAIW,EAAQJ,KAAMP,EAAKmE,EAAMlC,IAKpD6B,MAAO,SAAUO,EAAOuC,GAKvB,IAJA,IAAIhC,GAAOgC,EAAOxD,OACjByB,EAAI,EACJ5C,EAAIoC,EAAMjB,OAEHyB,EAAID,EAAKC,IAChBR,EAAOpC,KAAQ2E,EAAQ/B,GAKxB,OAFAR,EAAMjB,OAASnB,EAERoC,GAGRI,KAAM,SAAUb,EAAOK,EAAU4C,GAShC,IARA,IACCC,EAAU,GACV7E,EAAI,EACJmB,EAASQ,EAAMR,OACf2D,GAAkBF,EAIX5E,EAAImB,EAAQnB,KACAgC,EAAUL,EAAO3B,GAAKA,KAChB8E,GACxBD,EAAQpG,KAAMkD,EAAO3B,IAIvB,OAAO6E,GAIR5C,IAAK,SAAUN,EAAOK,EAAU+C,GAC/B,IAAI5D,EAAQ6D,EACXhF,EAAI,EACJ4B,EAAM,GAGP,GAAKV,EAAaS,GAEjB,IADAR,EAASQ,EAAMR,OACPnB,EAAImB,EAAQnB,IAGL,OAFdgF,EAAQhD,EAAUL,EAAO3B,GAAKA,EAAG+E,KAGhCnD,EAAInD,KAAMuG,QAMZ,IAAMhF,KAAK2B,EAGI,OAFdqD,EAAQhD,EAAUL,EAAO3B,GAAKA,EAAG+E,KAGhCnD,EAAInD,KAAMuG,GAMb,OAAO5G,EAAMwD,IAIdqD,KAAM,EAINhG,QAASA,IAGa,mBAAXiG,SACXrE,EAAOG,GAAIkE,OAAOC,UAAapH,EAAKmH,OAAOC,WAI5CtE,EAAOkB,KAAM,uEAAuEqD,MAAO,KAC1F,SAAUC,EAAInC,GACbvE,EAAY,WAAauE,EAAO,KAAQA,EAAKoC,gBAmB/C,IAAIC,EAWJ,SAAY3H,GACZ,IAAIoC,EACHf,EACAuG,EACAC,EACAC,EACAC,EACAC,EACAC,EACAC,EACAC,EACAC,EAGAC,EACAxI,EACAyI,EACAC,EACAC,EACAC,EACAxB,EACAyB,EAGA1C,EAAU,SAAW,EAAI,IAAI2C,KAC7BC,EAAe5I,EAAOH,SACtBgJ,EAAU,EACVC,EAAO,EACPC,EAAaC,KACbC,EAAaD,KACbE,EAAgBF,KAChBG,EAAyBH,KACzBI,EAAY,SAAUC,EAAGC,GAIxB,OAHKD,IAAMC,IACVlB,GAAe,GAET,GAIRnH,EAAS,GAAOC,eAChBf,EAAM,GACNoJ,EAAMpJ,EAAIoJ,IACVC,EAAarJ,EAAIU,KACjBA,EAAOV,EAAIU,KACXN,EAAQJ,EAAII,MAIZO,EAAU,SAAU2I,EAAMnF,GAGzB,IAFA,IAAIlC,EAAI,EACP2C,EAAM0E,EAAKlG,OACJnB,EAAI2C,EAAK3C,IAChB,GAAKqH,EAAMrH,KAAQkC,EAClB,OAAOlC,EAGT,OAAQ,GAGTsH,EAAW,6HAMXC,EAAa,sBAGbC,EAAa,0BAA4BD,EACxC,0CAGDE,EAAa,MAAQF,EAAa,KAAOC,EAAa,OAASD,EAG9D,gBAAkBA,EAIlB,2DAA6DC,EAAa,OAC1ED,EAAa,OAEdG,EAAU,KAAOF,EAAa,wFAOAC,EAAa,eAO3CE,EAAc,IAAIC,OAAQL,EAAa,IAAK,KAC5CM,EAAQ,IAAID,OAAQ,IAAML,EAAa,8BACtCA,EAAa,KAAM,KAEpBO,EAAS,IAAIF,OAAQ,IAAML,EAAa,KAAOA,EAAa,KAC5DQ,EAAe,IAAIH,OAAQ,IAAML,EAAa,WAAaA,EAAa,IAAMA,EAC7E,KACDS,EAAW,IAAIJ,OAAQL,EAAa,MAEpCU,EAAU,IAAIL,OAAQF,GACtBQ,EAAc,IAAIN,OAAQ,IAAMJ,EAAa,KAE7CW,EAAY,CACXC,GAAM,IAAIR,OAAQ,MAAQJ,EAAa,KACvCa,MAAS,IAAIT,OAAQ,QAAUJ,EAAa,KAC5Cc,IAAO,IAAIV,OAAQ,KAAOJ,EAAa,SACvCe,KAAQ,IAAIX,OAAQ,IAAMH,GAC1Be,OAAU,IAAIZ,OAAQ,IAAMF,GAC5Be,MAAS,IAAIb,OAAQ,yDACpBL,EAAa,+BAAiCA,EAAa,cAC3DA,EAAa,aAAeA,EAAa,SAAU,KACpDmB,KAAQ,IAAId,OAAQ,OAASN,EAAW,KAAM,KAI9CqB,aAAgB,IAAIf,OAAQ,IAAML,EACjC,mDAAqDA,EACrD,mBAAqBA,EAAa,mBAAoB,MAGxDqB,EAAQ,SACRC,EAAU,sCACVC,EAAU,SAEVC,EAAU,yBAGVC,EAAa,mCAEbC,GAAW,OAIXC,GAAY,IAAItB,OAAQ,uBAAyBL,EAAa,uBAAwB,KACtF4B,GAAY,SAAUC,EAAQC,GAC7B,IAAIC,EAAO,KAAOF,EAAOjL,MAAO,GAAM,MAEtC,OAAOkL,IASNC,EAAO,EACNC,OAAOC,aAAcF,EAAO,OAC5BC,OAAOC,aAAcF,GAAQ,GAAK,MAAe,KAAPA,EAAe,SAK5DG,GAAa,sDACbC,GAAa,SAAUC,EAAIC,GAC1B,OAAKA,EAGQ,OAAPD,EACG,SAIDA,EAAGxL,MAAO,GAAI,GAAM,KAC1BwL,EAAGE,WAAYF,EAAGxI,OAAS,GAAIvC,SAAU,IAAO,IAI3C,KAAO+K,GAOfG,GAAgB,WACf7D,KAGD8D,GAAqBC,GACpB,SAAU9H,GACT,OAAyB,IAAlBA,EAAK+H,UAAqD,aAAhC/H,EAAKgI,SAAS5E,eAEhD,CAAE6E,IAAK,aAAcC,KAAM,WAI7B,IACC3L,EAAKD,MACFT,EAAMI,EAAMG,KAAMkI,EAAa6D,YACjC7D,EAAa6D,YAMdtM,EAAKyI,EAAa6D,WAAWlJ,QAAS/B,SACrC,MAAQkL,GACT7L,EAAO,CAAED,MAAOT,EAAIoD,OAGnB,SAAUmC,EAAQiH,GACjBnD,EAAW5I,MAAO8E,EAAQnF,EAAMG,KAAMiM,KAKvC,SAAUjH,EAAQiH,GACjB,IAAI3H,EAAIU,EAAOnC,OACdnB,EAAI,EAGL,MAAUsD,EAAQV,KAAQ2H,EAAKvK,MAC/BsD,EAAOnC,OAASyB,EAAI,IAKvB,SAAS2C,GAAQzE,EAAUC,EAAS0D,EAAS+F,GAC5C,IAAIC,EAAGzK,EAAGkC,EAAMwI,EAAKC,EAAOC,EAAQC,EACnCC,EAAa/J,GAAWA,EAAQgK,cAGhC3L,EAAW2B,EAAUA,EAAQ3B,SAAW,EAKzC,GAHAqF,EAAUA,GAAW,GAGI,iBAAb3D,IAA0BA,GACxB,IAAb1B,GAA+B,IAAbA,GAA+B,KAAbA,EAEpC,OAAOqF,EAIR,IAAM+F,IACLvE,EAAalF,GACbA,EAAUA,GAAWtD,EAEhB0I,GAAiB,CAIrB,GAAkB,KAAb/G,IAAqBuL,EAAQ3B,EAAWgC,KAAMlK,IAGlD,GAAO2J,EAAIE,EAAO,IAGjB,GAAkB,IAAbvL,EAAiB,CACrB,KAAO8C,EAAOnB,EAAQkK,eAAgBR,IAUrC,OAAOhG,EALP,GAAKvC,EAAKgJ,KAAOT,EAEhB,OADAhG,EAAQhG,KAAMyD,GACPuC,OAYT,GAAKqG,IAAgB5I,EAAO4I,EAAWG,eAAgBR,KACtDnE,EAAUvF,EAASmB,IACnBA,EAAKgJ,KAAOT,EAGZ,OADAhG,EAAQhG,KAAMyD,GACPuC,MAKH,CAAA,GAAKkG,EAAO,GAElB,OADAlM,EAAKD,MAAOiG,EAAS1D,EAAQoK,qBAAsBrK,IAC5C2D,EAGD,IAAOgG,EAAIE,EAAO,KAAS1L,EAAQmM,wBACzCrK,EAAQqK,uBAGR,OADA3M,EAAKD,MAAOiG,EAAS1D,EAAQqK,uBAAwBX,IAC9ChG,EAKT,GAAKxF,EAAQoM,MACXtE,EAAwBjG,EAAW,QACjCsF,IAAcA,EAAUkF,KAAMxK,MAIlB,IAAb1B,GAAqD,WAAnC2B,EAAQmJ,SAAS5E,eAA+B,CAYpE,GAVAuF,EAAc/J,EACdgK,EAAa/J,EASK,IAAb3B,IACF4I,EAASsD,KAAMxK,IAAciH,EAAauD,KAAMxK,IAAe,EAGjEgK,EAAa7B,GAASqC,KAAMxK,IAAcyK,GAAaxK,EAAQN,aAC9DM,KAImBA,GAAY9B,EAAQuM,SAGhCd,EAAM3J,EAAQV,aAAc,OAClCqK,EAAMA,EAAI3G,QAAS0F,GAAYC,IAE/B3I,EAAQT,aAAc,KAAQoK,EAAM9G,IAMtC5D,GADA4K,EAASjF,EAAU7E,IACRK,OACX,MAAQnB,IACP4K,EAAQ5K,IAAQ0K,EAAM,IAAMA,EAAM,UAAa,IAC9Ce,GAAYb,EAAQ5K,IAEtB6K,EAAcD,EAAOc,KAAM,KAG5B,IAIC,OAHAjN,EAAKD,MAAOiG,EACXqG,EAAWa,iBAAkBd,IAEvBpG,EACN,MAAQmH,GACT7E,EAAwBjG,GAAU,GACjC,QACI4J,IAAQ9G,GACZ7C,EAAQ8K,gBAAiB,QAQ9B,OAAOhG,EAAQ/E,EAASiD,QAAS8D,EAAO,MAAQ9G,EAAS0D,EAAS+F,GASnE,SAAS5D,KACR,IAAIkF,EAAO,GAYX,OAVA,SAASC,EAAOC,EAAKhH,GAQpB,OALK8G,EAAKrN,KAAMuN,EAAM,KAAQxG,EAAKyG,oBAG3BF,EAAOD,EAAKI,SAEXH,EAAOC,EAAM,KAAQhH,GAShC,SAASmH,GAAcnL,GAEtB,OADAA,EAAI4C,IAAY,EACT5C,EAOR,SAASoL,GAAQpL,GAChB,IAAIqL,EAAK5O,EAAS0C,cAAe,YAEjC,IACC,QAASa,EAAIqL,GACZ,MAAQ/B,GACT,OAAO,EACN,QAGI+B,EAAG5L,YACP4L,EAAG5L,WAAWC,YAAa2L,GAI5BA,EAAK,MASP,SAASC,GAAWC,EAAOC,GAC1B,IAAIzO,EAAMwO,EAAMnH,MAAO,KACtBpF,EAAIjC,EAAIoD,OAET,MAAQnB,IACPwF,EAAKiH,WAAY1O,EAAKiC,IAAQwM,EAUhC,SAASE,GAAczF,EAAGC,GACzB,IAAIyF,EAAMzF,GAAKD,EACd2F,EAAOD,GAAsB,IAAf1F,EAAE7H,UAAiC,IAAf8H,EAAE9H,UACnC6H,EAAE4F,YAAc3F,EAAE2F,YAGpB,GAAKD,EACJ,OAAOA,EAIR,GAAKD,EACJ,MAAUA,EAAMA,EAAIG,YACnB,GAAKH,IAAQzF,EACZ,OAAQ,EAKX,OAAOD,EAAI,GAAK,EAOjB,SAAS8F,GAAmBvN,GAC3B,OAAO,SAAU0C,GAEhB,MAAgB,UADLA,EAAKgI,SAAS5E,eACEpD,EAAK1C,OAASA,GAQ3C,SAASwN,GAAoBxN,GAC5B,OAAO,SAAU0C,GAChB,IAAIgB,EAAOhB,EAAKgI,SAAS5E,cACzB,OAAkB,UAATpC,GAA6B,WAATA,IAAuBhB,EAAK1C,OAASA,GAQpE,SAASyN,GAAsBhD,GAG9B,OAAO,SAAU/H,GAKhB,MAAK,SAAUA,EASTA,EAAKzB,aAAgC,IAAlByB,EAAK+H,SAGvB,UAAW/H,EACV,UAAWA,EAAKzB,WACbyB,EAAKzB,WAAWwJ,WAAaA,EAE7B/H,EAAK+H,WAAaA,EAMpB/H,EAAKgL,aAAejD,GAI1B/H,EAAKgL,cAAgBjD,GACrBF,GAAoB7H,KAAW+H,EAG1B/H,EAAK+H,WAAaA,EAKd,UAAW/H,GACfA,EAAK+H,WAAaA,GAY5B,SAASkD,GAAwBnM,GAChC,OAAOmL,GAAc,SAAUiB,GAE9B,OADAA,GAAYA,EACLjB,GAAc,SAAU3B,EAAM3F,GACpC,IAAIjC,EACHyK,EAAerM,EAAI,GAAIwJ,EAAKrJ,OAAQiM,GACpCpN,EAAIqN,EAAalM,OAGlB,MAAQnB,IACFwK,EAAQ5H,EAAIyK,EAAcrN,MAC9BwK,EAAM5H,KAASiC,EAASjC,GAAM4H,EAAM5H,SAYzC,SAAS2I,GAAaxK,GACrB,OAAOA,GAAmD,oBAAjCA,EAAQoK,sBAAwCpK,EAkrC1E,IAAMf,KA9qCNf,EAAUsG,GAAOtG,QAAU,GAO3ByG,EAAQH,GAAOG,MAAQ,SAAUxD,GAChC,IAAIoL,EAAYpL,GAAQA,EAAKqL,aAC5BrH,EAAUhE,IAAUA,EAAK6I,eAAiB7I,GAAOsL,gBAKlD,OAAQ5E,EAAM0C,KAAMgC,GAAapH,GAAWA,EAAQgE,UAAY,SAQjEjE,EAAcV,GAAOU,YAAc,SAAUnG,GAC5C,IAAI2N,EAAYC,EACf3N,EAAMD,EAAOA,EAAKiL,eAAiBjL,EAAO0G,EAO3C,OAAKzG,GAAOtC,GAA6B,IAAjBsC,EAAIX,UAAmBW,EAAIyN,kBAMnDtH,GADAzI,EAAWsC,GACQyN,gBACnBrH,GAAkBT,EAAOjI,GAQpB+I,GAAgB/I,IAClBiQ,EAAYjQ,EAASkQ,cAAiBD,EAAUE,MAAQF,IAGrDA,EAAUG,iBACdH,EAAUG,iBAAkB,SAAU/D,IAAe,GAG1C4D,EAAUI,aACrBJ,EAAUI,YAAa,WAAYhE,KASrC7K,EAAQuM,MAAQY,GAAQ,SAAUC,GAEjC,OADAnG,EAAQ1F,YAAa6L,GAAK7L,YAAa/C,EAAS0C,cAAe,QACzB,oBAAxBkM,EAAGV,mBACfU,EAAGV,iBAAkB,uBAAwBxK,SAShDlC,EAAQwI,WAAa2E,GAAQ,SAAUC,GAEtC,OADAA,EAAG0B,UAAY,KACP1B,EAAGhM,aAAc,eAO1BpB,EAAQkM,qBAAuBiB,GAAQ,SAAUC,GAEhD,OADAA,EAAG7L,YAAa/C,EAASuQ,cAAe,MAChC3B,EAAGlB,qBAAsB,KAAMhK,SAIxClC,EAAQmM,uBAAyBrC,EAAQuC,KAAM7N,EAAS2N,wBAMxDnM,EAAQgP,QAAU7B,GAAQ,SAAUC,GAEnC,OADAnG,EAAQ1F,YAAa6L,GAAKnB,GAAKtH,GACvBnG,EAASyQ,oBAAsBzQ,EAASyQ,kBAAmBtK,GAAUzC,SAIzElC,EAAQgP,SACZzI,EAAK2I,OAAa,GAAI,SAAUjD,GAC/B,IAAIkD,EAASlD,EAAGnH,QAASmF,GAAWC,IACpC,OAAO,SAAUjH,GAChB,OAAOA,EAAK7B,aAAc,QAAW+N,IAGvC5I,EAAK6I,KAAW,GAAI,SAAUnD,EAAInK,GACjC,GAAuC,oBAA3BA,EAAQkK,gBAAkC9E,EAAiB,CACtE,IAAIjE,EAAOnB,EAAQkK,eAAgBC,GACnC,OAAOhJ,EAAO,CAAEA,GAAS,OAI3BsD,EAAK2I,OAAa,GAAK,SAAUjD,GAChC,IAAIkD,EAASlD,EAAGnH,QAASmF,GAAWC,IACpC,OAAO,SAAUjH,GAChB,IAAIpC,EAAwC,oBAA1BoC,EAAKoM,kBACtBpM,EAAKoM,iBAAkB,MACxB,OAAOxO,GAAQA,EAAKkF,QAAUoJ,IAMhC5I,EAAK6I,KAAW,GAAI,SAAUnD,EAAInK,GACjC,GAAuC,oBAA3BA,EAAQkK,gBAAkC9E,EAAiB,CACtE,IAAIrG,EAAME,EAAG2B,EACZO,EAAOnB,EAAQkK,eAAgBC,GAEhC,GAAKhJ,EAAO,CAIX,IADApC,EAAOoC,EAAKoM,iBAAkB,QACjBxO,EAAKkF,QAAUkG,EAC3B,MAAO,CAAEhJ,GAIVP,EAAQZ,EAAQmN,kBAAmBhD,GACnClL,EAAI,EACJ,MAAUkC,EAAOP,EAAO3B,KAEvB,IADAF,EAAOoC,EAAKoM,iBAAkB,QACjBxO,EAAKkF,QAAUkG,EAC3B,MAAO,CAAEhJ,GAKZ,MAAO,MAMVsD,EAAK6I,KAAY,IAAIpP,EAAQkM,qBAC5B,SAAUoD,EAAKxN,GACd,MAA6C,oBAAjCA,EAAQoK,qBACZpK,EAAQoK,qBAAsBoD,GAG1BtP,EAAQoM,IACZtK,EAAQ4K,iBAAkB4C,QAD3B,GAKR,SAAUA,EAAKxN,GACd,IAAImB,EACHsM,EAAM,GACNxO,EAAI,EAGJyE,EAAU1D,EAAQoK,qBAAsBoD,GAGzC,GAAa,MAARA,EAAc,CAClB,MAAUrM,EAAOuC,EAASzE,KACF,IAAlBkC,EAAK9C,UACToP,EAAI/P,KAAMyD,GAIZ,OAAOsM,EAER,OAAO/J,GAITe,EAAK6I,KAAc,MAAIpP,EAAQmM,wBAA0B,SAAU2C,EAAWhN,GAC7E,GAA+C,oBAAnCA,EAAQqK,wBAA0CjF,EAC7D,OAAOpF,EAAQqK,uBAAwB2C,IAUzC1H,EAAgB,GAOhBD,EAAY,IAELnH,EAAQoM,IAAMtC,EAAQuC,KAAM7N,EAASkO,qBAI3CS,GAAQ,SAAUC,GAEjB,IAAIoC,EAOJvI,EAAQ1F,YAAa6L,GAAKqC,UAAY,UAAY9K,EAAU,qBAC1CA,EAAU,kEAOvByI,EAAGV,iBAAkB,wBAAyBxK,QAClDiF,EAAU3H,KAAM,SAAW8I,EAAa,gBAKnC8E,EAAGV,iBAAkB,cAAexK,QACzCiF,EAAU3H,KAAM,MAAQ8I,EAAa,aAAeD,EAAW,KAI1D+E,EAAGV,iBAAkB,QAAU/H,EAAU,MAAOzC,QACrDiF,EAAU3H,KAAM,OAQjBgQ,EAAQhR,EAAS0C,cAAe,UAC1BG,aAAc,OAAQ,IAC5B+L,EAAG7L,YAAaiO,GACVpC,EAAGV,iBAAkB,aAAcxK,QACxCiF,EAAU3H,KAAM,MAAQ8I,EAAa,QAAUA,EAAa,KAC3DA,EAAa,gBAMT8E,EAAGV,iBAAkB,YAAaxK,QACvCiF,EAAU3H,KAAM,YAMX4N,EAAGV,iBAAkB,KAAO/H,EAAU,MAAOzC,QAClDiF,EAAU3H,KAAM,YAKjB4N,EAAGV,iBAAkB,QACrBvF,EAAU3H,KAAM,iBAGjB2N,GAAQ,SAAUC,GACjBA,EAAGqC,UAAY,oFAKf,IAAID,EAAQhR,EAAS0C,cAAe,SACpCsO,EAAMnO,aAAc,OAAQ,UAC5B+L,EAAG7L,YAAaiO,GAAQnO,aAAc,OAAQ,KAIzC+L,EAAGV,iBAAkB,YAAaxK,QACtCiF,EAAU3H,KAAM,OAAS8I,EAAa,eAKW,IAA7C8E,EAAGV,iBAAkB,YAAaxK,QACtCiF,EAAU3H,KAAM,WAAY,aAK7ByH,EAAQ1F,YAAa6L,GAAKpC,UAAW,EACc,IAA9CoC,EAAGV,iBAAkB,aAAcxK,QACvCiF,EAAU3H,KAAM,WAAY,aAK7B4N,EAAGV,iBAAkB,QACrBvF,EAAU3H,KAAM,YAIXQ,EAAQ0P,gBAAkB5F,EAAQuC,KAAQzG,EAAUqB,EAAQrB,SAClEqB,EAAQ0I,uBACR1I,EAAQ2I,oBACR3I,EAAQ4I,kBACR5I,EAAQ6I,qBAER3C,GAAQ,SAAUC,GAIjBpN,EAAQ+P,kBAAoBnK,EAAQvG,KAAM+N,EAAI,KAI9CxH,EAAQvG,KAAM+N,EAAI,aAClBhG,EAAc5H,KAAM,KAAMiJ,KAI5BtB,EAAYA,EAAUjF,QAAU,IAAIyG,OAAQxB,EAAUsF,KAAM,MAC5DrF,EAAgBA,EAAclF,QAAU,IAAIyG,OAAQvB,EAAcqF,KAAM,MAIxE+B,EAAa1E,EAAQuC,KAAMpF,EAAQ+I,yBAKnC3I,EAAWmH,GAAc1E,EAAQuC,KAAMpF,EAAQI,UAC9C,SAAUW,EAAGC,GACZ,IAAIgI,EAAuB,IAAfjI,EAAE7H,SAAiB6H,EAAEuG,gBAAkBvG,EAClDkI,EAAMjI,GAAKA,EAAEzG,WACd,OAAOwG,IAAMkI,MAAWA,GAAwB,IAAjBA,EAAI/P,YAClC8P,EAAM5I,SACL4I,EAAM5I,SAAU6I,GAChBlI,EAAEgI,yBAA8D,GAAnChI,EAAEgI,wBAAyBE,MAG3D,SAAUlI,EAAGC,GACZ,GAAKA,EACJ,MAAUA,EAAIA,EAAEzG,WACf,GAAKyG,IAAMD,EACV,OAAO,EAIV,OAAO,GAOTD,EAAYyG,EACZ,SAAUxG,EAAGC,GAGZ,GAAKD,IAAMC,EAEV,OADAlB,GAAe,EACR,EAIR,IAAIoJ,GAAWnI,EAAEgI,yBAA2B/H,EAAE+H,wBAC9C,OAAKG,IAgBU,GAPfA,GAAYnI,EAAE8D,eAAiB9D,KAASC,EAAE6D,eAAiB7D,GAC1DD,EAAEgI,wBAAyB/H,GAG3B,KAIGjI,EAAQoQ,cAAgBnI,EAAE+H,wBAAyBhI,KAAQmI,EAOzDnI,GAAKxJ,GAAYwJ,EAAE8D,eAAiBvE,GACxCF,EAAUE,EAAcS,IAChB,EAOJC,GAAKzJ,GAAYyJ,EAAE6D,eAAiBvE,GACxCF,EAAUE,EAAcU,GACjB,EAIDnB,EACJrH,EAASqH,EAAWkB,GAAMvI,EAASqH,EAAWmB,GAChD,EAGe,EAAVkI,GAAe,EAAI,IAE3B,SAAUnI,EAAGC,GAGZ,GAAKD,IAAMC,EAEV,OADAlB,GAAe,EACR,EAGR,IAAI2G,EACH3M,EAAI,EACJsP,EAAMrI,EAAExG,WACR0O,EAAMjI,EAAEzG,WACR8O,EAAK,CAAEtI,GACPuI,EAAK,CAAEtI,GAGR,IAAMoI,IAAQH,EAMb,OAAOlI,GAAKxJ,GAAY,EACvByJ,GAAKzJ,EAAW,EAEhB6R,GAAO,EACPH,EAAM,EACNpJ,EACErH,EAASqH,EAAWkB,GAAMvI,EAASqH,EAAWmB,GAChD,EAGK,GAAKoI,IAAQH,EACnB,OAAOzC,GAAczF,EAAGC,GAIzByF,EAAM1F,EACN,MAAU0F,EAAMA,EAAIlM,WACnB8O,EAAGE,QAAS9C,GAEbA,EAAMzF,EACN,MAAUyF,EAAMA,EAAIlM,WACnB+O,EAAGC,QAAS9C,GAIb,MAAQ4C,EAAIvP,KAAQwP,EAAIxP,GACvBA,IAGD,OAAOA,EAGN0M,GAAc6C,EAAIvP,GAAKwP,EAAIxP,IAO3BuP,EAAIvP,IAAOwG,GAAgB,EAC3BgJ,EAAIxP,IAAOwG,EAAe,EAE1B,IAGK/I,GAGR8H,GAAOV,QAAU,SAAU6K,EAAMC,GAChC,OAAOpK,GAAQmK,EAAM,KAAM,KAAMC,IAGlCpK,GAAOoJ,gBAAkB,SAAUzM,EAAMwN,GAGxC,GAFAzJ,EAAa/D,GAERjD,EAAQ0P,iBAAmBxI,IAC9BY,EAAwB2I,EAAO,QAC7BrJ,IAAkBA,EAAciF,KAAMoE,OACtCtJ,IAAkBA,EAAUkF,KAAMoE,IAErC,IACC,IAAI9N,EAAMiD,EAAQvG,KAAM4D,EAAMwN,GAG9B,GAAK9N,GAAO3C,EAAQ+P,mBAInB9M,EAAKzE,UAAuC,KAA3ByE,EAAKzE,SAAS2B,SAC/B,OAAOwC,EAEP,MAAQ0I,GACTvD,EAAwB2I,GAAM,GAIhC,OAAyD,EAAlDnK,GAAQmK,EAAMjS,EAAU,KAAM,CAAEyE,IAASf,QAGjDoE,GAAOe,SAAW,SAAUvF,EAASmB,GAUpC,OAHOnB,EAAQgK,eAAiBhK,IAAatD,GAC5CwI,EAAalF,GAEPuF,EAAUvF,EAASmB,IAG3BqD,GAAOqK,KAAO,SAAU1N,EAAMgB,IAOtBhB,EAAK6I,eAAiB7I,IAAUzE,GACtCwI,EAAa/D,GAGd,IAAIlB,EAAKwE,EAAKiH,WAAYvJ,EAAKoC,eAG9BrF,EAAMe,GAAMnC,EAAOP,KAAMkH,EAAKiH,WAAYvJ,EAAKoC,eAC9CtE,EAAIkB,EAAMgB,GAAOiD,QACjBxC,EAEF,YAAeA,IAAR1D,EACNA,EACAhB,EAAQwI,aAAetB,EACtBjE,EAAK7B,aAAc6C,IACjBjD,EAAMiC,EAAKoM,iBAAkBpL,KAAYjD,EAAI4P,UAC9C5P,EAAI+E,MACJ,MAGJO,GAAO6D,OAAS,SAAU0G,GACzB,OAASA,EAAM,IAAK/L,QAAS0F,GAAYC,KAG1CnE,GAAOtB,MAAQ,SAAUC,GACxB,MAAM,IAAIvG,MAAO,0CAA4CuG,IAO9DqB,GAAOwK,WAAa,SAAUtL,GAC7B,IAAIvC,EACH8N,EAAa,GACbpN,EAAI,EACJ5C,EAAI,EAOL,GAJAgG,GAAgB/G,EAAQgR,iBACxBlK,GAAa9G,EAAQiR,YAAczL,EAAQtG,MAAO,GAClDsG,EAAQ3B,KAAMkE,GAEThB,EAAe,CACnB,MAAU9D,EAAOuC,EAASzE,KACpBkC,IAASuC,EAASzE,KACtB4C,EAAIoN,EAAWvR,KAAMuB,IAGvB,MAAQ4C,IACP6B,EAAQ1B,OAAQiN,EAAYpN,GAAK,GAQnC,OAFAmD,EAAY,KAELtB,GAORgB,EAAUF,GAAOE,QAAU,SAAUvD,GACpC,IAAIpC,EACH8B,EAAM,GACN5B,EAAI,EACJZ,EAAW8C,EAAK9C,SAEjB,GAAMA,GAQC,GAAkB,IAAbA,GAA+B,IAAbA,GAA+B,KAAbA,EAAkB,CAIjE,GAAiC,iBAArB8C,EAAKiO,YAChB,OAAOjO,EAAKiO,YAIZ,IAAMjO,EAAOA,EAAKkO,WAAYlO,EAAMA,EAAOA,EAAK4K,YAC/ClL,GAAO6D,EAASvD,QAGZ,GAAkB,IAAb9C,GAA+B,IAAbA,EAC7B,OAAO8C,EAAKmO,eAnBZ,MAAUvQ,EAAOoC,EAAMlC,KAGtB4B,GAAO6D,EAAS3F,GAqBlB,OAAO8B,IAGR4D,EAAOD,GAAO+K,UAAY,CAGzBrE,YAAa,GAEbsE,aAAcpE,GAEdxB,MAAOxC,EAEPsE,WAAY,GAEZ4B,KAAM,GAENmC,SAAU,CACTC,IAAK,CAAEtG,IAAK,aAAc/H,OAAO,GACjCsO,IAAK,CAAEvG,IAAK,cACZwG,IAAK,CAAExG,IAAK,kBAAmB/H,OAAO,GACtCwO,IAAK,CAAEzG,IAAK,oBAGb0G,UAAW,CACVtI,KAAQ,SAAUoC,GAWjB,OAVAA,EAAO,GAAMA,EAAO,GAAI5G,QAASmF,GAAWC,IAG5CwB,EAAO,IAAQA,EAAO,IAAOA,EAAO,IACnCA,EAAO,IAAO,IAAK5G,QAASmF,GAAWC,IAEpB,OAAfwB,EAAO,KACXA,EAAO,GAAM,IAAMA,EAAO,GAAM,KAG1BA,EAAMxM,MAAO,EAAG,IAGxBsK,MAAS,SAAUkC,GAiClB,OArBAA,EAAO,GAAMA,EAAO,GAAIrF,cAEU,QAA7BqF,EAAO,GAAIxM,MAAO,EAAG,IAGnBwM,EAAO,IACZpF,GAAOtB,MAAO0G,EAAO,IAKtBA,EAAO,KAASA,EAAO,GACtBA,EAAO,IAAQA,EAAO,IAAO,GAC7B,GAAqB,SAAfA,EAAO,IAAiC,QAAfA,EAAO,KACvCA,EAAO,KAAWA,EAAO,GAAMA,EAAO,IAAwB,QAAfA,EAAO,KAG3CA,EAAO,IAClBpF,GAAOtB,MAAO0G,EAAO,IAGfA,GAGRnC,OAAU,SAAUmC,GACnB,IAAImG,EACHC,GAAYpG,EAAO,IAAOA,EAAO,GAElC,OAAKxC,EAAmB,MAAEmD,KAAMX,EAAO,IAC/B,MAIHA,EAAO,GACXA,EAAO,GAAMA,EAAO,IAAOA,EAAO,IAAO,GAG9BoG,GAAY9I,EAAQqD,KAAMyF,KAGnCD,EAASnL,EAAUoL,GAAU,MAG7BD,EAASC,EAASrS,QAAS,IAAKqS,EAAS5P,OAAS2P,GAAWC,EAAS5P,UAGxEwJ,EAAO,GAAMA,EAAO,GAAIxM,MAAO,EAAG2S,GAClCnG,EAAO,GAAMoG,EAAS5S,MAAO,EAAG2S,IAI1BnG,EAAMxM,MAAO,EAAG,MAIzBgQ,OAAQ,CAEP7F,IAAO,SAAU0I,GAChB,IAAI9G,EAAW8G,EAAiBjN,QAASmF,GAAWC,IAAY7D,cAChE,MAA4B,MAArB0L,EACN,WACC,OAAO,GAER,SAAU9O,GACT,OAAOA,EAAKgI,UAAYhI,EAAKgI,SAAS5E,gBAAkB4E,IAI3D7B,MAAS,SAAU0F,GAClB,IAAIkD,EAAUtK,EAAYoH,EAAY,KAEtC,OAAOkD,IACJA,EAAU,IAAIrJ,OAAQ,MAAQL,EAC/B,IAAMwG,EAAY,IAAMxG,EAAa,SAAaZ,EACjDoH,EAAW,SAAU7L,GACpB,OAAO+O,EAAQ3F,KACY,iBAAnBpJ,EAAK6L,WAA0B7L,EAAK6L,WACd,oBAAtB7L,EAAK7B,cACX6B,EAAK7B,aAAc,UACpB,OAKNkI,KAAQ,SAAUrF,EAAMgO,EAAUC,GACjC,OAAO,SAAUjP,GAChB,IAAIkP,EAAS7L,GAAOqK,KAAM1N,EAAMgB,GAEhC,OAAe,MAAVkO,EACgB,OAAbF,GAEFA,IAINE,GAAU,GAIU,MAAbF,EAAmBE,IAAWD,EACvB,OAAbD,EAAoBE,IAAWD,EAClB,OAAbD,EAAoBC,GAAqC,IAA5BC,EAAO1S,QAASyS,GAChC,OAAbD,EAAoBC,IAAoC,EAA3BC,EAAO1S,QAASyS,GAChC,OAAbD,EAAoBC,GAASC,EAAOjT,OAAQgT,EAAMhQ,UAAagQ,EAClD,OAAbD,GAA2F,GAArE,IAAME,EAAOrN,QAAS4D,EAAa,KAAQ,KAAMjJ,QAASyS,GACnE,OAAbD,IAAoBE,IAAWD,GAASC,EAAOjT,MAAO,EAAGgT,EAAMhQ,OAAS,KAAQgQ,EAAQ,QAO3F1I,MAAS,SAAUjJ,EAAM6R,EAAMC,EAAWlP,EAAOE,GAChD,IAAIiP,EAAgC,QAAvB/R,EAAKrB,MAAO,EAAG,GAC3BqT,EAA+B,SAArBhS,EAAKrB,OAAQ,GACvBsT,EAAkB,YAATJ,EAEV,OAAiB,IAAVjP,GAAwB,IAATE,EAGrB,SAAUJ,GACT,QAASA,EAAKzB,YAGf,SAAUyB,EAAMwP,EAAUC,GACzB,IAAI5F,EAAO6F,EAAaC,EAAY/R,EAAMgS,EAAWC,EACpD5H,EAAMoH,IAAWC,EAAU,cAAgB,kBAC3CQ,EAAS9P,EAAKzB,WACdyC,EAAOuO,GAAUvP,EAAKgI,SAAS5E,cAC/B2M,GAAYN,IAAQF,EACpB7E,GAAO,EAER,GAAKoF,EAAS,CAGb,GAAKT,EAAS,CACb,MAAQpH,EAAM,CACbrK,EAAOoC,EACP,MAAUpC,EAAOA,EAAMqK,GACtB,GAAKsH,EACJ3R,EAAKoK,SAAS5E,gBAAkBpC,EACd,IAAlBpD,EAAKV,SAEL,OAAO,EAKT2S,EAAQ5H,EAAe,SAAT3K,IAAoBuS,GAAS,cAE5C,OAAO,EAMR,GAHAA,EAAQ,CAAEP,EAAUQ,EAAO5B,WAAa4B,EAAOE,WAG1CV,GAAWS,EAAW,CAe1BrF,GADAkF,GADA/F,GAHA6F,GAJAC,GADA/R,EAAOkS,GACYpO,KAAe9D,EAAM8D,GAAY,KAI1B9D,EAAKqS,YAC5BN,EAAY/R,EAAKqS,UAAa,KAEZ3S,IAAU,IACZ,KAAQiH,GAAWsF,EAAO,KACzBA,EAAO,GAC3BjM,EAAOgS,GAAaE,EAAO3H,WAAYyH,GAEvC,MAAUhS,IAASgS,GAAahS,GAAQA,EAAMqK,KAG3CyC,EAAOkF,EAAY,IAAOC,EAAM5K,MAGlC,GAAuB,IAAlBrH,EAAKV,YAAoBwN,GAAQ9M,IAASoC,EAAO,CACrD0P,EAAapS,GAAS,CAAEiH,EAASqL,EAAWlF,GAC5C,YAyBF,GAlBKqF,IAaJrF,EADAkF,GADA/F,GAHA6F,GAJAC,GADA/R,EAAOoC,GACY0B,KAAe9D,EAAM8D,GAAY,KAI1B9D,EAAKqS,YAC5BN,EAAY/R,EAAKqS,UAAa,KAEZ3S,IAAU,IACZ,KAAQiH,GAAWsF,EAAO,KAMhC,IAATa,EAGJ,MAAU9M,IAASgS,GAAahS,GAAQA,EAAMqK,KAC3CyC,EAAOkF,EAAY,IAAOC,EAAM5K,MAElC,IAAOsK,EACN3R,EAAKoK,SAAS5E,gBAAkBpC,EACd,IAAlBpD,EAAKV,aACHwN,IAGGqF,KAMJL,GALAC,EAAa/R,EAAM8D,KAChB9D,EAAM8D,GAAY,KAIK9D,EAAKqS,YAC5BN,EAAY/R,EAAKqS,UAAa,KAEpB3S,GAAS,CAAEiH,EAASmG,IAG7B9M,IAASoC,GACb,MASL,OADA0K,GAAQtK,KACQF,GAAWwK,EAAOxK,GAAU,GAAqB,GAAhBwK,EAAOxK,KAK5DoG,OAAU,SAAU4J,EAAQhF,GAM3B,IAAIiF,EACHrR,EAAKwE,EAAKkC,QAAS0K,IAAY5M,EAAK8M,WAAYF,EAAO9M,gBACtDC,GAAOtB,MAAO,uBAAyBmO,GAKzC,OAAKpR,EAAI4C,GACD5C,EAAIoM,GAIK,EAAZpM,EAAGG,QACPkR,EAAO,CAAED,EAAQA,EAAQ,GAAIhF,GACtB5H,EAAK8M,WAAWxT,eAAgBsT,EAAO9M,eAC7C6G,GAAc,SAAU3B,EAAM3F,GAC7B,IAAI0N,EACHC,EAAUxR,EAAIwJ,EAAM4C,GACpBpN,EAAIwS,EAAQrR,OACb,MAAQnB,IAEPwK,EADA+H,EAAM7T,EAAS8L,EAAMgI,EAASxS,OACb6E,EAAS0N,GAAQC,EAASxS,MAG7C,SAAUkC,GACT,OAAOlB,EAAIkB,EAAM,EAAGmQ,KAIhBrR,IAIT0G,QAAS,CAGR+K,IAAOtG,GAAc,SAAUrL,GAK9B,IAAI2N,EAAQ,GACXhK,EAAU,GACViO,EAAU9M,EAAS9E,EAASiD,QAAS8D,EAAO,OAE7C,OAAO6K,EAAS9O,GACfuI,GAAc,SAAU3B,EAAM3F,EAAS6M,EAAUC,GAChD,IAAIzP,EACHyQ,EAAYD,EAASlI,EAAM,KAAMmH,EAAK,IACtC3R,EAAIwK,EAAKrJ,OAGV,MAAQnB,KACAkC,EAAOyQ,EAAW3S,MACxBwK,EAAMxK,KAAS6E,EAAS7E,GAAMkC,MAIjC,SAAUA,EAAMwP,EAAUC,GAMzB,OALAlD,EAAO,GAAMvM,EACbwQ,EAASjE,EAAO,KAAMkD,EAAKlN,GAG3BgK,EAAO,GAAM,MACLhK,EAAQ0C,SAInByL,IAAOzG,GAAc,SAAUrL,GAC9B,OAAO,SAAUoB,GAChB,OAAyC,EAAlCqD,GAAQzE,EAAUoB,GAAOf,UAIlCmF,SAAY6F,GAAc,SAAU/L,GAEnC,OADAA,EAAOA,EAAK2D,QAASmF,GAAWC,IACzB,SAAUjH,GAChB,OAAkE,GAAzDA,EAAKiO,aAAe1K,EAASvD,IAASxD,QAAS0B,MAW1DyS,KAAQ1G,GAAc,SAAU0G,GAO/B,OAJM3K,EAAYoD,KAAMuH,GAAQ,KAC/BtN,GAAOtB,MAAO,qBAAuB4O,GAEtCA,EAAOA,EAAK9O,QAASmF,GAAWC,IAAY7D,cACrC,SAAUpD,GAChB,IAAI4Q,EACJ,GACC,GAAOA,EAAW3M,EACjBjE,EAAK2Q,KACL3Q,EAAK7B,aAAc,aAAgB6B,EAAK7B,aAAc,QAGtD,OADAyS,EAAWA,EAASxN,iBACAuN,GAA2C,IAAnCC,EAASpU,QAASmU,EAAO,YAE3C3Q,EAAOA,EAAKzB,aAAkC,IAAlByB,EAAK9C,UAC7C,OAAO,KAKTkE,OAAU,SAAUpB,GACnB,IAAI6Q,EAAOnV,EAAOoV,UAAYpV,EAAOoV,SAASD,KAC9C,OAAOA,GAAQA,EAAK5U,MAAO,KAAQ+D,EAAKgJ,IAGzC+H,KAAQ,SAAU/Q,GACjB,OAAOA,IAASgE,GAGjBgN,MAAS,SAAUhR,GAClB,OAAOA,IAASzE,EAAS0V,iBACrB1V,EAAS2V,UAAY3V,EAAS2V,gBAC7BlR,EAAK1C,MAAQ0C,EAAKmR,OAASnR,EAAKoR,WAItCC,QAAWtG,IAAsB,GACjChD,SAAYgD,IAAsB,GAElCuG,QAAW,SAAUtR,GAIpB,IAAIgI,EAAWhI,EAAKgI,SAAS5E,cAC7B,MAAsB,UAAb4E,KAA0BhI,EAAKsR,SACxB,WAAbtJ,KAA2BhI,EAAKuR,UAGpCA,SAAY,SAAUvR,GASrB,OALKA,EAAKzB,YAETyB,EAAKzB,WAAWiT,eAGQ,IAAlBxR,EAAKuR,UAIbE,MAAS,SAAUzR,GAMlB,IAAMA,EAAOA,EAAKkO,WAAYlO,EAAMA,EAAOA,EAAK4K,YAC/C,GAAK5K,EAAK9C,SAAW,EACpB,OAAO,EAGT,OAAO,GAGR4S,OAAU,SAAU9P,GACnB,OAAQsD,EAAKkC,QAAiB,MAAGxF,IAIlC0R,OAAU,SAAU1R,GACnB,OAAO4G,EAAQwC,KAAMpJ,EAAKgI,WAG3BuE,MAAS,SAAUvM,GAClB,OAAO2G,EAAQyC,KAAMpJ,EAAKgI,WAG3B2J,OAAU,SAAU3R,GACnB,IAAIgB,EAAOhB,EAAKgI,SAAS5E,cACzB,MAAgB,UAATpC,GAAkC,WAAdhB,EAAK1C,MAA8B,WAAT0D,GAGtD9C,KAAQ,SAAU8B,GACjB,IAAI0N,EACJ,MAAuC,UAAhC1N,EAAKgI,SAAS5E,eACN,SAAdpD,EAAK1C,OAIuC,OAAxCoQ,EAAO1N,EAAK7B,aAAc,UACN,SAAvBuP,EAAKtK,gBAIRlD,MAAS+K,GAAwB,WAChC,MAAO,CAAE,KAGV7K,KAAQ6K,GAAwB,SAAU2G,EAAe3S,GACxD,MAAO,CAAEA,EAAS,KAGnBkB,GAAM8K,GAAwB,SAAU2G,EAAe3S,EAAQiM,GAC9D,MAAO,CAAEA,EAAW,EAAIA,EAAWjM,EAASiM,KAG7C7K,KAAQ4K,GAAwB,SAAUE,EAAclM,GAEvD,IADA,IAAInB,EAAI,EACAA,EAAImB,EAAQnB,GAAK,EACxBqN,EAAa5O,KAAMuB,GAEpB,OAAOqN,IAGR3K,IAAOyK,GAAwB,SAAUE,EAAclM,GAEtD,IADA,IAAInB,EAAI,EACAA,EAAImB,EAAQnB,GAAK,EACxBqN,EAAa5O,KAAMuB,GAEpB,OAAOqN,IAGR0G,GAAM5G,GAAwB,SAAUE,EAAclM,EAAQiM,GAM7D,IALA,IAAIpN,EAAIoN,EAAW,EAClBA,EAAWjM,EACAA,EAAXiM,EACCjM,EACAiM,EACa,KAALpN,GACTqN,EAAa5O,KAAMuB,GAEpB,OAAOqN,IAGR2G,GAAM7G,GAAwB,SAAUE,EAAclM,EAAQiM,GAE7D,IADA,IAAIpN,EAAIoN,EAAW,EAAIA,EAAWjM,EAASiM,IACjCpN,EAAImB,GACbkM,EAAa5O,KAAMuB,GAEpB,OAAOqN,OAKL3F,QAAe,IAAIlC,EAAKkC,QAAc,GAGhC,CAAEuM,OAAO,EAAMC,UAAU,EAAMC,MAAM,EAAMC,UAAU,EAAMC,OAAO,GAC5E7O,EAAKkC,QAAS1H,GAAM+M,GAAmB/M,GAExC,IAAMA,IAAK,CAAEsU,QAAQ,EAAMC,OAAO,GACjC/O,EAAKkC,QAAS1H,GAAMgN,GAAoBhN,GAIzC,SAASsS,MA0ET,SAAS7G,GAAY+I,GAIpB,IAHA,IAAIxU,EAAI,EACP2C,EAAM6R,EAAOrT,OACbL,EAAW,GACJd,EAAI2C,EAAK3C,IAChBc,GAAY0T,EAAQxU,GAAIgF,MAEzB,OAAOlE,EAGR,SAASkJ,GAAe0I,EAAS+B,EAAYC,GAC5C,IAAIvK,EAAMsK,EAAWtK,IACpBwK,EAAOF,EAAWrK,KAClB4B,EAAM2I,GAAQxK,EACdyK,EAAmBF,GAAgB,eAAR1I,EAC3B6I,EAAWnO,IAEZ,OAAO+N,EAAWrS,MAGjB,SAAUF,EAAMnB,EAAS4Q,GACxB,MAAUzP,EAAOA,EAAMiI,GACtB,GAAuB,IAAlBjI,EAAK9C,UAAkBwV,EAC3B,OAAOlC,EAASxQ,EAAMnB,EAAS4Q,GAGjC,OAAO,GAIR,SAAUzP,EAAMnB,EAAS4Q,GACxB,IAAImD,EAAUlD,EAAaC,EAC1BkD,EAAW,CAAEtO,EAASoO,GAGvB,GAAKlD,GACJ,MAAUzP,EAAOA,EAAMiI,GACtB,IAAuB,IAAlBjI,EAAK9C,UAAkBwV,IACtBlC,EAASxQ,EAAMnB,EAAS4Q,GAC5B,OAAO,OAKV,MAAUzP,EAAOA,EAAMiI,GACtB,GAAuB,IAAlBjI,EAAK9C,UAAkBwV,EAQ3B,GAHAhD,GAJAC,EAAa3P,EAAM0B,KAAe1B,EAAM0B,GAAY,KAI1B1B,EAAKiQ,YAC5BN,EAAY3P,EAAKiQ,UAAa,IAE5BwC,GAAQA,IAASzS,EAAKgI,SAAS5E,cACnCpD,EAAOA,EAAMiI,IAASjI,MAChB,CAAA,IAAO4S,EAAWlD,EAAa5F,KACrC8I,EAAU,KAAQrO,GAAWqO,EAAU,KAAQD,EAG/C,OAASE,EAAU,GAAMD,EAAU,GAOnC,IAHAlD,EAAa5F,GAAQ+I,GAGJ,GAAMrC,EAASxQ,EAAMnB,EAAS4Q,GAC9C,OAAO,EAMZ,OAAO,GAIV,SAASqD,GAAgBC,GACxB,OAAyB,EAAlBA,EAAS9T,OACf,SAAUe,EAAMnB,EAAS4Q,GACxB,IAAI3R,EAAIiV,EAAS9T,OACjB,MAAQnB,IACP,IAAMiV,EAAUjV,GAAKkC,EAAMnB,EAAS4Q,GACnC,OAAO,EAGT,OAAO,GAERsD,EAAU,GAYZ,SAASC,GAAUvC,EAAW1Q,EAAKkM,EAAQpN,EAAS4Q,GAOnD,IANA,IAAIzP,EACHiT,EAAe,GACfnV,EAAI,EACJ2C,EAAMgQ,EAAUxR,OAChBiU,EAAgB,MAAPnT,EAEFjC,EAAI2C,EAAK3C,KACTkC,EAAOyQ,EAAW3S,MAClBmO,IAAUA,EAAQjM,EAAMnB,EAAS4Q,KACtCwD,EAAa1W,KAAMyD,GACdkT,GACJnT,EAAIxD,KAAMuB,KAMd,OAAOmV,EAGR,SAASE,GAAYxE,EAAW/P,EAAU4R,EAAS4C,EAAYC,EAAYC,GAO1E,OANKF,IAAeA,EAAY1R,KAC/B0R,EAAaD,GAAYC,IAErBC,IAAeA,EAAY3R,KAC/B2R,EAAaF,GAAYE,EAAYC,IAE/BrJ,GAAc,SAAU3B,EAAM/F,EAAS1D,EAAS4Q,GACtD,IAAI8D,EAAMzV,EAAGkC,EACZwT,EAAS,GACTC,EAAU,GACVC,EAAcnR,EAAQtD,OAGtBQ,EAAQ6I,GA5CX,SAA2B1J,EAAU+U,EAAUpR,GAG9C,IAFA,IAAIzE,EAAI,EACP2C,EAAMkT,EAAS1U,OACRnB,EAAI2C,EAAK3C,IAChBuF,GAAQzE,EAAU+U,EAAU7V,GAAKyE,GAElC,OAAOA,EAsCWqR,CACfhV,GAAY,IACZC,EAAQ3B,SAAW,CAAE2B,GAAYA,EACjC,IAIDgV,GAAYlF,IAAerG,GAAS1J,EAEnCa,EADAuT,GAAUvT,EAAO+T,EAAQ7E,EAAW9P,EAAS4Q,GAG9CqE,EAAatD,EAGZ6C,IAAgB/K,EAAOqG,EAAY+E,GAAeN,GAGjD,GAGA7Q,EACDsR,EAQF,GALKrD,GACJA,EAASqD,EAAWC,EAAYjV,EAAS4Q,GAIrC2D,EAAa,CACjBG,EAAOP,GAAUc,EAAYL,GAC7BL,EAAYG,EAAM,GAAI1U,EAAS4Q,GAG/B3R,EAAIyV,EAAKtU,OACT,MAAQnB,KACAkC,EAAOuT,EAAMzV,MACnBgW,EAAYL,EAAS3V,MAAW+V,EAAWJ,EAAS3V,IAAQkC,IAK/D,GAAKsI,GACJ,GAAK+K,GAAc1E,EAAY,CAC9B,GAAK0E,EAAa,CAGjBE,EAAO,GACPzV,EAAIgW,EAAW7U,OACf,MAAQnB,KACAkC,EAAO8T,EAAYhW,KAGzByV,EAAKhX,KAAQsX,EAAW/V,GAAMkC,GAGhCqT,EAAY,KAAQS,EAAa,GAAMP,EAAM9D,GAI9C3R,EAAIgW,EAAW7U,OACf,MAAQnB,KACAkC,EAAO8T,EAAYhW,MACsC,GAA7DyV,EAAOF,EAAa7W,EAAS8L,EAAMtI,GAASwT,EAAQ1V,MAEtDwK,EAAMiL,KAAYhR,EAASgR,GAASvT,UAOvC8T,EAAad,GACZc,IAAevR,EACduR,EAAWjT,OAAQ6S,EAAaI,EAAW7U,QAC3C6U,GAEGT,EACJA,EAAY,KAAM9Q,EAASuR,EAAYrE,GAEvClT,EAAKD,MAAOiG,EAASuR,KAMzB,SAASC,GAAmBzB,GAyB3B,IAxBA,IAAI0B,EAAcxD,EAAS9P,EAC1BD,EAAM6R,EAAOrT,OACbgV,EAAkB3Q,EAAKgL,SAAUgE,EAAQ,GAAIhV,MAC7C4W,EAAmBD,GAAmB3Q,EAAKgL,SAAU,KACrDxQ,EAAImW,EAAkB,EAAI,EAG1BE,EAAerM,GAAe,SAAU9H,GACvC,OAAOA,IAASgU,GACdE,GAAkB,GACrBE,EAAkBtM,GAAe,SAAU9H,GAC1C,OAAwC,EAAjCxD,EAASwX,EAAchU,IAC5BkU,GAAkB,GACrBnB,EAAW,CAAE,SAAU/S,EAAMnB,EAAS4Q,GACrC,IAAI/P,GAASuU,IAAqBxE,GAAO5Q,IAAY+E,MAClDoQ,EAAenV,GAAU3B,SAC1BiX,EAAcnU,EAAMnB,EAAS4Q,GAC7B2E,EAAiBpU,EAAMnB,EAAS4Q,IAIlC,OADAuE,EAAe,KACRtU,IAGD5B,EAAI2C,EAAK3C,IAChB,GAAO0S,EAAUlN,EAAKgL,SAAUgE,EAAQxU,GAAIR,MAC3CyV,EAAW,CAAEjL,GAAegL,GAAgBC,GAAYvC,QAClD,CAIN,IAHAA,EAAUlN,EAAK2I,OAAQqG,EAAQxU,GAAIR,MAAOhB,MAAO,KAAMgW,EAAQxU,GAAI6E,UAGrDjB,GAAY,CAIzB,IADAhB,IAAM5C,EACE4C,EAAID,EAAKC,IAChB,GAAK4C,EAAKgL,SAAUgE,EAAQ5R,GAAIpD,MAC/B,MAGF,OAAO6V,GACF,EAAJrV,GAASgV,GAAgBC,GACrB,EAAJjV,GAASyL,GAGT+I,EACErW,MAAO,EAAG6B,EAAI,GACdzB,OAAQ,CAAEyG,MAAgC,MAAzBwP,EAAQxU,EAAI,GAAIR,KAAe,IAAM,MACtDuE,QAAS8D,EAAO,MAClB6K,EACA1S,EAAI4C,GAAKqT,GAAmBzB,EAAOrW,MAAO6B,EAAG4C,IAC7CA,EAAID,GAAOsT,GAAqBzB,EAASA,EAAOrW,MAAOyE,IACvDA,EAAID,GAAO8I,GAAY+I,IAGzBS,EAASxW,KAAMiU,GAIjB,OAAOsC,GAAgBC,GAoTxB,OAtpBA3C,GAAWlR,UAAYoE,EAAK+Q,QAAU/Q,EAAKkC,QAC3ClC,EAAK8M,WAAa,IAAIA,GAEtB3M,EAAWJ,GAAOI,SAAW,SAAU7E,EAAU0V,GAChD,IAAIhE,EAAS7H,EAAO6J,EAAQhV,EAC3BiX,EAAO7L,EAAQ8L,EACfC,EAAS9P,EAAY/F,EAAW,KAEjC,GAAK6V,EACJ,OAAOH,EAAY,EAAIG,EAAOxY,MAAO,GAGtCsY,EAAQ3V,EACR8J,EAAS,GACT8L,EAAalR,EAAKqL,UAElB,MAAQ4F,EAAQ,CA2Bf,IAAMjX,KAxBAgT,KAAa7H,EAAQ7C,EAAOkD,KAAMyL,MAClC9L,IAGJ8L,EAAQA,EAAMtY,MAAOwM,EAAO,GAAIxJ,SAAYsV,GAE7C7L,EAAOnM,KAAQ+V,EAAS,KAGzBhC,GAAU,GAGH7H,EAAQ5C,EAAaiD,KAAMyL,MACjCjE,EAAU7H,EAAMuB,QAChBsI,EAAO/V,KAAM,CACZuG,MAAOwN,EAGPhT,KAAMmL,EAAO,GAAI5G,QAAS8D,EAAO,OAElC4O,EAAQA,EAAMtY,MAAOqU,EAAQrR,SAIhBqE,EAAK2I,SACXxD,EAAQxC,EAAW3I,GAAOwL,KAAMyL,KAAgBC,EAAYlX,MAChEmL,EAAQ+L,EAAYlX,GAAQmL,MAC9B6H,EAAU7H,EAAMuB,QAChBsI,EAAO/V,KAAM,CACZuG,MAAOwN,EACPhT,KAAMA,EACNqF,QAAS8F,IAEV8L,EAAQA,EAAMtY,MAAOqU,EAAQrR,SAI/B,IAAMqR,EACL,MAOF,OAAOgE,EACNC,EAAMtV,OACNsV,EACClR,GAAOtB,MAAOnD,GAGd+F,EAAY/F,EAAU8J,GAASzM,MAAO,IA4ZzCyH,EAAUL,GAAOK,QAAU,SAAU9E,EAAU6J,GAC9C,IAAI3K,EA9H8B4W,EAAiBC,EAC/CC,EACHC,EACAC,EA4HAH,EAAc,GACdD,EAAkB,GAClBD,EAAS7P,EAAehG,EAAW,KAEpC,IAAM6V,EAAS,CAGRhM,IACLA,EAAQhF,EAAU7E,IAEnBd,EAAI2K,EAAMxJ,OACV,MAAQnB,KACP2W,EAASV,GAAmBtL,EAAO3K,KACtB4D,GACZiT,EAAYpY,KAAMkY,GAElBC,EAAgBnY,KAAMkY,IAKxBA,EAAS7P,EACRhG,GArJgC8V,EAsJNA,EArJxBE,EAA6B,GADkBD,EAsJNA,GArJrB1V,OACvB4V,EAAqC,EAAzBH,EAAgBzV,OAC5B6V,EAAe,SAAUxM,EAAMzJ,EAAS4Q,EAAKlN,EAASwS,GACrD,IAAI/U,EAAMU,EAAG8P,EACZwE,EAAe,EACflX,EAAI,IACJ2S,EAAYnI,GAAQ,GACpB2M,EAAa,GACbC,EAAgBtR,EAGhBnE,EAAQ6I,GAAQuM,GAAavR,EAAK6I,KAAY,IAAG,IAAK4I,GAGtDI,EAAkB5Q,GAA4B,MAAjB2Q,EAAwB,EAAIvT,KAAKC,UAAY,GAC1EnB,EAAMhB,EAAMR,OAcb,IAZK8V,IAMJnR,EAAmB/E,GAAWtD,GAAYsD,GAAWkW,GAM9CjX,IAAM2C,GAAgC,OAAvBT,EAAOP,EAAO3B,IAAeA,IAAM,CACzD,GAAK+W,GAAa7U,EAAO,CACxBU,EAAI,EAME7B,GAAWmB,EAAK6I,eAAiBtN,IACtCwI,EAAa/D,GACbyP,GAAOxL,GAER,MAAUuM,EAAUkE,EAAiBhU,KACpC,GAAK8P,EAASxQ,EAAMnB,GAAWtD,EAAUkU,GAAQ,CAChDlN,EAAQhG,KAAMyD,GACd,MAGG+U,IACJxQ,EAAU4Q,GAKPP,KAGG5U,GAAQwQ,GAAWxQ,IACzBgV,IAII1M,GACJmI,EAAUlU,KAAMyD,IAgBnB,GATAgV,GAAgBlX,EASX8W,GAAS9W,IAAMkX,EAAe,CAClCtU,EAAI,EACJ,MAAU8P,EAAUmE,EAAajU,KAChC8P,EAASC,EAAWwE,EAAYpW,EAAS4Q,GAG1C,GAAKnH,EAAO,CAGX,GAAoB,EAAf0M,EACJ,MAAQlX,IACC2S,EAAW3S,IAAOmX,EAAYnX,KACrCmX,EAAYnX,GAAMmH,EAAI7I,KAAMmG,IAM/B0S,EAAajC,GAAUiC,GAIxB1Y,EAAKD,MAAOiG,EAAS0S,GAGhBF,IAAczM,GAA4B,EAApB2M,EAAWhW,QACG,EAAtC+V,EAAeL,EAAY1V,QAE7BoE,GAAOwK,WAAYtL,GAUrB,OALKwS,IACJxQ,EAAU4Q,EACVvR,EAAmBsR,GAGbzE,GAGFmE,EACN3K,GAAc6K,GACdA,KAgCOlW,SAAWA,EAEnB,OAAO6V,GAYR9Q,EAASN,GAAOM,OAAS,SAAU/E,EAAUC,EAAS0D,EAAS+F,GAC9D,IAAIxK,EAAGwU,EAAQ8C,EAAO9X,EAAM6O,EAC3BkJ,EAA+B,mBAAbzW,GAA2BA,EAC7C6J,GAASH,GAAQ7E,EAAY7E,EAAWyW,EAASzW,UAAYA,GAM9D,GAJA2D,EAAUA,GAAW,GAIC,IAAjBkG,EAAMxJ,OAAe,CAIzB,GAAqB,GADrBqT,EAAS7J,EAAO,GAAMA,EAAO,GAAIxM,MAAO,IAC5BgD,QAA+C,QAA/BmW,EAAQ9C,EAAQ,IAAMhV,MAC5B,IAArBuB,EAAQ3B,UAAkB+G,GAAkBX,EAAKgL,SAAUgE,EAAQ,GAAIhV,MAAS,CAIhF,KAFAuB,GAAYyE,EAAK6I,KAAW,GAAGiJ,EAAMzS,QAAS,GAC5Cd,QAASmF,GAAWC,IAAapI,IAAa,IAAM,IAErD,OAAO0D,EAGI8S,IACXxW,EAAUA,EAAQN,YAGnBK,EAAWA,EAAS3C,MAAOqW,EAAOtI,QAAQlH,MAAM7D,QAIjDnB,EAAImI,EAA0B,aAAEmD,KAAMxK,GAAa,EAAI0T,EAAOrT,OAC9D,MAAQnB,IAAM,CAIb,GAHAsX,EAAQ9C,EAAQxU,GAGXwF,EAAKgL,SAAYhR,EAAO8X,EAAM9X,MAClC,MAED,IAAO6O,EAAO7I,EAAK6I,KAAM7O,MAGjBgL,EAAO6D,EACbiJ,EAAMzS,QAAS,GAAId,QAASmF,GAAWC,IACvCF,GAASqC,KAAMkJ,EAAQ,GAAIhV,OAAU+L,GAAaxK,EAAQN,aACzDM,IACI,CAKL,GAFAyT,EAAOzR,OAAQ/C,EAAG,KAClBc,EAAW0J,EAAKrJ,QAAUsK,GAAY+I,IAGrC,OADA/V,EAAKD,MAAOiG,EAAS+F,GACd/F,EAGR,QAeJ,OAPE8S,GAAY3R,EAAS9E,EAAU6J,IAChCH,EACAzJ,GACCoF,EACD1B,GACC1D,GAAWkI,GAASqC,KAAMxK,IAAcyK,GAAaxK,EAAQN,aAAgBM,GAExE0D,GAMRxF,EAAQiR,WAAatM,EAAQwB,MAAO,IAAKtC,KAAMkE,GAAY0E,KAAM,MAAS9H,EAI1E3E,EAAQgR,mBAAqBjK,EAG7BC,IAIAhH,EAAQoQ,aAAejD,GAAQ,SAAUC,GAGxC,OAA4E,EAArEA,EAAG4C,wBAAyBxR,EAAS0C,cAAe,eAMtDiM,GAAQ,SAAUC,GAEvB,OADAA,EAAGqC,UAAY,mBACiC,MAAzCrC,EAAG+D,WAAW/P,aAAc,WAEnCiM,GAAW,yBAA0B,SAAUpK,EAAMgB,EAAMwC,GAC1D,IAAMA,EACL,OAAOxD,EAAK7B,aAAc6C,EAA6B,SAAvBA,EAAKoC,cAA2B,EAAI,KAOjErG,EAAQwI,YAAe2E,GAAQ,SAAUC,GAG9C,OAFAA,EAAGqC,UAAY,WACfrC,EAAG+D,WAAW9P,aAAc,QAAS,IACY,KAA1C+L,EAAG+D,WAAW/P,aAAc,YAEnCiM,GAAW,QAAS,SAAUpK,EAAMsV,EAAO9R,GAC1C,IAAMA,GAAyC,UAAhCxD,EAAKgI,SAAS5E,cAC5B,OAAOpD,EAAKuV,eAOTrL,GAAQ,SAAUC,GACvB,OAAwC,MAAjCA,EAAGhM,aAAc,eAExBiM,GAAWhF,EAAU,SAAUpF,EAAMgB,EAAMwC,GAC1C,IAAIzF,EACJ,IAAMyF,EACL,OAAwB,IAAjBxD,EAAMgB,GAAkBA,EAAKoC,eACjCrF,EAAMiC,EAAKoM,iBAAkBpL,KAAYjD,EAAI4P,UAC9C5P,EAAI+E,MACJ,OAKEO,GA14EP,CA44EK3H,GAILiD,EAAOwN,KAAO9I,EACd1E,EAAO6O,KAAOnK,EAAO+K,UAGrBzP,EAAO6O,KAAM,KAAQ7O,EAAO6O,KAAKhI,QACjC7G,EAAOkP,WAAalP,EAAO6W,OAASnS,EAAOwK,WAC3ClP,EAAOT,KAAOmF,EAAOE,QACrB5E,EAAO8W,SAAWpS,EAAOG,MACzB7E,EAAOyF,SAAWf,EAAOe,SACzBzF,EAAO+W,eAAiBrS,EAAO6D,OAK/B,IAAIe,EAAM,SAAUjI,EAAMiI,EAAK0N,GAC9B,IAAIrF,EAAU,GACbsF,OAAqBnU,IAAVkU,EAEZ,OAAU3V,EAAOA,EAAMiI,KAA6B,IAAlBjI,EAAK9C,SACtC,GAAuB,IAAlB8C,EAAK9C,SAAiB,CAC1B,GAAK0Y,GAAYjX,EAAQqB,GAAO6V,GAAIF,GACnC,MAEDrF,EAAQ/T,KAAMyD,GAGhB,OAAOsQ,GAIJwF,EAAW,SAAUC,EAAG/V,GAG3B,IAFA,IAAIsQ,EAAU,GAENyF,EAAGA,EAAIA,EAAEnL,YACI,IAAfmL,EAAE7Y,UAAkB6Y,IAAM/V,GAC9BsQ,EAAQ/T,KAAMwZ,GAIhB,OAAOzF,GAIJ0F,EAAgBrX,EAAO6O,KAAK/E,MAAMhC,aAItC,SAASuB,EAAUhI,EAAMgB,GAExB,OAAOhB,EAAKgI,UAAYhI,EAAKgI,SAAS5E,gBAAkBpC,EAAKoC,cAG9D,IAAI6S,EAAa,kEAKjB,SAASC,EAAQzI,EAAU0I,EAAW5F,GACrC,OAAKvT,EAAYmZ,GACTxX,EAAO2B,KAAMmN,EAAU,SAAUzN,EAAMlC,GAC7C,QAASqY,EAAU/Z,KAAM4D,EAAMlC,EAAGkC,KAAWuQ,IAK1C4F,EAAUjZ,SACPyB,EAAO2B,KAAMmN,EAAU,SAAUzN,GACvC,OAASA,IAASmW,IAAgB5F,IAKV,iBAAd4F,EACJxX,EAAO2B,KAAMmN,EAAU,SAAUzN,GACvC,OAA4C,EAAnCxD,EAAQJ,KAAM+Z,EAAWnW,KAAkBuQ,IAK/C5R,EAAOsN,OAAQkK,EAAW1I,EAAU8C,GAG5C5R,EAAOsN,OAAS,SAAUuB,EAAM/N,EAAO8Q,GACtC,IAAIvQ,EAAOP,EAAO,GAMlB,OAJK8Q,IACJ/C,EAAO,QAAUA,EAAO,KAGH,IAAjB/N,EAAMR,QAAkC,IAAlBe,EAAK9C,SACxByB,EAAOwN,KAAKM,gBAAiBzM,EAAMwN,GAAS,CAAExN,GAAS,GAGxDrB,EAAOwN,KAAKxJ,QAAS6K,EAAM7O,EAAO2B,KAAMb,EAAO,SAAUO,GAC/D,OAAyB,IAAlBA,EAAK9C,aAIdyB,EAAOG,GAAGgC,OAAQ,CACjBqL,KAAM,SAAUvN,GACf,IAAId,EAAG4B,EACNe,EAAM9E,KAAKsD,OACXmX,EAAOza,KAER,GAAyB,iBAAbiD,EACX,OAAOjD,KAAK6D,UAAWb,EAAQC,GAAWqN,OAAQ,WACjD,IAAMnO,EAAI,EAAGA,EAAI2C,EAAK3C,IACrB,GAAKa,EAAOyF,SAAUgS,EAAMtY,GAAKnC,MAChC,OAAO,KAQX,IAFA+D,EAAM/D,KAAK6D,UAAW,IAEhB1B,EAAI,EAAGA,EAAI2C,EAAK3C,IACrBa,EAAOwN,KAAMvN,EAAUwX,EAAMtY,GAAK4B,GAGnC,OAAa,EAANe,EAAU9B,EAAOkP,WAAYnO,GAAQA,GAE7CuM,OAAQ,SAAUrN,GACjB,OAAOjD,KAAK6D,UAAW0W,EAAQva,KAAMiD,GAAY,IAAI,KAEtD2R,IAAK,SAAU3R,GACd,OAAOjD,KAAK6D,UAAW0W,EAAQva,KAAMiD,GAAY,IAAI,KAEtDiX,GAAI,SAAUjX,GACb,QAASsX,EACRva,KAIoB,iBAAbiD,GAAyBoX,EAAc5M,KAAMxK,GACnDD,EAAQC,GACRA,GAAY,IACb,GACCK,UASJ,IAAIoX,EAMHvP,EAAa,uCAENnI,EAAOG,GAAGC,KAAO,SAAUH,EAAUC,EAASkS,GACpD,IAAItI,EAAOzI,EAGX,IAAMpB,EACL,OAAOjD,KAQR,GAHAoV,EAAOA,GAAQsF,EAGU,iBAAbzX,EAAwB,CAanC,KAPC6J,EALsB,MAAlB7J,EAAU,IACsB,MAApCA,EAAUA,EAASK,OAAS,IACT,GAAnBL,EAASK,OAGD,CAAE,KAAML,EAAU,MAGlBkI,EAAWgC,KAAMlK,MAIV6J,EAAO,IAAQ5J,EA6CxB,OAAMA,GAAWA,EAAQM,QACtBN,GAAWkS,GAAO5E,KAAMvN,GAK1BjD,KAAKyD,YAAaP,GAAUsN,KAAMvN,GAhDzC,GAAK6J,EAAO,GAAM,CAYjB,GAXA5J,EAAUA,aAAmBF,EAASE,EAAS,GAAMA,EAIrDF,EAAOgB,MAAOhE,KAAMgD,EAAO2X,UAC1B7N,EAAO,GACP5J,GAAWA,EAAQ3B,SAAW2B,EAAQgK,eAAiBhK,EAAUtD,GACjE,IAII0a,EAAW7M,KAAMX,EAAO,KAAS9J,EAAO2C,cAAezC,GAC3D,IAAM4J,KAAS5J,EAGT7B,EAAYrB,KAAM8M,IACtB9M,KAAM8M,GAAS5J,EAAS4J,IAIxB9M,KAAK+R,KAAMjF,EAAO5J,EAAS4J,IAK9B,OAAO9M,KAYP,OARAqE,EAAOzE,EAASwN,eAAgBN,EAAO,OAKtC9M,KAAM,GAAMqE,EACZrE,KAAKsD,OAAS,GAERtD,KAcH,OAAKiD,EAAS1B,UACpBvB,KAAM,GAAMiD,EACZjD,KAAKsD,OAAS,EACPtD,MAIIqB,EAAY4B,QACD6C,IAAfsP,EAAKwF,MACXxF,EAAKwF,MAAO3X,GAGZA,EAAUD,GAGLA,EAAO2D,UAAW1D,EAAUjD,QAIhCuD,UAAYP,EAAOG,GAGxBuX,EAAa1X,EAAQpD,GAGrB,IAAIib,EAAe,iCAGlBC,EAAmB,CAClBC,UAAU,EACVC,UAAU,EACVzO,MAAM,EACN0O,MAAM,GAoFR,SAASC,EAASpM,EAAKxC,GACtB,OAAUwC,EAAMA,EAAKxC,KAA4B,IAAjBwC,EAAIvN,UACpC,OAAOuN,EAnFR9L,EAAOG,GAAGgC,OAAQ,CACjB4P,IAAK,SAAUtP,GACd,IAAI0V,EAAUnY,EAAQyC,EAAQzF,MAC7Bob,EAAID,EAAQ7X,OAEb,OAAOtD,KAAKsQ,OAAQ,WAEnB,IADA,IAAInO,EAAI,EACAA,EAAIiZ,EAAGjZ,IACd,GAAKa,EAAOyF,SAAUzI,KAAMmb,EAAShZ,IACpC,OAAO,KAMXkZ,QAAS,SAAU5I,EAAWvP,GAC7B,IAAI4L,EACH3M,EAAI,EACJiZ,EAAIpb,KAAKsD,OACTqR,EAAU,GACVwG,EAA+B,iBAAd1I,GAA0BzP,EAAQyP,GAGpD,IAAM4H,EAAc5M,KAAMgF,GACzB,KAAQtQ,EAAIiZ,EAAGjZ,IACd,IAAM2M,EAAM9O,KAAMmC,GAAK2M,GAAOA,IAAQ5L,EAAS4L,EAAMA,EAAIlM,WAGxD,GAAKkM,EAAIvN,SAAW,KAAQ4Z,GACH,EAAxBA,EAAQG,MAAOxM,GAGE,IAAjBA,EAAIvN,UACHyB,EAAOwN,KAAKM,gBAAiBhC,EAAK2D,IAAgB,CAEnDkC,EAAQ/T,KAAMkO,GACd,MAMJ,OAAO9O,KAAK6D,UAA4B,EAAjB8Q,EAAQrR,OAAaN,EAAOkP,WAAYyC,GAAYA,IAI5E2G,MAAO,SAAUjX,GAGhB,OAAMA,EAKe,iBAATA,EACJxD,EAAQJ,KAAMuC,EAAQqB,GAAQrE,KAAM,IAIrCa,EAAQJ,KAAMT,KAGpBqE,EAAKb,OAASa,EAAM,GAAMA,GAZjBrE,KAAM,IAAOA,KAAM,GAAI4C,WAAe5C,KAAKuE,QAAQgX,UAAUjY,QAAU,GAgBlFkY,IAAK,SAAUvY,EAAUC,GACxB,OAAOlD,KAAK6D,UACXb,EAAOkP,WACNlP,EAAOgB,MAAOhE,KAAK2D,MAAOX,EAAQC,EAAUC,OAK/CuY,QAAS,SAAUxY,GAClB,OAAOjD,KAAKwb,IAAiB,MAAZvY,EAChBjD,KAAKiE,WAAajE,KAAKiE,WAAWqM,OAAQrN,OAU7CD,EAAOkB,KAAM,CACZiQ,OAAQ,SAAU9P,GACjB,IAAI8P,EAAS9P,EAAKzB,WAClB,OAAOuR,GAA8B,KAApBA,EAAO5S,SAAkB4S,EAAS,MAEpDuH,QAAS,SAAUrX,GAClB,OAAOiI,EAAKjI,EAAM,eAEnBsX,aAAc,SAAUtX,EAAMmD,EAAIwS,GACjC,OAAO1N,EAAKjI,EAAM,aAAc2V,IAEjCzN,KAAM,SAAUlI,GACf,OAAO6W,EAAS7W,EAAM,gBAEvB4W,KAAM,SAAU5W,GACf,OAAO6W,EAAS7W,EAAM,oBAEvBuX,QAAS,SAAUvX,GAClB,OAAOiI,EAAKjI,EAAM,gBAEnBkX,QAAS,SAAUlX,GAClB,OAAOiI,EAAKjI,EAAM,oBAEnBwX,UAAW,SAAUxX,EAAMmD,EAAIwS,GAC9B,OAAO1N,EAAKjI,EAAM,cAAe2V,IAElC8B,UAAW,SAAUzX,EAAMmD,EAAIwS,GAC9B,OAAO1N,EAAKjI,EAAM,kBAAmB2V,IAEtCG,SAAU,SAAU9V,GACnB,OAAO8V,GAAY9V,EAAKzB,YAAc,IAAK2P,WAAYlO,IAExD0W,SAAU,SAAU1W,GACnB,OAAO8V,EAAU9V,EAAKkO,aAEvByI,SAAU,SAAU3W,GACnB,OAA6B,MAAxBA,EAAK0X,iBAKT5b,EAAUkE,EAAK0X,iBAER1X,EAAK0X,iBAMR1P,EAAUhI,EAAM,cACpBA,EAAOA,EAAK2X,SAAW3X,GAGjBrB,EAAOgB,MAAO,GAAIK,EAAKmI,eAE7B,SAAUnH,EAAMlC,GAClBH,EAAOG,GAAIkC,GAAS,SAAU2U,EAAO/W,GACpC,IAAI0R,EAAU3R,EAAOoB,IAAKpE,KAAMmD,EAAI6W,GAuBpC,MArB0B,UAArB3U,EAAK/E,OAAQ,KACjB2C,EAAW+W,GAGP/W,GAAgC,iBAAbA,IACvB0R,EAAU3R,EAAOsN,OAAQrN,EAAU0R,IAGjB,EAAd3U,KAAKsD,SAGHwX,EAAkBzV,IACvBrC,EAAOkP,WAAYyC,GAIfkG,EAAapN,KAAMpI,IACvBsP,EAAQsH,WAIHjc,KAAK6D,UAAW8Q,MAGzB,IAAIuH,EAAgB,oBAsOpB,SAASC,EAAUC,GAClB,OAAOA,EAER,SAASC,EAASC,GACjB,MAAMA,EAGP,SAASC,EAAYpV,EAAOqV,EAASC,EAAQC,GAC5C,IAAIC,EAEJ,IAGMxV,GAAS9F,EAAcsb,EAASxV,EAAMyV,SAC1CD,EAAOlc,KAAM0G,GAAQ0B,KAAM2T,GAAUK,KAAMJ,GAGhCtV,GAAS9F,EAAcsb,EAASxV,EAAM2V,MACjDH,EAAOlc,KAAM0G,EAAOqV,EAASC,GAQ7BD,EAAQ7b,WAAOmF,EAAW,CAAEqB,GAAQ7G,MAAOoc,IAM3C,MAAQvV,GAITsV,EAAO9b,WAAOmF,EAAW,CAAEqB,KAvO7BnE,EAAO+Z,UAAY,SAAU3X,GA9B7B,IAAwBA,EACnB4X,EAiCJ5X,EAA6B,iBAAZA,GAlCMA,EAmCPA,EAlCZ4X,EAAS,GACbha,EAAOkB,KAAMkB,EAAQ0H,MAAOoP,IAAmB,GAAI,SAAUe,EAAGC,GAC/DF,EAAQE,IAAS,IAEXF,GA+BNha,EAAOmC,OAAQ,GAAIC,GAEpB,IACC+X,EAGAC,EAGAC,EAGAC,EAGA9T,EAAO,GAGP+T,EAAQ,GAGRC,GAAe,EAGfC,EAAO,WAQN,IALAH,EAASA,GAAUlY,EAAQsY,KAI3BL,EAAQF,GAAS,EACTI,EAAMja,OAAQka,GAAe,EAAI,CACxCJ,EAASG,EAAMlP,QACf,QAAUmP,EAAchU,EAAKlG,QAGmC,IAA1DkG,EAAMgU,GAAc7c,MAAOyc,EAAQ,GAAKA,EAAQ,KACpDhY,EAAQuY,cAGRH,EAAchU,EAAKlG,OACnB8Z,GAAS,GAMNhY,EAAQgY,SACbA,GAAS,GAGVD,GAAS,EAGJG,IAIH9T,EADI4T,EACG,GAIA,KAMV3C,EAAO,CAGNe,IAAK,WA2BJ,OA1BKhS,IAGC4T,IAAWD,IACfK,EAAchU,EAAKlG,OAAS,EAC5Bia,EAAM3c,KAAMwc,IAGb,SAAW5B,EAAKhH,GACfxR,EAAOkB,KAAMsQ,EAAM,SAAUyI,EAAG/V,GAC1B7F,EAAY6F,GACV9B,EAAQyU,QAAWY,EAAK1F,IAAK7N,IAClCsC,EAAK5I,KAAMsG,GAEDA,GAAOA,EAAI5D,QAA4B,WAAlBR,EAAQoE,IAGxCsU,EAAKtU,KATR,CAYK5C,WAEA8Y,IAAWD,GACfM,KAGKzd,MAIR4d,OAAQ,WAYP,OAXA5a,EAAOkB,KAAMI,UAAW,SAAU2Y,EAAG/V,GACpC,IAAIoU,EACJ,OAA0D,GAAhDA,EAAQtY,EAAO6D,QAASK,EAAKsC,EAAM8R,IAC5C9R,EAAKtE,OAAQoW,EAAO,GAGfA,GAASkC,GACbA,MAIIxd,MAKR+U,IAAK,SAAU5R,GACd,OAAOA,GACwB,EAA9BH,EAAO6D,QAAS1D,EAAIqG,GACN,EAAdA,EAAKlG,QAIPwS,MAAO,WAIN,OAHKtM,IACJA,EAAO,IAEDxJ,MAMR6d,QAAS,WAGR,OAFAP,EAASC,EAAQ,GACjB/T,EAAO4T,EAAS,GACTpd,MAERoM,SAAU,WACT,OAAQ5C,GAMTsU,KAAM,WAKL,OAJAR,EAASC,EAAQ,GACXH,GAAWD,IAChB3T,EAAO4T,EAAS,IAEVpd,MAERsd,OAAQ,WACP,QAASA,GAIVS,SAAU,SAAU7a,EAASsR,GAS5B,OARM8I,IAEL9I,EAAO,CAAEtR,GADTsR,EAAOA,GAAQ,IACQlU,MAAQkU,EAAKlU,QAAUkU,GAC9C+I,EAAM3c,KAAM4T,GACN2I,GACLM,KAGKzd,MAIRyd,KAAM,WAEL,OADAhD,EAAKsD,SAAU/d,KAAMsE,WACdtE,MAIRqd,MAAO,WACN,QAASA,IAIZ,OAAO5C,GA4CRzX,EAAOmC,OAAQ,CAEd6Y,SAAU,SAAUC,GACnB,IAAIC,EAAS,CAIX,CAAE,SAAU,WAAYlb,EAAO+Z,UAAW,UACzC/Z,EAAO+Z,UAAW,UAAY,GAC/B,CAAE,UAAW,OAAQ/Z,EAAO+Z,UAAW,eACtC/Z,EAAO+Z,UAAW,eAAiB,EAAG,YACvC,CAAE,SAAU,OAAQ/Z,EAAO+Z,UAAW,eACrC/Z,EAAO+Z,UAAW,eAAiB,EAAG,aAExCoB,EAAQ,UACRvB,EAAU,CACTuB,MAAO,WACN,OAAOA,GAERC,OAAQ,WAEP,OADAC,EAASxV,KAAMvE,WAAYuY,KAAMvY,WAC1BtE,MAERse,QAAS,SAAUnb,GAClB,OAAOyZ,EAAQE,KAAM,KAAM3Z,IAI5Bob,KAAM,WACL,IAAIC,EAAMla,UAEV,OAAOtB,EAAOgb,SAAU,SAAUS,GACjCzb,EAAOkB,KAAMga,EAAQ,SAAU1W,EAAIkX,GAGlC,IAAIvb,EAAK9B,EAAYmd,EAAKE,EAAO,MAAWF,EAAKE,EAAO,IAKxDL,EAAUK,EAAO,IAAO,WACvB,IAAIC,EAAWxb,GAAMA,EAAGxC,MAAOX,KAAMsE,WAChCqa,GAAYtd,EAAYsd,EAAS/B,SACrC+B,EAAS/B,UACPgC,SAAUH,EAASI,QACnBhW,KAAM4V,EAASjC,SACfK,KAAM4B,EAAShC,QAEjBgC,EAAUC,EAAO,GAAM,QACtB1e,KACAmD,EAAK,CAAEwb,GAAara,eAKxBka,EAAM,OACH5B,WAELE,KAAM,SAAUgC,EAAaC,EAAYC,GACxC,IAAIC,EAAW,EACf,SAASzC,EAAS0C,EAAOb,EAAU1P,EAASwQ,GAC3C,OAAO,WACN,IAAIC,EAAOpf,KACVwU,EAAOlQ,UACP+a,EAAa,WACZ,IAAIV,EAAU7B,EAKd,KAAKoC,EAAQD,GAAb,CAQA,IAJAN,EAAWhQ,EAAQhO,MAAOye,EAAM5K,MAId6J,EAASzB,UAC1B,MAAM,IAAI0C,UAAW,4BAOtBxC,EAAO6B,IAKgB,iBAAbA,GACY,mBAAbA,IACRA,EAAS7B,KAGLzb,EAAYyb,GAGXqC,EACJrC,EAAKrc,KACJke,EACAnC,EAASyC,EAAUZ,EAAUlC,EAAUgD,GACvC3C,EAASyC,EAAUZ,EAAUhC,EAAS8C,KAOvCF,IAEAnC,EAAKrc,KACJke,EACAnC,EAASyC,EAAUZ,EAAUlC,EAAUgD,GACvC3C,EAASyC,EAAUZ,EAAUhC,EAAS8C,GACtC3C,EAASyC,EAAUZ,EAAUlC,EAC5BkC,EAASkB,eASP5Q,IAAYwN,IAChBiD,OAAOtZ,EACP0O,EAAO,CAAEmK,KAKRQ,GAAWd,EAASmB,aAAeJ,EAAM5K,MAK7CiL,EAAUN,EACTE,EACA,WACC,IACCA,IACC,MAAQ5S,GAEJzJ,EAAOgb,SAAS0B,eACpB1c,EAAOgb,SAAS0B,cAAejT,EAC9BgT,EAAQE,YAMQV,GAAbC,EAAQ,IAIPvQ,IAAY0N,IAChB+C,OAAOtZ,EACP0O,EAAO,CAAE/H,IAGV4R,EAASuB,WAAYR,EAAM5K,MAS3B0K,EACJO,KAKKzc,EAAOgb,SAAS6B,eACpBJ,EAAQE,WAAa3c,EAAOgb,SAAS6B,gBAEtC9f,EAAO+f,WAAYL,KAKtB,OAAOzc,EAAOgb,SAAU,SAAUS,GAGjCP,EAAQ,GAAK,GAAI1C,IAChBgB,EACC,EACAiC,EACApd,EAAY2d,GACXA,EACA7C,EACDsC,EAASc,aAKXrB,EAAQ,GAAK,GAAI1C,IAChBgB,EACC,EACAiC,EACApd,EAAYyd,GACXA,EACA3C,IAKH+B,EAAQ,GAAK,GAAI1C,IAChBgB,EACC,EACAiC,EACApd,EAAY0d,GACXA,EACA1C,MAGAO,WAKLA,QAAS,SAAUtb,GAClB,OAAc,MAAPA,EAAc0B,EAAOmC,OAAQ7D,EAAKsb,GAAYA,IAGvDyB,EAAW,GAkEZ,OA/DArb,EAAOkB,KAAMga,EAAQ,SAAU/b,EAAGuc,GACjC,IAAIlV,EAAOkV,EAAO,GACjBqB,EAAcrB,EAAO,GAKtB9B,EAAS8B,EAAO,IAAQlV,EAAKgS,IAGxBuE,GACJvW,EAAKgS,IACJ,WAIC2C,EAAQ4B,GAKT7B,EAAQ,EAAI/b,GAAK,GAAI0b,QAIrBK,EAAQ,EAAI/b,GAAK,GAAI0b,QAGrBK,EAAQ,GAAK,GAAIJ,KAGjBI,EAAQ,GAAK,GAAIJ,MAOnBtU,EAAKgS,IAAKkD,EAAO,GAAIjB,MAKrBY,EAAUK,EAAO,IAAQ,WAExB,OADAL,EAAUK,EAAO,GAAM,QAAU1e,OAASqe,OAAWvY,EAAY9F,KAAMsE,WAChEtE,MAMRqe,EAAUK,EAAO,GAAM,QAAWlV,EAAKuU,WAIxCnB,EAAQA,QAASyB,GAGZJ,GACJA,EAAKxd,KAAM4d,EAAUA,GAIfA,GAIR2B,KAAM,SAAUC,GACf,IAGCC,EAAY5b,UAAUhB,OAGtBnB,EAAI+d,EAGJC,EAAkBva,MAAOzD,GACzBie,EAAgB9f,EAAMG,KAAM6D,WAG5B+b,EAAUrd,EAAOgb,WAGjBsC,EAAa,SAAUne,GACtB,OAAO,SAAUgF,GAChBgZ,EAAiBhe,GAAMnC,KACvBogB,EAAeje,GAAyB,EAAnBmC,UAAUhB,OAAahD,EAAMG,KAAM6D,WAAc6C,IAC5D+Y,GACTG,EAAQb,YAAaW,EAAiBC,KAM1C,GAAKF,GAAa,IACjB3D,EAAY0D,EAAaI,EAAQxX,KAAMyX,EAAYne,IAAMqa,QAAS6D,EAAQ5D,QACxEyD,GAGuB,YAApBG,EAAQlC,SACZ9c,EAAY+e,EAAeje,IAAOie,EAAeje,GAAI2a,OAErD,OAAOuD,EAAQvD,OAKjB,MAAQ3a,IACPoa,EAAY6D,EAAeje,GAAKme,EAAYne,GAAKke,EAAQ5D,QAG1D,OAAO4D,EAAQzD,aAOjB,IAAI2D,EAAc,yDAElBvd,EAAOgb,SAAS0B,cAAgB,SAAUtZ,EAAOoa,GAI3CzgB,EAAO0gB,SAAW1gB,EAAO0gB,QAAQC,MAAQta,GAASma,EAAY9S,KAAMrH,EAAMf,OAC9EtF,EAAO0gB,QAAQC,KAAM,8BAAgCta,EAAMua,QAASva,EAAMoa,MAAOA,IAOnFxd,EAAO4d,eAAiB,SAAUxa,GACjCrG,EAAO+f,WAAY,WAClB,MAAM1Z,KAQR,IAAIya,EAAY7d,EAAOgb,WAkDvB,SAAS8C,IACRlhB,EAASmhB,oBAAqB,mBAAoBD,GAClD/gB,EAAOghB,oBAAqB,OAAQD,GACpC9d,EAAO4X,QAnDR5X,EAAOG,GAAGyX,MAAQ,SAAUzX,GAY3B,OAVA0d,EACE/D,KAAM3Z,GAKNmb,SAAO,SAAUlY,GACjBpD,EAAO4d,eAAgBxa,KAGlBpG,MAGRgD,EAAOmC,OAAQ,CAGdgB,SAAS,EAIT6a,UAAW,EAGXpG,MAAO,SAAUqG,KAGF,IAATA,IAAkBje,EAAOge,UAAYhe,EAAOmD,WAKjDnD,EAAOmD,SAAU,KAGZ8a,GAAsC,IAAnBje,EAAOge,WAK/BH,EAAUrB,YAAa5f,EAAU,CAAEoD,OAIrCA,EAAO4X,MAAMkC,KAAO+D,EAAU/D,KAaD,aAAxBld,EAASshB,YACa,YAAxBthB,EAASshB,aAA6BthB,EAAS+P,gBAAgBwR,SAGjEphB,EAAO+f,WAAY9c,EAAO4X,QAK1Bhb,EAASoQ,iBAAkB,mBAAoB8Q,GAG/C/gB,EAAOiQ,iBAAkB,OAAQ8Q,IAQlC,IAAIM,EAAS,SAAUtd,EAAOX,EAAIgL,EAAKhH,EAAOka,EAAWC,EAAUC,GAClE,IAAIpf,EAAI,EACP2C,EAAMhB,EAAMR,OACZke,EAAc,MAAPrT,EAGR,GAAuB,WAAlBrL,EAAQqL,GAEZ,IAAMhM,KADNkf,GAAY,EACDlT,EACViT,EAAQtd,EAAOX,EAAIhB,EAAGgM,EAAKhM,IAAK,EAAMmf,EAAUC,QAI3C,QAAezb,IAAVqB,IACXka,GAAY,EAENhgB,EAAY8F,KACjBoa,GAAM,GAGFC,IAGCD,GACJpe,EAAG1C,KAAMqD,EAAOqD,GAChBhE,EAAK,OAILqe,EAAOre,EACPA,EAAK,SAAUkB,EAAMod,EAAMta,GAC1B,OAAOqa,EAAK/gB,KAAMuC,EAAQqB,GAAQ8C,MAKhChE,GACJ,KAAQhB,EAAI2C,EAAK3C,IAChBgB,EACCW,EAAO3B,GAAKgM,EAAKoT,EAChBpa,EACAA,EAAM1G,KAAMqD,EAAO3B,GAAKA,EAAGgB,EAAIW,EAAO3B,GAAKgM,KAMhD,OAAKkT,EACGvd,EAIH0d,EACGre,EAAG1C,KAAMqD,GAGVgB,EAAM3B,EAAIW,EAAO,GAAKqK,GAAQmT,GAKlCI,EAAY,QACfC,EAAa,YAGd,SAASC,EAAYC,EAAMC,GAC1B,OAAOA,EAAOC,cAMf,SAASC,EAAWC,GACnB,OAAOA,EAAO/b,QAASwb,EAAW,OAAQxb,QAASyb,EAAYC,GAEhE,IAAIM,EAAa,SAAUC,GAQ1B,OAA0B,IAAnBA,EAAM5gB,UAAqC,IAAnB4gB,EAAM5gB,YAAsB4gB,EAAM5gB,UAMlE,SAAS6gB,IACRpiB,KAAK+F,QAAU/C,EAAO+C,QAAUqc,EAAKC,MAGtCD,EAAKC,IAAM,EAEXD,EAAK7e,UAAY,CAEhB2K,MAAO,SAAUiU,GAGhB,IAAIhb,EAAQgb,EAAOniB,KAAK+F,SA4BxB,OAzBMoB,IACLA,EAAQ,GAKH+a,EAAYC,KAIXA,EAAM5gB,SACV4gB,EAAOniB,KAAK+F,SAAYoB,EAMxB/G,OAAOkiB,eAAgBH,EAAOniB,KAAK+F,QAAS,CAC3CoB,MAAOA,EACPob,cAAc,MAMXpb,GAERqb,IAAK,SAAUL,EAAOM,EAAMtb,GAC3B,IAAIub,EACHxU,EAAQlO,KAAKkO,MAAOiU,GAIrB,GAAqB,iBAATM,EACXvU,EAAO8T,EAAWS,IAAWtb,OAM7B,IAAMub,KAAQD,EACbvU,EAAO8T,EAAWU,IAAWD,EAAMC,GAGrC,OAAOxU,GAERvK,IAAK,SAAUwe,EAAOhU,GACrB,YAAerI,IAARqI,EACNnO,KAAKkO,MAAOiU,GAGZA,EAAOniB,KAAK+F,UAAaoc,EAAOniB,KAAK+F,SAAWic,EAAW7T,KAE7DiT,OAAQ,SAAUe,EAAOhU,EAAKhH,GAa7B,YAAarB,IAARqI,GACCA,GAAsB,iBAARA,QAAgCrI,IAAVqB,EAElCnH,KAAK2D,IAAKwe,EAAOhU,IASzBnO,KAAKwiB,IAAKL,EAAOhU,EAAKhH,QAILrB,IAAVqB,EAAsBA,EAAQgH,IAEtCyP,OAAQ,SAAUuE,EAAOhU,GACxB,IAAIhM,EACH+L,EAAQiU,EAAOniB,KAAK+F,SAErB,QAAeD,IAAVoI,EAAL,CAIA,QAAapI,IAARqI,EAAoB,CAkBxBhM,GAXCgM,EAJIvI,MAAMC,QAASsI,GAIbA,EAAI/J,IAAK4d,IAEf7T,EAAM6T,EAAW7T,MAIJD,EACZ,CAAEC,GACAA,EAAIrB,MAAOoP,IAAmB,IAG1B5Y,OAER,MAAQnB,WACA+L,EAAOC,EAAKhM,UAKR2D,IAARqI,GAAqBnL,EAAOyD,cAAeyH,MAM1CiU,EAAM5gB,SACV4gB,EAAOniB,KAAK+F,cAAYD,SAEjBqc,EAAOniB,KAAK+F,YAItB4c,QAAS,SAAUR,GAClB,IAAIjU,EAAQiU,EAAOniB,KAAK+F,SACxB,YAAiBD,IAAVoI,IAAwBlL,EAAOyD,cAAeyH,KAGvD,IAAI0U,EAAW,IAAIR,EAEfS,EAAW,IAAIT,EAcfU,EAAS,gCACZC,EAAa,SA2Bd,SAASC,EAAU3e,EAAM8J,EAAKsU,GAC7B,IAAIpd,EA1Baod,EA8BjB,QAAc3c,IAAT2c,GAAwC,IAAlBpe,EAAK9C,SAI/B,GAHA8D,EAAO,QAAU8I,EAAIjI,QAAS6c,EAAY,OAAQtb,cAG7B,iBAFrBgb,EAAOpe,EAAK7B,aAAc6C,IAEM,CAC/B,IACCod,EAnCW,UADGA,EAoCEA,IA/BL,UAATA,IAIS,SAATA,EACG,KAIHA,KAAUA,EAAO,IACbA,EAGJK,EAAOrV,KAAMgV,GACVQ,KAAKC,MAAOT,GAGbA,GAeH,MAAQhW,IAGVoW,EAASL,IAAKne,EAAM8J,EAAKsU,QAEzBA,OAAO3c,EAGT,OAAO2c,EAGRzf,EAAOmC,OAAQ,CACdwd,QAAS,SAAUte,GAClB,OAAOwe,EAASF,QAASte,IAAUue,EAASD,QAASte,IAGtDoe,KAAM,SAAUpe,EAAMgB,EAAMod,GAC3B,OAAOI,EAASzB,OAAQ/c,EAAMgB,EAAMod,IAGrCU,WAAY,SAAU9e,EAAMgB,GAC3Bwd,EAASjF,OAAQvZ,EAAMgB,IAKxB+d,MAAO,SAAU/e,EAAMgB,EAAMod,GAC5B,OAAOG,EAASxB,OAAQ/c,EAAMgB,EAAMod,IAGrCY,YAAa,SAAUhf,EAAMgB,GAC5Bud,EAAShF,OAAQvZ,EAAMgB,MAIzBrC,EAAOG,GAAGgC,OAAQ,CACjBsd,KAAM,SAAUtU,EAAKhH,GACpB,IAAIhF,EAAGkD,EAAMod,EACZpe,EAAOrE,KAAM,GACb0O,EAAQrK,GAAQA,EAAKuF,WAGtB,QAAa9D,IAARqI,EAAoB,CACxB,GAAKnO,KAAKsD,SACTmf,EAAOI,EAASlf,IAAKU,GAEE,IAAlBA,EAAK9C,WAAmBqhB,EAASjf,IAAKU,EAAM,iBAAmB,CACnElC,EAAIuM,EAAMpL,OACV,MAAQnB,IAIFuM,EAAOvM,IAEsB,KADjCkD,EAAOqJ,EAAOvM,GAAIkD,MACRxE,QAAS,WAClBwE,EAAO2c,EAAW3c,EAAK/E,MAAO,IAC9B0iB,EAAU3e,EAAMgB,EAAMod,EAAMpd,KAI/Bud,EAASJ,IAAKne,EAAM,gBAAgB,GAItC,OAAOoe,EAIR,MAAoB,iBAARtU,EACJnO,KAAKkE,KAAM,WACjB2e,EAASL,IAAKxiB,KAAMmO,KAIfiT,EAAQphB,KAAM,SAAUmH,GAC9B,IAAIsb,EAOJ,GAAKpe,QAAkByB,IAAVqB,EAKZ,YAAcrB,KADd2c,EAAOI,EAASlf,IAAKU,EAAM8J,IAEnBsU,OAMM3c,KADd2c,EAAOO,EAAU3e,EAAM8J,IAEfsU,OAIR,EAIDziB,KAAKkE,KAAM,WAGV2e,EAASL,IAAKxiB,KAAMmO,EAAKhH,MAExB,KAAMA,EAA0B,EAAnB7C,UAAUhB,OAAY,MAAM,IAG7C6f,WAAY,SAAUhV,GACrB,OAAOnO,KAAKkE,KAAM,WACjB2e,EAASjF,OAAQ5d,KAAMmO,QAM1BnL,EAAOmC,OAAQ,CACdoY,MAAO,SAAUlZ,EAAM1C,EAAM8gB,GAC5B,IAAIlF,EAEJ,GAAKlZ,EAYJ,OAXA1C,GAASA,GAAQ,MAAS,QAC1B4b,EAAQqF,EAASjf,IAAKU,EAAM1C,GAGvB8gB,KACElF,GAAS3X,MAAMC,QAAS4c,GAC7BlF,EAAQqF,EAASxB,OAAQ/c,EAAM1C,EAAMqB,EAAO2D,UAAW8b,IAEvDlF,EAAM3c,KAAM6hB,IAGPlF,GAAS,IAIlB+F,QAAS,SAAUjf,EAAM1C,GACxBA,EAAOA,GAAQ,KAEf,IAAI4b,EAAQva,EAAOua,MAAOlZ,EAAM1C,GAC/B4hB,EAAchG,EAAMja,OACpBH,EAAKoa,EAAMlP,QACXmV,EAAQxgB,EAAOygB,YAAapf,EAAM1C,GAMvB,eAAPwB,IACJA,EAAKoa,EAAMlP,QACXkV,KAGIpgB,IAIU,OAATxB,GACJ4b,EAAM3L,QAAS,qBAIT4R,EAAME,KACbvgB,EAAG1C,KAAM4D,EApBF,WACNrB,EAAOsgB,QAASjf,EAAM1C,IAmBF6hB,KAGhBD,GAAeC,GACpBA,EAAM1N,MAAM2H,QAKdgG,YAAa,SAAUpf,EAAM1C,GAC5B,IAAIwM,EAAMxM,EAAO,aACjB,OAAOihB,EAASjf,IAAKU,EAAM8J,IAASyU,EAASxB,OAAQ/c,EAAM8J,EAAK,CAC/D2H,MAAO9S,EAAO+Z,UAAW,eAAgBvB,IAAK,WAC7CoH,EAAShF,OAAQvZ,EAAM,CAAE1C,EAAO,QAASwM,WAM7CnL,EAAOG,GAAGgC,OAAQ,CACjBoY,MAAO,SAAU5b,EAAM8gB,GACtB,IAAIkB,EAAS,EAQb,MANqB,iBAAThiB,IACX8gB,EAAO9gB,EACPA,EAAO,KACPgiB,KAGIrf,UAAUhB,OAASqgB,EAChB3gB,EAAOua,MAAOvd,KAAM,GAAK2B,QAGjBmE,IAAT2c,EACNziB,KACAA,KAAKkE,KAAM,WACV,IAAIqZ,EAAQva,EAAOua,MAAOvd,KAAM2B,EAAM8gB,GAGtCzf,EAAOygB,YAAazjB,KAAM2B,GAEZ,OAATA,GAAgC,eAAf4b,EAAO,IAC5Bva,EAAOsgB,QAAStjB,KAAM2B,MAI1B2hB,QAAS,SAAU3hB,GAClB,OAAO3B,KAAKkE,KAAM,WACjBlB,EAAOsgB,QAAStjB,KAAM2B,MAGxBiiB,WAAY,SAAUjiB,GACrB,OAAO3B,KAAKud,MAAO5b,GAAQ,KAAM,KAKlCib,QAAS,SAAUjb,EAAML,GACxB,IAAIqP,EACHkT,EAAQ,EACRC,EAAQ9gB,EAAOgb,WACflM,EAAW9R,KACXmC,EAAInC,KAAKsD,OACTkZ,EAAU,aACCqH,GACTC,EAAMtE,YAAa1N,EAAU,CAAEA,KAIb,iBAATnQ,IACXL,EAAMK,EACNA,OAAOmE,GAERnE,EAAOA,GAAQ,KAEf,MAAQQ,KACPwO,EAAMiS,EAASjf,IAAKmO,EAAU3P,GAAKR,EAAO,gBAC9BgP,EAAImF,QACf+N,IACAlT,EAAImF,MAAM0F,IAAKgB,IAIjB,OADAA,IACOsH,EAAMlH,QAAStb,MAGxB,IAAIyiB,GAAO,sCAA0CC,OAEjDC,GAAU,IAAIla,OAAQ,iBAAmBga,GAAO,cAAe,KAG/DG,GAAY,CAAE,MAAO,QAAS,SAAU,QAExCvU,GAAkB/P,EAAS+P,gBAI1BwU,GAAa,SAAU9f,GACzB,OAAOrB,EAAOyF,SAAUpE,EAAK6I,cAAe7I,IAE7C+f,GAAW,CAAEA,UAAU,GAOnBzU,GAAgB0U,cACpBF,GAAa,SAAU9f,GACtB,OAAOrB,EAAOyF,SAAUpE,EAAK6I,cAAe7I,IAC3CA,EAAKggB,YAAaD,MAAe/f,EAAK6I,gBAG1C,IAAIoX,GAAqB,SAAUjgB,EAAMmK,GAOvC,MAA8B,UAH9BnK,EAAOmK,GAAMnK,GAGDkgB,MAAMC,SACM,KAAvBngB,EAAKkgB,MAAMC,SAMXL,GAAY9f,IAEsB,SAAlCrB,EAAOyhB,IAAKpgB,EAAM,YAuErB,IAAIqgB,GAAoB,GAyBxB,SAASC,GAAU7S,EAAU8S,GAO5B,IANA,IAAIJ,EAASngB,EAxBcA,EACvBuT,EACH1V,EACAmK,EACAmY,EAqBAK,EAAS,GACTvJ,EAAQ,EACRhY,EAASwO,EAASxO,OAGXgY,EAAQhY,EAAQgY,KACvBjX,EAAOyN,EAAUwJ,IACNiJ,QAIXC,EAAUngB,EAAKkgB,MAAMC,QAChBI,GAKa,SAAZJ,IACJK,EAAQvJ,GAAUsH,EAASjf,IAAKU,EAAM,YAAe,KAC/CwgB,EAAQvJ,KACbjX,EAAKkgB,MAAMC,QAAU,KAGK,KAAvBngB,EAAKkgB,MAAMC,SAAkBF,GAAoBjgB,KACrDwgB,EAAQvJ,IA7CVkJ,EAFAtiB,EADG0V,OAAAA,EACH1V,GAF0BmC,EAiDaA,GA/C5B6I,cACXb,EAAWhI,EAAKgI,UAChBmY,EAAUE,GAAmBrY,MAM9BuL,EAAO1V,EAAI4iB,KAAKniB,YAAaT,EAAII,cAAe+J,IAChDmY,EAAUxhB,EAAOyhB,IAAK7M,EAAM,WAE5BA,EAAKhV,WAAWC,YAAa+U,GAEZ,SAAZ4M,IACJA,EAAU,SAEXE,GAAmBrY,GAAamY,MAkCb,SAAZA,IACJK,EAAQvJ,GAAU,OAGlBsH,EAASJ,IAAKne,EAAM,UAAWmgB,KAMlC,IAAMlJ,EAAQ,EAAGA,EAAQhY,EAAQgY,IACR,MAAnBuJ,EAAQvJ,KACZxJ,EAAUwJ,GAAQiJ,MAAMC,QAAUK,EAAQvJ,IAI5C,OAAOxJ,EAGR9O,EAAOG,GAAGgC,OAAQ,CACjByf,KAAM,WACL,OAAOD,GAAU3kB,MAAM,IAExB+kB,KAAM,WACL,OAAOJ,GAAU3kB,OAElBglB,OAAQ,SAAU7G,GACjB,MAAsB,kBAAVA,EACJA,EAAQne,KAAK4kB,OAAS5kB,KAAK+kB,OAG5B/kB,KAAKkE,KAAM,WACZogB,GAAoBtkB,MACxBgD,EAAQhD,MAAO4kB,OAEf5hB,EAAQhD,MAAO+kB,YAKnB,IAUEE,GACArU,GAXEsU,GAAiB,wBAEjBC,GAAW,iCAEXC,GAAc,qCAMhBH,GADcrlB,EAASylB,yBACR1iB,YAAa/C,EAAS0C,cAAe,SACpDsO,GAAQhR,EAAS0C,cAAe,UAM3BG,aAAc,OAAQ,SAC5BmO,GAAMnO,aAAc,UAAW,WAC/BmO,GAAMnO,aAAc,OAAQ,KAE5BwiB,GAAItiB,YAAaiO,IAIjBxP,EAAQkkB,WAAaL,GAAIM,WAAW,GAAOA,WAAW,GAAOlR,UAAUsB,QAIvEsP,GAAIpU,UAAY,yBAChBzP,EAAQokB,iBAAmBP,GAAIM,WAAW,GAAOlR,UAAUuF,aAK3DqL,GAAIpU,UAAY,oBAChBzP,EAAQqkB,SAAWR,GAAI5Q,UAKxB,IAAIqR,GAAU,CAKbC,MAAO,CAAE,EAAG,UAAW,YACvBC,IAAK,CAAE,EAAG,oBAAqB,uBAC/BC,GAAI,CAAE,EAAG,iBAAkB,oBAC3BC,GAAI,CAAE,EAAG,qBAAsB,yBAE/BC,SAAU,CAAE,EAAG,GAAI,KAYpB,SAASC,GAAQ9iB,EAASwN,GAIzB,IAAI3M,EAYJ,OATCA,EAD4C,oBAAjCb,EAAQoK,qBACbpK,EAAQoK,qBAAsBoD,GAAO,KAEI,oBAA7BxN,EAAQ4K,iBACpB5K,EAAQ4K,iBAAkB4C,GAAO,KAGjC,QAGM5K,IAAR4K,GAAqBA,GAAOrE,EAAUnJ,EAASwN,GAC5C1N,EAAOgB,MAAO,CAAEd,GAAWa,GAG5BA,EAKR,SAASkiB,GAAeniB,EAAOoiB,GAI9B,IAHA,IAAI/jB,EAAI,EACPiZ,EAAItX,EAAMR,OAEHnB,EAAIiZ,EAAGjZ,IACdygB,EAASJ,IACR1e,EAAO3B,GACP,cACC+jB,GAAetD,EAASjf,IAAKuiB,EAAa/jB,GAAK,eA1CnDujB,GAAQS,MAAQT,GAAQU,MAAQV,GAAQW,SAAWX,GAAQY,QAAUZ,GAAQC,MAC7ED,GAAQa,GAAKb,GAAQI,GAGf1kB,EAAQqkB,SACbC,GAAQc,SAAWd,GAAQD,OAAS,CAAE,EAAG,+BAAgC,cA2C1E,IAAI1a,GAAQ,YAEZ,SAAS0b,GAAe3iB,EAAOZ,EAASwjB,EAASC,EAAWC,GAO3D,IANA,IAAIviB,EAAMsM,EAAKD,EAAKmW,EAAMC,EAAU/hB,EACnCgiB,EAAW7jB,EAAQmiB,yBACnB2B,EAAQ,GACR7kB,EAAI,EACJiZ,EAAItX,EAAMR,OAEHnB,EAAIiZ,EAAGjZ,IAGd,IAFAkC,EAAOP,EAAO3B,KAEQ,IAATkC,EAGZ,GAAwB,WAAnBvB,EAAQuB,GAIZrB,EAAOgB,MAAOgjB,EAAO3iB,EAAK9C,SAAW,CAAE8C,GAASA,QAG1C,GAAM0G,GAAM0C,KAAMpJ,GAIlB,CACNsM,EAAMA,GAAOoW,EAASpkB,YAAaO,EAAQZ,cAAe,QAG1DoO,GAAQyU,GAAShY,KAAM9I,IAAU,CAAE,GAAI,KAAQ,GAAIoD,cACnDof,EAAOnB,GAAShV,IAASgV,GAAQK,SACjCpV,EAAIE,UAAYgW,EAAM,GAAM7jB,EAAOikB,cAAe5iB,GAASwiB,EAAM,GAGjE9hB,EAAI8hB,EAAM,GACV,MAAQ9hB,IACP4L,EAAMA,EAAI0D,UAKXrR,EAAOgB,MAAOgjB,EAAOrW,EAAInE,aAGzBmE,EAAMoW,EAASxU,YAGXD,YAAc,QAzBlB0U,EAAMpmB,KAAMsC,EAAQgkB,eAAgB7iB,IA+BvC0iB,EAASzU,YAAc,GAEvBnQ,EAAI,EACJ,MAAUkC,EAAO2iB,EAAO7kB,KAGvB,GAAKwkB,IAAkD,EAArC3jB,EAAO6D,QAASxC,EAAMsiB,GAClCC,GACJA,EAAQhmB,KAAMyD,QAgBhB,GAXAyiB,EAAW3C,GAAY9f,GAGvBsM,EAAMqV,GAAQe,EAASpkB,YAAa0B,GAAQ,UAGvCyiB,GACJb,GAAetV,GAIX+V,EAAU,CACd3hB,EAAI,EACJ,MAAUV,EAAOsM,EAAK5L,KAChBqgB,GAAY3X,KAAMpJ,EAAK1C,MAAQ,KACnC+kB,EAAQ9lB,KAAMyD,GAMlB,OAAO0iB,EAIR,IAAII,GAAiB,sBAErB,SAASC,KACR,OAAO,EAGR,SAASC,KACR,OAAO,EASR,SAASC,GAAYjjB,EAAM1C,GAC1B,OAAS0C,IAMV,WACC,IACC,OAAOzE,EAAS0V,cACf,MAAQiS,KATQC,KAAqC,UAAT7lB,GAY/C,SAAS8lB,GAAIpjB,EAAMqjB,EAAOzkB,EAAUwf,EAAMtf,EAAIwkB,GAC7C,IAAIC,EAAQjmB,EAGZ,GAAsB,iBAAV+lB,EAAqB,CAShC,IAAM/lB,IANmB,iBAAbsB,IAGXwf,EAAOA,GAAQxf,EACfA,OAAW6C,GAEE4hB,EACbD,GAAIpjB,EAAM1C,EAAMsB,EAAUwf,EAAMiF,EAAO/lB,GAAQgmB,GAEhD,OAAOtjB,EAsBR,GAnBa,MAARoe,GAAsB,MAANtf,GAGpBA,EAAKF,EACLwf,EAAOxf,OAAW6C,GACD,MAAN3C,IACc,iBAAbF,GAGXE,EAAKsf,EACLA,OAAO3c,IAIP3C,EAAKsf,EACLA,EAAOxf,EACPA,OAAW6C,KAGD,IAAP3C,EACJA,EAAKkkB,QACC,IAAMlkB,EACZ,OAAOkB,EAeR,OAZa,IAARsjB,IACJC,EAASzkB,GACTA,EAAK,SAAU0kB,GAId,OADA7kB,IAAS8kB,IAAKD,GACPD,EAAOjnB,MAAOX,KAAMsE,aAIzB8C,KAAOwgB,EAAOxgB,OAAUwgB,EAAOxgB,KAAOpE,EAAOoE,SAE1C/C,EAAKH,KAAM,WACjBlB,EAAO6kB,MAAMrM,IAAKxb,KAAM0nB,EAAOvkB,EAAIsf,EAAMxf,KA+a3C,SAAS8kB,GAAgBvZ,EAAI7M,EAAM2lB,GAG5BA,GAQN1E,EAASJ,IAAKhU,EAAI7M,GAAM,GACxBqB,EAAO6kB,MAAMrM,IAAKhN,EAAI7M,EAAM,CAC3B8N,WAAW,EACXd,QAAS,SAAUkZ,GAClB,IAAIG,EAAUzU,EACb0U,EAAQrF,EAASjf,IAAK3D,KAAM2B,GAE7B,GAAyB,EAAlBkmB,EAAMK,WAAmBloB,KAAM2B,IAKrC,GAAMsmB,EAAM3kB,QAuCEN,EAAO6kB,MAAM1I,QAASxd,IAAU,IAAKwmB,cAClDN,EAAMO,uBArBN,GAdAH,EAAQ3nB,EAAMG,KAAM6D,WACpBse,EAASJ,IAAKxiB,KAAM2B,EAAMsmB,GAK1BD,EAAWV,EAAYtnB,KAAM2B,GAC7B3B,KAAM2B,KAEDsmB,KADL1U,EAASqP,EAASjf,IAAK3D,KAAM2B,KACJqmB,EACxBpF,EAASJ,IAAKxiB,KAAM2B,GAAM,GAE1B4R,EAAS,GAEL0U,IAAU1U,EAWd,OARAsU,EAAMQ,2BACNR,EAAMS,iBAOC/U,GAAUA,EAAOpM,WAef8gB,EAAM3kB,SAGjBsf,EAASJ,IAAKxiB,KAAM2B,EAAM,CACzBwF,MAAOnE,EAAO6kB,MAAMU,QAInBvlB,EAAOmC,OAAQ8iB,EAAO,GAAKjlB,EAAOwlB,MAAMjlB,WACxC0kB,EAAM3nB,MAAO,GACbN,QAKF6nB,EAAMQ,qCA/E0BviB,IAA7B8c,EAASjf,IAAK6K,EAAI7M,IACtBqB,EAAO6kB,MAAMrM,IAAKhN,EAAI7M,EAAMylB,IA5a/BpkB,EAAO6kB,MAAQ,CAEdroB,OAAQ,GAERgc,IAAK,SAAUnX,EAAMqjB,EAAO/Y,EAAS8T,EAAMxf,GAE1C,IAAIwlB,EAAaC,EAAa/X,EAC7BgY,EAAQC,EAAGC,EACX1J,EAAS2J,EAAUnnB,EAAMonB,EAAYC,EACrCC,EAAWrG,EAASjf,IAAKU,GAG1B,GAAM6d,EAAY7d,GAAlB,CAKKsK,EAAQA,UAEZA,GADA8Z,EAAc9Z,GACQA,QACtB1L,EAAWwlB,EAAYxlB,UAKnBA,GACJD,EAAOwN,KAAKM,gBAAiBnB,GAAiB1M,GAIzC0L,EAAQvH,OACbuH,EAAQvH,KAAOpE,EAAOoE,SAIfuhB,EAASM,EAASN,UACzBA,EAASM,EAASN,OAASvoB,OAAO8oB,OAAQ,QAEnCR,EAAcO,EAASE,UAC9BT,EAAcO,EAASE,OAAS,SAAU1c,GAIzC,MAAyB,oBAAXzJ,GAA0BA,EAAO6kB,MAAMuB,YAAc3c,EAAE9K,KACpEqB,EAAO6kB,MAAMwB,SAAS1oB,MAAO0D,EAAMC,gBAAcwB,IAMpD8iB,GADAlB,GAAUA,GAAS,IAAK5a,MAAOoP,IAAmB,CAAE,KAC1C5Y,OACV,MAAQslB,IAEPjnB,EAAOqnB,GADPrY,EAAMwW,GAAeha,KAAMua,EAAOkB,KAAS,IACpB,GACvBG,GAAepY,EAAK,IAAO,IAAKpJ,MAAO,KAAMtC,OAGvCtD,IAKNwd,EAAUnc,EAAO6kB,MAAM1I,QAASxd,IAAU,GAG1CA,GAASsB,EAAWkc,EAAQgJ,aAAehJ,EAAQmK,WAAc3nB,EAGjEwd,EAAUnc,EAAO6kB,MAAM1I,QAASxd,IAAU,GAG1CknB,EAAY7lB,EAAOmC,OAAQ,CAC1BxD,KAAMA,EACNqnB,SAAUA,EACVvG,KAAMA,EACN9T,QAASA,EACTvH,KAAMuH,EAAQvH,KACdnE,SAAUA,EACV6H,aAAc7H,GAAYD,EAAO6O,KAAK/E,MAAMhC,aAAa2C,KAAMxK,GAC/DwM,UAAWsZ,EAAWlb,KAAM,MAC1B4a,IAGKK,EAAWH,EAAQhnB,OAC1BmnB,EAAWH,EAAQhnB,GAAS,IACnB4nB,cAAgB,EAGnBpK,EAAQqK,QACiD,IAA9DrK,EAAQqK,MAAM/oB,KAAM4D,EAAMoe,EAAMsG,EAAYL,IAEvCrkB,EAAK2L,kBACT3L,EAAK2L,iBAAkBrO,EAAM+mB,IAK3BvJ,EAAQ3D,MACZ2D,EAAQ3D,IAAI/a,KAAM4D,EAAMwkB,GAElBA,EAAUla,QAAQvH,OACvByhB,EAAUla,QAAQvH,KAAOuH,EAAQvH,OAK9BnE,EACJ6lB,EAAS5jB,OAAQ4jB,EAASS,gBAAiB,EAAGV,GAE9CC,EAASloB,KAAMioB,GAIhB7lB,EAAO6kB,MAAMroB,OAAQmC,IAAS,KAMhCic,OAAQ,SAAUvZ,EAAMqjB,EAAO/Y,EAAS1L,EAAUwmB,GAEjD,IAAI1kB,EAAG2kB,EAAW/Y,EACjBgY,EAAQC,EAAGC,EACX1J,EAAS2J,EAAUnnB,EAAMonB,EAAYC,EACrCC,EAAWrG,EAASD,QAASte,IAAUue,EAASjf,IAAKU,GAEtD,GAAM4kB,IAAeN,EAASM,EAASN,QAAvC,CAMAC,GADAlB,GAAUA,GAAS,IAAK5a,MAAOoP,IAAmB,CAAE,KAC1C5Y,OACV,MAAQslB,IAMP,GAJAjnB,EAAOqnB,GADPrY,EAAMwW,GAAeha,KAAMua,EAAOkB,KAAS,IACpB,GACvBG,GAAepY,EAAK,IAAO,IAAKpJ,MAAO,KAAMtC,OAGvCtD,EAAN,CAOAwd,EAAUnc,EAAO6kB,MAAM1I,QAASxd,IAAU,GAE1CmnB,EAAWH,EADXhnB,GAASsB,EAAWkc,EAAQgJ,aAAehJ,EAAQmK,WAAc3nB,IACpC,GAC7BgP,EAAMA,EAAK,IACV,IAAI5G,OAAQ,UAAYgf,EAAWlb,KAAM,iBAAoB,WAG9D6b,EAAY3kB,EAAI+jB,EAASxlB,OACzB,MAAQyB,IACP8jB,EAAYC,EAAU/jB,IAEf0kB,GAAeT,IAAaH,EAAUG,UACzCra,GAAWA,EAAQvH,OAASyhB,EAAUzhB,MACtCuJ,IAAOA,EAAIlD,KAAMob,EAAUpZ,YAC3BxM,GAAYA,IAAa4lB,EAAU5lB,WACxB,OAAbA,IAAqB4lB,EAAU5lB,YAChC6lB,EAAS5jB,OAAQH,EAAG,GAEf8jB,EAAU5lB,UACd6lB,EAASS,gBAELpK,EAAQvB,QACZuB,EAAQvB,OAAOnd,KAAM4D,EAAMwkB,IAOzBa,IAAcZ,EAASxlB,SACrB6b,EAAQwK,WACkD,IAA/DxK,EAAQwK,SAASlpB,KAAM4D,EAAM0kB,EAAYE,EAASE,SAElDnmB,EAAO4mB,YAAavlB,EAAM1C,EAAMsnB,EAASE,eAGnCR,EAAQhnB,SA1Cf,IAAMA,KAAQgnB,EACb3lB,EAAO6kB,MAAMjK,OAAQvZ,EAAM1C,EAAO+lB,EAAOkB,GAAKja,EAAS1L,GAAU,GA8C/DD,EAAOyD,cAAekiB,IAC1B/F,EAAShF,OAAQvZ,EAAM,mBAIzBglB,SAAU,SAAUQ,GAEnB,IAAI1nB,EAAG4C,EAAGhB,EAAK4Q,EAASkU,EAAWiB,EAClCtV,EAAO,IAAI5O,MAAOtB,UAAUhB,QAG5BukB,EAAQ7kB,EAAO6kB,MAAMkC,IAAKF,GAE1Bf,GACClG,EAASjf,IAAK3D,KAAM,WAAcI,OAAO8oB,OAAQ,OAC/CrB,EAAMlmB,OAAU,GACnBwd,EAAUnc,EAAO6kB,MAAM1I,QAAS0I,EAAMlmB,OAAU,GAKjD,IAFA6S,EAAM,GAAMqT,EAEN1lB,EAAI,EAAGA,EAAImC,UAAUhB,OAAQnB,IAClCqS,EAAMrS,GAAMmC,UAAWnC,GAMxB,GAHA0lB,EAAMmC,eAAiBhqB,MAGlBmf,EAAQ8K,cAA2D,IAA5C9K,EAAQ8K,YAAYxpB,KAAMT,KAAM6nB,GAA5D,CAKAiC,EAAe9mB,EAAO6kB,MAAMiB,SAASroB,KAAMT,KAAM6nB,EAAOiB,GAGxD3mB,EAAI,EACJ,OAAUwS,EAAUmV,EAAc3nB,QAAY0lB,EAAMqC,uBAAyB,CAC5ErC,EAAMsC,cAAgBxV,EAAQtQ,KAE9BU,EAAI,EACJ,OAAU8jB,EAAYlU,EAAQmU,SAAU/jB,QACtC8iB,EAAMuC,gCAIDvC,EAAMwC,aAAsC,IAAxBxB,EAAUpZ,YACnCoY,EAAMwC,WAAW5c,KAAMob,EAAUpZ,aAEjCoY,EAAMgB,UAAYA,EAClBhB,EAAMpF,KAAOoG,EAAUpG,UAKV3c,KAHb/B,IAAUf,EAAO6kB,MAAM1I,QAAS0J,EAAUG,WAAc,IAAKG,QAC5DN,EAAUla,SAAUhO,MAAOgU,EAAQtQ,KAAMmQ,MAGT,KAAzBqT,EAAMtU,OAASxP,KACrB8jB,EAAMS,iBACNT,EAAMO,oBAYX,OAJKjJ,EAAQmL,cACZnL,EAAQmL,aAAa7pB,KAAMT,KAAM6nB,GAG3BA,EAAMtU,SAGduV,SAAU,SAAUjB,EAAOiB,GAC1B,IAAI3mB,EAAG0mB,EAAW5W,EAAKsY,EAAiBC,EACvCV,EAAe,GACfP,EAAgBT,EAASS,cACzBza,EAAM+Y,EAAMpiB,OAGb,GAAK8jB,GAIJza,EAAIvN,YAOc,UAAfsmB,EAAMlmB,MAAoC,GAAhBkmB,EAAM7R,QAEnC,KAAQlH,IAAQ9O,KAAM8O,EAAMA,EAAIlM,YAAc5C,KAI7C,GAAsB,IAAjB8O,EAAIvN,WAAoC,UAAfsmB,EAAMlmB,OAAqC,IAAjBmN,EAAI1C,UAAsB,CAGjF,IAFAme,EAAkB,GAClBC,EAAmB,GACbroB,EAAI,EAAGA,EAAIonB,EAAepnB,SAME2D,IAA5B0kB,EAFLvY,GAHA4W,EAAYC,EAAU3mB,IAGNc,SAAW,OAG1BunB,EAAkBvY,GAAQ4W,EAAU/d,cACC,EAApC9H,EAAQiP,EAAKjS,MAAOsb,MAAOxM,GAC3B9L,EAAOwN,KAAMyB,EAAKjS,KAAM,KAAM,CAAE8O,IAAQxL,QAErCknB,EAAkBvY,IACtBsY,EAAgB3pB,KAAMioB,GAGnB0B,EAAgBjnB,QACpBwmB,EAAalpB,KAAM,CAAEyD,KAAMyK,EAAKga,SAAUyB,IAY9C,OALAzb,EAAM9O,KACDupB,EAAgBT,EAASxlB,QAC7BwmB,EAAalpB,KAAM,CAAEyD,KAAMyK,EAAKga,SAAUA,EAASxoB,MAAOipB,KAGpDO,GAGRW,QAAS,SAAUplB,EAAMqlB,GACxBtqB,OAAOkiB,eAAgBtf,EAAOwlB,MAAMjlB,UAAW8B,EAAM,CACpDslB,YAAY,EACZpI,cAAc,EAEd5e,IAAKtC,EAAYqpB,GAChB,WACC,GAAK1qB,KAAK4qB,cACT,OAAOF,EAAM1qB,KAAK4qB,gBAGpB,WACC,GAAK5qB,KAAK4qB,cACT,OAAO5qB,KAAK4qB,cAAevlB,IAI9Bmd,IAAK,SAAUrb,GACd/G,OAAOkiB,eAAgBtiB,KAAMqF,EAAM,CAClCslB,YAAY,EACZpI,cAAc,EACdsI,UAAU,EACV1jB,MAAOA,QAMX4iB,IAAK,SAAUa,GACd,OAAOA,EAAe5nB,EAAO+C,SAC5B6kB,EACA,IAAI5nB,EAAOwlB,MAAOoC,IAGpBzL,QAAS,CACR2L,KAAM,CAGLC,UAAU,GAEXC,MAAO,CAGNxB,MAAO,SAAU/G,GAIhB,IAAIjU,EAAKxO,MAAQyiB,EAWjB,OARKyC,GAAezX,KAAMe,EAAG7M,OAC5B6M,EAAGwc,OAAS3e,EAAUmC,EAAI,UAG1BuZ,GAAgBvZ,EAAI,QAAS4Y,KAIvB,GAERmB,QAAS,SAAU9F,GAIlB,IAAIjU,EAAKxO,MAAQyiB,EAUjB,OAPKyC,GAAezX,KAAMe,EAAG7M,OAC5B6M,EAAGwc,OAAS3e,EAAUmC,EAAI,UAE1BuZ,GAAgBvZ,EAAI,UAId,GAKRuX,SAAU,SAAU8B,GACnB,IAAIpiB,EAASoiB,EAAMpiB,OACnB,OAAOyf,GAAezX,KAAMhI,EAAO9D,OAClC8D,EAAOulB,OAAS3e,EAAU5G,EAAQ,UAClCmd,EAASjf,IAAK8B,EAAQ,UACtB4G,EAAU5G,EAAQ,OAIrBwlB,aAAc,CACbX,aAAc,SAAUzC,QAID/hB,IAAjB+hB,EAAMtU,QAAwBsU,EAAM+C,gBACxC/C,EAAM+C,cAAcM,YAAcrD,EAAMtU,YAoG7CvQ,EAAO4mB,YAAc,SAAUvlB,EAAM1C,EAAMwnB,GAGrC9kB,EAAK0c,qBACT1c,EAAK0c,oBAAqBpf,EAAMwnB,IAIlCnmB,EAAOwlB,MAAQ,SAAU5mB,EAAKupB,GAG7B,KAAQnrB,gBAAgBgD,EAAOwlB,OAC9B,OAAO,IAAIxlB,EAAOwlB,MAAO5mB,EAAKupB,GAI1BvpB,GAAOA,EAAID,MACf3B,KAAK4qB,cAAgBhpB,EACrB5B,KAAK2B,KAAOC,EAAID,KAIhB3B,KAAKorB,mBAAqBxpB,EAAIypB,uBACHvlB,IAAzBlE,EAAIypB,mBAGgB,IAApBzpB,EAAIspB,YACL9D,GACAC,GAKDrnB,KAAKyF,OAAW7D,EAAI6D,QAAkC,IAAxB7D,EAAI6D,OAAOlE,SACxCK,EAAI6D,OAAO7C,WACXhB,EAAI6D,OAELzF,KAAKmqB,cAAgBvoB,EAAIuoB,cACzBnqB,KAAKsrB,cAAgB1pB,EAAI0pB,eAIzBtrB,KAAK2B,KAAOC,EAIRupB,GACJnoB,EAAOmC,OAAQnF,KAAMmrB,GAItBnrB,KAAKurB,UAAY3pB,GAAOA,EAAI2pB,WAAa7iB,KAAK8iB,MAG9CxrB,KAAMgD,EAAO+C,UAAY,GAK1B/C,EAAOwlB,MAAMjlB,UAAY,CACxBE,YAAaT,EAAOwlB,MACpB4C,mBAAoB/D,GACpB6C,qBAAsB7C,GACtB+C,8BAA+B/C,GAC/BoE,aAAa,EAEbnD,eAAgB,WACf,IAAI7b,EAAIzM,KAAK4qB,cAEb5qB,KAAKorB,mBAAqBhE,GAErB3a,IAAMzM,KAAKyrB,aACfhf,EAAE6b,kBAGJF,gBAAiB,WAChB,IAAI3b,EAAIzM,KAAK4qB,cAEb5qB,KAAKkqB,qBAAuB9C,GAEvB3a,IAAMzM,KAAKyrB,aACfhf,EAAE2b,mBAGJC,yBAA0B,WACzB,IAAI5b,EAAIzM,KAAK4qB,cAEb5qB,KAAKoqB,8BAAgChD,GAEhC3a,IAAMzM,KAAKyrB,aACfhf,EAAE4b,2BAGHroB,KAAKooB,oBAKPplB,EAAOkB,KAAM,CACZwnB,QAAQ,EACRC,SAAS,EACTC,YAAY,EACZC,gBAAgB,EAChBC,SAAS,EACTC,QAAQ,EACRC,YAAY,EACZC,SAAS,EACTC,OAAO,EACPC,OAAO,EACPC,UAAU,EACVC,MAAM,EACNC,QAAQ,EACRtqB,MAAM,EACNuqB,UAAU,EACVpe,KAAK,EACLqe,SAAS,EACTxW,QAAQ,EACRyW,SAAS,EACTC,SAAS,EACTC,SAAS,EACTC,SAAS,EACTC,SAAS,EACTC,WAAW,EACXC,aAAa,EACbC,SAAS,EACTC,SAAS,EACTC,eAAe,EACfC,WAAW,EACXC,SAAS,EACTC,OAAO,GACLrqB,EAAO6kB,MAAM4C,SAEhBznB,EAAOkB,KAAM,CAAEmR,MAAO,UAAWiY,KAAM,YAAc,SAAU3rB,EAAMwmB,GACpEnlB,EAAO6kB,MAAM1I,QAASxd,GAAS,CAG9B6nB,MAAO,WAQN,OAHAzB,GAAgB/nB,KAAM2B,EAAM2lB,KAGrB,GAERiB,QAAS,WAMR,OAHAR,GAAgB/nB,KAAM2B,IAGf,GAKRokB,SAAU,WACT,OAAO,GAGRoC,aAAcA,KAYhBnlB,EAAOkB,KAAM,CACZqpB,WAAY,YACZC,WAAY,WACZC,aAAc,cACdC,aAAc,cACZ,SAAUC,EAAM5D,GAClB/mB,EAAO6kB,MAAM1I,QAASwO,GAAS,CAC9BxF,aAAc4B,EACdT,SAAUS,EAEVZ,OAAQ,SAAUtB,GACjB,IAAI9jB,EAEH6pB,EAAU/F,EAAMyD,cAChBzC,EAAYhB,EAAMgB,UASnB,OALM+E,IAAaA,IANT5tB,MAMgCgD,EAAOyF,SANvCzI,KAMyD4tB,MAClE/F,EAAMlmB,KAAOknB,EAAUG,SACvBjlB,EAAM8kB,EAAUla,QAAQhO,MAAOX,KAAMsE,WACrCujB,EAAMlmB,KAAOooB,GAEPhmB,MAKVf,EAAOG,GAAGgC,OAAQ,CAEjBsiB,GAAI,SAAUC,EAAOzkB,EAAUwf,EAAMtf,GACpC,OAAOskB,GAAIznB,KAAM0nB,EAAOzkB,EAAUwf,EAAMtf,IAEzCwkB,IAAK,SAAUD,EAAOzkB,EAAUwf,EAAMtf,GACrC,OAAOskB,GAAIznB,KAAM0nB,EAAOzkB,EAAUwf,EAAMtf,EAAI,IAE7C2kB,IAAK,SAAUJ,EAAOzkB,EAAUE,GAC/B,IAAI0lB,EAAWlnB,EACf,GAAK+lB,GAASA,EAAMY,gBAAkBZ,EAAMmB,UAW3C,OARAA,EAAYnB,EAAMmB,UAClB7lB,EAAQ0kB,EAAMsC,gBAAiBlC,IAC9Be,EAAUpZ,UACToZ,EAAUG,SAAW,IAAMH,EAAUpZ,UACrCoZ,EAAUG,SACXH,EAAU5lB,SACV4lB,EAAUla,SAEJ3O,KAER,GAAsB,iBAAV0nB,EAAqB,CAGhC,IAAM/lB,KAAQ+lB,EACb1nB,KAAK8nB,IAAKnmB,EAAMsB,EAAUykB,EAAO/lB,IAElC,OAAO3B,KAWR,OATkB,IAAbiD,GAA0C,mBAAbA,IAGjCE,EAAKF,EACLA,OAAW6C,IAEA,IAAP3C,IACJA,EAAKkkB,IAECrnB,KAAKkE,KAAM,WACjBlB,EAAO6kB,MAAMjK,OAAQ5d,KAAM0nB,EAAOvkB,EAAIF,QAMzC,IAKC4qB,GAAe,wBAGfC,GAAW,oCACXC,GAAe,2CAGhB,SAASC,GAAoB3pB,EAAM2X,GAClC,OAAK3P,EAAUhI,EAAM,UACpBgI,EAA+B,KAArB2P,EAAQza,SAAkBya,EAAUA,EAAQzJ,WAAY,OAE3DvP,EAAQqB,GAAO0W,SAAU,SAAW,IAGrC1W,EAIR,SAAS4pB,GAAe5pB,GAEvB,OADAA,EAAK1C,MAAyC,OAAhC0C,EAAK7B,aAAc,SAAsB,IAAM6B,EAAK1C,KAC3D0C,EAER,SAAS6pB,GAAe7pB,GAOvB,MAN2C,WAApCA,EAAK1C,MAAQ,IAAKrB,MAAO,EAAG,GAClC+D,EAAK1C,KAAO0C,EAAK1C,KAAKrB,MAAO,GAE7B+D,EAAK2J,gBAAiB,QAGhB3J,EAGR,SAAS8pB,GAAgBvsB,EAAKwsB,GAC7B,IAAIjsB,EAAGiZ,EAAGzZ,EAAgB0sB,EAAUC,EAAU3F,EAE9C,GAAuB,IAAlByF,EAAK7sB,SAAV,CAKA,GAAKqhB,EAASD,QAAS/gB,KAEtB+mB,EADW/F,EAASjf,IAAK/B,GACP+mB,QAKjB,IAAMhnB,KAFNihB,EAAShF,OAAQwQ,EAAM,iBAETzF,EACb,IAAMxmB,EAAI,EAAGiZ,EAAIuN,EAAQhnB,GAAO2B,OAAQnB,EAAIiZ,EAAGjZ,IAC9Ca,EAAO6kB,MAAMrM,IAAK4S,EAAMzsB,EAAMgnB,EAAQhnB,GAAQQ,IAO7C0gB,EAASF,QAAS/gB,KACtBysB,EAAWxL,EAASzB,OAAQxf,GAC5B0sB,EAAWtrB,EAAOmC,OAAQ,GAAIkpB,GAE9BxL,EAASL,IAAK4L,EAAME,KAkBtB,SAASC,GAAUC,EAAYha,EAAMrQ,EAAUyiB,GAG9CpS,EAAOjU,EAAMiU,GAEb,IAAIuS,EAAUxiB,EAAOmiB,EAAS+H,EAAYxsB,EAAMC,EAC/CC,EAAI,EACJiZ,EAAIoT,EAAWlrB,OACforB,EAAWtT,EAAI,EACfjU,EAAQqN,EAAM,GACdma,EAAkBttB,EAAY8F,GAG/B,GAAKwnB,GACG,EAAJvT,GAA0B,iBAAVjU,IAChB/F,EAAQkkB,YAAcwI,GAASrgB,KAAMtG,GACxC,OAAOqnB,EAAWtqB,KAAM,SAAUoX,GACjC,IAAIb,EAAO+T,EAAWhqB,GAAI8W,GACrBqT,IACJna,EAAM,GAAMrN,EAAM1G,KAAMT,KAAMsb,EAAOb,EAAKmU,SAE3CL,GAAU9T,EAAMjG,EAAMrQ,EAAUyiB,KAIlC,GAAKxL,IAEJ7W,GADAwiB,EAAWN,GAAejS,EAAMga,EAAY,GAAIthB,eAAe,EAAOshB,EAAY5H,IACjErU,WAEmB,IAA/BwU,EAASva,WAAWlJ,SACxByjB,EAAWxiB,GAIPA,GAASqiB,GAAU,CAOvB,IALA6H,GADA/H,EAAU1jB,EAAOoB,IAAK4hB,GAAQe,EAAU,UAAYkH,KAC/B3qB,OAKbnB,EAAIiZ,EAAGjZ,IACdF,EAAO8kB,EAEF5kB,IAAMusB,IACVzsB,EAAOe,EAAOwC,MAAOvD,GAAM,GAAM,GAG5BwsB,GAIJzrB,EAAOgB,MAAO0iB,EAASV,GAAQ/jB,EAAM,YAIvCkC,EAAS1D,KAAM+tB,EAAYrsB,GAAKF,EAAME,GAGvC,GAAKssB,EAOJ,IANAvsB,EAAMwkB,EAASA,EAAQpjB,OAAS,GAAI4J,cAGpClK,EAAOoB,IAAKsiB,EAASwH,IAGf/rB,EAAI,EAAGA,EAAIssB,EAAYtsB,IAC5BF,EAAOykB,EAASvkB,GACXijB,GAAY3X,KAAMxL,EAAKN,MAAQ,MAClCihB,EAASxB,OAAQnf,EAAM,eACxBe,EAAOyF,SAAUvG,EAAKD,KAEjBA,EAAKL,KAA8C,YAArCK,EAAKN,MAAQ,IAAK8F,cAG/BzE,EAAO6rB,WAAa5sB,EAAKH,UAC7BkB,EAAO6rB,SAAU5sB,EAAKL,IAAK,CAC1BC,MAAOI,EAAKJ,OAASI,EAAKO,aAAc,UACtCN,GAGJH,EAASE,EAAKqQ,YAAYpM,QAAS6nB,GAAc,IAAM9rB,EAAMC,IAQnE,OAAOssB,EAGR,SAAS5Q,GAAQvZ,EAAMpB,EAAU6rB,GAKhC,IAJA,IAAI7sB,EACH+kB,EAAQ/jB,EAAWD,EAAOsN,OAAQrN,EAAUoB,GAASA,EACrDlC,EAAI,EAE4B,OAAvBF,EAAO+kB,EAAO7kB,IAAeA,IAChC2sB,GAA8B,IAAlB7sB,EAAKV,UACtByB,EAAO+rB,UAAW/I,GAAQ/jB,IAGtBA,EAAKW,aACJksB,GAAY3K,GAAYliB,IAC5BgkB,GAAeD,GAAQ/jB,EAAM,WAE9BA,EAAKW,WAAWC,YAAaZ,IAI/B,OAAOoC,EAGRrB,EAAOmC,OAAQ,CACd8hB,cAAe,SAAU2H,GACxB,OAAOA,GAGRppB,MAAO,SAAUnB,EAAM2qB,EAAeC,GACrC,IAAI9sB,EAAGiZ,EAAG8T,EAAaC,EApINvtB,EAAKwsB,EACnB/hB,EAoIF7G,EAAQnB,EAAKkhB,WAAW,GACxB6J,EAASjL,GAAY9f,GAGtB,KAAMjD,EAAQokB,gBAAsC,IAAlBnhB,EAAK9C,UAAoC,KAAlB8C,EAAK9C,UAC3DyB,EAAO8W,SAAUzV,IAMnB,IAHA8qB,EAAenJ,GAAQxgB,GAGjBrD,EAAI,EAAGiZ,GAFb8T,EAAclJ,GAAQ3hB,IAEOf,OAAQnB,EAAIiZ,EAAGjZ,IAhJ5BP,EAiJLstB,EAAa/sB,GAjJHisB,EAiJQe,EAAchtB,QAhJzCkK,EAGc,WAHdA,EAAW+hB,EAAK/hB,SAAS5E,gBAGAyd,GAAezX,KAAM7L,EAAID,MACrDysB,EAAKzY,QAAU/T,EAAI+T,QAGK,UAAbtJ,GAAqC,aAAbA,IACnC+hB,EAAKxU,aAAehY,EAAIgY,cA6IxB,GAAKoV,EACJ,GAAKC,EAIJ,IAHAC,EAAcA,GAAelJ,GAAQ3hB,GACrC8qB,EAAeA,GAAgBnJ,GAAQxgB,GAEjCrD,EAAI,EAAGiZ,EAAI8T,EAAY5rB,OAAQnB,EAAIiZ,EAAGjZ,IAC3CgsB,GAAgBe,EAAa/sB,GAAKgtB,EAAchtB,SAGjDgsB,GAAgB9pB,EAAMmB,GAWxB,OAL2B,GAD3B2pB,EAAenJ,GAAQxgB,EAAO,WACZlC,QACjB2iB,GAAekJ,GAAeC,GAAUpJ,GAAQ3hB,EAAM,WAIhDmB,GAGRupB,UAAW,SAAUjrB,GAKpB,IAJA,IAAI2e,EAAMpe,EAAM1C,EACfwd,EAAUnc,EAAO6kB,MAAM1I,QACvBhd,EAAI,OAE6B2D,KAAxBzB,EAAOP,EAAO3B,IAAqBA,IAC5C,GAAK+f,EAAY7d,GAAS,CACzB,GAAOoe,EAAOpe,EAAMue,EAAS7c,SAAc,CAC1C,GAAK0c,EAAKkG,OACT,IAAMhnB,KAAQ8gB,EAAKkG,OACbxJ,EAASxd,GACbqB,EAAO6kB,MAAMjK,OAAQvZ,EAAM1C,GAI3BqB,EAAO4mB,YAAavlB,EAAM1C,EAAM8gB,EAAK0G,QAOxC9kB,EAAMue,EAAS7c,cAAYD,EAEvBzB,EAAMwe,EAAS9c,WAInB1B,EAAMwe,EAAS9c,cAAYD,OAOhC9C,EAAOG,GAAGgC,OAAQ,CACjBkqB,OAAQ,SAAUpsB,GACjB,OAAO2a,GAAQ5d,KAAMiD,GAAU,IAGhC2a,OAAQ,SAAU3a,GACjB,OAAO2a,GAAQ5d,KAAMiD,IAGtBV,KAAM,SAAU4E,GACf,OAAOia,EAAQphB,KAAM,SAAUmH,GAC9B,YAAiBrB,IAAVqB,EACNnE,EAAOT,KAAMvC,MACbA,KAAK8V,QAAQ5R,KAAM,WACK,IAAlBlE,KAAKuB,UAAoC,KAAlBvB,KAAKuB,UAAqC,IAAlBvB,KAAKuB,WACxDvB,KAAKsS,YAAcnL,MAGpB,KAAMA,EAAO7C,UAAUhB,SAG3BgsB,OAAQ,WACP,OAAOf,GAAUvuB,KAAMsE,UAAW,SAAUD,GACpB,IAAlBrE,KAAKuB,UAAoC,KAAlBvB,KAAKuB,UAAqC,IAAlBvB,KAAKuB,UAC3CysB,GAAoBhuB,KAAMqE,GAChC1B,YAAa0B,MAKvBkrB,QAAS,WACR,OAAOhB,GAAUvuB,KAAMsE,UAAW,SAAUD,GAC3C,GAAuB,IAAlBrE,KAAKuB,UAAoC,KAAlBvB,KAAKuB,UAAqC,IAAlBvB,KAAKuB,SAAiB,CACzE,IAAIkE,EAASuoB,GAAoBhuB,KAAMqE,GACvCoB,EAAO+pB,aAAcnrB,EAAMoB,EAAO8M,gBAKrCkd,OAAQ,WACP,OAAOlB,GAAUvuB,KAAMsE,UAAW,SAAUD,GACtCrE,KAAK4C,YACT5C,KAAK4C,WAAW4sB,aAAcnrB,EAAMrE,SAKvC0vB,MAAO,WACN,OAAOnB,GAAUvuB,KAAMsE,UAAW,SAAUD,GACtCrE,KAAK4C,YACT5C,KAAK4C,WAAW4sB,aAAcnrB,EAAMrE,KAAKiP,gBAK5C6G,MAAO,WAIN,IAHA,IAAIzR,EACHlC,EAAI,EAE2B,OAAtBkC,EAAOrE,KAAMmC,IAAeA,IACd,IAAlBkC,EAAK9C,WAGTyB,EAAO+rB,UAAW/I,GAAQ3hB,GAAM,IAGhCA,EAAKiO,YAAc,IAIrB,OAAOtS,MAGRwF,MAAO,SAAUwpB,EAAeC,GAI/B,OAHAD,EAAiC,MAAjBA,GAAgCA,EAChDC,EAAyC,MAArBA,EAA4BD,EAAgBC,EAEzDjvB,KAAKoE,IAAK,WAChB,OAAOpB,EAAOwC,MAAOxF,KAAMgvB,EAAeC,MAI5CL,KAAM,SAAUznB,GACf,OAAOia,EAAQphB,KAAM,SAAUmH,GAC9B,IAAI9C,EAAOrE,KAAM,IAAO,GACvBmC,EAAI,EACJiZ,EAAIpb,KAAKsD,OAEV,QAAewC,IAAVqB,GAAyC,IAAlB9C,EAAK9C,SAChC,OAAO8C,EAAKwM,UAIb,GAAsB,iBAAV1J,IAAuB0mB,GAAapgB,KAAMtG,KACpDue,IAAWP,GAAShY,KAAMhG,IAAW,CAAE,GAAI,KAAQ,GAAIM,eAAkB,CAE1EN,EAAQnE,EAAOikB,cAAe9f,GAE9B,IACC,KAAQhF,EAAIiZ,EAAGjZ,IAIS,KAHvBkC,EAAOrE,KAAMmC,IAAO,IAGVZ,WACTyB,EAAO+rB,UAAW/I,GAAQ3hB,GAAM,IAChCA,EAAKwM,UAAY1J,GAInB9C,EAAO,EAGN,MAAQoI,KAGNpI,GACJrE,KAAK8V,QAAQwZ,OAAQnoB,IAEpB,KAAMA,EAAO7C,UAAUhB,SAG3BqsB,YAAa,WACZ,IAAI/I,EAAU,GAGd,OAAO2H,GAAUvuB,KAAMsE,UAAW,SAAUD,GAC3C,IAAI8P,EAASnU,KAAK4C,WAEbI,EAAO6D,QAAS7G,KAAM4mB,GAAY,IACtC5jB,EAAO+rB,UAAW/I,GAAQhmB,OACrBmU,GACJA,EAAOyb,aAAcvrB,EAAMrE,QAK3B4mB,MAIL5jB,EAAOkB,KAAM,CACZ2rB,SAAU,SACVC,UAAW,UACXN,aAAc,SACdO,YAAa,QACbC,WAAY,eACV,SAAU3qB,EAAM4qB,GAClBjtB,EAAOG,GAAIkC,GAAS,SAAUpC,GAO7B,IANA,IAAIa,EACHC,EAAM,GACNmsB,EAASltB,EAAQC,GACjBwB,EAAOyrB,EAAO5sB,OAAS,EACvBnB,EAAI,EAEGA,GAAKsC,EAAMtC,IAClB2B,EAAQ3B,IAAMsC,EAAOzE,KAAOA,KAAKwF,OAAO,GACxCxC,EAAQktB,EAAQ/tB,IAAO8tB,GAAYnsB,GAInClD,EAAKD,MAAOoD,EAAKD,EAAMH,OAGxB,OAAO3D,KAAK6D,UAAWE,MAGzB,IAAIosB,GAAY,IAAIpmB,OAAQ,KAAOga,GAAO,kBAAmB,KAEzDqM,GAAY,SAAU/rB,GAKxB,IAAIgoB,EAAOhoB,EAAK6I,cAAc4C,YAM9B,OAJMuc,GAASA,EAAKgE,SACnBhE,EAAOtsB,GAGDssB,EAAKiE,iBAAkBjsB,IAG5BksB,GAAO,SAAUlsB,EAAMe,EAASjB,GACnC,IAAIJ,EAAKsB,EACRmrB,EAAM,GAGP,IAAMnrB,KAAQD,EACborB,EAAKnrB,GAAShB,EAAKkgB,MAAOlf,GAC1BhB,EAAKkgB,MAAOlf,GAASD,EAASC,GAM/B,IAAMA,KAHNtB,EAAMI,EAAS1D,KAAM4D,GAGPe,EACbf,EAAKkgB,MAAOlf,GAASmrB,EAAKnrB,GAG3B,OAAOtB,GAIJ0sB,GAAY,IAAI1mB,OAAQma,GAAUrW,KAAM,KAAO,KAiJnD,SAAS6iB,GAAQrsB,EAAMgB,EAAMsrB,GAC5B,IAAIC,EAAOC,EAAUC,EAAU/sB,EAM9BwgB,EAAQlgB,EAAKkgB,MAqCd,OAnCAoM,EAAWA,GAAYP,GAAW/rB,MAQpB,MAFbN,EAAM4sB,EAASI,iBAAkB1rB,IAAUsrB,EAAUtrB,KAEjC8e,GAAY9f,KAC/BN,EAAMf,EAAOuhB,MAAOlgB,EAAMgB,KAQrBjE,EAAQ4vB,kBAAoBb,GAAU1iB,KAAM1J,IAAS0sB,GAAUhjB,KAAMpI,KAG1EurB,EAAQrM,EAAMqM,MACdC,EAAWtM,EAAMsM,SACjBC,EAAWvM,EAAMuM,SAGjBvM,EAAMsM,SAAWtM,EAAMuM,SAAWvM,EAAMqM,MAAQ7sB,EAChDA,EAAM4sB,EAASC,MAGfrM,EAAMqM,MAAQA,EACdrM,EAAMsM,SAAWA,EACjBtM,EAAMuM,SAAWA,SAIJhrB,IAAR/B,EAINA,EAAM,GACNA,EAIF,SAASktB,GAAcC,EAAaC,GAGnC,MAAO,CACNxtB,IAAK,WACJ,IAAKutB,IASL,OAASlxB,KAAK2D,IAAMwtB,GAASxwB,MAAOX,KAAMsE,kBALlCtE,KAAK2D,OA3MhB,WAIC,SAASytB,IAGR,GAAMnM,EAAN,CAIAoM,EAAU9M,MAAM+M,QAAU,+EAE1BrM,EAAIV,MAAM+M,QACT,4HAGD3hB,GAAgBhN,YAAa0uB,GAAY1uB,YAAasiB,GAEtD,IAAIsM,EAAWxxB,EAAOuwB,iBAAkBrL,GACxCuM,EAAoC,OAAjBD,EAASxhB,IAG5B0hB,EAAsE,KAA9CC,EAAoBH,EAASI,YAIrD1M,EAAIV,MAAMqN,MAAQ,MAClBC,EAA6D,KAAzCH,EAAoBH,EAASK,OAIjDE,EAAgE,KAAzCJ,EAAoBH,EAASX,OAMpD3L,EAAIV,MAAMwN,SAAW,WACrBC,EAAiE,KAA9CN,EAAoBzM,EAAIgN,YAAc,GAEzDtiB,GAAgB9M,YAAawuB,GAI7BpM,EAAM,MAGP,SAASyM,EAAoBQ,GAC5B,OAAOlsB,KAAKmsB,MAAOC,WAAYF,IAGhC,IAAIV,EAAkBM,EAAsBE,EAAkBH,EAC7DQ,EAAyBZ,EACzBJ,EAAYzxB,EAAS0C,cAAe,OACpC2iB,EAAMrlB,EAAS0C,cAAe,OAGzB2iB,EAAIV,QAMVU,EAAIV,MAAM+N,eAAiB,cAC3BrN,EAAIM,WAAW,GAAOhB,MAAM+N,eAAiB,GAC7ClxB,EAAQmxB,gBAA+C,gBAA7BtN,EAAIV,MAAM+N,eAEpCtvB,EAAOmC,OAAQ/D,EAAS,CACvBoxB,kBAAmB,WAElB,OADApB,IACOU,GAERd,eAAgB,WAEf,OADAI,IACOS,GAERY,cAAe,WAEd,OADArB,IACOI,GAERkB,mBAAoB,WAEnB,OADAtB,IACOK,GAERkB,cAAe,WAEd,OADAvB,IACOY,GAYRY,qBAAsB,WACrB,IAAIC,EAAOhN,EAAIiN,EAASC,EAmCxB,OAlCgC,MAA3BV,IACJQ,EAAQjzB,EAAS0C,cAAe,SAChCujB,EAAKjmB,EAAS0C,cAAe,MAC7BwwB,EAAUlzB,EAAS0C,cAAe,OAElCuwB,EAAMtO,MAAM+M,QAAU,2DACtBzL,EAAGtB,MAAM+M,QAAU,mBAKnBzL,EAAGtB,MAAMyO,OAAS,MAClBF,EAAQvO,MAAMyO,OAAS,MAQvBF,EAAQvO,MAAMC,QAAU,QAExB7U,GACEhN,YAAakwB,GACblwB,YAAakjB,GACbljB,YAAamwB,GAEfC,EAAUhzB,EAAOuwB,iBAAkBzK,GACnCwM,EAA4BY,SAAUF,EAAQC,OAAQ,IACrDC,SAAUF,EAAQG,eAAgB,IAClCD,SAAUF,EAAQI,kBAAmB,MAAWtN,EAAGuN,aAEpDzjB,GAAgB9M,YAAagwB,IAEvBR,MAvIV,GAsNA,IAAIgB,GAAc,CAAE,SAAU,MAAO,MACpCC,GAAa1zB,EAAS0C,cAAe,OAAQiiB,MAC7CgP,GAAc,GAkBf,SAASC,GAAenuB,GACvB,IAAIouB,EAAQzwB,EAAO0wB,SAAUruB,IAAUkuB,GAAaluB,GAEpD,OAAKouB,IAGApuB,KAAQiuB,GACLjuB,EAEDkuB,GAAaluB,GAxBrB,SAAyBA,GAGxB,IAAIsuB,EAAUtuB,EAAM,GAAI0c,cAAgB1c,EAAK/E,MAAO,GACnD6B,EAAIkxB,GAAY/vB,OAEjB,MAAQnB,IAEP,IADAkD,EAAOguB,GAAalxB,GAAMwxB,KACbL,GACZ,OAAOjuB,EAeoBuuB,CAAgBvuB,IAAUA,GAIxD,IAqeKuL,GAEHijB,GAleDC,GAAe,4BACfC,GAAc,MACdC,GAAU,CAAEjC,SAAU,WAAYkC,WAAY,SAAUzP,QAAS,SACjE0P,GAAqB,CACpBC,cAAe,IACfC,WAAY,OAGd,SAASC,GAAmBzvB,EAAOuC,EAAOmtB,GAIzC,IAAIttB,EAAUid,GAAQ9W,KAAMhG,GAC5B,OAAOH,EAGNhB,KAAKuuB,IAAK,EAAGvtB,EAAS,IAAQstB,GAAY,KAAUttB,EAAS,IAAO,MACpEG,EAGF,SAASqtB,GAAoBnwB,EAAMowB,EAAWC,EAAKC,EAAaC,EAAQC,GACvE,IAAI1yB,EAAkB,UAAdsyB,EAAwB,EAAI,EACnCK,EAAQ,EACRC,EAAQ,EAGT,GAAKL,KAAUC,EAAc,SAAW,WACvC,OAAO,EAGR,KAAQxyB,EAAI,EAAGA,GAAK,EAGN,WAARuyB,IACJK,GAAS/xB,EAAOyhB,IAAKpgB,EAAMqwB,EAAMxQ,GAAW/hB,IAAK,EAAMyyB,IAIlDD,GAmBQ,YAARD,IACJK,GAAS/xB,EAAOyhB,IAAKpgB,EAAM,UAAY6f,GAAW/hB,IAAK,EAAMyyB,IAIjD,WAARF,IACJK,GAAS/xB,EAAOyhB,IAAKpgB,EAAM,SAAW6f,GAAW/hB,GAAM,SAAS,EAAMyyB,MAtBvEG,GAAS/xB,EAAOyhB,IAAKpgB,EAAM,UAAY6f,GAAW/hB,IAAK,EAAMyyB,GAGhD,YAARF,EACJK,GAAS/xB,EAAOyhB,IAAKpgB,EAAM,SAAW6f,GAAW/hB,GAAM,SAAS,EAAMyyB,GAItEE,GAAS9xB,EAAOyhB,IAAKpgB,EAAM,SAAW6f,GAAW/hB,GAAM,SAAS,EAAMyyB,IAoCzE,OAhBMD,GAA8B,GAAfE,IAIpBE,GAAS/uB,KAAKuuB,IAAK,EAAGvuB,KAAKgvB,KAC1B3wB,EAAM,SAAWowB,EAAW,GAAI1S,cAAgB0S,EAAUn0B,MAAO,IACjEu0B,EACAE,EACAD,EACA,MAIM,GAGDC,EAGR,SAASE,GAAkB5wB,EAAMowB,EAAWK,GAG3C,IAAIF,EAASxE,GAAW/rB,GAKvBswB,IADmBvzB,EAAQoxB,qBAAuBsC,IAEE,eAAnD9xB,EAAOyhB,IAAKpgB,EAAM,aAAa,EAAOuwB,GACvCM,EAAmBP,EAEnBvyB,EAAMsuB,GAAQrsB,EAAMowB,EAAWG,GAC/BO,EAAa,SAAWV,EAAW,GAAI1S,cAAgB0S,EAAUn0B,MAAO,GAIzE,GAAK6vB,GAAU1iB,KAAMrL,GAAQ,CAC5B,IAAM0yB,EACL,OAAO1yB,EAERA,EAAM,OAyCP,QAlCQhB,EAAQoxB,qBAAuBmC,IAMrCvzB,EAAQwxB,wBAA0BvmB,EAAUhI,EAAM,OAI3C,SAARjC,IAICgwB,WAAYhwB,IAA0D,WAAjDY,EAAOyhB,IAAKpgB,EAAM,WAAW,EAAOuwB,KAG1DvwB,EAAK+wB,iBAAiB9xB,SAEtBqxB,EAAiE,eAAnD3xB,EAAOyhB,IAAKpgB,EAAM,aAAa,EAAOuwB,IAKpDM,EAAmBC,KAAc9wB,KAEhCjC,EAAMiC,EAAM8wB,MAKd/yB,EAAMgwB,WAAYhwB,IAAS,GAI1BoyB,GACCnwB,EACAowB,EACAK,IAAWH,EAAc,SAAW,WACpCO,EACAN,EAGAxyB,GAEE,KAGLY,EAAOmC,OAAQ,CAIdkwB,SAAU,CACTC,QAAS,CACR3xB,IAAK,SAAUU,EAAMssB,GACpB,GAAKA,EAAW,CAGf,IAAI5sB,EAAM2sB,GAAQrsB,EAAM,WACxB,MAAe,KAARN,EAAa,IAAMA,MAO9BwxB,UAAW,CACVC,yBAA2B,EAC3BC,aAAe,EACfC,aAAe,EACfC,UAAY,EACZC,YAAc,EACdxB,YAAc,EACdyB,UAAY,EACZC,YAAc,EACdC,eAAiB,EACjBC,iBAAmB,EACnBC,SAAW,EACXC,YAAc,EACdC,cAAgB,EAChBC,YAAc,EACdd,SAAW,EACXe,OAAS,EACTC,SAAW,EACXC,QAAU,EACVC,QAAU,EACVC,MAAQ,GAKT/C,SAAU,GAGVnP,MAAO,SAAUlgB,EAAMgB,EAAM8B,EAAO2tB,GAGnC,GAAMzwB,GAA0B,IAAlBA,EAAK9C,UAAoC,IAAlB8C,EAAK9C,UAAmB8C,EAAKkgB,MAAlE,CAKA,IAAIxgB,EAAKpC,EAAM6hB,EACdkT,EAAW1U,EAAW3c,GACtBsxB,EAAe5C,GAAYtmB,KAAMpI,GACjCkf,EAAQlgB,EAAKkgB,MAad,GARMoS,IACLtxB,EAAOmuB,GAAekD,IAIvBlT,EAAQxgB,EAAOqyB,SAAUhwB,IAAUrC,EAAOqyB,SAAUqB,QAGrC5wB,IAAVqB,EA0CJ,OAAKqc,GAAS,QAASA,QACwB1d,KAA5C/B,EAAMyf,EAAM7f,IAAKU,GAAM,EAAOywB,IAEzB/wB,EAIDwgB,EAAOlf,GA7CA,YAHd1D,SAAcwF,KAGcpD,EAAMkgB,GAAQ9W,KAAMhG,KAAapD,EAAK,KACjEoD,EAxoEJ,SAAoB9C,EAAMqe,EAAMkU,EAAYC,GAC3C,IAAIC,EAAUC,EACbC,EAAgB,GAChBC,EAAeJ,EACd,WACC,OAAOA,EAAM/nB,OAEd,WACC,OAAO9L,EAAOyhB,IAAKpgB,EAAMqe,EAAM,KAEjCwU,EAAUD,IACVE,EAAOP,GAAcA,EAAY,KAAS5zB,EAAOuyB,UAAW7S,GAAS,GAAK,MAG1E0U,EAAgB/yB,EAAK9C,WAClByB,EAAOuyB,UAAW7S,IAAmB,OAATyU,IAAkBD,IAChDjT,GAAQ9W,KAAMnK,EAAOyhB,IAAKpgB,EAAMqe,IAElC,GAAK0U,GAAiBA,EAAe,KAAQD,EAAO,CAInDD,GAAoB,EAGpBC,EAAOA,GAAQC,EAAe,GAG9BA,GAAiBF,GAAW,EAE5B,MAAQF,IAIPh0B,EAAOuhB,MAAOlgB,EAAMqe,EAAM0U,EAAgBD,IACnC,EAAIJ,IAAY,GAAMA,EAAQE,IAAiBC,GAAW,MAAW,IAC3EF,EAAgB,GAEjBI,GAAgCL,EAIjCK,GAAgC,EAChCp0B,EAAOuhB,MAAOlgB,EAAMqe,EAAM0U,EAAgBD,GAG1CP,EAAaA,GAAc,GAgB5B,OAbKA,IACJQ,GAAiBA,IAAkBF,GAAW,EAG9CJ,EAAWF,EAAY,GACtBQ,GAAkBR,EAAY,GAAM,GAAMA,EAAY,IACrDA,EAAY,GACTC,IACJA,EAAMM,KAAOA,EACbN,EAAM3iB,MAAQkjB,EACdP,EAAM7xB,IAAM8xB,IAGPA,EA0kEIO,CAAWhzB,EAAMgB,EAAMtB,GAG/BpC,EAAO,UAIM,MAATwF,GAAiBA,GAAUA,IAOlB,WAATxF,GAAsBg1B,IAC1BxvB,GAASpD,GAAOA,EAAK,KAASf,EAAOuyB,UAAWmB,GAAa,GAAK,OAI7Dt1B,EAAQmxB,iBAA6B,KAAVprB,GAAiD,IAAjC9B,EAAKxE,QAAS,gBAC9D0jB,EAAOlf,GAAS,WAIXme,GAAY,QAASA,QACsB1d,KAA9CqB,EAAQqc,EAAMhB,IAAKne,EAAM8C,EAAO2tB,MAE7B6B,EACJpS,EAAM+S,YAAajyB,EAAM8B,GAEzBod,EAAOlf,GAAS8B,MAkBpBsd,IAAK,SAAUpgB,EAAMgB,EAAMyvB,EAAOF,GACjC,IAAIxyB,EAAKwB,EAAK4f,EACbkT,EAAW1U,EAAW3c,GA6BvB,OA5BgB0uB,GAAYtmB,KAAMpI,KAMjCA,EAAOmuB,GAAekD,KAIvBlT,EAAQxgB,EAAOqyB,SAAUhwB,IAAUrC,EAAOqyB,SAAUqB,KAGtC,QAASlT,IACtBphB,EAAMohB,EAAM7f,IAAKU,GAAM,EAAMywB,SAIjBhvB,IAAR1D,IACJA,EAAMsuB,GAAQrsB,EAAMgB,EAAMuvB,IAId,WAARxyB,GAAoBiD,KAAQ6uB,KAChC9xB,EAAM8xB,GAAoB7uB,IAIZ,KAAVyvB,GAAgBA,GACpBlxB,EAAMwuB,WAAYhwB,IACD,IAAV0yB,GAAkByC,SAAU3zB,GAAQA,GAAO,EAAIxB,GAGhDA,KAITY,EAAOkB,KAAM,CAAE,SAAU,SAAW,SAAUsD,EAAIitB,GACjDzxB,EAAOqyB,SAAUZ,GAAc,CAC9B9wB,IAAK,SAAUU,EAAMssB,EAAUmE,GAC9B,GAAKnE,EAIJ,OAAOmD,GAAarmB,KAAMzK,EAAOyhB,IAAKpgB,EAAM,aAQxCA,EAAK+wB,iBAAiB9xB,QAAWe,EAAKmzB,wBAAwB5G,MAIjEqE,GAAkB5wB,EAAMowB,EAAWK,GAHnCvE,GAAMlsB,EAAM2vB,GAAS,WACpB,OAAOiB,GAAkB5wB,EAAMowB,EAAWK,MAM9CtS,IAAK,SAAUne,EAAM8C,EAAO2tB,GAC3B,IAAI9tB,EACH4tB,EAASxE,GAAW/rB,GAIpBozB,GAAsBr2B,EAAQuxB,iBACT,aAApBiC,EAAO7C,SAIR4C,GADkB8C,GAAsB3C,IAEY,eAAnD9xB,EAAOyhB,IAAKpgB,EAAM,aAAa,EAAOuwB,GACvCN,EAAWQ,EACVN,GACCnwB,EACAowB,EACAK,EACAH,EACAC,GAED,EAqBF,OAjBKD,GAAe8C,IACnBnD,GAAYtuB,KAAKgvB,KAChB3wB,EAAM,SAAWowB,EAAW,GAAI1S,cAAgB0S,EAAUn0B,MAAO,IACjE8xB,WAAYwC,EAAQH,IACpBD,GAAoBnwB,EAAMowB,EAAW,UAAU,EAAOG,GACtD,KAKGN,IAActtB,EAAUid,GAAQ9W,KAAMhG,KACb,QAA3BH,EAAS,IAAO,QAElB3C,EAAKkgB,MAAOkQ,GAActtB,EAC1BA,EAAQnE,EAAOyhB,IAAKpgB,EAAMowB,IAGpBJ,GAAmBhwB,EAAM8C,EAAOmtB,OAK1CtxB,EAAOqyB,SAAS1D,WAAaV,GAAc7vB,EAAQsxB,mBAClD,SAAUruB,EAAMssB,GACf,GAAKA,EACJ,OAASyB,WAAY1B,GAAQrsB,EAAM,gBAClCA,EAAKmzB,wBAAwBE,KAC5BnH,GAAMlsB,EAAM,CAAEstB,WAAY,GAAK,WAC9B,OAAOttB,EAAKmzB,wBAAwBE,QAEnC,OAMP10B,EAAOkB,KAAM,CACZyzB,OAAQ,GACRC,QAAS,GACTC,OAAQ,SACN,SAAUC,EAAQC,GACpB/0B,EAAOqyB,SAAUyC,EAASC,GAAW,CACpCC,OAAQ,SAAU7wB,GAOjB,IANA,IAAIhF,EAAI,EACP81B,EAAW,GAGXC,EAAyB,iBAAV/wB,EAAqBA,EAAMI,MAAO,KAAQ,CAAEJ,GAEpDhF,EAAI,EAAGA,IACd81B,EAAUH,EAAS5T,GAAW/hB,GAAM41B,GACnCG,EAAO/1B,IAAO+1B,EAAO/1B,EAAI,IAAO+1B,EAAO,GAGzC,OAAOD,IAIO,WAAXH,IACJ90B,EAAOqyB,SAAUyC,EAASC,GAASvV,IAAM6R,MAI3CrxB,EAAOG,GAAGgC,OAAQ,CACjBsf,IAAK,SAAUpf,EAAM8B,GACpB,OAAOia,EAAQphB,KAAM,SAAUqE,EAAMgB,EAAM8B,GAC1C,IAAIytB,EAAQ9vB,EACXV,EAAM,GACNjC,EAAI,EAEL,GAAKyD,MAAMC,QAASR,GAAS,CAI5B,IAHAuvB,EAASxE,GAAW/rB,GACpBS,EAAMO,EAAK/B,OAEHnB,EAAI2C,EAAK3C,IAChBiC,EAAKiB,EAAMlD,IAAQa,EAAOyhB,IAAKpgB,EAAMgB,EAAMlD,IAAK,EAAOyyB,GAGxD,OAAOxwB,EAGR,YAAiB0B,IAAVqB,EACNnE,EAAOuhB,MAAOlgB,EAAMgB,EAAM8B,GAC1BnE,EAAOyhB,IAAKpgB,EAAMgB,IACjBA,EAAM8B,EAA0B,EAAnB7C,UAAUhB,WAO5BN,EAAOG,GAAGg1B,MAAQ,SAAUC,EAAMz2B,GAIjC,OAHAy2B,EAAOp1B,EAAOq1B,IAAKr1B,EAAOq1B,GAAGC,OAAQF,IAAiBA,EACtDz2B,EAAOA,GAAQ,KAER3B,KAAKud,MAAO5b,EAAM,SAAU4K,EAAMiX,GACxC,IAAI+U,EAAUx4B,EAAO+f,WAAYvT,EAAM6rB,GACvC5U,EAAME,KAAO,WACZ3jB,EAAOy4B,aAAcD,OAOnB3nB,GAAQhR,EAAS0C,cAAe,SAEnCuxB,GADSj0B,EAAS0C,cAAe,UACpBK,YAAa/C,EAAS0C,cAAe,WAEnDsO,GAAMjP,KAAO,WAIbP,EAAQq3B,QAA0B,KAAhB7nB,GAAMzJ,MAIxB/F,EAAQs3B,YAAc7E,GAAIje,UAI1BhF,GAAQhR,EAAS0C,cAAe,UAC1B6E,MAAQ,IACdyJ,GAAMjP,KAAO,QACbP,EAAQu3B,WAA6B,MAAhB/nB,GAAMzJ,MAI5B,IAAIyxB,GACHhqB,GAAa5L,EAAO6O,KAAKjD,WAE1B5L,EAAOG,GAAGgC,OAAQ,CACjB4M,KAAM,SAAU1M,EAAM8B,GACrB,OAAOia,EAAQphB,KAAMgD,EAAO+O,KAAM1M,EAAM8B,EAA0B,EAAnB7C,UAAUhB,SAG1Du1B,WAAY,SAAUxzB,GACrB,OAAOrF,KAAKkE,KAAM,WACjBlB,EAAO61B,WAAY74B,KAAMqF,QAK5BrC,EAAOmC,OAAQ,CACd4M,KAAM,SAAU1N,EAAMgB,EAAM8B,GAC3B,IAAIpD,EAAKyf,EACRsV,EAAQz0B,EAAK9C,SAGd,GAAe,IAAVu3B,GAAyB,IAAVA,GAAyB,IAAVA,EAKnC,MAAkC,oBAAtBz0B,EAAK7B,aACTQ,EAAO0f,KAAMre,EAAMgB,EAAM8B,IAKlB,IAAV2xB,GAAgB91B,EAAO8W,SAAUzV,KACrCmf,EAAQxgB,EAAO+1B,UAAW1zB,EAAKoC,iBAC5BzE,EAAO6O,KAAK/E,MAAMjC,KAAK4C,KAAMpI,GAASuzB,QAAW9yB,SAGtCA,IAAVqB,EACW,OAAVA,OACJnE,EAAO61B,WAAYx0B,EAAMgB,GAIrBme,GAAS,QAASA,QACuB1d,KAA3C/B,EAAMyf,EAAMhB,IAAKne,EAAM8C,EAAO9B,IACzBtB,GAGRM,EAAK5B,aAAc4C,EAAM8B,EAAQ,IAC1BA,GAGHqc,GAAS,QAASA,GAA+C,QAApCzf,EAAMyf,EAAM7f,IAAKU,EAAMgB,IACjDtB,EAMM,OAHdA,EAAMf,EAAOwN,KAAKuB,KAAM1N,EAAMgB,SAGTS,EAAY/B,IAGlCg1B,UAAW,CACVp3B,KAAM,CACL6gB,IAAK,SAAUne,EAAM8C,GACpB,IAAM/F,EAAQu3B,YAAwB,UAAVxxB,GAC3BkF,EAAUhI,EAAM,SAAY,CAC5B,IAAIjC,EAAMiC,EAAK8C,MAKf,OAJA9C,EAAK5B,aAAc,OAAQ0E,GACtB/E,IACJiC,EAAK8C,MAAQ/E,GAEP+E,MAMX0xB,WAAY,SAAUx0B,EAAM8C,GAC3B,IAAI9B,EACHlD,EAAI,EAIJ62B,EAAY7xB,GAASA,EAAM2F,MAAOoP,GAEnC,GAAK8c,GAA+B,IAAlB30B,EAAK9C,SACtB,MAAU8D,EAAO2zB,EAAW72B,KAC3BkC,EAAK2J,gBAAiB3I,MAO1BuzB,GAAW,CACVpW,IAAK,SAAUne,EAAM8C,EAAO9B,GAQ3B,OAPe,IAAV8B,EAGJnE,EAAO61B,WAAYx0B,EAAMgB,GAEzBhB,EAAK5B,aAAc4C,EAAMA,GAEnBA,IAITrC,EAAOkB,KAAMlB,EAAO6O,KAAK/E,MAAMjC,KAAKmZ,OAAOlX,MAAO,QAAU,SAAUtF,EAAInC,GACzE,IAAI4zB,EAASrqB,GAAYvJ,IAAUrC,EAAOwN,KAAKuB,KAE/CnD,GAAYvJ,GAAS,SAAUhB,EAAMgB,EAAMwC,GAC1C,IAAI9D,EAAKolB,EACR+P,EAAgB7zB,EAAKoC,cAYtB,OAVMI,IAGLshB,EAASva,GAAYsqB,GACrBtqB,GAAYsqB,GAAkBn1B,EAC9BA,EAAqC,MAA/Bk1B,EAAQ50B,EAAMgB,EAAMwC,GACzBqxB,EACA,KACDtqB,GAAYsqB,GAAkB/P,GAExBplB,KAOT,IAAIo1B,GAAa,sCAChBC,GAAa,gBAyIb,SAASC,GAAkBlyB,GAE1B,OADaA,EAAM2F,MAAOoP,IAAmB,IAC/BrO,KAAM,KAItB,SAASyrB,GAAUj1B,GAClB,OAAOA,EAAK7B,cAAgB6B,EAAK7B,aAAc,UAAa,GAG7D,SAAS+2B,GAAgBpyB,GACxB,OAAKvB,MAAMC,QAASsB,GACZA,EAEc,iBAAVA,GACJA,EAAM2F,MAAOoP,IAEd,GAxJRlZ,EAAOG,GAAGgC,OAAQ,CACjBud,KAAM,SAAUrd,EAAM8B,GACrB,OAAOia,EAAQphB,KAAMgD,EAAO0f,KAAMrd,EAAM8B,EAA0B,EAAnB7C,UAAUhB,SAG1Dk2B,WAAY,SAAUn0B,GACrB,OAAOrF,KAAKkE,KAAM,kBACVlE,KAAMgD,EAAOy2B,QAASp0B,IAAUA,QAK1CrC,EAAOmC,OAAQ,CACdud,KAAM,SAAUre,EAAMgB,EAAM8B,GAC3B,IAAIpD,EAAKyf,EACRsV,EAAQz0B,EAAK9C,SAGd,GAAe,IAAVu3B,GAAyB,IAAVA,GAAyB,IAAVA,EAWnC,OAPe,IAAVA,GAAgB91B,EAAO8W,SAAUzV,KAGrCgB,EAAOrC,EAAOy2B,QAASp0B,IAAUA,EACjCme,EAAQxgB,EAAO02B,UAAWr0B,SAGZS,IAAVqB,EACCqc,GAAS,QAASA,QACuB1d,KAA3C/B,EAAMyf,EAAMhB,IAAKne,EAAM8C,EAAO9B,IACzBtB,EAGCM,EAAMgB,GAAS8B,EAGpBqc,GAAS,QAASA,GAA+C,QAApCzf,EAAMyf,EAAM7f,IAAKU,EAAMgB,IACjDtB,EAGDM,EAAMgB,IAGdq0B,UAAW,CACVjkB,SAAU,CACT9R,IAAK,SAAUU,GAOd,IAAIs1B,EAAW32B,EAAOwN,KAAKuB,KAAM1N,EAAM,YAEvC,OAAKs1B,EACG1G,SAAU0G,EAAU,IAI3BR,GAAW1rB,KAAMpJ,EAAKgI,WACtB+sB,GAAW3rB,KAAMpJ,EAAKgI,WACtBhI,EAAKmR,KAEE,GAGA,KAKXikB,QAAS,CACRG,MAAO,UACPC,QAAS,eAYLz4B,EAAQs3B,cACb11B,EAAO02B,UAAU9jB,SAAW,CAC3BjS,IAAK,SAAUU,GAId,IAAI8P,EAAS9P,EAAKzB,WAIlB,OAHKuR,GAAUA,EAAOvR,YACrBuR,EAAOvR,WAAWiT,cAEZ,MAER2M,IAAK,SAAUne,GAId,IAAI8P,EAAS9P,EAAKzB,WACbuR,IACJA,EAAO0B,cAEF1B,EAAOvR,YACXuR,EAAOvR,WAAWiT,kBAOvB7S,EAAOkB,KAAM,CACZ,WACA,WACA,YACA,cACA,cACA,UACA,UACA,SACA,cACA,mBACE,WACFlB,EAAOy2B,QAASz5B,KAAKyH,eAAkBzH,OA4BxCgD,EAAOG,GAAGgC,OAAQ,CACjB20B,SAAU,SAAU3yB,GACnB,IAAI4yB,EAAS11B,EAAMyK,EAAKkrB,EAAUC,EAAOl1B,EAAGm1B,EAC3C/3B,EAAI,EAEL,GAAKd,EAAY8F,GAChB,OAAOnH,KAAKkE,KAAM,SAAUa,GAC3B/B,EAAQhD,MAAO85B,SAAU3yB,EAAM1G,KAAMT,KAAM+E,EAAGu0B,GAAUt5B,UAM1D,IAFA+5B,EAAUR,GAAgBpyB,IAEb7D,OACZ,MAAUe,EAAOrE,KAAMmC,KAItB,GAHA63B,EAAWV,GAAUj1B,GACrByK,EAAwB,IAAlBzK,EAAK9C,UAAoB,IAAM83B,GAAkBW,GAAa,IAEzD,CACVj1B,EAAI,EACJ,MAAUk1B,EAAQF,EAASh1B,KACrB+J,EAAIjO,QAAS,IAAMo5B,EAAQ,KAAQ,IACvCnrB,GAAOmrB,EAAQ,KAMZD,KADLE,EAAab,GAAkBvqB,KAE9BzK,EAAK5B,aAAc,QAASy3B,GAMhC,OAAOl6B,MAGRm6B,YAAa,SAAUhzB,GACtB,IAAI4yB,EAAS11B,EAAMyK,EAAKkrB,EAAUC,EAAOl1B,EAAGm1B,EAC3C/3B,EAAI,EAEL,GAAKd,EAAY8F,GAChB,OAAOnH,KAAKkE,KAAM,SAAUa,GAC3B/B,EAAQhD,MAAOm6B,YAAahzB,EAAM1G,KAAMT,KAAM+E,EAAGu0B,GAAUt5B,UAI7D,IAAMsE,UAAUhB,OACf,OAAOtD,KAAK+R,KAAM,QAAS,IAK5B,IAFAgoB,EAAUR,GAAgBpyB,IAEb7D,OACZ,MAAUe,EAAOrE,KAAMmC,KAMtB,GALA63B,EAAWV,GAAUj1B,GAGrByK,EAAwB,IAAlBzK,EAAK9C,UAAoB,IAAM83B,GAAkBW,GAAa,IAEzD,CACVj1B,EAAI,EACJ,MAAUk1B,EAAQF,EAASh1B,KAG1B,OAA4C,EAApC+J,EAAIjO,QAAS,IAAMo5B,EAAQ,KAClCnrB,EAAMA,EAAI5I,QAAS,IAAM+zB,EAAQ,IAAK,KAMnCD,KADLE,EAAab,GAAkBvqB,KAE9BzK,EAAK5B,aAAc,QAASy3B,GAMhC,OAAOl6B,MAGRo6B,YAAa,SAAUjzB,EAAOkzB,GAC7B,IAAI14B,SAAcwF,EACjBmzB,EAAwB,WAAT34B,GAAqBiE,MAAMC,QAASsB,GAEpD,MAAyB,kBAAbkzB,GAA0BC,EAC9BD,EAAWr6B,KAAK85B,SAAU3yB,GAAUnH,KAAKm6B,YAAahzB,GAGzD9F,EAAY8F,GACTnH,KAAKkE,KAAM,SAAU/B,GAC3Ba,EAAQhD,MAAOo6B,YACdjzB,EAAM1G,KAAMT,KAAMmC,EAAGm3B,GAAUt5B,MAAQq6B,GACvCA,KAKIr6B,KAAKkE,KAAM,WACjB,IAAIgM,EAAW/N,EAAGsY,EAAM8f,EAExB,GAAKD,EAAe,CAGnBn4B,EAAI,EACJsY,EAAOzX,EAAQhD,MACfu6B,EAAahB,GAAgBpyB,GAE7B,MAAU+I,EAAYqqB,EAAYp4B,KAG5BsY,EAAK+f,SAAUtqB,GACnBuK,EAAK0f,YAAajqB,GAElBuK,EAAKqf,SAAU5pB,aAKIpK,IAAVqB,GAAgC,YAATxF,KAClCuO,EAAYopB,GAAUt5B,QAIrB4iB,EAASJ,IAAKxiB,KAAM,gBAAiBkQ,GAOjClQ,KAAKyC,cACTzC,KAAKyC,aAAc,QAClByN,IAAuB,IAAV/I,EACZ,GACAyb,EAASjf,IAAK3D,KAAM,kBAAqB,QAO/Cw6B,SAAU,SAAUv3B,GACnB,IAAIiN,EAAW7L,EACdlC,EAAI,EAEL+N,EAAY,IAAMjN,EAAW,IAC7B,MAAUoB,EAAOrE,KAAMmC,KACtB,GAAuB,IAAlBkC,EAAK9C,WACoE,GAA3E,IAAM83B,GAAkBC,GAAUj1B,IAAW,KAAMxD,QAASqP,GAC9D,OAAO,EAIT,OAAO,KAOT,IAAIuqB,GAAU,MAEdz3B,EAAOG,GAAGgC,OAAQ,CACjB/C,IAAK,SAAU+E,GACd,IAAIqc,EAAOzf,EAAK4qB,EACftqB,EAAOrE,KAAM,GAEd,OAAMsE,UAAUhB,QA0BhBqrB,EAAkBttB,EAAY8F,GAEvBnH,KAAKkE,KAAM,SAAU/B,GAC3B,IAAIC,EAEmB,IAAlBpC,KAAKuB,WAWE,OANXa,EADIusB,EACExnB,EAAM1G,KAAMT,KAAMmC,EAAGa,EAAQhD,MAAOoC,OAEpC+E,GAKN/E,EAAM,GAEoB,iBAARA,EAClBA,GAAO,GAEIwD,MAAMC,QAASzD,KAC1BA,EAAMY,EAAOoB,IAAKhC,EAAK,SAAU+E,GAChC,OAAgB,MAATA,EAAgB,GAAKA,EAAQ,OAItCqc,EAAQxgB,EAAO03B,SAAU16B,KAAK2B,OAAUqB,EAAO03B,SAAU16B,KAAKqM,SAAS5E,iBAGrD,QAAS+b,QAA+C1d,IAApC0d,EAAMhB,IAAKxiB,KAAMoC,EAAK,WAC3DpC,KAAKmH,MAAQ/E,OAzDTiC,GACJmf,EAAQxgB,EAAO03B,SAAUr2B,EAAK1C,OAC7BqB,EAAO03B,SAAUr2B,EAAKgI,SAAS5E,iBAG/B,QAAS+b,QACgC1d,KAAvC/B,EAAMyf,EAAM7f,IAAKU,EAAM,UAElBN,EAMY,iBAHpBA,EAAMM,EAAK8C,OAIHpD,EAAImC,QAASu0B,GAAS,IAIhB,MAAP12B,EAAc,GAAKA,OAG3B,KAyCHf,EAAOmC,OAAQ,CACdu1B,SAAU,CACTjV,OAAQ,CACP9hB,IAAK,SAAUU,GAEd,IAAIjC,EAAMY,EAAOwN,KAAKuB,KAAM1N,EAAM,SAClC,OAAc,MAAPjC,EACNA,EAMAi3B,GAAkBr2B,EAAOT,KAAM8B,MAGlC2D,OAAQ,CACPrE,IAAK,SAAUU,GACd,IAAI8C,EAAOse,EAAQtjB,EAClBiD,EAAUf,EAAKe,QACfkW,EAAQjX,EAAKwR,cACb8R,EAAoB,eAAdtjB,EAAK1C,KACXkjB,EAAS8C,EAAM,KAAO,GACtB4M,EAAM5M,EAAMrM,EAAQ,EAAIlW,EAAQ9B,OAUjC,IAPCnB,EADImZ,EAAQ,EACRiZ,EAGA5M,EAAMrM,EAAQ,EAIXnZ,EAAIoyB,EAAKpyB,IAKhB,KAJAsjB,EAASrgB,EAASjD,IAIJyT,UAAYzT,IAAMmZ,KAG7BmK,EAAOrZ,YACLqZ,EAAO7iB,WAAWwJ,WACnBC,EAAUoZ,EAAO7iB,WAAY,aAAiB,CAMjD,GAHAuE,EAAQnE,EAAQyiB,GAASrjB,MAGpBulB,EACJ,OAAOxgB,EAIR0d,EAAOjkB,KAAMuG,GAIf,OAAO0d,GAGRrC,IAAK,SAAUne,EAAM8C,GACpB,IAAIwzB,EAAWlV,EACdrgB,EAAUf,EAAKe,QACfyf,EAAS7hB,EAAO2D,UAAWQ,GAC3BhF,EAAIiD,EAAQ9B,OAEb,MAAQnB,MACPsjB,EAASrgB,EAASjD,IAINyT,UACuD,EAAlE5S,EAAO6D,QAAS7D,EAAO03B,SAASjV,OAAO9hB,IAAK8hB,GAAUZ,MAEtD8V,GAAY,GAUd,OAHMA,IACLt2B,EAAKwR,eAAiB,GAEhBgP,OAOX7hB,EAAOkB,KAAM,CAAE,QAAS,YAAc,WACrClB,EAAO03B,SAAU16B,MAAS,CACzBwiB,IAAK,SAAUne,EAAM8C,GACpB,GAAKvB,MAAMC,QAASsB,GACnB,OAAS9C,EAAKsR,SAA2D,EAAjD3S,EAAO6D,QAAS7D,EAAQqB,GAAOjC,MAAO+E,KAI3D/F,EAAQq3B,UACbz1B,EAAO03B,SAAU16B,MAAO2D,IAAM,SAAUU,GACvC,OAAwC,OAAjCA,EAAK7B,aAAc,SAAqB,KAAO6B,EAAK8C,UAW9D/F,EAAQw5B,QAAU,cAAe76B,EAGjC,IAAI86B,GAAc,kCACjBC,GAA0B,SAAUruB,GACnCA,EAAE2b,mBAGJplB,EAAOmC,OAAQnC,EAAO6kB,MAAO,CAE5BU,QAAS,SAAUV,EAAOpF,EAAMpe,EAAM02B,GAErC,IAAI54B,EAAG2M,EAAK6B,EAAKqqB,EAAYC,EAAQ9R,EAAQhK,EAAS+b,EACrDC,EAAY,CAAE92B,GAAQzE,GACtB+B,EAAOX,EAAOP,KAAMonB,EAAO,QAAWA,EAAMlmB,KAAOkmB,EACnDkB,EAAa/nB,EAAOP,KAAMonB,EAAO,aAAgBA,EAAMpY,UAAUlI,MAAO,KAAQ,GAKjF,GAHAuH,EAAMosB,EAAcvqB,EAAMtM,EAAOA,GAAQzE,EAGlB,IAAlByE,EAAK9C,UAAoC,IAAlB8C,EAAK9C,WAK5Bs5B,GAAYptB,KAAM9L,EAAOqB,EAAO6kB,MAAMuB,cAIf,EAAvBznB,EAAKd,QAAS,OAIlBc,GADAonB,EAAapnB,EAAK4F,MAAO,MACP8G,QAClB0a,EAAW9jB,QAEZg2B,EAASt5B,EAAKd,QAAS,KAAQ,GAAK,KAAOc,GAG3CkmB,EAAQA,EAAO7kB,EAAO+C,SACrB8hB,EACA,IAAI7kB,EAAOwlB,MAAO7mB,EAAuB,iBAAVkmB,GAAsBA,IAGhDK,UAAY6S,EAAe,EAAI,EACrClT,EAAMpY,UAAYsZ,EAAWlb,KAAM,KACnCga,EAAMwC,WAAaxC,EAAMpY,UACxB,IAAI1F,OAAQ,UAAYgf,EAAWlb,KAAM,iBAAoB,WAC7D,KAGDga,EAAMtU,YAASzN,EACT+hB,EAAMpiB,SACXoiB,EAAMpiB,OAASpB,GAIhBoe,EAAe,MAARA,EACN,CAAEoF,GACF7kB,EAAO2D,UAAW8b,EAAM,CAAEoF,IAG3B1I,EAAUnc,EAAO6kB,MAAM1I,QAASxd,IAAU,GACpCo5B,IAAgB5b,EAAQoJ,UAAmD,IAAxCpJ,EAAQoJ,QAAQ5nB,MAAO0D,EAAMoe,IAAtE,CAMA,IAAMsY,IAAiB5b,EAAQ4L,WAAatpB,EAAU4C,GAAS,CAM9D,IAJA22B,EAAa7b,EAAQgJ,cAAgBxmB,EAC/Bk5B,GAAYptB,KAAMutB,EAAar5B,KACpCmN,EAAMA,EAAIlM,YAEHkM,EAAKA,EAAMA,EAAIlM,WACtBu4B,EAAUv6B,KAAMkO,GAChB6B,EAAM7B,EAIF6B,KAAUtM,EAAK6I,eAAiBtN,IACpCu7B,EAAUv6B,KAAM+P,EAAIb,aAAea,EAAIyqB,cAAgBr7B,GAKzDoC,EAAI,EACJ,OAAU2M,EAAMqsB,EAAWh5B,QAAY0lB,EAAMqC,uBAC5CgR,EAAcpsB,EACd+Y,EAAMlmB,KAAW,EAAJQ,EACZ64B,EACA7b,EAAQmK,UAAY3nB,GAGrBwnB,GAAWvG,EAASjf,IAAKmL,EAAK,WAAc1O,OAAO8oB,OAAQ,OAAUrB,EAAMlmB,OAC1EihB,EAASjf,IAAKmL,EAAK,YAEnBqa,EAAOxoB,MAAOmO,EAAK2T,IAIpB0G,EAAS8R,GAAUnsB,EAAKmsB,KACT9R,EAAOxoB,OAASuhB,EAAYpT,KAC1C+Y,EAAMtU,OAAS4V,EAAOxoB,MAAOmO,EAAK2T,IACZ,IAAjBoF,EAAMtU,QACVsU,EAAMS,kBA8CT,OA1CAT,EAAMlmB,KAAOA,EAGPo5B,GAAiBlT,EAAMuD,sBAEpBjM,EAAQ4G,WACqC,IAApD5G,EAAQ4G,SAASplB,MAAOw6B,EAAU7xB,MAAOmZ,KACzCP,EAAY7d,IAIP42B,GAAU55B,EAAYgD,EAAM1C,MAAaF,EAAU4C,MAGvDsM,EAAMtM,EAAM42B,MAGX52B,EAAM42B,GAAW,MAIlBj4B,EAAO6kB,MAAMuB,UAAYznB,EAEpBkmB,EAAMqC,wBACVgR,EAAYlrB,iBAAkBrO,EAAMm5B,IAGrCz2B,EAAM1C,KAEDkmB,EAAMqC,wBACVgR,EAAYna,oBAAqBpf,EAAMm5B,IAGxC93B,EAAO6kB,MAAMuB,eAAYtjB,EAEpB6K,IACJtM,EAAM42B,GAAWtqB,IAMdkX,EAAMtU,SAKd8nB,SAAU,SAAU15B,EAAM0C,EAAMwjB,GAC/B,IAAIpb,EAAIzJ,EAAOmC,OACd,IAAInC,EAAOwlB,MACXX,EACA,CACClmB,KAAMA,EACN8pB,aAAa,IAIfzoB,EAAO6kB,MAAMU,QAAS9b,EAAG,KAAMpI,MAKjCrB,EAAOG,GAAGgC,OAAQ,CAEjBojB,QAAS,SAAU5mB,EAAM8gB,GACxB,OAAOziB,KAAKkE,KAAM,WACjBlB,EAAO6kB,MAAMU,QAAS5mB,EAAM8gB,EAAMziB,SAGpCs7B,eAAgB,SAAU35B,EAAM8gB,GAC/B,IAAIpe,EAAOrE,KAAM,GACjB,GAAKqE,EACJ,OAAOrB,EAAO6kB,MAAMU,QAAS5mB,EAAM8gB,EAAMpe,GAAM,MAc5CjD,EAAQw5B,SACb53B,EAAOkB,KAAM,CAAEmR,MAAO,UAAWiY,KAAM,YAAc,SAAUK,EAAM5D,GAGpE,IAAIpb,EAAU,SAAUkZ,GACvB7kB,EAAO6kB,MAAMwT,SAAUtR,EAAKlC,EAAMpiB,OAAQzC,EAAO6kB,MAAMkC,IAAKlC,KAG7D7kB,EAAO6kB,MAAM1I,QAAS4K,GAAQ,CAC7BP,MAAO,WAIN,IAAItnB,EAAMlC,KAAKkN,eAAiBlN,KAAKJ,UAAYI,KAChDu7B,EAAW3Y,EAASxB,OAAQlf,EAAK6nB,GAE5BwR,GACLr5B,EAAI8N,iBAAkB2d,EAAMhf,GAAS,GAEtCiU,EAASxB,OAAQlf,EAAK6nB,GAAOwR,GAAY,GAAM,IAEhD5R,SAAU,WACT,IAAIznB,EAAMlC,KAAKkN,eAAiBlN,KAAKJ,UAAYI,KAChDu7B,EAAW3Y,EAASxB,OAAQlf,EAAK6nB,GAAQ,EAEpCwR,EAKL3Y,EAASxB,OAAQlf,EAAK6nB,EAAKwR,IAJ3Br5B,EAAI6e,oBAAqB4M,EAAMhf,GAAS,GACxCiU,EAAShF,OAAQ1b,EAAK6nB,QAY3B/mB,EAAOw4B,SAAW,SAAU/Y,GAC3B,IAAI3O,EAAK2nB,EACT,IAAMhZ,GAAwB,iBAATA,EACpB,OAAO,KAKR,IACC3O,GAAM,IAAM/T,EAAO27B,WAAcC,gBAAiBlZ,EAAM,YACvD,MAAQhW,IAYV,OAVAgvB,EAAkB3nB,GAAOA,EAAIxG,qBAAsB,eAAiB,GAC9DwG,IAAO2nB,GACZz4B,EAAOoD,MAAO,iBACbq1B,EACCz4B,EAAOoB,IAAKq3B,EAAgBjvB,WAAY,SAAUgC,GACjD,OAAOA,EAAG8D,cACPzE,KAAM,MACV4U,IAGI3O,GAIR,IA4MKgR,GA3MJ8W,GAAW,QACXC,GAAQ,SACRC,GAAkB,wCAClBC,GAAe,qCAEhB,SAASC,GAAalE,EAAQx2B,EAAK26B,EAAazgB,GAC/C,IAAInW,EAEJ,GAAKO,MAAMC,QAASvE,GAGnB0B,EAAOkB,KAAM5C,EAAK,SAAUa,EAAGia,GACzB6f,GAAeL,GAASnuB,KAAMqqB,GAGlCtc,EAAKsc,EAAQ1b,GAKb4f,GACClE,EAAS,KAAqB,iBAAN1b,GAAuB,MAALA,EAAYja,EAAI,IAAO,IACjEia,EACA6f,EACAzgB,UAKG,GAAMygB,GAAiC,WAAlBn5B,EAAQxB,GAUnCka,EAAKsc,EAAQx2B,QAPb,IAAM+D,KAAQ/D,EACb06B,GAAalE,EAAS,IAAMzyB,EAAO,IAAK/D,EAAK+D,GAAQ42B,EAAazgB,GAYrExY,EAAOk5B,MAAQ,SAAU9yB,EAAG6yB,GAC3B,IAAInE,EACHqE,EAAI,GACJ3gB,EAAM,SAAUrN,EAAKiuB,GAGpB,IAAIj1B,EAAQ9F,EAAY+6B,GACvBA,IACAA,EAEDD,EAAGA,EAAE74B,QAAW+4B,mBAAoBluB,GAAQ,IAC3CkuB,mBAA6B,MAATl1B,EAAgB,GAAKA,IAG5C,GAAU,MAALiC,EACJ,MAAO,GAIR,GAAKxD,MAAMC,QAASuD,IAASA,EAAE5F,SAAWR,EAAO2C,cAAeyD,GAG/DpG,EAAOkB,KAAMkF,EAAG,WACfoS,EAAKxb,KAAKqF,KAAMrF,KAAKmH,cAOtB,IAAM2wB,KAAU1uB,EACf4yB,GAAalE,EAAQ1uB,EAAG0uB,GAAUmE,EAAazgB,GAKjD,OAAO2gB,EAAEtuB,KAAM,MAGhB7K,EAAOG,GAAGgC,OAAQ,CACjBm3B,UAAW,WACV,OAAOt5B,EAAOk5B,MAAOl8B,KAAKu8B,mBAE3BA,eAAgB,WACf,OAAOv8B,KAAKoE,IAAK,WAGhB,IAAI0N,EAAW9O,EAAO0f,KAAM1iB,KAAM,YAClC,OAAO8R,EAAW9O,EAAO2D,UAAWmL,GAAa9R,OAC9CsQ,OAAQ,WACX,IAAI3O,EAAO3B,KAAK2B,KAGhB,OAAO3B,KAAKqF,OAASrC,EAAQhD,MAAOka,GAAI,cACvC6hB,GAAatuB,KAAMzN,KAAKqM,YAAeyvB,GAAgBruB,KAAM9L,KAC3D3B,KAAK2V,UAAYuP,GAAezX,KAAM9L,MACtCyC,IAAK,SAAUoD,EAAInD,GACtB,IAAIjC,EAAMY,EAAQhD,MAAOoC,MAEzB,OAAY,MAAPA,EACG,KAGHwD,MAAMC,QAASzD,GACZY,EAAOoB,IAAKhC,EAAK,SAAUA,GACjC,MAAO,CAAEiD,KAAMhB,EAAKgB,KAAM8B,MAAO/E,EAAI8D,QAAS21B,GAAO,WAIhD,CAAEx2B,KAAMhB,EAAKgB,KAAM8B,MAAO/E,EAAI8D,QAAS21B,GAAO,WAClDl4B,SAKNX,EAAOG,GAAGgC,OAAQ,CACjBq3B,QAAS,SAAU5N,GAClB,IAAI/H,EAyBJ,OAvBK7mB,KAAM,KACLqB,EAAYutB,KAChBA,EAAOA,EAAKnuB,KAAMT,KAAM,KAIzB6mB,EAAO7jB,EAAQ4rB,EAAM5uB,KAAM,GAAIkN,eAAgB1I,GAAI,GAAIgB,OAAO,GAEzDxF,KAAM,GAAI4C,YACdikB,EAAK2I,aAAcxvB,KAAM,IAG1B6mB,EAAKziB,IAAK,WACT,IAAIC,EAAOrE,KAEX,MAAQqE,EAAKo4B,kBACZp4B,EAAOA,EAAKo4B,kBAGb,OAAOp4B,IACJirB,OAAQtvB,OAGNA,MAGR08B,UAAW,SAAU9N,GACpB,OAAKvtB,EAAYutB,GACT5uB,KAAKkE,KAAM,SAAU/B,GAC3Ba,EAAQhD,MAAO08B,UAAW9N,EAAKnuB,KAAMT,KAAMmC,MAItCnC,KAAKkE,KAAM,WACjB,IAAIuW,EAAOzX,EAAQhD,MAClBgb,EAAWP,EAAKO,WAEZA,EAAS1X,OACb0X,EAASwhB,QAAS5N,GAGlBnU,EAAK6U,OAAQV,MAKhB/H,KAAM,SAAU+H,GACf,IAAI+N,EAAiBt7B,EAAYutB,GAEjC,OAAO5uB,KAAKkE,KAAM,SAAU/B,GAC3Ba,EAAQhD,MAAOw8B,QAASG,EAAiB/N,EAAKnuB,KAAMT,KAAMmC,GAAMysB,MAIlEgO,OAAQ,SAAU35B,GAIjB,OAHAjD,KAAKmU,OAAQlR,GAAW2R,IAAK,QAAS1Q,KAAM,WAC3ClB,EAAQhD,MAAO2vB,YAAa3vB,KAAKwM,cAE3BxM,QAKTgD,EAAO6O,KAAKhI,QAAQgzB,OAAS,SAAUx4B,GACtC,OAAQrB,EAAO6O,KAAKhI,QAAQizB,QAASz4B,IAEtCrB,EAAO6O,KAAKhI,QAAQizB,QAAU,SAAUz4B,GACvC,SAAWA,EAAK4tB,aAAe5tB,EAAK+uB,cAAgB/uB,EAAK+wB,iBAAiB9xB,SAW3ElC,EAAQ27B,qBACHjY,GAAOllB,EAASo9B,eAAeD,mBAAoB,IAAKjY,MACvDjU,UAAY,6BACiB,IAA3BiU,GAAKtY,WAAWlJ,QAQxBN,EAAO2X,UAAY,SAAU8H,EAAMvf,EAAS+5B,GAC3C,MAAqB,iBAATxa,EACJ,IAEgB,kBAAZvf,IACX+5B,EAAc/5B,EACdA,GAAU,GAKLA,IAIA9B,EAAQ27B,qBAMZlmB,GALA3T,EAAUtD,EAASo9B,eAAeD,mBAAoB,KAKvCz6B,cAAe,SACzBkT,KAAO5V,EAASuV,SAASK,KAC9BtS,EAAQR,KAAKC,YAAakU,IAE1B3T,EAAUtD,GAKZ8mB,GAAWuW,GAAe,IAD1BC,EAAS5iB,EAAWnN,KAAMsV,IAKlB,CAAEvf,EAAQZ,cAAe46B,EAAQ,MAGzCA,EAASzW,GAAe,CAAEhE,GAAQvf,EAASwjB,GAEtCA,GAAWA,EAAQpjB,QACvBN,EAAQ0jB,GAAU9I,SAGZ5a,EAAOgB,MAAO,GAAIk5B,EAAO1wB,cAlChC,IAAIqK,EAAMqmB,EAAQxW,GAsCnB1jB,EAAOm6B,OAAS,CACfC,UAAW,SAAU/4B,EAAMe,EAASjD,GACnC,IAAIk7B,EAAaC,EAASC,EAAWC,EAAQC,EAAWC,EACvD3L,EAAW/uB,EAAOyhB,IAAKpgB,EAAM,YAC7Bs5B,EAAU36B,EAAQqB,GAClB8mB,EAAQ,GAGS,WAAb4G,IACJ1tB,EAAKkgB,MAAMwN,SAAW,YAGvB0L,EAAYE,EAAQR,SACpBI,EAAYv6B,EAAOyhB,IAAKpgB,EAAM,OAC9Bq5B,EAAa16B,EAAOyhB,IAAKpgB,EAAM,SACI,aAAb0tB,GAAwC,UAAbA,KACA,GAA9CwL,EAAYG,GAAa78B,QAAS,SAMpC28B,GADAH,EAAcM,EAAQ5L,YACDhiB,IACrButB,EAAUD,EAAY3F,OAGtB8F,EAASpL,WAAYmL,IAAe,EACpCD,EAAUlL,WAAYsL,IAAgB,GAGlCr8B,EAAY+D,KAGhBA,EAAUA,EAAQ3E,KAAM4D,EAAMlC,EAAGa,EAAOmC,OAAQ,GAAIs4B,KAGjC,MAAfr4B,EAAQ2K,MACZob,EAAMpb,IAAQ3K,EAAQ2K,IAAM0tB,EAAU1tB,IAAQytB,GAE1B,MAAhBp4B,EAAQsyB,OACZvM,EAAMuM,KAAStyB,EAAQsyB,KAAO+F,EAAU/F,KAAS4F,GAG7C,UAAWl4B,EACfA,EAAQw4B,MAAMn9B,KAAM4D,EAAM8mB,GAG1BwS,EAAQlZ,IAAK0G,KAKhBnoB,EAAOG,GAAGgC,OAAQ,CAGjBg4B,OAAQ,SAAU/3B,GAGjB,GAAKd,UAAUhB,OACd,YAAmBwC,IAAZV,EACNpF,KACAA,KAAKkE,KAAM,SAAU/B,GACpBa,EAAOm6B,OAAOC,UAAWp9B,KAAMoF,EAASjD,KAI3C,IAAI07B,EAAMC,EACTz5B,EAAOrE,KAAM,GAEd,OAAMqE,EAQAA,EAAK+wB,iBAAiB9xB,QAK5Bu6B,EAAOx5B,EAAKmzB,wBACZsG,EAAMz5B,EAAK6I,cAAc4C,YAClB,CACNC,IAAK8tB,EAAK9tB,IAAM+tB,EAAIC,YACpBrG,KAAMmG,EAAKnG,KAAOoG,EAAIE,cARf,CAAEjuB,IAAK,EAAG2nB,KAAM,QATxB,GAuBD3F,SAAU,WACT,GAAM/xB,KAAM,GAAZ,CAIA,IAAIi+B,EAAcd,EAAQj7B,EACzBmC,EAAOrE,KAAM,GACbk+B,EAAe,CAAEnuB,IAAK,EAAG2nB,KAAM,GAGhC,GAAwC,UAAnC10B,EAAOyhB,IAAKpgB,EAAM,YAGtB84B,EAAS94B,EAAKmzB,4BAER,CACN2F,EAASn9B,KAAKm9B,SAIdj7B,EAAMmC,EAAK6I,cACX+wB,EAAe55B,EAAK45B,cAAgB/7B,EAAIyN,gBACxC,MAAQsuB,IACLA,IAAiB/7B,EAAI4iB,MAAQmZ,IAAiB/7B,EAAIyN,kBACT,WAA3C3M,EAAOyhB,IAAKwZ,EAAc,YAE1BA,EAAeA,EAAar7B,WAExBq7B,GAAgBA,IAAiB55B,GAAkC,IAA1B45B,EAAa18B,YAG1D28B,EAAel7B,EAAQi7B,GAAed,UACzBptB,KAAO/M,EAAOyhB,IAAKwZ,EAAc,kBAAkB,GAChEC,EAAaxG,MAAQ10B,EAAOyhB,IAAKwZ,EAAc,mBAAmB,IAKpE,MAAO,CACNluB,IAAKotB,EAAOptB,IAAMmuB,EAAanuB,IAAM/M,EAAOyhB,IAAKpgB,EAAM,aAAa,GACpEqzB,KAAMyF,EAAOzF,KAAOwG,EAAaxG,KAAO10B,EAAOyhB,IAAKpgB,EAAM,cAAc,MAc1E45B,aAAc,WACb,OAAOj+B,KAAKoE,IAAK,WAChB,IAAI65B,EAAej+B,KAAKi+B,aAExB,MAAQA,GAA2D,WAA3Cj7B,EAAOyhB,IAAKwZ,EAAc,YACjDA,EAAeA,EAAaA,aAG7B,OAAOA,GAAgBtuB,QAM1B3M,EAAOkB,KAAM,CAAEi6B,WAAY,cAAeC,UAAW,eAAiB,SAAUzhB,EAAQ+F,GACvF,IAAI3S,EAAM,gBAAkB2S,EAE5B1f,EAAOG,GAAIwZ,GAAW,SAAUva,GAC/B,OAAOgf,EAAQphB,KAAM,SAAUqE,EAAMsY,EAAQva,GAG5C,IAAI07B,EAOJ,GANKr8B,EAAU4C,GACdy5B,EAAMz5B,EACuB,IAAlBA,EAAK9C,WAChBu8B,EAAMz5B,EAAKyL,kBAGChK,IAAR1D,EACJ,OAAO07B,EAAMA,EAAKpb,GAASre,EAAMsY,GAG7BmhB,EACJA,EAAIO,SACFtuB,EAAY+tB,EAAIE,YAAV57B,EACP2N,EAAM3N,EAAM07B,EAAIC,aAIjB15B,EAAMsY,GAAWva,GAEhBua,EAAQva,EAAKkC,UAAUhB,WAU5BN,EAAOkB,KAAM,CAAE,MAAO,QAAU,SAAUsD,EAAIkb,GAC7C1f,EAAOqyB,SAAU3S,GAASuO,GAAc7vB,EAAQqxB,cAC/C,SAAUpuB,EAAMssB,GACf,GAAKA,EAIJ,OAHAA,EAAWD,GAAQrsB,EAAMqe,GAGlByN,GAAU1iB,KAAMkjB,GACtB3tB,EAAQqB,GAAO0tB,WAAYrP,GAAS,KACpCiO,MAQL3tB,EAAOkB,KAAM,CAAEo6B,OAAQ,SAAUC,MAAO,SAAW,SAAUl5B,EAAM1D,GAClEqB,EAAOkB,KAAM,CACZ0zB,QAAS,QAAUvyB,EACnB2W,QAASra,EACT68B,GAAI,QAAUn5B,GACZ,SAAUo5B,EAAcC,GAG1B17B,EAAOG,GAAIu7B,GAAa,SAAU/G,EAAQxwB,GACzC,IAAIka,EAAY/c,UAAUhB,SAAYm7B,GAAkC,kBAAX9G,GAC5D7C,EAAQ2J,KAA6B,IAAX9G,IAA6B,IAAVxwB,EAAiB,SAAW,UAE1E,OAAOia,EAAQphB,KAAM,SAAUqE,EAAM1C,EAAMwF,GAC1C,IAAIjF,EAEJ,OAAKT,EAAU4C,GAGyB,IAAhCq6B,EAAS79B,QAAS,SACxBwD,EAAM,QAAUgB,GAChBhB,EAAKzE,SAAS+P,gBAAiB,SAAWtK,GAIrB,IAAlBhB,EAAK9C,UACTW,EAAMmC,EAAKsL,gBAIJ3J,KAAKuuB,IACXlwB,EAAKygB,KAAM,SAAWzf,GAAQnD,EAAK,SAAWmD,GAC9ChB,EAAKygB,KAAM,SAAWzf,GAAQnD,EAAK,SAAWmD,GAC9CnD,EAAK,SAAWmD,UAIDS,IAAVqB,EAGNnE,EAAOyhB,IAAKpgB,EAAM1C,EAAMmzB,GAGxB9xB,EAAOuhB,MAAOlgB,EAAM1C,EAAMwF,EAAO2tB,IAChCnzB,EAAM0f,EAAYsW,OAAS7xB,EAAWub,QAM5Cre,EAAOG,GAAGgC,OAAQ,CAEjBw5B,KAAM,SAAUjX,EAAOjF,EAAMtf,GAC5B,OAAOnD,KAAKynB,GAAIC,EAAO,KAAMjF,EAAMtf,IAEpCy7B,OAAQ,SAAUlX,EAAOvkB,GACxB,OAAOnD,KAAK8nB,IAAKJ,EAAO,KAAMvkB,IAG/B07B,SAAU,SAAU57B,EAAUykB,EAAOjF,EAAMtf,GAC1C,OAAOnD,KAAKynB,GAAIC,EAAOzkB,EAAUwf,EAAMtf,IAExC27B,WAAY,SAAU77B,EAAUykB,EAAOvkB,GAGtC,OAA4B,IAArBmB,UAAUhB,OAChBtD,KAAK8nB,IAAK7kB,EAAU,MACpBjD,KAAK8nB,IAAKJ,EAAOzkB,GAAY,KAAME,IAGrC47B,MAAO,SAAUC,EAAQC,GACxB,OAAOj/B,KAAKutB,WAAYyR,GAASxR,WAAYyR,GAASD,MAIxDh8B,EAAOkB,KACN,wLAE4DqD,MAAO,KACnE,SAAUC,EAAInC,GAGbrC,EAAOG,GAAIkC,GAAS,SAAUod,EAAMtf,GACnC,OAA0B,EAAnBmB,UAAUhB,OAChBtD,KAAKynB,GAAIpiB,EAAM,KAAMod,EAAMtf,GAC3BnD,KAAKuoB,QAASljB,MAUlB,IAAI2E,GAAQ,qCAMZhH,EAAOk8B,MAAQ,SAAU/7B,EAAID,GAC5B,IAAIyN,EAAK6D,EAAM0qB,EAUf,GARwB,iBAAZh8B,IACXyN,EAAMxN,EAAID,GACVA,EAAUC,EACVA,EAAKwN,GAKAtP,EAAY8B,GAalB,OARAqR,EAAOlU,EAAMG,KAAM6D,UAAW,IAC9B46B,EAAQ,WACP,OAAO/7B,EAAGxC,MAAOuC,GAAWlD,KAAMwU,EAAK9T,OAAQJ,EAAMG,KAAM6D,eAItD8C,KAAOjE,EAAGiE,KAAOjE,EAAGiE,MAAQpE,EAAOoE,OAElC83B,GAGRl8B,EAAOm8B,UAAY,SAAUC,GACvBA,EACJp8B,EAAOge,YAEPhe,EAAO4X,OAAO,IAGhB5X,EAAO6C,QAAUD,MAAMC,QACvB7C,EAAOq8B,UAAYpc,KAAKC,MACxBlgB,EAAOqJ,SAAWA,EAClBrJ,EAAO3B,WAAaA,EACpB2B,EAAOvB,SAAWA,EAClBuB,EAAOgf,UAAYA,EACnBhf,EAAOrB,KAAOmB,EAEdE,EAAOwoB,IAAM9iB,KAAK8iB,IAElBxoB,EAAOs8B,UAAY,SAAUh+B,GAK5B,IAAIK,EAAOqB,EAAOrB,KAAML,GACxB,OAAkB,WAATK,GAA8B,WAATA,KAK5B49B,MAAOj+B,EAAM8wB,WAAY9wB,KAG5B0B,EAAOw8B,KAAO,SAAUj9B,GACvB,OAAe,MAARA,EACN,IACEA,EAAO,IAAK2D,QAAS8D,GAAO,KAkBT,mBAAXy1B,QAAyBA,OAAOC,KAC3CD,OAAQ,SAAU,GAAI,WACrB,OAAOz8B,IAOT,IAGC28B,GAAU5/B,EAAOiD,OAGjB48B,GAAK7/B,EAAO8/B,EAwBb,OAtBA78B,EAAO88B,WAAa,SAAUp6B,GAS7B,OARK3F,EAAO8/B,IAAM78B,IACjBjD,EAAO8/B,EAAID,IAGPl6B,GAAQ3F,EAAOiD,SAAWA,IAC9BjD,EAAOiD,OAAS28B,IAGV38B,GAMiB,oBAAb/C,IACXF,EAAOiD,OAASjD,EAAO8/B,EAAI78B,GAMrBA","file":"jquery.slim.min.js"}
