# Supplementary material for: Do popular apps have issues regarding energy efficiency?
Source: PeerJ Comput Sci. 2024 Feb 29;10:e1891. doi: 10.7717/peerj-cs.1891 (PMC10909214; doi:10.7717/peerj-cs.1891)
Supplement: Supplemental Information 1 — Code for getting reviews [file peerj-cs-10-1891-s001.zip › AppReviewCollector/TermProject_DotNet/TermProject_DotNet/wwwroot/lib/jquery-validation/dist/additional-methods.min.js]

/*! jQuery Validation Plugin - v1.17.0 - 7/29/2017
 * https://jqueryvalidation.org/
 * Copyright (c) 2017 Jörn Zaefferer; Licensed MIT */
!function(a){"function"==typeof define&&define.amd?define(["jquery","./jquery.validate.min"],a):"object"==typeof module&&module.exports?module.exports=a(require("jquery")):a(jQuery)}(function(a){return function(){function b(a){return a.replace(/<.[^<>]*?>/g," ").replace(/&nbsp;|&#160;/gi," ").replace(/[.(),;:!?%#$'\"_+=\/\-“”’]*/g,"")}a.validator.addMethod("maxWords",function(a,c,d){return this.optional(c)||b(a).match(/\b\w+\b/g).length<=d},a.validator.format("Please enter {0} words or less.")),a.validator.addMethod("minWords",function(a,c,d){return this.optional(c)||b(a).match(/\b\w+\b/g).length>=d},a.validator.format("Please enter at least {0} words.")),a.validator.addMethod("rangeWords",function(a,c,d){var e=b(a),f=/\b\w+\b/g;return this.optional(c)||e.match(f).length>=d[0]&&e.match(f).length<=d[1]},a.validator.format("Please enter between {0} and {1} words."))}(),a.validator.addMethod("accept",function(b,c,d){var e,f,g,h="string"==typeof d?d.replace(/\s/g,""):"image/*",i=this.optional(c);if(i)return i;if("file"===a(c).attr("type")&&(h=h.replace(/[\-\[\]\/\{\}\(\)\+\?\.\\\^\$\|]/g,"\\$&").replace(/,/g,"|").replace(/\/\*/g,"/.*"),c.files&&c.files.length))for(g=new RegExp(".?("+h+")$","i"),e=0;e<c.files.length;e++)if(f=c.files[e],!f.type.match(g))return!1;return!0},a.validator.format("Please enter a value with a valid mimetype.")),a.validator.addMethod("alphanumeric",function(a,b){return this.optional(b)||/^\w+$/i.test(a)},"Letters, numbers, and underscores only please"),a.validator.addMethod("bankaccountNL",function(a,b){if(this.optional(b))return!0;if(!/^[0-9]{9}|([0-9]{2} ){3}[0-9]{3}$/.test(a))return!1;var c,d,e,f=a.replace(/ /g,""),g=0,h=f.length;for(c=0;c<h;c++)d=h-c,e=f.substring(c,c+1),g+=d*e;return g%11===0},"Please specify a valid bank account number"),a.validator.addMethod("bankorgiroaccountNL",function(b,c){return this.optional(c)||a.validator.methods.bankaccountNL.call(this,b,c)||a.validator.methods.giroaccountNL.call(this,b,c)},"Please specify a valid bank or giro account number"),a.validator.addMethod("bic",function(a,b){return this.optional(b)||/^([A-Z]{6}[A-Z2-9][A-NP-Z1-9])(X{3}|[A-WY-Z0-9][A-Z0-9]{2})?$/.test(a.toUpperCase())},"Please specify a valid BIC code"),a.validator.addMethod("cifES",function(a,b){"use strict";function c(a){return a%2===0}if(this.optional(b))return!0;var d,e,f,g,h=new RegExp(/^([ABCDEFGHJKLMNPQRSUVW])(\d{7})([0-9A-J])$/gi),i=a.substring(0,1),j=a.substring(1,8),k=a.substring(8,9),l=0,m=0,n=0;if(9!==a.length||!h.test(a))return!1;for(d=0;d<j.length;d++)e=parseInt(j[d],10),c(d)?(e*=2,n+=e<10?e:e-9):m+=e;return l=m+n,f=(10-l.toString().substr(-1)).toString(),f=parseInt(f,10)>9?"0":f,g="JABCDEFGHI".substr(f,1).toString(),i.match(/[ABEH]/)?k===f:i.match(/[KPQS]/)?k===g:k===f||k===g},"Please specify a valid CIF number."),a.validator.addMethod("cpfBR",function(a){if(a=a.replace(/([~!@#$%^&*()_+=`{}\[\]\-|\\:;'<>,.\/? ])+/g,""),11!==a.length)return!1;var b,c,d,e,f=0;if(b=parseInt(a.substring(9,10),10),c=parseInt(a.substring(10,11),10),d=function(a,b){var c=10*a%11;return 10!==c&&11!==c||(c=0),c===b},""===a||"00000000000"===a||"11111111111"===a||"22222222222"===a||"33333333333"===a||"44444444444"===a||"55555555555"===a||"66666666666"===a||"77777777777"===a||"88888888888"===a||"99999999999"===a)return!1;for(e=1;e<=9;e++)f+=parseInt(a.substring(e-1,e),10)*(11-e);if(d(f,b)){for(f=0,e=1;e<=10;e++)f+=parseInt(a.substring(e-1,e),10)*(12-e);return d(f,c)}return!1},"Please specify a valid CPF number"),a.validator.addMethod("creditcard",function(a,b){if(this.optional(b))return"dependency-mismatch";if(/[^0-9 \-]+/.test(a))return!1;var c,d,e=0,f=0,g=!1;if(a=a.replace(/\D/g,""),a.length<13||a.length>19)return!1;for(c=a.length-1;c>=0;c--)d=a.charAt(c),f=parseInt(d,10),g&&(f*=2)>9&&(f-=9),e+=f,g=!g;return e%10===0},"Please enter a valid credit card number."),a.validator.addMethod("creditcardtypes",function(a,b,c){if(/[^0-9\-]+/.test(a))return!1;a=a.replace(/\D/g,"");var d=0;return c.mastercard&&(d|=1),c.visa&&(d|=2),c.amex&&(d|=4),c.dinersclub&&(d|=8),c.enroute&&(d|=16),c.discover&&(d|=32),c.jcb&&(d|=64),c.unknown&&(d|=128),c.all&&(d=255),1&d&&/^(5[12345])/.test(a)?16===a.length:2&d&&/^(4)/.test(a)?16===a.length:4&d&&/^(3[47])/.test(a)?15===a.length:8&d&&/^(3(0[012345]|[68]))/.test(a)?14===a.length:16&d&&/^(2(014|149))/.test(a)?15===a.length:32&d&&/^(6011)/.test(a)?16===a.length:64&d&&/^(3)/.test(a)?16===a.length:64&d&&/^(2131|1800)/.test(a)?15===a.length:!!(128&d)},"Please enter a valid credit card number."),a.validator.addMethod("currency",function(a,b,c){var d,e="string"==typeof c,f=e?c:c[0],g=!!e||c[1];return f=f.replace(/,/g,""),f=g?f+"]":f+"]?",d="^["+f+"([1-9]{1}[0-9]{0,2}(\\,[0-9]{3})*(\\.[0-9]{0,2})?|[1-9]{1}[0-9]{0,}(\\.[0-9]{0,2})?|0(\\.[0-9]{0,2})?|(\\.[0-9]{1,2})?)$",d=new RegExp(d),this.optional(b)||d.test(a)},"Please specify a valid currency"),a.validator.addMethod("dateFA",function(a,b){return this.optional(b)||/^[1-4]\d{3}\/((0?[1-6]\/((3[0-1])|([1-2][0-9])|(0?[1-9])))|((1[0-2]|(0?[7-9]))\/(30|([1-2][0-9])|(0?[1-9]))))$/.test(a)},a.validator.messages.date),a.validator.addMethod("dateITA",function(a,b){var c,d,e,f,g,h=!1,i=/^\d{1,2}\/\d{1,2}\/\d{4}$/;return i.test(a)?(c=a.split("/"),d=parseInt(c[0],10),e=parseInt(c[1],10),f=parseInt(c[2],10),g=new Date(Date.UTC(f,e-1,d,12,0,0,0)),h=g.getUTCFullYear()===f&&g.getUTCMonth()===e-1&&g.getUTCDate()===d):h=!1,this.optional(b)||h},a.validator.messages.date),a.validator.addMethod("dateNL",function(a,b){return this.optional(b)||/^(0?[1-9]|[12]\d|3[01])[\.\/\-](0?[1-9]|1[012])[\.\/\-]([12]\d)?(\d\d)$/.test(a)},a.validator.messages.date),a.validator.addMethod("extension",function(a,b,c){return c="string"==typeof c?c.replace(/,/g,"|"):"png|jpe?g|gif",this.optional(b)||a.match(new RegExp("\\.("+c+")$","i"))},a.validator.format("Please enter a value with a valid extension.")),a.validator.addMethod("giroaccountNL",function(a,b){return this.optional(b)||/^[0-9]{1,7}$/.test(a)},"Please specify a valid giro account number"),a.validator.addMethod("iban",function(a,b){if(this.optional(b))return!0;var c,d,e,f,g,h,i,j,k,l=a.replace(/ /g,"").toUpperCase(),m="",n=!0,o="",p="",q=5;if(l.length<q)return!1;if(c=l.substring(0,2),h={AL:"\\d{8}[\\dA-Z]{16}",AD:"\\d{8}[\\dA-Z]{12}",AT:"\\d{16}",AZ:"[\\dA-Z]{4}\\d{20}",BE:"\\d{12}",BH:"[A-Z]{4}[\\dA-Z]{14}",BA:"\\d{16}",BR:"\\d{23}[A-Z][\\dA-Z]",BG:"[A-Z]{4}\\d{6}[\\dA-Z]{8}",CR:"\\d{17}",HR:"\\d{17}",CY:"\\d{8}[\\dA-Z]{16}",CZ:"\\d{20}",DK:"\\d{14}",DO:"[A-Z]{4}\\d{20}",EE:"\\d{16}",FO:"\\d{14}",FI:"\\d{14}",FR:"\\d{10}[\\dA-Z]{11}\\d{2}",GE:"[\\dA-Z]{2}\\d{16}",DE:"\\d{18}",GI:"[A-Z]{4}[\\dA-Z]{15}",GR:"\\d{7}[\\dA-Z]{16}",GL:"\\d{14}",GT:"[\\dA-Z]{4}[\\dA-Z]{20}",HU:"\\d{24}",IS:"\\d{22}",IE:"[\\dA-Z]{4}\\d{14}",IL:"\\d{19}",IT:"[A-Z]\\d{10}[\\dA-Z]{12}",KZ:"\\d{3}[\\dA-Z]{13}",KW:"[A-Z]{4}[\\dA-Z]{22}",LV:"[A-Z]{4}[\\dA-Z]{13}",LB:"\\d{4}[\\dA-Z]{20}",LI:"\\d{5}[\\dA-Z]{12}",LT:"\\d{16}",LU:"\\d{3}[\\dA-Z]{13}",MK:"\\d{3}[\\dA-Z]{10}\\d{2}",MT:"[A-Z]{4}\\d{5}[\\dA-Z]{18}",MR:"\\d{23}",MU:"[A-Z]{4}\\d{19}[A-Z]{3}",MC:"\\d{10}[\\dA-Z]{11}\\d{2}",MD:"[\\dA-Z]{2}\\d{18}",ME:"\\d{18}",NL:"[A-Z]{4}\\d{10}",NO:"\\d{11}",PK:"[\\dA-Z]{4}\\d{16}",PS:"[\\dA-Z]{4}\\d{21}",PL:"\\d{24}",PT:"\\d{21}",RO:"[A-Z]{4}[\\dA-Z]{16}",SM:"[A-Z]\\d{10}[\\dA-Z]{12}",SA:"\\d{2}[\\dA-Z]{18}",RS:"\\d{18}",SK:"\\d{20}",SI:"\\d{15}",ES:"\\d{20}",SE:"\\d{20}",CH:"\\d{5}[\\dA-Z]{12}",TN:"\\d{20}",TR:"\\d{5}[\\dA-Z]{17}",AE:"\\d{3}\\d{16}",GB:"[A-Z]{4}\\d{14}",VG:"[\\dA-Z]{4}\\d{16}"},g=h[c],"undefined"!=typeof g&&(i=new RegExp("^[A-Z]{2}\\d{2}"+g+"$",""),!i.test(l)))return!1;for(d=l.substring(4,l.length)+l.substring(0,4),j=0;j<d.length;j++)e=d.charAt(j),"0"!==e&&(n=!1),n||(m+="0123456789ABCDEFGHIJKLMNOPQRSTUVWXYZ".indexOf(e));for(k=0;k<m.length;k++)f=m.charAt(k),p=""+o+f,o=p%97;return 1===o},"Please specify a valid IBAN"),a.validator.addMethod("integer",function(a,b){return this.optional(b)||/^-?\d+$/.test(a)},"A positive or negative non-decimal number please"),a.validator.addMethod("ipv4",function(a,b){return this.optional(b)||/^(25[0-5]|2[0-4]\d|[01]?\d\d?)\.(25[0-5]|2[0-4]\d|[01]?\d\d?)\.(25[0-5]|2[0-4]\d|[01]?\d\d?)\.(25[0-5]|2[0-4]\d|[01]?\d\d?)$/i.test(a)},"Please enter a valid IP v4 address."),a.validator.addMethod("ipv6",function(a,b){return this.optional(b)||/^((([0-9A-Fa-f]{1,4}:){7}[0-9A-Fa-f]{1,4})|(([0-9A-Fa-f]{1,4}:){6}:[0-9A-Fa-f]{1,4})|(([0-9A-Fa-f]{1,4}:){5}:([0-9A-Fa-f]{1,4}:)?[0-9A-Fa-f]{1,4})|(([0-9A-Fa-f]{1,4}:){4}:([0-9A-Fa-f]{1,4}:){0,2}[0-9A-Fa-f]{1,4})|(([0-9A-Fa-f]{1,4}:){3}:([0-9A-Fa-f]{1,4}:){0,3}[0-9A-Fa-f]{1,4})|(([0-9A-Fa-f]{1,4}:){2}:([0-9A-Fa-f]{1,4}:){0,4}[0-9A-Fa-f]{1,4})|(([0-9A-Fa-f]{1,4}:){6}((\b((25[0-5])|(1\d{2})|(2[0-4]\d)|(\d{1,2}))\b)\.){3}(\b((25[0-5])|(1\d{2})|(2[0-4]\d)|(\d{1,2}))\b))|(([0-9A-Fa-f]{1,4}:){0,5}:((\b((25[0-5])|(1\d{2})|(2[0-4]\d)|(\d{1,2}))\b)\.){3}(\b((25[0-5])|(1\d{2})|(2[0-4]\d)|(\d{1,2}))\b))|(::([0-9A-Fa-f]{1,4}:){0,5}((\b((25[0-5])|(1\d{2})|(2[0-4]\d)|(\d{1,2}))\b)\.){3}(\b((25[0-5])|(1\d{2})|(2[0-4]\d)|(\d{1,2}))\b))|([0-9A-Fa-f]{1,4}::([0-9A-Fa-f]{1,4}:){0,5}[0-9A-Fa-f]{1,4})|(::([0-9A-Fa-f]{1,4}:){0,6}[0-9A-Fa-f]{1,4})|(([0-9A-Fa-f]{1,4}:){1,7}:))$/i.test(a)},"Please enter a valid IP v6 address."),a.validator.addMethod("lettersonly",function(a,b){return this.optional(b)||/^[a-z]+$/i.test(a)},"Letters only please"),a.validator.addMethod("letterswithbasicpunc",function(a,b){return this.optional(b)||/^[a-z\-.,()'"\s]+$/i.test(a)},"Letters or punctuation only please"),a.validator.addMethod("mobileNL",function(a,b){return this.optional(b)||/^((\+|00(\s|\s?\-\s?)?)31(\s|\s?\-\s?)?(\(0\)[\-\s]?)?|0)6((\s|\s?\-\s?)?[0-9]){8}$/.test(a)},"Please specify a valid mobile number"),a.validator.addMethod("mobileUK",function(a,b){return a=a.replace(/\(|\)|\s+|-/g,""),this.optional(b)||a.length>9&&a.match(/^(?:(?:(?:00\s?|\+)44\s?|0)7(?:[1345789]\d{2}|624)\s?\d{3}\s?\d{3})$/)},"Please specify a valid mobile number"),a.validator.addMethod("netmask",function(a,b){return this.optional(b)||/^(254|252|248|240|224|192|128)\.0\.0\.0|255\.(254|252|248|240|224|192|128|0)\.0\.0|255\.255\.(254|252|248|240|224|192|128|0)\.0|255\.255\.255\.(254|252|248|240|224|192|128|0)/i.test(a)},"Please enter a valid netmask."),a.validator.addMethod("nieES",function(a,b){"use strict";if(this.optional(b))return!0;var c,d=new RegExp(/^[MXYZ]{1}[0-9]{7,8}[TRWAGMYFPDXBNJZSQVHLCKET]{1}$/gi),e="TRWAGMYFPDXBNJZSQVHLCKET",f=a.substr(a.length-1).toUpperCase();return a=a.toString().toUpperCase(),!(a.length>10||a.length<9||!d.test(a))&&(a=a.replace(/^[X]/,"0").replace(/^[Y]/,"1").replace(/^[Z]/,"2"),c=9===a.length?a.substr(0,8):a.substr(0,9),e.charAt(parseInt(c,10)%23)===f)},"Please specify a valid NIE number."),a.validator.addMethod("nifES",function(a,b){"use strict";return!!this.optional(b)||(a=a.toUpperCase(),!!a.match("((^[A-Z]{1}[0-9]{7}[A-Z0-9]{1}$|^[T]{1}[A-Z0-9]{8}$)|^[0-9]{8}[A-Z]{1}$)")&&(/^[0-9]{8}[A-Z]{1}$/.test(a)?"TRWAGMYFPDXBNJZSQVHLCKE".charAt(a.substring(8,0)%23)===a.charAt(8):!!/^[KLM]{1}/.test(a)&&a[8]==="TRWAGMYFPDXBNJZSQVHLCKE".charAt(a.substring(8,1)%23)))},"Please specify a valid NIF number."),a.validator.addMethod("nipPL",function(a){"use strict";if(a=a.replace(/[^0-9]/g,""),10!==a.length)return!1;for(var b=[6,5,7,2,3,4,5,6,7],c=0,d=0;d<9;d++)c+=b[d]*a[d];var e=c%11,f=10===e?0:e;return f===parseInt(a[9],10)},"Please specify a valid NIP number."),a.validator.addMethod("notEqualTo",function(b,c,d){return this.optional(c)||!a.validator.methods.equalTo.call(this,b,c,d)},"Please enter a different value, values must not be the same."),a.validator.addMethod("nowhitespace",function(a,b){return this.optional(b)||/^\S+$/i.test(a)},"No white space please"),a.validator.addMethod("pattern",function(a,b,c){return!!this.optional(b)||("string"==typeof c&&(c=new RegExp("^(?:"+c+")$")),c.test(a))},"Invalid format."),a.validator.addMethod("phoneNL",function(a,b){return this.optional(b)||/^((\+|00(\s|\s?\-\s?)?)31(\s|\s?\-\s?)?(\(0\)[\-\s]?)?|0)[1-9]((\s|\s?\-\s?)?[0-9]){8}$/.test(a)},"Please specify a valid phone number."),a.validator.addMethod("phonesUK",function(a,b){return a=a.replace(/\(|\)|\s+|-/g,""),this.optional(b)||a.length>9&&a.match(/^(?:(?:(?:00\s?|\+)44\s?|0)(?:1\d{8,9}|[23]\d{9}|7(?:[1345789]\d{8}|624\d{6})))$/)},"Please specify a valid uk phone number"),a.validator.addMethod("phoneUK",function(a,b){return a=a.replace(/\(|\)|\s+|-/g,""),this.optional(b)||a.length>9&&a.match(/^(?:(?:(?:00\s?|\+)44\s?)|(?:\(?0))(?:\d{2}\)?\s?\d{4}\s?\d{4}|\d{3}\)?\s?\d{3}\s?\d{3,4}|\d{4}\)?\s?(?:\d{5}|\d{3}\s?\d{3})|\d{5}\)?\s?\d{4,5})$/)},"Please specify a valid phone number"),a.validator.addMethod("phoneUS",function(a,b){return a=a.replace(/\s+/g,""),this.optional(b)||a.length>9&&a.match(/^(\+?1-?)?(\([2-9]([02-9]\d|1[02-9])\)|[2-9]([02-9]\d|1[02-9]))-?[2-9]([02-9]\d|1[02-9])-?\d{4}$/)},"Please specify a valid phone number"),a.validator.addMethod("postalcodeBR",function(a,b){return this.optional(b)||/^\d{2}.\d{3}-\d{3}?$|^\d{5}-?\d{3}?$/.test(a)},"Informe um CEP válido."),a.validator.addMethod("postalCodeCA",function(a,b){return this.optional(b)||/^[ABCEGHJKLMNPRSTVXY]\d[ABCEGHJKLMNPRSTVWXYZ] *\d[ABCEGHJKLMNPRSTVWXYZ]\d$/i.test(a)},"Please specify a valid postal code"),a.validator.addMethod("postalcodeIT",function(a,b){return this.optional(b)||/^\d{5}$/.test(a)},"Please specify a valid postal code"),a.validator.addMethod("postalcodeNL",function(a,b){return this.optional(b)||/^[1-9][0-9]{3}\s?[a-zA-Z]{2}$/.test(a)},"Please specify a valid postal code"),a.validator.addMethod("postcodeUK",function(a,b){return this.optional(b)||/^((([A-PR-UWYZ][0-9])|([A-PR-UWYZ][0-9][0-9])|([A-PR-UWYZ][A-HK-Y][0-9])|([A-PR-UWYZ][A-HK-Y][0-9][0-9])|([A-PR-UWYZ][0-9][A-HJKSTUW])|([A-PR-UWYZ][A-HK-Y][0-9][ABEHMNPRVWXY]))\s?([0-9][ABD-HJLNP-UW-Z]{2})|(GIR)\s?(0AA))$/i.test(a)},"Please specify a valid UK postcode"),a.validator.addMethod("require_from_group",function(b,c,d){var e=a(d[1],c.form),f=e.eq(0),g=f.data("valid_req_grp")?f.data("valid_req_grp"):a.extend({},this),h=e.filter(function(){return g.elementValue(this)}).length>=d[0];return f.data("valid_req_grp",g),a(c).data("being_validated")||(e.data("being_validated",!0),e.each(function(){g.element(this)}),e.data("being_validated",!1)),h},a.validator.format("Please fill at least {0} of these fields.")),a.validator.addMethod("skip_or_fill_minimum",function(b,c,d){var e=a(d[1],c.form),f=e.eq(0),g=f.data("valid_skip")?f.data("valid_skip"):a.extend({},this),h=e.filter(function(){return g.elementValue(this)}).length,i=0===h||h>=d[0];return f.data("valid_skip",g),a(c).data("being_validated")||(e.data("being_validated",!0),e.each(function(){g.element(this)}),e.data("being_validated",!1)),i},a.validator.format("Please either skip these fields or fill at least {0} of them.")),a.validator.addMethod("stateUS",function(a,b,c){var d,e="undefined"==typeof c,f=!e&&"undefined"!=typeof c.caseSensitive&&c.caseSensitive,g=!e&&"undefined"!=typeof c.includeTerritories&&c.includeTerritories,h=!e&&"undefined"!=typeof c.includeMilitary&&c.includeMilitary;return d=g||h?g&&h?"^(A[AEKLPRSZ]|C[AOT]|D[CE]|FL|G[AU]|HI|I[ADLN]|K[SY]|LA|M[ADEINOPST]|N[CDEHJMVY]|O[HKR]|P[AR]|RI|S[CD]|T[NX]|UT|V[AIT]|W[AIVY])$":g?"^(A[KLRSZ]|C[AOT]|D[CE]|FL|G[AU]|HI|I[ADLN]|K[SY]|LA|M[ADEINOPST]|N[CDEHJMVY]|O[HKR]|P[AR]|RI|S[CD]|T[NX]|UT|V[AIT]|W[AIVY])$":"^(A[AEKLPRZ]|C[AOT]|D[CE]|FL|GA|HI|I[ADLN]|K[SY]|LA|M[ADEINOST]|N[CDEHJMVY]|O[HKR]|PA|RI|S[CD]|T[NX]|UT|V[AT]|W[AIVY])$":"^(A[KLRZ]|C[AOT]|D[CE]|FL|GA|HI|I[ADLN]|K[SY]|LA|M[ADEINOST]|N[CDEHJMVY]|O[HKR]|PA|RI|S[CD]|T[NX]|UT|V[AT]|W[AIVY])$",d=f?new RegExp(d):new RegExp(d,"i"),this.optional(b)||d.test(a)},"Please specify a valid state"),a.validator.addMethod("strippedminlength",function(b,c,d){return a(b).text().length>=d},a.validator.format("Please enter at least {0} characters")),a.validator.addMethod("time",function(a,b){return this.optional(b)||/^([01]\d|2[0-3]|[0-9])(:[0-5]\d){1,2}$/.test(a)},"Please enter a valid time, between 00:00 and 23:59"),a.validator.addMethod("time12h",function(a,b){return this.optional(b)||/^((0?[1-9]|1[012])(:[0-5]\d){1,2}(\ ?[AP]M))$/i.test(a)},"Please enter a valid time in 12-hour am/pm format"),a.validator.addMethod("url2",function(a,b){return this.optional(b)||/^(https?|ftp):\/\/(((([a-z]|\d|-|\.|_|~|[\u00A0-\uD7FF\uF900-\uFDCF\uFDF0-\uFFEF])|(%[\da-f]{2})|[!\$&'\(\)\*\+,;=]|:)*@)?(((\d|[1-9]\d|1\d\d|2[0-4]\d|25[0-5])\.(\d|[1-9]\d|1\d\d|2[0-4]\d|25[0-5])\.(\d|[1-9]\d|1\d\d|2[0-4]\d|25[0-5])\.(\d|[1-9]\d|1\d\d|2[0-4]\d|25[0-5]))|((([a-z]|\d|[\u00A0-\uD7FF\uF900-\uFDCF\uFDF0-\uFFEF])|(([a-z]|\d|[\u00A0-\uD7FF\uF900-\uFDCF\uFDF0-\uFFEF])([a-z]|\d|-|\.|_|~|[\u00A0-\uD7FF\uF900-\uFDCF\uFDF0-\uFFEF])*([a-z]|\d|[\u00A0-\uD7FF\uF900-\uFDCF\uFDF0-\uFFEF])))\.)*(([a-z]|[\u00A0-\uD7FF\uF900-\uFDCF\uFDF0-\uFFEF])|(([a-z]|[\u00A0-\uD7FF\uF900-\uFDCF\uFDF0-\uFFEF])([a-z]|\d|-|\.|_|~|[\u00A0-\uD7FF\uF900-\uFDCF\uFDF0-\uFFEF])*([a-z]|[\u00A0-\uD7FF\uF900-\uFDCF\uFDF0-\uFFEF])))\.?)(:\d*)?)(\/((([a-z]|\d|-|\.|_|~|[\u00A0-\uD7FF\uF900-\uFDCF\uFDF0-\uFFEF])|(%[\da-f]{2})|[!\$&'\(\)\*\+,;=]|:|@)+(\/(([a-z]|\d|-|\.|_|~|[\u00A0-\uD7FF\uF900-\uFDCF\uFDF0-\uFFEF])|(%[\da-f]{2})|[!\$&'\(\)\*\+,;=]|:|@)*)*)?)?(\?((([a-z]|\d|-|\.|_|~|[\u00A0-\uD7FF\uF900-\uFDCF\uFDF0-\uFFEF])|(%[\da-f]{2})|[!\$&'\(\)\*\+,;=]|:|@)|[\uE000-\uF8FF]|\/|\?)*)?(#((([a-z]|\d|-|\.|_|~|[\u00A0-\uD7FF\uF900-\uFDCF\uFDF0-\uFFEF])|(%[\da-f]{2})|[!\$&'\(\)\*\+,;=]|:|@)|\/|\?)*)?$/i.test(a)},a.validator.messages.url),a.validator.addMethod("vinUS",function(a){if(17!==a.length)return!1;var b,c,d,e,f,g,h=["A","B","C","D","E","F","G","H","J","K","L","M","N","P","R","S","T","U","V","W","X","Y","Z"],i=[1,2,3,4,5,6,7,8,1,2,3,4,5,7,9,2,3,4,5,6,7,8,9],j=[8,7,6,5,4,3,2,10,0,9,8,7,6,5,4,3,2],k=0;for(b=0;b<17;b++){if(e=j[b],d=a.slice(b,b+1),8===b&&(g=d),isNaN(d)){for(c=0;c<h.length;c++)if(d.toUpperCase()===h[c]){d=i[c],d*=e,isNaN(g)&&8===c&&(g=h[c]);break}}else d*=e;k+=d}return f=k%11,10===f&&(f="X"),f===g},"The specified vehicle identification number (VIN) is invalid."),a.validator.addMethod("zipcodeUS",function(a,b){return this.optional(b)||/^\d{5}(-\d{4})?$/.test(a)},"The specified US ZIP Code is invalid"),a.validator.addMethod("ziprange",function(a,b){return this.optional(b)||/^90[2-5]\d\{2\}-\d{4}$/.test(a)},"Your ZIP-code must be in the range 902xx-xxxx to 905xx-xxxx"),a});
