# Supplementary material for: Do popular apps have issues regarding energy efficiency?
Source: PeerJ Comput Sci. 2024 Feb 29;10:e1891. doi: 10.7717/peerj-cs.1891 (PMC10909214; doi:10.7717/peerj-cs.1891)
Supplement: Supplemental Information 1 — Code for getting reviews [file peerj-cs-10-1891-s001.zip › AppReviewCollector/TermProject_DotNet/TermProject_DotNet/wwwroot/lib/jquery-validation-unobtrusive/jquery.validate.unobtrusive.min.js]

// Unobtrusive validation support library for jQuery and jQuery Validate
// Copyright (c) .NET Foundation. All rights reserved.
// Licensed under the Apache License, Version 2.0. See License.txt in the project root for license information.
// @version v3.2.11
!function(a){"function"==typeof define&&define.amd?define("jquery.validate.unobtrusive",["jquery-validation"],a):"object"==typeof module&&module.exports?module.exports=a(require("jquery-validation")):jQuery.validator.unobtrusive=a(jQuery)}(function(a){function e(a,e,n){a.rules[e]=n,a.message&&(a.messages[e]=a.message)}function n(a){return a.replace(/^\s+|\s+$/g,"").split(/\s*,\s*/g)}function t(a){return a.replace(/([!"#$%&'()*+,.\/:;<=>?@\[\\\]^`{|}~])/g,"\\$1")}function r(a){return a.substr(0,a.lastIndexOf(".")+1)}function i(a,e){return 0===a.indexOf("*.")&&(a=a.replace("*.",e)),a}function o(e,n){var r=a(this).find("[data-valmsg-for='"+t(n[0].name)+"']"),i=r.attr("data-valmsg-replace"),o=i?a.parseJSON(i)!==!1:null;r.removeClass("field-validation-valid").addClass("field-validation-error"),e.data("unobtrusiveContainer",r),o?(r.empty(),e.removeClass("input-validation-error").appendTo(r)):e.hide()}function d(e,n){var t=a(this).find("[data-valmsg-summary=true]"),r=t.find("ul");r&&r.length&&n.errorList.length&&(r.empty(),t.addClass("validation-summary-errors").removeClass("validation-summary-valid"),a.each(n.errorList,function(){a("<li />").html(this.message).appendTo(r)}))}function s(e){var n=e.data("unobtrusiveContainer");if(n){var t=n.attr("data-valmsg-replace"),r=t?a.parseJSON(t):null;n.addClass("field-validation-valid").removeClass("field-validation-error"),e.removeData("unobtrusiveContainer"),r&&n.empty()}}function l(e){var n=a(this),t="__jquery_unobtrusive_validation_form_reset";if(!n.data(t)){n.data(t,!0);try{n.data("validator").resetForm()}finally{n.removeData(t)}n.find(".validation-summary-errors").addClass("validation-summary-valid").removeClass("validation-summary-errors"),n.find(".field-validation-error").addClass("field-validation-valid").removeClass("field-validation-error").removeData("unobtrusiveContainer").find(">*").removeData("unobtrusiveContainer")}}function u(e){var n=a(e),t=n.data(v),r=a.proxy(l,e),i=f.unobtrusive.options||{},u=function(n,t){var r=i[n];r&&a.isFunction(r)&&r.apply(e,t)};return t||(t={options:{errorClass:i.errorClass||"input-validation-error",errorElement:i.errorElement||"span",errorPlacement:function(){o.apply(e,arguments),u("errorPlacement",arguments)},invalidHandler:function(){d.apply(e,arguments),u("invalidHandler",arguments)},messages:{},rules:{},success:function(){s.apply(e,arguments),u("success",arguments)}},attachValidation:function(){n.off("reset."+v,r).on("reset."+v,r).validate(this.options)},validate:function(){return n.validate(),n.valid()}},n.data(v,t)),t}var m,f=a.validator,v="unobtrusiveValidation";return f.unobtrusive={adapters:[],parseElement:function(e,n){var t,r,i,o=a(e),d=o.parents("form")[0];d&&(t=u(d),t.options.rules[e.name]=r={},t.options.messages[e.name]=i={},a.each(this.adapters,function(){var n="data-val-"+this.name,t=o.attr(n),s={};void 0!==t&&(n+="-",a.each(this.params,function(){s[this]=o.attr(n+this)}),this.adapt({element:e,form:d,message:t,params:s,rules:r,messages:i}))}),a.extend(r,{__dummy__:!0}),n||t.attachValidation())},parse:function(e){var n=a(e),t=n.parents().addBack().filter("form").add(n.find("form")).has("[data-val=true]");n.find("[data-val=true]").each(function(){f.unobtrusive.parseElement(this,!0)}),t.each(function(){var a=u(this);a&&a.attachValidation()})}},m=f.unobtrusive.adapters,m.add=function(a,e,n){return n||(n=e,e=[]),this.push({name:a,params:e,adapt:n}),this},m.addBool=function(a,n){return this.add(a,function(t){e(t,n||a,!0)})},m.addMinMax=function(a,n,t,r,i,o){return this.add(a,[i||"min",o||"max"],function(a){var i=a.params.min,o=a.params.max;i&&o?e(a,r,[i,o]):i?e(a,n,i):o&&e(a,t,o)})},m.addSingleVal=function(a,n,t){return this.add(a,[n||"val"],function(r){e(r,t||a,r.params[n])})},f.addMethod("__dummy__",function(a,e,n){return!0}),f.addMethod("regex",function(a,e,n){var t;return!!this.optional(e)||(t=new RegExp(n).exec(a),t&&0===t.index&&t[0].length===a.length)}),f.addMethod("nonalphamin",function(a,e,n){var t;return n&&(t=a.match(/\W/g),t=t&&t.length>=n),t}),f.methods.extension?(m.addSingleVal("accept","mimtype"),m.addSingleVal("extension","extension")):m.addSingleVal("extension","extension","accept"),m.addSingleVal("regex","pattern"),m.addBool("creditcard").addBool("date").addBool("digits").addBool("email").addBool("number").addBool("url"),m.addMinMax("length","minlength","maxlength","rangelength").addMinMax("range","min","max","range"),m.addMinMax("minlength","minlength").addMinMax("maxlength","minlength","maxlength"),m.add("equalto",["other"],function(n){var o=r(n.element.name),d=n.params.other,s=i(d,o),l=a(n.form).find(":input").filter("[name='"+t(s)+"']")[0];e(n,"equalTo",l)}),m.add("required",function(a){"INPUT"===a.element.tagName.toUpperCase()&&"CHECKBOX"===a.element.type.toUpperCase()||e(a,"required",!0)}),m.add("remote",["url","type","additionalfields"],function(o){var d={url:o.params.url,type:o.params.type||"GET",data:{}},s=r(o.element.name);a.each(n(o.params.additionalfields||o.element.name),function(e,n){var r=i(n,s);d.data[r]=function(){var e=a(o.form).find(":input").filter("[name='"+t(r)+"']");return e.is(":checkbox")?e.filter(":checked").val()||e.filter(":hidden").val()||"":e.is(":radio")?e.filter(":checked").val()||"":e.val()}}),e(o,"remote",d)}),m.add("password",["min","nonalphamin","regex"],function(a){a.params.min&&e(a,"minlength",a.params.min),a.params.nonalphamin&&e(a,"nonalphamin",a.params.nonalphamin),a.params.regex&&e(a,"regex",a.params.regex)}),m.add("fileextensions",["extensions"],function(a){e(a,"extension",a.params.extensions)}),a(function(){f.unobtrusive.parse(document)}),f.unobtrusive});
