# Supplementary material for: Do popular apps have issues regarding energy efficiency?
Source: PeerJ Comput Sci. 2024 Feb 29;10:e1891. doi: 10.7717/peerj-cs.1891 (PMC10909214; doi:10.7717/peerj-cs.1891)
Supplement: Supplemental Information 1 — Code for getting reviews [file peerj-cs-10-1891-s001.zip › AppReviewCollector/TermProject_DotNet/TermProject_DotNet/wwwroot/lib/jqueryui/themes/blitzer/jquery-ui.min.css]

/*! jQuery UI - v1.12.1 - 2016-09-14
* http://jqueryui.com
* Includes: core.css, accordion.css, autocomplete.css, menu.css, button.css, controlgroup.css, checkboxradio.css, datepicker.css, dialog.css, draggable.css, resizable.css, progressbar.css, selectable.css, selectmenu.css, slider.css, sortable.css, spinner.css, tabs.css, tooltip.css, theme.css
* To view and modify this theme, visit http://jqueryui.com/themeroller/?ffDefault=Arial%2Csans-serif&fwDefault=bold&fsDefault=1.1em&cornerRadius=6px&bgColorHeader=cc0000&bgTextureHeader=highlight_soft&bgImgOpacityHeader=15&borderColorHeader=e3a1a1&fcHeader=ffffff&iconColorHeader=ffffff&bgColorContent=ffffff&bgTextureContent=flat&bgImgOpacityContent=75&borderColorContent=eeeeee&fcContent=333333&iconColorContent=cc0000&bgColorDefault=eeeeee&bgTextureDefault=highlight_hard&bgImgOpacityDefault=100&borderColorDefault=d8dcdf&fcDefault=004276&iconColorDefault=cc0000&bgColorHover=f6f6f6&bgTextureHover=highlight_hard&bgImgOpacityHover=100&borderColorHover=cdd5da&fcHover=111111&iconColorHover=cc0000&bgColorActive=ffffff&bgTextureActive=flat&bgImgOpacityActive=65&borderColorActive=eeeeee&fcActive=cc0000&iconColorActive=cc0000&bgColorHighlight=fbf8ee&bgTextureHighlight=glass&bgImgOpacityHighlight=55&borderColorHighlight=fcd3a1&fcHighlight=444444&iconColorHighlight=004276&bgColorError=f3d8d8&bgTextureError=diagonals_thick&bgImgOpacityError=75&borderColorError=cc0000&fcError=2e2e2e&iconColorError=cc0000&bgColorOverlay=a6a6a6&bgTextureOverlay=dots_small&bgImgOpacityOverlay=65&opacityOverlay=40&bgColorShadow=333333&bgTextureShadow=flat&bgImgOpacityShadow=0&opacityShadow=10&thicknessShadow=8px&offsetTopShadow=-8px&offsetLeftShadow=-8px&cornerRadiusShadow=8px
* Copyright jQuery Foundation and other contributors; Licensed MIT */

.ui-helper-hidden{display:none}.ui-helper-hidden-accessible{border:0;clip:rect(0 0 0 0);height:1px;margin:-1px;overflow:hidden;padding:0;position:absolute;width:1px}.ui-helper-reset{margin:0;padding:0;border:0;outline:0;line-height:1.3;text-decoration:none;font-size:100%;list-style:none}.ui-helper-clearfix:before,.ui-helper-clearfix:after{content:"";display:table;border-collapse:collapse}.ui-helper-clearfix:after{clear:both}.ui-helper-zfix{width:100%;height:100%;top:0;left:0;position:absolute;opacity:0;filter:Alpha(Opacity=0)}.ui-front{z-index:100}.ui-state-disabled{cursor:default!important;pointer-events:none}.ui-icon{display:inline-block;vertical-align:middle;margin-top:-.25em;position:relative;text-indent:-99999px;overflow:hidden;background-repeat:no-repeat}.ui-widget-icon-block{left:50%;margin-left:-8px;display:block}.ui-widget-overlay{position:fixed;top:0;left:0;width:100%;height:100%}.ui-accordion .ui-accordion-header{display:block;cursor:pointer;position:relative;margin:2px 0 0 0;padding:.5em .5em .5em .7em;font-size:100%}.ui-accordion .ui-accordion-content{padding:1em 2.2em;border-top:0;overflow:auto}.ui-autocomplete{position:absolute;top:0;left:0;cursor:default}.ui-menu{list-style:none;padding:0;margin:0;display:block;outline:0}.ui-menu .ui-menu{position:absolute}.ui-menu .ui-menu-item{margin:0;cursor:pointer;list-style-image:url("data:image/gif;base64,R0lGODlhAQABAIAAAAAAAP///yH5BAEAAAAALAAAAAABAAEAAAIBRAA7")}.ui-menu .ui-menu-item-wrapper{position:relative;padding:3px 1em 3px .4em}.ui-menu .ui-menu-divider{margin:5px 0;height:0;font-size:0;line-height:0;border-width:1px 0 0 0}.ui-menu .ui-state-focus,.ui-menu .ui-state-active{margin:-1px}.ui-menu-icons{position:relative}.ui-menu-icons .ui-menu-item-wrapper{padding-left:2em}.ui-menu .ui-icon{position:absolute;top:0;bottom:0;left:.2em;margin:auto 0}.ui-menu .ui-menu-icon{left:auto;right:0}.ui-button{padding:.4em 1em;display:inline-block;position:relative;line-height:normal;margin-right:.1em;cursor:pointer;vertical-align:middle;text-align:center;-webkit-user-select:none;-moz-user-select:none;-ms-user-select:none;user-select:none;overflow:visible}.ui-button,.ui-button:link,.ui-button:visited,.ui-button:hover,.ui-button:active{text-decoration:none}.ui-button-icon-only{width:2em;box-sizing:border-box;text-indent:-9999px;white-space:nowrap}input.ui-button.ui-button-icon-only{text-indent:0}.ui-button-icon-only .ui-icon{position:absolute;top:50%;left:50%;margin-top:-8px;margin-left:-8px}.ui-button.ui-icon-notext .ui-icon{padding:0;width:2.1em;height:2.1em;text-indent:-9999px;white-space:nowrap}input.ui-button.ui-icon-notext .ui-icon{width:auto;height:auto;text-indent:0;white-space:normal;padding:.4em 1em}input.ui-button::-moz-focus-inner,button.ui-button::-moz-focus-inner{border:0;padding:0}.ui-controlgroup{vertical-align:middle;display:inline-block}.ui-controlgroup > .ui-controlgroup-item{float:left;margin-left:0;margin-right:0}.ui-controlgroup > .ui-controlgroup-item:focus,.ui-controlgroup > .ui-controlgroup-item.ui-visual-focus{z-index:9999}.ui-controlgroup-vertical > .ui-controlgroup-item{display:block;float:none;width:100%;margin-top:0;margin-bottom:0;text-align:left}.ui-controlgroup-vertical .ui-controlgroup-item{box-sizing:border-box}.ui-controlgroup .ui-controlgroup-label{padding:.4em 1em}.ui-controlgroup .ui-controlgroup-label span{font-size:80%}.ui-controlgroup-horizontal .ui-controlgroup-label + .ui-controlgroup-item{border-left:none}.ui-controlgroup-vertical .ui-controlgroup-label + .ui-controlgroup-item{border-top:none}.ui-controlgroup-horizontal .ui-controlgroup-label.ui-widget-content{border-right:none}.ui-controlgroup-vertical .ui-controlgroup-label.ui-widget-content{border-bottom:none}.ui-controlgroup-vertical .ui-spinner-input{width:75%;width:calc( 100% - 2.4em )}.ui-controlgroup-vertical .ui-spinner .ui-spinner-up{border-top-style:solid}.ui-checkboxradio-label .ui-icon-background{box-shadow:inset 1px 1px 1px #ccc;border-radius:.12em;border:none}.ui-checkboxradio-radio-label .ui-icon-background{width:16px;height:16px;border-radius:1em;overflow:visible;border:none}.ui-checkboxradio-radio-label.ui-checkboxradio-checked .ui-icon,.ui-checkboxradio-radio-label.ui-checkboxradio-checked:hover .ui-icon{background-image:none;width:8px;height:8px;border-width:4px;border-style:solid}.ui-checkboxradio-disabled{pointer-events:none}.ui-datepicker{width:17em;padding:.2em .2em 0;display:none}.ui-datepicker .ui-datepicker-header{position:relative;padding:.2em 0}.ui-datepicker .ui-datepicker-prev,.ui-datepicker .ui-datepicker-next{position:absolute;top:2px;width:1.8em;height:1.8em}.ui-datepicker .ui-datepicker-prev-hover,.ui-datepicker .ui-datepicker-next-hover{top:1px}.ui-datepicker .ui-datepicker-prev{left:2px}.ui-datepicker .ui-datepicker-next{right:2px}.ui-datepicker .ui-datepicker-prev-hover{left:1px}.ui-datepicker .ui-datepicker-next-hover{right:1px}.ui-datepicker .ui-datepicker-prev span,.ui-datepicker .ui-datepicker-next span{display:block;position:absolute;left:50%;margin-left:-8px;top:50%;margin-top:-8px}.ui-datepicker .ui-datepicker-title{margin:0 2.3em;line-height:1.8em;text-align:center}.ui-datepicker .ui-datepicker-title select{font-size:1em;margin:1px 0}.ui-datepicker select.ui-datepicker-month,.ui-datepicker select.ui-datepicker-year{width:45%}.ui-datepicker table{width:100%;font-size:.9em;border-collapse:collapse;margin:0 0 .4em}.ui-datepicker th{padding:.7em .3em;text-align:center;font-weight:bold;border:0}.ui-datepicker td{border:0;padding:1px}.ui-datepicker td span,.ui-datepicker td a{display:block;padding:.2em;text-align:right;text-decoration:none}.ui-datepicker .ui-datepicker-buttonpane{background-image:none;margin:.7em 0 0 0;padding:0 .2em;border-left:0;border-right:0;border-bottom:0}.ui-datepicker .ui-datepicker-buttonpane button{float:right;margin:.5em .2em .4em;cursor:pointer;padding:.2em .6em .3em .6em;width:auto;overflow:visible}.ui-datepicker .ui-datepicker-buttonpane button.ui-datepicker-current{float:left}.ui-datepicker.ui-datepicker-multi{width:auto}.ui-datepicker-multi .ui-datepicker-group{float:left}.ui-datepicker-multi .ui-datepicker-group table{width:95%;margin:0 auto .4em}.ui-datepicker-multi-2 .ui-datepicker-group{width:50%}.ui-datepicker-multi-3 .ui-datepicker-group{width:33.3%}.ui-datepicker-multi-4 .ui-datepicker-group{width:25%}.ui-datepicker-multi .ui-datepicker-group-last .ui-datepicker-header,.ui-datepicker-multi .ui-datepicker-group-middle .ui-datepicker-header{border-left-width:0}.ui-datepicker-multi .ui-datepicker-buttonpane{clear:left}.ui-datepicker-row-break{clear:both;width:100%;font-size:0}.ui-datepicker-rtl{direction:rtl}.ui-datepicker-rtl .ui-datepicker-prev{right:2px;left:auto}.ui-datepicker-rtl .ui-datepicker-next{left:2px;right:auto}.ui-datepicker-rtl .ui-datepicker-prev:hover{right:1px;left:auto}.ui-datepicker-rtl .ui-datepicker-next:hover{left:1px;right:auto}.ui-datepicker-rtl .ui-datepicker-buttonpane{clear:right}.ui-datepicker-rtl .ui-datepicker-buttonpane button{float:left}.ui-datepicker-rtl .ui-datepicker-buttonpane button.ui-datepicker-current,.ui-datepicker-rtl .ui-datepicker-group{float:right}.ui-datepicker-rtl .ui-datepicker-group-last .ui-datepicker-header,.ui-datepicker-rtl .ui-datepicker-group-middle .ui-datepicker-header{border-right-width:0;border-left-width:1px}.ui-datepicker .ui-icon{display:block;text-indent:-99999px;overflow:hidden;background-repeat:no-repeat;left:.5em;top:.3em}.ui-dialog{position:absolute;top:0;left:0;padding:.2em;outline:0}.ui-dialog .ui-dialog-titlebar{padding:.4em 1em;position:relative}.ui-dialog .ui-dialog-title{float:left;margin:.1em 0;white-space:nowrap;width:90%;overflow:hidden;text-overflow:ellipsis}.ui-dialog .ui-dialog-titlebar-close{position:absolute;right:.3em;top:50%;width:20px;margin:-10px 0 0 0;padding:1px;height:20px}.ui-dialog .ui-dialog-content{position:relative;border:0;padding:.5em 1em;background:none;overflow:auto}.ui-dialog .ui-dialog-buttonpane{text-align:left;border-width:1px 0 0 0;background-image:none;margin-top:.5em;padding:.3em 1em .5em .4em}.ui-dialog .ui-dialog-buttonpane .ui-dialog-buttonset{float:right}.ui-dialog .ui-dialog-buttonpane button{margin:.5em .4em .5em 0;cursor:pointer}.ui-dialog .ui-resizable-n{height:2px;top:0}.ui-dialog .ui-resizable-e{width:2px;right:0}.ui-dialog .ui-resizable-s{height:2px;bottom:0}.ui-dialog .ui-resizable-w{width:2px;left:0}.ui-dialog .ui-resizable-se,.ui-dialog .ui-resizable-sw,.ui-dialog .ui-resizable-ne,.ui-dialog .ui-resizable-nw{width:7px;height:7px}.ui-dialog .ui-resizable-se{right:0;bottom:0}.ui-dialog .ui-resizable-sw{left:0;bottom:0}.ui-dialog .ui-resizable-ne{right:0;top:0}.ui-dialog .ui-resizable-nw{left:0;top:0}.ui-draggable .ui-dialog-titlebar{cursor:move}.ui-draggable-handle{-ms-touch-action:none;touch-action:none}.ui-resizable{position:relative}.ui-resizable-handle{position:absolute;font-size:0.1px;display:block;-ms-touch-action:none;touch-action:none}.ui-resizable-disabled .ui-resizable-handle,.ui-resizable-autohide .ui-resizable-handle{display:none}.ui-resizable-n{cursor:n-resize;height:7px;width:100%;top:-5px;left:0}.ui-resizable-s{cursor:s-resize;height:7px;width:100%;bottom:-5px;left:0}.ui-resizable-e{cursor:e-resize;width:7px;right:-5px;top:0;height:100%}.ui-resizable-w{cursor:w-resize;width:7px;left:-5px;top:0;height:100%}.ui-resizable-se{cursor:se-resize;width:12px;height:12px;right:1px;bottom:1px}.ui-resizable-sw{cursor:sw-resize;width:9px;height:9px;left:-5px;bottom:-5px}.ui-resizable-nw{cursor:nw-resize;width:9px;height:9px;left:-5px;top:-5px}.ui-resizable-ne{cursor:ne-resize;width:9px;height:9px;right:-5px;top:-5px}.ui-progressbar{height:2em;text-align:left;overflow:hidden}.ui-progressbar .ui-progressbar-value{margin:-1px;height:100%}.ui-progressbar .ui-progressbar-overlay{background:url("data:image/gif;base64,R0lGODlhKAAoAIABAAAAAP///yH/C05FVFNDQVBFMi4wAwEAAAAh+QQJAQABACwAAAAAKAAoAAACkYwNqXrdC52DS06a7MFZI+4FHBCKoDeWKXqymPqGqxvJrXZbMx7Ttc+w9XgU2FB3lOyQRWET2IFGiU9m1frDVpxZZc6bfHwv4c1YXP6k1Vdy292Fb6UkuvFtXpvWSzA+HycXJHUXiGYIiMg2R6W459gnWGfHNdjIqDWVqemH2ekpObkpOlppWUqZiqr6edqqWQAAIfkECQEAAQAsAAAAACgAKAAAApSMgZnGfaqcg1E2uuzDmmHUBR8Qil95hiPKqWn3aqtLsS18y7G1SzNeowWBENtQd+T1JktP05nzPTdJZlR6vUxNWWjV+vUWhWNkWFwxl9VpZRedYcflIOLafaa28XdsH/ynlcc1uPVDZxQIR0K25+cICCmoqCe5mGhZOfeYSUh5yJcJyrkZWWpaR8doJ2o4NYq62lAAACH5BAkBAAEALAAAAAAoACgAAAKVDI4Yy22ZnINRNqosw0Bv7i1gyHUkFj7oSaWlu3ovC8GxNso5fluz3qLVhBVeT/Lz7ZTHyxL5dDalQWPVOsQWtRnuwXaFTj9jVVh8pma9JjZ4zYSj5ZOyma7uuolffh+IR5aW97cHuBUXKGKXlKjn+DiHWMcYJah4N0lYCMlJOXipGRr5qdgoSTrqWSq6WFl2ypoaUAAAIfkECQEAAQAsAAAAACgAKAAAApaEb6HLgd/iO7FNWtcFWe+ufODGjRfoiJ2akShbueb0wtI50zm02pbvwfWEMWBQ1zKGlLIhskiEPm9R6vRXxV4ZzWT2yHOGpWMyorblKlNp8HmHEb/lCXjcW7bmtXP8Xt229OVWR1fod2eWqNfHuMjXCPkIGNileOiImVmCOEmoSfn3yXlJWmoHGhqp6ilYuWYpmTqKUgAAIfkECQEAAQAsAAAAACgAKAAAApiEH6kb58biQ3FNWtMFWW3eNVcojuFGfqnZqSebuS06w5V80/X02pKe8zFwP6EFWOT1lDFk8rGERh1TTNOocQ61Hm4Xm2VexUHpzjymViHrFbiELsefVrn6XKfnt2Q9G/+Xdie499XHd2g4h7ioOGhXGJboGAnXSBnoBwKYyfioubZJ2Hn0RuRZaflZOil56Zp6iioKSXpUAAAh+QQJAQABACwAAAAAKAAoAAACkoQRqRvnxuI7kU1a1UU5bd5tnSeOZXhmn5lWK3qNTWvRdQxP8qvaC+/yaYQzXO7BMvaUEmJRd3TsiMAgswmNYrSgZdYrTX6tSHGZO73ezuAw2uxuQ+BbeZfMxsexY35+/Qe4J1inV0g4x3WHuMhIl2jXOKT2Q+VU5fgoSUI52VfZyfkJGkha6jmY+aaYdirq+lQAACH5BAkBAAEALAAAAAAoACgAAAKWBIKpYe0L3YNKToqswUlvznigd4wiR4KhZrKt9Upqip61i9E3vMvxRdHlbEFiEXfk9YARYxOZZD6VQ2pUunBmtRXo1Lf8hMVVcNl8JafV38aM2/Fu5V16Bn63r6xt97j09+MXSFi4BniGFae3hzbH9+hYBzkpuUh5aZmHuanZOZgIuvbGiNeomCnaxxap2upaCZsq+1kAACH5BAkBAAEALAAAAAAoACgAAAKXjI8By5zf4kOxTVrXNVlv1X0d8IGZGKLnNpYtm8Lr9cqVeuOSvfOW79D9aDHizNhDJidFZhNydEahOaDH6nomtJjp1tutKoNWkvA6JqfRVLHU/QUfau9l2x7G54d1fl995xcIGAdXqMfBNadoYrhH+Mg2KBlpVpbluCiXmMnZ2Sh4GBqJ+ckIOqqJ6LmKSllZmsoq6wpQAAAh+QQJAQABACwAAAAAKAAoAAAClYx/oLvoxuJDkU1a1YUZbJ59nSd2ZXhWqbRa2/gF8Gu2DY3iqs7yrq+xBYEkYvFSM8aSSObE+ZgRl1BHFZNr7pRCavZ5BW2142hY3AN/zWtsmf12p9XxxFl2lpLn1rseztfXZjdIWIf2s5dItwjYKBgo9yg5pHgzJXTEeGlZuenpyPmpGQoKOWkYmSpaSnqKileI2FAAACH5BAkBAAEALAAAAAAoACgAAAKVjB+gu+jG4kORTVrVhRlsnn2dJ3ZleFaptFrb+CXmO9OozeL5VfP99HvAWhpiUdcwkpBH3825AwYdU8xTqlLGhtCosArKMpvfa1mMRae9VvWZfeB2XfPkeLmm18lUcBj+p5dnN8jXZ3YIGEhYuOUn45aoCDkp16hl5IjYJvjWKcnoGQpqyPlpOhr3aElaqrq56Bq7VAAAOw==");height:100%;filter:alpha(opacity=25);opacity:0.25}.ui-progressbar-indeterminate .ui-progressbar-value{background-image:none}.ui-selectable{-ms-touch-action:none;touch-action:none}.ui-selectable-helper{position:absolute;z-index:100;border:1px dotted black}.ui-selectmenu-menu{padding:0;margin:0;position:absolute;top:0;left:0;display:none}.ui-selectmenu-menu .ui-menu{overflow:auto;overflow-x:hidden;padding-bottom:1px}.ui-selectmenu-menu .ui-menu .ui-selectmenu-optgroup{font-size:1em;font-weight:bold;line-height:1.5;padding:2px 0.4em;margin:0.5em 0 0 0;height:auto;border:0}.ui-selectmenu-open{display:block}.ui-selectmenu-text{display:block;margin-right:20px;overflow:hidden;text-overflow:ellipsis}.ui-selectmenu-button.ui-button{text-align:left;white-space:nowrap;width:14em}.ui-selectmenu-icon.ui-icon{float:right;margin-top:0}.ui-slider{position:relative;text-align:left}.ui-slider .ui-slider-handle{position:absolute;z-index:2;width:1.2em;height:1.2em;cursor:default;-ms-touch-action:none;touch-action:none}.ui-slider .ui-slider-range{position:absolute;z-index:1;font-size:.7em;display:block;border:0;background-position:0 0}.ui-slider.ui-state-disabled .ui-slider-handle,.ui-slider.ui-state-disabled .ui-slider-range{filter:inherit}.ui-slider-horizontal{height:.8em}.ui-slider-horizontal .ui-slider-handle{top:-.3em;margin-left:-.6em}.ui-slider-horizontal .ui-slider-range{top:0;height:100%}.ui-slider-horizontal .ui-slider-range-min{left:0}.ui-slider-horizontal .ui-slider-range-max{right:0}.ui-slider-vertical{width:.8em;height:100px}.ui-slider-vertical .ui-slider-handle{left:-.3em;margin-left:0;margin-bottom:-.6em}.ui-slider-vertical .ui-slider-range{left:0;width:100%}.ui-slider-vertical .ui-slider-range-min{bottom:0}.ui-slider-vertical .ui-slider-range-max{top:0}.ui-sortable-handle{-ms-touch-action:none;touch-action:none}.ui-spinner{position:relative;display:inline-block;overflow:hidden;padding:0;vertical-align:middle}.ui-spinner-input{border:none;background:none;color:inherit;padding:.222em 0;margin:.2em 0;vertical-align:middle;margin-left:.4em;margin-right:2em}.ui-spinner-button{width:1.6em;height:50%;font-size:.5em;padding:0;margin:0;text-align:center;position:absolute;cursor:default;display:block;overflow:hidden;right:0}.ui-spinner a.ui-spinner-button{border-top-style:none;border-bottom-style:none;border-right-style:none}.ui-spinner-up{top:0}.ui-spinner-down{bottom:0}.ui-tabs{position:relative;padding:.2em}.ui-tabs .ui-tabs-nav{margin:0;padding:.2em .2em 0}.ui-tabs .ui-tabs-nav li{list-style:none;float:left;position:relative;top:0;margin:1px .2em 0 0;border-bottom-width:0;padding:0;white-space:nowrap}.ui-tabs .ui-tabs-nav .ui-tabs-anchor{float:left;padding:.5em 1em;text-decoration:none}.ui-tabs .ui-tabs-nav li.ui-tabs-active{margin-bottom:-1px;padding-bottom:1px}.ui-tabs .ui-tabs-nav li.ui-tabs-active .ui-tabs-anchor,.ui-tabs .ui-tabs-nav li.ui-state-disabled .ui-tabs-anchor,.ui-tabs .ui-tabs-nav li.ui-tabs-loading .ui-tabs-anchor{cursor:text}.ui-tabs-collapsible .ui-tabs-nav li.ui-tabs-active .ui-tabs-anchor{cursor:pointer}.ui-tabs .ui-tabs-panel{display:block;border-width:0;padding:1em 1.4em;background:none}.ui-tooltip{padding:8px;position:absolute;z-index:9999;max-width:300px}body .ui-tooltip{border-width:2px}.ui-widget{font-family:Arial,sans-serif;font-size:1.1em}.ui-widget .ui-widget{font-size:1em}.ui-widget input,.ui-widget select,.ui-widget textarea,.ui-widget button{font-family:Arial,sans-serif;font-size:1em}.ui-widget.ui-widget-content{border:1px solid #d8dcdf}.ui-widget-content{border:1px solid #eee;background:#fff;color:#333}.ui-widget-content a{color:#333}.ui-widget-header{border:1px solid #e3a1a1;background:#c00 url("images/ui-bg_highlight-soft_15_cc0000_1x100.png") 50% 50% repeat-x;color:#fff;font-weight:bold}.ui-widget-header a{color:#fff}.ui-state-default,.ui-widget-content .ui-state-default,.ui-widget-header .ui-state-default,.ui-button,html .ui-button.ui-state-disabled:hover,html .ui-button.ui-state-disabled:active{border:1px solid #d8dcdf;background:#eee url("images/ui-bg_highlight-hard_100_eeeeee_1x100.png") 50% 50% repeat-x;font-weight:bold;color:#004276}.ui-state-default a,.ui-state-default a:link,.ui-state-default a:visited,a.ui-button,a:link.ui-button,a:visited.ui-button,.ui-button{color:#004276;text-decoration:none}.ui-state-hover,.ui-widget-content .ui-state-hover,.ui-widget-header .ui-state-hover,.ui-state-focus,.ui-widget-content .ui-state-focus,.ui-widget-header .ui-state-focus,.ui-button:hover,.ui-button:focus{border:1px solid #cdd5da;background:#f6f6f6 url("images/ui-bg_highlight-hard_100_f6f6f6_1x100.png") 50% 50% repeat-x;font-weight:bold;color:#111}.ui-state-hover a,.ui-state-hover a:hover,.ui-state-hover a:link,.ui-state-hover a:visited,.ui-state-focus a,.ui-state-focus a:hover,.ui-state-focus a:link,.ui-state-focus a:visited,a.ui-button:hover,a.ui-button:focus{color:#111;text-decoration:none}.ui-visual-focus{box-shadow:0 0 3px 1px rgb(94,158,214)}.ui-state-active,.ui-widget-content .ui-state-active,.ui-widget-header .ui-state-active,a.ui-button:active,.ui-button:active,.ui-button.ui-state-active:hover{border:1px solid #eee;background:#fff;font-weight:bold;color:#c00}.ui-icon-background,.ui-state-active .ui-icon-background{border:#eee;background-color:#c00}.ui-state-active a,.ui-state-active a:link,.ui-state-active a:visited{color:#c00;text-decoration:none}.ui-state-highlight,.ui-widget-content .ui-state-highlight,.ui-widget-header .ui-state-highlight{border:1px solid #fcd3a1;background:#fbf8ee url("images/ui-bg_glass_55_fbf8ee_1x400.png") 50% 50% repeat-x;color:#444}.ui-state-checked{border:1px solid #fcd3a1;background:#fbf8ee}.ui-state-highlight a,.ui-widget-content .ui-state-highlight a,.ui-widget-header .ui-state-highlight a{color:#444}.ui-state-error,.ui-widget-content .ui-state-error,.ui-widget-header .ui-state-error{border:1px solid #c00;background:#f3d8d8 url("images/ui-bg_diagonals-thick_75_f3d8d8_40x40.png") 50% 50% repeat;color:#2e2e2e}.ui-state-error a,.ui-widget-content .ui-state-error a,.ui-widget-header .ui-state-error a{color:#2e2e2e}.ui-state-error-text,.ui-widget-content .ui-state-error-text,.ui-widget-header .ui-state-error-text{color:#2e2e2e}.ui-priority-primary,.ui-widget-content .ui-priority-primary,.ui-widget-header .ui-priority-primary{font-weight:bold}.ui-priority-secondary,.ui-widget-content .ui-priority-secondary,.ui-widget-header .ui-priority-secondary{opacity:.7;filter:Alpha(Opacity=70);font-weight:normal}.ui-state-disabled,.ui-widget-content .ui-state-disabled,.ui-widget-header .ui-state-disabled{opacity:.35;filter:Alpha(Opacity=35);background-image:none}.ui-state-disabled .ui-icon{filter:Alpha(Opacity=35)}.ui-icon{width:16px;height:16px}.ui-icon,.ui-widget-content .ui-icon{background-image:url("images/ui-icons_cc0000_256x240.png")}.ui-widget-header .ui-icon{background-image:url("images/ui-icons_ffffff_256x240.png")}.ui-state-hover .ui-icon,.ui-state-focus .ui-icon,.ui-button:hover .ui-icon,.ui-button:focus .ui-icon{background-image:url("images/ui-icons_cc0000_256x240.png")}.ui-state-active .ui-icon,.ui-button:active .ui-icon{background-image:url("images/ui-icons_cc0000_256x240.png")}.ui-state-highlight .ui-icon,.ui-button .ui-state-highlight.ui-icon{background-image:url("images/ui-icons_004276_256x240.png")}.ui-state-error .ui-icon,.ui-state-error-text .ui-icon{background-image:url("images/ui-icons_cc0000_256x240.png")}.ui-button .ui-icon{background-image:url("images/ui-icons_cc0000_256x240.png")}.ui-icon-blank{background-position:16px 16px}.ui-icon-caret-1-n{background-position:0 0}.ui-icon-caret-1-ne{background-position:-16px 0}.ui-icon-caret-1-e{background-position:-32px 0}.ui-icon-caret-1-se{background-position:-48px 0}.ui-icon-caret-1-s{background-position:-65px 0}.ui-icon-caret-1-sw{background-position:-80px 0}.ui-icon-caret-1-w{background-position:-96px 0}.ui-icon-caret-1-nw{background-position:-112px 0}.ui-icon-caret-2-n-s{background-position:-128px 0}.ui-icon-caret-2-e-w{background-position:-144px 0}.ui-icon-triangle-1-n{background-position:0 -16px}.ui-icon-triangle-1-ne{background-position:-16px -16px}.ui-icon-triangle-1-e{background-position:-32px -16px}.ui-icon-triangle-1-se{background-position:-48px -16px}.ui-icon-triangle-1-s{background-position:-65px -16px}.ui-icon-triangle-1-sw{background-position:-80px -16px}.ui-icon-triangle-1-w{background-position:-96px -16px}.ui-icon-triangle-1-nw{background-position:-112px -16px}.ui-icon-triangle-2-n-s{background-position:-128px -16px}.ui-icon-triangle-2-e-w{background-position:-144px -16px}.ui-icon-arrow-1-n{background-position:0 -32px}.ui-icon-arrow-1-ne{background-position:-16px -32px}.ui-icon-arrow-1-e{background-position:-32px -32px}.ui-icon-arrow-1-se{background-position:-48px -32px}.ui-icon-arrow-1-s{background-position:-65px -32px}.ui-icon-arrow-1-sw{background-position:-80px -32px}.ui-icon-arrow-1-w{background-position:-96px -32px}.ui-icon-arrow-1-nw{background-position:-112px -32px}.ui-icon-arrow-2-n-s{background-position:-128px -32px}.ui-icon-arrow-2-ne-sw{background-position:-144px -32px}.ui-icon-arrow-2-e-w{background-position:-160px -32px}.ui-icon-arrow-2-se-nw{background-position:-176px -32px}.ui-icon-arrowstop-1-n{background-position:-192px -32px}.ui-icon-arrowstop-1-e{background-position:-208px -32px}.ui-icon-arrowstop-1-s{background-position:-224px -32px}.ui-icon-arrowstop-1-w{background-position:-240px -32px}.ui-icon-arrowthick-1-n{background-position:1px -48px}.ui-icon-arrowthick-1-ne{background-position:-16px -48px}.ui-icon-arrowthick-1-e{background-position:-32px -48px}.ui-icon-arrowthick-1-se{background-position:-48px -48px}.ui-icon-arrowthick-1-s{background-position:-64px -48px}.ui-icon-arrowthick-1-sw{background-position:-80px -48px}.ui-icon-arrowthick-1-w{background-position:-96px -48px}.ui-icon-arrowthick-1-nw{background-position:-112px -48px}.ui-icon-arrowthick-2-n-s{background-position:-128px -48px}.ui-icon-arrowthick-2-ne-sw{background-position:-144px -48px}.ui-icon-arrowthick-2-e-w{background-position:-160px -48px}.ui-icon-arrowthick-2-se-nw{background-position:-176px -48px}.ui-icon-arrowthickstop-1-n{background-position:-192px -48px}.ui-icon-arrowthickstop-1-e{background-position:-208px -48px}.ui-icon-arrowthickstop-1-s{background-position:-224px -48px}.ui-icon-arrowthickstop-1-w{background-position:-240px -48px}.ui-icon-arrowreturnthick-1-w{background-position:0 -64px}.ui-icon-arrowreturnthick-1-n{background-position:-16px -64px}.ui-icon-arrowreturnthick-1-e{background-position:-32px -64px}.ui-icon-arrowreturnthick-1-s{background-position:-48px -64px}.ui-icon-arrowreturn-1-w{background-position:-64px -64px}.ui-icon-arrowreturn-1-n{background-position:-80px -64px}.ui-icon-arrowreturn-1-e{background-position:-96px -64px}.ui-icon-arrowreturn-1-s{background-position:-112px -64px}.ui-icon-arrowrefresh-1-w{background-position:-128px -64px}.ui-icon-arrowrefresh-1-n{background-position:-144px -64px}.ui-icon-arrowrefresh-1-e{background-position:-160px -64px}.ui-icon-arrowrefresh-1-s{background-position:-176px -64px}.ui-icon-arrow-4{background-position:0 -80px}.ui-icon-arrow-4-diag{background-position:-16px -80px}.ui-icon-extlink{background-position:-32px -80px}.ui-icon-newwin{background-position:-48px -80px}.ui-icon-refresh{background-position:-64px -80px}.ui-icon-shuffle{background-position:-80px -80px}.ui-icon-transfer-e-w{background-position:-96px -80px}.ui-icon-transferthick-e-w{background-position:-112px -80px}.ui-icon-folder-collapsed{background-position:0 -96px}.ui-icon-folder-open{background-position:-16px -96px}.ui-icon-document{background-position:-32px -96px}.ui-icon-document-b{background-position:-48px -96px}.ui-icon-note{background-position:-64px -96px}.ui-icon-mail-closed{background-position:-80px -96px}.ui-icon-mail-open{background-position:-96px -96px}.ui-icon-suitcase{background-position:-112px -96px}.ui-icon-comment{background-position:-128px -96px}.ui-icon-person{background-position:-144px -96px}.ui-icon-print{background-position:-160px -96px}.ui-icon-trash{background-position:-176px -96px}.ui-icon-locked{background-position:-192px -96px}.ui-icon-unlocked{background-position:-208px -96px}.ui-icon-bookmark{background-position:-224px -96px}.ui-icon-tag{background-position:-240px -96px}.ui-icon-home{background-position:0 -112px}.ui-icon-flag{background-position:-16px -112px}.ui-icon-calendar{background-position:-32px -112px}.ui-icon-cart{background-position:-48px -112px}.ui-icon-pencil{background-position:-64px -112px}.ui-icon-clock{background-position:-80px -112px}.ui-icon-disk{background-position:-96px -112px}.ui-icon-calculator{background-position:-112px -112px}.ui-icon-zoomin{background-position:-128px -112px}.ui-icon-zoomout{background-position:-144px -112px}.ui-icon-search{background-position:-160px -112px}.ui-icon-wrench{background-position:-176px -112px}.ui-icon-gear{background-position:-192px -112px}.ui-icon-heart{background-position:-208px -112px}.ui-icon-star{background-position:-224px -112px}.ui-icon-link{background-position:-240px -112px}.ui-icon-cancel{background-position:0 -128px}.ui-icon-plus{background-position:-16px -128px}.ui-icon-plusthick{background-position:-32px -128px}.ui-icon-minus{background-position:-48px -128px}.ui-icon-minusthick{background-position:-64px -128px}.ui-icon-close{background-position:-80px -128px}.ui-icon-closethick{background-position:-96px -128px}.ui-icon-key{background-position:-112px -128px}.ui-icon-lightbulb{background-position:-128px -128px}.ui-icon-scissors{background-position:-144px -128px}.ui-icon-clipboard{background-position:-160px -128px}.ui-icon-copy{background-position:-176px -128px}.ui-icon-contact{background-position:-192px -128px}.ui-icon-image{background-position:-208px -128px}.ui-icon-video{background-position:-224px -128px}.ui-icon-script{background-position:-240px -128px}.ui-icon-alert{background-position:0 -144px}.ui-icon-info{background-position:-16px -144px}.ui-icon-notice{background-position:-32px -144px}.ui-icon-help{background-position:-48px -144px}.ui-icon-check{background-position:-64px -144px}.ui-icon-bullet{background-position:-80px -144px}.ui-icon-radio-on{background-position:-96px -144px}.ui-icon-radio-off{background-position:-112px -144px}.ui-icon-pin-w{background-position:-128px -144px}.ui-icon-pin-s{background-position:-144px -144px}.ui-icon-play{background-position:0 -160px}.ui-icon-pause{background-position:-16px -160px}.ui-icon-seek-next{background-position:-32px -160px}.ui-icon-seek-prev{background-position:-48px -160px}.ui-icon-seek-end{background-position:-64px -160px}.ui-icon-seek-start{background-position:-80px -160px}.ui-icon-seek-first{background-position:-80px -160px}.ui-icon-stop{background-position:-96px -160px}.ui-icon-eject{background-position:-112px -160px}.ui-icon-volume-off{background-position:-128px -160px}.ui-icon-volume-on{background-position:-144px -160px}.ui-icon-power{background-position:0 -176px}.ui-icon-signal-diag{background-position:-16px -176px}.ui-icon-signal{background-position:-32px -176px}.ui-icon-battery-0{background-position:-48px -176px}.ui-icon-battery-1{background-position:-64px -176px}.ui-icon-battery-2{background-position:-80px -176px}.ui-icon-battery-3{background-position:-96px -176px}.ui-icon-circle-plus{background-position:0 -192px}.ui-icon-circle-minus{background-position:-16px -192px}.ui-icon-circle-close{background-position:-32px -192px}.ui-icon-circle-triangle-e{background-position:-48px -192px}.ui-icon-circle-triangle-s{background-position:-64px -192px}.ui-icon-circle-triangle-w{background-position:-80px -192px}.ui-icon-circle-triangle-n{background-position:-96px -192px}.ui-icon-circle-arrow-e{background-position:-112px -192px}.ui-icon-circle-arrow-s{background-position:-128px -192px}.ui-icon-circle-arrow-w{background-position:-144px -192px}.ui-icon-circle-arrow-n{background-position:-160px -192px}.ui-icon-circle-zoomin{background-position:-176px -192px}.ui-icon-circle-zoomout{background-position:-192px -192px}.ui-icon-circle-check{background-position:-208px -192px}.ui-icon-circlesmall-plus{background-position:0 -208px}.ui-icon-circlesmall-minus{background-position:-16px -208px}.ui-icon-circlesmall-close{background-position:-32px -208px}.ui-icon-squaresmall-plus{background-position:-48px -208px}.ui-icon-squaresmall-minus{background-position:-64px -208px}.ui-icon-squaresmall-close{background-position:-80px -208px}.ui-icon-grip-dotted-vertical{background-position:0 -224px}.ui-icon-grip-dotted-horizontal{background-position:-16px -224px}.ui-icon-grip-solid-vertical{background-position:-32px -224px}.ui-icon-grip-solid-horizontal{background-position:-48px -224px}.ui-icon-gripsmall-diagonal-se{background-position:-64px -224px}.ui-icon-grip-diagonal-se{background-position:-80px -224px}.ui-corner-all,.ui-corner-top,.ui-corner-left,.ui-corner-tl{border-top-left-radius:6px}.ui-corner-all,.ui-corner-top,.ui-corner-right,.ui-corner-tr{border-top-right-radius:6px}.ui-corner-all,.ui-corner-bottom,.ui-corner-left,.ui-corner-bl{border-bottom-left-radius:6px}.ui-corner-all,.ui-corner-bottom,.ui-corner-right,.ui-corner-br{border-bottom-right-radius:6px}.ui-widget-overlay{background:#a6a6a6 url("images/ui-bg_dots-small_65_a6a6a6_2x2.png") 50% 50% repeat;opacity:.4;filter:Alpha(Opacity=40)}.ui-widget-shadow{-webkit-box-shadow:-8px -8px 8px #333;box-shadow:-8px -8px 8px #333}
